# Supplementary material for: Using structure prediction of negative sense RNA virus nucleoproteins to assess evolutionary relationships
Source: bioRxiv. 2024 May 22:2024.02.16.580771. Originally published 2024 Feb 17. Preprint. [Version 2] doi: 10.1101/2024.02.16.580771 (PMC10888975; doi:10.1101/2024.02.16.580771)
Supplement: Supplement 3 — Supplementary File 1: Initial Dataset NP PDBs (.pdb files) [file media-3.zip › Initial Dataset NP PDBs/6OAF.pdb]

HEADER    VIRAL PROTEIN                           15-MAR-19   6OAF              
TITLE     SUDAN VIRUS NUCLEOPROTEIN CORE DOMAIN IN COMPLEX WITH VP35 CHAPERONING
TITLE    2 PEPTIDE                                                              
COMPND    MOL_ID: 1;                                                            
COMPND   2 MOLECULE: POLYMERASE COFACTOR VP35,NUCLEOPROTEIN;                    
COMPND   3 CHAIN: A;                                                            
COMPND   4 SYNONYM: NUCLEOCAPSID PROTEIN,PROTEIN N;                             
COMPND   5 ENGINEERED: YES                                                      
SOURCE    MOL_ID: 1;                                                            
SOURCE   2 ORGANISM_SCIENTIFIC: SUDAN EBOLAVIRUS (STRAIN                        
SOURCE   3 HUMAN/UGANDA/GULU/2000), SUDAN EBOLAVIRUS (STRAIN BONIFACE-76);      
SOURCE   4 ORGANISM_COMMON: SEBOV;                                              
SOURCE   5 ORGANISM_TAXID: 386033, 128948;                                      
SOURCE   6 STRAIN: HUMAN/UGANDA/GULU/2000, BONIFACE-76;                         
SOURCE   7 GENE: VP35, NP;                                                      
SOURCE   8 EXPRESSION_SYSTEM: ESCHERICHIA COLI;                                 
SOURCE   9 EXPRESSION_SYSTEM_TAXID: 562;                                        
SOURCE  10 EXPRESSION_SYSTEM_STRAIN: R2;                                        
SOURCE  11 EXPRESSION_SYSTEM_PLASMID: PET46                                     
KEYWDS    COMPLEX SUDV NP-VP35, VIRAL PROTEIN                                   
EXPDTA    X-RAY DIFFRACTION                                                     
AUTHOR    S.LANDERAS-BUENO,S.ODA,M.J.NORRIS,Z.LI SALIE,E.OLLMANN SAPHIRE        
REVDAT   2   18-DEC-19 6OAF    1       REMARK                                   
REVDAT   1   07-AUG-19 6OAF    0                                                
JRNL        AUTH   S.LANDERAS-BUENO,S.I.ODA,M.J.NORRIS,Z.LI SALIE,J.GUENAGA,    
JRNL        AUTH 2 R.T.WYATT,E.O.SAPHIRE                                        
JRNL        TITL   SUDAN EBOLAVIRUS VP35-NP CRYSTAL STRUCTURE REVEALS A         
JRNL        TITL 2 POTENTIAL TARGET FOR PAN-FILOVIRUS TREATMENT.                
JRNL        REF    MBIO                          V.  10       2019              
JRNL        REFN                   ESSN 2150-7511                               
JRNL        PMID   31337716                                                     
JRNL        DOI    10.1128/MBIO.00734-19                                        
REMARK   2                                                                      
REMARK   2 RESOLUTION.    2.20 ANGSTROMS.                                       
REMARK   3                                                                      
REMARK   3 REFINEMENT.                                                          
REMARK   3   PROGRAM     : PHENIX                                               
REMARK   3   AUTHORS     : PAUL ADAMS,PAVEL AFONINE,VINCENT CHEN,IAN            
REMARK   3               : DAVIS,KRESHNA GOPAL,RALF GROSSE-KUNSTLEVE,           
REMARK   3               : LI-WEI HUNG,ROBERT IMMORMINO,TOM IOERGER,            
REMARK   3               : AIRLIE MCCOY,ERIK MCKEE,NIGEL MORIARTY,              
REMARK   3               : REETAL PAI,RANDY READ,JANE RICHARDSON,               
REMARK   3               : DAVID RICHARDSON,TOD ROMO,JIM SACCHETTINI,           
REMARK   3               : NICHOLAS SAUTER,JACOB SMITH,LAURENT                  
REMARK   3               : STORONI,TOM TERWILLIGER,PETER ZWART                  
REMARK   3                                                                      
REMARK   3    REFINEMENT TARGET : NULL                                          
REMARK   3                                                                      
REMARK   3  DATA USED IN REFINEMENT.                                            
REMARK   3   RESOLUTION RANGE HIGH (ANGSTROMS) : 2.20                           
REMARK   3   RESOLUTION RANGE LOW  (ANGSTROMS) : 43.35                          
REMARK   3   MIN(FOBS/SIGMA_FOBS)              : 1.130                          
REMARK   3   COMPLETENESS FOR RANGE        (%) : 98.0                           
REMARK   3   NUMBER OF REFLECTIONS             : 22033                          
REMARK   3                                                                      
REMARK   3  FIT TO DATA USED IN REFINEMENT.                                     
REMARK   3   R VALUE     (WORKING + TEST SET) : 0.214                           
REMARK   3   R VALUE            (WORKING SET) : 0.212                           
REMARK   3   FREE R VALUE                     : 0.248                           
REMARK   3   FREE R VALUE TEST SET SIZE   (%) : 5.050                           
REMARK   3   FREE R VALUE TEST SET COUNT      : 2091                            
REMARK   3                                                                      
REMARK   3  FIT TO DATA USED IN REFINEMENT (IN BINS).                           
REMARK   3   BIN  RESOLUTION RANGE  COMPL.    NWORK NFREE   RWORK  RFREE        
REMARK   3     1 43.3585 -  5.4146    1.00     2674   137  0.1788 0.2312        
REMARK   3     2  5.4146 -  4.2989    1.00     2660   141  0.1598 0.1714        
REMARK   3     3  4.2989 -  3.7559    1.00     2664   144  0.1653 0.2150        
REMARK   3     4  3.7559 -  3.4126    1.00     2659   139  0.1982 0.2053        
REMARK   3     5  3.4126 -  3.1681    1.00     2713   145  0.2241 0.2844        
REMARK   3     6  3.1681 -  2.9814    1.00     2627   143  0.2464 0.3070        
REMARK   3     7  2.9814 -  2.8321    1.00     2675   138  0.2494 0.3071        
REMARK   3     8  2.8321 -  2.7088    1.00     2692   142  0.2494 0.3003        
REMARK   3     9  2.7088 -  2.6046    0.99     2614   139  0.2602 0.3268        
REMARK   3    10  2.6046 -  2.5147    0.99     2699   144  0.2861 0.2796        
REMARK   3    11  2.5147 -  2.4361    0.99     2582   136  0.3188 0.3850        
REMARK   3    12  2.4361 -  2.3664    0.99     2736   148  0.3264 0.3171        
REMARK   3    13  2.3664 -  2.3041    0.98     2579   140  0.3331 0.3245        
REMARK   3    14  2.3041 -  2.2479    0.94     2427   128  0.3487 0.3879        
REMARK   3    15  2.2479 -  2.2000    0.83     2276   127  0.4015 0.4134        
REMARK   3                                                                      
REMARK   3  BULK SOLVENT MODELLING.                                             
REMARK   3   METHOD USED        : NULL                                          
REMARK   3   SOLVENT RADIUS     : 1.11                                          
REMARK   3   SHRINKAGE RADIUS   : 0.90                                          
REMARK   3   K_SOL              : NULL                                          
REMARK   3   B_SOL              : NULL                                          
REMARK   3                                                                      
REMARK   3  ERROR ESTIMATES.                                                    
REMARK   3   COORDINATE ERROR (MAXIMUM-LIKELIHOOD BASED)     : 0.450            
REMARK   3   PHASE ERROR (DEGREES, MAXIMUM-LIKELIHOOD BASED) : 30.210           
REMARK   3                                                                      
REMARK   3  B VALUES.                                                           
REMARK   3   FROM WILSON PLOT           (A**2) : NULL                           
REMARK   3   MEAN B VALUE      (OVERALL, A**2) : NULL                           
REMARK   3   OVERALL ANISOTROPIC B VALUE.                                       
REMARK   3    B11 (A**2) : NULL                                                 
REMARK   3    B22 (A**2) : NULL                                                 
REMARK   3    B33 (A**2) : NULL                                                 
REMARK   3    B12 (A**2) : NULL                                                 
REMARK   3    B13 (A**2) : NULL                                                 
REMARK   3    B23 (A**2) : NULL                                                 
REMARK   3                                                                      
REMARK   3  TWINNING INFORMATION.                                               
REMARK   3   FRACTION: NULL                                                     
REMARK   3   OPERATOR: NULL                                                     
REMARK   3                                                                      
REMARK   3  DEVIATIONS FROM IDEAL VALUES.                                       
REMARK   3                 RMSD          COUNT                                  
REMARK   3   BOND      :  0.003           2895                                  
REMARK   3   ANGLE     :  0.564           3927                                  
REMARK   3   CHIRALITY :  0.025            450                                  
REMARK   3   PLANARITY :  0.002            508                                  
REMARK   3   DIHEDRAL  : 13.136           1051                                  
REMARK   3                                                                      
REMARK   3  TLS DETAILS                                                         
REMARK   3   NUMBER OF TLS GROUPS  : 6                                          
REMARK   3   TLS GROUP : 1                                                      
REMARK   3    SELECTION: CHAIN 'A' AND (RESID -13 THROUGH 14 )                  
REMARK   3    ORIGIN FOR THE GROUP (A):   0.3214 -13.0872   7.1579              
REMARK   3    T TENSOR                                                          
REMARK   3      T11:   0.4977 T22:   0.7978                                     
REMARK   3      T33:   0.4704 T12:   0.0533                                     
REMARK   3      T13:   0.0208 T23:   0.0665                                     
REMARK   3    L TENSOR                                                          
REMARK   3      L11:   1.9466 L22:   1.5705                                     
REMARK   3      L33:   6.0347 L12:  -1.3799                                     
REMARK   3      L13:  -2.4458 L23:   2.3126                                     
REMARK   3    S TENSOR                                                          
REMARK   3      S11:   0.4617 S12:   0.5443 S13:   0.6440                       
REMARK   3      S21:  -0.2477 S22:  -0.0632 S23:  -0.0915                       
REMARK   3      S31:  -0.6701 S32:   0.7904 S33:  -0.3225                       
REMARK   3   TLS GROUP : 2                                                      
REMARK   3    SELECTION: CHAIN 'A' AND (RESID 43 THROUGH 114 )                  
REMARK   3    ORIGIN FOR THE GROUP (A): -33.6934 -14.6261  32.5209              
REMARK   3    T TENSOR                                                          
REMARK   3      T11:   0.4927 T22:   0.5506                                     
REMARK   3      T33:   0.6606 T12:   0.0414                                     
REMARK   3      T13:   0.0347 T23:   0.0304                                     
REMARK   3    L TENSOR                                                          
REMARK   3      L11:   4.3294 L22:   3.0050                                     
REMARK   3      L33:   5.9691 L12:   0.5032                                     
REMARK   3      L13:   1.4360 L23:   2.6372                                     
REMARK   3    S TENSOR                                                          
REMARK   3      S11:   0.1272 S12:  -0.3464 S13:  -0.0498                       
REMARK   3      S21:   0.0647 S22:  -0.3188 S23:   0.7656                       
REMARK   3      S31:  -0.0505 S32:  -1.0397 S33:   0.1870                       
REMARK   3   TLS GROUP : 3                                                      
REMARK   3    SELECTION: CHAIN 'A' AND (RESID 115 THROUGH 128 )                 
REMARK   3    ORIGIN FOR THE GROUP (A): -40.0602 -23.6054  42.5632              
REMARK   3    T TENSOR                                                          
REMARK   3      T11:   0.7962 T22:   1.0523                                     
REMARK   3      T33:   1.2809 T12:  -0.1425                                     
REMARK   3      T13:   0.2130 T23:   0.0631                                     
REMARK   3    L TENSOR                                                          
REMARK   3      L11:   6.4437 L22:   4.6621                                     
REMARK   3      L33:   9.5206 L12:   0.4607                                     
REMARK   3      L13:   4.4267 L23:  -5.1597                                     
REMARK   3    S TENSOR                                                          
REMARK   3      S11:   0.1423 S12:  -1.7500 S13:  -1.2850                       
REMARK   3      S21:  -0.7353 S22:   0.2312 S23:   1.6139                       
REMARK   3      S31:   0.7487 S32:  -0.6724 S33:  -0.4287                       
REMARK   3   TLS GROUP : 4                                                      
REMARK   3    SELECTION: CHAIN 'A' AND (RESID 129 THROUGH 240 )                 
REMARK   3    ORIGIN FOR THE GROUP (A): -18.8535 -10.1337  38.3953              
REMARK   3    T TENSOR                                                          
REMARK   3      T11:   0.4096 T22:   0.3696                                     
REMARK   3      T33:   0.4000 T12:   0.0315                                     
REMARK   3      T13:   0.0443 T23:  -0.0045                                     
REMARK   3    L TENSOR                                                          
REMARK   3      L11:   3.1669 L22:   3.9712                                     
REMARK   3      L33:   6.6840 L12:   0.2507                                     
REMARK   3      L13:   0.5213 L23:  -0.0372                                     
REMARK   3    S TENSOR                                                          
REMARK   3      S11:   0.1420 S12:  -0.2826 S13:   0.1250                       
REMARK   3      S21:   0.2552 S22:   0.0105 S23:   0.1533                       
REMARK   3      S31:  -0.2301 S32:  -0.3880 S33:  -0.1631                       
REMARK   3   TLS GROUP : 5                                                      
REMARK   3    SELECTION: CHAIN 'A' AND (RESID 241 THROUGH 356 )                 
REMARK   3    ORIGIN FOR THE GROUP (A):   2.9021 -22.6502  16.3872              
REMARK   3    T TENSOR                                                          
REMARK   3      T11:   0.4453 T22:   0.7198                                     
REMARK   3      T33:   0.5536 T12:   0.1233                                     
REMARK   3      T13:  -0.0170 T23:  -0.1000                                     
REMARK   3    L TENSOR                                                          
REMARK   3      L11:   6.1934 L22:   2.5747                                     
REMARK   3      L33:   3.5984 L12:  -1.0594                                     
REMARK   3      L13:  -1.1283 L23:  -0.5848                                     
REMARK   3    S TENSOR                                                          
REMARK   3      S11:   0.3150 S12:   0.7003 S13:  -0.4281                       
REMARK   3      S21:  -0.1704 S22:  -0.3027 S23:  -0.5368                       
REMARK   3      S31:   0.2417 S32:   0.9217 S33:   0.0266                       
REMARK   3   TLS GROUP : 6                                                      
REMARK   3    SELECTION: CHAIN 'A' AND (RESID 15 THROUGH 42 )                   
REMARK   3    ORIGIN FOR THE GROUP (A): -22.9744 -31.2331  17.4032              
REMARK   3    T TENSOR                                                          
REMARK   3      T11:   0.8189 T22:   0.6619                                     
REMARK   3      T33:   0.7186 T12:   0.1646                                     
REMARK   3      T13:  -0.1885 T23:   0.0098                                     
REMARK   3    L TENSOR                                                          
REMARK   3      L11:   3.5783 L22:   2.3950                                     
REMARK   3      L33:   0.0068 L12:   2.7345                                     
REMARK   3      L13:   0.1380 L23:   0.1406                                     
REMARK   3    S TENSOR                                                          
REMARK   3      S11:  -0.0364 S12:   0.6556 S13:  -0.5320                       
REMARK   3      S21:   0.0765 S22:   0.1630 S23:  -0.0194                       
REMARK   3      S31:   0.9751 S32:  -0.0943 S33:  -0.1949                       
REMARK   3                                                                      
REMARK   3  NCS DETAILS                                                         
REMARK   3   NUMBER OF NCS GROUPS : NULL                                        
REMARK   3                                                                      
REMARK   3  OTHER REFINEMENT REMARKS: NULL                                      
REMARK   4                                                                      
REMARK   4 6OAF COMPLIES WITH FORMAT V. 3.30, 13-JUL-11                         
REMARK 100                                                                      
REMARK 100 THIS ENTRY HAS BEEN PROCESSED BY RCSB ON 18-MAR-19.                  
REMARK 100 THE DEPOSITION ID IS D_1000239969.                                   
REMARK 200                                                                      
REMARK 200 EXPERIMENTAL DETAILS                                                 
REMARK 200  EXPERIMENT TYPE                : X-RAY DIFFRACTION                  
REMARK 200  DATE OF DATA COLLECTION        : 16-SEP-16                          
REMARK 200  TEMPERATURE           (KELVIN) : 100                                
REMARK 200  PH                             : 8.5                                
REMARK 200  NUMBER OF CRYSTALS USED        : 1                                  
REMARK 200                                                                      
REMARK 200  SYNCHROTRON              (Y/N) : Y                                  
REMARK 200  RADIATION SOURCE               : SOLEIL                             
REMARK 200  BEAMLINE                       : PROXIMA 1                          
REMARK 200  X-RAY GENERATOR MODEL          : NULL                               
REMARK 200  MONOCHROMATIC OR LAUE    (M/L) : M                                  
REMARK 200  WAVELENGTH OR RANGE        (A) : 1.2819                             
REMARK 200  MONOCHROMATOR                  : NULL                               
REMARK 200  OPTICS                         : NULL                               
REMARK 200                                                                      
REMARK 200  DETECTOR TYPE                  : PIXEL                              
REMARK 200  DETECTOR MANUFACTURER          : DECTRIS PILATUS3 S 6M              
REMARK 200  INTENSITY-INTEGRATION SOFTWARE : XDS                                
REMARK 200  DATA SCALING SOFTWARE          : XSCALE                             
REMARK 200                                                                      
REMARK 200  NUMBER OF UNIQUE REFLECTIONS   : 22033                              
REMARK 200  RESOLUTION RANGE HIGH      (A) : 2.200                              
REMARK 200  RESOLUTION RANGE LOW       (A) : 48.610                             
REMARK 200  REJECTION CRITERIA  (SIGMA(I)) : NULL                               
REMARK 200                                                                      
REMARK 200 OVERALL.                                                             
REMARK 200  COMPLETENESS FOR RANGE     (%) : 99.5                               
REMARK 200  DATA REDUNDANCY                : 6.800                              
REMARK 200  R MERGE                    (I) : 0.08400                            
REMARK 200  R SYM                      (I) : NULL                               
REMARK 200  <I/SIGMA(I)> FOR THE DATA SET  : 12.1000                            
REMARK 200                                                                      
REMARK 200 IN THE HIGHEST RESOLUTION SHELL.                                     
REMARK 200  HIGHEST RESOLUTION SHELL, RANGE HIGH (A) : 2.20                     
REMARK 200  HIGHEST RESOLUTION SHELL, RANGE LOW  (A) : 2.30                     
REMARK 200  COMPLETENESS FOR SHELL     (%) : NULL                               
REMARK 200  DATA REDUNDANCY IN SHELL       : NULL                               
REMARK 200  R MERGE FOR SHELL          (I) : 1.36100                            
REMARK 200  R SYM FOR SHELL            (I) : NULL                               
REMARK 200  <I/SIGMA(I)> FOR SHELL         : NULL                               
REMARK 200                                                                      
REMARK 200 DIFFRACTION PROTOCOL: SINGLE WAVELENGTH                              
REMARK 200 METHOD USED TO DETERMINE THE STRUCTURE: MOLECULAR REPLACEMENT        
REMARK 200 SOFTWARE USED: PHASER                                                
REMARK 200 STARTING MODEL: 4ZTG                                                 
REMARK 200                                                                      
REMARK 200 REMARK: NULL                                                         
REMARK 280                                                                      
REMARK 280 CRYSTAL                                                              
REMARK 280 SOLVENT CONTENT, VS   (%): 53.57                                     
REMARK 280 MATTHEWS COEFFICIENT, VM (ANGSTROMS**3/DA): 2.65                     
REMARK 280                                                                      
REMARK 280 CRYSTALLIZATION CONDITIONS: 20% PEG3350, 0.2 M POTASSIUM FLUORIDE    
REMARK 280  PH 8.5, 0.1 M BICINE, VAPOR DIFFUSION, TEMPERATURE 293.15K          
REMARK 290                                                                      
REMARK 290 CRYSTALLOGRAPHIC SYMMETRY                                            
REMARK 290 SYMMETRY OPERATORS FOR SPACE GROUP: C 1 2 1                          
REMARK 290                                                                      
REMARK 290      SYMOP   SYMMETRY                                                
REMARK 290     NNNMMM   OPERATOR                                                
REMARK 290       1555   X,Y,Z                                                   
REMARK 290       2555   -X,Y,-Z                                                 
REMARK 290       3555   X+1/2,Y+1/2,Z                                           
REMARK 290       4555   -X+1/2,Y+1/2,-Z                                         
REMARK 290                                                                      
REMARK 290     WHERE NNN -> OPERATOR NUMBER                                     
REMARK 290           MMM -> TRANSLATION VECTOR                                  
REMARK 290                                                                      
REMARK 290 CRYSTALLOGRAPHIC SYMMETRY TRANSFORMATIONS                            
REMARK 290 THE FOLLOWING TRANSFORMATIONS OPERATE ON THE ATOM/HETATM             
REMARK 290 RECORDS IN THIS ENTRY TO PRODUCE CRYSTALLOGRAPHICALLY                
REMARK 290 RELATED MOLECULES.                                                   
REMARK 290   SMTRY1   1  1.000000  0.000000  0.000000        0.00000            
REMARK 290   SMTRY2   1  0.000000  1.000000  0.000000        0.00000            
REMARK 290   SMTRY3   1  0.000000  0.000000  1.000000        0.00000            
REMARK 290   SMTRY1   2 -1.000000  0.000000  0.000000        0.00000            
REMARK 290   SMTRY2   2  0.000000  1.000000  0.000000        0.00000            
REMARK 290   SMTRY3   2  0.000000  0.000000 -1.000000        0.00000            
REMARK 290   SMTRY1   3  1.000000  0.000000  0.000000       63.42000            
REMARK 290   SMTRY2   3  0.000000  1.000000  0.000000       16.87500            
REMARK 290   SMTRY3   3  0.000000  0.000000  1.000000        0.00000            
REMARK 290   SMTRY1   4 -1.000000  0.000000  0.000000       63.42000            
REMARK 290   SMTRY2   4  0.000000  1.000000  0.000000       16.87500            
REMARK 290   SMTRY3   4  0.000000  0.000000 -1.000000        0.00000            
REMARK 290                                                                      
REMARK 290 REMARK: NULL                                                         
REMARK 300                                                                      
REMARK 300 BIOMOLECULE: 1                                                       
REMARK 300 SEE REMARK 350 FOR THE AUTHOR PROVIDED AND/OR PROGRAM                
REMARK 300 GENERATED ASSEMBLY INFORMATION FOR THE STRUCTURE IN                  
REMARK 300 THIS ENTRY. THE REMARK MAY ALSO PROVIDE INFORMATION ON               
REMARK 300 BURIED SURFACE AREA.                                                 
REMARK 350                                                                      
REMARK 350 COORDINATES FOR A COMPLETE MULTIMER REPRESENTING THE KNOWN           
REMARK 350 BIOLOGICALLY SIGNIFICANT OLIGOMERIZATION STATE OF THE                
REMARK 350 MOLECULE CAN BE GENERATED BY APPLYING BIOMT TRANSFORMATIONS          
REMARK 350 GIVEN BELOW.  BOTH NON-CRYSTALLOGRAPHIC AND                          
REMARK 350 CRYSTALLOGRAPHIC OPERATIONS ARE GIVEN.                               
REMARK 350                                                                      
REMARK 350 BIOMOLECULE: 1                                                       
REMARK 350 AUTHOR DETERMINED BIOLOGICAL UNIT: MONOMERIC                         
REMARK 350 SOFTWARE DETERMINED QUATERNARY STRUCTURE: MONOMERIC                  
REMARK 350 SOFTWARE USED: PISA                                                  
REMARK 350 APPLY THE FOLLOWING TO CHAINS: A                                     
REMARK 350   BIOMT1   1  1.000000  0.000000  0.000000        0.00000            
REMARK 350   BIOMT2   1  0.000000  1.000000  0.000000        0.00000            
REMARK 350   BIOMT3   1  0.000000  0.000000  1.000000        0.00000            
REMARK 465                                                                      
REMARK 465 MISSING RESIDUES                                                     
REMARK 465 THE FOLLOWING RESIDUES WERE NOT LOCATED IN THE                       
REMARK 465 EXPERIMENT. (M=MODEL NUMBER; RES=RESIDUE NAME; C=CHAIN               
REMARK 465 IDENTIFIER; SSSEQ=SEQUENCE NUMBER; I=INSERTION CODE.)                
REMARK 465                                                                      
REMARK 465   M RES C SSSEQI                                                     
REMARK 465     MET A   -15                                                      
REMARK 465     GLN A   -14                                                      
REMARK 465     VAL A    20                                                      
REMARK 465     GLU A    21                                                      
REMARK 465     ASN A    22                                                      
REMARK 465     LYS A    23                                                      
REMARK 465     PRO A    24                                                      
REMARK 465     SER A    25                                                      
REMARK 465     PRO A    26                                                      
REMARK 465     ALA A    27                                                      
REMARK 465     TYR A   357                                                      
REMARK 465     ALA A   358                                                      
REMARK 465     GLU A   359                                                      
REMARK 465     THR A   360                                                      
REMARK 465     ARG A   361                                                      
REMARK 465     GLU A   362                                                      
REMARK 465     LEU A   363                                                      
REMARK 465     ASP A   364                                                      
REMARK 465     ASN A   365                                                      
REMARK 465     LEU A   366                                                      
REMARK 465     GLY A   367                                                      
REMARK 470                                                                      
REMARK 470 MISSING ATOM                                                         
REMARK 470 THE FOLLOWING RESIDUES HAVE MISSING ATOMS (M=MODEL NUMBER;           
REMARK 470 RES=RESIDUE NAME; C=CHAIN IDENTIFIER; SSEQ=SEQUENCE NUMBER;          
REMARK 470 I=INSERTION CODE):                                                   
REMARK 470   M RES CSSEQI  ATOMS                                                
REMARK 470     GLN A -13    CG   CD   OE1  NE2                                  
REMARK 470     ASP A  19    CG   OD1  OD2                                       
REMARK 470     HIS A 115    CG   ND1  CD2  CE1  NE2                             
REMARK 470     ARG A 116    CG   CD   NE   CZ   NH1  NH2                        
REMARK 470     LYS A 128    CG   CD   CE   NZ                                   
REMARK 470     ASN A 129    CG   OD1  ND2                                       
REMARK 470     ARG A 132    CG   CD   NE   CZ   NH1  NH2                        
REMARK 470     GLU A 139    CG   CD   OE1  OE2                                  
REMARK 470     GLU A 141    CG   CD   OE1  OE2                                  
REMARK 470     GLU A 181    CG   CD   OE1  OE2                                  
REMARK 500                                                                      
REMARK 500 GEOMETRY AND STEREOCHEMISTRY                                         
REMARK 500 SUBTOPIC: TORSION ANGLES                                             
REMARK 500                                                                      
REMARK 500 TORSION ANGLES OUTSIDE THE EXPECTED RAMACHANDRAN REGIONS:            
REMARK 500 (M=MODEL NUMBER; RES=RESIDUE NAME; C=CHAIN IDENTIFIER;               
REMARK 500 SSEQ=SEQUENCE NUMBER; I=INSERTION CODE).                             
REMARK 500                                                                      
REMARK 500 STANDARD TABLE:                                                      
REMARK 500 FORMAT:(10X,I3,1X,A3,1X,A1,I4,A1,4X,F7.2,3X,F7.2)                    
REMARK 500                                                                      
REMARK 500 EXPECTED VALUES: GJ KLEYWEGT AND TA JONES (1996). PHI/PSI-           
REMARK 500 CHOLOGY: RAMACHANDRAN REVISITED. STRUCTURE 4, 1395 - 1400            
REMARK 500                                                                      
REMARK 500  M RES CSSEQI        PSI       PHI                                   
REMARK 500    VAL A  18      -77.92   -136.70                                   
REMARK 500    ASP A  68       19.94   -147.27                                   
REMARK 500    ASP A  86       95.20    -69.42                                   
REMARK 500    ALA A 145     -167.73   -107.29                                   
REMARK 500    THR A 258     -169.89   -127.66                                   
REMARK 500                                                                      
REMARK 500 REMARK: NULL                                                         
DBREF  6OAF A  -15    33  UNP    Q5XX07   VP35_EBOSU       1     49             
DBREF  6OAF A   34   367  UNP    Q9QP77   NCAP_EBOSB      34    367             
SEQRES   1 A  383  MET GLN GLN ASP ARG THR TYR ARG HIS HIS GLY PRO GLU          
SEQRES   2 A  383  VAL SER GLY TRP PHE SER GLU GLN LEU MET THR GLY LYS          
SEQRES   3 A  383  ILE PRO LEU THR GLU VAL PHE VAL ASP VAL GLU ASN LYS          
SEQRES   4 A  383  PRO SER PRO ALA PRO ILE THR ILE ILE SER GLY ILE VAL          
SEQRES   5 A  383  ARG GLN ARG VAL ILE PRO VAL TYR VAL VAL ASN ASP LEU          
SEQRES   6 A  383  GLU GLY ILE CYS GLN HIS ILE ILE GLN ALA PHE GLU ALA          
SEQRES   7 A  383  GLY VAL ASP PHE GLN ASP ASN ALA ASP SER PHE LEU LEU          
SEQRES   8 A  383  LEU LEU CYS LEU HIS HIS ALA TYR GLN GLY ASP HIS ARG          
SEQRES   9 A  383  LEU PHE LEU LYS SER ASP ALA VAL GLN TYR LEU GLU GLY          
SEQRES  10 A  383  HIS GLY PHE ARG PHE GLU VAL ARG GLU LYS GLU ASN VAL          
SEQRES  11 A  383  HIS ARG LEU ASP GLU LEU LEU PRO ASN VAL THR GLY GLY          
SEQRES  12 A  383  LYS ASN LEU ARG ARG THR LEU ALA ALA MET PRO GLU GLU          
SEQRES  13 A  383  GLU THR THR GLU ALA ASN ALA GLY GLN PHE LEU SER PHE          
SEQRES  14 A  383  ALA SER LEU PHE LEU PRO LYS LEU VAL VAL GLY GLU LYS          
SEQRES  15 A  383  ALA CYS LEU GLU LYS VAL GLN ARG GLN ILE GLN VAL HIS          
SEQRES  16 A  383  ALA GLU GLN GLY LEU ILE GLN TYR PRO THR SER TRP GLN          
SEQRES  17 A  383  SER VAL GLY HIS MET MET VAL ILE PHE ARG LEU MET ARG          
SEQRES  18 A  383  THR ASN PHE LEU ILE LYS PHE LEU LEU ILE HIS GLN GLY          
SEQRES  19 A  383  MET HIS MET VAL ALA GLY HIS ASP ALA ASN ASP THR VAL          
SEQRES  20 A  383  ILE SER ASN SER VAL ALA GLN ALA ARG PHE SER GLY LEU          
SEQRES  21 A  383  LEU ILE VAL LYS THR VAL LEU ASP HIS ILE LEU GLN LYS          
SEQRES  22 A  383  THR ASP LEU GLY VAL ARG LEU HIS PRO LEU ALA ARG THR          
SEQRES  23 A  383  ALA LYS VAL LYS ASN GLU VAL SER SER PHE LYS ALA ALA          
SEQRES  24 A  383  LEU GLY SER LEU ALA LYS HIS GLY GLU TYR ALA PRO PHE          
SEQRES  25 A  383  ALA ARG LEU LEU ASN LEU SER GLY VAL ASN ASN LEU GLU          
SEQRES  26 A  383  HIS GLY LEU TYR PRO GLN LEU SER ALA ILE ALA LEU GLY          
SEQRES  27 A  383  VAL ALA THR ALA HIS GLY SER THR LEU ALA GLY VAL ASN          
SEQRES  28 A  383  VAL GLY GLU GLN TYR GLN GLN LEU ARG GLU ALA ALA THR          
SEQRES  29 A  383  GLU ALA GLU LYS GLN LEU GLN GLN TYR ALA GLU THR ARG          
SEQRES  30 A  383  GLU LEU ASP ASN LEU GLY                                      
FORMUL   2  HOH   *56(H2 O)                                                     
HELIX    1 AA1 GLY A    0  THR A    8  1                                   9    
HELIX    2 AA2 PRO A   12  VAL A   16  5                                   5    
HELIX    3 AA3 ASP A   48  ALA A   62  1                                  15    
HELIX    4 AA4 ASN A   69  ALA A   82  1                                  14    
HELIX    5 AA5 ASP A   86  LYS A   92  1                                   7    
HELIX    6 AA6 SER A   93  HIS A  102  1                                  10    
HELIX    7 AA7 ARG A  116  LEU A  121  5                                   6    
HELIX    8 AA8 GLY A  127  MET A  137  1                                  11    
HELIX    9 AA9 ASN A  146  LEU A  156  1                                  11    
HELIX   10 AB1 GLY A  164  GLN A  182  1                                  19    
HELIX   11 AB2 PRO A  188  GLN A  192  5                                   5    
HELIX   12 AB3 SER A  193  ASN A  207  1                                  15    
HELIX   13 AB4 ASN A  207  MET A  221  1                                  15    
HELIX   14 AB5 ASP A  226  ALA A  239  1                                  14    
HELIX   15 AB6 LEU A  244  ILE A  254  1                                  11    
HELIX   16 AB7 PRO A  266  THR A  270  5                                   5    
HELIX   17 AB8 VAL A  273  LYS A  289  1                                  17    
HELIX   18 AB9 HIS A  290  ALA A  297  5                                   8    
HELIX   19 AC1 GLY A  304  LEU A  312  5                                   9    
HELIX   20 AC2 TYR A  313  HIS A  327  1                                  15    
HELIX   21 AC3 GLY A  337  GLN A  339  5                                   3    
HELIX   22 AC4 TYR A  340  GLN A  355  1                                  16    
SHEET    1 AA1 3 HIS A  -7  PRO A  -4  0                                        
SHEET    2 AA1 3 LEU A 255  THR A 258 -1  O  LYS A 257   N  GLY A  -5           
SHEET    3 AA1 3 VAL A 262  LEU A 264 -1  O  ARG A 263   N  GLN A 256           
SHEET    1 AA2 2 ARG A  39  VAL A  45  0                                        
SHEET    2 AA2 2 PHE A 104  GLU A 110  1  O  GLU A 107   N  VAL A  43           
CRYST1  126.840   33.750  101.860  90.00 101.46  90.00 C 1 2 1       4          
ORIGX1      1.000000  0.000000  0.000000        0.00000                         
ORIGX2      0.000000  1.000000  0.000000        0.00000                         
ORIGX3      0.000000  0.000000  1.000000        0.00000                         
SCALE1      0.007884  0.000000  0.001598        0.00000                         
SCALE2      0.000000  0.029630  0.000000        0.00000                         
SCALE3      0.000000  0.000000  0.010017        0.00000                         
ATOM      1  N   GLN A -13       8.851  -4.148 -13.532  1.00102.48           N  
ANISOU    1  N   GLN A -13    14941  15464   8532    687   4893   4005       N  
ATOM      2  CA  GLN A -13       9.613  -4.211 -12.252  1.00100.91           C  
ANISOU    2  CA  GLN A -13    14408  15363   8569     81   5007   3703       C  
ATOM      3  C   GLN A -13       9.559  -5.613 -11.655  1.00 96.58           C  
ANISOU    3  C   GLN A -13    13207  15334   8154    187   4355   3398       C  
ATOM      4  O   GLN A -13       8.510  -6.058 -11.188  1.00 94.15           O  
ANISOU    4  O   GLN A -13    12834  15005   7935    546   3945   3411       O  
ATOM      5  CB  GLN A -13       9.063  -3.193 -11.251  1.00101.73           C  
ANISOU    5  CB  GLN A -13    14869  14904   8880   -110   5239   3736       C  
ATOM      6  H   GLN A -13       8.920  -3.331 -13.878  1.00101.32           H  
ATOM      7  HA  GLN A -13      10.542  -3.993 -12.424  1.00101.59           H  
ATOM      8  N   ASP A -12      10.696  -6.303 -11.668  1.00111.54           N  
ANISOU    8  N   ASP A -12    14640  17694  10047   -120   4286   3114       N  
ATOM      9  CA  ASP A -12      10.776  -7.662 -11.145  1.00107.81           C  
ANISOU    9  CA  ASP A -12    13596  17710   9656     -4   3718   2827       C  
ATOM     10  C   ASP A -12      10.560  -7.690  -9.635  1.00107.38           C  
ANISOU   10  C   ASP A -12    13363  17542   9893   -237   3539   2576       C  
ATOM     11  O   ASP A -12      10.469  -6.645  -8.991  1.00110.12           O  
ANISOU   11  O   ASP A -12    13981  17469  10389   -548   3863   2592       O  
ATOM     12  CB  ASP A -12      12.126  -8.291 -11.490  1.00107.31           C  
ANISOU   12  CB  ASP A -12    13109  18173   9489   -264   3736   2578       C  
ATOM     13  CG  ASP A -12      12.320  -8.474 -12.983  1.00107.16           C  
ANISOU   13  CG  ASP A -12    13206  18335   9173     16   3836   2805       C  
ATOM     14  OD1 ASP A -12      11.309  -8.601 -13.706  1.00105.78           O  
ANISOU   14  OD1 ASP A -12    13287  18044   8861    546   3677   3094       O  
ATOM     15  OD2 ASP A -12      13.485  -8.496 -13.432  1.00108.28           O  
ANISOU   15  OD2 ASP A -12    13165  18770   9205   -288   4072   2674       O  
ATOM     16  H   ASP A -12      11.440  -6.003 -11.978  1.00112.43           H  
ATOM     17  HA  ASP A -12      10.081  -8.200 -11.556  1.00109.99           H  
ATOM     18  HB2 ASP A -12      12.836  -7.716 -11.164  1.00111.03           H  
ATOM     19  HB3 ASP A -12      12.186  -9.164 -11.071  1.00111.03           H  
ATOM     20  N   ARG A -11      10.489  -8.895  -9.079  1.00 95.49           N  
ANISOU   20  N   ARG A -11    11429  16397   8453    -78   3043   2345       N  
ATOM     21  CA  ARG A -11      10.168  -9.073  -7.667  1.00 94.58           C  
ANISOU   21  CA  ARG A -11    11156  16195   8585   -202   2820   2125       C  
ATOM     22  C   ARG A -11      11.253  -8.522  -6.746  1.00 96.59           C  
ANISOU   22  C   ARG A -11    11230  16496   8975   -804   3089   1824       C  
ATOM     23  O   ARG A -11      12.422  -8.897  -6.851  1.00 96.15           O  
ANISOU   23  O   ARG A -11    10825  16877   8832  -1041   3130   1581       O  
ATOM     24  CB  ARG A -11       9.948 -10.555  -7.355  1.00 90.34           C  
ANISOU   24  CB  ARG A -11    10243  16039   8043    114   2278   1945       C  
ATOM     25  CG  ARG A -11       9.442 -10.822  -5.943  1.00 89.20           C  
ANISOU   25  CG  ARG A -11     9993  15771   8126     75   2032   1757       C  
ATOM     26  CD  ARG A -11       9.937 -12.159  -5.422  1.00 85.94           C  
ANISOU   26  CD  ARG A -11     9164  15803   7687    169   1661   1464       C  
ATOM     27  NE  ARG A -11       9.474 -12.422  -4.061  1.00 84.97           N  
ANISOU   27  NE  ARG A -11     8976  15550   7758    148   1452   1294       N  
ATOM     28  CZ  ARG A -11       9.780 -13.510  -3.360  1.00 82.38           C  
ANISOU   28  CZ  ARG A -11     8368  15515   7417    253   1152   1045       C  
ATOM     29  NH1 ARG A -11      10.553 -14.451  -3.885  1.00 80.42           N  
ANISOU   29  NH1 ARG A -11     7870  15716   6970    397   1015    930       N  
ATOM     30  NH2 ARG A -11       9.310 -13.658  -2.129  1.00 81.81           N  
ANISOU   30  NH2 ARG A -11     8293  15279   7511    241   1003    917       N  
ATOM     31  H   ARG A -11      10.623  -9.632  -9.502  1.00 94.54           H  
ATOM     32  HA  ARG A -11       9.344  -8.601  -7.471  1.00 93.96           H  
ATOM     33  HB2 ARG A -11       9.292 -10.910  -7.976  1.00 91.07           H  
ATOM     34  HB3 ARG A -11      10.789 -11.025  -7.463  1.00 91.07           H  
ATOM     35  HG2 ARG A -11       9.765 -10.126  -5.350  1.00 88.94           H  
ATOM     36  HG3 ARG A -11       8.472 -10.838  -5.947  1.00 88.94           H  
ATOM     37  HD2 ARG A -11       9.606 -12.868  -5.996  1.00 86.15           H  
ATOM     38  HD3 ARG A -11      10.907 -12.160  -5.416  1.00 86.15           H  
ATOM     39  HE  ARG A -11       8.970 -11.833  -3.688  1.00 85.44           H  
ATOM     40 HH11 ARG A -11      10.861 -14.359  -4.684  1.00 84.81           H  
ATOM     41 HH12 ARG A -11      10.748 -15.152  -3.428  1.00 84.81           H  
ATOM     42 HH21 ARG A -11       8.808 -13.050  -1.784  1.00 84.81           H  
ATOM     43 HH22 ARG A -11       9.507 -14.361  -1.675  1.00 84.81           H  
ATOM     44  N   THR A -10      10.847  -7.639  -5.840  1.00143.84           N  
ANISOU   44  N   THR A -10    17434  22059  15160  -1039   3266   1815       N  
ATOM     45  CA  THR A -10      11.726  -7.138  -4.790  1.00145.08           C  
ANISOU   45  CA  THR A -10    17396  22262  15467  -1605   3477   1478       C  
ATOM     46  C   THR A -10      11.537  -7.975  -3.530  1.00142.26           C  
ANISOU   46  C   THR A -10    16694  22107  15250  -1516   3033   1210       C  
ATOM     47  O   THR A -10      10.705  -7.652  -2.682  1.00142.50           O  
ANISOU   47  O   THR A -10    16897  21786  15462  -1482   2961   1246       O  
ATOM     48  CB  THR A -10      11.449  -5.657  -4.469  1.00148.66           C  
ANISOU   48  CB  THR A -10    18310  22119  16056  -1948   3966   1595       C  
ATOM     49  OG1 THR A -10      10.056  -5.478  -4.182  1.00148.57           O  
ANISOU   49  OG1 THR A -10    18631  21677  16143  -1572   3797   1849       O  
ATOM     50  CG2 THR A -10      11.842  -4.771  -5.642  1.00151.66           C  
ANISOU   50  CG2 THR A -10    19066  22285  16274  -2107   4502   1822       C  
ATOM     51  H   THR A -10      10.053  -7.309  -5.811  1.00149.31           H  
ATOM     52  HA  THR A -10      12.649  -7.221  -5.077  1.00151.26           H  
ATOM     53  HB  THR A -10      11.973  -5.391  -3.697  1.00153.04           H  
ATOM     54  HG1 THR A -10       9.901  -4.671  -4.007  1.00153.04           H  
ATOM     55 HG21 THR A -10      11.664  -3.842  -5.429  1.00155.06           H  
ATOM     56 HG22 THR A -10      12.787  -4.875  -5.834  1.00155.06           H  
ATOM     57 HG23 THR A -10      11.332  -5.018  -6.429  1.00155.06           H  
ATOM     58  N   TYR A  -9      12.306  -9.054  -3.418  1.00 97.58           N  
ANISOU   58  N   TYR A  -9    10574  17014   9487  -1450   2748    950       N  
ATOM     59  CA  TYR A  -9      12.168  -9.980  -2.299  1.00 94.83           C  
ANISOU   59  CA  TYR A  -9     9936  16880   9214  -1286   2329    712       C  
ATOM     60  C   TYR A  -9      12.509  -9.318  -0.965  1.00 95.89           C  
ANISOU   60  C   TYR A  -9     9972  16935   9525  -1705   2462    432       C  
ATOM     61  O   TYR A  -9      13.608  -8.791  -0.782  1.00 97.04           O  
ANISOU   61  O   TYR A  -9     9907  17318   9645  -2159   2742    165       O  
ATOM     62  CB  TYR A  -9      13.055 -11.209  -2.513  1.00 92.16           C  
ANISOU   62  CB  TYR A  -9     9166  17175   8676  -1108   2055    490       C  
ATOM     63  CG  TYR A  -9      13.149 -12.106  -1.299  1.00 89.75           C  
ANISOU   63  CG  TYR A  -9     8580  17122   8398   -961   1695    211       C  
ATOM     64  CD1 TYR A  -9      12.005 -12.615  -0.698  1.00 88.20           C  
ANISOU   64  CD1 TYR A  -9     8554  16639   8320   -640   1405    314       C  
ATOM     65  CD2 TYR A  -9      14.380 -12.447  -0.757  1.00 89.07           C  
ANISOU   65  CD2 TYR A  -9     8065  17583   8196  -1123   1658   -169       C  
ATOM     66  CE1 TYR A  -9      12.085 -13.433   0.412  1.00 86.19           C  
ANISOU   66  CE1 TYR A  -9     8105  16575   8069   -487   1114     78       C  
ATOM     67  CE2 TYR A  -9      14.470 -13.267   0.352  1.00 87.02           C  
ANISOU   67  CE2 TYR A  -9     7590  17557   7914   -920   1339   -409       C  
ATOM     68  CZ  TYR A  -9      13.319 -13.757   0.933  1.00 85.64           C  
ANISOU   68  CZ  TYR A  -9     7647  17031   7860   -603   1080   -269       C  
ATOM     69  OH  TYR A  -9      13.399 -14.573   2.037  1.00 83.73           O  
ANISOU   69  OH  TYR A  -9     7253  16983   7577   -383    800   -489       O  
ATOM     70  H   TYR A  -9      12.919  -9.273  -3.980  1.00104.23           H  
ATOM     71  HA  TYR A  -9      11.248 -10.281  -2.254  1.00102.76           H  
ATOM     72  HB2 TYR A  -9      12.691 -11.734  -3.243  1.00101.91           H  
ATOM     73  HB3 TYR A  -9      13.952 -10.914  -2.734  1.00101.91           H  
ATOM     74  HD1 TYR A  -9      11.171 -12.397  -1.046  1.00 99.40           H  
ATOM     75  HD2 TYR A  -9      15.158 -12.117  -1.145  1.00102.04           H  
ATOM     76  HE1 TYR A  -9      11.310 -13.766   0.804  1.00 98.39           H  
ATOM     77  HE2 TYR A  -9      15.302 -13.486   0.706  1.00101.15           H  
ATOM     78  HH  TYR A  -9      14.203 -14.691   2.250  1.00 99.15           H  
ATOM     79  N   ARG A  -8      11.551  -9.355  -0.042  1.00120.60           N  
ANISOU   79  N   ARG A  -8    13242  19753  12827  -1558   2268    470       N  
ATOM     80  CA  ARG A  -8      11.723  -8.794   1.295  1.00121.23           C  
ANISOU   80  CA  ARG A  -8    13248  19738  13077  -1894   2347    215       C  
ATOM     81  C   ARG A  -8      11.237  -9.776   2.355  1.00118.73           C  
ANISOU   81  C   ARG A  -8    12777  19523  12810  -1579   1908     87       C  
ATOM     82  O   ARG A  -8      10.159 -10.358   2.228  1.00117.45           O  
ANISOU   82  O   ARG A  -8    12800  19145  12680  -1175   1655    305       O  
ATOM     83  CB  ARG A  -8      10.966  -7.471   1.430  1.00123.87           C  
ANISOU   83  CB  ARG A  -8    14036  19433  13598  -2113   2686    423       C  
ATOM     84  CG  ARG A  -8      11.554  -6.315   0.635  1.00126.56           C  
ANISOU   84  CG  ARG A  -8    14592  19596  13899  -2524   3228    499       C  
ATOM     85  CD  ARG A  -8      10.699  -5.069   0.791  1.00128.87           C  
ANISOU   85  CD  ARG A  -8    15413  19202  14349  -2648   3558    737       C  
ATOM     86  NE  ARG A  -8       9.354  -5.267   0.256  1.00129.09           N  
ANISOU   86  NE  ARG A  -8    15782  18902  14364  -2105   3361   1136       N  
ATOM     87  CZ  ARG A  -8       8.296  -4.529   0.579  1.00130.38           C  
ANISOU   87  CZ  ARG A  -8    16353  18532  14654  -2000   3457   1349       C  
ATOM     88  NH1 ARG A  -8       8.409  -3.532   1.449  1.00131.21           N  
ANISOU   88  NH1 ARG A  -8    16618  18312  14923  -2410   3758   1222       N  
ATOM     89  NH2 ARG A  -8       7.115  -4.793   0.036  1.00130.10           N  
ANISOU   89  NH2 ARG A  -8    16552  18314  14567  -1477   3250   1665       N  
ATOM     90  H   ARG A  -8      10.777  -9.707  -0.169  1.00124.47           H  
ATOM     91  HA  ARG A  -8      12.665  -8.622   1.450  1.00125.86           H  
ATOM     92  HB2 ARG A  -8      10.055  -7.604   1.123  1.00127.38           H  
ATOM     93  HB3 ARG A  -8      10.961  -7.212   2.364  1.00127.38           H  
ATOM     94  HG2 ARG A  -8      12.446  -6.119   0.963  1.00130.75           H  
ATOM     95  HG3 ARG A  -8      11.584  -6.552  -0.305  1.00130.75           H  
ATOM     96  HD2 ARG A  -8      10.622  -4.850   1.732  1.00132.10           H  
ATOM     97  HD3 ARG A  -8      11.112  -4.336   0.308  1.00132.10           H  
ATOM     98  HE  ARG A  -8       9.238  -5.907  -0.307  1.00131.59           H  
ATOM     99 HH11 ARG A  -8       9.172  -3.357   1.805  1.00130.87           H  
ATOM    100 HH12 ARG A  -8       7.721  -3.060   1.654  1.00130.87           H  
ATOM    101 HH21 ARG A  -8       7.036  -5.438  -0.527  1.00130.87           H  
ATOM    102 HH22 ARG A  -8       6.430  -4.318   0.245  1.00130.87           H  
ATOM    103  N   HIS A  -7      12.044  -9.952   3.397  1.00 93.94           N  
ANISOU  103  N   HIS A  -7     9302  16733   9660  -1765   1838   -287       N  
ATOM    104  CA  HIS A  -7      11.688 -10.807   4.523  1.00 91.92           C  
ANISOU  104  CA  HIS A  -7     8932  16566   9427  -1483   1474   -429       C  
ATOM    105  C   HIS A  -7      11.276  -9.955   5.720  1.00 93.14           C  
ANISOU  105  C   HIS A  -7     9210  16380   9801  -1748   1584   -525       C  
ATOM    106  O   HIS A  -7      12.025  -9.080   6.156  1.00 94.50           O  
ANISOU  106  O   HIS A  -7     9249  16640  10015  -2207   1855   -768       O  
ATOM    107  CB  HIS A  -7      12.858 -11.717   4.895  1.00 90.14           C  
ANISOU  107  CB  HIS A  -7     8252  17021   8976  -1386   1276   -781       C  
ATOM    108  CG  HIS A  -7      12.585 -12.597   6.074  1.00 88.22           C  
ANISOU  108  CG  HIS A  -7     7935  16874   8710  -1065    939   -929       C  
ATOM    109  ND1 HIS A  -7      13.080 -12.328   7.333  1.00 88.54           N  
ANISOU  109  ND1 HIS A  -7     7767  17110   8765  -1243    932  -1258       N  
ATOM    110  CD2 HIS A  -7      11.862 -13.736   6.190  1.00 85.89           C  
ANISOU  110  CD2 HIS A  -7     7773  16496   8365   -580    626   -802       C  
ATOM    111  CE1 HIS A  -7      12.678 -13.267   8.171  1.00 86.60           C  
ANISOU  111  CE1 HIS A  -7     7550  16890   8465   -846    625  -1299       C  
ATOM    112  NE2 HIS A  -7      11.938 -14.133   7.502  1.00 84.91           N  
ANISOU  112  NE2 HIS A  -7     7557  16487   8218   -458    453  -1027       N  
ATOM    113  H   HIS A  -7      12.815  -9.580   3.476  1.00103.67           H  
ATOM    114  HA  HIS A  -7      10.935 -11.366   4.275  1.00102.55           H  
ATOM    115  HB2 HIS A  -7      13.062 -12.290   4.139  1.00102.82           H  
ATOM    116  HB3 HIS A  -7      13.628 -11.166   5.108  1.00102.82           H  
ATOM    117  HD2 HIS A  -7      11.404 -14.170   5.507  1.00103.00           H  
ATOM    118  HE1 HIS A  -7      12.881 -13.310   9.077  1.00 98.33           H  
ATOM    119  HE2 HIS A  -7      11.563 -14.832   7.835  1.00100.73           H  
ATOM    120  N   HIS A  -6      10.080 -10.220   6.242  1.00 89.07           N  
ANISOU  120  N   HIS A  -6     8938  15487   9419  -1474   1387   -357       N  
ATOM    121  CA  HIS A  -6       9.516  -9.436   7.338  1.00 90.15           C  
ANISOU  121  CA  HIS A  -6     9237  15246   9769  -1673   1476   -403       C  
ATOM    122  C   HIS A  -6       9.379 -10.258   8.619  1.00 88.49           C  
ANISOU  122  C   HIS A  -6     8882  15188   9555  -1450   1161   -609       C  
ATOM    123  O   HIS A  -6       9.028  -9.722   9.670  1.00 89.20           O  
ANISOU  123  O   HIS A  -6     9050  15044   9798  -1601   1200   -701       O  
ATOM    124  CB  HIS A  -6       8.154  -8.870   6.930  1.00 91.24           C  
ANISOU  124  CB  HIS A  -6     9817  14778  10072  -1557   1561    -32       C  
ATOM    125  CG  HIS A  -6       8.230  -7.859   5.827  1.00 93.38           C  
ANISOU  125  CG  HIS A  -6    10324  14817  10340  -1766   1931    186       C  
ATOM    126  ND1 HIS A  -6       7.318  -7.812   4.795  1.00 93.94           N  
ANISOU  126  ND1 HIS A  -6    10695  14610  10388  -1475   1939    546       N  
ATOM    127  CD2 HIS A  -6       9.110  -6.855   5.598  1.00 95.08           C  
ANISOU  127  CD2 HIS A  -6    10538  15035  10551  -2232   2330     82       C  
ATOM    128  CE1 HIS A  -6       7.633  -6.825   3.976  1.00 96.15           C  
ANISOU  128  CE1 HIS A  -6    11184  14714  10635  -1709   2325    688       C  
ATOM    129  NE2 HIS A  -6       8.716  -6.228   4.441  1.00 96.81           N  
ANISOU  129  NE2 HIS A  -6    11105  14937  10740  -2196   2588    412       N  
ATOM    130  H   HIS A  -6       9.569 -10.858   5.974  1.00 97.83           H  
ATOM    131  HA  HIS A  -6      10.105  -8.689   7.526  1.00 99.64           H  
ATOM    132  HB2 HIS A  -6       7.590  -9.598   6.627  1.00 98.82           H  
ATOM    133  HB3 HIS A  -6       7.751  -8.439   7.700  1.00 98.82           H  
ATOM    134  HD2 HIS A  -6       9.843  -6.633   6.124  1.00102.82           H  
ATOM    135  HE1 HIS A  -6       7.171  -6.589   3.204  1.00100.64           H  
ATOM    136  HE2 HIS A  -6       9.111  -5.555   4.078  1.00102.96           H  
ATOM    137  N   GLY A  -5       9.650 -11.557   8.530  1.00 73.24           N  
ANISOU  137  N   GLY A  -5     6773  13627   7430  -1075    867   -675       N  
ATOM    138  CA  GLY A  -5       9.683 -12.406   9.707  1.00 71.64           C  
ANISOU  138  CA  GLY A  -5     6456  13607   7156   -824    601   -880       C  
ATOM    139  C   GLY A  -5       8.323 -12.941  10.118  1.00 70.64           C  
ANISOU  139  C   GLY A  -5     6636  13050   7153   -515    422   -684       C  
ATOM    140  O   GLY A  -5       7.424 -13.063   9.285  1.00 70.33           O  
ANISOU  140  O   GLY A  -5     6823  12717   7182   -374    414   -407       O  
ATOM    141  H   GLY A  -5       9.817 -11.969   7.794  1.00 85.00           H  
ATOM    142  HA2 GLY A  -5      10.268 -13.161   9.538  1.00 84.52           H  
ATOM    143  HA3 GLY A  -5      10.047 -11.902  10.452  1.00 84.52           H  
ATOM    144  N   PRO A  -4       8.165 -13.277  11.411  1.00 67.17           N  
ANISOU  144  N   PRO A  -4     6195  12602   6726   -403    284   -848       N  
ATOM    145  CA  PRO A  -4       6.914 -13.859  11.910  1.00 65.87           C  
ANISOU  145  CA  PRO A  -4     6312  12051   6666   -131    136   -706       C  
ATOM    146  C   PRO A  -4       5.828 -12.819  12.178  1.00 68.14           C  
ANISOU  146  C   PRO A  -4     6848  11803   7238   -344    279   -545       C  
ATOM    147  O   PRO A  -4       6.138 -11.642  12.361  1.00 70.16           O  
ANISOU  147  O   PRO A  -4     7074  11975   7606   -707    492   -595       O  
ATOM    148  CB  PRO A  -4       7.347 -14.539  13.210  1.00 63.36           C  
ANISOU  148  CB  PRO A  -4     5896  11970   6209     64    -25   -962       C  
ATOM    149  CG  PRO A  -4       8.485 -13.712  13.694  1.00 65.64           C  
ANISOU  149  CG  PRO A  -4     5882  12610   6449   -255     92  -1238       C  
ATOM    150  CD  PRO A  -4       9.194 -13.203  12.466  1.00 67.13           C  
ANISOU  150  CD  PRO A  -4     5904  13004   6599   -501    260  -1203       C  
ATOM    151  HA  PRO A  -4       6.579 -14.526  11.292  1.00 78.84           H  
ATOM    152  HB2 PRO A  -4       6.616 -14.527  13.848  1.00 78.36           H  
ATOM    153  HB3 PRO A  -4       7.633 -15.448  13.028  1.00 78.36           H  
ATOM    154  HG2 PRO A  -4       8.146 -12.972  14.221  1.00 81.78           H  
ATOM    155  HG3 PRO A  -4       9.081 -14.262  14.226  1.00 81.78           H  
ATOM    156  HD2 PRO A  -4       9.477 -12.284  12.596  1.00 82.49           H  
ATOM    157  HD3 PRO A  -4       9.944 -13.777  12.247  1.00 82.49           H  
ATOM    158  N   GLU A  -3       4.572 -13.258  12.200  1.00 76.30           N  
ANISOU  158  N   GLU A  -3     8128  12489   8375   -125    182   -373       N  
ATOM    159  CA  GLU A  -3       3.448 -12.363  12.458  1.00 77.82           C  
ANISOU  159  CA  GLU A  -3     8554  12203   8811   -254    292   -223       C  
ATOM    160  C   GLU A  -3       3.257 -12.135  13.953  1.00 78.45           C  
ANISOU  160  C   GLU A  -3     8671  12140   8995   -329    273   -383       C  
ATOM    161  O   GLU A  -3       2.292 -12.614  14.550  1.00 77.45           O  
ANISOU  161  O   GLU A  -3     8709  11775   8945   -151    170   -352       O  
ATOM    162  CB  GLU A  -3       2.163 -12.925  11.845  1.00 76.45           C  
ANISOU  162  CB  GLU A  -3     8574  11786   8687      8    195    -21       C  
ATOM    163  CG  GLU A  -3       2.108 -12.826  10.332  1.00 76.53           C  
ANISOU  163  CG  GLU A  -3     8591  11861   8629     65    247    174       C  
ATOM    164  CD  GLU A  -3       2.147 -11.391   9.845  0.51 79.38           C  
ANISOU  164  CD  GLU A  -3     9046  12030   9084   -187    499    323       C  
ATOM    165  OE1 GLU A  -3       1.066 -10.790   9.672  0.48 80.48           O  
ANISOU  165  OE1 GLU A  -3     9397  11836   9346   -136    563    499       O  
ATOM    166  OE2 GLU A  -3       3.260 -10.861   9.643  0.61 80.42           O  
ANISOU  166  OE2 GLU A  -3     9055  12350   9153   -430    655    252       O  
ATOM    167  H   GLU A  -3       4.344 -14.076  12.068  1.00 91.00           H  
ATOM    168  HA  GLU A  -3       3.627 -11.504  12.045  1.00 92.26           H  
ATOM    169  HB2 GLU A  -3       2.087 -13.862  12.083  1.00 90.90           H  
ATOM    170  HB3 GLU A  -3       1.406 -12.433  12.201  1.00 90.90           H  
ATOM    171  HG2 GLU A  -3       2.870 -13.292   9.956  1.00 92.74           H  
ATOM    172  HG3 GLU A  -3       1.283 -13.228  10.018  1.00 92.74           H  
ATOM    173  N   VAL A  -2       4.184 -11.393  14.547  1.00 68.89           N  
ANISOU  173  N   VAL A  -2     7302  11093   7781   -613    390   -578       N  
ATOM    174  CA  VAL A  -2       4.139 -11.098  15.975  1.00 69.52           C  
ANISOU  174  CA  VAL A  -2     7385  11094   7937   -702    379   -765       C  
ATOM    175  C   VAL A  -2       2.961 -10.197  16.340  1.00 70.56           C  
ANISOU  175  C   VAL A  -2     7786  10696   8329   -828    498   -612       C  
ATOM    176  O   VAL A  -2       2.611 -10.070  17.514  1.00 70.80           O  
ANISOU  176  O   VAL A  -2     7878  10579   8443   -842    466   -719       O  
ATOM    177  CB  VAL A  -2       5.443 -10.423  16.446  1.00 70.31           C  
ANISOU  177  CB  VAL A  -2     7207  11545   7964  -1022    499  -1058       C  
ATOM    178  CG1 VAL A  -2       6.617 -11.371  16.275  1.00 68.79           C  
ANISOU  178  CG1 VAL A  -2     6710  11949   7477   -837    350  -1258       C  
ATOM    179  CG2 VAL A  -2       5.684  -9.118  15.688  1.00 71.58           C  
ANISOU  179  CG2 VAL A  -2     7399  11550   8248  -1439    806   -984       C  
ATOM    180  H   VAL A  -2       4.857 -11.044  14.141  1.00 78.03           H  
ATOM    181  HA  VAL A  -2       4.041 -11.930  16.464  1.00 79.07           H  
ATOM    182  HB  VAL A  -2       5.364 -10.211  17.389  1.00 81.44           H  
ATOM    183 HG11 VAL A  -2       7.426 -10.929  16.577  1.00 80.12           H  
ATOM    184 HG12 VAL A  -2       6.458 -12.168  16.805  1.00 80.12           H  
ATOM    185 HG13 VAL A  -2       6.698 -11.607  15.338  1.00 80.12           H  
ATOM    186 HG21 VAL A  -2       6.509  -8.717  16.005  1.00 82.25           H  
ATOM    187 HG22 VAL A  -2       5.753  -9.312  14.740  1.00 82.25           H  
ATOM    188 HG23 VAL A  -2       4.940  -8.517  15.850  1.00 82.25           H  
ATOM    189  N   SER A  -1       2.359  -9.568  15.335  1.00 68.08           N  
ANISOU  189  N   SER A  -1     7639  10112   8117   -888    636   -362       N  
ATOM    190  CA  SER A  -1       1.208  -8.697  15.551  1.00 68.70           C  
ANISOU  190  CA  SER A  -1     7988   9709   8407   -943    752   -197       C  
ATOM    191  C   SER A  -1       0.031  -9.481  16.120  1.00 67.90           C  
ANISOU  191  C   SER A  -1     8006   9427   8366   -654    560   -156       C  
ATOM    192  O   SER A  -1      -0.799  -8.933  16.845  1.00 67.91           O  
ANISOU  192  O   SER A  -1     8169   9105   8530   -693    607   -130       O  
ATOM    193  CB  SER A  -1       0.795  -8.018  14.245  1.00 69.54           C  
ANISOU  193  CB  SER A  -1     8263   9621   8538   -948    918     76       C  
ATOM    194  OG  SER A  -1       0.356  -8.972  13.293  1.00 69.06           O  
ANISOU  194  OG  SER A  -1     8183   9686   8369   -632    750    213       O  
ATOM    195  H   SER A  -1       2.600  -9.629  14.511  1.00 72.28           H  
ATOM    196  HA  SER A  -1       1.448  -8.006  16.188  1.00 72.83           H  
ATOM    197  HB2 SER A  -1       0.071  -7.398  14.427  1.00 73.04           H  
ATOM    198  HB3 SER A  -1       1.557  -7.540  13.883  1.00 73.04           H  
ATOM    199  HG  SER A  -1       0.132  -8.586  12.582  1.00 73.04           H  
ATOM    200  N   GLY A   0      -0.034 -10.764  15.783  1.00 60.54           N  
ANISOU  200  N   GLY A   0     7006   8698   7298   -379    369   -163       N  
ATOM    201  CA  GLY A   0      -1.100 -11.627  16.259  1.00 58.91           C  
ANISOU  201  CA  GLY A   0     6920   8333   7131   -140    228   -159       C  
ATOM    202  C   GLY A   0      -2.372 -11.515  15.439  1.00 59.02           C  
ANISOU  202  C   GLY A   0     7070   8121   7236    -16    236     39       C  
ATOM    203  O   GLY A   0      -3.327 -12.258  15.667  1.00 57.21           O  
ANISOU  203  O   GLY A   0     6914   7786   7036    154    142     19       O  
ATOM    204  H   GLY A   0       0.534 -11.161  15.274  1.00 69.64           H  
ATOM    205  HA2 GLY A   0      -0.801 -12.549  16.233  1.00 66.43           H  
ATOM    206  HA3 GLY A   0      -1.309 -11.400  17.178  1.00 66.43           H  
ATOM    207  N   TRP A   1      -2.384 -10.592  14.483  1.00 56.75           N  
ANISOU  207  N   TRP A   1     6818   7775   6971    -92    366    211       N  
ATOM    208  CA  TRP A   1      -3.563 -10.360  13.656  1.00 56.96           C  
ANISOU  208  CA  TRP A   1     6961   7643   7039     78    373    395       C  
ATOM    209  C   TRP A   1      -3.941 -11.596  12.854  1.00 54.77           C  
ANISOU  209  C   TRP A   1     6598   7574   6638    323    209    387       C  
ATOM    210  O   TRP A   1      -5.082 -12.049  12.904  1.00 53.53           O  
ANISOU  210  O   TRP A   1     6481   7330   6528    474    131    366       O  
ATOM    211  CB  TRP A   1      -3.329  -9.188  12.705  1.00 58.58           C  
ANISOU  211  CB  TRP A   1     7259   7771   7226      1    566    595       C  
ATOM    212  CG  TRP A   1      -4.507  -8.881  11.832  1.00 58.64           C  
ANISOU  212  CG  TRP A   1     7392   7663   7224    249    570    788       C  
ATOM    213  CD1 TRP A   1      -5.564  -8.077  12.140  1.00 58.55           C  
ANISOU  213  CD1 TRP A   1     7559   7367   7321    328    641    877       C  
ATOM    214  CD2 TRP A   1      -4.749  -9.371  10.506  1.00 58.19           C  
ANISOU  214  CD2 TRP A   1     7278   7819   7013    488    493    896       C  
ATOM    215  NE1 TRP A   1      -6.449  -8.034  11.091  1.00 58.53           N  
ANISOU  215  NE1 TRP A   1     7598   7417   7223    626    604   1026       N  
ATOM    216  CE2 TRP A   1      -5.973  -8.820  10.075  1.00 58.33           C  
ANISOU  216  CE2 TRP A   1     7427   7697   7038    721    512   1036       C  
ATOM    217  CE3 TRP A   1      -4.051 -10.221   9.642  1.00 57.04           C  
ANISOU  217  CE3 TRP A   1     6976   7989   6706    548    405    876       C  
ATOM    218  CZ2 TRP A   1      -6.513  -9.090   8.817  1.00 57.37           C  
ANISOU  218  CZ2 TRP A   1     7268   7770   6759   1013    439   1141       C  
ATOM    219  CZ3 TRP A   1      -4.589 -10.489   8.394  1.00 56.07           C  
ANISOU  219  CZ3 TRP A   1     6834   8021   6450    810    342    992       C  
ATOM    220  CH2 TRP A   1      -5.808  -9.925   7.994  1.00 56.18           C  
ANISOU  220  CH2 TRP A   1     6964   7917   6465   1040    356   1116       C  
ATOM    221  H   TRP A   1      -1.718 -10.083  14.291  1.00 66.61           H  
ATOM    222  HA  TRP A   1      -4.312 -10.136  14.231  1.00 65.38           H  
ATOM    223  HB2 TRP A   1      -3.132  -8.395  13.228  1.00 67.13           H  
ATOM    224  HB3 TRP A   1      -2.578  -9.398  12.128  1.00 67.13           H  
ATOM    225  HD1 TRP A   1      -5.670  -7.622  12.944  1.00 66.02           H  
ATOM    226  HE1 TRP A   1      -7.183  -7.586  11.074  1.00 65.35           H  
ATOM    227  HE3 TRP A   1      -3.241 -10.598   9.900  1.00 64.23           H  
ATOM    228  HZ2 TRP A   1      -7.322  -8.718   8.549  1.00 62.67           H  
ATOM    229  HZ3 TRP A   1      -4.134 -11.053   7.811  1.00 63.38           H  
ATOM    230  HH2 TRP A   1      -6.146 -10.123   7.150  1.00 62.96           H  
ATOM    231  N   PHE A   2      -2.978 -12.139  12.118  1.00 62.84           N  
ANISOU  231  N   PHE A   2     7493   8883   7498    344    172    379       N  
ATOM    232  CA  PHE A   2      -3.250 -13.248  11.212  1.00 59.42           C  
ANISOU  232  CA  PHE A   2     6991   8653   6934    563     41    374       C  
ATOM    233  C   PHE A   2      -3.733 -14.488  11.963  1.00 55.41           C  
ANISOU  233  C   PHE A   2     6503   8124   6426    666    -78    193       C  
ATOM    234  O   PHE A   2      -4.667 -15.159  11.523  1.00 52.89           O  
ANISOU  234  O   PHE A   2     6198   7804   6095    806   -141    163       O  
ATOM    235  CB  PHE A   2      -2.003 -13.587  10.393  1.00 58.58           C  
ANISOU  235  CB  PHE A   2     6749   8863   6646    559     34    385       C  
ATOM    236  CG  PHE A   2      -2.304 -14.292   9.101  1.00 55.28           C  
ANISOU  236  CG  PHE A   2     6280   8633   6092    767    -50    449       C  
ATOM    237  CD1 PHE A   2      -2.539 -15.656   9.080  1.00 50.20           C  
ANISOU  237  CD1 PHE A   2     5607   8103   5364    924   -184    313       C  
ATOM    238  CD2 PHE A   2      -2.357 -13.589   7.908  1.00 57.26           C  
ANISOU  238  CD2 PHE A   2     6538   8933   6283    813     28    640       C  
ATOM    239  CE1 PHE A   2      -2.818 -16.307   7.895  1.00 47.15           C  
ANISOU  239  CE1 PHE A   2     5165   7900   4851   1095   -253    339       C  
ATOM    240  CE2 PHE A   2      -2.635 -14.235   6.719  1.00 53.95           C  
ANISOU  240  CE2 PHE A   2     6057   8720   5722   1021    -60    683       C  
ATOM    241  CZ  PHE A   2      -2.866 -15.596   6.712  1.00 48.73           C  
ANISOU  241  CZ  PHE A   2     5330   8193   4992   1148   -207    520       C  
ATOM    242  H   PHE A   2      -2.157 -11.883  12.124  1.00 66.41           H  
ATOM    243  HA  PHE A   2      -3.949 -12.983  10.593  1.00 64.00           H  
ATOM    244  HB2 PHE A   2      -1.535 -12.764  10.181  1.00 63.53           H  
ATOM    245  HB3 PHE A   2      -1.430 -14.165  10.921  1.00 63.53           H  
ATOM    246  HD1 PHE A   2      -2.507 -16.140   9.874  1.00 58.91           H  
ATOM    247  HD2 PHE A   2      -2.202 -12.672   7.908  1.00 63.45           H  
ATOM    248  HE1 PHE A   2      -2.973 -17.224   7.894  1.00 58.42           H  
ATOM    249  HE2 PHE A   2      -2.668 -13.753   5.924  1.00 63.00           H  
ATOM    250  HZ  PHE A   2      -3.054 -16.033   5.913  1.00 60.20           H  
ATOM    251  N   SER A   3      -3.102 -14.787  13.095  1.00 57.27           N  
ANISOU  251  N   SER A   3     6753   8351   6658    597    -88     56       N  
ATOM    252  CA  SER A   3      -3.481 -15.954  13.884  1.00 54.03           C  
ANISOU  252  CA  SER A   3     6436   7876   6219    710   -153   -102       C  
ATOM    253  C   SER A   3      -4.875 -15.787  14.481  1.00 54.82           C  
ANISOU  253  C   SER A   3     6656   7675   6496    689   -120   -128       C  
ATOM    254  O   SER A   3      -5.582 -16.768  14.704  1.00 52.78           O  
ANISOU  254  O   SER A   3     6487   7341   6228    773   -136   -242       O  
ATOM    255  CB  SER A   3      -2.465 -16.207  14.998  1.00 53.15           C  
ANISOU  255  CB  SER A   3     6328   7843   6023    698   -165   -232       C  
ATOM    256  OG  SER A   3      -2.366 -15.092  15.866  1.00 56.48           O  
ANISOU  256  OG  SER A   3     6750   8128   6583    511    -95   -236       O  
ATOM    257  H   SER A   3      -2.453 -14.330  13.427  1.00 62.73           H  
ATOM    258  HA  SER A   3      -3.493 -16.734  13.308  1.00 60.45           H  
ATOM    259  HB2 SER A   3      -2.747 -16.980  15.511  1.00 61.49           H  
ATOM    260  HB3 SER A   3      -1.596 -16.373  14.600  1.00 61.49           H  
ATOM    261  HG  SER A   3      -1.805 -15.248  16.471  1.00 61.49           H  
ATOM    262  N   GLU A   4      -5.268 -14.544  14.740  1.00 63.90           N  
ANISOU  262  N   GLU A   4     7824   8653   7802    569    -51    -35       N  
ATOM    263  CA  GLU A   4      -6.602 -14.273  15.259  1.00 63.78           C  
ANISOU  263  CA  GLU A   4     7899   8388   7948    566    -21    -59       C  
ATOM    264  C   GLU A   4      -7.656 -14.580  14.202  1.00 62.41           C  
ANISOU  264  C   GLU A   4     7669   8290   7755    699    -60    -40       C  
ATOM    265  O   GLU A   4      -8.687 -15.180  14.503  1.00 60.40           O  
ANISOU  265  O   GLU A   4     7441   7957   7552    731    -66   -175       O  
ATOM    266  CB  GLU A   4      -6.724 -12.821  15.722  1.00 67.29           C  
ANISOU  266  CB  GLU A   4     8396   8633   8538    436     73     45       C  
ATOM    267  CG  GLU A   4      -8.101 -12.472  16.256  1.00 65.70           C  
ANISOU  267  CG  GLU A   4     8277   8197   8490    461    101     22       C  
ATOM    268  CD  GLU A   4      -8.140 -11.122  16.944  1.00 66.78           C  
ANISOU  268  CD  GLU A   4     8511   8098   8764    337    208    101       C  
ATOM    269  OE1 GLU A   4      -7.396 -10.212  16.520  1.00 69.42           O  
ANISOU  269  OE1 GLU A   4     8861   8437   9080    248    295    228       O  
ATOM    270  OE2 GLU A   4      -8.915 -10.973  17.912  1.00 62.65           O  
ANISOU  270  OE2 GLU A   4     8068   7372   8366    312    230     25       O  
ATOM    271  H   GLU A   4      -4.783 -13.844  14.625  1.00 71.10           H  
ATOM    272  HA  GLU A   4      -6.767 -14.847  16.024  1.00 69.22           H  
ATOM    273  HB2 GLU A   4      -6.080 -12.662  16.430  1.00 70.70           H  
ATOM    274  HB3 GLU A   4      -6.539 -12.236  14.970  1.00 70.70           H  
ATOM    275  HG2 GLU A   4      -8.730 -12.451  15.519  1.00 70.85           H  
ATOM    276  HG3 GLU A   4      -8.369 -13.145  16.902  1.00 70.85           H  
ATOM    277  N   GLN A   5      -7.392 -14.170  12.964  1.00 63.41           N  
ANISOU  277  N   GLN A   5     7709   8590   7792    772    -72    105       N  
ATOM    278  CA  GLN A   5      -8.324 -14.413  11.869  1.00 61.75           C  
ANISOU  278  CA  GLN A   5     7415   8526   7523    938   -125    112       C  
ATOM    279  C   GLN A   5      -8.472 -15.909  11.612  1.00 58.77           C  
ANISOU  279  C   GLN A   5     6985   8296   7049    988   -192    -79       C  
ATOM    280  O   GLN A   5      -9.561 -16.387  11.295  1.00 57.64           O  
ANISOU  280  O   GLN A   5     6779   8211   6910   1051   -217   -213       O  
ATOM    281  CB  GLN A   5      -7.863 -13.712  10.589  1.00 62.89           C  
ANISOU  281  CB  GLN A   5     7511   8835   7551   1036   -112    320       C  
ATOM    282  CG  GLN A   5      -7.585 -12.221  10.735  1.00 67.31           C  
ANISOU  282  CG  GLN A   5     8189   9208   8179    968     19    519       C  
ATOM    283  CD  GLN A   5      -8.711 -11.470  11.416  1.00 68.16           C  
ANISOU  283  CD  GLN A   5     8391   9078   8428    999     64    524       C  
ATOM    284  OE1 GLN A   5      -9.877 -11.611  11.050  1.00 66.14           O  
ANISOU  284  OE1 GLN A   5     8079   8897   8155   1183      3    477       O  
ATOM    285  NE2 GLN A   5      -8.366 -10.667  12.418  1.00 70.67           N  
ANISOU  285  NE2 GLN A   5     8836   9140   8877    819    173    554       N  
ATOM    286  H   GLN A   5      -6.679 -13.749  12.732  1.00 67.10           H  
ATOM    287  HA  GLN A   5      -9.195 -14.061  12.109  1.00 66.79           H  
ATOM    288  HB2 GLN A   5      -7.044 -14.133  10.284  1.00 69.64           H  
ATOM    289  HB3 GLN A   5      -8.552 -13.816   9.914  1.00 69.64           H  
ATOM    290  HG2 GLN A   5      -6.782 -12.102  11.266  1.00 73.31           H  
ATOM    291  HG3 GLN A   5      -7.460 -11.837   9.853  1.00 73.31           H  
ATOM    292 HE21 GLN A   5      -7.540 -10.596  12.647  1.00 74.00           H  
ATOM    293 HE22 GLN A   5      -8.969 -10.219  12.837  1.00 74.00           H  
ATOM    294  N   LEU A   6      -7.371 -16.643  11.747  1.00 53.60           N  
ANISOU  294  N   LEU A   6     6357   7717   6293    961   -207   -114       N  
ATOM    295  CA  LEU A   6      -7.387 -18.089  11.550  1.00 51.70           C  
ANISOU  295  CA  LEU A   6     6138   7568   5939   1020   -234   -286       C  
ATOM    296  C   LEU A   6      -8.221 -18.795  12.615  1.00 51.03           C  
ANISOU  296  C   LEU A   6     6194   7252   5944    952   -165   -487       C  
ATOM    297  O   LEU A   6      -8.908 -19.776  12.328  1.00 49.33           O  
ANISOU  297  O   LEU A   6     5996   7056   5690    961   -136   -665       O  
ATOM    298  CB  LEU A   6      -5.962 -18.652  11.566  1.00 50.47           C  
ANISOU  298  CB  LEU A   6     6008   7542   5625   1058   -257   -268       C  
ATOM    299  CG  LEU A   6      -5.056 -18.365  10.366  1.00 48.80           C  
ANISOU  299  CG  LEU A   6     5655   7611   5278   1122   -307   -124       C  
ATOM    300  CD1 LEU A   6      -3.643 -18.860  10.649  1.00 47.09           C  
ANISOU  300  CD1 LEU A   6     5443   7540   4909   1156   -325   -147       C  
ATOM    301  CD2 LEU A   6      -5.594 -19.006   9.096  1.00 46.98           C  
ANISOU  301  CD2 LEU A   6     5340   7564   4945   1241   -356   -160       C  
ATOM    302  H   LEU A   6      -6.599 -16.325  11.953  1.00 58.39           H  
ATOM    303  HA  LEU A   6      -7.777 -18.285  10.684  1.00 57.53           H  
ATOM    304  HB2 LEU A   6      -5.511 -18.299  12.349  1.00 56.86           H  
ATOM    305  HB3 LEU A   6      -6.024 -19.617  11.647  1.00 56.86           H  
ATOM    306  HG  LEU A   6      -5.015 -17.406  10.224  1.00 58.79           H  
ATOM    307 HD11 LEU A   6      -3.083 -18.670   9.880  1.00 58.09           H  
ATOM    308 HD12 LEU A   6      -3.299 -18.401  11.431  1.00 58.09           H  
ATOM    309 HD13 LEU A   6      -3.671 -19.816  10.812  1.00 58.09           H  
ATOM    310 HD21 LEU A   6      -4.994 -18.801   8.362  1.00 55.96           H  
ATOM    311 HD22 LEU A   6      -5.644 -19.966   9.225  1.00 55.96           H  
ATOM    312 HD23 LEU A   6      -6.477 -18.649   8.912  1.00 55.96           H  
ATOM    313  N   MET A   7      -8.156 -18.296  13.844  1.00 56.14           N  
ANISOU  313  N   MET A   7     6950   7677   6705    867   -116   -475       N  
ATOM    314  CA  MET A   7      -8.798 -18.964  14.970  1.00 53.48           C  
ANISOU  314  CA  MET A   7     6790   7096   6434    806    -24   -651       C  
ATOM    315  C   MET A   7     -10.275 -18.590  15.102  1.00 53.55           C  
ANISOU  315  C   MET A   7     6746   6998   6604    730     20   -743       C  
ATOM    316  O   MET A   7     -11.033 -19.282  15.780  1.00 51.03           O  
ANISOU  316  O   MET A   7     6546   6509   6334    653    124   -932       O  
ATOM    317  CB  MET A   7      -8.051 -18.634  16.264  1.00 52.83           C  
ANISOU  317  CB  MET A   7     6842   6858   6374    777      2   -615       C  
ATOM    318  CG  MET A   7      -6.652 -19.237  16.322  1.00 51.79           C  
ANISOU  318  CG  MET A   7     6760   6876   6039    892    -36   -600       C  
ATOM    319  SD  MET A   7      -5.622 -18.554  17.635  1.00 52.12           S  
ANISOU  319  SD  MET A   7     6841   6888   6072    875    -47   -573       S  
ATOM    320  CE  MET A   7      -6.325 -19.343  19.082  1.00 47.95           C  
ANISOU  320  CE  MET A   7     6618   6038   5563    912     68   -726       C  
ATOM    321  H   MET A   7      -7.745 -17.570  14.054  1.00 60.62           H  
ATOM    322  HA  MET A   7      -8.735 -19.922  14.834  1.00 60.55           H  
ATOM    323  HB2 MET A   7      -7.964 -17.671  16.341  1.00 60.17           H  
ATOM    324  HB3 MET A   7      -8.556 -18.981  17.016  1.00 60.17           H  
ATOM    325  HG2 MET A   7      -6.728 -20.192  16.471  1.00 60.79           H  
ATOM    326  HG3 MET A   7      -6.204 -19.071  15.477  1.00 60.79           H  
ATOM    327  HE1 MET A   7      -5.843 -19.046  19.869  1.00 57.68           H  
ATOM    328  HE2 MET A   7      -7.260 -19.094  19.153  1.00 57.68           H  
ATOM    329  HE3 MET A   7      -6.245 -20.305  18.987  1.00 57.68           H  
ATOM    330  N   THR A   8     -10.677 -17.506  14.445  1.00 56.44           N  
ANISOU  330  N   THR A   8     6946   7469   7028    766    -40   -616       N  
ATOM    331  CA  THR A   8     -12.068 -17.059  14.472  1.00 56.41           C  
ANISOU  331  CA  THR A   8     6853   7442   7139    758    -21   -704       C  
ATOM    332  C   THR A   8     -12.778 -17.333  13.145  1.00 56.74           C  
ANISOU  332  C   THR A   8     6687   7785   7087    867    -83   -787       C  
ATOM    333  O   THR A   8     -13.921 -16.924  12.947  1.00 56.82           O  
ANISOU  333  O   THR A   8     6561   7886   7142    919    -93   -874       O  
ATOM    334  CB  THR A   8     -12.161 -15.560  14.787  1.00 58.19           C  
ANISOU  334  CB  THR A   8     7078   7558   7473    782    -27   -512       C  
ATOM    335  OG1 THR A   8     -11.388 -14.822  13.834  1.00 60.31           O  
ANISOU  335  OG1 THR A   8     7294   7968   7653    880    -77   -285       O  
ATOM    336  CG2 THR A   8     -11.640 -15.276  16.188  1.00 57.44           C  
ANISOU  336  CG2 THR A   8     7159   7185   7481    654     38   -489       C  
ATOM    337  H   THR A   8     -10.160 -17.008  13.973  1.00 58.63           H  
ATOM    338  HA  THR A   8     -12.540 -17.541  15.168  1.00 60.89           H  
ATOM    339  HB  THR A   8     -13.088 -15.276  14.740  1.00 60.70           H  
ATOM    340  HG1 THR A   8     -11.434 -14.000  14.001  1.00 60.70           H  
ATOM    341 HG21 THR A   8     -11.703 -14.327  16.379  1.00 60.11           H  
ATOM    342 HG22 THR A   8     -12.164 -15.764  16.842  1.00 60.11           H  
ATOM    343 HG23 THR A   8     -10.713 -15.551  16.259  1.00 60.11           H  
ATOM    344  N   GLY A   9     -12.090 -18.013  12.233  1.00 55.41           N  
ANISOU  344  N   GLY A   9     6479   7807   6766    926   -131   -774       N  
ATOM    345  CA  GLY A   9     -12.700 -18.464  10.996  1.00 55.14           C  
ANISOU  345  CA  GLY A   9     6248   8084   6618   1023   -189   -899       C  
ATOM    346  C   GLY A   9     -12.868 -17.398   9.930  1.00 55.46           C  
ANISOU  346  C   GLY A   9     6127   8362   6585   1235   -289   -709       C  
ATOM    347  O   GLY A   9     -13.601 -17.604   8.963  1.00 54.87           O  
ANISOU  347  O   GLY A   9     5855   8588   6406   1360   -351   -832       O  
ATOM    348  H   GLY A   9     -11.260 -18.226  12.312  1.00 64.68           H  
ATOM    349  HA2 GLY A   9     -12.159 -19.177  10.622  1.00 64.20           H  
ATOM    350  HA3 GLY A   9     -13.577 -18.828  11.194  1.00 64.20           H  
ATOM    351  N   LYS A  10     -12.197 -16.263  10.093  1.00 64.28           N  
ANISOU  351  N   LYS A  10     7338   9351   7734   1282   -286   -424       N  
ATOM    352  CA  LYS A  10     -12.289 -15.184   9.112  1.00 64.80           C  
ANISOU  352  CA  LYS A  10     7342   9574   7706   1505   -329   -205       C  
ATOM    353  C   LYS A  10     -11.298 -15.395   7.968  1.00 63.91           C  
ANISOU  353  C   LYS A  10     7197   9666   7419   1594   -372    -65       C  
ATOM    354  O   LYS A  10     -11.449 -14.814   6.893  1.00 63.95           O  
ANISOU  354  O   LYS A  10     7141   9871   7287   1817   -407     77       O  
ATOM    355  CB  LYS A  10     -12.050 -13.830   9.781  1.00 67.12           C  
ANISOU  355  CB  LYS A  10     7801   9592   8109   1488   -248     25       C  
ATOM    356  CG  LYS A  10     -12.932 -13.595  10.999  1.00 67.49           C  
ANISOU  356  CG  LYS A  10     7896   9417   8332   1395   -201   -101       C  
ATOM    357  CD  LYS A  10     -13.189 -12.115  11.237  1.00 69.73           C  
ANISOU  357  CD  LYS A  10     8304   9520   8671   1499   -134    110       C  
ATOM    358  CE  LYS A  10     -13.451 -11.822  12.708  1.00 69.96           C  
ANISOU  358  CE  LYS A  10     8450   9233   8898   1320    -61     41       C  
ATOM    359  NZ  LYS A  10     -12.183 -11.641  13.472  0.44 71.11           N  
ANISOU  359  NZ  LYS A  10     8752   9145   9120   1093     11    136       N  
ATOM    360  H   LYS A  10     -11.682 -16.092  10.760  1.00 75.15           H  
ATOM    361  HA  LYS A  10     -13.182 -15.177   8.735  1.00 75.32           H  
ATOM    362  HB2 LYS A  10     -11.125 -13.781  10.069  1.00 76.39           H  
ATOM    363  HB3 LYS A  10     -12.234 -13.126   9.140  1.00 76.39           H  
ATOM    364  HG2 LYS A  10     -13.786 -14.033  10.863  1.00 77.85           H  
ATOM    365  HG3 LYS A  10     -12.492 -13.956  11.785  1.00 77.85           H  
ATOM    366  HD2 LYS A  10     -12.412 -11.606  10.960  1.00 81.20           H  
ATOM    367  HD3 LYS A  10     -13.969 -11.841  10.730  1.00 81.20           H  
ATOM    368  HE2 LYS A  10     -13.969 -11.006  12.783  1.00 81.63           H  
ATOM    369  HE3 LYS A  10     -13.937 -12.565  13.100  1.00 81.63           H  
ATOM    370  HZ1 LYS A  10     -12.365 -11.471  14.326  1.00 82.10           H  
ATOM    371  HZ2 LYS A  10     -11.690 -12.380  13.422  1.00 82.10           H  
ATOM    372  HZ3 LYS A  10     -11.719 -10.961  13.134  1.00 82.10           H  
ATOM    373  N   ILE A  11     -10.285 -16.223   8.211  1.00 64.57           N  
ANISOU  373  N   ILE A  11     7336   9711   7487   1449   -363   -104       N  
ATOM    374  CA  ILE A  11      -9.368 -16.666   7.165  1.00 62.99           C  
ANISOU  374  CA  ILE A  11     7083   9737   7115   1522   -408    -28       C  
ATOM    375  C   ILE A  11      -9.395 -18.191   7.128  1.00 61.39           C  
ANISOU  375  C   ILE A  11     6846   9627   6853   1466   -436   -284       C  
ATOM    376  O   ILE A  11      -9.202 -18.834   8.160  1.00 62.06           O  
ANISOU  376  O   ILE A  11     7056   9508   7015   1322   -381   -408       O  
ATOM    377  CB  ILE A  11      -7.924 -16.160   7.399  1.00 63.94           C  
ANISOU  377  CB  ILE A  11     7305   9762   7228   1425   -352    174       C  
ATOM    378  CG1 ILE A  11      -7.847 -14.658   7.116  1.00 66.95           C  
ANISOU  378  CG1 ILE A  11     7752  10059   7626   1475   -273    431       C  
ATOM    379  CG2 ILE A  11      -6.929 -16.906   6.499  1.00 61.66           C  
ANISOU  379  CG2 ILE A  11     6950   9718   6760   1476   -398    189       C  
ATOM    380  CD1 ILE A  11      -6.485 -14.033   7.367  1.00 69.61           C  
ANISOU  380  CD1 ILE A  11     8172  10307   7970   1314   -172    583       C  
ATOM    381  H   ILE A  11     -10.105 -16.547   8.987  1.00 68.94           H  
ATOM    382  HA  ILE A  11      -9.674 -16.333   6.306  1.00 68.05           H  
ATOM    383  HB  ILE A  11      -7.685 -16.316   8.326  1.00 69.26           H  
ATOM    384 HG12 ILE A  11      -8.073 -14.507   6.185  1.00 71.61           H  
ATOM    385 HG13 ILE A  11      -8.488 -14.203   7.685  1.00 71.61           H  
ATOM    386 HG21 ILE A  11      -6.035 -16.568   6.669  1.00 68.47           H  
ATOM    387 HG22 ILE A  11      -6.969 -17.854   6.703  1.00 68.47           H  
ATOM    388 HG23 ILE A  11      -7.169 -16.756   5.572  1.00 68.47           H  
ATOM    389 HD11 ILE A  11      -6.530 -13.086   7.162  1.00 74.31           H  
ATOM    390 HD12 ILE A  11      -6.246 -14.160   8.298  1.00 74.31           H  
ATOM    391 HD13 ILE A  11      -5.830 -14.465   6.796  1.00 74.31           H  
ATOM    392  N   PRO A  12      -9.645 -18.778   5.944  1.00 65.45           N  
ANISOU  392  N   PRO A  12     7219  10437   7213   1592   -504   -370       N  
ATOM    393  CA  PRO A  12      -9.672 -20.244   5.869  1.00 64.92           C  
ANISOU  393  CA  PRO A  12     7158  10428   7083   1521   -493   -630       C  
ATOM    394  C   PRO A  12      -8.309 -20.865   6.159  1.00 63.96           C  
ANISOU  394  C   PRO A  12     7184  10224   6892   1480   -467   -563       C  
ATOM    395  O   PRO A  12      -7.280 -20.308   5.776  1.00 62.67           O  
ANISOU  395  O   PRO A  12     7007  10147   6658   1543   -499   -340       O  
ATOM    396  CB  PRO A  12     -10.106 -20.516   4.424  1.00 63.52           C  
ANISOU  396  CB  PRO A  12     6776  10625   6735   1685   -579   -706       C  
ATOM    397  CG  PRO A  12      -9.742 -19.289   3.676  1.00 62.77           C  
ANISOU  397  CG  PRO A  12     6627  10658   6565   1874   -635   -397       C  
ATOM    398  CD  PRO A  12      -9.920 -18.157   4.636  1.00 64.66           C  
ANISOU  398  CD  PRO A  12     6974  10625   6970   1820   -575   -244       C  
ATOM    399  HA  PRO A  12     -10.332 -20.605   6.481  1.00 68.39           H  
ATOM    400  HB2 PRO A  12      -9.625 -21.285   4.078  1.00 67.88           H  
ATOM    401  HB3 PRO A  12     -11.063 -20.667   4.392  1.00 67.88           H  
ATOM    402  HG2 PRO A  12      -8.819 -19.348   3.385  1.00 69.23           H  
ATOM    403  HG3 PRO A  12     -10.334 -19.186   2.914  1.00 69.23           H  
ATOM    404  HD2 PRO A  12      -9.277 -17.454   4.454  1.00 69.94           H  
ATOM    405  HD3 PRO A  12     -10.831 -17.825   4.604  1.00 69.94           H  
ATOM    406  N   LEU A  13      -8.311 -22.009   6.833  1.00 71.91           N  
ANISOU  406  N   LEU A  13     8345  11074   7902   1386   -389   -768       N  
ATOM    407  CA  LEU A  13      -7.069 -22.665   7.224  1.00 70.34           C  
ANISOU  407  CA  LEU A  13     8313  10811   7602   1413   -363   -726       C  
ATOM    408  C   LEU A  13      -6.292 -23.186   6.017  1.00 67.86           C  
ANISOU  408  C   LEU A  13     7918  10781   7085   1549   -430   -684       C  
ATOM    409  O   LEU A  13      -5.093 -23.444   6.110  1.00 66.03           O  
ANISOU  409  O   LEU A  13     7754  10598   6735   1624   -443   -596       O  
ATOM    410  CB  LEU A  13      -7.359 -23.814   8.193  1.00 69.31           C  
ANISOU  410  CB  LEU A  13     8435  10416   7485   1333   -228   -951       C  
ATOM    411  CG  LEU A  13      -7.930 -23.406   9.554  1.00 70.05           C  
ANISOU  411  CG  LEU A  13     8655  10203   7759   1206   -144   -986       C  
ATOM    412  CD1 LEU A  13      -8.343 -24.634  10.346  1.00 67.65           C  
ANISOU  412  CD1 LEU A  13     8636   9628   7440   1131     34  -1223       C  
ATOM    413  CD2 LEU A  13      -6.931 -22.579  10.350  1.00 70.96           C  
ANISOU  413  CD2 LEU A  13     8810  10251   7901   1238   -187   -777       C  
ATOM    414  H   LEU A  13      -9.021 -22.428   7.077  1.00 75.81           H  
ATOM    415  HA  LEU A  13      -6.507 -22.023   7.685  1.00 75.35           H  
ATOM    416  HB2 LEU A  13      -8.000 -24.411   7.776  1.00 73.81           H  
ATOM    417  HB3 LEU A  13      -6.531 -24.292   8.357  1.00 73.81           H  
ATOM    418  HG  LEU A  13      -8.721 -22.863   9.413  1.00 75.37           H  
ATOM    419 HD11 LEU A  13      -8.701 -24.352  11.202  1.00 74.50           H  
ATOM    420 HD12 LEU A  13      -9.020 -25.118   9.847  1.00 74.50           H  
ATOM    421 HD13 LEU A  13      -7.565 -25.198  10.481  1.00 74.50           H  
ATOM    422 HD21 LEU A  13      -7.327 -22.341  11.203  1.00 76.47           H  
ATOM    423 HD22 LEU A  13      -6.129 -23.106  10.493  1.00 76.47           H  
ATOM    424 HD23 LEU A  13      -6.715 -21.777   9.849  1.00 76.47           H  
ATOM    425  N   THR A  14      -6.972 -23.333   4.885  1.00 87.13           N  
ANISOU  425  N   THR A  14    10195  13446   9465   1599   -478   -765       N  
ATOM    426  CA  THR A  14      -6.319 -23.790   3.663  1.00 84.80           C  
ANISOU  426  CA  THR A  14     9810  13437   8971   1736   -544   -730       C  
ATOM    427  C   THR A  14      -5.428 -22.703   3.064  1.00 83.20           C  
ANISOU  427  C   THR A  14     9489  13410   8712   1834   -618   -429       C  
ATOM    428  O   THR A  14      -4.656 -22.962   2.140  1.00 81.21           O  
ANISOU  428  O   THR A  14     9173  13393   8292   1946   -664   -357       O  
ATOM    429  CB  THR A  14      -7.348 -24.228   2.607  1.00 85.13           C  
ANISOU  429  CB  THR A  14     9688  13709   8948   1768   -577   -931       C  
ATOM    430  OG1 THR A  14      -8.222 -23.133   2.304  1.00 85.84           O  
ANISOU  430  OG1 THR A  14     9595  13910   9109   1813   -639   -861       O  
ATOM    431  CG2 THR A  14      -8.164 -25.406   3.118  1.00 86.37           C  
ANISOU  431  CG2 THR A  14     9972  13697   9148   1613   -450  -1279       C  
ATOM    432  H   THR A  14      -7.813 -23.175   4.797  1.00 86.86           H  
ATOM    433  HA  THR A  14      -5.760 -24.555   3.872  1.00 87.47           H  
ATOM    434  HB  THR A  14      -6.884 -24.503   1.801  1.00 87.81           H  
ATOM    435  HG1 THR A  14      -8.786 -23.367   1.728  1.00 87.81           H  
ATOM    436 HG21 THR A  14      -8.810 -25.676   2.447  1.00 86.47           H  
ATOM    437 HG22 THR A  14      -7.578 -26.155   3.312  1.00 86.47           H  
ATOM    438 HG23 THR A  14      -8.635 -25.156   3.928  1.00 86.47           H  
ATOM    439  N   GLU A  15      -5.538 -21.488   3.593  1.00 88.34           N  
ANISOU  439  N   GLU A  15     9393  14875   9298   2542  -1249  -1548       N  
ATOM    440  CA  GLU A  15      -4.728 -20.369   3.123  1.00 83.70           C  
ANISOU  440  CA  GLU A  15     8609  14613   8582   2554  -1266  -1446       C  
ATOM    441  C   GLU A  15      -3.277 -20.501   3.585  1.00 81.81           C  
ANISOU  441  C   GLU A  15     8373  14135   8574   2921  -1140  -1681       C  
ATOM    442  O   GLU A  15      -2.371 -19.929   2.978  1.00 81.21           O  
ANISOU  442  O   GLU A  15     8161  14314   8380   2903  -1077  -1772       O  
ATOM    443  CB  GLU A  15      -5.320 -19.044   3.615  1.00 73.21           C  
ANISOU  443  CB  GLU A  15     7134  13406   7279   2609  -1477   -919       C  
ATOM    444  CG  GLU A  15      -4.618 -17.798   3.088  1.00 68.45           C  
ANISOU  444  CG  GLU A  15     6306  13162   6541   2588  -1526   -755       C  
ATOM    445  CD  GLU A  15      -4.680 -17.684   1.576  0.50 73.64           C  
ANISOU  445  CD  GLU A  15     6864  14315   6802   2126  -1508   -860       C  
ATOM    446  OE1 GLU A  15      -5.588 -18.289   0.967  0.80 78.61           O  
ANISOU  446  OE1 GLU A  15     7562  15061   7244   1779  -1519   -922       O  
ATOM    447  OE2 GLU A  15      -3.821 -16.987   0.995  0.61 72.59           O  
ANISOU  447  OE2 GLU A  15     6585  14466   6528   2088  -1484   -876       O  
ATOM    448  H   GLU A  15      -6.079 -21.284   4.230  1.00 83.93           H  
ATOM    449  HA  GLU A  15      -4.735 -20.359   2.153  1.00 84.49           H  
ATOM    450  HB2 GLU A  15      -6.248 -18.998   3.338  1.00 82.03           H  
ATOM    451  HB3 GLU A  15      -5.267 -19.023   4.584  1.00 82.03           H  
ATOM    452  HG2 GLU A  15      -5.044 -17.013   3.465  1.00 84.34           H  
ATOM    453  HG3 GLU A  15      -3.685 -17.828   3.348  1.00 84.34           H  
ATOM    454  N   VAL A  16      -3.069 -21.257   4.661  1.00 74.57           N  
ANISOU  454  N   VAL A  16     7607  12731   7994   3236  -1116  -1763       N  
ATOM    455  CA  VAL A  16      -1.736 -21.474   5.220  1.00 69.47           C  
ANISOU  455  CA  VAL A  16     6969  11794   7634   3596  -1028  -1956       C  
ATOM    456  C   VAL A  16      -1.367 -22.953   5.170  1.00 74.60           C  
ANISOU  456  C   VAL A  16     7752  12099   8495   3628   -870  -2405       C  
ATOM    457  O   VAL A  16      -0.241 -23.309   4.823  1.00 74.20           O  
ANISOU  457  O   VAL A  16     7646  11975   8571   3721   -715  -2754       O  
ATOM    458  CB  VAL A  16      -1.653 -20.967   6.678  1.00 58.95           C  
ANISOU  458  CB  VAL A  16     5741  10096   6559   3852  -1144  -1581       C  
ATOM    459  CG1 VAL A  16      -0.345 -21.386   7.340  1.00 58.54           C  
ANISOU  459  CG1 VAL A  16     5861   9578   6803   3928  -1037  -1678       C  
ATOM    460  CG2 VAL A  16      -1.792 -19.459   6.712  1.00 55.80           C  
ANISOU  460  CG2 VAL A  16     5340   9843   6017   3606  -1169  -1162       C  
ATOM    461  H   VAL A  16      -3.693 -21.661   5.092  1.00 75.13           H  
ATOM    462  HA  VAL A  16      -1.086 -20.983   4.692  1.00 74.76           H  
ATOM    463  HB  VAL A  16      -2.384 -21.348   7.188  1.00 70.64           H  
ATOM    464 HG11 VAL A  16      -0.330 -21.051   8.250  1.00 68.23           H  
ATOM    465 HG12 VAL A  16      -0.289 -22.355   7.342  1.00 68.23           H  
ATOM    466 HG13 VAL A  16       0.397 -21.013   6.837  1.00 68.23           H  
ATOM    467 HG21 VAL A  16      -1.738 -19.158   7.633  1.00 68.53           H  
ATOM    468 HG22 VAL A  16      -1.075 -19.064   6.192  1.00 68.53           H  
ATOM    469 HG23 VAL A  16      -2.651 -19.213   6.333  1.00 68.53           H  
ATOM    470  N   PHE A  17      -2.322 -23.809   5.522  1.00 79.12           N  
ANISOU  470  N   PHE A  17     8482  12444   9136   3549   -906  -2400       N  
ATOM    471  CA  PHE A  17      -2.081 -25.246   5.582  1.00 82.04           C  
ANISOU  471  CA  PHE A  17     8974  12435   9765   3587   -779  -2791       C  
ATOM    472  C   PHE A  17      -2.394 -25.918   4.244  1.00 91.22           C  
ANISOU  472  C   PHE A  17    10124  13850  10686   3188   -604  -3185       C  
ATOM    473  O   PHE A  17      -2.649 -25.242   3.247  1.00 95.57           O  
ANISOU  473  O   PHE A  17    10571  14889  10852   2881   -585  -3156       O  
ATOM    474  CB  PHE A  17      -2.912 -25.872   6.706  1.00 80.28           C  
ANISOU  474  CB  PHE A  17     8934  11814   9755   3705   -911  -2586       C  
ATOM    475  CG  PHE A  17      -2.609 -25.305   8.068  1.00 70.04           C  
ANISOU  475  CG  PHE A  17     7666  10264   8681   4052  -1069  -2227       C  
ATOM    476  CD1 PHE A  17      -1.510 -25.744   8.787  1.00 65.23           C  
ANISOU  476  CD1 PHE A  17     7119   9246   8420   4243  -1046  -2274       C  
ATOM    477  CD2 PHE A  17      -3.423 -24.333   8.628  1.00 65.95           C  
ANISOU  477  CD2 PHE A  17     7142   9897   8018   4039  -1223  -1792       C  
ATOM    478  CE1 PHE A  17      -1.229 -25.224  10.038  1.00 62.17           C  
ANISOU  478  CE1 PHE A  17     6872   8612   8138   4147  -1116  -1811       C  
ATOM    479  CE2 PHE A  17      -3.147 -23.812   9.877  1.00 59.03           C  
ANISOU  479  CE2 PHE A  17     6404   8737   7288   4010  -1264  -1416       C  
ATOM    480  CZ  PHE A  17      -2.048 -24.257  10.583  1.00 59.20           C  
ANISOU  480  CZ  PHE A  17     6537   8377   7580   4018  -1199  -1423       C  
ATOM    481  H   PHE A  17      -3.124 -23.580   5.733  1.00 83.59           H  
ATOM    482  HA  PHE A  17      -1.145 -25.400   5.781  1.00 85.20           H  
ATOM    483  HB2 PHE A  17      -3.852 -25.718   6.522  1.00 81.49           H  
ATOM    484  HB3 PHE A  17      -2.733 -26.825   6.734  1.00 81.49           H  
ATOM    485  HD1 PHE A  17      -0.954 -26.395   8.424  1.00 77.61           H  
ATOM    486  HD2 PHE A  17      -4.165 -24.029   8.158  1.00 75.18           H  
ATOM    487  HE1 PHE A  17      -0.488 -25.526  10.511  1.00 73.85           H  
ATOM    488  HE2 PHE A  17      -3.701 -23.160  10.242  1.00 71.80           H  
ATOM    489  HZ  PHE A  17      -1.861 -23.907  11.424  1.00 71.30           H  
ATOM    490  N   VAL A  18      -2.359 -27.249   4.230  1.00103.65           N  
ANISOU  490  N   VAL A  18    11798  15090  12496   3176   -481  -3549       N  
ATOM    491  CA  VAL A  18      -2.598 -28.023   3.015  1.00109.51           C  
ANISOU  491  CA  VAL A  18    12534  16025  13051   2795   -280  -3990       C  
ATOM    492  C   VAL A  18      -3.504 -29.219   3.301  1.00112.18           C  
ANISOU  492  C   VAL A  18    13038  16049  13537   2716   -284  -4089       C  
ATOM    493  O   VAL A  18      -4.697 -29.193   2.996  1.00116.34           O  
ANISOU  493  O   VAL A  18    13635  16792  13778   2434   -358  -3931       O  
ATOM    494  CB  VAL A  18      -1.270 -28.519   2.399  1.00107.65           C  
ANISOU  494  CB  VAL A  18    12182  15717  13005   2830    -23  -4527       C  
ATOM    495  CG1 VAL A  18      -1.525 -29.421   1.196  1.00112.03           C  
ANISOU  495  CG1 VAL A  18    12733  16440  13392   2413    218  -5040       C  
ATOM    496  CG2 VAL A  18      -0.399 -27.337   1.998  1.00105.51           C  
ANISOU  496  CG2 VAL A  18    11745  15802  12544   2864     -5  -4452       C  
ATOM    497  H   VAL A  18      -2.196 -27.733   4.922  1.00101.00           H  
ATOM    498  HA  VAL A  18      -3.041 -27.459   2.362  1.00104.70           H  
ATOM    499  HB  VAL A  18      -0.788 -29.035   3.064  1.00104.65           H  
ATOM    500 HG11 VAL A  18      -0.673 -29.714   0.835  1.00106.59           H  
ATOM    501 HG12 VAL A  18      -2.044 -30.189   1.482  1.00106.59           H  
ATOM    502 HG13 VAL A  18      -2.015 -28.921   0.525  1.00106.59           H  
ATOM    503 HG21 VAL A  18       0.428 -27.671   1.615  1.00104.99           H  
ATOM    504 HG22 VAL A  18      -0.875 -26.802   1.344  1.00104.99           H  
ATOM    505 HG23 VAL A  18      -0.207 -26.805   2.786  1.00104.99           H  
ATOM    506  N   ASP A  19      -2.924 -30.265   3.884  1.00121.89           N  
ANISOU  506  N   ASP A  19    14319  16758  15238   2960   -216  -4339       N  
ATOM    507  CA  ASP A  19      -3.648 -31.498   4.181  1.00123.98           C  
ANISOU  507  CA  ASP A  19    14729  16668  15708   2907   -212  -4466       C  
ATOM    508  C   ASP A  19      -4.184 -32.143   2.907  1.00128.85           C  
ANISOU  508  C   ASP A  19    15343  17555  16061   2463    -12  -4873       C  
ATOM    509  O   ASP A  19      -4.744 -33.239   2.942  1.00131.16           O  
ANISOU  509  O   ASP A  19    15738  17588  16510   2371     36  -5066       O  
ATOM    510  CB  ASP A  19      -4.783 -31.227   5.159  1.00124.44           C  
ANISOU  510  CB  ASP A  19    14939  16636  15705   2972   -462  -3954       C  
ATOM    511  N   PRO A  28     -22.350 -36.430   8.879  1.00123.43           N  
ANISOU  511  N   PRO A  28    16496  15620  14780    781  -1551  -1848       N  
ATOM    512  CA  PRO A  28     -23.662 -36.006   9.380  1.00122.72           C  
ANISOU  512  CA  PRO A  28    16420  15559  14648    654  -1653  -1529       C  
ATOM    513  C   PRO A  28     -24.207 -36.947  10.452  1.00123.57           C  
ANISOU  513  C   PRO A  28    16743  15246  14964    718  -1678  -1498       C  
ATOM    514  O   PRO A  28     -24.447 -38.124  10.179  1.00125.21           O  
ANISOU  514  O   PRO A  28    17078  15279  15217    621  -1628  -1738       O  
ATOM    515  CB  PRO A  28     -24.538 -36.028   8.123  1.00123.78           C  
ANISOU  515  CB  PRO A  28    16476  16033  14521    286  -1650  -1595       C  
ATOM    516  CG  PRO A  28     -23.587 -35.786   7.004  1.00123.91           C  
ANISOU  516  CG  PRO A  28    16366  16349  14366    227  -1573  -1820       C  
ATOM    517  CD  PRO A  28     -22.301 -36.452   7.407  1.00124.41           C  
ANISOU  517  CD  PRO A  28    16513  16110  14648    514  -1472  -2088       C  
ATOM    518  HA  PRO A  28     -23.618 -35.102   9.730  1.00136.47           H  
ATOM    519  HB2 PRO A  28     -24.962 -36.896   8.034  1.00138.26           H  
ATOM    520  HB3 PRO A  28     -25.201 -35.322   8.172  1.00138.26           H  
ATOM    521  HG2 PRO A  28     -23.936 -36.183   6.190  1.00137.20           H  
ATOM    522  HG3 PRO A  28     -23.456 -34.832   6.890  1.00137.20           H  
ATOM    523  HD2 PRO A  28     -22.278 -37.366   7.083  1.00136.28           H  
ATOM    524  HD3 PRO A  28     -21.542 -35.941   7.086  1.00136.28           H  
ATOM    525  N   ILE A  29     -24.395 -36.426  11.661  1.00117.77           N  
ANISOU  525  N   ILE A  29    16041  14355  14349    860  -1748  -1213       N  
ATOM    526  CA  ILE A  29     -24.895 -37.224  12.776  1.00118.20           C  
ANISOU  526  CA  ILE A  29    16302  14032  14576    897  -1782  -1145       C  
ATOM    527  C   ILE A  29     -26.410 -37.392  12.680  1.00118.86           C  
ANISOU  527  C   ILE A  29    16420  14165  14576    629  -1803  -1050       C  
ATOM    528  O   ILE A  29     -27.121 -36.469  12.281  1.00117.74           O  
ANISOU  528  O   ILE A  29    16118  14311  14307    477  -1829   -881       O  
ATOM    529  CB  ILE A  29     -24.531 -36.583  14.133  1.00116.50           C  
ANISOU  529  CB  ILE A  29    16116  13661  14489   1100  -1837   -885       C  
ATOM    530  CG1 ILE A  29     -23.026 -36.301  14.209  1.00114.65           C  
ANISOU  530  CG1 ILE A  29    15825  13399  14338   1365  -1831   -951       C  
ATOM    531  CG2 ILE A  29     -24.964 -37.479  15.290  1.00114.73           C  
ANISOU  531  CG2 ILE A  29    16120  13054  14419   1101  -1882   -818       C  
ATOM    532  CD1 ILE A  29     -22.142 -37.531  14.057  1.00113.38           C  
ANISOU  532  CD1 ILE A  29    15775  12950  14353   1482  -1807  -1231       C  
ATOM    533  H   ILE A  29     -24.239 -35.605  11.863  1.00128.93           H  
ATOM    534  HA  ILE A  29     -24.491 -38.105  12.741  1.00130.57           H  
ATOM    535  HB  ILE A  29     -25.003 -35.740  14.208  1.00126.53           H  
ATOM    536 HG12 ILE A  29     -22.791 -35.681  13.501  1.00125.37           H  
ATOM    537 HG13 ILE A  29     -22.828 -35.902  15.071  1.00125.37           H  
ATOM    538 HG21 ILE A  29     -24.723 -37.052  16.127  1.00127.18           H  
ATOM    539 HG22 ILE A  29     -25.924 -37.606  15.247  1.00127.18           H  
ATOM    540 HG23 ILE A  29     -24.513 -38.334  15.212  1.00127.18           H  
ATOM    541 HD11 ILE A  29     -21.212 -37.262  14.117  1.00127.47           H  
ATOM    542 HD12 ILE A  29     -22.351 -38.160  14.766  1.00127.47           H  
ATOM    543 HD13 ILE A  29     -22.314 -37.938  13.193  1.00127.47           H  
ATOM    544  N   THR A  30     -26.888 -38.577  13.051  1.00107.56           N  
ANISOU  544  N   THR A  30    15185  12437  13244    570  -1802  -1150       N  
ATOM    545  CA  THR A  30     -28.306 -38.915  12.970  1.00108.27           C  
ANISOU  545  CA  THR A  30    15330  12534  13274    318  -1816  -1092       C  
ATOM    546  C   THR A  30     -28.896 -39.091  14.368  1.00107.21           C  
ANISOU  546  C   THR A  30    15347  12112  13276    343  -1858   -889       C  
ATOM    547  O   THR A  30     -28.167 -39.313  15.336  1.00105.42           O  
ANISOU  547  O   THR A  30    15232  11632  13191    533  -1885   -843       O  
ATOM    548  CB  THR A  30     -28.525 -40.207  12.153  1.00109.77           C  
ANISOU  548  CB  THR A  30    15624  12639  13446    173  -1767  -1399       C  
ATOM    549  OG1 THR A  30     -27.683 -40.189  10.994  1.00110.78           O  
ANISOU  549  OG1 THR A  30    15637  12983  13470    168  -1699  -1650       O  
ATOM    550  CG2 THR A  30     -29.980 -40.345  11.715  1.00110.54           C  
ANISOU  550  CG2 THR A  30    15721  12861  13419   -126  -1782  -1346       C  
ATOM    551  H   THR A  30     -26.401 -39.215  13.359  1.00120.12           H  
ATOM    552  HA  THR A  30     -28.781 -38.193  12.529  1.00122.42           H  
ATOM    553  HB  THR A  30     -28.299 -40.974  12.701  1.00125.88           H  
ATOM    554  HG1 THR A  30     -27.868 -39.525  10.514  1.00125.88           H  
ATOM    555 HG21 THR A  30     -30.096 -41.161  11.204  1.00128.49           H  
ATOM    556 HG22 THR A  30     -30.559 -40.375  12.493  1.00128.49           H  
ATOM    557 HG23 THR A  30     -30.233 -39.589  11.162  1.00128.49           H  
ATOM    558  N   ILE A  31     -30.218 -38.986  14.463  1.00101.57           N  
ANISOU  558  N   ILE A  31    14631  11445  12516    129  -1867   -766       N  
ATOM    559  CA  ILE A  31     -30.928 -39.186  15.724  1.00100.32           C  
ANISOU  559  CA  ILE A  31    14615  11040  12460     90  -1884   -601       C  
ATOM    560  C   ILE A  31     -30.736 -40.599  16.275  1.00 98.86           C  
ANISOU  560  C   ILE A  31    14687  10479  12396    128  -1907   -724       C  
ATOM    561  O   ILE A  31     -30.929 -40.835  17.468  1.00 96.22           O  
ANISOU  561  O   ILE A  31    14501   9908  12149    134  -1938   -585       O  
ATOM    562  CB  ILE A  31     -32.442 -38.923  15.563  1.00100.93           C  
ANISOU  562  CB  ILE A  31    14627  11232  12491   -172  -1877   -491       C  
ATOM    563  CG1 ILE A  31     -33.037 -39.823  14.473  1.00102.25           C  
ANISOU  563  CG1 ILE A  31    14832  11447  12571   -360  -1876   -684       C  
ATOM    564  CG2 ILE A  31     -32.696 -37.460  15.238  1.00100.77           C  
ANISOU  564  CG2 ILE A  31    14328  11525  12434   -212  -1878   -311       C  
ATOM    565  CD1 ILE A  31     -33.996 -40.873  14.997  1.00101.78           C  
ANISOU  565  CD1 ILE A  31    14975  11121  12575   -501  -1875   -711       C  
ATOM    566  H   ILE A  31     -30.734 -38.796  13.802  1.00106.71           H  
ATOM    567  HA  ILE A  31     -30.584 -38.561  16.380  1.00108.49           H  
ATOM    568  HB  ILE A  31     -32.880 -39.131  16.403  1.00109.21           H  
ATOM    569 HG12 ILE A  31     -33.522 -39.268  13.841  1.00111.19           H  
ATOM    570 HG13 ILE A  31     -32.314 -40.282  14.018  1.00111.19           H  
ATOM    571 HG21 ILE A  31     -33.651 -37.319  15.142  1.00105.80           H  
ATOM    572 HG22 ILE A  31     -32.352 -36.912  15.961  1.00105.80           H  
ATOM    573 HG23 ILE A  31     -32.244 -37.238  14.409  1.00105.80           H  
ATOM    574 HD11 ILE A  31     -34.327 -41.398  14.251  1.00113.74           H  
ATOM    575 HD12 ILE A  31     -33.525 -41.446  15.622  1.00113.74           H  
ATOM    576 HD13 ILE A  31     -34.735 -40.431  15.444  1.00113.74           H  
ATOM    577  N   ILE A  32     -30.359 -41.530  15.403  1.00 85.02           N  
ANISOU  577  N   ILE A  32    12975   8673  10655    130  -1890   -986       N  
ATOM    578  CA  ILE A  32     -30.161 -42.923  15.796  1.00 83.97           C  
ANISOU  578  CA  ILE A  32    13049   8162  10694    164  -1917  -1121       C  
ATOM    579  C   ILE A  32     -28.702 -43.222  16.151  1.00 82.40           C  
ANISOU  579  C   ILE A  32    12880   7749  10678    425  -1952  -1190       C  
ATOM    580  O   ILE A  32     -28.404 -44.261  16.745  1.00 80.93           O  
ANISOU  580  O   ILE A  32    12851   7197  10701    485  -2011  -1226       O  
ATOM    581  CB  ILE A  32     -30.614 -43.891  14.675  1.00 86.18           C  
ANISOU  581  CB  ILE A  32    13347   8455  10941      2  -1864  -1405       C  
ATOM    582  CG1 ILE A  32     -29.793 -43.673  13.396  1.00 88.02           C  
ANISOU  582  CG1 ILE A  32    13419   8939  11088     39  -1789  -1653       C  
ATOM    583  CG2 ILE A  32     -32.102 -43.708  14.399  1.00 87.10           C  
ANISOU  583  CG2 ILE A  32    13449   8741  10905   -267  -1854  -1315       C  
ATOM    584  CD1 ILE A  32     -30.010 -44.734  12.330  1.00 89.95           C  
ANISOU  584  CD1 ILE A  32    13688   9170  11317   -122  -1712  -1993       C  
ATOM    585  H   ILE A  32     -30.211 -41.379  14.570  1.00100.59           H  
ATOM    586  HA  ILE A  32     -30.701 -43.106  16.581  1.00101.11           H  
ATOM    587  HB  ILE A  32     -30.469 -44.801  14.980  1.00102.57           H  
ATOM    588 HG12 ILE A  32     -30.035 -42.815  13.013  1.00102.12           H  
ATOM    589 HG13 ILE A  32     -28.851 -43.675  13.627  1.00102.12           H  
ATOM    590 HG21 ILE A  32     -32.370 -44.320  13.696  1.00104.63           H  
ATOM    591 HG22 ILE A  32     -32.599 -43.898  15.210  1.00104.63           H  
ATOM    592 HG23 ILE A  32     -32.261 -42.793  14.119  1.00104.63           H  
ATOM    593 HD11 ILE A  32     -29.459 -44.525  11.560  1.00103.99           H  
ATOM    594 HD12 ILE A  32     -29.761 -45.600  12.690  1.00103.99           H  
ATOM    595 HD13 ILE A  32     -30.947 -44.739  12.076  1.00103.99           H  
ATOM    596  N   SER A  33     -27.801 -42.311  15.786  1.00 88.98           N  
ANISOU  596  N   SER A  33    13552   8800  11456    574  -1926  -1193       N  
ATOM    597  CA  SER A  33     -26.366 -42.512  15.986  1.00 87.29           C  
ANISOU  597  CA  SER A  33    13330   8409  11427    825  -1952  -1276       C  
ATOM    598  C   SER A  33     -25.803 -41.593  17.067  1.00 84.01           C  
ANISOU  598  C   SER A  33    12903   7987  11028    983  -2020   -997       C  
ATOM    599  O   SER A  33     -24.868 -41.964  17.779  1.00 81.08           O  
ANISOU  599  O   SER A  33    12606   7346  10856   1157  -2098   -954       O  
ATOM    600  CB  SER A  33     -25.613 -42.284  14.674  1.00 89.43           C  
ANISOU  600  CB  SER A  33    13425   8922  11632    873  -1855  -1546       C  
ATOM    601  OG  SER A  33     -25.734 -40.939  14.245  1.00 90.48           O  
ANISOU  601  OG  SER A  33    13383   9461  11533    840  -1827  -1420       O  
ATOM    602  H   SER A  33     -27.998 -41.560  15.417  1.00100.13           H  
ATOM    603  HA  SER A  33     -26.213 -43.429  16.264  1.00 99.20           H  
ATOM    604  HB2 SER A  33     -24.675 -42.489  14.810  1.00 98.62           H  
ATOM    605  HB3 SER A  33     -25.984 -42.866  13.992  1.00 98.62           H  
ATOM    606  HG  SER A  33     -25.316 -40.828  13.525  1.00 98.62           H  
ATOM    607  N   GLY A  34     -26.376 -40.398  17.182  1.00 91.27           N  
ANISOU  607  N   GLY A  34    13719   9198  11761    909  -1994   -807       N  
ATOM    608  CA  GLY A  34     -25.898 -39.396  18.121  1.00 87.55           C  
ANISOU  608  CA  GLY A  34    13209   8771  11285   1031  -2028   -569       C  
ATOM    609  C   GLY A  34     -26.910 -39.040  19.193  1.00 85.39           C  
ANISOU  609  C   GLY A  34    13016   8466  10960    874  -2039   -330       C  
ATOM    610  O   GLY A  34     -28.078 -39.424  19.115  1.00 87.41           O  
ANISOU  610  O   GLY A  34    13332   8710  11172    667  -2015   -336       O  
ATOM    611  H   GLY A  34     -27.054 -40.142  16.719  1.00 94.31           H  
ATOM    612  HA2 GLY A  34     -25.096 -39.725  18.557  1.00 89.09           H  
ATOM    613  HA3 GLY A  34     -25.671 -38.587  17.637  1.00 89.09           H  
ATOM    614  N   ILE A  35     -26.446 -38.299  20.196  1.00 77.06           N  
ANISOU  614  N   ILE A  35    11960   7404   9914    958  -2064   -136       N  
ATOM    615  CA  ILE A  35     -27.285 -37.854  21.303  1.00 74.66           C  
ANISOU  615  CA  ILE A  35    11718   7087   9562    794  -2044     66       C  
ATOM    616  C   ILE A  35     -27.080 -36.364  21.543  1.00 71.83           C  
ANISOU  616  C   ILE A  35    11164   6983   9144    848  -1980    194       C  
ATOM    617  O   ILE A  35     -25.947 -35.899  21.667  1.00 68.99           O  
ANISOU  617  O   ILE A  35    10747   6656   8809   1046  -2010    224       O  
ATOM    618  CB  ILE A  35     -26.973 -38.623  22.607  1.00 71.89           C  
ANISOU  618  CB  ILE A  35    11614   6412   9290    774  -2145    189       C  
ATOM    619  CG1 ILE A  35     -27.165 -40.126  22.399  1.00 73.97           C  
ANISOU  619  CG1 ILE A  35    12056   6388   9663    724  -2221     74       C  
ATOM    620  CG2 ILE A  35     -27.862 -38.127  23.749  1.00 70.37           C  
ANISOU  620  CG2 ILE A  35    11485   6241   9012    554  -2094    368       C  
ATOM    621  CD1 ILE A  35     -26.691 -40.974  23.562  1.00 71.76           C  
ANISOU  621  CD1 ILE A  35    11999   5765   9501    716  -2367    216       C  
ATOM    622  H   ILE A  35     -25.630 -38.036  20.258  1.00 81.83           H  
ATOM    623  HA  ILE A  35     -28.217 -38.001  21.078  1.00 80.35           H  
ATOM    624  HB  ILE A  35     -26.047 -38.461  22.845  1.00 78.68           H  
ATOM    625 HG12 ILE A  35     -28.109 -40.305  22.268  1.00 81.31           H  
ATOM    626 HG13 ILE A  35     -26.667 -40.399  21.612  1.00 81.31           H  
ATOM    627 HG21 ILE A  35     -27.647 -38.624  24.554  1.00 78.04           H  
ATOM    628 HG22 ILE A  35     -27.696 -37.182  23.890  1.00 78.04           H  
ATOM    629 HG23 ILE A  35     -28.791 -38.269  23.510  1.00 78.04           H  
ATOM    630 HD11 ILE A  35     -26.846 -41.909  23.354  1.00 78.71           H  
ATOM    631 HD12 ILE A  35     -25.744 -40.818  23.701  1.00 78.71           H  
ATOM    632 HD13 ILE A  35     -27.188 -40.725  24.357  1.00 78.71           H  
ATOM    633  N   VAL A  36     -28.184 -35.626  21.612  1.00 77.09           N  
ANISOU  633  N   VAL A  36    11714   7811   9765    668  -1891    266       N  
ATOM    634  CA  VAL A  36     -28.146 -34.201  21.923  1.00 74.26           C  
ANISOU  634  CA  VAL A  36    11147   7664   9404    688  -1816    386       C  
ATOM    635  C   VAL A  36     -28.933 -33.928  23.199  1.00 73.18           C  
ANISOU  635  C   VAL A  36    11081   7446   9278    488  -1742    503       C  
ATOM    636  O   VAL A  36     -30.137 -34.178  23.262  1.00 75.28           O  
ANISOU  636  O   VAL A  36    11367   7679   9556    271  -1688    492       O  
ATOM    637  CB  VAL A  36     -28.725 -33.349  20.776  1.00 76.05           C  
ANISOU  637  CB  VAL A  36    11089   8178   9628    644  -1768    367       C  
ATOM    638  CG1 VAL A  36     -28.599 -31.864  21.096  1.00 72.62           C  
ANISOU  638  CG1 VAL A  36    10411   7934   9249    683  -1699    493       C  
ATOM    639  CG2 VAL A  36     -28.020 -33.667  19.467  1.00 78.32           C  
ANISOU  639  CG2 VAL A  36    11319   8580   9860    777  -1826    228       C  
ATOM    640  H   VAL A  36     -28.977 -35.932  21.481  1.00 83.90           H  
ATOM    641  HA  VAL A  36     -27.227 -33.930  22.069  1.00 79.76           H  
ATOM    642  HB  VAL A  36     -29.667 -33.556  20.669  1.00 79.45           H  
ATOM    643 HG11 VAL A  36     -28.969 -31.351  20.361  1.00 74.98           H  
ATOM    644 HG12 VAL A  36     -29.089 -31.675  21.912  1.00 74.98           H  
ATOM    645 HG13 VAL A  36     -27.662 -31.646  21.214  1.00 74.98           H  
ATOM    646 HG21 VAL A  36     -28.400 -33.119  18.763  1.00 79.35           H  
ATOM    647 HG22 VAL A  36     -27.074 -33.472  19.563  1.00 79.35           H  
ATOM    648 HG23 VAL A  36     -28.146 -34.606  19.261  1.00 79.35           H  
ATOM    649  N   ARG A  37     -28.244 -33.422  24.216  1.00 77.82           N  
ANISOU  649  N   ARG A  37    11705   8008   9857    542  -1732    603       N  
ATOM    650  CA  ARG A  37     -28.896 -33.035  25.457  1.00 77.84           C  
ANISOU  650  CA  ARG A  37    11756   7973   9847    322  -1631    689       C  
ATOM    651  C   ARG A  37     -29.514 -31.650  25.321  1.00 78.20           C  
ANISOU  651  C   ARG A  37    11493   8241   9978    256  -1480    704       C  
ATOM    652  O   ARG A  37     -28.805 -30.655  25.164  1.00 76.27           O  
ANISOU  652  O   ARG A  37    11057   8152   9769    414  -1459    738       O  
ATOM    653  CB  ARG A  37     -27.906 -33.056  26.623  1.00 75.79           C  
ANISOU  653  CB  ARG A  37    11661   7608   9526    363  -1685    793       C  
ATOM    654  CG  ARG A  37     -28.339 -32.200  27.806  1.00 76.48           C  
ANISOU  654  CG  ARG A  37    11714   7762   9583    149  -1539    859       C  
ATOM    655  CD  ARG A  37     -27.498 -32.458  29.040  1.00 75.68           C  
ANISOU  655  CD  ARG A  37    11836   7545   9375    104  -1616    977       C  
ATOM    656  NE  ARG A  37     -28.094 -33.463  29.917  1.00 77.37           N  
ANISOU  656  NE  ARG A  37    12330   7567   9502   -170  -1656   1028       N  
ATOM    657  CZ  ARG A  37     -27.823 -34.764  29.880  1.00 76.97           C  
ANISOU  657  CZ  ARG A  37    12512   7287   9446   -145  -1842   1071       C  
ATOM    658  NH1 ARG A  37     -26.954 -35.258  29.007  1.00 75.36           N  
ANISOU  658  NH1 ARG A  37    12294   7004   9334    145  -1987   1040       N  
ATOM    659  NH2 ARG A  37     -28.428 -35.579  30.729  1.00 78.35           N  
ANISOU  659  NH2 ARG A  37    12926   7304   9541   -425  -1876   1137       N  
ATOM    660  H   ARG A  37     -27.393 -33.293  24.210  1.00 83.37           H  
ATOM    661  HA  ARG A  37     -29.607 -33.665  25.653  1.00 83.11           H  
ATOM    662  HB2 ARG A  37     -27.811 -33.970  26.936  1.00 80.77           H  
ATOM    663  HB3 ARG A  37     -27.049 -32.723  26.313  1.00 80.77           H  
ATOM    664  HG2 ARG A  37     -28.250 -31.264  27.570  1.00 80.24           H  
ATOM    665  HG3 ARG A  37     -29.263 -32.403  28.023  1.00 80.24           H  
ATOM    666  HD2 ARG A  37     -26.623 -32.776  28.768  1.00 80.74           H  
ATOM    667  HD3 ARG A  37     -27.411 -31.633  29.543  1.00 80.74           H  
ATOM    668  HE  ARG A  37     -28.664 -33.192  30.502  1.00 83.14           H  
ATOM    669 HH11 ARG A  37     -26.556 -34.734  28.453  1.00 86.72           H  
ATOM    670 HH12 ARG A  37     -26.789 -36.102  28.995  1.00 86.72           H  
ATOM    671 HH21 ARG A  37     -28.993 -35.266  31.297  1.00 86.72           H  
ATOM    672 HH22 ARG A  37     -28.258 -36.422  30.711  1.00 86.72           H  
ATOM    673  N   GLN A  38     -30.840 -31.594  25.379  1.00 69.62           N  
ANISOU  673  N   GLN A  38    10342   7152   8956     21  -1378    678       N  
ATOM    674  CA  GLN A  38     -31.550 -30.324  25.364  1.00 70.29           C  
ANISOU  674  CA  GLN A  38    10113   7395   9200    -75  -1229    692       C  
ATOM    675  C   GLN A  38     -31.578 -29.722  26.762  1.00 70.36           C  
ANISOU  675  C   GLN A  38    10141   7375   9218   -225  -1079    713       C  
ATOM    676  O   GLN A  38     -31.884 -30.410  27.736  1.00 70.95           O  
ANISOU  676  O   GLN A  38    10466   7301   9191   -422  -1049    705       O  
ATOM    677  CB  GLN A  38     -32.973 -30.503  24.838  1.00 72.38           C  
ANISOU  677  CB  GLN A  38    10275   7651   9577   -275  -1181    653       C  
ATOM    678  CG  GLN A  38     -33.055 -30.694  23.336  1.00 73.48           C  
ANISOU  678  CG  GLN A  38    10291   7902   9725   -172  -1302    641       C  
ATOM    679  CD  GLN A  38     -34.486 -30.752  22.836  1.00 75.51           C  
ANISOU  679  CD  GLN A  38    10415   8164  10112   -388  -1267    631       C  
ATOM    680  OE1 GLN A  38     -34.978 -29.809  22.214  1.00 75.83           O  
ANISOU  680  OE1 GLN A  38    10129   8351  10332   -420  -1249    690       O  
ATOM    681  NE2 GLN A  38     -35.162 -31.863  23.108  1.00 76.32           N  
ANISOU  681  NE2 GLN A  38    10759   8094  10144   -543  -1271    571       N  
ATOM    682  H   GLN A  38     -31.353 -32.282  25.428  1.00 79.76           H  
ATOM    683  HA  GLN A  38     -31.085 -29.707  24.778  1.00 77.44           H  
ATOM    684  HB2 GLN A  38     -33.365 -31.285  25.258  1.00 80.66           H  
ATOM    685  HB3 GLN A  38     -33.490 -29.714  25.065  1.00 80.66           H  
ATOM    686  HG2 GLN A  38     -32.613 -29.951  22.897  1.00 83.75           H  
ATOM    687  HG3 GLN A  38     -32.619 -31.528  23.098  1.00 83.75           H  
ATOM    688 HE21 GLN A  38     -34.785 -32.500  23.546  1.00 90.53           H  
ATOM    689 HE22 GLN A  38     -35.978 -31.945  22.846  1.00 90.53           H  
ATOM    690  N   ARG A  39     -31.246 -28.438  26.848  1.00 66.72           N  
ANISOU  690  N   ARG A  39     9412   7064   8875   -152   -986    735       N  
ATOM    691  CA  ARG A  39     -31.287 -27.707  28.107  1.00 67.68           C  
ANISOU  691  CA  ARG A  39     9501   7191   9025   -314   -809    721       C  
ATOM    692  C   ARG A  39     -32.369 -26.635  28.029  1.00 68.50           C  
ANISOU  692  C   ARG A  39     9243   7367   9415   -469   -615    666       C  
ATOM    693  O   ARG A  39     -32.171 -25.584  27.421  1.00 67.50           O  
ANISOU  693  O   ARG A  39     8791   7376   9478   -328   -599    697       O  
ATOM    694  CB  ARG A  39     -29.923 -27.085  28.415  1.00 66.17           C  
ANISOU  694  CB  ARG A  39     9290   7088   8762   -108   -845    778       C  
ATOM    695  CG  ARG A  39     -29.811 -26.471  29.804  1.00 68.04           C  
ANISOU  695  CG  ARG A  39     9552   7336   8966   -299   -674    756       C  
ATOM    696  CD  ARG A  39     -28.395 -25.973  30.079  1.00 66.48           C  
ANISOU  696  CD  ARG A  39     9365   7219   8676    -88   -740    827       C  
ATOM    697  NE  ARG A  39     -28.282 -25.278  31.361  1.00 69.11           N  
ANISOU  697  NE  ARG A  39     9693   7594   8970   -292   -563    795       N  
ATOM    698  CZ  ARG A  39     -28.081 -25.879  32.531  1.00 70.73           C  
ANISOU  698  CZ  ARG A  39    10206   7720   8950   -513   -569    824       C  
ATOM    699  NH1 ARG A  39     -27.980 -27.202  32.602  1.00 69.79           N  
ANISOU  699  NH1 ARG A  39    10413   7446   8657   -541   -756    903       N  
ATOM    700  NH2 ARG A  39     -27.987 -25.157  33.639  1.00 73.00           N  
ANISOU  700  NH2 ARG A  39    10465   8083   9188   -731   -390    777       N  
ATOM    701  H   ARG A  39     -30.990 -27.961  26.179  1.00 74.28           H  
ATOM    702  HA  ARG A  39     -31.514 -28.318  28.826  1.00 73.54           H  
ATOM    703  HB2 ARG A  39     -29.244 -27.774  28.342  1.00 70.90           H  
ATOM    704  HB3 ARG A  39     -29.748 -26.384  27.768  1.00 70.90           H  
ATOM    705  HG2 ARG A  39     -30.417 -25.717  29.871  1.00 72.59           H  
ATOM    706  HG3 ARG A  39     -30.032 -27.141  30.470  1.00 72.59           H  
ATOM    707  HD2 ARG A  39     -27.790 -26.731  30.094  1.00 72.47           H  
ATOM    708  HD3 ARG A  39     -28.136 -25.355  29.378  1.00 72.47           H  
ATOM    709  HE  ARG A  39     -28.349 -24.420  31.358  1.00 73.64           H  
ATOM    710 HH11 ARG A  39     -28.039 -27.677  31.888  1.00 77.50           H  
ATOM    711 HH12 ARG A  39     -27.852 -27.583  33.363  1.00 77.50           H  
ATOM    712 HH21 ARG A  39     -28.054 -24.300  33.601  1.00 77.50           H  
ATOM    713 HH22 ARG A  39     -27.861 -25.545  34.396  1.00 77.50           H  
ATOM    714  N   VAL A  40     -33.518 -26.917  28.634  1.00 65.97           N  
ANISOU  714  N   VAL A  40     8968   6942   9154   -767   -474    586       N  
ATOM    715  CA  VAL A  40     -34.652 -26.001  28.593  1.00 64.98           C  
ANISOU  715  CA  VAL A  40     8488   6838   9363   -939   -281    515       C  
ATOM    716  C   VAL A  40     -34.488 -24.874  29.607  1.00 64.14           C  
ANISOU  716  C   VAL A  40     8203   6781   9386  -1051    -49    437       C  
ATOM    717  O   VAL A  40     -34.375 -25.119  30.809  1.00 65.19           O  
ANISOU  717  O   VAL A  40     8559   6869   9342  -1254     70    367       O  
ATOM    718  CB  VAL A  40     -35.978 -26.733  28.868  1.00 64.77           C  
ANISOU  718  CB  VAL A  40     8563   6670   9376  -1230   -196    433       C  
ATOM    719  CG1 VAL A  40     -37.157 -25.764  28.784  1.00 62.13           C  
ANISOU  719  CG1 VAL A  40     7820   6330   9457  -1402      2    356       C  
ATOM    720  CG2 VAL A  40     -36.160 -27.876  27.884  1.00 65.43           C  
ANISOU  720  CG2 VAL A  40     8827   6702   9332  -1137   -414    494       C  
ATOM    721  H   VAL A  40     -33.667 -27.638  29.078  1.00 73.82           H  
ATOM    722  HA  VAL A  40     -34.706 -25.604  27.710  1.00 73.46           H  
ATOM    723  HB  VAL A  40     -35.956 -27.106  29.763  1.00 74.70           H  
ATOM    724 HG11 VAL A  40     -37.977 -26.250  28.961  1.00 73.21           H  
ATOM    725 HG12 VAL A  40     -37.037 -25.064  29.445  1.00 73.21           H  
ATOM    726 HG13 VAL A  40     -37.185 -25.378  27.895  1.00 73.21           H  
ATOM    727 HG21 VAL A  40     -37.000 -28.323  28.073  1.00 75.77           H  
ATOM    728 HG22 VAL A  40     -36.172 -27.517  26.983  1.00 75.77           H  
ATOM    729 HG23 VAL A  40     -35.423 -28.498  27.983  1.00 75.77           H  
ATOM    730  N   ILE A  41     -34.486 -23.642  29.110  1.00 69.36           N  
ANISOU  730  N   ILE A  41     8454   7541  10360   -941     10    451       N  
ATOM    731  CA  ILE A  41     -34.358 -22.463  29.957  1.00 67.24           C  
ANISOU  731  CA  ILE A  41     7951   7317  10282  -1036    247    355       C  
ATOM    732  C   ILE A  41     -35.671 -21.686  29.980  1.00 62.77           C  
ANISOU  732  C   ILE A  41     6989   6682  10177  -1253    467    241       C  
ATOM    733  O   ILE A  41     -36.023 -21.036  28.995  1.00 60.11           O  
ANISOU  733  O   ILE A  41     6289   6372  10177  -1135    398    323       O  
ATOM    734  CB  ILE A  41     -33.231 -21.528  29.472  1.00 66.88           C  
ANISOU  734  CB  ILE A  41     7700   7417  10295   -735    160    453       C  
ATOM    735  CG1 ILE A  41     -31.931 -22.312  29.253  1.00 70.01           C  
ANISOU  735  CG1 ILE A  41     8444   7864  10293   -488    -78    567       C  
ATOM    736  CG2 ILE A  41     -33.020 -20.391  30.466  1.00 64.24           C  
ANISOU  736  CG2 ILE A  41     7161   7121  10125   -846    417    333       C  
ATOM    737  CD1 ILE A  41     -31.437 -23.062  30.475  1.00 72.24           C  
ANISOU  737  CD1 ILE A  41     9133   8083  10233   -629    -49    529       C  
ATOM    738  H   ILE A  41     -34.558 -23.460  28.272  1.00 75.33           H  
ATOM    739  HA  ILE A  41     -34.152 -22.741  30.864  1.00 73.66           H  
ATOM    740  HB  ILE A  41     -33.500 -21.144  28.623  1.00 72.74           H  
ATOM    741 HG12 ILE A  41     -32.075 -22.962  28.547  1.00 72.68           H  
ATOM    742 HG13 ILE A  41     -31.235 -21.691  28.988  1.00 72.68           H  
ATOM    743 HG21 ILE A  41     -32.309 -19.817  30.141  1.00 71.07           H  
ATOM    744 HG22 ILE A  41     -33.844 -19.885  30.545  1.00 71.07           H  
ATOM    745 HG23 ILE A  41     -32.776 -20.766  31.326  1.00 71.07           H  
ATOM    746 HD11 ILE A  41     -30.616 -23.527  30.249  1.00 73.98           H  
ATOM    747 HD12 ILE A  41     -31.272 -22.428  31.190  1.00 73.98           H  
ATOM    748 HD13 ILE A  41     -32.114 -23.701  30.748  1.00 73.98           H  
ATOM    749  N   PRO A  42     -36.410 -21.761  31.100  1.00 71.59           N  
ANISOU  749  N   PRO A  42     8166   7707  11327  -1592    728     55       N  
ATOM    750  CA  PRO A  42     -37.606 -20.927  31.241  1.00 66.37           C  
ANISOU  750  CA  PRO A  42     7090   6959  11168  -1812    982    -95       C  
ATOM    751  C   PRO A  42     -37.294 -19.437  31.142  1.00 61.72           C  
ANISOU  751  C   PRO A  42     6039   6431  10982  -1704   1100   -117       C  
ATOM    752  O   PRO A  42     -36.384 -18.956  31.822  1.00 61.91           O  
ANISOU  752  O   PRO A  42     6114   6545  10864  -1669   1190   -167       O  
ATOM    753  CB  PRO A  42     -38.119 -21.282  32.639  1.00 66.28           C  
ANISOU  753  CB  PRO A  42     7291   6877  11015  -2203   1263   -320       C  
ATOM    754  CG  PRO A  42     -37.624 -22.651  32.884  1.00 71.60           C  
ANISOU  754  CG  PRO A  42     8505   7554  11144  -2202   1070   -224       C  
ATOM    755  CD  PRO A  42     -36.289 -22.733  32.201  1.00 74.65           C  
ANISOU  755  CD  PRO A  42     9006   8051  11307  -1818    783    -18       C  
ATOM    756  HA  PRO A  42     -38.273 -21.167  30.578  1.00 73.60           H  
ATOM    757  HB2 PRO A  42     -37.752 -20.662  33.290  1.00 72.31           H  
ATOM    758  HB3 PRO A  42     -39.088 -21.259  32.649  1.00 72.31           H  
ATOM    759  HG2 PRO A  42     -37.528 -22.796  33.839  1.00 75.62           H  
ATOM    760  HG3 PRO A  42     -38.243 -23.293  32.502  1.00 75.62           H  
ATOM    761  HD2 PRO A  42     -35.581 -22.469  32.809  1.00 76.10           H  
ATOM    762  HD3 PRO A  42     -36.142 -23.625  31.850  1.00 76.10           H  
ATOM    763  N   VAL A  43     -38.033 -18.728  30.292  1.00 65.07           N  
ANISOU  763  N   VAL A  43     6477   8603   9644   -332    139    -33       N  
ATOM    764  CA  VAL A  43     -37.910 -17.279  30.173  1.00 64.02           C  
ANISOU  764  CA  VAL A  43     6358   8514   9453     48     89    -92       C  
ATOM    765  C   VAL A  43     -39.146 -16.634  30.790  1.00 65.10           C  
ANISOU  765  C   VAL A  43     6122   8997   9614    120    189   -297       C  
ATOM    766  O   VAL A  43     -40.176 -16.487  30.130  1.00 65.17           O  
ANISOU  766  O   VAL A  43     5831   9220   9711    236     68   -501       O  
ATOM    767  CB  VAL A  43     -37.758 -16.831  28.704  1.00 62.30           C  
ANISOU  767  CB  VAL A  43     6218   8206   9248    323   -171   -138       C  
ATOM    768  CG1 VAL A  43     -37.564 -15.320  28.618  1.00 60.40           C  
ANISOU  768  CG1 VAL A  43     6081   7930   8937    687   -238   -153       C  
ATOM    769  CG2 VAL A  43     -36.592 -17.554  28.043  1.00 61.15           C  
ANISOU  769  CG2 VAL A  43     6375   7792   9067    234   -254      1       C  
ATOM    770  H   VAL A  43     -38.622 -19.069  29.767  1.00 70.04           H  
ATOM    771  HA  VAL A  43     -37.130 -16.980  30.667  1.00 68.57           H  
ATOM    772  HB  VAL A  43     -38.567 -17.058  28.218  1.00 66.94           H  
ATOM    773 HG11 VAL A  43     -37.472 -15.067  27.687  1.00 63.98           H  
ATOM    774 HG12 VAL A  43     -38.337 -14.881  29.006  1.00 63.98           H  
ATOM    775 HG13 VAL A  43     -36.764 -15.077  29.109  1.00 63.98           H  
ATOM    776 HG21 VAL A  43     -36.517 -17.256  27.123  1.00 65.68           H  
ATOM    777 HG22 VAL A  43     -35.777 -17.345  28.526  1.00 65.68           H  
ATOM    778 HG23 VAL A  43     -36.757 -18.509  28.070  1.00 65.68           H  
ATOM    779  N   TYR A  44     -39.041 -16.258  32.060  1.00 77.00           N  
ANISOU  779  N   TYR A  44     7627  10593  11035     65    401   -275       N  
ATOM    780  CA  TYR A  44     -40.187 -15.738  32.794  1.00 77.50           C  
ANISOU  780  CA  TYR A  44     7303  11041  11102    101    538   -510       C  
ATOM    781  C   TYR A  44     -40.438 -14.264  32.499  1.00 76.10           C  
ANISOU  781  C   TYR A  44     7061  10902  10953    587    395   -694       C  
ATOM    782  O   TYR A  44     -39.627 -13.405  32.849  1.00 75.09           O  
ANISOU  782  O   TYR A  44     7197  10578  10754    780    398   -618       O  
ATOM    783  CB  TYR A  44     -39.987 -15.939  34.298  1.00 78.07           C  
ANISOU  783  CB  TYR A  44     7403  11227  11032   -162    828   -430       C  
ATOM    784  CG  TYR A  44     -39.869 -17.390  34.706  1.00 78.79           C  
ANISOU  784  CG  TYR A  44     7588  11267  11082   -655    958   -232       C  
ATOM    785  CD1 TYR A  44     -40.969 -18.236  34.657  1.00 79.46           C  
ANISOU  785  CD1 TYR A  44     7356  11605  11230   -986   1040   -339       C  
ATOM    786  CD2 TYR A  44     -38.660 -17.914  35.145  1.00 78.34           C  
ANISOU  786  CD2 TYR A  44     7943  10896  10925   -793    981     51       C  
ATOM    787  CE1 TYR A  44     -40.868 -19.563  35.029  1.00 79.70           C  
ANISOU  787  CE1 TYR A  44     7530  11524  11227  -1466   1142   -137       C  
ATOM    788  CE2 TYR A  44     -38.549 -19.240  35.521  1.00 78.25           C  
ANISOU  788  CE2 TYR A  44     8075  10775  10881  -1212   1054    246       C  
ATOM    789  CZ  TYR A  44     -39.657 -20.060  35.460  1.00 79.02           C  
ANISOU  789  CZ  TYR A  44     7906  11075  11045  -1561   1135    167       C  
ATOM    790  OH  TYR A  44     -39.555 -21.381  35.831  1.00 78.75           O  
ANISOU  790  OH  TYR A  44     8069  10870  10982  -2008   1193    382       O  
ATOM    791  H   TYR A  44     -38.316 -16.295  32.520  1.00 79.42           H  
ATOM    792  HA  TYR A  44     -40.979 -16.233  32.531  1.00 81.70           H  
ATOM    793  HB2 TYR A  44     -39.172 -15.487  34.568  1.00 82.93           H  
ATOM    794  HB3 TYR A  44     -40.746 -15.558  34.768  1.00 82.93           H  
ATOM    795  HD1 TYR A  44     -41.788 -17.904  34.366  1.00 87.25           H  
ATOM    796  HD2 TYR A  44     -37.911 -17.363  35.186  1.00 83.91           H  
ATOM    797  HE1 TYR A  44     -41.614 -20.117  34.990  1.00 88.98           H  
ATOM    798  HE2 TYR A  44     -37.732 -19.578  35.811  1.00 85.28           H  
ATOM    799  HH  TYR A  44     -38.769 -21.553  36.072  1.00 88.60           H  
ATOM    800  N   VAL A  45     -41.562 -13.979  31.848  1.00 83.11           N  
ANISOU  800  N   VAL A  45     7603  12027  11947    786    247   -947       N  
ATOM    801  CA  VAL A  45     -42.003 -12.602  31.665  1.00 81.77           C  
ANISOU  801  CA  VAL A  45     7341  11910  11817   1276     83  -1160       C  
ATOM    802  C   VAL A  45     -42.800 -12.201  32.899  1.00 82.32           C  
ANISOU  802  C   VAL A  45     7041  12366  11871   1283    303  -1430       C  
ATOM    803  O   VAL A  45     -43.708 -12.915  33.328  1.00 83.41           O  
ANISOU  803  O   VAL A  45     6771  12900  12020   1002    474  -1595       O  
ATOM    804  CB  VAL A  45     -42.844 -12.415  30.377  1.00 81.18           C  
ANISOU  804  CB  VAL A  45     7069  11924  11851   1561   -232  -1332       C  
ATOM    805  CG1 VAL A  45     -41.995 -12.697  29.151  1.00 80.25           C  
ANISOU  805  CG1 VAL A  45     7341  11450  11700   1570   -442  -1076       C  
ATOM    806  CG2 VAL A  45     -44.074 -13.310  30.371  1.00 82.55           C  
ANISOU  806  CG2 VAL A  45     6720  12538  12108   1320   -164  -1572       C  
ATOM    807  H   VAL A  45     -42.087 -14.566  31.503  1.00 85.73           H  
ATOM    808  HA  VAL A  45     -41.226 -12.024  31.605  1.00 84.65           H  
ATOM    809  HB  VAL A  45     -43.144 -11.494  30.327  1.00 85.65           H  
ATOM    810 HG11 VAL A  45     -42.538 -12.575  28.357  1.00 84.77           H  
ATOM    811 HG12 VAL A  45     -41.246 -12.081  29.138  1.00 84.77           H  
ATOM    812 HG13 VAL A  45     -41.672 -13.610  29.195  1.00 84.77           H  
ATOM    813 HG21 VAL A  45     -44.568 -13.161  29.550  1.00 86.59           H  
ATOM    814 HG22 VAL A  45     -43.790 -14.236  30.423  1.00 86.59           H  
ATOM    815 HG23 VAL A  45     -44.628 -13.090  31.136  1.00 86.59           H  
ATOM    816  N   VAL A  46     -42.432 -11.066  33.482  1.00104.33           N  
ANISOU  816  N   VAL A  46     9974  15047  14620   1574    311  -1489       N  
ATOM    817  CA  VAL A  46     -42.956 -10.669  34.781  1.00104.73           C  
ANISOU  817  CA  VAL A  46     9732  15448  14613   1568    552  -1740       C  
ATOM    818  C   VAL A  46     -43.029  -9.157  34.932  1.00103.43           C  
ANISOU  818  C   VAL A  46     9608  15190  14500   2098    398  -1969       C  
ATOM    819  O   VAL A  46     -42.175  -8.428  34.426  1.00102.11           O  
ANISOU  819  O   VAL A  46     9878  14569  14348   2338    203  -1798       O  
ATOM    820  CB  VAL A  46     -42.082 -11.231  35.923  1.00105.37           C  
ANISOU  820  CB  VAL A  46    10036  15486  14514   1161    858  -1504       C  
ATOM    821  CG1 VAL A  46     -42.287 -12.731  36.074  1.00106.85           C  
ANISOU  821  CG1 VAL A  46    10118  15835  14647    618   1041  -1345       C  
ATOM    822  CG2 VAL A  46     -40.610 -10.909  35.675  1.00104.41           C  
ANISOU  822  CG2 VAL A  46    10476  14848  14347   1233    756  -1194       C  
ATOM    823  H   VAL A  46     -41.877 -10.504  33.142  1.00 94.67           H  
ATOM    824  HA  VAL A  46     -43.852 -11.026  34.884  1.00 96.80           H  
ATOM    825  HB  VAL A  46     -42.343 -10.808  36.756  1.00 97.08           H  
ATOM    826 HG11 VAL A  46     -41.726 -13.055  36.797  1.00 97.58           H  
ATOM    827 HG12 VAL A  46     -43.220 -12.903  36.276  1.00 97.58           H  
ATOM    828 HG13 VAL A  46     -42.041 -13.168  35.244  1.00 97.58           H  
ATOM    829 HG21 VAL A  46     -40.081 -11.270  36.403  1.00 94.72           H  
ATOM    830 HG22 VAL A  46     -40.337 -11.311  34.836  1.00 94.72           H  
ATOM    831 HG23 VAL A  46     -40.501  -9.946  35.632  1.00 94.72           H  
ATOM    832  N   ASN A  47     -44.059  -8.692  35.630  1.00119.11           N  
ANISOU  832  N   ASN A  47    11136  17610  16512   2266    488  -2376       N  
ATOM    833  CA  ASN A  47     -44.128  -7.301  36.043  1.00118.17           C  
ANISOU  833  CA  ASN A  47    11043  17417  16439   2750    380  -2643       C  
ATOM    834  C   ASN A  47     -43.217  -7.101  37.246  1.00118.16           C  
ANISOU  834  C   ASN A  47    11288  17330  16276   2559    644  -2538       C  
ATOM    835  O   ASN A  47     -43.015  -8.025  38.034  1.00119.14           O  
ANISOU  835  O   ASN A  47    11349  17682  16237   2084    956  -2403       O  
ATOM    836  CB  ASN A  47     -45.566  -6.901  36.374  1.00118.84           C  
ANISOU  836  CB  ASN A  47    10499  18046  16609   3029    376  -3183       C  
ATOM    837  CG  ASN A  47     -46.473  -6.934  35.158  1.00120.00           C  
ANISOU  837  CG  ASN A  47    10395  18278  16923   3312     48  -3337       C  
ATOM    838  OD1 ASN A  47     -46.705  -5.911  34.514  1.00120.43           O  
ANISOU  838  OD1 ASN A  47    10542  18105  17109   3879   -317  -3489       O  
ATOM    839  ND2 ASN A  47     -46.985  -8.116  34.834  1.00120.70           N  
ANISOU  839  ND2 ASN A  47    10185  18675  17000   2916    157  -3296       N  
ATOM    840  H   ASN A  47     -44.733  -9.167  35.877  1.00119.25           H  
ATOM    841  HA  ASN A  47     -43.812  -6.735  35.322  1.00120.46           H  
ATOM    842  HB2 ASN A  47     -45.923  -7.517  37.032  1.00123.72           H  
ATOM    843  HB3 ASN A  47     -45.571  -5.997  36.727  1.00123.72           H  
ATOM    844 HD21 ASN A  47     -46.796  -8.810  35.306  1.00125.57           H  
ATOM    845 HD22 ASN A  47     -47.505  -8.187  34.153  1.00125.57           H  
ATOM    846  N   ASP A  48     -42.663  -5.900  37.378  1.00 98.59           N  
ANISOU  846  N   ASP A  48     9114  14508  13836   2921    501  -2594       N  
ATOM    847  CA  ASP A  48     -41.692  -5.603  38.427  1.00 98.41           C  
ANISOU  847  CA  ASP A  48     9363  14361  13668   2775    703  -2507       C  
ATOM    848  C   ASP A  48     -40.487  -6.536  38.307  1.00 98.60           C  
ANISOU  848  C   ASP A  48     9774  14126  13564   2329    810  -2028       C  
ATOM    849  O   ASP A  48     -40.154  -7.271  39.238  1.00 99.42           O  
ANISOU  849  O   ASP A  48     9851  14437  13486   1945   1089  -1919       O  
ATOM    850  CB  ASP A  48     -42.333  -5.723  39.815  1.00 99.25           C  
ANISOU  850  CB  ASP A  48     9040  15040  13631   2633   1031  -2829       C  
ATOM    851  CG  ASP A  48     -41.412  -5.254  40.930  1.00 98.97           C  
ANISOU  851  CG  ASP A  48     9261  14909  13432   2559   1202  -2810       C  
ATOM    852  OD1 ASP A  48     -40.488  -4.459  40.651  1.00 98.02           O  
ANISOU  852  OD1 ASP A  48     9582  14285  13378   2759   1021  -2693       O  
ATOM    853  OD2 ASP A  48     -41.612  -5.682  42.087  1.00 99.61           O  
ANISOU  853  OD2 ASP A  48     9108  15437  13303   2276   1520  -2917       O  
ATOM    854  H   ASP A  48     -42.835  -5.231  36.865  1.00103.69           H  
ATOM    855  HA  ASP A  48     -41.378  -4.691  38.319  1.00103.74           H  
ATOM    856  HB2 ASP A  48     -43.136  -5.179  39.841  1.00105.06           H  
ATOM    857  HB3 ASP A  48     -42.556  -6.652  39.981  1.00105.06           H  
ATOM    858  N   LEU A  49     -39.844  -6.507  37.144  1.00 69.85           N  
ANISOU  858  N   LEU A  49     6492  10043  10004   2393    571  -1755       N  
ATOM    859  CA  LEU A  49     -38.652  -7.308  36.905  1.00 69.82           C  
ANISOU  859  CA  LEU A  49     6844   9782   9902   2041    629  -1355       C  
ATOM    860  C   LEU A  49     -37.494  -6.780  37.743  1.00 69.17           C  
ANISOU  860  C   LEU A  49     7079   9498   9706   1985    735  -1281       C  
ATOM    861  O   LEU A  49     -36.593  -7.534  38.117  1.00 69.60           O  
ANISOU  861  O   LEU A  49     7308   9509   9627   1661    872  -1040       O  
ATOM    862  CB  LEU A  49     -38.289  -7.297  35.419  1.00 68.61           C  
ANISOU  862  CB  LEU A  49     6963   9265   9841   2145    353  -1140       C  
ATOM    863  CG  LEU A  49     -37.041  -8.082  35.005  1.00 68.27           C  
ANISOU  863  CG  LEU A  49     7261   8968   9710   1831    381   -781       C  
ATOM    864  CD1 LEU A  49     -37.176  -9.559  35.358  1.00 70.31           C  
ANISOU  864  CD1 LEU A  49     7338   9475   9901   1436    567   -667       C  
ATOM    865  CD2 LEU A  49     -36.779  -7.901  33.515  1.00 66.48           C  
ANISOU  865  CD2 LEU A  49     7275   8442   9544   1965    113   -628       C  
ATOM    866  H   LEU A  49     -40.082  -6.026  36.472  1.00 79.02           H  
ATOM    867  HA  LEU A  49     -38.825  -8.225  37.169  1.00 75.95           H  
ATOM    868  HB2 LEU A  49     -39.036  -7.665  34.923  1.00 74.12           H  
ATOM    869  HB3 LEU A  49     -38.150  -6.375  35.149  1.00 74.12           H  
ATOM    870  HG  LEU A  49     -36.276  -7.730  35.486  1.00 73.99           H  
ATOM    871 HD11 LEU A  49     -36.371 -10.024  35.082  1.00 75.28           H  
ATOM    872 HD12 LEU A  49     -37.297  -9.644  36.316  1.00 75.28           H  
ATOM    873 HD13 LEU A  49     -37.945  -9.925  34.894  1.00 75.28           H  
ATOM    874 HD21 LEU A  49     -35.986  -8.405  33.271  1.00 72.29           H  
ATOM    875 HD22 LEU A  49     -37.545  -8.228  33.018  1.00 72.29           H  
ATOM    876 HD23 LEU A  49     -36.642  -6.959  33.331  1.00 72.29           H  
ATOM    877  N   GLU A  50     -37.523  -5.480  38.028  1.00 93.17           N  
ANISOU  877  N   GLU A  50    10192  12404  12806   2320    646  -1509       N  
ATOM    878  CA  GLU A  50     -36.541  -4.863  38.913  1.00 92.62           C  
ANISOU  878  CA  GLU A  50    10372  12182  12637   2283    745  -1522       C  
ATOM    879  C   GLU A  50     -36.573  -5.532  40.278  1.00 93.90           C  
ANISOU  879  C   GLU A  50    10317  12762  12598   1999   1054  -1580       C  
ATOM    880  O   GLU A  50     -35.542  -5.955  40.797  1.00 93.93           O  
ANISOU  880  O   GLU A  50    10535  12704  12448   1738   1169  -1380       O  
ATOM    881  CB  GLU A  50     -36.809  -3.363  39.078  1.00 91.72           C  
ANISOU  881  CB  GLU A  50    10320  11885  12645   2706    595  -1834       C  
ATOM    882  CG  GLU A  50     -35.680  -2.442  38.637  1.00 90.17           C  
ANISOU  882  CG  GLU A  50    10626  11140  12495   2778    431  -1695       C  
ATOM    883  CD  GLU A  50     -34.511  -2.442  39.604  1.00 90.30           C  
ANISOU  883  CD  GLU A  50    10822  11132  12355   2516    622  -1640       C  
ATOM    884  OE1 GLU A  50     -34.713  -2.043  40.770  1.00 91.04           O  
ANISOU  884  OE1 GLU A  50    10757  11451  12384   2580    760  -1922       O  
ATOM    885  OE2 GLU A  50     -33.393  -2.838  39.202  1.00 89.54           O  
ANISOU  885  OE2 GLU A  50    11003  10826  12191   2259    627  -1344       O  
ATOM    886  H   GLU A  50     -38.107  -4.930  37.717  1.00 94.24           H  
ATOM    887  HA  GLU A  50     -35.654  -4.976  38.537  1.00 94.44           H  
ATOM    888  HB2 GLU A  50     -37.593  -3.133  38.556  1.00 96.22           H  
ATOM    889  HB3 GLU A  50     -36.981  -3.184  40.016  1.00 96.22           H  
ATOM    890  HG2 GLU A  50     -35.353  -2.735  37.771  1.00 98.96           H  
ATOM    891  HG3 GLU A  50     -36.018  -1.535  38.575  1.00 98.96           H  
ATOM    892  N   GLY A  51     -37.770  -5.615  40.852  1.00 64.77           N  
ANISOU  892  N   GLY A  51     6195   9524   8890   2054   1181  -1867       N  
ATOM    893  CA  GLY A  51     -37.955  -6.175  42.178  1.00 66.04           C  
ANISOU  893  CA  GLY A  51     6135  10140   8816   1772   1490  -1945       C  
ATOM    894  C   GLY A  51     -37.434  -7.593  42.289  1.00 65.57           C  
ANISOU  894  C   GLY A  51     6191  10127   8594   1302   1627  -1558       C  
ATOM    895  O   GLY A  51     -36.758  -7.942  43.258  1.00 65.55           O  
ANISOU  895  O   GLY A  51     6322  10215   8367   1064   1792  -1441       O  
ATOM    896  H   GLY A  51     -38.500  -5.348  40.484  1.00 74.04           H  
ATOM    897  HA2 GLY A  51     -37.489  -5.625  42.827  1.00 74.05           H  
ATOM    898  HA3 GLY A  51     -38.899  -6.177  42.398  1.00 74.05           H  
ATOM    899  N   ILE A  52     -37.746  -8.412  41.290  1.00 66.15           N  
ANISOU  899  N   ILE A  52     6229  10125   8782   1188   1532  -1371       N  
ATOM    900  CA  ILE A  52     -37.301  -9.800  41.267  1.00 66.94           C  
ANISOU  900  CA  ILE A  52     6461  10201   8772    772   1614  -1018       C  
ATOM    901  C   ILE A  52     -35.780  -9.874  41.160  1.00 66.37           C  
ANISOU  901  C   ILE A  52     6840   9729   8649    723   1521   -741       C  
ATOM    902  O   ILE A  52     -35.150 -10.719  41.795  1.00 66.58           O  
ANISOU  902  O   ILE A  52     7020   9780   8498    436   1625   -522       O  
ATOM    903  CB  ILE A  52     -37.949 -10.572  40.100  1.00 67.65           C  
ANISOU  903  CB  ILE A  52     6420  10255   9027    698   1494   -929       C  
ATOM    904  CG1 ILE A  52     -39.454 -10.706  40.346  1.00 68.29           C  
ANISOU  904  CG1 ILE A  52     5996  10824   9129    656   1624  -1217       C  
ATOM    905  CG2 ILE A  52     -37.327 -11.959  39.945  1.00 68.38           C  
ANISOU  905  CG2 ILE A  52     6732  10201   9050    314   1518   -567       C  
ATOM    906  CD1 ILE A  52     -40.240 -11.180  39.147  1.00 68.74           C  
ANISOU  906  CD1 ILE A  52     5853  10886   9379    676   1467  -1240       C  
ATOM    907  H   ILE A  52     -38.219  -8.185  40.608  1.00 72.63           H  
ATOM    908  HA  ILE A  52     -37.565 -10.230  42.095  1.00 71.95           H  
ATOM    909  HB  ILE A  52     -37.809 -10.074  39.279  1.00 72.31           H  
ATOM    910 HG12 ILE A  52     -39.596 -11.343  41.063  1.00 75.44           H  
ATOM    911 HG13 ILE A  52     -39.804  -9.839  40.604  1.00 75.44           H  
ATOM    912 HG21 ILE A  52     -37.757 -12.416  39.205  1.00 72.80           H  
ATOM    913 HG22 ILE A  52     -36.379 -11.862  39.769  1.00 72.80           H  
ATOM    914 HG23 ILE A  52     -37.462 -12.459  40.766  1.00 72.80           H  
ATOM    915 HD11 ILE A  52     -41.178 -11.237  39.388  1.00 75.64           H  
ATOM    916 HD12 ILE A  52     -40.122 -10.548  38.422  1.00 75.64           H  
ATOM    917 HD13 ILE A  52     -39.913 -12.054  38.882  1.00 75.64           H  
ATOM    918  N   CYS A  53     -35.195  -8.987  40.361  1.00 65.67           N  
ANISOU  918  N   CYS A  53     6964   9284   8705    999   1317   -758       N  
ATOM    919  CA  CYS A  53     -33.748  -8.960  40.190  1.00 64.58           C  
ANISOU  919  CA  CYS A  53     7202   8811   8525    948   1236   -551       C  
ATOM    920  C   CYS A  53     -33.056  -8.628  41.508  1.00 64.22           C  
ANISOU  920  C   CYS A  53     7249   8870   8284    886   1377   -612       C  
ATOM    921  O   CYS A  53     -31.995  -9.169  41.809  1.00 63.22           O  
ANISOU  921  O   CYS A  53     7335   8650   8033    714   1385   -420       O  
ATOM    922  CB  CYS A  53     -33.343  -7.950  39.112  1.00 62.78           C  
ANISOU  922  CB  CYS A  53     7178   8214   8461   1212   1019   -578       C  
ATOM    923  SG  CYS A  53     -33.644  -8.501  37.410  1.00 62.15           S  
ANISOU  923  SG  CYS A  53     7124   7951   8539   1236    813   -412       S  
ATOM    924  H   CYS A  53     -35.615  -8.390  39.906  1.00 70.24           H  
ATOM    925  HA  CYS A  53     -33.447  -9.838  39.907  1.00 69.75           H  
ATOM    926  HB2 CYS A  53     -33.846  -7.132  39.250  1.00 69.56           H  
ATOM    927  HB3 CYS A  53     -32.394  -7.768  39.199  1.00 69.56           H  
ATOM    928  N   GLN A  54     -33.660  -7.740  42.293  1.00 70.31           N  
ANISOU  928  N   GLN A  54     7843   9851   9021   1049   1470   -910       N  
ATOM    929  CA  GLN A  54     -33.117  -7.391  43.602  1.00 69.97           C  
ANISOU  929  CA  GLN A  54     7853   9967   8767    998   1609  -1017       C  
ATOM    930  C   GLN A  54     -33.134  -8.609  44.522  1.00 70.63           C  
ANISOU  930  C   GLN A  54     7884  10364   8586    655   1795   -835       C  
ATOM    931  O   GLN A  54     -32.202  -8.826  45.297  1.00 70.17           O  
ANISOU  931  O   GLN A  54     8015  10318   8326    529   1834   -730       O  
ATOM    932  CB  GLN A  54     -33.906  -6.241  44.233  1.00 69.82           C  
ANISOU  932  CB  GLN A  54     7612  10148   8767   1258   1671  -1427       C  
ATOM    933  CG  GLN A  54     -33.818  -4.923  43.471  1.00 68.93           C  
ANISOU  933  CG  GLN A  54     7633   9655   8902   1616   1456  -1607       C  
ATOM    934  CD  GLN A  54     -32.412  -4.353  43.429  1.00 67.90           C  
ANISOU  934  CD  GLN A  54     7878   9153   8768   1599   1362  -1520       C  
ATOM    935  OE1 GLN A  54     -31.716  -4.459  42.418  1.00 67.14           O  
ANISOU  935  OE1 GLN A  54     8024   8712   8773   1553   1217  -1289       O  
ATOM    936  NE2 GLN A  54     -31.989  -3.738  44.528  1.00 67.71           N  
ANISOU  936  NE2 GLN A  54     7883   9233   8612   1618   1453  -1733       N  
ATOM    937  H   GLN A  54     -34.386  -7.325  42.090  1.00 77.19           H  
ATOM    938  HA  GLN A  54     -32.196  -7.104  43.498  1.00 77.18           H  
ATOM    939  HB2 GLN A  54     -34.841  -6.494  44.277  1.00 78.27           H  
ATOM    940  HB3 GLN A  54     -33.566  -6.086  45.128  1.00 78.27           H  
ATOM    941  HG2 GLN A  54     -34.110  -5.068  42.557  1.00 80.27           H  
ATOM    942  HG3 GLN A  54     -34.393  -4.271  43.902  1.00 80.27           H  
ATOM    943 HE21 GLN A  54     -32.504  -3.680  45.214  1.00 80.25           H  
ATOM    944 HE22 GLN A  54     -31.199  -3.399  44.553  1.00 80.25           H  
ATOM    945  N   HIS A  55     -34.196  -9.404  44.429  1.00 72.23           N  
ANISOU  945  N   HIS A  55     7845  10817   8781    494   1895   -795       N  
ATOM    946  CA  HIS A  55     -34.312 -10.625  45.219  1.00 72.69           C  
ANISOU  946  CA  HIS A  55     7899  11132   8588    115   2066   -578       C  
ATOM    947  C   HIS A  55     -33.267 -11.655  44.798  1.00 72.49           C  
ANISOU  947  C   HIS A  55     8210  10780   8553    -58   1929   -199       C  
ATOM    948  O   HIS A  55     -32.700 -12.354  45.637  1.00 72.21           O  
ANISOU  948  O   HIS A  55     8356  10807   8274   -273   1985     -2       O  
ATOM    949  CB  HIS A  55     -35.717 -11.219  45.087  1.00 73.63           C  
ANISOU  949  CB  HIS A  55     7672  11572   8732    -61   2203   -639       C  
ATOM    950  CG  HIS A  55     -36.752 -10.520  45.913  1.00 73.76           C  
ANISOU  950  CG  HIS A  55     7310  12072   8642      9   2409  -1018       C  
ATOM    951  ND1 HIS A  55     -36.453  -9.459  46.742  1.00 73.14           N  
ANISOU  951  ND1 HIS A  55     7229  12110   8453    225   2461  -1283       N  
ATOM    952  CD2 HIS A  55     -38.083 -10.734  46.040  1.00 74.39           C  
ANISOU  952  CD2 HIS A  55     6973  12583   8709   -109   2580  -1219       C  
ATOM    953  CE1 HIS A  55     -37.556  -9.050  47.344  1.00 73.41           C  
ANISOU  953  CE1 HIS A  55     6862  12624   8407    263   2650  -1640       C  
ATOM    954  NE2 HIS A  55     -38.559  -9.806  46.935  1.00 74.23           N  
ANISOU  954  NE2 HIS A  55     6693  12947   8565     58   2732  -1612       N  
ATOM    955  H   HIS A  55     -34.867  -9.257  43.911  1.00 76.70           H  
ATOM    956  HA  HIS A  55     -34.163 -10.412  46.154  1.00 76.86           H  
ATOM    957  HB2 HIS A  55     -35.993 -11.165  44.159  1.00 79.76           H  
ATOM    958  HB3 HIS A  55     -35.691 -12.147  45.368  1.00 79.76           H  
ATOM    959  HD1 HIS A  55     -35.671  -9.118  46.851  1.00 82.32           H  
ATOM    960  HD2 HIS A  55     -38.581 -11.386  45.604  1.00 83.98           H  
ATOM    961  HE1 HIS A  55     -37.616  -8.347  47.950  1.00 83.22           H  
ATOM    962  N   ILE A  56     -33.018 -11.749  43.495  1.00 62.30           N  
ANISOU  962  N   ILE A  56     7004   9152   7515     54   1733   -114       N  
ATOM    963  CA  ILE A  56     -32.014 -12.672  42.974  1.00 61.02           C  
ANISOU  963  CA  ILE A  56     7125   8685   7375    -56   1583    176       C  
ATOM    964  C   ILE A  56     -30.633 -12.284  43.490  1.00 59.39           C  
ANISOU  964  C   ILE A  56     7168   8349   7047     26   1518    200       C  
ATOM    965  O   ILE A  56     -29.866 -13.138  43.934  1.00 58.75           O  
ANISOU  965  O   ILE A  56     7288   8216   6820   -116   1474    405       O  
ATOM    966  CB  ILE A  56     -32.011 -12.693  41.427  1.00 60.47           C  
ANISOU  966  CB  ILE A  56     7069   8328   7577     72   1395    202       C  
ATOM    967  CG1 ILE A  56     -33.331 -13.262  40.907  1.00 62.22           C  
ANISOU  967  CG1 ILE A  56     7036   8694   7912    -36   1434    182       C  
ATOM    968  CG2 ILE A  56     -30.854 -13.540  40.890  1.00 58.81           C  
ANISOU  968  CG2 ILE A  56     7129   7828   7386      2   1237    430       C  
ATOM    969  CD1 ILE A  56     -33.564 -13.036  39.426  1.00 62.13           C  
ANISOU  969  CD1 ILE A  56     6983   8482   8143    143   1250    137       C  
ATOM    970  H   ILE A  56     -33.418 -11.287  42.890  1.00 68.82           H  
ATOM    971  HA  ILE A  56     -32.214 -13.568  43.287  1.00 68.28           H  
ATOM    972  HB  ILE A  56     -31.912 -11.785  41.102  1.00 67.67           H  
ATOM    973 HG12 ILE A  56     -33.341 -14.219  41.065  1.00 68.73           H  
ATOM    974 HG13 ILE A  56     -34.062 -12.843  41.388  1.00 68.73           H  
ATOM    975 HG21 ILE A  56     -30.881 -13.531  39.920  1.00 65.75           H  
ATOM    976 HG22 ILE A  56     -30.016 -13.163  41.201  1.00 65.75           H  
ATOM    977 HG23 ILE A  56     -30.950 -14.448  41.216  1.00 65.75           H  
ATOM    978 HD11 ILE A  56     -34.418 -13.424  39.178  1.00 68.21           H  
ATOM    979 HD12 ILE A  56     -33.571 -12.082  39.250  1.00 68.21           H  
ATOM    980 HD13 ILE A  56     -32.850 -13.460  38.926  1.00 68.21           H  
ATOM    981  N   ILE A  57     -30.326 -10.993  43.435  1.00 55.42           N  
ANISOU  981  N   ILE A  57     6659   7788   6612    258   1491    -25       N  
ATOM    982  CA  ILE A  57     -29.048 -10.487  43.919  1.00 54.05           C  
ANISOU  982  CA  ILE A  57     6680   7520   6337    320   1438    -63       C  
ATOM    983  C   ILE A  57     -28.889 -10.793  45.403  1.00 54.78           C  
ANISOU  983  C   ILE A  57     6793   7902   6119    189   1564    -49       C  
ATOM    984  O   ILE A  57     -27.840 -11.268  45.837  1.00 54.11           O  
ANISOU  984  O   ILE A  57     6899   7774   5888    128   1486     79       O  
ATOM    985  CB  ILE A  57     -28.918  -8.964  43.679  1.00 53.40           C  
ANISOU  985  CB  ILE A  57     6590   7317   6384    553   1406   -332       C  
ATOM    986  CG1 ILE A  57     -28.832  -8.677  42.180  1.00 52.39           C  
ANISOU  986  CG1 ILE A  57     6532   6867   6506    659   1252   -287       C  
ATOM    987  CG2 ILE A  57     -27.681  -8.394  44.380  1.00 52.25           C  
ANISOU  987  CG2 ILE A  57     6602   7138   6111    568   1385   -426       C  
ATOM    988  CD1 ILE A  57     -29.036  -7.217  41.819  1.00 51.95           C  
ANISOU  988  CD1 ILE A  57     6498   6644   6597    883   1200   -513       C  
ATOM    989  H   ILE A  57     -30.845 -10.385  43.119  1.00 63.82           H  
ATOM    990  HA  ILE A  57     -28.329 -10.930  43.441  1.00 62.80           H  
ATOM    991  HB  ILE A  57     -29.707  -8.526  44.034  1.00 62.75           H  
ATOM    992 HG12 ILE A  57     -27.954  -8.940  41.862  1.00 62.98           H  
ATOM    993 HG13 ILE A  57     -29.515  -9.193  41.723  1.00 62.98           H  
ATOM    994 HG21 ILE A  57     -27.632  -7.440  44.208  1.00 61.01           H  
ATOM    995 HG22 ILE A  57     -27.756  -8.555  45.334  1.00 61.01           H  
ATOM    996 HG23 ILE A  57     -26.890  -8.834  44.031  1.00 61.01           H  
ATOM    997 HD11 ILE A  57     -28.966  -7.118  40.857  1.00 64.98           H  
ATOM    998 HD12 ILE A  57     -29.915  -6.939  42.118  1.00 64.98           H  
ATOM    999 HD13 ILE A  57     -28.353  -6.686  42.257  1.00 64.98           H  
ATOM   1000  N   GLN A  58     -29.939 -10.527  46.173  1.00 72.12           N  
ANISOU 1000  N   GLN A  58     8783  10423   8198    154   1749   -196       N  
ATOM   1001  CA  GLN A  58     -29.903 -10.733  47.615  1.00 72.53           C  
ANISOU 1001  CA  GLN A  58     8844  10812   7902     12   1896   -200       C  
ATOM   1002  C   GLN A  58     -29.770 -12.210  47.968  1.00 73.03           C  
ANISOU 1002  C   GLN A  58     9072  10910   7768   -272   1893    161       C  
ATOM   1003  O   GLN A  58     -29.227 -12.556  49.017  1.00 73.22           O  
ANISOU 1003  O   GLN A  58     9254  11084   7484   -377   1911    263       O  
ATOM   1004  CB  GLN A  58     -31.155 -10.142  48.265  1.00 73.09           C  
ANISOU 1004  CB  GLN A  58     8611  11274   7888     23   2117   -476       C  
ATOM   1005  CG  GLN A  58     -31.125  -8.624  48.347  1.00 72.53           C  
ANISOU 1005  CG  GLN A  58     8440  11184   7932    327   2105   -868       C  
ATOM   1006  CD  GLN A  58     -32.423  -8.008  48.852  1.00 73.01           C  
ANISOU 1006  CD  GLN A  58     8155  11627   7960    411   2292  -1211       C  
ATOM   1007  OE1 GLN A  58     -32.578  -6.786  48.834  1.00 72.66           O  
ANISOU 1007  OE1 GLN A  58     8019  11534   8053    696   2257  -1559       O  
ATOM   1008  NE2 GLN A  58     -33.359  -8.843  49.307  1.00 73.79           N  
ANISOU 1008  NE2 GLN A  58     8058  12105   7874    157   2488  -1134       N  
ATOM   1009  H   GLN A  58     -30.690 -10.224  45.882  1.00 74.63           H  
ATOM   1010  HA  GLN A  58     -29.132 -10.270  47.978  1.00 74.91           H  
ATOM   1011  HB2 GLN A  58     -31.931 -10.398  47.743  1.00 75.01           H  
ATOM   1012  HB3 GLN A  58     -31.234 -10.488  49.167  1.00 75.01           H  
ATOM   1013  HG2 GLN A  58     -30.416  -8.358  48.952  1.00 75.53           H  
ATOM   1014  HG3 GLN A  58     -30.953  -8.267  47.462  1.00 75.53           H  
ATOM   1015 HE21 GLN A  58     -33.215  -9.691  49.306  1.00 79.40           H  
ATOM   1016 HE22 GLN A  58     -34.105  -8.534  49.601  1.00 79.40           H  
ATOM   1017  N   ALA A  59     -30.266 -13.077  47.091  1.00 61.14           N  
ANISOU 1017  N   ALA A  59     7554   9246   6432   -391   1847    350       N  
ATOM   1018  CA  ALA A  59     -30.130 -14.516  47.283  1.00 61.32           C  
ANISOU 1018  CA  ALA A  59     7784   9195   6319   -658   1802    702       C  
ATOM   1019  C   ALA A  59     -28.670 -14.935  47.124  1.00 60.32           C  
ANISOU 1019  C   ALA A  59     7963   8764   6191   -552   1554    860       C  
ATOM   1020  O   ALA A  59     -28.159 -15.740  47.902  1.00 60.64           O  
ANISOU 1020  O   ALA A  59     8242   8813   5986   -675   1492   1082       O  
ATOM   1021  CB  ALA A  59     -31.014 -15.274  46.303  1.00 61.56           C  
ANISOU 1021  CB  ALA A  59     7711   9107   6572   -802   1798    811       C  
ATOM   1022  H   ALA A  59     -30.688 -12.857  46.375  1.00 68.66           H  
ATOM   1023  HA  ALA A  59     -30.413 -14.745  48.183  1.00 69.53           H  
ATOM   1024  HB1 ALA A  59     -30.905 -16.226  46.452  1.00 70.68           H  
ATOM   1025  HB2 ALA A  59     -31.938 -15.019  46.451  1.00 70.68           H  
ATOM   1026  HB3 ALA A  59     -30.748 -15.047  45.399  1.00 70.68           H  
ATOM   1027  N   PHE A  60     -28.002 -14.384  46.115  1.00 65.60           N  
ANISOU 1027  N   PHE A  60     8625   9180   7121   -322   1404    736       N  
ATOM   1028  CA  PHE A  60     -26.582 -14.650  45.914  1.00 64.38           C  
ANISOU 1028  CA  PHE A  60     8683   8803   6976   -203   1183    799       C  
ATOM   1029  C   PHE A  60     -25.753 -14.043  47.040  1.00 64.83           C  
ANISOU 1029  C   PHE A  60     8807   9040   6783   -124   1184    681       C  
ATOM   1030  O   PHE A  60     -24.768 -14.634  47.481  1.00 65.01           O  
ANISOU 1030  O   PHE A  60     9024   9016   6659   -100   1022    796       O  
ATOM   1031  CB  PHE A  60     -26.112 -14.106  44.563  1.00 62.84           C  
ANISOU 1031  CB  PHE A  60     8433   8362   7081    -29   1069    666       C  
ATOM   1032  CG  PHE A  60     -26.489 -14.976  43.399  1.00 62.04           C  
ANISOU 1032  CG  PHE A  60     8334   8047   7192    -82    979    804       C  
ATOM   1033  CD1 PHE A  60     -25.854 -16.189  43.192  1.00 61.15           C  
ANISOU 1033  CD1 PHE A  60     8405   7748   7080   -122    802    991       C  
ATOM   1034  CD2 PHE A  60     -27.475 -14.581  42.510  1.00 62.28           C  
ANISOU 1034  CD2 PHE A  60     8184   8057   7421    -67   1045    722       C  
ATOM   1035  CE1 PHE A  60     -26.199 -16.995  42.122  1.00 59.99           C  
ANISOU 1035  CE1 PHE A  60     8259   7400   7133   -169    711   1080       C  
ATOM   1036  CE2 PHE A  60     -27.823 -15.381  41.439  1.00 61.59           C  
ANISOU 1036  CE2 PHE A  60     8089   7798   7514   -119    953    823       C  
ATOM   1037  CZ  PHE A  60     -27.183 -16.589  41.244  1.00 60.15           C  
ANISOU 1037  CZ  PHE A  60     8088   7432   7335   -181    796    995       C  
ATOM   1038  H   PHE A  60     -28.347 -13.852  45.534  1.00 69.56           H  
ATOM   1039  HA  PHE A  60     -26.437 -15.609  45.918  1.00 69.32           H  
ATOM   1040  HB2 PHE A  60     -26.510 -13.233  44.422  1.00 67.55           H  
ATOM   1041  HB3 PHE A  60     -25.145 -14.029  44.575  1.00 67.55           H  
ATOM   1042  HD1 PHE A  60     -25.190 -16.467  43.781  1.00 70.30           H  
ATOM   1043  HD2 PHE A  60     -27.909 -13.768  42.637  1.00 69.89           H  
ATOM   1044  HE1 PHE A  60     -25.766 -17.808  41.993  1.00 70.99           H  
ATOM   1045  HE2 PHE A  60     -28.487 -15.106  40.849  1.00 70.96           H  
ATOM   1046  HZ  PHE A  60     -27.416 -17.129  40.523  1.00 70.61           H  
ATOM   1047  N   GLU A  61     -26.158 -12.865  47.504  1.00 66.27           N  
ANISOU 1047  N   GLU A  61     8826   9431   6924    -62   1344    426       N  
ATOM   1048  CA  GLU A  61     -25.479 -12.200  48.612  1.00 66.50           C  
ANISOU 1048  CA  GLU A  61     8891   9664   6711      3   1361    262       C  
ATOM   1049  C   GLU A  61     -25.538 -13.046  49.880  1.00 68.03           C  
ANISOU 1049  C   GLU A  61     9226  10106   6517   -161   1395    464       C  
ATOM   1050  O   GLU A  61     -24.624 -13.011  50.704  1.00 68.39           O  
ANISOU 1050  O   GLU A  61     9399  10258   6328   -108   1298    442       O  
ATOM   1051  CB  GLU A  61     -26.097 -10.826  48.876  1.00 66.30           C  
ANISOU 1051  CB  GLU A  61     8662   9803   6726     99   1531    -73       C  
ATOM   1052  CG  GLU A  61     -25.705  -9.759  47.865  1.00 64.85           C  
ANISOU 1052  CG  GLU A  61     8438   9348   6856    276   1453   -284       C  
ATOM   1053  CD  GLU A  61     -26.451  -8.452  48.072  1.00 64.93           C  
ANISOU 1053  CD  GLU A  61     8283   9448   6941    402   1582   -608       C  
ATOM   1054  OE1 GLU A  61     -27.543  -8.475  48.678  1.00 66.10           O  
ANISOU 1054  OE1 GLU A  61     8268   9876   6972    364   1748   -676       O  
ATOM   1055  OE2 GLU A  61     -25.946  -7.399  47.630  1.00 63.79           O  
ANISOU 1055  OE2 GLU A  61     8174   9093   6970    532   1514   -809       O  
ATOM   1056  H   GLU A  61     -26.829 -12.426  47.192  1.00 75.53           H  
ATOM   1057  HA  GLU A  61     -24.546 -12.071  48.379  1.00 75.39           H  
ATOM   1058  HB2 GLU A  61     -27.064 -10.911  48.855  1.00 74.61           H  
ATOM   1059  HB3 GLU A  61     -25.814 -10.521  49.752  1.00 74.61           H  
ATOM   1060  HG2 GLU A  61     -24.755  -9.579  47.948  1.00 74.23           H  
ATOM   1061  HG3 GLU A  61     -25.905 -10.081  46.972  1.00 74.23           H  
ATOM   1062  N   ALA A  62     -26.620 -13.804  50.030  1.00 63.01           N  
ANISOU 1062  N   ALA A  62     8572   9573   5798   -379   1530    660       N  
ATOM   1063  CA  ALA A  62     -26.802 -14.657  51.198  1.00 64.29           C  
ANISOU 1063  CA  ALA A  62     8909   9960   5559   -605   1584    905       C  
ATOM   1064  C   ALA A  62     -26.052 -15.978  51.044  1.00 64.46           C  
ANISOU 1064  C   ALA A  62     9263   9686   5542   -651   1326   1261       C  
ATOM   1065  O   ALA A  62     -26.042 -16.804  51.957  1.00 65.37           O  
ANISOU 1065  O   ALA A  62     9622   9895   5319   -828   1301   1529       O  
ATOM   1066  CB  ALA A  62     -28.279 -14.917  51.433  1.00 64.58           C  
ANISOU 1066  CB  ALA A  62     8781  10250   5507   -879   1857    956       C  
ATOM   1067  H   ALA A  62     -27.267 -13.842  49.465  1.00 72.71           H  
ATOM   1068  HA  ALA A  62     -26.450 -14.202  51.979  1.00 73.57           H  
ATOM   1069  HB1 ALA A  62     -28.380 -15.485  52.212  1.00 74.27           H  
ATOM   1070  HB2 ALA A  62     -28.729 -14.070  51.580  1.00 74.27           H  
ATOM   1071  HB3 ALA A  62     -28.650 -15.357  50.652  1.00 74.27           H  
ATOM   1072  N   GLY A  63     -25.430 -16.174  49.886  1.00 76.47           N  
ANISOU 1072  N   GLY A  63    10806  10849   7399   -485   1123   1255       N  
ATOM   1073  CA  GLY A  63     -24.648 -17.371  49.635  1.00 76.21           C  
ANISOU 1073  CA  GLY A  63    11061  10512   7384   -455    841   1516       C  
ATOM   1074  C   GLY A  63     -25.494 -18.553  49.204  1.00 75.91           C  
ANISOU 1074  C   GLY A  63    11143  10271   7428   -698    849   1810       C  
ATOM   1075  O   GLY A  63     -25.066 -19.702  49.319  1.00 75.74           O  
ANISOU 1075  O   GLY A  63    11432  10007   7338   -735    630   2083       O  
ATOM   1076  H   GLY A  63     -25.447 -15.623  49.227  1.00 83.85           H  
ATOM   1077  HA2 GLY A  63     -23.999 -17.190  48.938  1.00 85.22           H  
ATOM   1078  HA3 GLY A  63     -24.169 -17.616  50.442  1.00 85.22           H  
ATOM   1079  N   VAL A  64     -26.696 -18.277  48.708  1.00 73.33           N  
ANISOU 1079  N   VAL A  64    10573  10033   7256   -855   1081   1737       N  
ATOM   1080  CA  VAL A  64     -27.565 -19.329  48.197  1.00 72.92           C  
ANISOU 1080  CA  VAL A  64    10580   9806   7319  -1117   1105   1963       C  
ATOM   1081  C   VAL A  64     -26.909 -19.979  46.985  1.00 71.33           C  
ANISOU 1081  C   VAL A  64    10485   9176   7442   -953    829   2001       C  
ATOM   1082  O   VAL A  64     -26.491 -19.290  46.054  1.00 70.35           O  
ANISOU 1082  O   VAL A  64    10181   8979   7571   -712    773   1764       O  
ATOM   1083  CB  VAL A  64     -28.957 -18.786  47.811  1.00 73.27           C  
ANISOU 1083  CB  VAL A  64    10264  10082   7495  -1269   1389   1794       C  
ATOM   1084  CG1 VAL A  64     -29.811 -19.874  47.166  1.00 73.00           C  
ANISOU 1084  CG1 VAL A  64    10256   9865   7615  -1550   1397   1985       C  
ATOM   1085  CG2 VAL A  64     -29.662 -18.222  49.035  1.00 74.42           C  
ANISOU 1085  CG2 VAL A  64    10273  10700   7305  -1439   1675   1716       C  
ATOM   1086  H   VAL A  64     -27.032 -17.487  48.657  1.00 77.97           H  
ATOM   1087  HA  VAL A  64     -27.682 -20.008  48.880  1.00 79.33           H  
ATOM   1088  HB  VAL A  64     -28.850 -18.067  47.168  1.00 78.72           H  
ATOM   1089 HG11 VAL A  64     -30.676 -19.502  46.937  1.00 79.17           H  
ATOM   1090 HG12 VAL A  64     -29.364 -20.192  46.366  1.00 79.17           H  
ATOM   1091 HG13 VAL A  64     -29.920 -20.603  47.797  1.00 79.17           H  
ATOM   1092 HG21 VAL A  64     -30.533 -17.887  48.771  1.00 78.76           H  
ATOM   1093 HG22 VAL A  64     -29.765 -18.928  49.693  1.00 78.76           H  
ATOM   1094 HG23 VAL A  64     -29.128 -17.502  49.403  1.00 78.76           H  
ATOM   1095  N   ASP A  65     -26.817 -21.304  47.008  1.00107.15           N  
ANISOU 1095  N   ASP A  65    15331  13426  11954  -1095    656   2295       N  
ATOM   1096  CA  ASP A  65     -26.184 -22.048  45.926  1.00105.26           C  
ANISOU 1096  CA  ASP A  65    15208  12780  12005   -931    374   2308       C  
ATOM   1097  C   ASP A  65     -27.226 -22.634  44.976  1.00104.62           C  
ANISOU 1097  C   ASP A  65    15030  12541  12178  -1151    442   2349       C  
ATOM   1098  O   ASP A  65     -27.771 -23.710  45.221  1.00104.81           O  
ANISOU 1098  O   ASP A  65    15279  12394  12150  -1444    421   2611       O  
ATOM   1099  CB  ASP A  65     -25.298 -23.162  46.494  1.00104.88           C  
ANISOU 1099  CB  ASP A  65    15592  12450  11807   -872     64   2563       C  
ATOM   1100  CG  ASP A  65     -24.327 -23.723  45.467  1.00102.77           C  
ANISOU 1100  CG  ASP A  65    15398  11824  11824   -575   -263   2463       C  
ATOM   1101  OD1 ASP A  65     -24.651 -23.718  44.260  1.00101.33           O  
ANISOU 1101  OD1 ASP A  65    15021  11529  11948   -559   -242   2315       O  
ATOM   1102  OD2 ASP A  65     -23.232 -24.170  45.869  1.00102.62           O  
ANISOU 1102  OD2 ASP A  65    15617  11664  11708   -342   -554   2508       O  
ATOM   1103  H   ASP A  65     -27.117 -21.800  47.644  1.00105.94           H  
ATOM   1104  HA  ASP A  65     -25.619 -21.445  45.417  1.00105.69           H  
ATOM   1105  HB2 ASP A  65     -24.780 -22.808  47.234  1.00106.83           H  
ATOM   1106  HB3 ASP A  65     -25.862 -23.888  46.802  1.00106.83           H  
ATOM   1107  N   PHE A  66     -27.508 -21.911  43.897  1.00 93.29           N  
ANISOU 1107  N   PHE A  66    13276  11163  11007  -1024    514   2091       N  
ATOM   1108  CA  PHE A  66     -28.302 -22.455  42.805  1.00 92.77           C  
ANISOU 1108  CA  PHE A  66    13102  10936  11209  -1156    510   2076       C  
ATOM   1109  C   PHE A  66     -27.446 -23.495  42.091  1.00 90.63           C  
ANISOU 1109  C   PHE A  66    13077  10248  11112  -1019    188   2136       C  
ATOM   1110  O   PHE A  66     -26.547 -23.143  41.326  1.00 88.95           O  
ANISOU 1110  O   PHE A  66    12794   9962  11039   -714     42   1941       O  
ATOM   1111  CB  PHE A  66     -28.737 -21.360  41.825  1.00 93.04           C  
ANISOU 1111  CB  PHE A  66    12764  11139  11446  -1005    625   1787       C  
ATOM   1112  CG  PHE A  66     -29.478 -20.217  42.463  1.00 95.06           C  
ANISOU 1112  CG  PHE A  66    12766  11785  11570  -1041    896   1656       C  
ATOM   1113  CD1 PHE A  66     -28.791 -19.191  43.089  1.00 95.06           C  
ANISOU 1113  CD1 PHE A  66    12747  11947  11424   -839    936   1534       C  
ATOM   1114  CD2 PHE A  66     -30.861 -20.156  42.414  1.00 96.86           C  
ANISOU 1114  CD2 PHE A  66    12745  12227  11831  -1264   1099   1609       C  
ATOM   1115  CE1 PHE A  66     -29.466 -18.136  43.668  1.00 96.61           C  
ANISOU 1115  CE1 PHE A  66    12714  12478  11515   -841   1164   1370       C  
ATOM   1116  CE2 PHE A  66     -31.543 -19.102  42.990  1.00 98.50           C  
ANISOU 1116  CE2 PHE A  66    12688  12807  11928  -1249   1329   1431       C  
ATOM   1117  CZ  PHE A  66     -30.843 -18.090  43.617  1.00 98.33           C  
ANISOU 1117  CZ  PHE A  66    12681  12910  11769  -1026   1356   1311       C  
ATOM   1118  H   PHE A  66     -27.249 -21.100  43.774  1.00 86.58           H  
ATOM   1119  HA  PHE A  66     -29.093 -22.890  43.159  1.00 87.03           H  
ATOM   1120  HB2 PHE A  66     -27.947 -20.995  41.395  1.00 85.11           H  
ATOM   1121  HB3 PHE A  66     -29.320 -21.754  41.157  1.00 85.11           H  
ATOM   1122  HD1 PHE A  66     -27.862 -19.217  43.126  1.00 83.10           H  
ATOM   1123  HD2 PHE A  66     -31.336 -20.836  41.993  1.00 85.66           H  
ATOM   1124  HE1 PHE A  66     -28.993 -17.456  44.089  1.00 83.29           H  
ATOM   1125  HE2 PHE A  66     -32.472 -19.074  42.956  1.00 85.81           H  
ATOM   1126  HZ  PHE A  66     -31.300 -17.380  44.007  1.00 84.49           H  
ATOM   1127  N   GLN A  67     -27.708 -24.772  42.349  1.00103.92           N  
ANISOU 1127  N   GLN A  67    15051  11656  12778  -1252     77   2388       N  
ATOM   1128  CA  GLN A  67     -26.854 -25.834  41.827  1.00102.32           C  
ANISOU 1128  CA  GLN A  67    15128  11020  12728  -1088   -268   2434       C  
ATOM   1129  C   GLN A  67     -26.841 -25.871  40.304  1.00100.83           C  
ANISOU 1129  C   GLN A  67    14730  10711  12869   -939   -358   2184       C  
ATOM   1130  O   GLN A  67     -25.782 -25.774  39.684  1.00 99.11           O  
ANISOU 1130  O   GLN A  67    14492  10408  12755   -605   -553   1997       O  
ATOM   1131  CB  GLN A  67     -27.288 -27.191  42.380  1.00103.16           C  
ANISOU 1131  CB  GLN A  67    15630  10800  12768  -1410   -372   2769       C  
ATOM   1132  CG  GLN A  67     -26.992 -27.367  43.857  1.00104.38           C  
ANISOU 1132  CG  GLN A  67    16111  10995  12554  -1505   -383   3057       C  
ATOM   1133  CD  GLN A  67     -27.058 -28.814  44.293  1.00104.89           C  
ANISOU 1133  CD  GLN A  67    16691  10602  12561  -1739   -603   3413       C  
ATOM   1134  OE1 GLN A  67     -28.131 -29.416  44.327  1.00105.79           O  
ANISOU 1134  OE1 GLN A  67    16880  10630  12685  -2191   -458   3592       O  
ATOM   1135  NE2 GLN A  67     -25.905 -29.384  44.625  1.00104.48           N  
ANISOU 1135  NE2 GLN A  67    17003  10244  12452  -1433   -970   3506       N  
ATOM   1136  N   ASP A  68     -28.018 -26.013  39.706  1.00116.34           N  
ANISOU 1136  N   ASP A  68    16519  12710  14975  -1196   -214   2161       N  
ATOM   1137  CA  ASP A  68     -28.131 -26.048  38.254  1.00115.45           C  
ANISOU 1137  CA  ASP A  68    16204  12521  15140  -1079   -295   1926       C  
ATOM   1138  C   ASP A  68     -29.447 -25.428  37.798  1.00117.34           C  
ANISOU 1138  C   ASP A  68    16092  13046  15447  -1272    -46   1822       C  
ATOM   1139  O   ASP A  68     -29.905 -25.673  36.681  1.00117.40           O  
ANISOU 1139  O   ASP A  68    15950  12993  15663  -1287   -100   1678       O  
ATOM   1140  CB  ASP A  68     -28.013 -27.488  37.748  1.00114.78           C  
ANISOU 1140  CB  ASP A  68    16383  11990  15239  -1146   -559   1987       C  
ATOM   1141  CG  ASP A  68     -27.526 -27.564  36.314  1.00113.25           C  
ANISOU 1141  CG  ASP A  68    16047  11702  15281   -881   -733   1697       C  
ATOM   1142  OD1 ASP A  68     -26.299 -27.470  36.097  1.00111.26           O  
ANISOU 1142  OD1 ASP A  68    15846  11396  15030   -541   -911   1562       O  
ATOM   1143  OD2 ASP A  68     -28.366 -27.723  35.404  1.00114.27           O  
ANISOU 1143  OD2 ASP A  68    15995  11845  15578  -1020   -690   1584       O  
ATOM   1144  H   ASP A  68     -28.768 -26.092  40.119  1.00120.85           H  
ATOM   1145  HA  ASP A  68     -27.405 -25.533  37.868  1.00120.16           H  
ATOM   1146  HB2 ASP A  68     -27.382 -27.968  38.306  1.00121.48           H  
ATOM   1147  HB3 ASP A  68     -28.885 -27.911  37.792  1.00121.48           H  
ATOM   1148  N   ASN A  69     -30.047 -24.623  38.670  1.00 97.29           N  
ANISOU 1148  N   ASN A  69    13407  10837  12723  -1394    211   1866       N  
ATOM   1149  CA  ASN A  69     -31.269 -23.897  38.342  1.00 99.53           C  
ANISOU 1149  CA  ASN A  69    13318  11443  13057  -1508    433   1719       C  
ATOM   1150  C   ASN A  69     -31.009 -22.398  38.293  1.00 99.65           C  
ANISOU 1150  C   ASN A  69    13112  11732  13018  -1212    533   1530       C  
ATOM   1151  O   ASN A  69     -31.925 -21.591  38.447  1.00101.76           O  
ANISOU 1151  O   ASN A  69    13102  12306  13258  -1253    727   1416       O  
ATOM   1152  CB  ASN A  69     -32.366 -24.203  39.362  1.00101.68           C  
ANISOU 1152  CB  ASN A  69    13551  11911  13172  -1922    667   1869       C  
ATOM   1153  CG  ASN A  69     -32.738 -25.675  39.398  1.00101.72           C  
ANISOU 1153  CG  ASN A  69    13802  11614  13234  -2295    584   2076       C  
ATOM   1154  OD1 ASN A  69     -32.534 -26.354  40.405  1.00101.50           O  
ANISOU 1154  OD1 ASN A  69    14101  11450  13015  -2517    583   2348       O  
ATOM   1155  ND2 ASN A  69     -33.292 -26.175  38.299  1.00102.23           N  
ANISOU 1155  ND2 ASN A  69    13734  11559  13551  -2375    500   1951       N  
ATOM   1156  H   ASN A  69     -29.761 -24.478  39.468  1.00100.77           H  
ATOM   1157  HA  ASN A  69     -31.581 -24.179  37.468  1.00101.23           H  
ATOM   1158  HB2 ASN A  69     -32.056 -23.949  40.245  1.00104.38           H  
ATOM   1159  HB3 ASN A  69     -33.161 -23.698  39.131  1.00104.38           H  
ATOM   1160 HD21 ASN A  69     -33.422 -25.670  37.615  1.00106.84           H  
ATOM   1161 HD22 ASN A  69     -33.520 -27.004  38.270  1.00106.84           H  
ATOM   1162  N   ALA A  70     -29.751 -22.034  38.071  1.00 63.08           N  
ANISOU 1162  N   ALA A  70     8604   6986   8378   -917    390   1475       N  
ATOM   1163  CA  ALA A  70     -29.339 -20.636  38.093  1.00 62.71           C  
ANISOU 1163  CA  ALA A  70     8421   7136   8271   -672    468   1316       C  
ATOM   1164  C   ALA A  70     -29.667 -19.921  36.789  1.00 62.51           C  
ANISOU 1164  C   ALA A  70     8180   7156   8416   -515    446   1121       C  
ATOM   1165  O   ALA A  70     -29.850 -18.704  36.776  1.00 63.43           O  
ANISOU 1165  O   ALA A  70     8152   7443   8506   -378    543    997       O  
ATOM   1166  CB  ALA A  70     -27.850 -20.537  38.377  1.00 60.48           C  
ANISOU 1166  CB  ALA A  70     8336   6743   7902   -467    334   1317       C  
ATOM   1167  H   ALA A  70     -29.111 -22.583  37.904  1.00 72.04           H  
ATOM   1168  HA  ALA A  70     -29.810 -20.182  38.809  1.00 71.44           H  
ATOM   1169  HB1 ALA A  70     -27.593 -19.602  38.389  1.00 68.90           H  
ATOM   1170  HB2 ALA A  70     -27.666 -20.941  39.240  1.00 68.90           H  
ATOM   1171  HB3 ALA A  70     -27.364 -21.006  37.681  1.00 68.90           H  
ATOM   1172  N   ASP A  71     -29.742 -20.680  35.698  1.00 55.31           N  
ANISOU 1172  N   ASP A  71     7272   6075   7666   -530    298   1093       N  
ATOM   1173  CA  ASP A  71     -29.899 -20.106  34.363  1.00 55.13           C  
ANISOU 1173  CA  ASP A  71     7098   6084   7766   -372    234    927       C  
ATOM   1174  C   ASP A  71     -31.093 -19.162  34.246  1.00 58.90           C  
ANISOU 1174  C   ASP A  71     7318   6799   8264   -354    361    830       C  
ATOM   1175  O   ASP A  71     -30.960 -18.056  33.723  1.00 59.23           O  
ANISOU 1175  O   ASP A  71     7302   6901   8303   -149    352    724       O  
ATOM   1176  CB  ASP A  71     -30.031 -21.221  33.328  1.00 54.79           C  
ANISOU 1176  CB  ASP A  71     7076   5865   7876   -439     68    898       C  
ATOM   1177  CG  ASP A  71     -28.735 -21.978  33.122  0.35 51.49           C  
ANISOU 1177  CG  ASP A  71     6879   5216   7469   -343   -109    902       C  
ATOM   1178  OD1 ASP A  71     -27.940 -22.068  34.080  0.67 50.29           O  
ANISOU 1178  OD1 ASP A  71     6892   5008   7208   -312   -112    994       O  
ATOM   1179  OD2 ASP A  71     -28.510 -22.482  32.002  0.71 50.72           O  
ANISOU 1179  OD2 ASP A  71     6774   5016   7480   -280   -259    785       O  
ATOM   1180  H   ASP A  71     -29.703 -21.539  35.705  1.00 73.48           H  
ATOM   1181  HA  ASP A  71     -29.101 -19.598  34.149  1.00 71.86           H  
ATOM   1182  HB2 ASP A  71     -30.703 -21.853  33.626  1.00 72.52           H  
ATOM   1183  HB3 ASP A  71     -30.292 -20.835  32.477  1.00 72.52           H  
ATOM   1184  N   SER A  72     -32.252 -19.597  34.730  1.00 58.55           N  
ANISOU 1184  N   SER A  72     7122   6887   8236   -572    470    854       N  
ATOM   1185  CA  SER A  72     -33.464 -18.785  34.650  1.00 61.88           C  
ANISOU 1185  CA  SER A  72     7242   7579   8690   -533    574    708       C  
ATOM   1186  C   SER A  72     -33.301 -17.444  35.357  1.00 62.30           C  
ANISOU 1186  C   SER A  72     7261   7779   8633   -339    687    635       C  
ATOM   1187  O   SER A  72     -33.658 -16.399  34.812  1.00 63.39           O  
ANISOU 1187  O   SER A  72     7271   7992   8822   -110    652    488       O  
ATOM   1188  CB  SER A  72     -34.652 -19.538  35.250  1.00 63.65           C  
ANISOU 1188  CB  SER A  72     7284   7982   8920   -858    714    726       C  
ATOM   1189  OG  SER A  72     -35.101 -20.558  34.376  1.00 64.09           O  
ANISOU 1189  OG  SER A  72     7296   7929   9125  -1021    598    716       O  
ATOM   1190  H   SER A  72     -32.365 -20.360  35.110  1.00 71.65           H  
ATOM   1191  HA  SER A  72     -33.663 -18.609  33.717  1.00 71.91           H  
ATOM   1192  HB2 SER A  72     -34.380 -19.939  36.090  1.00 75.19           H  
ATOM   1193  HB3 SER A  72     -35.378 -18.912  35.402  1.00 75.19           H  
ATOM   1194  HG  SER A  72     -35.753 -20.963  34.718  1.00 75.19           H  
ATOM   1195  N   PHE A  73     -32.761 -17.481  36.571  1.00 61.84           N  
ANISOU 1195  N   PHE A  73     7338   7742   8415   -424    800    735       N  
ATOM   1196  CA  PHE A  73     -32.605 -16.277  37.379  1.00 62.15           C  
ANISOU 1196  CA  PHE A  73     7345   7928   8339   -269    915    640       C  
ATOM   1197  C   PHE A  73     -31.517 -15.363  36.824  1.00 60.89           C  
ANISOU 1197  C   PHE A  73     7347   7590   8198    -11    800    591       C  
ATOM   1198  O   PHE A  73     -31.679 -14.145  36.787  1.00 61.46           O  
ANISOU 1198  O   PHE A  73     7355   7715   8282    184    820    450       O  
ATOM   1199  CB  PHE A  73     -32.285 -16.652  38.825  1.00 61.49           C  
ANISOU 1199  CB  PHE A  73     7378   7940   8046   -450   1055    761       C  
ATOM   1200  CG  PHE A  73     -33.304 -17.558  39.453  1.00 63.09           C  
ANISOU 1200  CG  PHE A  73     7465   8326   8181   -781   1199    843       C  
ATOM   1201  CD1 PHE A  73     -34.450 -17.038  40.032  1.00 65.26           C  
ANISOU 1201  CD1 PHE A  73     7437   8963   8396   -846   1400    682       C  
ATOM   1202  CD2 PHE A  73     -33.117 -18.930  39.465  1.00 62.37           C  
ANISOU 1202  CD2 PHE A  73     7568   8045   8083  -1040   1133   1063       C  
ATOM   1203  CE1 PHE A  73     -35.389 -17.871  40.611  1.00 66.30           C  
ANISOU 1203  CE1 PHE A  73     7441   9311   8440  -1215   1567    746       C  
ATOM   1204  CE2 PHE A  73     -34.052 -19.767  40.043  1.00 63.81           C  
ANISOU 1204  CE2 PHE A  73     7682   8374   8191  -1412   1279   1162       C  
ATOM   1205  CZ  PHE A  73     -35.190 -19.237  40.616  1.00 65.55           C  
ANISOU 1205  CZ  PHE A  73     7576   9001   8327  -1526   1514   1006       C  
ATOM   1206  H   PHE A  73     -32.474 -18.197  36.951  1.00 70.99           H  
ATOM   1207  HA  PHE A  73     -33.440 -15.785  37.375  1.00 70.01           H  
ATOM   1208  HB2 PHE A  73     -31.429 -17.108  38.848  1.00 70.43           H  
ATOM   1209  HB3 PHE A  73     -32.241 -15.842  39.356  1.00 70.43           H  
ATOM   1210  HD1 PHE A  73     -34.589 -16.119  40.031  1.00 74.42           H  
ATOM   1211  HD2 PHE A  73     -32.352 -19.293  39.080  1.00 73.83           H  
ATOM   1212  HE1 PHE A  73     -36.155 -17.511  40.997  1.00 75.62           H  
ATOM   1213  HE2 PHE A  73     -33.915 -20.687  40.044  1.00 75.09           H  
ATOM   1214  HZ  PHE A  73     -35.821 -19.798  41.005  1.00 75.41           H  
ATOM   1215  N   LEU A  74     -30.407 -15.955  36.398  1.00 61.20           N  
ANISOU 1215  N   LEU A  74     7597   7418   8239    -21    676    693       N  
ATOM   1216  CA  LEU A  74     -29.319 -15.189  35.804  1.00 58.34           C  
ANISOU 1216  CA  LEU A  74     7368   6922   7876    154    587    639       C  
ATOM   1217  C   LEU A  74     -29.761 -14.562  34.486  1.00 57.93           C  
ANISOU 1217  C   LEU A  74     7249   6824   7937    291    496    555       C  
ATOM   1218  O   LEU A  74     -29.295 -13.486  34.114  1.00 54.99           O  
ANISOU 1218  O   LEU A  74     6960   6385   7548    428    471    494       O  
ATOM   1219  CB  LEU A  74     -28.097 -16.081  35.583  1.00 53.60           C  
ANISOU 1219  CB  LEU A  74     6945   6167   7254    115    471    715       C  
ATOM   1220  CG  LEU A  74     -27.458 -16.638  36.856  1.00 53.39           C  
ANISOU 1220  CG  LEU A  74     7043   6153   7090     35    499    808       C  
ATOM   1221  CD1 LEU A  74     -26.529 -17.789  36.520  1.00 50.93           C  
ANISOU 1221  CD1 LEU A  74     6879   5668   6803     28    329    868       C  
ATOM   1222  CD2 LEU A  74     -26.712 -15.547  37.606  1.00 53.46           C  
ANISOU 1222  CD2 LEU A  74     7094   6244   6974    132    571    723       C  
ATOM   1223  H   LEU A  74     -30.259 -16.801  36.441  1.00 68.16           H  
ATOM   1224  HA  LEU A  74     -29.066 -14.474  36.409  1.00 65.86           H  
ATOM   1225  HB2 LEU A  74     -28.363 -16.836  35.035  1.00 63.72           H  
ATOM   1226  HB3 LEU A  74     -27.420 -15.565  35.118  1.00 63.72           H  
ATOM   1227  HG  LEU A  74     -28.157 -16.976  37.438  1.00 64.47           H  
ATOM   1228 HD11 LEU A  74     -26.136 -18.127  37.340  1.00 66.00           H  
ATOM   1229 HD12 LEU A  74     -27.040 -18.490  36.085  1.00 66.00           H  
ATOM   1230 HD13 LEU A  74     -25.833 -17.469  35.925  1.00 66.00           H  
ATOM   1231 HD21 LEU A  74     -26.318 -15.927  38.407  1.00 64.51           H  
ATOM   1232 HD22 LEU A  74     -26.016 -15.189  37.032  1.00 64.51           H  
ATOM   1233 HD23 LEU A  74     -27.337 -14.845  37.846  1.00 64.51           H  
ATOM   1234  N   LEU A  75     -30.666 -15.239  33.786  1.00 59.93           N  
ANISOU 1234  N   LEU A  75     7370   7106   8294    237    436    557       N  
ATOM   1235  CA  LEU A  75     -31.190 -14.738  32.521  1.00 58.63           C  
ANISOU 1235  CA  LEU A  75     7140   6926   8212    377    318    483       C  
ATOM   1236  C   LEU A  75     -32.040 -13.491  32.742  1.00 59.56           C  
ANISOU 1236  C   LEU A  75     7137   7145   8346    558    352    368       C  
ATOM   1237  O   LEU A  75     -31.999 -12.553  31.944  1.00 57.04           O  
ANISOU 1237  O   LEU A  75     6899   6735   8038    743    244    332       O  
ATOM   1238  CB  LEU A  75     -32.015 -15.819  31.817  1.00 61.69           C  
ANISOU 1238  CB  LEU A  75     7381   7354   8703    268    237    476       C  
ATOM   1239  CG  LEU A  75     -32.645 -15.425  30.479  1.00 60.43           C  
ANISOU 1239  CG  LEU A  75     7137   7219   8607    418     84    391       C  
ATOM   1240  CD1 LEU A  75     -31.572 -15.135  29.443  1.00 55.76           C  
ANISOU 1240  CD1 LEU A  75     6764   6477   7945    502    -30    426       C  
ATOM   1241  CD2 LEU A  75     -33.584 -16.511  29.987  1.00 63.84           C  
ANISOU 1241  CD2 LEU A  75     7373   7737   9147    281     21    342       C  
ATOM   1242  H   LEU A  75     -30.995 -15.997  34.025  1.00 66.52           H  
ATOM   1243  HA  LEU A  75     -30.449 -14.500  31.942  1.00 64.03           H  
ATOM   1244  HB2 LEU A  75     -31.439 -16.582  31.651  1.00 64.98           H  
ATOM   1245  HB3 LEU A  75     -32.736 -16.085  32.409  1.00 64.98           H  
ATOM   1246  HG  LEU A  75     -33.165 -14.615  30.603  1.00 64.24           H  
ATOM   1247 HD11 LEU A  75     -31.998 -14.889  28.607  1.00 62.56           H  
ATOM   1248 HD12 LEU A  75     -31.017 -14.405  29.759  1.00 62.56           H  
ATOM   1249 HD13 LEU A  75     -31.032 -15.931  29.317  1.00 62.56           H  
ATOM   1250 HD21 LEU A  75     -33.969 -16.236  29.140  1.00 65.65           H  
ATOM   1251 HD22 LEU A  75     -33.083 -17.333  29.872  1.00 65.65           H  
ATOM   1252 HD23 LEU A  75     -34.287 -16.641  30.643  1.00 65.65           H  
ATOM   1253  N   LEU A  76     -32.813 -13.489  33.823  1.00 58.63           N  
ANISOU 1253  N   LEU A  76     6839   7218   8219    506    492    306       N  
ATOM   1254  CA  LEU A  76     -33.648 -12.343  34.164  1.00 58.90           C  
ANISOU 1254  CA  LEU A  76     6721   7380   8279    711    524    136       C  
ATOM   1255  C   LEU A  76     -32.793 -11.108  34.431  1.00 56.36           C  
ANISOU 1255  C   LEU A  76     6618   6894   7901    876    518    110       C  
ATOM   1256  O   LEU A  76     -33.184  -9.990  34.093  1.00 55.68           O  
ANISOU 1256  O   LEU A  76     6542   6743   7869   1120    428     -4       O  
ATOM   1257  CB  LEU A  76     -34.518 -12.653  35.385  1.00 61.68           C  
ANISOU 1257  CB  LEU A  76     6817   8028   8590    579    717     46       C  
ATOM   1258  CG  LEU A  76     -35.652 -13.659  35.173  1.00 63.87           C  
ANISOU 1258  CG  LEU A  76     6815   8517   8937    394    745     14       C  
ATOM   1259  CD1 LEU A  76     -36.329 -13.992  36.498  1.00 65.57           C  
ANISOU 1259  CD1 LEU A  76     6816   9047   9050    176    986    -47       C  
ATOM   1260  CD2 LEU A  76     -36.673 -13.134  34.170  1.00 64.14           C  
ANISOU 1260  CD2 LEU A  76     6626   8636   9110    631    588   -168       C  
ATOM   1261  H   LEU A  76     -32.873 -14.144  34.378  1.00 64.00           H  
ATOM   1262  HA  LEU A  76     -34.235 -12.146  33.418  1.00 65.31           H  
ATOM   1263  HB2 LEU A  76     -33.946 -13.008  36.083  1.00 67.46           H  
ATOM   1264  HB3 LEU A  76     -34.921 -11.825  35.689  1.00 67.46           H  
ATOM   1265  HG  LEU A  76     -35.280 -14.480  34.815  1.00 70.30           H  
ATOM   1266 HD11 LEU A  76     -37.042 -14.630  36.336  1.00 73.33           H  
ATOM   1267 HD12 LEU A  76     -35.673 -14.376  37.100  1.00 73.33           H  
ATOM   1268 HD13 LEU A  76     -36.693 -13.178  36.880  1.00 73.33           H  
ATOM   1269 HD21 LEU A  76     -37.375 -13.794  34.060  1.00 70.45           H  
ATOM   1270 HD22 LEU A  76     -37.047 -12.305  34.506  1.00 70.45           H  
ATOM   1271 HD23 LEU A  76     -36.229 -12.978  33.321  1.00 70.45           H  
ATOM   1272  N   LEU A  77     -31.630 -11.314  35.043  1.00 58.10           N  
ANISOU 1272  N   LEU A  77     7024   7036   8017    745    596    203       N  
ATOM   1273  CA  LEU A  77     -30.694 -10.225  35.287  1.00 55.64           C  
ANISOU 1273  CA  LEU A  77     6920   6570   7651    839    597    167       C  
ATOM   1274  C   LEU A  77     -30.215  -9.637  33.964  1.00 52.34           C  
ANISOU 1274  C   LEU A  77     6698   5917   7270    930    440    217       C  
ATOM   1275  O   LEU A  77     -30.202  -8.420  33.782  1.00 51.54           O  
ANISOU 1275  O   LEU A  77     6726   5667   7190   1085    384    152       O  
ATOM   1276  CB  LEU A  77     -29.496 -10.710  36.107  1.00 55.30           C  
ANISOU 1276  CB  LEU A  77     7001   6528   7483    673    684    241       C  
ATOM   1277  CG  LEU A  77     -29.787 -11.261  37.505  1.00 58.54           C  
ANISOU 1277  CG  LEU A  77     7297   7160   7787    555    835    236       C  
ATOM   1278  CD1 LEU A  77     -28.511 -11.803  38.132  1.00 58.27           C  
ANISOU 1278  CD1 LEU A  77     7424   7095   7620    433    847    328       C  
ATOM   1279  CD2 LEU A  77     -30.407 -10.196  38.396  1.00 59.12           C  
ANISOU 1279  CD2 LEU A  77     7259   7373   7831    683    939     44       C  
ATOM   1280  H   LEU A  77     -31.360 -12.079  35.327  1.00 62.59           H  
ATOM   1281  HA  LEU A  77     -31.141  -9.524  35.787  1.00 62.34           H  
ATOM   1282  HB2 LEU A  77     -29.055 -11.416  35.609  1.00 62.97           H  
ATOM   1283  HB3 LEU A  77     -28.883  -9.966  36.216  1.00 62.97           H  
ATOM   1284  HG  LEU A  77     -30.419 -11.994  37.430  1.00 63.79           H  
ATOM   1285 HD11 LEU A  77     -28.716 -12.147  39.015  1.00 63.30           H  
ATOM   1286 HD12 LEU A  77     -28.162 -12.514  37.572  1.00 63.30           H  
ATOM   1287 HD13 LEU A  77     -27.863 -11.085  38.198  1.00 63.30           H  
ATOM   1288 HD21 LEU A  77     -30.578 -10.578  39.271  1.00 63.78           H  
ATOM   1289 HD22 LEU A  77     -29.789  -9.452  38.474  1.00 63.78           H  
ATOM   1290 HD23 LEU A  77     -31.238  -9.896  37.997  1.00 63.78           H  
ATOM   1291  N  ACYS A  78     -29.830 -10.513  33.042  0.55 61.07           N  
ANISOU 1291  N  ACYS A  78     7847   6984   8373    822    365    329       N  
ATOM   1292  N  BCYS A  78     -29.821 -10.516  33.047  0.45 61.06           N  
ANISOU 1292  N  BCYS A  78     7847   6983   8371    821    366    329       N  
ATOM   1293  CA ACYS A  78     -29.333 -10.088  31.738  0.55 58.51           C  
ANISOU 1293  CA ACYS A  78     7708   6494   8028    857    237    387       C  
ATOM   1294  CA BCYS A  78     -29.339 -10.101  31.736  0.45 58.52           C  
ANISOU 1294  CA BCYS A  78     7708   6497   8030    856    237    387       C  
ATOM   1295  C  ACYS A  78     -30.439  -9.451  30.902  0.55 59.77           C  
ANISOU 1295  C  ACYS A  78     7839   6615   8257   1061     89    358       C  
ATOM   1296  C  BCYS A  78     -30.444  -9.435  30.927  0.45 59.79           C  
ANISOU 1296  C  BCYS A  78     7840   6616   8259   1063     91    356       C  
ATOM   1297  O  ACYS A  78     -30.200  -8.487  30.177  0.55 58.66           O  
ANISOU 1297  O  ACYS A  78     7919   6290   8078   1153    -14    397       O  
ATOM   1298  O  BCYS A  78     -30.210  -8.440  30.242  0.45 58.69           O  
ANISOU 1298  O  BCYS A  78     7923   6293   8085   1158    -10    391       O  
ATOM   1299  CB ACYS A  78     -28.728 -11.277  30.992  0.55 57.04           C  
ANISOU 1299  CB ACYS A  78     7528   6334   7812    708    195    462       C  
ATOM   1300  CB BCYS A  78     -28.785 -11.301  30.966  0.45 57.14           C  
ANISOU 1300  CB BCYS A  78     7532   6349   7828    711    191    461       C  
ATOM   1301  SG ACYS A  78     -27.347 -12.059  31.862  0.55 55.49           S  
ANISOU 1301  SG ACYS A  78     7377   6166   7540    538    296    472       S  
ATOM   1302  SG BCYS A  78     -28.286 -10.917  29.272  0.45 55.83           S  
ANISOU 1302  SG BCYS A  78     7557   6073   7582    718     53    518       S  
ATOM   1303  HA ACYS A  78     -28.635  -9.427  31.866  0.55 64.45           H  
ATOM   1304  HA BCYS A  78     -28.621  -9.459  31.850  0.45 64.41           H  
ATOM   1305  HB2ACYS A  78     -29.416 -11.949  30.863  0.55 62.67           H  
ATOM   1306  HB2BCYS A  78     -28.007 -11.640  31.435  0.45 62.65           H  
ATOM   1307  HB3ACYS A  78     -28.401 -10.972  30.131  0.55 62.67           H  
ATOM   1308  HB3BCYS A  78     -29.469 -11.988  30.925  0.45 62.65           H  
ATOM   1309  N   LEU A  79     -31.647  -9.996  31.004  1.00 63.01           N  
ANISOU 1309  N   LEU A  79     7984   7199   8756   1123     69    289       N  
ATOM   1310  CA  LEU A  79     -32.794  -9.443  30.297  1.00 64.51           C  
ANISOU 1310  CA  LEU A  79     8084   7406   9020   1361    -98    215       C  
ATOM   1311  C   LEU A  79     -33.071  -8.026  30.774  1.00 64.28           C  
ANISOU 1311  C   LEU A  79     8141   7258   9023   1604   -133    111       C  
ATOM   1312  O   LEU A  79     -33.312  -7.123  29.974  1.00 63.24           O  
ANISOU 1312  O   LEU A  79     8183   6947   8899   1817   -326    125       O  
ATOM   1313  CB  LEU A  79     -34.034 -10.315  30.506  1.00 67.66           C  
ANISOU 1313  CB  LEU A  79     8115   8079   9516   1344    -80    104       C  
ATOM   1314  CG  LEU A  79     -34.491 -11.143  29.304  1.00 67.85           C  
ANISOU 1314  CG  LEU A  79     8045   8167   9567   1310   -229    129       C  
ATOM   1315  CD1 LEU A  79     -33.388 -12.074  28.818  1.00 66.08           C  
ANISOU 1315  CD1 LEU A  79     7991   7846   9271   1077   -206    271       C  
ATOM   1316  CD2 LEU A  79     -35.740 -11.932  29.663  1.00 71.00           C  
ANISOU 1316  CD2 LEU A  79     8055   8850  10071   1245   -183    -13       C  
ATOM   1317  HA  LEU A  79     -32.601  -9.411  29.347  1.00 73.01           H  
ATOM   1318  HB2 LEU A  79     -33.851 -10.934  31.229  1.00 75.42           H  
ATOM   1319  HB3 LEU A  79     -34.773  -9.738  30.755  1.00 75.42           H  
ATOM   1320  HG  LEU A  79     -34.717 -10.543  28.576  1.00 75.97           H  
ATOM   1321 HD11 LEU A  79     -33.715 -12.580  28.058  1.00 74.17           H  
ATOM   1322 HD12 LEU A  79     -32.620 -11.542  28.556  1.00 74.17           H  
ATOM   1323 HD13 LEU A  79     -33.145 -12.677  29.538  1.00 74.17           H  
ATOM   1324 HD21 LEU A  79     -36.017 -12.452  28.892  1.00 77.17           H  
ATOM   1325 HD22 LEU A  79     -35.537 -12.523  30.405  1.00 77.17           H  
ATOM   1326 HD23 LEU A  79     -36.442 -11.313  29.916  1.00 77.17           H  
ATOM   1327  N   HIS A  80     -33.021  -7.839  32.088  1.00 64.08           N  
ANISOU 1327  N   HIS A  80     8022   7321   9004   1575     39      5       N  
ATOM   1328  CA  HIS A  80     -33.339  -6.554  32.689  1.00 64.23           C  
ANISOU 1328  CA  HIS A  80     8084   7248   9071   1817     14   -157       C  
ATOM   1329  C   HIS A  80     -32.279  -5.497  32.402  1.00 61.85           C  
ANISOU 1329  C   HIS A  80     8192   6590   8721   1827    -49    -68       C  
ATOM   1330  O   HIS A  80     -32.603  -4.329  32.185  1.00 61.52           O  
ANISOU 1330  O   HIS A  80     8313   6324   8738   2077   -202   -139       O  
ATOM   1331  CB  HIS A  80     -33.510  -6.704  34.198  1.00 66.29           C  
ANISOU 1331  CB  HIS A  80     8128   7748   9313   1750    235   -312       C  
ATOM   1332  CG  HIS A  80     -33.774  -5.409  34.896  1.00 66.34           C  
ANISOU 1332  CG  HIS A  80     8165   7676   9367   2002    219   -532       C  
ATOM   1333  ND1 HIS A  80     -32.848  -4.805  35.718  1.00 65.80           N  
ANISOU 1333  ND1 HIS A  80     8286   7481   9234   1933    322   -566       N  
ATOM   1334  CD2 HIS A  80     -34.850  -4.588  34.871  1.00 66.78           C  
ANISOU 1334  CD2 HIS A  80     8082   7753   9539   2347     88   -762       C  
ATOM   1335  CE1 HIS A  80     -33.348  -3.673  36.181  1.00 66.08           C  
ANISOU 1335  CE1 HIS A  80     8316   7445   9348   2210    264   -806       C  
ATOM   1336  NE2 HIS A  80     -34.560  -3.517  35.680  1.00 66.57           N  
ANISOU 1336  NE2 HIS A  80     8181   7588   9524   2483    116   -932       N  
ATOM   1337  H   HIS A  80     -32.804  -8.447  32.656  1.00 67.56           H  
ATOM   1338  HA  HIS A  80     -34.181  -6.238  32.324  1.00 69.33           H  
ATOM   1339  HB2 HIS A  80     -34.260  -7.294  34.373  1.00 71.12           H  
ATOM   1340  HB3 HIS A  80     -32.699  -7.083  34.570  1.00 71.12           H  
ATOM   1341  HD1 HIS A  80     -32.069  -5.118  35.905  1.00 73.13           H  
ATOM   1342  HD2 HIS A  80     -35.639  -4.725  34.398  1.00 76.11           H  
ATOM   1343  HE1 HIS A  80     -32.918  -3.085  36.760  1.00 75.15           H  
ATOM   1344  N   HIS A  81     -31.014  -5.901  32.410  1.00 62.26           N  
ANISOU 1344  N   HIS A  81     8408   6583   8666   1551     60     71       N  
ATOM   1345  CA  HIS A  81     -29.924  -4.960  32.193  1.00 60.38           C  
ANISOU 1345  CA  HIS A  81     8524   6053   8365   1474     42    138       C  
ATOM   1346  C   HIS A  81     -29.657  -4.721  30.710  1.00 58.93           C  
ANISOU 1346  C   HIS A  81     8605   5668   8118   1448   -121    319       C  
ATOM   1347  O   HIS A  81     -29.767  -3.597  30.229  1.00 58.78           O  
ANISOU 1347  O   HIS A  81     8866   5362   8107   1581   -268    353       O  
ATOM   1348  CB  HIS A  81     -28.648  -5.455  32.868  1.00 59.41           C  
ANISOU 1348  CB  HIS A  81     8420   6011   8143   1193    226    161       C  
ATOM   1349  CG  HIS A  81     -27.461  -4.580  32.616  1.00 57.98           C  
ANISOU 1349  CG  HIS A  81     8555   5586   7889   1045    234    203       C  
ATOM   1350  ND1 HIS A  81     -27.400  -3.270  33.040  1.00 58.53           N  
ANISOU 1350  ND1 HIS A  81     8823   5412   8002   1131    207    105       N  
ATOM   1351  CD2 HIS A  81     -26.294  -4.823  31.974  1.00 56.47           C  
ANISOU 1351  CD2 HIS A  81     8503   5368   7583    795    271    308       C  
ATOM   1352  CE1 HIS A  81     -26.244  -2.745  32.675  1.00 57.46           C  
ANISOU 1352  CE1 HIS A  81     8953   5096   7782    901    236    170       C  
ATOM   1353  NE2 HIS A  81     -25.555  -3.666  32.026  1.00 56.31           N  
ANISOU 1353  NE2 HIS A  81     8756   5109   7531    692    285    286       N  
ATOM   1354  H   HIS A  81     -30.761  -6.713  32.538  1.00 66.16           H  
ATOM   1355  HA  HIS A  81     -30.161  -4.108  32.594  1.00 65.21           H  
ATOM   1356  HB2 HIS A  81     -28.793  -5.491  33.826  1.00 64.75           H  
ATOM   1357  HB3 HIS A  81     -28.440  -6.342  32.533  1.00 64.75           H  
ATOM   1358  HD2 HIS A  81     -26.040  -5.623  31.574  1.00 65.69           H  
ATOM   1359  HE1 HIS A  81     -25.963  -1.874  32.845  1.00 67.92           H  
ATOM   1360  HE2 HIS A  81     -24.770  -3.559  31.691  1.00 67.17           H  
ATOM   1361  N   ALA A  82     -29.305  -5.780  29.989  1.00 58.88           N  
ANISOU 1361  N   ALA A  82     8532   5804   8034   1275   -103    432       N  
ATOM   1362  CA  ALA A  82     -28.876  -5.645  28.600  1.00 57.99           C  
ANISOU 1362  CA  ALA A  82     8665   5569   7801   1191   -219    595       C  
ATOM   1363  C   ALA A  82     -30.023  -5.249  27.672  1.00 58.93           C  
ANISOU 1363  C   ALA A  82     8836   5607   7948   1457   -463    637       C  
ATOM   1364  O   ALA A  82     -29.885  -4.328  26.868  1.00 58.79           O  
ANISOU 1364  O   ALA A  82     9159   5336   7842   1500   -608    762       O  
ATOM   1365  CB  ALA A  82     -28.241  -6.943  28.121  1.00 57.41           C  
ANISOU 1365  CB  ALA A  82     8463   5707   7644    971   -143    641       C  
ATOM   1366  H   ALA A  82     -29.306  -6.589  30.281  1.00 64.94           H  
ATOM   1367  HA  ALA A  82     -28.202  -4.950  28.549  1.00 64.36           H  
ATOM   1368  HB1 ALA A  82     -27.962  -6.836  27.198  1.00 62.28           H  
ATOM   1369  HB2 ALA A  82     -27.472  -7.142  28.678  1.00 62.28           H  
ATOM   1370  HB3 ALA A  82     -28.893  -7.658  28.189  1.00 62.28           H  
ATOM   1371  N   TYR A  83     -31.151  -5.942  27.789  1.00 62.74           N  
ANISOU 1371  N   TYR A  83     8989   6309   8541   1624   -517    533       N  
ATOM   1372  CA  TYR A  83     -32.270  -5.743  26.873  1.00 63.73           C  
ANISOU 1372  CA  TYR A  83     9088   6434   8691   1890   -771    533       C  
ATOM   1373  C   TYR A  83     -33.370  -4.872  27.469  1.00 64.81           C  
ANISOU 1373  C   TYR A  83     9126   6516   8982   2249   -893    360       C  
ATOM   1374  O   TYR A  83     -34.347  -4.554  26.790  1.00 65.56           O  
ANISOU 1374  O   TYR A  83     9193   6604   9113   2541  -1144    322       O  
ATOM   1375  CB  TYR A  83     -32.841  -7.095  26.450  1.00 64.78           C  
ANISOU 1375  CB  TYR A  83     8891   6873   8848   1831   -778    490       C  
ATOM   1376  CG  TYR A  83     -31.919  -7.847  25.520  1.00 64.03           C  
ANISOU 1376  CG  TYR A  83     8920   6812   8597   1573   -748    626       C  
ATOM   1377  CD1 TYR A  83     -30.948  -8.704  26.016  1.00 63.26           C  
ANISOU 1377  CD1 TYR A  83     8755   6801   8478   1298   -538    626       C  
ATOM   1378  CD2 TYR A  83     -32.007  -7.681  24.144  1.00 64.42           C  
ANISOU 1378  CD2 TYR A  83     9154   6822   8501   1623   -946    736       C  
ATOM   1379  CE1 TYR A  83     -30.096  -9.385  25.169  1.00 62.95           C  
ANISOU 1379  CE1 TYR A  83     8795   6819   8305   1099   -521    690       C  
ATOM   1380  CE2 TYR A  83     -31.160  -8.358  23.289  1.00 64.51           C  
ANISOU 1380  CE2 TYR A  83     9252   6914   8347   1388   -905    816       C  
ATOM   1381  CZ  TYR A  83     -30.206  -9.207  23.807  1.00 63.84           C  
ANISOU 1381  CZ  TYR A  83     9063   6925   8270   1134   -689    773       C  
ATOM   1382  OH  TYR A  83     -29.364  -9.882  22.955  1.00 64.55           O  
ANISOU 1382  OH  TYR A  83     9202   7119   8203    937   -657    794       O  
ATOM   1383  H   TYR A  83     -31.295  -6.537  28.393  1.00 72.36           H  
ATOM   1384  HA  TYR A  83     -31.943  -5.298  26.075  1.00 72.78           H  
ATOM   1385  HB2 TYR A  83     -32.982  -7.641  27.239  1.00 72.42           H  
ATOM   1386  HB3 TYR A  83     -33.683  -6.953  25.989  1.00 72.42           H  
ATOM   1387  HD1 TYR A  83     -30.871  -8.825  26.935  1.00 70.05           H  
ATOM   1388  HD2 TYR A  83     -32.649  -7.108  23.793  1.00 70.79           H  
ATOM   1389  HE1 TYR A  83     -29.452  -9.960  25.515  1.00 69.77           H  
ATOM   1390  HE2 TYR A  83     -31.232  -8.240  22.370  1.00 71.10           H  
ATOM   1391  HH  TYR A  83     -29.539  -9.682  22.159  1.00 70.02           H  
ATOM   1392  N   GLN A  84     -33.204  -4.487  28.731  1.00 71.94           N  
ANISOU 1392  N   GLN A  84     9962   7405   9966   2250   -731    226       N  
ATOM   1393  CA  GLN A  84     -34.118  -3.553  29.382  1.00 72.98           C  
ANISOU 1393  CA  GLN A  84    10008   7481  10239   2601   -832      8       C  
ATOM   1394  C   GLN A  84     -35.569  -4.032  29.330  1.00 74.64           C  
ANISOU 1394  C   GLN A  84     9784   8012  10562   2847   -934   -191       C  
ATOM   1395  O   GLN A  84     -36.487  -3.242  29.106  1.00 75.07           O  
ANISOU 1395  O   GLN A  84     9816   7997  10710   3237  -1175   -337       O  
ATOM   1396  CB  GLN A  84     -33.990  -2.168  28.741  1.00 72.19           C  
ANISOU 1396  CB  GLN A  84    10368   6934  10125   2820  -1086     98       C  
ATOM   1397  CG  GLN A  84     -32.571  -1.612  28.788  1.00 70.88           C  
ANISOU 1397  CG  GLN A  84    10627   6458   9847   2523   -971    273       C  
ATOM   1398  CD  GLN A  84     -32.457  -0.230  28.173  1.00 70.61           C  
ANISOU 1398  CD  GLN A  84    11105   5931   9793   2685  -1220    389       C  
ATOM   1399  OE1 GLN A  84     -32.555  -0.067  26.957  1.00 70.53           O  
ANISOU 1399  OE1 GLN A  84    11360   5770   9668   2725  -1433    598       O  
ATOM   1400  NE2 GLN A  84     -32.249   0.775  29.015  1.00 70.81           N  
ANISOU 1400  NE2 GLN A  84    11298   5688   9917   2769  -1206    256       N  
ATOM   1401  H   GLN A  84     -32.563  -4.756  29.237  1.00 80.78           H  
ATOM   1402  HA  GLN A  84     -33.866  -3.471  30.316  1.00 82.09           H  
ATOM   1403  HB2 GLN A  84     -34.257  -2.227  27.810  1.00 83.18           H  
ATOM   1404  HB3 GLN A  84     -34.569  -1.549  29.213  1.00 83.18           H  
ATOM   1405  HG2 GLN A  84     -32.286  -1.552  29.713  1.00 83.77           H  
ATOM   1406  HG3 GLN A  84     -31.983  -2.207  28.297  1.00 83.77           H  
ATOM   1407 HE21 GLN A  84     -32.186   0.623  29.859  1.00 86.39           H  
ATOM   1408 HE22 GLN A  84     -32.177   1.579  28.716  1.00 86.39           H  
ATOM   1409  N   GLY A  85     -35.761  -5.333  29.535  1.00 73.40           N  
ANISOU 1409  N   GLY A  85     9287   8202  10400   2615   -764   -210       N  
ATOM   1410  CA  GLY A  85     -37.087  -5.921  29.607  1.00 75.29           C  
ANISOU 1410  CA  GLY A  85     9062   8805  10741   2743   -800   -422       C  
ATOM   1411  C   GLY A  85     -37.492  -6.687  28.360  1.00 75.43           C  
ANISOU 1411  C   GLY A  85     9001   8927  10732   2716   -969   -338       C  
ATOM   1412  O   GLY A  85     -38.220  -7.677  28.446  1.00 77.04           O  
ANISOU 1412  O   GLY A  85     8818   9462  10992   2603   -901   -455       O  
ATOM   1413  H   GLY A  85     -35.124  -5.903  29.636  1.00 80.84           H  
ATOM   1414  HA2 GLY A  85     -37.124  -6.530  30.361  1.00 81.89           H  
ATOM   1415  HA3 GLY A  85     -37.739  -5.218  29.754  1.00 81.89           H  
ATOM   1416  N   ASP A  86     -37.020  -6.236  27.201  1.00 80.88           N  
ANISOU 1416  N   ASP A  86    10066   9345  11320   2791  -1183   -141       N  
ATOM   1417  CA  ASP A  86     -37.411  -6.834  25.926  1.00 81.15           C  
ANISOU 1417  CA  ASP A  86    10057   9482  11294   2807  -1382    -78       C  
ATOM   1418  C   ASP A  86     -36.834  -8.240  25.758  1.00 81.41           C  
ANISOU 1418  C   ASP A  86     9988   9672  11271   2403  -1193     15       C  
ATOM   1419  O   ASP A  86     -35.700  -8.412  25.311  1.00 80.10           O  
ANISOU 1419  O   ASP A  86    10121   9344  10968   2188  -1134    213       O  
ATOM   1420  CB  ASP A  86     -36.966  -5.939  24.765  1.00 79.95           C  
ANISOU 1420  CB  ASP A  86    10389   9000  10988   2957  -1644    137       C  
ATOM   1421  CG  ASP A  86     -37.663  -6.280  23.459  1.00 80.72           C  
ANISOU 1421  CG  ASP A  86    10428   9231  11012   3104  -1929    149       C  
ATOM   1422  OD1 ASP A  86     -38.189  -7.406  23.329  1.00 81.80           O  
ANISOU 1422  OD1 ASP A  86    10183   9695  11203   2982  -1880     22       O  
ATOM   1423  OD2 ASP A  86     -37.685  -5.415  22.558  1.00 80.45           O  
ANISOU 1423  OD2 ASP A  86    10752   8964  10853   3331  -2214    288       O  
ATOM   1424  H   ASP A  86     -36.468  -5.581  27.125  1.00 86.57           H  
ATOM   1425  HA  ASP A  86     -38.378  -6.903  25.895  1.00 86.25           H  
ATOM   1426  HB2 ASP A  86     -37.169  -5.015  24.981  1.00 86.87           H  
ATOM   1427  HB3 ASP A  86     -36.011  -6.045  24.632  1.00 86.87           H  
ATOM   1428  N   HIS A  87     -37.632  -9.243  26.110  1.00 57.68           N  
ANISOU 1428  N   HIS A  87     6556   6985   8376   2299  -1107   -151       N  
ATOM   1429  CA  HIS A  87     -37.212 -10.634  25.996  1.00 58.39           C  
ANISOU 1429  CA  HIS A  87     6553   7185   8448   1938   -963    -89       C  
ATOM   1430  C   HIS A  87     -37.354 -11.137  24.564  1.00 58.37           C  
ANISOU 1430  C   HIS A  87     6582   7222   8372   1947  -1179    -55       C  
ATOM   1431  O   HIS A  87     -36.606 -12.012  24.130  1.00 58.15           O  
ANISOU 1431  O   HIS A  87     6652   7164   8277   1698  -1119     39       O  
ATOM   1432  CB  HIS A  87     -38.024 -11.522  26.945  1.00 60.85           C  
ANISOU 1432  CB  HIS A  87     6438   7787   8893   1765   -782   -262       C  
ATOM   1433  CG  HIS A  87     -39.480 -11.602  26.604  1.00 62.18           C  
ANISOU 1433  CG  HIS A  87     6209   8250   9169   1936   -934   -502       C  
ATOM   1434  ND1 HIS A  87     -40.370 -10.591  26.898  1.00 62.23           N  
ANISOU 1434  ND1 HIS A  87     6038   8365   9242   2287  -1040   -702       N  
ATOM   1435  CD2 HIS A  87     -40.202 -12.575  26.000  1.00 63.45           C  
ANISOU 1435  CD2 HIS A  87     6089   8632   9386   1811  -1009   -613       C  
ATOM   1436  CE1 HIS A  87     -41.577 -10.936  26.483  1.00 64.48           C  
ANISOU 1436  CE1 HIS A  87     5924   8961   9615   2381  -1175   -933       C  
ATOM   1437  NE2 HIS A  87     -41.502 -12.136  25.937  1.00 64.13           N  
ANISOU 1437  NE2 HIS A  87     5811   8990   9565   2076  -1152   -879       N  
ATOM   1438  H   HIS A  87     -38.428  -9.143  26.419  1.00 68.69           H  
ATOM   1439  HA  HIS A  87     -36.277 -10.703  26.246  1.00 68.14           H  
ATOM   1440  HB2 HIS A  87     -37.663 -12.422  26.916  1.00 69.69           H  
ATOM   1441  HB3 HIS A  87     -37.949 -11.167  27.844  1.00 69.69           H  
ATOM   1442  HD1 HIS A  87     -40.171  -9.850  27.286  1.00 73.33           H  
ATOM   1443  HD2 HIS A  87     -39.878 -13.387  25.684  1.00 73.35           H  
ATOM   1444  HE1 HIS A  87     -42.348 -10.422  26.566  1.00 75.19           H  
ATOM   1445  N   ARG A  88     -38.313 -10.579  23.830  1.00 64.62           N  
ANISOU 1445  N   ARG A  88     7288   8096   9170   2258  -1451   -155       N  
ATOM   1446  CA  ARG A  88     -38.573 -11.018  22.465  1.00 65.01           C  
ANISOU 1446  CA  ARG A  88     7343   8233   9125   2295  -1685   -150       C  
ATOM   1447  C   ARG A  88     -37.427 -10.620  21.541  1.00 63.73           C  
ANISOU 1447  C   ARG A  88     7661   7827   8728   2253  -1756    100       C  
ATOM   1448  O   ARG A  88     -37.082 -11.357  20.618  1.00 64.18           O  
ANISOU 1448  O   ARG A  88     7764   7953   8667   2102  -1807    136       O  
ATOM   1449  CB  ARG A  88     -39.892 -10.437  21.949  1.00 65.68           C  
ANISOU 1449  CB  ARG A  88     7219   8480   9256   2685  -1996   -331       C  
ATOM   1450  CG  ARG A  88     -41.072 -10.677  22.878  1.00 67.01           C  
ANISOU 1450  CG  ARG A  88     6866   8952   9643   2739  -1914   -629       C  
ATOM   1451  CD  ARG A  88     -42.292 -11.202  22.141  1.00 68.98           C  
ANISOU 1451  CD  ARG A  88     6711   9543   9953   2851  -2141   -876       C  
ATOM   1452  NE  ARG A  88     -42.123 -12.594  21.714  1.00 68.98           N  
ANISOU 1452  NE  ARG A  88     6589   9667   9954   2467  -2048   -880       N  
ATOM   1453  CZ  ARG A  88     -42.066 -13.013  20.450  1.00 69.00           C  
ANISOU 1453  CZ  ARG A  88     6680   9701   9836   2469  -2264   -854       C  
ATOM   1454  NH1 ARG A  88     -42.164 -12.163  19.433  1.00 69.50           N  
ANISOU 1454  NH1 ARG A  88     6976   9697   9733   2821  -2592   -785       N  
ATOM   1455  NH2 ARG A  88     -41.912 -14.306  20.199  1.00 69.77           N  
ANISOU 1455  NH2 ARG A  88     6653   9887   9968   2115  -2165   -901       N  
ATOM   1456  H   ARG A  88     -38.828  -9.946  24.101  1.00 70.47           H  
ATOM   1457  HA  ARG A  88     -38.646 -11.985  22.452  1.00 72.14           H  
ATOM   1458  HB2 ARG A  88     -39.790  -9.479  21.840  1.00 73.34           H  
ATOM   1459  HB3 ARG A  88     -40.100 -10.845  21.094  1.00 73.34           H  
ATOM   1460  HG2 ARG A  88     -40.820 -11.331  23.548  1.00 75.45           H  
ATOM   1461  HG3 ARG A  88     -41.315  -9.840  23.305  1.00 75.45           H  
ATOM   1462  HD2 ARG A  88     -43.062 -11.159  22.729  1.00 77.77           H  
ATOM   1463  HD3 ARG A  88     -42.444 -10.660  21.351  1.00 77.77           H  
ATOM   1464  HE  ARG A  88     -42.054 -13.189  22.331  1.00 78.60           H  
ATOM   1465 HH11 ARG A  88     -42.265 -11.322  19.583  1.00 79.23           H  
ATOM   1466 HH12 ARG A  88     -42.126 -12.453  18.625  1.00 79.23           H  
ATOM   1467 HH21 ARG A  88     -41.848 -14.865  20.849  1.00 79.23           H  
ATOM   1468 HH22 ARG A  88     -41.874 -14.585  19.387  1.00 79.23           H  
ATOM   1469  N   LEU A  89     -36.837  -9.456  21.790  1.00 68.05           N  
ANISOU 1469  N   LEU A  89     8556   8101   9198   2363  -1751    251       N  
ATOM   1470  CA  LEU A  89     -35.690  -9.008  21.009  1.00 67.19           C  
ANISOU 1470  CA  LEU A  89     8909   7775   8846   2250  -1769    494       C  
ATOM   1471  C   LEU A  89     -34.496  -9.923  21.263  1.00 66.69           C  
ANISOU 1471  C   LEU A  89     8862   7734   8742   1866  -1492    541       C  
ATOM   1472  O   LEU A  89     -33.750 -10.258  20.342  1.00 67.09           O  
ANISOU 1472  O   LEU A  89     9089   7804   8598   1705  -1502    631       O  
ATOM   1473  CB  LEU A  89     -35.331  -7.559  21.348  1.00 66.02           C  
ANISOU 1473  CB  LEU A  89     9133   7299   8654   2401  -1807    631       C  
ATOM   1474  CG  LEU A  89     -34.161  -6.955  20.564  1.00 65.51           C  
ANISOU 1474  CG  LEU A  89     9574   7000   8316   2231  -1810    896       C  
ATOM   1475  CD1 LEU A  89     -34.450  -6.935  19.066  1.00 66.92           C  
ANISOU 1475  CD1 LEU A  89     9931   7239   8255   2321  -2086   1005       C  
ATOM   1476  CD2 LEU A  89     -33.850  -5.554  21.067  1.00 64.41           C  
ANISOU 1476  CD2 LEU A  89     9797   6494   8182   2338  -1831   1009       C  
ATOM   1477  H   LEU A  89     -37.081  -8.907  22.406  1.00 73.40           H  
ATOM   1478  HA  LEU A  89     -35.910  -9.053  20.065  1.00 74.40           H  
ATOM   1479  HB2 LEU A  89     -36.109  -7.005  21.179  1.00 75.88           H  
ATOM   1480  HB3 LEU A  89     -35.102  -7.514  22.289  1.00 75.88           H  
ATOM   1481  HG  LEU A  89     -33.373  -7.503  20.707  1.00 75.28           H  
ATOM   1482 HD11 LEU A  89     -33.690  -6.547  18.603  1.00 76.97           H  
ATOM   1483 HD12 LEU A  89     -34.595  -7.844  18.760  1.00 76.97           H  
ATOM   1484 HD13 LEU A  89     -35.243  -6.401  18.905  1.00 76.97           H  
ATOM   1485 HD21 LEU A  89     -33.108  -5.193  20.556  1.00 75.00           H  
ATOM   1486 HD22 LEU A  89     -34.635  -4.995  20.950  1.00 75.00           H  
ATOM   1487 HD23 LEU A  89     -33.614  -5.601  22.006  1.00 75.00           H  
ATOM   1488  N   PHE A  90     -34.326 -10.331  22.516  1.00 63.30           N  
ANISOU 1488  N   PHE A  90     8245   7324   8482   1737  -1257    463       N  
ATOM   1489  CA  PHE A  90     -33.248 -11.241  22.886  1.00 62.72           C  
ANISOU 1489  CA  PHE A  90     8171   7264   8396   1428  -1032    484       C  
ATOM   1490  C   PHE A  90     -33.399 -12.589  22.186  1.00 64.07           C  
ANISOU 1490  C   PHE A  90     8151   7616   8575   1295  -1078    393       C  
ATOM   1491  O   PHE A  90     -32.426 -13.147  21.680  1.00 64.00           O  
ANISOU 1491  O   PHE A  90     8256   7609   8454   1120  -1026    419       O  
ATOM   1492  CB  PHE A  90     -33.211 -11.436  24.403  1.00 62.35           C  
ANISOU 1492  CB  PHE A  90     7963   7215   8512   1347   -815    424       C  
ATOM   1493  CG  PHE A  90     -32.440 -12.650  24.840  1.00 62.10           C  
ANISOU 1493  CG  PHE A  90     7858   7228   8510   1081   -648    413       C  
ATOM   1494  CD1 PHE A  90     -31.055 -12.661  24.801  1.00 60.37           C  
ANISOU 1494  CD1 PHE A  90     7854   6913   8172    933   -548    489       C  
ATOM   1495  CD2 PHE A  90     -33.102 -13.779  25.294  1.00 63.86           C  
ANISOU 1495  CD2 PHE A  90     7803   7584   8879    975   -604    317       C  
ATOM   1496  CE1 PHE A  90     -30.346 -13.779  25.204  1.00 59.87           C  
ANISOU 1496  CE1 PHE A  90     7726   6877   8146    750   -444    454       C  
ATOM   1497  CE2 PHE A  90     -32.398 -14.898  25.698  1.00 63.66           C  
ANISOU 1497  CE2 PHE A  90     7768   7535   8884    757   -496    324       C  
ATOM   1498  CZ  PHE A  90     -31.018 -14.898  25.653  1.00 61.29           C  
ANISOU 1498  CZ  PHE A  90     7682   7129   8476    677   -433    386       C  
ATOM   1499  H   PHE A  90     -34.824 -10.093  23.175  1.00 69.28           H  
ATOM   1500  HA  PHE A  90     -32.401 -10.855  22.612  1.00 69.81           H  
ATOM   1501  HB2 PHE A  90     -32.795 -10.659  24.808  1.00 69.97           H  
ATOM   1502  HB3 PHE A  90     -34.120 -11.530  24.729  1.00 69.97           H  
ATOM   1503  HD1 PHE A  90     -30.597 -11.910  24.499  1.00 69.64           H  
ATOM   1504  HD2 PHE A  90     -34.031 -13.784  25.326  1.00 70.52           H  
ATOM   1505  HE1 PHE A  90     -29.416 -13.776  25.173  1.00 68.33           H  
ATOM   1506  HE2 PHE A  90     -32.854 -15.650  26.000  1.00 69.71           H  
ATOM   1507  HZ  PHE A  90     -30.543 -15.650  25.924  1.00 67.93           H  
ATOM   1508  N   LEU A  91     -34.625 -13.103  22.148  1.00 56.44           N  
ANISOU 1508  N   LEU A  91     6879   6818   7749   1376  -1180    249       N  
ATOM   1509  CA  LEU A  91     -34.886 -14.402  21.538  1.00 57.82           C  
ANISOU 1509  CA  LEU A  91     6859   7145   7967   1235  -1236    129       C  
ATOM   1510  C   LEU A  91     -34.637 -14.384  20.029  1.00 58.30           C  
ANISOU 1510  C   LEU A  91     7077   7259   7814   1285  -1429    147       C  
ATOM   1511  O   LEU A  91     -34.516 -15.439  19.406  1.00 59.22           O  
ANISOU 1511  O   LEU A  91     7102   7475   7923   1152  -1467     40       O  
ATOM   1512  CB  LEU A  91     -36.323 -14.847  21.831  1.00 59.54           C  
ANISOU 1512  CB  LEU A  91     6691   7555   8375   1280  -1298    -50       C  
ATOM   1513  CG  LEU A  91     -36.641 -15.201  23.290  1.00 60.46           C  
ANISOU 1513  CG  LEU A  91     6602   7696   8675   1135  -1075    -94       C  
ATOM   1514  CD1 LEU A  91     -38.114 -15.532  23.443  1.00 62.54           C  
ANISOU 1514  CD1 LEU A  91     6454   8215   9092   1154  -1132   -300       C  
ATOM   1515  CD2 LEU A  91     -35.788 -16.355  23.800  1.00 60.76           C  
ANISOU 1515  CD2 LEU A  91     6702   7628   8758    828   -903    -44       C  
ATOM   1516  H   LEU A  91     -35.324 -12.718  22.469  1.00 64.61           H  
ATOM   1517  HA  LEU A  91     -34.287 -15.057  21.930  1.00 65.62           H  
ATOM   1518  HB2 LEU A  91     -36.923 -14.130  21.571  1.00 67.01           H  
ATOM   1519  HB3 LEU A  91     -36.513 -15.634  21.296  1.00 67.01           H  
ATOM   1520  HG  LEU A  91     -36.453 -14.428  23.845  1.00 67.58           H  
ATOM   1521 HD11 LEU A  91     -38.293 -15.752  24.371  1.00 72.16           H  
ATOM   1522 HD12 LEU A  91     -38.640 -14.761  23.178  1.00 72.16           H  
ATOM   1523 HD13 LEU A  91     -38.328 -16.289  22.876  1.00 72.16           H  
ATOM   1524 HD21 LEU A  91     -36.026 -16.539  24.722  1.00 66.77           H  
ATOM   1525 HD22 LEU A  91     -35.957 -17.138  23.252  1.00 66.77           H  
ATOM   1526 HD23 LEU A  91     -34.853 -16.106  23.742  1.00 66.77           H  
ATOM   1527  N   LYS A  92     -34.545 -13.189  19.451  1.00 61.58           N  
ANISOU 1527  N   LYS A  92     7757   7600   8043   1467  -1555    282       N  
ATOM   1528  CA  LYS A  92     -34.279 -13.044  18.021  1.00 62.67           C  
ANISOU 1528  CA  LYS A  92     8100   7804   7908   1497  -1733    339       C  
ATOM   1529  C   LYS A  92     -32.788 -12.873  17.722  1.00 62.70           C  
ANISOU 1529  C   LYS A  92     8414   7721   7689   1291  -1578    473       C  
ATOM   1530  O   LYS A  92     -32.382 -12.863  16.560  1.00 64.19           O  
ANISOU 1530  O   LYS A  92     8772   8008   7608   1241  -1667    511       O  
ATOM   1531  CB  LYS A  92     -35.052 -11.851  17.453  1.00 62.82           C  
ANISOU 1531  CB  LYS A  92     8282   7782   7807   1805  -1998    436       C  
ATOM   1532  CG  LYS A  92     -36.556 -12.054  17.384  1.00 63.46           C  
ANISOU 1532  CG  LYS A  92     8014   8047   8052   2045  -2217    244       C  
ATOM   1533  CD  LYS A  92     -37.245 -10.842  16.782  1.00 64.33           C  
ANISOU 1533  CD  LYS A  92     8318   8094   8030   2410  -2532    334       C  
ATOM   1534  CE  LYS A  92     -38.748 -11.036  16.714  1.00 66.37           C  
ANISOU 1534  CE  LYS A  92     8169   8592   8456   2681  -2769     86       C  
ATOM   1535  NZ  LYS A  92     -39.417  -9.904  16.012  1.00 69.67           N  
ANISOU 1535  NZ  LYS A  92     8790   8950   8730   3098  -3147    157       N  
ATOM   1536  H   LYS A  92     -34.634 -12.442  19.867  1.00 72.00           H  
ATOM   1537  HA  LYS A  92     -34.584 -13.843  17.563  1.00 73.82           H  
ATOM   1538  HB2 LYS A  92     -34.884 -11.077  18.013  1.00 74.85           H  
ATOM   1539  HB3 LYS A  92     -34.737 -11.677  16.552  1.00 74.85           H  
ATOM   1540  HG2 LYS A  92     -36.751 -12.824  16.828  1.00 75.11           H  
ATOM   1541  HG3 LYS A  92     -36.903 -12.189  18.280  1.00 75.11           H  
ATOM   1542  HD2 LYS A  92     -37.063 -10.064  17.333  1.00 77.00           H  
ATOM   1543  HD3 LYS A  92     -36.915 -10.701  15.881  1.00 77.00           H  
ATOM   1544  HE2 LYS A  92     -38.943 -11.852  16.227  1.00 79.45           H  
ATOM   1545  HE3 LYS A  92     -39.105 -11.089  17.614  1.00 79.45           H  
ATOM   1546  HZ1 LYS A  92     -40.296 -10.040  15.985  1.00 80.12           H  
ATOM   1547  HZ2 LYS A  92     -39.256  -9.142  16.443  1.00 80.12           H  
ATOM   1548  HZ3 LYS A  92     -39.109  -9.837  15.180  1.00 80.12           H  
ATOM   1549  N   SER A  93     -31.976 -12.742  18.767  1.00 55.09           N  
ANISOU 1549  N   SER A  93     7501   6614   6818   1160  -1344    520       N  
ATOM   1550  CA  SER A  93     -30.555 -12.452  18.597  1.00 55.31           C  
ANISOU 1550  CA  SER A  93     7783   6587   6646    960  -1186    614       C  
ATOM   1551  C   SER A  93     -29.804 -13.609  17.952  1.00 57.26           C  
ANISOU 1551  C   SER A  93     7932   7019   6805    781  -1132    467       C  
ATOM   1552  O   SER A  93     -30.226 -14.763  18.029  1.00 57.46           O  
ANISOU 1552  O   SER A  93     7697   7132   7003    778  -1168    294       O  
ATOM   1553  CB  SER A  93     -29.913 -12.122  19.944  1.00 53.17           C  
ANISOU 1553  CB  SER A  93     7533   6153   6515    880   -969    650       C  
ATOM   1554  OG  SER A  93     -29.819 -13.281  20.753  1.00 52.62           O  
ANISOU 1554  OG  SER A  93     7202   6137   6655    798   -857    507       O  
ATOM   1555  H   SER A  93     -32.224 -12.817  19.587  1.00 62.15           H  
ATOM   1556  HA  SER A  93     -30.459 -11.677  18.023  1.00 62.38           H  
ATOM   1557  HB2 SER A  93     -29.023 -11.770  19.792  1.00 60.80           H  
ATOM   1558  HB3 SER A  93     -30.458 -11.462  20.400  1.00 60.80           H  
ATOM   1559  HG  SER A  93     -29.465 -13.088  21.491  1.00 60.80           H  
ATOM   1560  N   ASP A  94     -28.681 -13.287  17.318  1.00 73.57           N  
ANISOU 1560  N   ASP A  94    10208   9145   8601    619  -1044    517       N  
ATOM   1561  CA  ASP A  94     -27.798 -14.304  16.766  1.00 75.55           C  
ANISOU 1561  CA  ASP A  94    10350   9597   8756    464   -971    327       C  
ATOM   1562  C   ASP A  94     -27.184 -15.124  17.893  1.00 74.75           C  
ANISOU 1562  C   ASP A  94    10064   9430   8906    403   -820    191       C  
ATOM   1563  O   ASP A  94     -26.796 -16.275  17.699  1.00 75.33           O  
ANISOU 1563  O   ASP A  94     9973   9609   9039    363   -823    -21       O  
ATOM   1564  CB  ASP A  94     -26.698 -13.662  15.917  1.00 77.03           C  
ANISOU 1564  CB  ASP A  94    10781   9915   8573    272   -873    394       C  
ATOM   1565  CG  ASP A  94     -27.239 -12.995  14.665  1.00 77.88           C  
ANISOU 1565  CG  ASP A  94    11118  10105   8368    310  -1047    544       C  
ATOM   1566  OD1 ASP A  94     -28.248 -13.484  14.114  1.00 78.31           O  
ANISOU 1566  OD1 ASP A  94    11051  10245   8457    477  -1257    473       O  
ATOM   1567  OD2 ASP A  94     -26.653 -11.981  14.230  1.00 77.95           O  
ANISOU 1567  OD2 ASP A  94    11441  10093   8081    158   -983    737       O  
ATOM   1568  H   ASP A  94     -28.408 -12.481  17.194  1.00 79.86           H  
ATOM   1569  HA  ASP A  94     -28.310 -14.901  16.199  1.00 80.63           H  
ATOM   1570  HB2 ASP A  94     -26.245 -12.986  16.445  1.00 84.32           H  
ATOM   1571  HB3 ASP A  94     -26.069 -14.348  15.643  1.00 84.32           H  
ATOM   1572  N   ALA A  95     -27.102 -14.519  19.074  1.00 54.21           N  
ANISOU 1572  N   ALA A  95     7510   6644   6444    414   -711    305       N  
ATOM   1573  CA  ALA A  95     -26.546 -15.183  20.247  1.00 52.87           C  
ANISOU 1573  CA  ALA A  95     7206   6402   6480    372   -587    216       C  
ATOM   1574  C   ALA A  95     -27.407 -16.368  20.666  1.00 51.51           C  
ANISOU 1574  C   ALA A  95     6814   6190   6567    441   -676    115       C  
ATOM   1575  O   ALA A  95     -26.888 -17.431  21.006  1.00 51.44           O  
ANISOU 1575  O   ALA A  95     6704   6169   6671    397   -658    -21       O  
ATOM   1576  CB  ALA A  95     -26.412 -14.200  21.391  1.00 50.02           C  
ANISOU 1576  CB  ALA A  95     6948   5876   6182    376   -468    357       C  
ATOM   1577  H   ALA A  95     -27.364 -13.713  19.223  1.00 60.25           H  
ATOM   1578  HA  ALA A  95     -25.661 -15.516  20.032  1.00 59.11           H  
ATOM   1579  HB1 ALA A  95     -26.041 -14.661  22.160  1.00 57.46           H  
ATOM   1580  HB2 ALA A  95     -25.821 -13.480  21.121  1.00 57.46           H  
ATOM   1581  HB3 ALA A  95     -27.289 -13.846  21.608  1.00 57.46           H  
ATOM   1582  N   VAL A  96     -28.723 -16.180  20.646  1.00 53.33           N  
ANISOU 1582  N   VAL A  96     6975   6397   6892    544   -782    172       N  
ATOM   1583  CA  VAL A  96     -29.646 -17.260  20.975  1.00 53.18           C  
ANISOU 1583  CA  VAL A  96     6737   6365   7103    546   -853     73       C  
ATOM   1584  C   VAL A  96     -29.541 -18.375  19.942  1.00 55.01           C  
ANISOU 1584  C   VAL A  96     6887   6699   7316    504   -975   -117       C  
ATOM   1585  O   VAL A  96     -29.597 -19.552  20.292  1.00 55.11           O  
ANISOU 1585  O   VAL A  96     6789   6638   7514    435   -995   -233       O  
ATOM   1586  CB  VAL A  96     -31.103 -16.751  21.060  1.00 53.22           C  
ANISOU 1586  CB  VAL A  96     6629   6399   7193    665   -945    119       C  
ATOM   1587  CG1 VAL A  96     -32.101 -17.912  21.070  1.00 54.63           C  
ANISOU 1587  CG1 VAL A  96     6554   6630   7571    607  -1029    -22       C  
ATOM   1588  CG2 VAL A  96     -31.277 -15.897  22.302  1.00 51.54           C  
ANISOU 1588  CG2 VAL A  96     6442   6084   7058    712   -817    238       C  
ATOM   1589  H   VAL A  96     -29.106 -15.437  20.446  1.00 62.56           H  
ATOM   1590  HA  VAL A  96     -29.407 -17.628  21.840  1.00 62.76           H  
ATOM   1591  HB  VAL A  96     -31.292 -16.198  20.285  1.00 62.61           H  
ATOM   1592 HG11 VAL A  96     -33.001 -17.554  21.123  1.00 62.85           H  
ATOM   1593 HG12 VAL A  96     -31.997 -18.424  20.253  1.00 62.85           H  
ATOM   1594 HG13 VAL A  96     -31.923 -18.475  21.839  1.00 62.85           H  
ATOM   1595 HG21 VAL A  96     -32.194 -15.584  22.343  1.00 59.89           H  
ATOM   1596 HG22 VAL A  96     -31.074 -16.433  23.084  1.00 59.89           H  
ATOM   1597 HG23 VAL A  96     -30.671 -15.141  22.252  1.00 59.89           H  
ATOM   1598  N   GLN A  97     -29.396 -18.005  18.673  1.00 69.75           N  
ANISOU 1598  N   GLN A  97     8832   8723   8947    538  -1064   -149       N  
ATOM   1599  CA  GLN A  97     -29.218 -18.992  17.616  1.00 70.75           C  
ANISOU 1599  CA  GLN A  97     8880   8989   9012    506  -1176   -369       C  
ATOM   1600  C   GLN A  97     -27.980 -19.841  17.873  1.00 70.39           C  
ANISOU 1600  C   GLN A  97     8827   8908   9010    432  -1091   -527       C  
ATOM   1601  O   GLN A  97     -28.015 -21.063  17.726  1.00 69.85           O  
ANISOU 1601  O   GLN A  97     8645   8802   9092    418  -1181   -733       O  
ATOM   1602  CB  GLN A  97     -29.107 -18.317  16.250  1.00 72.24           C  
ANISOU 1602  CB  GLN A  97     9193   9393   8860    536  -1258   -355       C  
ATOM   1603  CG  GLN A  97     -30.440 -18.050  15.575  1.00 72.54           C  
ANISOU 1603  CG  GLN A  97     9176   9521   8864    656  -1463   -329       C  
ATOM   1604  CD  GLN A  97     -30.311 -17.948  14.066  1.00 74.00           C  
ANISOU 1604  CD  GLN A  97     9450   9958   8710    667  -1593   -399       C  
ATOM   1605  OE1 GLN A  97     -29.787 -18.853  13.415  1.00 74.02           O  
ANISOU 1605  OE1 GLN A  97     9374  10107   8646    594  -1606   -632       O  
ATOM   1606  NE2 GLN A  97     -30.780 -16.840  13.504  1.00 74.98           N  
ANISOU 1606  NE2 GLN A  97     9755  10131   8601    769  -1704   -204       N  
ATOM   1607  H   GLN A  97     -29.398 -17.189  18.400  1.00 75.69           H  
ATOM   1608  HA  GLN A  97     -29.989 -19.581  17.598  1.00 77.99           H  
ATOM   1609  HB2 GLN A  97     -28.656 -17.465  16.360  1.00 80.78           H  
ATOM   1610  HB3 GLN A  97     -28.588 -18.888  15.662  1.00 80.78           H  
ATOM   1611  HG2 GLN A  97     -31.049 -18.777  15.777  1.00 84.23           H  
ATOM   1612  HG3 GLN A  97     -30.800 -17.211  15.904  1.00 84.23           H  
ATOM   1613 HE21 GLN A  97     -31.134 -16.227  13.992  1.00 89.10           H  
ATOM   1614 HE22 GLN A  97     -30.729 -16.736  12.652  1.00 89.10           H  
ATOM   1615  N   TYR A  98     -26.887 -19.189  18.255  1.00 56.72           N  
ANISOU 1615  N   TYR A  98     7215   7182   7155    394   -937   -453       N  
ATOM   1616  CA  TYR A  98     -25.660 -19.896  18.595  1.00 55.85           C  
ANISOU 1616  CA  TYR A  98     7070   7065   7087    366   -870   -625       C  
ATOM   1617  C   TYR A  98     -25.901 -20.844  19.767  1.00 54.35           C  
ANISOU 1617  C   TYR A  98     6815   6622   7213    390   -902   -634       C  
ATOM   1618  O   TYR A  98     -25.477 -22.001  19.737  1.00 53.37           O  
ANISOU 1618  O   TYR A  98     6632   6433   7213    418   -990   -841       O  
ATOM   1619  CB  TYR A  98     -24.542 -18.909  18.935  1.00 56.40           C  
ANISOU 1619  CB  TYR A  98     7248   7202   6979    299   -691   -542       C  
ATOM   1620  CG  TYR A  98     -23.270 -19.577  19.408  1.00 54.49           C  
ANISOU 1620  CG  TYR A  98     6929   6985   6791    305   -638   -746       C  
ATOM   1621  CD1 TYR A  98     -22.333 -20.049  18.500  1.00 53.77           C  
ANISOU 1621  CD1 TYR A  98     6748   7141   6543    293   -643  -1031       C  
ATOM   1622  CD2 TYR A  98     -23.010 -19.737  20.761  1.00 52.90           C  
ANISOU 1622  CD2 TYR A  98     6730   6589   6780    342   -598   -678       C  
ATOM   1623  CE1 TYR A  98     -21.170 -20.662  18.926  1.00 51.73           C  
ANISOU 1623  CE1 TYR A  98     6382   6928   6345    349   -625  -1267       C  
ATOM   1624  CE2 TYR A  98     -21.849 -20.348  21.198  1.00 50.88           C  
ANISOU 1624  CE2 TYR A  98     6404   6359   6569    395   -596   -876       C  
ATOM   1625  CZ  TYR A  98     -20.933 -20.809  20.275  1.00 50.46           C  
ANISOU 1625  CZ  TYR A  98     6239   6546   6386    414   -618  -1183       C  
ATOM   1626  OH  TYR A  98     -19.776 -21.418  20.701  1.00 48.50           O  
ANISOU 1626  OH  TYR A  98     5886   6347   6193    513   -645  -1428       O  
ATOM   1627  H   TYR A  98     -26.830 -18.333  18.324  1.00 58.88           H  
ATOM   1628  HA  TYR A  98     -25.375 -20.424  17.833  1.00 58.78           H  
ATOM   1629  HB2 TYR A  98     -24.329 -18.391  18.143  1.00 58.96           H  
ATOM   1630  HB3 TYR A  98     -24.848 -18.320  19.642  1.00 58.96           H  
ATOM   1631  HD1 TYR A  98     -22.490 -19.951  17.588  1.00 58.76           H  
ATOM   1632  HD2 TYR A  98     -23.626 -19.428  21.385  1.00 57.44           H  
ATOM   1633  HE1 TYR A  98     -20.551 -20.972  18.306  1.00 58.46           H  
ATOM   1634  HE2 TYR A  98     -21.687 -20.449  22.108  1.00 57.75           H  
ATOM   1635  HH  TYR A  98     -19.756 -21.443  21.540  1.00 58.23           H  
ATOM   1636  N   LEU A  99     -26.593 -20.350  20.790  1.00 58.77           N  
ANISOU 1636  N   LEU A  99     7402   7035   7891    379   -841   -415       N  
ATOM   1637  CA  LEU A  99     -26.888 -21.147  21.978  1.00 57.03           C  
ANISOU 1637  CA  LEU A  99     7157   6594   7919    352   -846   -370       C  
ATOM   1638  C   LEU A  99     -27.771 -22.346  21.647  1.00 58.05           C  
ANISOU 1638  C   LEU A  99     7191   6631   8233    307   -996   -483       C  
ATOM   1639  O   LEU A  99     -27.624 -23.414  22.242  1.00 56.79           O  
ANISOU 1639  O   LEU A  99     7057   6266   8253    268  -1053   -529       O  
ATOM   1640  CB  LEU A  99     -27.560 -20.286  23.049  1.00 55.24           C  
ANISOU 1640  CB  LEU A  99     6951   6305   7734    332   -729   -139       C  
ATOM   1641  CG  LEU A  99     -26.640 -19.323  23.804  1.00 52.64           C  
ANISOU 1641  CG  LEU A  99     6728   5979   7293    349   -582    -38       C  
ATOM   1642  CD1 LEU A  99     -27.451 -18.364  24.668  1.00 51.26           C  
ANISOU 1642  CD1 LEU A  99     6561   5772   7145    357   -486    141       C  
ATOM   1643  CD2 LEU A  99     -25.633 -20.081  24.663  1.00 50.54           C  
ANISOU 1643  CD2 LEU A  99     6499   5609   7097    348   -571    -93       C  
ATOM   1644  H   LEU A  99     -26.906 -19.550  20.821  1.00 63.09           H  
ATOM   1645  HA  LEU A  99     -26.055 -21.483  22.344  1.00 62.48           H  
ATOM   1646  HB2 LEU A  99     -28.251 -19.754  22.624  1.00 59.99           H  
ATOM   1647  HB3 LEU A  99     -27.964 -20.875  23.705  1.00 59.99           H  
ATOM   1648  HG  LEU A  99     -26.143 -18.795  23.160  1.00 60.02           H  
ATOM   1649 HD11 LEU A  99     -26.844 -17.767  25.133  1.00 59.62           H  
ATOM   1650 HD12 LEU A  99     -28.046 -17.852  24.097  1.00 59.62           H  
ATOM   1651 HD13 LEU A  99     -27.968 -18.876  25.309  1.00 59.62           H  
ATOM   1652 HD21 LEU A  99     -25.069 -19.442  25.125  1.00 59.16           H  
ATOM   1653 HD22 LEU A  99     -26.113 -20.625  25.306  1.00 59.16           H  
ATOM   1654 HD23 LEU A  99     -25.092 -20.646  24.089  1.00 59.16           H  
ATOM   1655  N   GLU A 100     -28.685 -22.172  20.699  1.00 63.30           N  
ANISOU 1655  N   GLU A 100     7766   7433   8852    308  -1078   -530       N  
ATOM   1656  CA  GLU A 100     -29.539 -23.272  20.274  1.00 64.56           C  
ANISOU 1656  CA  GLU A 100     7812   7537   9182    240  -1227   -679       C  
ATOM   1657  C   GLU A 100     -28.704 -24.377  19.632  1.00 63.64           C  
ANISOU 1657  C   GLU A 100     7718   7367   9097    267  -1347   -942       C  
ATOM   1658  O   GLU A 100     -29.136 -25.527  19.552  1.00 63.23           O  
ANISOU 1658  O   GLU A 100     7627   7153   9243    194  -1476  -1082       O  
ATOM   1659  CB  GLU A 100     -30.613 -22.779  19.307  1.00 64.93           C  
ANISOU 1659  CB  GLU A 100     7735   7796   9139    269  -1316   -712       C  
ATOM   1660  CG  GLU A 100     -31.738 -22.019  19.989  1.00 65.43           C  
ANISOU 1660  CG  GLU A 100     7708   7888   9264    261  -1255   -537       C  
ATOM   1661  CD  GLU A 100     -32.745 -21.459  19.007  0.76 65.67           C  
ANISOU 1661  CD  GLU A 100     7616   8142   9192    357  -1390   -588       C  
ATOM   1662  OE1 GLU A 100     -32.631 -21.758  17.799  0.34 65.73           O  
ANISOU 1662  OE1 GLU A 100     7616   8281   9076    396  -1531   -748       O  
ATOM   1663  OE2 GLU A 100     -33.651 -20.720  19.443  0.86 65.88           O  
ANISOU 1663  OE2 GLU A 100     7547   8232   9253    413  -1370   -490       O  
ATOM   1664  H   GLU A 100     -28.829 -21.430  20.289  1.00 67.44           H  
ATOM   1665  HA  GLU A 100     -29.983 -23.645  21.051  1.00 70.70           H  
ATOM   1666  HB2 GLU A 100     -30.203 -22.185  18.658  1.00 70.69           H  
ATOM   1667  HB3 GLU A 100     -31.002 -23.544  18.854  1.00 70.69           H  
ATOM   1668  HG2 GLU A 100     -32.207 -22.620  20.589  1.00 72.99           H  
ATOM   1669  HG3 GLU A 100     -31.362 -21.278  20.489  1.00 72.99           H  
ATOM   1670  N   GLY A 101     -27.505 -24.022  19.180  1.00 68.70           N  
ANISOU 1670  N   GLY A 101     8415   8147   9543    363  -1305  -1034       N  
ATOM   1671  CA  GLY A 101     -26.561 -25.005  18.682  1.00 67.54           C  
ANISOU 1671  CA  GLY A 101     8261   7984   9419    433  -1408  -1331       C  
ATOM   1672  C   GLY A 101     -26.010 -25.851  19.815  1.00 65.41           C  
ANISOU 1672  C   GLY A 101     8080   7398   9374    459  -1443  -1325       C  
ATOM   1673  O   GLY A 101     -25.710 -27.030  19.632  1.00 64.29           O  
ANISOU 1673  O   GLY A 101     7952   7085   9389    515  -1607  -1558       O  
ATOM   1674  H   GLY A 101     -27.217 -23.213  19.152  1.00 71.68           H  
ATOM   1675  HA2 GLY A 101     -27.001 -25.588  18.043  1.00 71.81           H  
ATOM   1676  HA3 GLY A 101     -25.824 -24.557  18.240  1.00 71.81           H  
ATOM   1677  N   HIS A 102     -25.882 -25.244  20.992  1.00 69.64           N  
ANISOU 1677  N   HIS A 102     8696   7844   9919    432  -1310  -1063       N  
ATOM   1678  CA  HIS A 102     -25.400 -25.948  22.177  1.00 67.25           C  
ANISOU 1678  CA  HIS A 102     8515   7250   9786    458  -1352  -1001       C  
ATOM   1679  C   HIS A 102     -26.514 -26.740  22.859  1.00 67.57           C  
ANISOU 1679  C   HIS A 102     8623   6993  10057    298  -1415   -852       C  
ATOM   1680  O   HIS A 102     -26.316 -27.296  23.939  1.00 66.06           O  
ANISOU 1680  O   HIS A 102     8584   6533   9984    272  -1447   -724       O  
ATOM   1681  CB  HIS A 102     -24.785 -24.962  23.171  1.00 65.77           C  
ANISOU 1681  CB  HIS A 102     8383   7126   9481    482  -1183   -801       C  
ATOM   1682  CG  HIS A 102     -23.392 -24.538  22.821  1.00 65.10           C  
ANISOU 1682  CG  HIS A 102     8254   7256   9223    610  -1142   -983       C  
ATOM   1683  ND1 HIS A 102     -22.288 -25.319  23.086  1.00 63.36           N  
ANISOU 1683  ND1 HIS A 102     8049   6957   9067    766  -1262  -1189       N  
ATOM   1684  CD2 HIS A 102     -22.924 -23.412  22.233  1.00 66.34           C  
ANISOU 1684  CD2 HIS A 102     8349   7717   9140    589   -995  -1002       C  
ATOM   1685  CE1 HIS A 102     -21.200 -24.694  22.674  1.00 63.44           C  
ANISOU 1685  CE1 HIS A 102     7956   7265   8884    828  -1172  -1360       C  
ATOM   1686  NE2 HIS A 102     -21.558 -23.534  22.153  1.00 65.38           N  
ANISOU 1686  NE2 HIS A 102     8170   7735   8935    692   -997  -1233       N  
ATOM   1687  H   HIS A 102     -26.071 -24.416  21.132  1.00 74.31           H  
ATOM   1688  HA  HIS A 102     -24.709 -26.574  21.910  1.00 73.68           H  
ATOM   1689  HB2 HIS A 102     -25.337 -24.165  23.204  1.00 70.76           H  
ATOM   1690  HB3 HIS A 102     -24.756 -25.378  24.047  1.00 70.76           H  
ATOM   1691  HD2 HIS A 102     -23.432 -22.690  21.939  1.00 71.47           H  
ATOM   1692  HE1 HIS A 102     -20.329 -25.016  22.740  1.00 71.75           H  
ATOM   1693  HE2 HIS A 102     -21.022 -22.951  21.817  1.00 71.44           H  
ATOM   1694  N   GLY A 103     -27.685 -26.781  22.231  1.00 59.79           N  
ANISOU 1694  N   GLY A 103     7527   6075   9115    172  -1434   -868       N  
ATOM   1695  CA  GLY A 103     -28.800 -27.557  22.744  1.00 60.65           C  
ANISOU 1695  CA  GLY A 103     7655   5955   9434    -42  -1477   -773       C  
ATOM   1696  C   GLY A 103     -29.714 -26.779  23.673  1.00 61.76           C  
ANISOU 1696  C   GLY A 103     7743   6175   9550   -191  -1291   -494       C  
ATOM   1697  O   GLY A 103     -30.634 -27.348  24.260  1.00 62.69           O  
ANISOU 1697  O   GLY A 103     7858   6151   9811   -418  -1276   -396       O  
ATOM   1698  H   GLY A 103     -27.857 -26.364  21.500  1.00 66.08           H  
ATOM   1699  HA2 GLY A 103     -29.331 -27.881  22.000  1.00 68.56           H  
ATOM   1700  HA3 GLY A 103     -28.458 -28.324  23.229  1.00 68.56           H  
ATOM   1701  N   PHE A 104     -29.465 -25.480  23.813  1.00 67.29           N  
ANISOU 1701  N   PHE A 104     8398   7107  10064    -79  -1144   -386       N  
ATOM   1702  CA  PHE A 104     -30.326 -24.627  24.625  1.00 68.64           C  
ANISOU 1702  CA  PHE A 104     8490   7387  10203   -167   -977   -180       C  
ATOM   1703  C   PHE A 104     -31.692 -24.452  23.967  1.00 71.68           C  
ANISOU 1703  C   PHE A 104     8654   7951  10630   -245  -1003   -250       C  
ATOM   1704  O   PHE A 104     -31.786 -24.258  22.755  1.00 72.38           O  
ANISOU 1704  O   PHE A 104     8659   8193  10650   -141  -1110   -407       O  
ATOM   1705  CB  PHE A 104     -29.676 -23.259  24.850  1.00 67.62           C  
ANISOU 1705  CB  PHE A 104     8392   7420   9880     -8   -847    -84       C  
ATOM   1706  CG  PHE A 104     -28.575 -23.269  25.876  1.00 63.93           C  
ANISOU 1706  CG  PHE A 104     8090   6827   9375     33   -784     12       C  
ATOM   1707  CD1 PHE A 104     -27.312 -23.747  25.560  1.00 61.84           C  
ANISOU 1707  CD1 PHE A 104     7922   6493   9084    150   -880   -123       C  
ATOM   1708  CD2 PHE A 104     -28.802 -22.791  27.157  1.00 63.13           C  
ANISOU 1708  CD2 PHE A 104     8022   6715   9250    -30   -638    203       C  
ATOM   1709  CE1 PHE A 104     -26.300 -23.753  26.504  1.00 59.17           C  
ANISOU 1709  CE1 PHE A 104     7706   6068   8707    216   -853    -64       C  
ATOM   1710  CE2 PHE A 104     -27.795 -22.795  28.105  1.00 60.20           C  
ANISOU 1710  CE2 PHE A 104     7799   6252   8821     18   -603    279       C  
ATOM   1711  CZ  PHE A 104     -26.542 -23.276  27.778  1.00 58.29           C  
ANISOU 1711  CZ  PHE A 104     7649   5935   8564    148   -721    149       C  
ATOM   1712  H   PHE A 104     -28.804 -25.069  23.448  1.00 73.58           H  
ATOM   1713  HA  PHE A 104     -30.460 -25.043  25.491  1.00 73.04           H  
ATOM   1714  HB2 PHE A 104     -29.297 -22.952  24.012  1.00 69.33           H  
ATOM   1715  HB3 PHE A 104     -30.355 -22.636  25.151  1.00 69.33           H  
ATOM   1716  HD1 PHE A 104     -27.144 -24.070  24.704  1.00 67.37           H  
ATOM   1717  HD2 PHE A 104     -29.644 -22.467  27.383  1.00 67.32           H  
ATOM   1718  HE1 PHE A 104     -25.457 -24.077  26.281  1.00 65.84           H  
ATOM   1719  HE2 PHE A 104     -27.961 -22.473  28.961  1.00 66.91           H  
ATOM   1720  HZ  PHE A 104     -25.864 -23.279  28.414  1.00 64.97           H  
ATOM   1721  N   ARG A 105     -32.744 -24.528  24.776  1.00 80.56           N  
ANISOU 1721  N   ARG A 105     9671   9090  11848   -433   -907   -151       N  
ATOM   1722  CA  ARG A 105     -34.108 -24.308  24.307  1.00 82.64           C  
ANISOU 1722  CA  ARG A 105     9664   9575  12159   -501   -924   -246       C  
ATOM   1723  C   ARG A 105     -34.804 -23.304  25.216  1.00 83.89           C  
ANISOU 1723  C   ARG A 105     9687   9920  12267   -497   -748   -125       C  
ATOM   1724  O   ARG A 105     -35.149 -23.618  26.354  1.00 84.31           O  
ANISOU 1724  O   ARG A 105     9733   9927  12373   -706   -605    -12       O  
ATOM   1725  CB  ARG A 105     -34.893 -25.621  24.272  1.00 83.14           C  
ANISOU 1725  CB  ARG A 105     9648   9518  12422   -796   -992   -344       C  
ATOM   1726  CG  ARG A 105     -34.249 -26.715  23.433  1.00 81.88           C  
ANISOU 1726  CG  ARG A 105     9631   9133  12348   -795  -1188   -507       C  
ATOM   1727  CD  ARG A 105     -34.292 -26.397  21.945  1.00 81.97           C  
ANISOU 1727  CD  ARG A 105     9515   9362  12270   -598  -1344   -733       C  
ATOM   1728  NE  ARG A 105     -33.554 -27.386  21.158  1.00 80.78           N  
ANISOU 1728  NE  ARG A 105     9490   9030  12174   -562  -1519   -933       N  
ATOM   1729  CZ  ARG A 105     -32.267 -27.290  20.829  1.00 79.34           C  
ANISOU 1729  CZ  ARG A 105     9469   8801  11874   -354  -1556   -978       C  
ATOM   1730  NH1 ARG A 105     -31.545 -26.242  21.206  1.00 78.95           N  
ANISOU 1730  NH1 ARG A 105     9494   8857  11646   -195  -1425   -817       N  
ATOM   1731  NH2 ARG A 105     -31.696 -28.250  20.113  1.00 78.37           N  
ANISOU 1731  NH2 ARG A 105     9416   8542  11818   -311  -1725  -1220       N  
ATOM   1732  H   ARG A 105     -32.693 -24.709  25.615  1.00 80.63           H  
ATOM   1733  HA  ARG A 105     -34.084 -23.942  23.409  1.00 81.93           H  
ATOM   1734  HB2 ARG A 105     -34.978 -25.956  25.178  1.00 85.57           H  
ATOM   1735  HB3 ARG A 105     -35.773 -25.447  23.904  1.00 85.57           H  
ATOM   1736  HG2 ARG A 105     -33.320 -26.810  23.694  1.00 87.53           H  
ATOM   1737  HG3 ARG A 105     -34.724 -27.548  23.578  1.00 87.53           H  
ATOM   1738  HD2 ARG A 105     -35.215 -26.398  21.645  1.00 87.01           H  
ATOM   1739  HD3 ARG A 105     -33.891 -25.527  21.792  1.00 87.01           H  
ATOM   1740  HE  ARG A 105     -33.983 -28.081  20.888  1.00 87.91           H  
ATOM   1741 HH11 ARG A 105     -31.906 -25.615  21.671  1.00 86.69           H  
ATOM   1742 HH12 ARG A 105     -30.715 -26.190  20.987  1.00 86.69           H  
ATOM   1743 HH21 ARG A 105     -32.157 -28.932  19.863  1.00 86.69           H  
ATOM   1744 HH22 ARG A 105     -30.866 -28.190  19.897  1.00 86.69           H  
ATOM   1745  N   PHE A 106     -35.002 -22.092  24.709  1.00 64.60           N  
ANISOU 1745  N   PHE A 106     7155   7684   9707   -255   -768   -153       N  
ATOM   1746  CA  PHE A 106     -35.619 -21.031  25.493  1.00 65.20           C  
ANISOU 1746  CA  PHE A 106     7104   7929   9742   -179   -633    -90       C  
ATOM   1747  C   PHE A 106     -37.136 -21.061  25.359  1.00 66.46           C  
ANISOU 1747  C   PHE A 106     6910   8342  10001   -247   -657   -244       C  
ATOM   1748  O   PHE A 106     -37.680 -20.794  24.287  1.00 66.10           O  
ANISOU 1748  O   PHE A 106     6723   8447   9945    -94   -830   -389       O  
ATOM   1749  CB  PHE A 106     -35.073 -19.671  25.064  1.00 63.34           C  
ANISOU 1749  CB  PHE A 106     6987   7733   9344    127   -669    -43       C  
ATOM   1750  CG  PHE A 106     -33.600 -19.513  25.306  1.00 61.62           C  
ANISOU 1750  CG  PHE A 106     7061   7331   9021    166   -611     77       C  
ATOM   1751  CD1 PHE A 106     -33.132 -19.062  26.528  1.00 61.28           C  
ANISOU 1751  CD1 PHE A 106     7113   7227   8943    150   -445    201       C  
ATOM   1752  CD2 PHE A 106     -32.682 -19.822  24.314  1.00 59.99           C  
ANISOU 1752  CD2 PHE A 106     7002   7056   8737    213   -721     31       C  
ATOM   1753  CE1 PHE A 106     -31.778 -18.917  26.758  1.00 57.74           C  
ANISOU 1753  CE1 PHE A 106     6893   6645   8400    185   -404    276       C  
ATOM   1754  CE2 PHE A 106     -31.326 -19.680  24.538  1.00 57.29           C  
ANISOU 1754  CE2 PHE A 106     6869   6601   8298    242   -663     93       C  
ATOM   1755  CZ  PHE A 106     -30.873 -19.227  25.762  1.00 55.44           C  
ANISOU 1755  CZ  PHE A 106     6719   6301   8046    229   -511    215       C  
ATOM   1756  H   PHE A 106     -34.786 -21.859  23.910  1.00 76.70           H  
ATOM   1757  HA  PHE A 106     -35.399 -21.161  26.429  1.00 74.94           H  
ATOM   1758  HB2 PHE A 106     -35.232 -19.555  24.114  1.00 72.34           H  
ATOM   1759  HB3 PHE A 106     -35.532 -18.977  25.563  1.00 72.34           H  
ATOM   1760  HD1 PHE A 106     -33.738 -18.852  27.203  1.00 69.15           H  
ATOM   1761  HD2 PHE A 106     -32.983 -20.127  23.489  1.00 69.01           H  
ATOM   1762  HE1 PHE A 106     -31.475 -18.612  27.583  1.00 67.26           H  
ATOM   1763  HE2 PHE A 106     -30.719 -19.889  23.865  1.00 66.52           H  
ATOM   1764  HZ  PHE A 106     -29.961 -19.130  25.914  1.00 65.89           H  
ATOM   1765  N   GLU A 107     -37.808 -21.398  26.456  1.00 74.97           N  
ANISOU 1765  N   GLU A 107     7836   9495  11152   -489   -483   -223       N  
ATOM   1766  CA  GLU A 107     -39.265 -21.442  26.498  1.00 76.42           C  
ANISOU 1766  CA  GLU A 107     7623   9984  11429   -602   -460   -405       C  
ATOM   1767  C   GLU A 107     -39.804 -20.321  27.374  1.00 76.93           C  
ANISOU 1767  C   GLU A 107     7506  10289  11435   -457   -313   -426       C  
ATOM   1768  O   GLU A 107     -39.503 -20.253  28.566  1.00 77.38           O  
ANISOU 1768  O   GLU A 107     7655  10310  11437   -584   -105   -294       O  
ATOM   1769  CB  GLU A 107     -39.753 -22.793  27.025  1.00 77.63           C  
ANISOU 1769  CB  GLU A 107     7701  10089  11705  -1069   -357   -409       C  
ATOM   1770  CG  GLU A 107     -39.450 -23.967  26.107  1.00 77.06           C  
ANISOU 1770  CG  GLU A 107     7760   9784  11738  -1213   -536   -464       C  
ATOM   1771  CD  GLU A 107     -39.978 -25.283  26.650  1.00 78.17           C  
ANISOU 1771  CD  GLU A 107     7871   9816  12013  -1708   -447   -455       C  
ATOM   1772  OE1 GLU A 107     -40.670 -25.267  27.691  1.00 79.28           O  
ANISOU 1772  OE1 GLU A 107     7853  10127  12142  -1969   -228   -408       O  
ATOM   1773  OE2 GLU A 107     -39.700 -26.336  26.035  1.00 77.67           O  
ANISOU 1773  OE2 GLU A 107     7955   9494  12060  -1851   -595   -503       O  
ATOM   1774  H   GLU A 107     -37.435 -21.608  27.202  1.00 74.93           H  
ATOM   1775  HA  GLU A 107     -39.614 -21.321  25.602  1.00 78.42           H  
ATOM   1776  HB2 GLU A 107     -39.326 -22.968  27.878  1.00 82.87           H  
ATOM   1777  HB3 GLU A 107     -40.715 -22.752  27.143  1.00 82.87           H  
ATOM   1778  HG2 GLU A 107     -39.864 -23.809  25.245  1.00 85.80           H  
ATOM   1779  HG3 GLU A 107     -38.489 -24.048  26.005  1.00 85.80           H  
ATOM   1780  N   VAL A 108     -40.600 -19.441  26.778  1.00 66.24           N  
ANISOU 1780  N   VAL A 108     5901   9183  10085   -167   -443   -611       N  
ATOM   1781  CA  VAL A 108     -41.225 -18.357  27.525  1.00 66.32           C  
ANISOU 1781  CA  VAL A 108     5698   9434  10068     27   -345   -705       C  
ATOM   1782  C   VAL A 108     -42.346 -18.918  28.390  1.00 67.80           C  
ANISOU 1782  C   VAL A 108     5488   9944  10331   -304   -141   -861       C  
ATOM   1783  O   VAL A 108     -43.085 -19.805  27.962  1.00 68.43           O  
ANISOU 1783  O   VAL A 108     5326  10161  10512   -557   -180  -1000       O  
ATOM   1784  CB  VAL A 108     -41.787 -17.266  26.592  1.00 64.99           C  
ANISOU 1784  CB  VAL A 108     5393   9411   9890    480   -598   -874       C  
ATOM   1785  CG1 VAL A 108     -42.319 -16.093  27.404  1.00 65.06           C  
ANISOU 1785  CG1 VAL A 108     5224   9610   9887    740   -523   -993       C  
ATOM   1786  CG2 VAL A 108     -40.717 -16.788  25.619  1.00 63.14           C  
ANISOU 1786  CG2 VAL A 108     5570   8877   9543    727   -791   -703       C  
ATOM   1787  H   VAL A 108     -40.795 -19.449  25.940  1.00 69.16           H  
ATOM   1788  HA  VAL A 108     -40.566 -17.949  28.108  1.00 69.63           H  
ATOM   1789  HB  VAL A 108     -42.522 -17.634  26.077  1.00 68.65           H  
ATOM   1790 HG11 VAL A 108     -42.666 -15.421  26.797  1.00 69.95           H  
ATOM   1791 HG12 VAL A 108     -43.026 -16.408  27.988  1.00 69.95           H  
ATOM   1792 HG13 VAL A 108     -41.595 -15.720  27.931  1.00 69.95           H  
ATOM   1793 HG21 VAL A 108     -41.096 -16.103  25.046  1.00 66.55           H  
ATOM   1794 HG22 VAL A 108     -39.973 -16.424  26.123  1.00 66.55           H  
ATOM   1795 HG23 VAL A 108     -40.419 -17.540  25.085  1.00 66.55           H  
ATOM   1796  N   ARG A 109     -42.457 -18.402  29.610  1.00 84.87           N  
ANISOU 1796  N   ARG A 109     7578  12243  12426   -329     86   -851       N  
ATOM   1797  CA  ARG A 109     -43.506 -18.814  30.535  1.00 85.81           C  
ANISOU 1797  CA  ARG A 109     7305  12735  12563   -665    327  -1007       C  
ATOM   1798  C   ARG A 109     -44.079 -17.593  31.239  1.00 85.39           C  
ANISOU 1798  C   ARG A 109     6979  13006  12461   -372    419  -1214       C  
ATOM   1799  O   ARG A 109     -43.393 -16.934  32.021  1.00 85.06           O  
ANISOU 1799  O   ARG A 109     7164  12845  12309   -244    530  -1090       O  
ATOM   1800  CB  ARG A 109     -42.968 -19.822  31.552  1.00 86.49           C  
ANISOU 1800  CB  ARG A 109     7635  12655  12573  -1155    575   -749       C  
ATOM   1801  CG  ARG A 109     -42.530 -21.137  30.927  1.00 86.70           C  
ANISOU 1801  CG  ARG A 109     7907  12354  12681  -1457    471   -594       C  
ATOM   1802  CD  ARG A 109     -42.077 -22.139  31.973  1.00 86.84           C  
ANISOU 1802  CD  ARG A 109     8197  12176  12623  -1923    676   -329       C  
ATOM   1803  NE  ARG A 109     -41.611 -23.381  31.362  1.00 86.66           N  
ANISOU 1803  NE  ARG A 109     8448  11775  12704  -2159    533   -202       N  
ATOM   1804  CZ  ARG A 109     -41.029 -24.373  32.029  1.00 86.27           C  
ANISOU 1804  CZ  ARG A 109     8751  11413  12616  -2502    607     59       C  
ATOM   1805  NH1 ARG A 109     -40.832 -24.276  33.338  1.00 86.14           N  
ANISOU 1805  NH1 ARG A 109     8862  11443  12425  -2673    833    246       N  
ATOM   1806  NH2 ARG A 109     -40.638 -25.463  31.383  1.00 85.74           N  
ANISOU 1806  NH2 ARG A 109     8925  10979  12675  -2656    433    123       N  
ATOM   1807  H   ARG A 109     -41.929 -17.804  29.930  1.00 84.75           H  
ATOM   1808  HA  ARG A 109     -44.222 -19.240  30.037  1.00 87.60           H  
ATOM   1809  HB2 ARG A 109     -42.199 -19.435  32.000  1.00 90.26           H  
ATOM   1810  HB3 ARG A 109     -43.663 -20.017  32.199  1.00 90.26           H  
ATOM   1811  HG2 ARG A 109     -43.276 -21.523  30.441  1.00 92.51           H  
ATOM   1812  HG3 ARG A 109     -41.788 -20.972  30.325  1.00 92.51           H  
ATOM   1813  HD2 ARG A 109     -41.346 -21.759  32.484  1.00 94.80           H  
ATOM   1814  HD3 ARG A 109     -42.822 -22.349  32.558  1.00 94.80           H  
ATOM   1815  HE  ARG A 109     -41.720 -23.477  30.515  1.00 95.97           H  
ATOM   1816 HH11 ARG A 109     -41.084 -23.570  33.759  1.00 96.92           H  
ATOM   1817 HH12 ARG A 109     -40.454 -24.921  33.764  1.00 96.92           H  
ATOM   1818 HH21 ARG A 109     -40.763 -25.529  30.535  1.00 96.92           H  
ATOM   1819 HH22 ARG A 109     -40.261 -26.105  31.813  1.00 96.92           H  
ATOM   1820  N   GLU A 110     -45.343 -17.297  30.952  1.00104.79           N  
ANISOU 1820  N   GLU A 110     8927  15882  15004   -250    357  -1567       N  
ATOM   1821  CA  GLU A 110     -45.978 -16.086  31.450  1.00104.19           C  
ANISOU 1821  CA  GLU A 110     8547  16125  14915    125    376  -1845       C  
ATOM   1822  C   GLU A 110     -46.462 -16.243  32.885  1.00104.83           C  
ANISOU 1822  C   GLU A 110     8353  16579  14898   -211    754  -1951       C  
ATOM   1823  O   GLU A 110     -47.288 -17.106  33.187  1.00105.62           O  
ANISOU 1823  O   GLU A 110     8098  17023  15009   -662    942  -2080       O  
ATOM   1824  CB  GLU A 110     -47.146 -15.692  30.546  1.00103.78           C  
ANISOU 1824  CB  GLU A 110     8033  16406  14994    449    117  -2225       C  
ATOM   1825  CG  GLU A 110     -46.761 -15.524  29.086  1.00102.93           C  
ANISOU 1825  CG  GLU A 110     8190  15985  14935    776   -270  -2127       C  
ATOM   1826  CD  GLU A 110     -47.905 -15.006  28.237  1.00102.41           C  
ANISOU 1826  CD  GLU A 110     7691  16251  14968   1174   -573  -2503       C  
ATOM   1827  OE1 GLU A 110     -48.233 -15.652  27.219  1.00102.44           O  
ANISOU 1827  OE1 GLU A 110     7595  16299  15029   1097   -768  -2561       O  
ATOM   1828  OE2 GLU A 110     -48.475 -13.950  28.586  1.00102.07           O  
ANISOU 1828  OE2 GLU A 110     7407  16428  14946   1587   -638  -2762       O  
ATOM   1829  H   GLU A 110     -45.856 -17.787  30.466  1.00107.15           H  
ATOM   1830  HA  GLU A 110     -45.331 -15.364  31.433  1.00107.49           H  
ATOM   1831  HB2 GLU A 110     -47.827 -16.381  30.596  1.00108.63           H  
ATOM   1832  HB3 GLU A 110     -47.510 -14.848  30.856  1.00108.63           H  
ATOM   1833  HG2 GLU A 110     -46.029 -14.890  29.022  1.00108.76           H  
ATOM   1834  HG3 GLU A 110     -46.488 -16.384  28.730  1.00108.76           H  
ATOM   1835  N   LYS A 111     -45.927 -15.398  33.760  1.00109.80           N  
ANISOU 1835  N   LYS A 111     9159  17147  15414    -15    870  -1899       N  
ATOM   1836  CA  LYS A 111     -46.363 -15.320  35.147  1.00110.11           C  
ANISOU 1836  CA  LYS A 111     8937  17584  15314   -250   1219  -2037       C  
ATOM   1837  C   LYS A 111     -46.874 -13.909  35.416  1.00109.31           C  
ANISOU 1837  C   LYS A 111     8555  17740  15239    297   1149  -2411       C  
ATOM   1838  O   LYS A 111     -46.083 -12.971  35.524  1.00108.53           O  
ANISOU 1838  O   LYS A 111     8798  17323  15114    672   1041  -2319       O  
ATOM   1839  CB  LYS A 111     -45.219 -15.664  36.104  1.00110.26           C  
ANISOU 1839  CB  LYS A 111     9433  17315  15144   -537   1431  -1658       C  
ATOM   1840  CG  LYS A 111     -44.526 -16.993  35.830  1.00110.84           C  
ANISOU 1840  CG  LYS A 111     9883  17025  15207   -983   1436  -1271       C  
ATOM   1841  CD  LYS A 111     -45.374 -18.180  36.261  1.00111.58           C  
ANISOU 1841  CD  LYS A 111     9704  17429  15261  -1604   1676  -1295       C  
ATOM   1842  CE  LYS A 111     -44.521 -19.430  36.420  1.00111.83           C  
ANISOU 1842  CE  LYS A 111    10220  17039  15231  -2056   1719   -868       C  
ATOM   1843  NZ  LYS A 111     -45.304 -20.589  36.929  1.00112.40           N  
ANISOU 1843  NZ  LYS A 111    10110  17350  15245  -2723   1963   -843       N  
ATOM   1844  H   LYS A 111     -45.294 -14.848  33.568  1.00108.94           H  
ATOM   1845  HA  LYS A 111     -47.089 -15.945  35.295  1.00111.05           H  
ATOM   1846  HB2 LYS A 111     -44.547 -14.966  36.045  1.00111.88           H  
ATOM   1847  HB3 LYS A 111     -45.573 -15.699  37.007  1.00111.88           H  
ATOM   1848  HG2 LYS A 111     -44.357 -17.073  34.878  1.00111.19           H  
ATOM   1849  HG3 LYS A 111     -43.691 -17.024  36.321  1.00111.19           H  
ATOM   1850  HD2 LYS A 111     -45.791 -17.984  37.114  1.00113.76           H  
ATOM   1851  HD3 LYS A 111     -46.049 -18.354  35.587  1.00113.76           H  
ATOM   1852  HE2 LYS A 111     -44.150 -19.673  35.557  1.00113.39           H  
ATOM   1853  HE3 LYS A 111     -43.807 -19.249  37.051  1.00113.39           H  
ATOM   1854  HZ1 LYS A 111     -44.776 -21.301  37.010  1.00116.13           H  
ATOM   1855  HZ2 LYS A 111     -45.652 -20.395  37.725  1.00116.13           H  
ATOM   1856  HZ3 LYS A 111     -45.964 -20.782  36.364  1.00116.13           H  
ATOM   1857  N   GLU A 112     -48.194 -13.765  35.507  1.00144.95           N  
ANISOU 1857  N   GLU A 112    12437  22823  19813    343   1197  -2857       N  
ATOM   1858  CA  GLU A 112     -48.818 -12.460  35.716  1.00145.79           C  
ANISOU 1858  CA  GLU A 112    12212  23206  19974    914   1090  -3292       C  
ATOM   1859  C   GLU A 112     -48.215 -11.764  36.931  1.00145.06           C  
ANISOU 1859  C   GLU A 112    12319  23078  19720    985   1304  -3264       C  
ATOM   1860  O   GLU A 112     -47.809 -10.604  36.860  1.00144.01           O  
ANISOU 1860  O   GLU A 112    12401  22680  19638   1519   1101  -3332       O  
ATOM   1861  CB  GLU A 112     -50.332 -12.610  35.894  1.00149.14           C  
ANISOU 1861  CB  GLU A 112    12005  24250  20410    816   1171  -3740       C  
ATOM   1862  CG  GLU A 112     -51.110 -11.314  35.689  1.00150.81           C  
ANISOU 1862  CG  GLU A 112    12078  24538  20687   1471    880  -4127       C  
ATOM   1863  CD  GLU A 112     -52.585 -11.445  36.026  1.00155.58           C  
ANISOU 1863  CD  GLU A 112    12194  25690  21230   1331    969  -4535       C  
ATOM   1864  OE1 GLU A 112     -52.956 -12.400  36.740  1.00157.63           O  
ANISOU 1864  OE1 GLU A 112    12257  26289  21348    709   1328  -4515       O  
ATOM   1865  OE2 GLU A 112     -53.376 -10.590  35.574  1.00159.18           O  
ANISOU 1865  OE2 GLU A 112    12487  26226  21767   1835    669  -4875       O  
ATOM   1866  H   GLU A 112     -48.755 -14.414  35.450  1.00140.89           H  
ATOM   1867  HA  GLU A 112     -48.659 -11.903  34.938  1.00142.25           H  
ATOM   1868  HB2 GLU A 112     -50.659 -13.257  35.250  1.00145.70           H  
ATOM   1869  HB3 GLU A 112     -50.511 -12.923  36.794  1.00145.70           H  
ATOM   1870  HG2 GLU A 112     -50.732 -10.626  36.260  1.00147.34           H  
ATOM   1871  HG3 GLU A 112     -51.038 -11.048  34.759  1.00147.34           H  
ATOM   1872  N   ASN A 113     -48.155 -12.493  38.041  1.00155.07           N  
ANISOU 1872  N   ASN A 113    13538  24602  20779    424   1705  -3158       N  
ATOM   1873  CA  ASN A 113     -47.513 -12.012  39.258  1.00154.35           C  
ANISOU 1873  CA  ASN A 113    13662  24502  20482    402   1933  -3093       C  
ATOM   1874  C   ASN A 113     -46.936 -13.170  40.063  1.00154.05           C  
ANISOU 1874  C   ASN A 113    13898  24429  20204   -283   2255  -2689       C  
ATOM   1875  O   ASN A 113     -47.595 -14.193  40.251  1.00155.76           O  
ANISOU 1875  O   ASN A 113    13854  24976  20351   -817   2472  -2681       O  
ATOM   1876  CB  ASN A 113     -48.503 -11.223  40.116  1.00156.70           C  
ANISOU 1876  CB  ASN A 113    13502  25334  20702    596   2064  -3589       C  
ATOM   1877  CG  ASN A 113     -48.733  -9.817  39.597  1.00156.78           C  
ANISOU 1877  CG  ASN A 113    13510  25159  20899   1354   1692  -3895       C  
ATOM   1878  OD1 ASN A 113     -49.850  -9.453  39.227  1.00159.28           O  
ANISOU 1878  OD1 ASN A 113    13520  25693  21308   1593   1509  -4231       O  
ATOM   1879  ND2 ASN A 113     -47.673  -9.018  39.568  1.00154.36           N  
ANISOU 1879  ND2 ASN A 113    13585  24426  20640   1723   1565  -3776       N  
ATOM   1880  H   ASN A 113     -48.486 -13.283  38.115  1.00161.57           H  
ATOM   1881  HA  ASN A 113     -46.784 -11.419  39.018  1.00160.68           H  
ATOM   1882  HB2 ASN A 113     -49.356 -11.684  40.120  1.00163.01           H  
ATOM   1883  HB3 ASN A 113     -48.156 -11.156  41.019  1.00163.01           H  
ATOM   1884 HD21 ASN A 113     -46.909  -9.307  39.836  1.00158.83           H  
ATOM   1885 HD22 ASN A 113     -47.751  -8.210  39.282  1.00158.83           H  
ATOM   1886  N   VAL A 114     -45.701 -13.000  40.529  1.00137.39           N  
ANISOU 1886  N   VAL A 114    12329  21908  17968   -267   2266  -2357       N  
ATOM   1887  CA  VAL A 114     -45.031 -14.012  41.338  1.00137.68           C  
ANISOU 1887  CA  VAL A 114    12699  21854  17758   -833   2512  -1954       C  
ATOM   1888  C   VAL A 114     -44.678 -13.444  42.710  1.00137.17           C  
ANISOU 1888  C   VAL A 114    12696  22004  17420   -837   2752  -2014       C  
ATOM   1889  O   VAL A 114     -44.092 -12.367  42.818  1.00136.50           O  
ANISOU 1889  O   VAL A 114    12780  21718  17366   -379   2620  -2111       O  
ATOM   1890  CB  VAL A 114     -43.757 -14.542  40.640  1.00137.64           C  
ANISOU 1890  CB  VAL A 114    13306  21168  17825   -853   2287  -1478       C  
ATOM   1891  CG1 VAL A 114     -44.136 -15.403  39.447  1.00138.27           C  
ANISOU 1891  CG1 VAL A 114    13325  21101  18111   -999   2115  -1399       C  
ATOM   1892  CG2 VAL A 114     -42.848 -13.396  40.204  1.00136.91           C  
ANISOU 1892  CG2 VAL A 114    13523  20660  17837   -289   2024  -1474       C  
ATOM   1893  H   VAL A 114     -45.226 -12.298  40.388  1.00135.24           H  
ATOM   1894  HA  VAL A 114     -45.633 -14.761  41.469  1.00135.03           H  
ATOM   1895  HB  VAL A 114     -43.262 -15.096  41.264  1.00132.31           H  
ATOM   1896 HG11 VAL A 114     -43.327 -15.726  39.021  1.00132.32           H  
ATOM   1897 HG12 VAL A 114     -44.671 -16.151  39.755  1.00132.32           H  
ATOM   1898 HG13 VAL A 114     -44.648 -14.866  38.821  1.00132.32           H  
ATOM   1899 HG21 VAL A 114     -42.062 -13.764  39.772  1.00130.09           H  
ATOM   1900 HG22 VAL A 114     -43.332 -12.828  39.584  1.00130.09           H  
ATOM   1901 HG23 VAL A 114     -42.587 -12.885  40.986  1.00130.09           H  
ATOM   1902  N   HIS A 115     -45.057 -14.174  43.755  1.00165.34           N  
ANISOU 1902  N   HIS A 115    17383  22574  22864    657   2315  -1928       N  
ATOM   1903  CA  HIS A 115     -44.844 -13.728  45.127  1.00158.20           C  
ANISOU 1903  CA  HIS A 115    16404  22297  21407   1044   2764  -2098       C  
ATOM   1904  C   HIS A 115     -43.358 -13.590  45.444  1.00150.89           C  
ANISOU 1904  C   HIS A 115    16076  21328  19927    849   2761  -2288       C  
ATOM   1905  O   HIS A 115     -42.928 -12.588  46.015  1.00146.39           O  
ANISOU 1905  O   HIS A 115    15891  20853  18879   1115   2779  -2715       O  
ATOM   1906  CB  HIS A 115     -45.500 -14.700  46.109  1.00156.15           C  
ANISOU 1906  CB  HIS A 115    15379  22774  21175   1081   3242  -1555       C  
ATOM   1907  H   HIS A 115     -45.444 -14.940  43.694  1.00149.77           H  
ATOM   1908  HA  HIS A 115     -45.257 -12.858  45.244  1.00149.33           H  
ATOM   1909  N   ARG A 116     -42.580 -14.601  45.072  1.00122.93           N  
ANISOU 1909  N   ARG A 116    12627  17636  16446    395   2708  -1949       N  
ATOM   1910  CA  ARG A 116     -41.141 -14.589  45.312  1.00115.40           C  
ANISOU 1910  CA  ARG A 116    12134  16708  15003    188   2711  -1996       C  
ATOM   1911  C   ARG A 116     -40.420 -15.553  44.373  1.00117.53           C  
ANISOU 1911  C   ARG A 116    12578  16598  15482   -213   2519  -1709       C  
ATOM   1912  O   ARG A 116     -41.015 -16.077  43.431  1.00125.67           O  
ANISOU 1912  O   ARG A 116    13518  17227  17002   -344   2299  -1586       O  
ATOM   1913  CB  ARG A 116     -40.840 -14.947  46.769  1.00107.49           C  
ANISOU 1913  CB  ARG A 116    10876  16415  13550    268   3187  -1789       C  
ATOM   1914  H   ARG A 116     -42.862 -15.310  44.675  1.00138.75           H  
ATOM   1915  HA  ARG A 116     -40.800 -13.696  45.146  1.00134.03           H  
ATOM   1916  N   LEU A 117     -39.138 -15.786  44.637  1.00 95.26           N  
ANISOU 1916  N   LEU A 117    10018  13918  12261   -381   2594  -1595       N  
ATOM   1917  CA  LEU A 117     -38.313 -16.618  43.766  1.00 96.77           C  
ANISOU 1917  CA  LEU A 117    10420  13800  12550   -634   2453  -1368       C  
ATOM   1918  C   LEU A 117     -38.731 -18.084  43.817  1.00102.96           C  
ANISOU 1918  C   LEU A 117    10855  14547  13720   -732   2610   -922       C  
ATOM   1919  O   LEU A 117     -38.496 -18.834  42.869  1.00109.20           O  
ANISOU 1919  O   LEU A 117    11842  14901  14747   -860   2417   -812       O  
ATOM   1920  CB  LEU A 117     -36.835 -16.485  44.145  1.00 86.45           C  
ANISOU 1920  CB  LEU A 117     9379  12769  10700   -741   2529  -1270       C  
ATOM   1921  CG  LEU A 117     -36.233 -15.079  44.070  1.00 79.68           C  
ANISOU 1921  CG  LEU A 117     8943  11910   9422   -768   2256  -1613       C  
ATOM   1922  CD1 LEU A 117     -34.750 -15.121  44.418  1.00 70.08           C  
ANISOU 1922  CD1 LEU A 117     7900  11029   7699   -961   2301  -1349       C  
ATOM   1923  CD2 LEU A 117     -36.441 -14.447  42.699  1.00 83.92           C  
ANISOU 1923  CD2 LEU A 117     9791  11908  10186   -827   1799  -1889       C  
ATOM   1924  H   LEU A 117     -38.719 -15.471  45.319  1.00116.43           H  
ATOM   1925  HA  LEU A 117     -38.415 -16.311  42.851  1.00115.37           H  
ATOM   1926  HB2 LEU A 117     -36.727 -16.796  45.057  1.00113.43           H  
ATOM   1927  HB3 LEU A 117     -36.318 -17.051  43.550  1.00113.43           H  
ATOM   1928  HG  LEU A 117     -36.674 -14.515  44.725  1.00110.71           H  
ATOM   1929 HD11 LEU A 117     -34.388 -14.223  44.365  1.00108.57           H  
ATOM   1930 HD12 LEU A 117     -34.647 -15.468  45.318  1.00108.57           H  
ATOM   1931 HD13 LEU A 117     -34.295 -15.700  43.786  1.00108.57           H  
ATOM   1932 HD21 LEU A 117     -36.046 -13.561  42.696  1.00109.67           H  
ATOM   1933 HD22 LEU A 117     -36.014 -15.002  42.027  1.00109.67           H  
ATOM   1934 HD23 LEU A 117     -37.393 -14.385  42.521  1.00109.67           H  
ATOM   1935  N   ASP A 118     -39.343 -18.493  44.925  1.00129.71           N  
ANISOU 1935  N   ASP A 118    13754  18393  17139   -673   2930   -654       N  
ATOM   1936  CA  ASP A 118     -39.824 -19.865  45.064  1.00135.14           C  
ANISOU 1936  CA  ASP A 118    14079  19051  18218   -834   3003   -146       C  
ATOM   1937  C   ASP A 118     -40.876 -20.182  44.002  1.00145.11           C  
ANISOU 1937  C   ASP A 118    15305  19767  20063   -945   2648   -132       C  
ATOM   1938  O   ASP A 118     -41.028 -21.332  43.590  1.00150.73           O  
ANISOU 1938  O   ASP A 118    16016  20125  21128  -1159   2482    207       O  
ATOM   1939  CB  ASP A 118     -40.398 -20.100  46.468  1.00130.61           C  
ANISOU 1939  CB  ASP A 118    12908  19186  17534   -779   3392    187       C  
ATOM   1940  CG  ASP A 118     -41.489 -19.108  46.833  1.00129.85           C  
ANISOU 1940  CG  ASP A 118    12509  19417  17409   -502   3496    -75       C  
ATOM   1941  OD1 ASP A 118     -41.297 -17.896  46.605  1.00128.13           O  
ANISOU 1941  OD1 ASP A 118    12649  19096  16940   -282   3398   -607       O  
ATOM   1942  OD2 ASP A 118     -42.539 -19.542  47.353  1.00131.13           O  
ANISOU 1942  OD2 ASP A 118    12065  19957  17800   -489   3658    287       O  
ATOM   1943  H   ASP A 118     -39.492 -17.996  45.611  1.00124.40           H  
ATOM   1944  HA  ASP A 118     -39.080 -20.474  44.940  1.00126.37           H  
ATOM   1945  HB2 ASP A 118     -40.778 -20.991  46.508  1.00129.07           H  
ATOM   1946  HB3 ASP A 118     -39.685 -20.014  47.119  1.00129.07           H  
ATOM   1947  N   GLU A 119     -41.583 -19.150  43.553  1.00109.82           N  
ANISOU 1947  N   GLU A 119    10850  15190  15688   -807   2481   -491       N  
ATOM   1948  CA  GLU A 119     -42.631 -19.302  42.549  1.00117.25           C  
ANISOU 1948  CA  GLU A 119    11726  15658  17165   -937   2107   -460       C  
ATOM   1949  C   GLU A 119     -42.061 -19.427  41.136  1.00120.93           C  
ANISOU 1949  C   GLU A 119    12811  15426  17711  -1104   1694   -683       C  
ATOM   1950  O   GLU A 119     -42.773 -19.814  40.209  1.00123.76           O  
ANISOU 1950  O   GLU A 119    13227  15307  18488  -1301   1324   -608       O  
ATOM   1951  CB  GLU A 119     -43.595 -18.114  42.619  1.00117.85           C  
ANISOU 1951  CB  GLU A 119    11552  15909  17316   -671   2088   -733       C  
ATOM   1952  CG  GLU A 119     -44.933 -18.432  43.267  1.00119.27           C  
ANISOU 1952  CG  GLU A 119    10973  16533  17812   -610   2257   -321       C  
ATOM   1953  CD  GLU A 119     -45.847 -19.227  42.354  1.00124.48           C  
ANISOU 1953  CD  GLU A 119    11458  16752  19087   -967   1843     61       C  
ATOM   1954  OE1 GLU A 119     -46.018 -18.823  41.184  1.00127.09           O  
ANISOU 1954  OE1 GLU A 119    12137  16511  19640  -1058   1420   -196       O  
ATOM   1955  OE2 GLU A 119     -46.392 -20.257  42.805  1.00124.47           O  
ANISOU 1955  OE2 GLU A 119    10987  16972  19333  -1206   1891    657       O  
ATOM   1956  H   GLU A 119     -41.473 -18.340  43.819  1.00143.80           H  
ATOM   1957  HA  GLU A 119     -43.135 -20.108  42.740  1.00143.34           H  
ATOM   1958  HB2 GLU A 119     -43.179 -17.405  43.135  1.00144.97           H  
ATOM   1959  HB3 GLU A 119     -43.771 -17.802  41.717  1.00144.97           H  
ATOM   1960  HG2 GLU A 119     -44.779 -18.956  44.069  1.00146.27           H  
ATOM   1961  HG3 GLU A 119     -45.381 -17.602  43.492  1.00146.27           H  
ATOM   1962  N   LEU A 120     -40.779 -19.103  40.978  1.00106.90           N  
ANISOU 1962  N   LEU A 120    11479  13644  15496  -1039   1748   -918       N  
ATOM   1963  CA  LEU A 120     -40.133 -19.111  39.666  1.00107.29           C  
ANISOU 1963  CA  LEU A 120    12086  13189  15491  -1133   1420  -1133       C  
ATOM   1964  C   LEU A 120     -39.322 -20.386  39.429  1.00108.29           C  
ANISOU 1964  C   LEU A 120    12460  13118  15566  -1182   1473   -898       C  
ATOM   1965  O   LEU A 120     -38.495 -20.442  38.518  1.00102.11           O  
ANISOU 1965  O   LEU A 120    12138  12091  14569  -1152   1335  -1060       O  
ATOM   1966  CB  LEU A 120     -39.223 -17.887  39.513  1.00 99.42           C  
ANISOU 1966  CB  LEU A 120    11398  12351  14026  -1039   1388  -1474       C  
ATOM   1967  CG  LEU A 120     -39.885 -16.512  39.381  1.00 96.92           C  
ANISOU 1967  CG  LEU A 120    11066  12000  13760   -965   1173  -1809       C  
ATOM   1968  CD1 LEU A 120     -38.812 -15.435  39.282  1.00 86.93           C  
ANISOU 1968  CD1 LEU A 120    10174  10851  12003   -962   1061  -2050       C  
ATOM   1969  CD2 LEU A 120     -40.820 -16.448  38.176  1.00 94.84           C  
ANISOU 1969  CD2 LEU A 120    10878  11215  13944  -1097    744  -1902       C  
ATOM   1970  H   LEU A 120     -40.256 -18.873  41.622  1.00113.51           H  
ATOM   1971  HA  LEU A 120     -40.817 -19.062  38.980  1.00110.83           H  
ATOM   1972  HB2 LEU A 120     -38.643 -17.847  40.290  1.00111.12           H  
ATOM   1973  HB3 LEU A 120     -38.681 -18.016  38.719  1.00111.12           H  
ATOM   1974  HG  LEU A 120     -40.411 -16.337  40.178  1.00112.04           H  
ATOM   1975 HD11 LEU A 120     -39.241 -14.569  39.199  1.00110.02           H  
ATOM   1976 HD12 LEU A 120     -38.266 -15.459  40.084  1.00110.02           H  
ATOM   1977 HD13 LEU A 120     -38.262 -15.609  38.502  1.00110.02           H  
ATOM   1978 HD21 LEU A 120     -41.216 -15.564  38.131  1.00111.89           H  
ATOM   1979 HD22 LEU A 120     -40.308 -16.624  37.371  1.00111.89           H  
ATOM   1980 HD23 LEU A 120     -41.514 -17.117  38.280  1.00111.89           H  
ATOM   1981  N   LEU A 121     -39.567 -21.407  40.244  1.00118.63           N  
ANISOU 1981  N   LEU A 121    13460  14555  17061  -1228   1665   -496       N  
ATOM   1982  CA  LEU A 121     -38.822 -22.659  40.155  1.00121.33           C  
ANISOU 1982  CA  LEU A 121    14039  14669  17392  -1216   1704   -249       C  
ATOM   1983  C   LEU A 121     -39.760 -23.854  40.359  1.00125.18           C  
ANISOU 1983  C   LEU A 121    14316  14857  18389  -1436   1535    169       C  
ATOM   1984  O   LEU A 121     -39.434 -24.784  41.097  1.00126.32           O  
ANISOU 1984  O   LEU A 121    14320  15107  18568  -1448   1699    557       O  
ATOM   1985  CB  LEU A 121     -37.692 -22.658  41.195  1.00116.84           C  
ANISOU 1985  CB  LEU A 121    13331  14671  16393  -1060   2130    -76       C  
ATOM   1986  CG  LEU A 121     -36.619 -23.752  41.208  1.00119.53           C  
ANISOU 1986  CG  LEU A 121    13894  14905  16618   -926   2250    177       C  
ATOM   1987  CD1 LEU A 121     -35.640 -23.591  40.054  1.00118.04           C  
ANISOU 1987  CD1 LEU A 121    14233  14484  16132   -722   2148   -110       C  
ATOM   1988  CD2 LEU A 121     -35.892 -23.738  42.552  1.00112.52           C  
ANISOU 1988  CD2 LEU A 121    12647  14690  15416   -879   2659    494       C  
ATOM   1989  H   LEU A 121     -40.164 -21.400  40.863  1.00106.59           H  
ATOM   1990  HA  LEU A 121     -38.424 -22.733  39.273  1.00104.19           H  
ATOM   1991  HB2 LEU A 121     -37.218 -21.817  41.100  1.00107.25           H  
ATOM   1992  HB3 LEU A 121     -38.109 -22.679  42.070  1.00107.25           H  
ATOM   1993  HG  LEU A 121     -37.051 -24.615  41.113  1.00106.46           H  
ATOM   1994 HD11 LEU A 121     -36.127 -23.645  39.217  1.00103.75           H  
ATOM   1995 HD12 LEU A 121     -35.204 -22.728  40.129  1.00103.75           H  
ATOM   1996 HD13 LEU A 121     -34.980 -24.301  40.100  1.00103.75           H  
ATOM   1997 HD21 LEU A 121     -35.216 -24.432  42.552  1.00111.13           H  
ATOM   1998 HD22 LEU A 121     -35.476 -22.870  42.676  1.00111.13           H  
ATOM   1999 HD23 LEU A 121     -36.535 -23.901  43.260  1.00111.13           H  
ATOM   2000  N   PRO A 122     -40.935 -23.837  39.699  1.00134.60           N  
ANISOU 2000  N   PRO A 122    15475  15672  19995  -1659   1151    156       N  
ATOM   2001  CA  PRO A 122     -41.910 -24.894  39.990  1.00137.52           C  
ANISOU 2001  CA  PRO A 122    15558  15838  20855  -1966    929    670       C  
ATOM   2002  C   PRO A 122     -41.458 -26.279  39.523  1.00139.46           C  
ANISOU 2002  C   PRO A 122    16329  15412  21247  -2047    649    840       C  
ATOM   2003  O   PRO A 122     -41.037 -26.444  38.377  1.00136.05           O  
ANISOU 2003  O   PRO A 122    16570  14392  20732  -1960    376    487       O  
ATOM   2004  CB  PRO A 122     -43.159 -24.441  39.226  1.00136.55           C  
ANISOU 2004  CB  PRO A 122    15329  15455  21098  -2195    524    610       C  
ATOM   2005  CG  PRO A 122     -42.643 -23.590  38.123  1.00133.96           C  
ANISOU 2005  CG  PRO A 122    15536  14849  20512  -2037    387     24       C  
ATOM   2006  CD  PRO A 122     -41.418 -22.910  38.656  1.00131.69           C  
ANISOU 2006  CD  PRO A 122    15309  15045  19680  -1695    847   -238       C  
ATOM   2007  N   ASN A 123     -41.536 -27.253  40.426  1.00159.46           N  
ANISOU 2007  N   ASN A 123    18574  18045  23967  -2186    712   1379       N  
ATOM   2008  CA  ASN A 123     -41.243 -28.651  40.117  1.00160.73           C  
ANISOU 2008  CA  ASN A 123    19228  17494  24349  -2270    374   1612       C  
ATOM   2009  C   ASN A 123     -41.677 -29.537  41.285  1.00164.76           C  
ANISOU 2009  C   ASN A 123    19197  18249  25156  -2563    384   2351       C  
ATOM   2010  O   ASN A 123     -41.614 -29.117  42.440  1.00166.05           O  
ANISOU 2010  O   ASN A 123    18708  19249  25134  -2519    854   2591       O  
ATOM   2011  CB  ASN A 123     -39.750 -28.856  39.826  1.00161.75           C  
ANISOU 2011  CB  ASN A 123    19921  17476  24062  -1799    612   1284       C  
ATOM   2012  CG  ASN A 123     -39.456 -29.106  38.351  1.00160.89           C  
ANISOU 2012  CG  ASN A 123    20677  16573  23882  -1633    238    805       C  
ATOM   2013  OD1 ASN A 123     -40.267 -29.685  37.626  1.00163.08           O  
ANISOU 2013  OD1 ASN A 123    21313  16141  24509  -1924   -325    832       O  
ATOM   2014  ND2 ASN A 123     -38.275 -28.685  37.908  1.00156.70           N  
ANISOU 2014  ND2 ASN A 123    20482  16201  22857  -1178    536    402       N  
ATOM   2015  H   ASN A 123     -41.763 -27.126  41.246  1.00175.37           H  
ATOM   2016  HA  ASN A 123     -41.745 -28.917  39.330  1.00176.02           H  
ATOM   2017  HB2 ASN A 123     -39.265 -28.061  40.096  1.00177.26           H  
ATOM   2018  HB3 ASN A 123     -39.434 -29.623  40.328  1.00177.26           H  
ATOM   2019 HD21 ASN A 123     -37.728 -28.296  38.446  1.00180.48           H  
ATOM   2020 HD22 ASN A 123     -38.059 -28.800  37.084  1.00180.48           H  
ATOM   2021  N   VAL A 124     -42.111 -30.760  40.987  1.00154.40           N  
ANISOU 2021  N   VAL A 124    18188  16203  24274  -2885   -172   2726       N  
ATOM   2022  CA  VAL A 124     -42.614 -31.670  42.017  1.00157.07           C  
ANISOU 2022  CA  VAL A 124    18012  16719  24949  -3274   -292   3536       C  
ATOM   2023  C   VAL A 124     -41.518 -32.617  42.525  1.00158.89           C  
ANISOU 2023  C   VAL A 124    18532  16741  25099  -3051   -181   3732       C  
ATOM   2024  O   VAL A 124     -41.730 -33.352  43.491  1.00161.72           O  
ANISOU 2024  O   VAL A 124    18450  17318  25676  -3343   -228   4430       O  
ATOM   2025  CB  VAL A 124     -43.831 -32.490  41.475  1.00155.65           C  
ANISOU 2025  CB  VAL A 124    17948  15842  25350  -3885  -1096   3989       C  
ATOM   2026  CG1 VAL A 124     -43.397 -33.508  40.409  1.00152.85           C  
ANISOU 2026  CG1 VAL A 124    18704  14231  25141  -3847  -1711   3736       C  
ATOM   2027  CG2 VAL A 124     -44.621 -33.158  42.616  1.00157.21           C  
ANISOU 2027  CG2 VAL A 124    17340  16500  25892  -4408  -1213   4965       C  
ATOM   2028  H   VAL A 124     -42.125 -31.089  40.193  1.00153.82           H  
ATOM   2029  HA  VAL A 124     -42.924 -31.145  42.771  1.00158.68           H  
ATOM   2030  HB  VAL A 124     -44.436 -31.870  41.040  1.00158.28           H  
ATOM   2031 HG11 VAL A 124     -44.178 -33.994  40.100  1.00154.99           H  
ATOM   2032 HG12 VAL A 124     -42.988 -33.034  39.668  1.00154.99           H  
ATOM   2033 HG13 VAL A 124     -42.758 -34.123  40.801  1.00154.99           H  
ATOM   2034 HG21 VAL A 124     -45.363 -33.654  42.237  1.00164.28           H  
ATOM   2035 HG22 VAL A 124     -44.032 -33.759  43.097  1.00164.28           H  
ATOM   2036 HG23 VAL A 124     -44.953 -32.470  43.214  1.00164.28           H  
ATOM   2037  N   THR A 125     -40.337 -32.562  41.907  1.00169.46           N  
ANISOU 2037  N   THR A 125    20539  17744  26102  -2518    -12   3168       N  
ATOM   2038  CA  THR A 125     -39.314 -33.591  42.115  1.00171.57           C  
ANISOU 2038  CA  THR A 125    21225  17606  26356  -2225    -16   3321       C  
ATOM   2039  C   THR A 125     -37.905 -33.053  42.389  1.00174.35           C  
ANISOU 2039  C   THR A 125    21572  18512  26163  -1636    631   3015       C  
ATOM   2040  O   THR A 125     -37.106 -33.719  43.051  1.00176.28           O  
ANISOU 2040  O   THR A 125    21775  18827  26377  -1441    799   3350       O  
ATOM   2041  CB  THR A 125     -39.248 -34.534  40.882  1.00168.38           C  
ANISOU 2041  CB  THR A 125    21864  15950  26165  -2105   -649   3034       C  
ATOM   2042  OG1 THR A 125     -38.549 -35.736  41.221  1.00171.62           O  
ANISOU 2042  OG1 THR A 125    22632  15854  26721  -1891   -791   3341       O  
ATOM   2043  CG2 THR A 125     -38.572 -33.859  39.683  1.00164.47           C  
ANISOU 2043  CG2 THR A 125    21994  15273  25225  -1582   -489   2203       C  
ATOM   2044  H   THR A 125     -40.102 -31.939  41.363  1.00182.43           H  
ATOM   2045  HA  THR A 125     -39.572 -34.128  42.879  1.00186.54           H  
ATOM   2046  HB  THR A 125     -40.153 -34.764  40.619  1.00185.45           H  
ATOM   2047  HG1 THR A 125     -38.514 -36.246  40.554  1.00185.45           H  
ATOM   2048 HG21 THR A 125     -38.546 -34.471  38.930  1.00179.09           H  
ATOM   2049 HG22 THR A 125     -39.067 -33.066  39.426  1.00179.09           H  
ATOM   2050 HG23 THR A 125     -37.665 -33.605  39.913  1.00179.09           H  
ATOM   2051  N   GLY A 126     -37.592 -31.865  41.882  1.00164.37           N  
ANISOU 2051  N   GLY A 126    20335  17636  24483  -1389    943   2448       N  
ATOM   2052  CA  GLY A 126     -36.254 -31.317  42.027  1.00166.87           C  
ANISOU 2052  CA  GLY A 126    20664  18472  24269   -902   1467   2212       C  
ATOM   2053  C   GLY A 126     -35.862 -31.071  43.472  1.00167.49           C  
ANISOU 2053  C   GLY A 126    20028  19451  24159   -982   1930   2665       C  
ATOM   2054  O   GLY A 126     -36.678 -31.222  44.383  1.00164.27           O  
ANISOU 2054  O   GLY A 126    19070  19362  23984  -1390   1906   3121       O  
ATOM   2055  H   GLY A 126     -38.137 -31.359  41.450  1.00168.42           H  
ATOM   2056  HA2 GLY A 126     -35.612 -31.932  41.637  1.00169.70           H  
ATOM   2057  HA3 GLY A 126     -36.199 -30.475  41.549  1.00169.70           H  
ATOM   2058  N   GLY A 127     -34.601 -30.702  43.680  1.00148.63           N  
ANISOU 2058  N   GLY A 127    17636  17524  21313   -608   2338   2582       N  
ATOM   2059  CA  GLY A 127     -34.094 -30.399  45.006  1.00142.81           C  
ANISOU 2059  CA  GLY A 127    16298  17657  20306   -691   2756   2983       C  
ATOM   2060  C   GLY A 127     -34.906 -29.310  45.682  1.00132.86           C  
ANISOU 2060  C   GLY A 127    14508  17079  18895  -1026   2926   2921       C  
ATOM   2061  O   GLY A 127     -35.071 -28.219  45.134  1.00129.46           O  
ANISOU 2061  O   GLY A 127    14184  16765  18241   -978   2955   2421       O  
ATOM   2062  H   GLY A 127     -34.014 -30.619  43.057  1.00124.05           H  
ATOM   2063  HA2 GLY A 127     -34.128 -31.196  45.558  1.00130.90           H  
ATOM   2064  HA3 GLY A 127     -33.172 -30.104  44.943  1.00130.90           H  
ATOM   2065  N   LYS A 128     -35.406 -29.607  46.878  1.00157.99           N  
ANISOU 2065  N   LYS A 128    17125  20725  22179  -1335   3034   3440       N  
ATOM   2066  CA  LYS A 128     -36.327 -28.715  47.577  1.00148.70           C  
ANISOU 2066  CA  LYS A 128    15424  20207  20866  -1581   3207   3413       C  
ATOM   2067  C   LYS A 128     -35.626 -27.819  48.595  1.00136.40           C  
ANISOU 2067  C   LYS A 128    13570  19552  18703  -1519   3657   3396       C  
ATOM   2068  O   LYS A 128     -36.250 -26.933  49.182  1.00127.78           O  
ANISOU 2068  O   LYS A 128    12144  19032  17374  -1602   3844   3254       O  
ATOM   2069  CB  LYS A 128     -37.413 -29.532  48.280  1.00148.78           C  
ANISOU 2069  CB  LYS A 128    14938  20307  21286  -1971   3057   4028       C  
ATOM   2070  H   LYS A 128     -35.225 -30.327  47.311  1.00155.66           H  
ATOM   2071  HA  LYS A 128     -36.761 -28.141  46.926  1.00158.40           H  
ATOM   2072  N   ASN A 129     -34.334 -28.050  48.809  1.00126.96           N  
ANISOU 2072  N   ASN A 129    16050  17711  14476  -5804   1565   2845       N  
ATOM   2073  CA  ASN A 129     -33.562 -27.241  49.745  1.00124.38           C  
ANISOU 2073  CA  ASN A 129    15850  17456  13952  -5444   1727   2843       C  
ATOM   2074  C   ASN A 129     -33.500 -25.789  49.287  1.00120.15           C  
ANISOU 2074  C   ASN A 129    14877  17272  13503  -5042   1840   2628       C  
ATOM   2075  O   ASN A 129     -33.596 -24.865  50.095  1.00120.12           O  
ANISOU 2075  O   ASN A 129    14684  17619  13338  -4798   2109   2573       O  
ATOM   2076  CB  ASN A 129     -32.148 -27.803  49.900  1.00121.89           C  
ANISOU 2076  CB  ASN A 129    16199  16544  13568  -5305   1475   2922       C  
ATOM   2077  H   ASN A 129     -33.881 -28.671  48.423  1.00132.71           H  
ATOM   2078  HA  ASN A 129     -33.993 -27.265  50.613  1.00130.99           H  
ATOM   2079  N   LEU A 130     -33.345 -25.600  47.981  1.00117.73           N  
ANISOU 2079  N   LEU A 130    14434  16858  13440  -4966   1632   2498       N  
ATOM   2080  CA  LEU A 130     -33.287 -24.266  47.398  1.00114.04           C  
ANISOU 2080  CA  LEU A 130    13558  16694  13079  -4587   1706   2301       C  
ATOM   2081  C   LEU A 130     -34.643 -23.574  47.482  1.00117.10           C  
ANISOU 2081  C   LEU A 130    13290  17696  13507  -4550   1959   2217       C  
ATOM   2082  O   LEU A 130     -34.732 -22.407  47.862  1.00116.16           O  
ANISOU 2082  O   LEU A 130    12890  17920  13326  -4179   2186   2092       O  
ATOM   2083  CB  LEU A 130     -32.822 -24.346  45.943  1.00111.94           C  
ANISOU 2083  CB  LEU A 130    13339  16124  13068  -4504   1387   2180       C  
ATOM   2084  CG  LEU A 130     -32.798 -23.042  45.141  1.00111.90           C  
ANISOU 2084  CG  LEU A 130    12956  16320  13240  -3981   1368   1917       C  
ATOM   2085  CD1 LEU A 130     -31.999 -21.965  45.857  1.00111.60           C  
ANISOU 2085  CD1 LEU A 130    13021  16286  13097  -3468   1499   1793       C  
ATOM   2086  CD2 LEU A 130     -32.222 -23.297  43.758  1.00111.27           C  
ANISOU 2086  CD2 LEU A 130    13048  15852  13378  -3871   1024   1793       C  
ATOM   2087  H   LEU A 130     -33.271 -26.235  47.406  1.00116.45           H  
ATOM   2088  HA  LEU A 130     -32.645 -23.732  47.891  1.00114.53           H  
ATOM   2089  HB2 LEU A 130     -31.920 -24.702  45.934  1.00112.00           H  
ATOM   2090  HB3 LEU A 130     -33.411 -24.957  45.473  1.00112.00           H  
ATOM   2091  HG  LEU A 130     -33.706 -22.720  45.034  1.00111.70           H  
ATOM   2092 HD11 LEU A 130     -32.007 -21.157  45.320  1.00111.01           H  
ATOM   2093 HD12 LEU A 130     -32.406 -21.792  46.721  1.00111.01           H  
ATOM   2094 HD13 LEU A 130     -31.088 -22.275  45.976  1.00111.01           H  
ATOM   2095 HD21 LEU A 130     -32.212 -22.464  43.262  1.00110.83           H  
ATOM   2096 HD22 LEU A 130     -31.319 -23.638  43.850  1.00110.83           H  
ATOM   2097 HD23 LEU A 130     -32.777 -23.948  43.301  1.00110.83           H  
ATOM   2098  N   ARG A 131     -35.695 -24.305  47.130  1.00123.46           N  
ANISOU 2098  N   ARG A 131    13872  18625  14413  -4913   1910   2275       N  
ATOM   2099  CA  ARG A 131     -37.049 -23.762  47.124  1.00127.22           C  
ANISOU 2099  CA  ARG A 131    13706  19680  14951  -4891   2111   2208       C  
ATOM   2100  C   ARG A 131     -37.458 -23.291  48.514  1.00130.29           C  
ANISOU 2100  C   ARG A 131    13977  20412  15115  -4773   2491   2238       C  
ATOM   2101  O   ARG A 131     -38.095 -22.248  48.666  1.00131.31           O  
ANISOU 2101  O   ARG A 131    13640  20990  15262  -4448   2714   2103       O  
ATOM   2102  CB  ARG A 131     -38.033 -24.813  46.617  1.00131.97           C  
ANISOU 2102  CB  ARG A 131    14168  20316  15661  -5382   1972   2295       C  
ATOM   2103  CG  ARG A 131     -39.157 -24.258  45.759  1.00133.97           C  
ANISOU 2103  CG  ARG A 131    13763  21035  16106  -5312   1952   2171       C  
ATOM   2104  CD  ARG A 131     -39.952 -25.387  45.119  1.00138.39           C  
ANISOU 2104  CD  ARG A 131    14270  21550  16762  -5834   1743   2248       C  
ATOM   2105  NE  ARG A 131     -39.094 -26.270  44.331  1.00135.69           N  
ANISOU 2105  NE  ARG A 131    14464  20616  16478  -6034   1397   2263       N  
ATOM   2106  CZ  ARG A 131     -39.412 -27.511  43.972  1.00139.26           C  
ANISOU 2106  CZ  ARG A 131    15150  20812  16950  -6518   1198   2346       C  
ATOM   2107  NH1 ARG A 131     -40.576 -28.038  44.328  1.00145.73           N  
ANISOU 2107  NH1 ARG A 131    15695  21937  17740  -6905   1306   2443       N  
ATOM   2108  NH2 ARG A 131     -38.558 -28.230  43.257  1.00136.75           N  
ANISOU 2108  NH2 ARG A 131    15356  19923  16678  -6608    895   2324       N  
ATOM   2109  H   ARG A 131     -35.651 -25.129  46.888  1.00127.73           H  
ATOM   2110  HA  ARG A 131     -37.083 -23.000  46.524  1.00130.72           H  
ATOM   2111  HB2 ARG A 131     -37.548 -25.461  46.083  1.00135.35           H  
ATOM   2112  HB3 ARG A 131     -38.437 -25.255  47.380  1.00135.35           H  
ATOM   2113  HG2 ARG A 131     -39.758 -23.736  46.313  1.00137.49           H  
ATOM   2114  HG3 ARG A 131     -38.783 -23.708  45.053  1.00137.49           H  
ATOM   2115  HD2 ARG A 131     -40.374 -25.915  45.815  1.00141.59           H  
ATOM   2116  HD3 ARG A 131     -40.623 -25.011  44.529  1.00141.59           H  
ATOM   2117  HE  ARG A 131     -38.329 -25.967  44.083  1.00140.32           H  
ATOM   2118 HH11 ARG A 131     -41.134 -27.577  44.793  1.00142.47           H  
ATOM   2119 HH12 ARG A 131     -40.775 -28.841  44.092  1.00142.47           H  
ATOM   2120 HH21 ARG A 131     -37.802 -27.894  43.024  1.00142.47           H  
ATOM   2121 HH22 ARG A 131     -38.762 -29.033  43.023  1.00142.47           H  
ATOM   2122  N   ARG A 132     -37.091 -24.071  49.526  1.00112.19           N  
ANISOU 2122  N   ARG A 132    12135  17888  12604  -5013   2554   2412       N  
ATOM   2123  CA  ARG A 132     -37.375 -23.713  50.910  1.00115.36           C  
ANISOU 2123  CA  ARG A 132    12516  18571  12745  -4926   2905   2454       C  
ATOM   2124  C   ARG A 132     -36.516 -22.528  51.333  1.00111.16           C  
ANISOU 2124  C   ARG A 132    12090  18061  12087  -4408   3022   2299       C  
ATOM   2125  O   ARG A 132     -36.969 -21.652  52.071  1.00113.10           O  
ANISOU 2125  O   ARG A 132    12089  18682  12201  -4137   3331   2194       O  
ATOM   2126  CB  ARG A 132     -37.126 -24.905  51.837  1.00118.60           C  
ANISOU 2126  CB  ARG A 132    13433  18690  12938  -5317   2899   2699       C  
ATOM   2127  H   ARG A 132     -36.673 -24.817  49.436  1.00121.73           H  
ATOM   2128  HA  ARG A 132     -38.307 -23.457  50.989  1.00124.27           H  
ATOM   2129  N   THR A 133     -35.275 -22.508  50.857  1.00118.68           N  
ANISOU 2129  N   THR A 133    13425  18597  13072  -4270   2774   2274       N  
ATOM   2130  CA  THR A 133     -34.360 -21.417  51.158  1.00114.70           C  
ANISOU 2130  CA  THR A 133    13054  18078  12448  -3813   2840   2121       C  
ATOM   2131  C   THR A 133     -34.874 -20.113  50.560  1.00113.48           C  
ANISOU 2131  C   THR A 133    12370  18295  12454  -3398   2964   1877       C  
ATOM   2132  O   THR A 133     -34.916 -19.085  51.235  1.00113.88           O  
ANISOU 2132  O   THR A 133    12328  18582  12361  -3030   3207   1723       O  
ATOM   2133  CB  THR A 133     -32.946 -21.700  50.618  1.00109.88           C  
ANISOU 2133  CB  THR A 133    12921  16956  11874  -3773   2523   2149       C  
ATOM   2134  OG1 THR A 133     -32.522 -23.003  51.034  1.00111.25           O  
ANISOU 2134  OG1 THR A 133    13593  16727  11949  -4117   2354   2377       O  
ATOM   2135  CG2 THR A 133     -31.957 -20.661  51.127  1.00108.73           C  
ANISOU 2135  CG2 THR A 133    12987  16732  11593  -3290   2550   1973       C  
ATOM   2136  H   THR A 133     -34.939 -23.119  50.355  1.00128.98           H  
ATOM   2137  HA  THR A 133     -34.300 -21.306  52.120  1.00126.00           H  
ATOM   2138  HB  THR A 133     -32.958 -21.660  49.649  1.00123.69           H  
ATOM   2139  HG1 THR A 133     -31.751 -23.162  50.741  1.00123.69           H  
ATOM   2140 HG21 THR A 133     -31.071 -20.849  50.781  1.00122.51           H  
ATOM   2141 HG22 THR A 133     -32.228 -19.776  50.837  1.00122.51           H  
ATOM   2142 HG23 THR A 133     -31.928 -20.679  52.096  1.00122.51           H  
ATOM   2143  N   LEU A 134     -35.270 -20.165  49.292  1.00 86.98           N  
ANISOU 2143  N   LEU A 134     8699  14962   9386  -3439   2778   1834       N  
ATOM   2144  CA  LEU A 134     -35.749 -18.982  48.586  1.00 86.04           C  
ANISOU 2144  CA  LEU A 134     8094  15151   9447  -3015   2832   1623       C  
ATOM   2145  C   LEU A 134     -37.043 -18.458  49.199  1.00 91.24           C  
ANISOU 2145  C   LEU A 134     8296  16298  10071  -2878   3138   1553       C  
ATOM   2146  O   LEU A 134     -37.303 -17.256  49.186  1.00 91.19           O  
ANISOU 2146  O   LEU A 134     8025  16521  10102  -2390   3283   1355       O  
ATOM   2147  CB  LEU A 134     -35.959 -19.295  47.103  1.00 84.86           C  
ANISOU 2147  CB  LEU A 134     7727  14926   9590  -3138   2531   1622       C  
ATOM   2148  CG  LEU A 134     -34.691 -19.597  46.299  1.00 82.94           C  
ANISOU 2148  CG  LEU A 134     7962  14088   9464  -3075   2171   1592       C  
ATOM   2149  CD1 LEU A 134     -35.050 -20.129  44.919  1.00 82.99           C  
ANISOU 2149  CD1 LEU A 134     7803  14014   9714  -3281   1876   1601       C  
ATOM   2150  CD2 LEU A 134     -33.808 -18.363  46.179  1.00 82.23           C  
ANISOU 2150  CD2 LEU A 134     8029  13800   9415  -2461   2132   1366       C  
ATOM   2151  H   LEU A 134     -35.270 -20.880  48.814  1.00102.82           H  
ATOM   2152  HA  LEU A 134     -35.080 -18.282  48.653  1.00101.88           H  
ATOM   2153  HB2 LEU A 134     -36.537 -20.071  47.034  1.00101.25           H  
ATOM   2154  HB3 LEU A 134     -36.391 -18.533  46.688  1.00101.25           H  
ATOM   2155  HG  LEU A 134     -34.183 -20.283  46.759  1.00 99.34           H  
ATOM   2156 HD11 LEU A 134     -34.232 -20.312  44.429  1.00 98.32           H  
ATOM   2157 HD12 LEU A 134     -35.565 -20.944  45.020  1.00 98.32           H  
ATOM   2158 HD13 LEU A 134     -35.574 -19.461  44.450  1.00 98.32           H  
ATOM   2159 HD21 LEU A 134     -33.017 -18.590  45.666  1.00 97.73           H  
ATOM   2160 HD22 LEU A 134     -34.304 -17.662  45.730  1.00 97.73           H  
ATOM   2161 HD23 LEU A 134     -33.552 -18.071  47.068  1.00 97.73           H  
ATOM   2162  N   ALA A 135     -37.852 -19.367  49.733  1.00106.40           N  
ANISOU 2162  N   ALA A 135    10147  18356  11925  -3297   3235   1715       N  
ATOM   2163  CA  ALA A 135     -39.082 -18.988  50.418  1.00112.18           C  
ANISOU 2163  CA  ALA A 135    10457  19565  12602  -3221   3554   1675       C  
ATOM   2164  C   ALA A 135     -38.763 -18.378  51.780  1.00113.21           C  
ANISOU 2164  C   ALA A 135    10824  19761  12431  -2965   3872   1609       C  
ATOM   2165  O   ALA A 135     -39.539 -17.583  52.313  1.00116.88           O  
ANISOU 2165  O   ALA A 135    10974  20588  12845  -2673   4163   1479       O  
ATOM   2166  CB  ALA A 135     -39.997 -20.193  50.575  1.00117.54           C  
ANISOU 2166  CB  ALA A 135    11006  20369  13286  -3791   3564   1881       C  
ATOM   2167  H   ALA A 135     -37.711 -20.215  49.711  1.00107.04           H  
ATOM   2168  HA  ALA A 135     -39.548 -18.321  49.890  1.00111.33           H  
ATOM   2169  HB1 ALA A 135     -40.806 -19.916  51.033  1.00116.12           H  
ATOM   2170  HB2 ALA A 135     -40.215 -20.540  49.696  1.00116.12           H  
ATOM   2171  HB3 ALA A 135     -39.538 -20.872  51.094  1.00116.12           H  
ATOM   2172  N   ALA A 136     -37.616 -18.757  52.337  1.00115.78           N  
ANISOU 2172  N   ALA A 136    11721  19724  12546  -3066   3801   1693       N  
ATOM   2173  CA  ALA A 136     -37.185 -18.253  53.637  1.00116.71           C  
ANISOU 2173  CA  ALA A 136    12146  19864  12335  -2857   4051   1635       C  
ATOM   2174  C   ALA A 136     -36.561 -16.865  53.517  1.00113.09           C  
ANISOU 2174  C   ALA A 136    11726  19374  11868  -2275   4082   1356       C  
ATOM   2175  O   ALA A 136     -36.404 -16.161  54.515  1.00114.51           O  
ANISOU 2175  O   ALA A 136    12076  19636  11797  -2007   4314   1227       O  
ATOM   2176  CB  ALA A 136     -36.201 -19.220  54.276  1.00115.59           C  
ANISOU 2176  CB  ALA A 136    12615  19345  11961  -3181   3915   1845       C  
ATOM   2177  H   ALA A 136     -37.064 -19.310  51.977  1.00114.73           H  
ATOM   2178  HA  ALA A 136     -37.958 -18.184  54.219  1.00115.87           H  
ATOM   2179  HB1 ALA A 136     -35.927 -18.868  55.137  1.00115.08           H  
ATOM   2180  HB2 ALA A 136     -36.634 -20.080  54.392  1.00115.08           H  
ATOM   2181  HB3 ALA A 136     -35.429 -19.314  53.696  1.00115.08           H  
ATOM   2182  N   MET A 137     -36.201 -16.477  52.297  1.00106.98           N  
ANISOU 2182  N   MET A 137    10824  18466  11357  -2087   3842   1260       N  
ATOM   2183  CA  MET A 137     -35.611 -15.163  52.059  1.00103.75           C  
ANISOU 2183  CA  MET A 137    10459  17990  10969  -1537   3844    998       C  
ATOM   2184  C   MET A 137     -36.606 -14.061  52.417  1.00107.72           C  
ANISOU 2184  C   MET A 137    10610  18829  11491  -1105   4131    784       C  
ATOM   2185  O   MET A 137     -37.777 -14.143  52.047  1.00111.28           O  
ANISOU 2185  O   MET A 137    10582  19577  12124  -1140   4196    811       O  
ATOM   2186  CB  MET A 137     -35.181 -15.019  50.597  1.00 99.57           C  
ANISOU 2186  CB  MET A 137     9812  17283  10736  -1437   3539    966       C  
ATOM   2187  CG  MET A 137     -34.092 -15.987  50.158  1.00 97.97           C  
ANISOU 2187  CG  MET A 137    10056  16579  10590  -1750   3187   1116       C  
ATOM   2188  SD  MET A 137     -32.566 -15.834  51.105  1.00 97.75           S  
ANISOU 2188  SD  MET A 137    10727  16105  10311  -1622   3093   1060       S  
ATOM   2189  CE  MET A 137     -32.073 -14.157  50.712  1.00 97.18           C  
ANISOU 2189  CE  MET A 137    10669  15886  10367   -968   3054    719       C  
ATOM   2190  H   MET A 137     -36.287 -16.957  51.589  1.00111.78           H  
ATOM   2191  HA  MET A 137     -34.821 -15.067  52.613  1.00110.60           H  
ATOM   2192  HB2 MET A 137     -35.954 -15.170  50.030  1.00107.78           H  
ATOM   2193  HB3 MET A 137     -34.846 -14.119  50.459  1.00107.78           H  
ATOM   2194  HG2 MET A 137     -34.418 -16.894  50.264  1.00106.84           H  
ATOM   2195  HG3 MET A 137     -33.882 -15.819  49.226  1.00106.84           H  
ATOM   2196  HE1 MET A 137     -31.245 -13.955  51.175  1.00105.43           H  
ATOM   2197  HE2 MET A 137     -31.943 -14.083  49.753  1.00105.43           H  
ATOM   2198  HE3 MET A 137     -32.770 -13.547  50.999  1.00105.43           H  
ATOM   2199  N   PRO A 138     -36.147 -13.023  53.138  1.00108.83           N  
ANISOU 2199  N   PRO A 138    11005  18907  11440   -697   4289    562       N  
ATOM   2200  CA  PRO A 138     -37.058 -11.928  53.493  1.00113.02           C  
ANISOU 2200  CA  PRO A 138    11266  19686  11990   -253   4557    336       C  
ATOM   2201  C   PRO A 138     -37.368 -11.020  52.306  1.00111.64           C  
ANISOU 2201  C   PRO A 138    10775  19494  12149    180   4412    179       C  
ATOM   2202  O   PRO A 138     -36.510 -10.817  51.446  1.00106.65           O  
ANISOU 2202  O   PRO A 138    10301  18575  11645    289   4147    152       O  
ATOM   2203  CB  PRO A 138     -36.286 -11.169  54.574  1.00112.95           C  
ANISOU 2203  CB  PRO A 138    11747  19510  11660      5   4706    139       C  
ATOM   2204  CG  PRO A 138     -34.858 -11.410  54.243  1.00107.12           C  
ANISOU 2204  CG  PRO A 138    11434  18403  10864   -100   4416    180       C  
ATOM   2205  CD  PRO A 138     -34.790 -12.800  53.671  1.00105.40           C  
ANISOU 2205  CD  PRO A 138    11132  18160  10754   -629   4211    493       C  
ATOM   2206  HA  PRO A 138     -37.884 -12.276  53.864  1.00120.96           H  
ATOM   2207  HB2 PRO A 138     -36.497 -10.224  54.526  1.00120.18           H  
ATOM   2208  HB3 PRO A 138     -36.503 -11.529  55.448  1.00120.18           H  
ATOM   2209  HG2 PRO A 138     -34.562 -10.758  53.589  1.00116.90           H  
ATOM   2210  HG3 PRO A 138     -34.324 -11.348  55.050  1.00116.90           H  
ATOM   2211  HD2 PRO A 138     -34.136 -12.840  52.956  1.00116.83           H  
ATOM   2212  HD3 PRO A 138     -34.592 -13.444  54.370  1.00116.83           H  
ATOM   2213  N   GLU A 139     -38.582 -10.476  52.272  1.00109.08           N  
ANISOU 2213  N   GLU A 139    10017  19474  11954    433   4580     88       N  
ATOM   2214  CA  GLU A 139     -38.986  -9.560  51.209  1.00108.78           C  
ANISOU 2214  CA  GLU A 139     9691  19423  12216    884   4434    -47       C  
ATOM   2215  C   GLU A 139     -38.313  -8.198  51.366  1.00107.25           C  
ANISOU 2215  C   GLU A 139     9865  18910  11977   1435   4448   -326       C  
ATOM   2216  O   GLU A 139     -38.453  -7.323  50.511  1.00106.70           O  
ANISOU 2216  O   GLU A 139     9690  18716  12134   1850   4301   -440       O  
ATOM   2217  CB  GLU A 139     -40.506  -9.391  51.200  1.00115.18           C  
ANISOU 2217  CB  GLU A 139     9933  20672  13159    999   4604    -55       C  
ATOM   2218  H   GLU A 139     -39.195 -10.624  52.857  1.00134.31           H  
ATOM   2219  HA  GLU A 139     -38.719  -9.930  50.353  1.00133.70           H  
ATOM   2220  N   GLU A 140     -37.582  -8.029  52.464  1.00143.64           N  
ANISOU 2220  N   GLU A 140    14938  23361  16279   1418   4605   -428       N  
ATOM   2221  CA  GLU A 140     -36.881  -6.785  52.748  1.00142.69           C  
ANISOU 2221  CA  GLU A 140    15240  22899  16075   1864   4612   -710       C  
ATOM   2222  C   GLU A 140     -35.851  -6.452  51.671  1.00136.89           C  
ANISOU 2222  C   GLU A 140    14734  21762  15515   2003   4273   -729       C  
ATOM   2223  O   GLU A 140     -35.183  -7.341  51.140  1.00132.68           O  
ANISOU 2223  O   GLU A 140    14245  21157  15011   1667   4073   -538       O  
ATOM   2224  CB  GLU A 140     -36.197  -6.876  54.114  1.00143.34           C  
ANISOU 2224  CB  GLU A 140    15803  22902  15758   1709   4791   -788       C  
ATOM   2225  CG  GLU A 140     -35.413  -5.637  54.511  1.00142.80           C  
ANISOU 2225  CG  GLU A 140    16228  22461  15567   2092   4775  -1099       C  
ATOM   2226  CD  GLU A 140     -34.742  -5.786  55.863  1.00143.78           C  
ANISOU 2226  CD  GLU A 140    16828  22537  15266   1898   4915  -1173       C  
ATOM   2227  OE1 GLU A 140     -35.027  -6.780  56.564  1.00145.62           O  
ANISOU 2227  OE1 GLU A 140    16995  23044  15292   1519   5070   -978       O  
ATOM   2228  OE2 GLU A 140     -33.925  -4.912  56.222  1.00143.05           O  
ANISOU 2228  OE2 GLU A 140    17197  22117  15038   2106   4847  -1419       O  
ATOM   2229  H   GLU A 140     -37.476  -8.632  53.069  1.00152.41           H  
ATOM   2230  HA  GLU A 140     -37.524  -6.060  52.782  1.00151.42           H  
ATOM   2231  HB2 GLU A 140     -36.876  -7.023  54.791  1.00152.52           H  
ATOM   2232  HB3 GLU A 140     -35.579  -7.623  54.103  1.00152.52           H  
ATOM   2233  HG2 GLU A 140     -34.723  -5.473  53.849  1.00152.77           H  
ATOM   2234  HG3 GLU A 140     -36.017  -4.880  54.557  1.00152.77           H  
ATOM   2235  N   GLU A 141     -35.737  -5.165  51.353  1.00112.23           N  
ANISOU 2235  N   GLU A 141    11773  18361  12507   2495   4216   -956       N  
ATOM   2236  CA  GLU A 141     -34.703  -4.676  50.449  1.00107.43           C  
ANISOU 2236  CA  GLU A 141    11472  17311  12037   2658   3926   -998       C  
ATOM   2237  C   GLU A 141     -33.442  -4.356  51.246  1.00105.46           C  
ANISOU 2237  C   GLU A 141    11831  16720  11520   2621   3921  -1152       C  
ATOM   2238  O   GLU A 141     -33.461  -3.496  52.128  1.00108.53           O  
ANISOU 2238  O   GLU A 141    12494  16997  11746   2836   4074  -1390       O  
ATOM   2239  CB  GLU A 141     -35.185  -3.438  49.692  1.00109.23           C  
ANISOU 2239  CB  GLU A 141    11637  17349  12517   3169   3834  -1138       C  
ATOM   2240  H   GLU A 141     -36.255  -4.548  51.653  1.00127.71           H  
ATOM   2241  HA  GLU A 141     -34.488  -5.365  49.801  1.00124.74           H  
ATOM   2242  N   THR A 142     -32.354  -5.053  50.931  1.00 89.68           N  
ANISOU 2242  N   THR A 142    10057  14521   9498   2310   3703  -1017       N  
ATOM   2243  CA  THR A 142     -31.115  -4.951  51.697  1.00 89.82           C  
ANISOU 2243  CA  THR A 142    10638  14193   9295   2140   3601  -1115       C  
ATOM   2244  C   THR A 142     -29.923  -4.585  50.815  1.00 88.19           C  
ANISOU 2244  C   THR A 142    10758  13442   9309   2108   3227  -1128       C  
ATOM   2245  O   THR A 142     -29.012  -3.883  51.254  1.00 88.01           O  
ANISOU 2245  O   THR A 142    11188  13082   9169   2160   3147  -1309       O  
ATOM   2246  CB  THR A 142     -30.800  -6.276  52.420  1.00 90.77           C  
ANISOU 2246  CB  THR A 142    10802  14486   9200   1627   3598   -908       C  
ATOM   2247  OG1 THR A 142     -30.562  -7.308  51.454  1.00 89.89           O  
ANISOU 2247  OG1 THR A 142    10522  14294   9337   1296   3328   -646       O  
ATOM   2248  CG2 THR A 142     -31.956  -6.686  53.325  1.00 92.35           C  
ANISOU 2248  CG2 THR A 142    10691  15249   9150   1586   3995   -866       C  
ATOM   2249  H   THR A 142     -32.308  -5.599  50.268  1.00101.03           H  
ATOM   2250  HA  THR A 142     -31.216  -4.259  52.368  1.00100.52           H  
ATOM   2251  HB  THR A 142     -30.009  -6.162  52.970  1.00101.14           H  
ATOM   2252  HG1 THR A 142     -30.390  -8.033  51.843  1.00101.14           H  
ATOM   2253 HG21 THR A 142     -31.746  -7.520  53.773  1.00103.27           H  
ATOM   2254 HG22 THR A 142     -32.114  -6.000  53.992  1.00103.27           H  
ATOM   2255 HG23 THR A 142     -32.762  -6.805  52.798  1.00103.27           H  
ATOM   2256  N   THR A 143     -29.931  -5.067  49.576  1.00 77.84           N  
ANISOU 2256  N   THR A 143     9214  12064   8298   1998   3003   -940       N  
ATOM   2257  CA  THR A 143     -28.802  -4.870  48.671  1.00 76.34           C  
ANISOU 2257  CA  THR A 143     9286  11414   8305   1918   2671   -918       C  
ATOM   2258  C   THR A 143     -28.603  -3.399  48.303  1.00 75.45           C  
ANISOU 2258  C   THR A 143     9424  10962   8282   2314   2643  -1127       C  
ATOM   2259  O   THR A 143     -29.563  -2.631  48.223  1.00 75.74           O  
ANISOU 2259  O   THR A 143     9306  11118   8354   2719   2818  -1231       O  
ATOM   2260  CB  THR A 143     -28.974  -5.688  47.372  1.00 75.54           C  
ANISOU 2260  CB  THR A 143     8881  11346   8476   1745   2465   -687       C  
ATOM   2261  OG1 THR A 143     -27.852  -5.459  46.511  1.00 74.11           O  
ANISOU 2261  OG1 THR A 143     8959  10746   8454   1682   2183   -676       O  
ATOM   2262  CG2 THR A 143     -30.257  -5.300  46.641  1.00 75.55           C  
ANISOU 2262  CG2 THR A 143     8466  11597   8644   2055   2557   -668       C  
ATOM   2263  H   THR A 143     -30.581  -5.514  49.234  1.00 85.61           H  
ATOM   2264  HA  THR A 143     -27.994  -5.177  49.109  1.00 82.88           H  
ATOM   2265  HB  THR A 143     -29.022  -6.631  47.591  1.00 80.74           H  
ATOM   2266  HG1 THR A 143     -27.939  -5.901  45.802  1.00 80.74           H  
ATOM   2267 HG21 THR A 143     -30.347  -5.824  45.829  1.00 81.58           H  
ATOM   2268 HG22 THR A 143     -31.025  -5.466  47.209  1.00 81.58           H  
ATOM   2269 HG23 THR A 143     -30.234  -4.359  46.408  1.00 81.58           H  
ATOM   2270  N   GLU A 144     -27.346  -3.026  48.079  1.00 75.26           N  
ANISOU 2270  N   GLU A 144     9787  10514   8295   2191   2419  -1180       N  
ATOM   2271  CA  GLU A 144     -26.985  -1.664  47.697  1.00 74.43           C  
ANISOU 2271  CA  GLU A 144    10001  10007   8273   2472   2358  -1354       C  
ATOM   2272  C   GLU A 144     -26.829  -1.527  46.183  1.00 72.95           C  
ANISOU 2272  C   GLU A 144     9727   9611   8380   2504   2141  -1208       C  
ATOM   2273  O   GLU A 144     -26.719  -0.416  45.660  1.00 72.30           O  
ANISOU 2273  O   GLU A 144     9875   9202   8395   2757   2091  -1298       O  
ATOM   2274  CB  GLU A 144     -25.680  -1.249  48.381  1.00 74.48           C  
ANISOU 2274  CB  GLU A 144    10487   9687   8124   2269   2244  -1506       C  
ATOM   2275  CG  GLU A 144     -25.666  -1.452  49.888  1.00 76.13           C  
ANISOU 2275  CG  GLU A 144    10842  10090   7992   2183   2410  -1641       C  
ATOM   2276  CD  GLU A 144     -24.331  -1.088  50.513  0.26 76.29           C  
ANISOU 2276  CD  GLU A 144    11312   9815   7859   1948   2238  -1783       C  
ATOM   2277  OE1 GLU A 144     -23.362  -0.851  49.761  0.81 75.19           O  
ANISOU 2277  OE1 GLU A 144    11306   9362   7899   1791   1993  -1744       O  
ATOM   2278  OE2 GLU A 144     -24.250  -1.039  51.758  0.57 77.62           O  
ANISOU 2278  OE2 GLU A 144    11690  10091   7712   1905   2347  -1934       O  
ATOM   2279  H   GLU A 144     -26.671  -3.554  48.143  1.00 89.27           H  
ATOM   2280  HA  GLU A 144     -27.685  -1.056  47.985  1.00 88.37           H  
ATOM   2281  HB2 GLU A 144     -24.954  -1.772  48.007  1.00 89.35           H  
ATOM   2282  HB3 GLU A 144     -25.526  -0.307  48.210  1.00 89.35           H  
ATOM   2283  HG2 GLU A 144     -26.348  -0.892  50.290  1.00 93.97           H  
ATOM   2284  HG3 GLU A 144     -25.845  -2.385  50.084  1.00 93.97           H  
ATOM   2285  N   ALA A 145     -26.819  -2.661  45.489  1.00 61.41           N  
ANISOU 2285  N   ALA A 145     7974   8320   7038   2242   2014   -984       N  
ATOM   2286  CA  ALA A 145     -26.499  -2.702  44.066  1.00 60.09           C  
ANISOU 2286  CA  ALA A 145     7762   7969   7100   2199   1792   -841       C  
ATOM   2287  C   ALA A 145     -27.736  -2.964  43.208  1.00 60.31           C  
ANISOU 2287  C   ALA A 145     7371   8275   7271   2385   1805   -709       C  
ATOM   2288  O   ALA A 145     -28.868  -2.879  43.688  1.00 61.38           O  
ANISOU 2288  O   ALA A 145     7241   8726   7355   2612   1998   -748       O  
ATOM   2289  CB  ALA A 145     -25.441  -3.766  43.811  1.00 59.58           C  
ANISOU 2289  CB  ALA A 145     7727   7851   7060   1777   1607   -712       C  
ATOM   2290  H   ALA A 145     -26.998  -3.432  45.825  1.00 71.06           H  
ATOM   2291  HA  ALA A 145     -26.130  -1.844  43.803  1.00 70.67           H  
ATOM   2292  HB1 ALA A 145     -25.235  -3.785  42.863  1.00 69.24           H  
ATOM   2293  HB2 ALA A 145     -24.644  -3.547  44.319  1.00 69.24           H  
ATOM   2294  HB3 ALA A 145     -25.786  -4.628  44.092  1.00 69.24           H  
ATOM   2295  N   ASN A 146     -27.500  -3.268  41.934  1.00 58.43           N  
ANISOU 2295  N   ASN A 146     7064   7941   7196   2287   1596   -559       N  
ATOM   2296  CA  ASN A 146     -28.558  -3.615  40.992  1.00 58.86           C  
ANISOU 2296  CA  ASN A 146     6729   8257   7377   2399   1537   -420       C  
ATOM   2297  C   ASN A 146     -28.073  -4.683  40.012  1.00 58.48           C  
ANISOU 2297  C   ASN A 146     6608   8199   7414   2054   1322   -254       C  
ATOM   2298  O   ASN A 146     -26.946  -5.170  40.125  1.00 57.82           O  
ANISOU 2298  O   ASN A 146     6745   7926   7298   1767   1246   -247       O  
ATOM   2299  CB  ASN A 146     -29.025  -2.372  40.234  1.00 58.60           C  
ANISOU 2299  CB  ASN A 146     6762   8061   7444   2837   1494   -444       C  
ATOM   2300  CG  ASN A 146     -27.870  -1.556  39.685  1.00 57.32           C  
ANISOU 2300  CG  ASN A 146     7067   7399   7314   2821   1361   -469       C  
ATOM   2301  OD1 ASN A 146     -27.062  -2.048  38.897  1.00 56.49           O  
ANISOU 2301  OD1 ASN A 146     7043   7163   7257   2539   1194   -361       O  
ATOM   2302  ND2 ASN A 146     -27.791  -0.296  40.097  1.00 57.30           N  
ANISOU 2302  ND2 ASN A 146     7382   7112   7277   3117   1445   -617       N  
ATOM   2303  H   ASN A 146     -26.714  -3.280  41.585  1.00 67.13           H  
ATOM   2304  HA  ASN A 146     -29.315  -3.974  41.481  1.00 67.26           H  
ATOM   2305  HB2 ASN A 146     -29.580  -2.647  39.487  1.00 66.71           H  
ATOM   2306  HB3 ASN A 146     -29.533  -1.806  40.836  1.00 66.71           H  
ATOM   2307 HD21 ASN A 146     -28.376   0.014  40.645  1.00 68.22           H  
ATOM   2308 HD22 ASN A 146     -27.154   0.209  39.815  1.00 68.22           H  
ATOM   2309  N   ALA A 147     -28.926  -5.038  39.054  1.00 54.15           N  
ANISOU 2309  N   ALA A 147     5746   7864   6965   2100   1218   -132       N  
ATOM   2310  CA  ALA A 147     -28.602  -6.068  38.071  1.00 54.23           C  
ANISOU 2310  CA  ALA A 147     5697   7876   7034   1794   1016      2       C  
ATOM   2311  C   ALA A 147     -27.325  -5.737  37.303  1.00 52.79           C  
ANISOU 2311  C   ALA A 147     5880   7300   6878   1727    875      5       C  
ATOM   2312  O   ALA A 147     -26.503  -6.614  37.047  1.00 52.55           O  
ANISOU 2312  O   ALA A 147     5941   7185   6841   1430    783     46       O  
ATOM   2313  CB  ALA A 147     -29.761  -6.254  37.106  1.00 55.36           C  
ANISOU 2313  CB  ALA A 147     5476   8298   7260   1896    900    107       C  
ATOM   2314  H   ALA A 147     -29.707  -4.693  38.951  1.00 60.28           H  
ATOM   2315  HA  ALA A 147     -28.461  -6.909  38.533  1.00 59.37           H  
ATOM   2316  HB1 ALA A 147     -29.528  -6.941  36.461  1.00 60.54           H  
ATOM   2317  HB2 ALA A 147     -30.548  -6.522  37.606  1.00 60.54           H  
ATOM   2318  HB3 ALA A 147     -29.929  -5.415  36.649  1.00 60.54           H  
ATOM   2319  N   GLY A 148     -27.165  -4.469  36.939  1.00 44.95           N  
ANISOU 2319  N   GLY A 148     5100   6068   5910   2008    867    -34       N  
ATOM   2320  CA  GLY A 148     -25.994  -4.025  36.206  1.00 43.60           C  
ANISOU 2320  CA  GLY A 148     5268   5544   5754   1927    763    -18       C  
ATOM   2321  C   GLY A 148     -24.696  -4.252  36.960  1.00 42.58           C  
ANISOU 2321  C   GLY A 148     5371   5237   5571   1665    808   -101       C  
ATOM   2322  O   GLY A 148     -23.739  -4.795  36.406  1.00 41.84           O  
ANISOU 2322  O   GLY A 148     5364   5045   5488   1429    714    -55       O  
ATOM   2323  H   GLY A 148     -27.729  -3.842  37.109  1.00 53.61           H  
ATOM   2324  HA2 GLY A 148     -25.944  -4.502  35.363  1.00 52.65           H  
ATOM   2325  HA3 GLY A 148     -26.075  -3.077  36.016  1.00 52.65           H  
ATOM   2326  N   GLN A 149     -24.659  -3.836  38.224  1.00 63.84           N  
ANISOU 2326  N   GLN A 149     8154   7909   8192   1721    949   -230       N  
ATOM   2327  CA  GLN A 149     -23.463  -3.994  39.047  1.00 63.37           C  
ANISOU 2327  CA  GLN A 149     8303   7713   8060   1484    964   -314       C  
ATOM   2328  C   GLN A 149     -23.128  -5.463  39.269  1.00 63.73           C  
ANISOU 2328  C   GLN A 149     8191   7940   8082   1196    913   -245       C  
ATOM   2329  O   GLN A 149     -21.958  -5.844  39.299  1.00 63.17           O  
ANISOU 2329  O   GLN A 149     8242   7754   8003    987    835   -248       O  
ATOM   2330  CB  GLN A 149     -23.639  -3.301  40.400  1.00 64.09           C  
ANISOU 2330  CB  GLN A 149     8532   7784   8037   1609   1117   -478       C  
ATOM   2331  CG  GLN A 149     -23.584  -1.781  40.343  1.00 63.90           C  
ANISOU 2331  CG  GLN A 149     8810   7450   8021   1854   1152   -589       C  
ATOM   2332  CD  GLN A 149     -23.528  -1.145  41.722  1.00 64.76           C  
ANISOU 2332  CD  GLN A 149     9133   7491   7983   1931   1289   -793       C  
ATOM   2333  OE1 GLN A 149     -23.038  -1.748  42.678  1.00 65.30           O  
ANISOU 2333  OE1 GLN A 149     9209   7672   7929   1712   1311   -847       O  
ATOM   2334  NE2 GLN A 149     -24.034   0.079  41.832  1.00 65.11           N  
ANISOU 2334  NE2 GLN A 149     9382   7339   8019   2262   1373   -910       N  
ATOM   2335  H   GLN A 149     -25.316  -3.457  38.629  1.00 69.37           H  
ATOM   2336  HA  GLN A 149     -22.712  -3.580  38.595  1.00 68.71           H  
ATOM   2337  HB2 GLN A 149     -24.502  -3.551  40.767  1.00 69.84           H  
ATOM   2338  HB3 GLN A 149     -22.933  -3.599  40.995  1.00 69.84           H  
ATOM   2339  HG2 GLN A 149     -22.790  -1.511  39.855  1.00 71.14           H  
ATOM   2340  HG3 GLN A 149     -24.378  -1.452  39.893  1.00 71.14           H  
ATOM   2341 HE21 GLN A 149     -24.370   0.468  41.143  1.00 76.31           H  
ATOM   2342 HE22 GLN A 149     -24.026   0.481  42.592  1.00 76.31           H  
ATOM   2343  N   PHE A 150     -24.160  -6.283  39.437  1.00 42.74           N  
ANISOU 2343  N   PHE A 150     5260   5565   5413   1187    954   -179       N  
ATOM   2344  CA  PHE A 150     -23.964  -7.707  39.669  1.00 43.68           C  
ANISOU 2344  CA  PHE A 150     5278   5815   5504    912    902    -99       C  
ATOM   2345  C   PHE A 150     -23.293  -8.344  38.462  1.00 43.08           C  
ANISOU 2345  C   PHE A 150     5229   5624   5515    775    734    -20       C  
ATOM   2346  O   PHE A 150     -22.411  -9.190  38.605  1.00 43.24           O  
ANISOU 2346  O   PHE A 150     5330   5580   5519    586    663     -1       O  
ATOM   2347  CB  PHE A 150     -25.297  -8.402  39.961  1.00 45.39           C  
ANISOU 2347  CB  PHE A 150     5195   6354   5698    886    981    -28       C  
ATOM   2348  CG  PHE A 150     -25.160  -9.867  40.263  1.00 46.73           C  
ANISOU 2348  CG  PHE A 150     5321   6609   5827    577    930     69       C  
ATOM   2349  CD1 PHE A 150     -25.149 -10.804  39.240  1.00 47.35           C  
ANISOU 2349  CD1 PHE A 150     5338   6666   5988    416    774    161       C  
ATOM   2350  CD2 PHE A 150     -25.039 -10.308  41.569  1.00 47.63           C  
ANISOU 2350  CD2 PHE A 150     5501   6799   5799    450   1031     67       C  
ATOM   2351  CE1 PHE A 150     -25.018 -12.152  39.516  1.00 48.69           C  
ANISOU 2351  CE1 PHE A 150     5531   6849   6121    143    718    246       C  
ATOM   2352  CE2 PHE A 150     -24.909 -11.655  41.851  1.00 48.87           C  
ANISOU 2352  CE2 PHE A 150     5672   6986   5910    173    971    180       C  
ATOM   2353  CZ  PHE A 150     -24.898 -12.578  40.823  1.00 49.27           C  
ANISOU 2353  CZ  PHE A 150     5680   6974   6066     24    813    268       C  
ATOM   2354  H   PHE A 150     -24.984  -6.039  39.420  1.00 51.61           H  
ATOM   2355  HA  PHE A 150     -23.384  -7.829  40.438  1.00 51.89           H  
ATOM   2356  HB2 PHE A 150     -25.710  -7.978  40.729  1.00 53.55           H  
ATOM   2357  HB3 PHE A 150     -25.873  -8.312  39.185  1.00 53.55           H  
ATOM   2358  HD1 PHE A 150     -25.228 -10.521  38.358  1.00 54.88           H  
ATOM   2359  HD2 PHE A 150     -25.044  -9.691  42.265  1.00 54.26           H  
ATOM   2360  HE1 PHE A 150     -25.012 -12.771  38.822  1.00 56.21           H  
ATOM   2361  HE2 PHE A 150     -24.829 -11.940  42.732  1.00 56.14           H  
ATOM   2362  HZ  PHE A 150     -24.812 -13.484  41.011  1.00 56.33           H  
ATOM   2363  N   LEU A 151     -23.712  -7.926  37.272  1.00 47.25           N  
ANISOU 2363  N   LEU A 151     5702   6133   6120    898    668     22       N  
ATOM   2364  CA  LEU A 151     -23.167  -8.473  36.040  1.00 46.95           C  
ANISOU 2364  CA  LEU A 151     5703   6009   6127    789    528     83       C  
ATOM   2365  C   LEU A 151     -21.752  -7.960  35.780  1.00 44.88           C  
ANISOU 2365  C   LEU A 151     5678   5506   5869    752    511     39       C  
ATOM   2366  O   LEU A 151     -20.879  -8.724  35.365  1.00 44.42           O  
ANISOU 2366  O   LEU A 151     5664   5398   5817    605    444     51       O  
ATOM   2367  CB  LEU A 151     -24.083  -8.134  34.861  1.00 47.65           C  
ANISOU 2367  CB  LEU A 151     5674   6176   6254    932    450    151       C  
ATOM   2368  CG  LEU A 151     -25.454  -8.816  34.897  1.00 49.91           C  
ANISOU 2368  CG  LEU A 151     5655   6759   6550    907    426    207       C  
ATOM   2369  CD1 LEU A 151     -26.371  -8.225  33.838  1.00 50.58           C  
ANISOU 2369  CD1 LEU A 151     5606   6946   6665   1110    329    268       C  
ATOM   2370  CD2 LEU A 151     -25.326 -10.323  34.709  1.00 51.69           C  
ANISOU 2370  CD2 LEU A 151     5839   7038   6764    610    334    247       C  
ATOM   2371  H   LEU A 151     -24.314  -7.323  37.153  1.00 56.02           H  
ATOM   2372  HA  LEU A 151     -23.125  -9.439  36.116  1.00 55.52           H  
ATOM   2373  HB2 LEU A 151     -24.232  -7.176  34.852  1.00 56.33           H  
ATOM   2374  HB3 LEU A 151     -23.642  -8.403  34.040  1.00 56.33           H  
ATOM   2375  HG  LEU A 151     -25.860  -8.658  35.764  1.00 59.65           H  
ATOM   2376 HD11 LEU A 151     -27.231  -8.672  33.880  1.00 60.68           H  
ATOM   2377 HD12 LEU A 151     -26.481  -7.277  34.011  1.00 60.68           H  
ATOM   2378 HD13 LEU A 151     -25.971  -8.358  32.964  1.00 60.68           H  
ATOM   2379 HD21 LEU A 151     -26.210 -10.720  34.737  1.00 60.22           H  
ATOM   2380 HD22 LEU A 151     -24.911 -10.500  33.851  1.00 60.22           H  
ATOM   2381 HD23 LEU A 151     -24.778 -10.684  35.423  1.00 60.22           H  
ATOM   2382  N   SER A 152     -21.525  -6.672  36.023  1.00 47.19           N  
ANISOU 2382  N   SER A 152     6121   5652   6158    882    575    -18       N  
ATOM   2383  CA  SER A 152     -20.208  -6.082  35.801  1.00 46.01           C  
ANISOU 2383  CA  SER A 152     6179   5290   6014    793    566    -54       C  
ATOM   2384  C   SER A 152     -19.208  -6.652  36.795  1.00 46.02           C  
ANISOU 2384  C   SER A 152     6201   5303   5982    616    564   -120       C  
ATOM   2385  O   SER A 152     -18.040  -6.860  36.466  1.00 45.59           O  
ANISOU 2385  O   SER A 152     6188   5189   5946    481    520   -123       O  
ATOM   2386  CB  SER A 152     -20.259  -4.556  35.919  1.00 46.02           C  
ANISOU 2386  CB  SER A 152     6386   5088   6013    939    625   -102       C  
ATOM   2387  OG  SER A 152     -20.519  -4.149  37.249  1.00 46.57           O  
ANISOU 2387  OG  SER A 152     6505   5158   6031   1004    710   -216       O  
ATOM   2388  H   SER A 152     -22.116  -6.119  36.317  1.00 55.92           H  
ATOM   2389  HA  SER A 152     -19.907  -6.305  34.907  1.00 54.61           H  
ATOM   2390  HB2 SER A 152     -19.405  -4.190  35.640  1.00 54.49           H  
ATOM   2391  HB3 SER A 152     -20.965  -4.220  35.345  1.00 54.49           H  
ATOM   2392  HG  SER A 152     -20.543  -3.310  37.294  1.00 54.49           H  
ATOM   2393  N   PHE A 153     -19.674  -6.904  38.013  1.00 39.24           N  
ANISOU 2393  N   PHE A 153     5299   4548   5062    627    614   -165       N  
ATOM   2394  CA  PHE A 153     -18.836  -7.501  39.042  1.00 40.11           C  
ANISOU 2394  CA  PHE A 153     5441   4690   5110    479    585   -206       C  
ATOM   2395  C   PHE A 153     -18.461  -8.930  38.657  1.00 40.42           C  
ANISOU 2395  C   PHE A 153     5377   4803   5177    366    491   -123       C  
ATOM   2396  O   PHE A 153     -17.313  -9.345  38.812  1.00 40.62           O  
ANISOU 2396  O   PHE A 153     5432   4797   5206    273    417   -137       O  
ATOM   2397  CB  PHE A 153     -19.554  -7.485  40.392  1.00 41.68           C  
ANISOU 2397  CB  PHE A 153     5641   5003   5191    520    674   -254       C  
ATOM   2398  CG  PHE A 153     -18.704  -7.956  41.534  1.00 43.17           C  
ANISOU 2398  CG  PHE A 153     5908   5220   5273    381    624   -290       C  
ATOM   2399  CD1 PHE A 153     -17.813  -7.093  42.152  1.00 43.49           C  
ANISOU 2399  CD1 PHE A 153     6118   5152   5255    336    600   -409       C  
ATOM   2400  CD2 PHE A 153     -18.794  -9.261  41.992  1.00 44.81           C  
ANISOU 2400  CD2 PHE A 153     6045   5553   5428    283    580   -198       C  
ATOM   2401  CE1 PHE A 153     -17.027  -7.523  43.204  1.00 45.32           C  
ANISOU 2401  CE1 PHE A 153     6410   5440   5369    212    516   -437       C  
ATOM   2402  CE2 PHE A 153     -18.009  -9.694  43.044  1.00 46.57           C  
ANISOU 2402  CE2 PHE A 153     6361   5800   5533    183    506   -208       C  
ATOM   2403  CZ  PHE A 153     -17.125  -8.824  43.650  1.00 46.77           C  
ANISOU 2403  CZ  PHE A 153     6519   5758   5493    157    466   -329       C  
ATOM   2404  H   PHE A 153     -20.478  -6.737  38.269  1.00 46.40           H  
ATOM   2405  HA  PHE A 153     -18.019  -6.986  39.127  1.00 47.80           H  
ATOM   2406  HB2 PHE A 153     -19.834  -6.576  40.586  1.00 50.65           H  
ATOM   2407  HB3 PHE A 153     -20.329  -8.064  40.341  1.00 50.65           H  
ATOM   2408  HD1 PHE A 153     -17.743  -6.214  41.854  1.00 52.00           H  
ATOM   2409  HD2 PHE A 153     -19.387  -9.851  41.587  1.00 53.25           H  
ATOM   2410  HE1 PHE A 153     -16.433  -6.935  43.611  1.00 53.70           H  
ATOM   2411  HE2 PHE A 153     -18.077 -10.572  43.344  1.00 55.87           H  
ATOM   2412  HZ  PHE A 153     -16.598  -9.114  44.359  1.00 53.22           H  
ATOM   2413  N   ALA A 154     -19.437  -9.674  38.147  1.00 44.89           N  
ANISOU 2413  N   ALA A 154     5824   5466   5766    381    484    -45       N  
ATOM   2414  CA  ALA A 154     -19.209 -11.047  37.718  1.00 45.90           C  
ANISOU 2414  CA  ALA A 154     5912   5611   5916    277    390     20       C  
ATOM   2415  C   ALA A 154     -18.213 -11.102  36.565  1.00 43.63           C  
ANISOU 2415  C   ALA A 154     5665   5223   5688    279    330      6       C  
ATOM   2416  O   ALA A 154     -17.414 -12.034  36.468  1.00 43.52           O  
ANISOU 2416  O   ALA A 154     5672   5178   5685    232    260      8       O  
ATOM   2417  CB  ALA A 154     -20.521 -11.698  37.310  1.00 48.11           C  
ANISOU 2417  CB  ALA A 154     6068   6007   6204    250    383     93       C  
ATOM   2418  H   ALA A 154     -20.247  -9.405  38.040  1.00 53.23           H  
ATOM   2419  HA  ALA A 154     -18.840 -11.553  38.459  1.00 54.45           H  
ATOM   2420  HB1 ALA A 154     -20.347 -12.610  37.028  1.00 56.01           H  
ATOM   2421  HB2 ALA A 154     -21.124 -11.696  38.070  1.00 56.01           H  
ATOM   2422  HB3 ALA A 154     -20.909 -11.194  36.578  1.00 56.01           H  
ATOM   2423  N   SER A 155     -18.265 -10.101  35.693  1.00 45.44           N  
ANISOU 2423  N   SER A 155     5917   5403   5945    350    365     -5       N  
ATOM   2424  CA  SER A 155     -17.410 -10.075  34.513  1.00 44.31           C  
ANISOU 2424  CA  SER A 155     5813   5199   5826    337    345     -6       C  
ATOM   2425  C   SER A 155     -15.932  -9.984  34.895  1.00 44.25           C  
ANISOU 2425  C   SER A 155     5823   5158   5832    270    350    -60       C  
ATOM   2426  O   SER A 155     -15.066 -10.429  34.145  1.00 44.36           O  
ANISOU 2426  O   SER A 155     5813   5180   5860    253    341    -70       O  
ATOM   2427  CB  SER A 155     -17.789  -8.904  33.600  1.00 44.14           C  
ANISOU 2427  CB  SER A 155     5853   5118   5801    413    385     24       C  
ATOM   2428  OG  SER A 155     -17.335  -7.669  34.128  1.00 44.09           O  
ANISOU 2428  OG  SER A 155     5948   5006   5800    413    448    -14       O  
ATOM   2429  H   SER A 155     -18.789  -9.423  35.762  1.00 52.69           H  
ATOM   2430  HA  SER A 155     -17.539 -10.897  34.013  1.00 51.89           H  
ATOM   2431  HB2 SER A 155     -17.384  -9.041  32.729  1.00 51.32           H  
ATOM   2432  HB3 SER A 155     -18.754  -8.873  33.514  1.00 51.32           H  
ATOM   2433  HG  SER A 155     -17.551  -7.040  33.615  1.00 51.32           H  
ATOM   2434  N   LEU A 156     -15.649  -9.418  36.064  1.00 41.12           N  
ANISOU 2434  N   LEU A 156     5455   4751   5419    236    362   -105       N  
ATOM   2435  CA  LEU A 156     -14.270  -9.244  36.515  1.00 42.76           C  
ANISOU 2435  CA  LEU A 156     5645   4966   5636    147    335   -160       C  
ATOM   2436  C   LEU A 156     -13.565 -10.582  36.714  1.00 43.72           C  
ANISOU 2436  C   LEU A 156     5676   5166   5769    159    247   -151       C  
ATOM   2437  O   LEU A 156     -12.339 -10.642  36.763  1.00 45.89           O  
ANISOU 2437  O   LEU A 156     5868   5497   6071    124    212   -186       O  
ATOM   2438  CB  LEU A 156     -14.225  -8.444  37.819  1.00 44.21           C  
ANISOU 2438  CB  LEU A 156     5907   5125   5766     96    334   -225       C  
ATOM   2439  CG  LEU A 156     -14.879  -7.059  37.811  1.00 43.51           C  
ANISOU 2439  CG  LEU A 156     5963   4908   5661    125    418   -260       C  
ATOM   2440  CD1 LEU A 156     -14.725  -6.401  39.168  1.00 45.01           C  
ANISOU 2440  CD1 LEU A 156     6266   5066   5769     74    411   -362       C  
ATOM   2441  CD2 LEU A 156     -14.294  -6.169  36.726  1.00 43.68           C  
ANISOU 2441  CD2 LEU A 156     6046   4816   5733     59    459   -245       C  
ATOM   2442  H   LEU A 156     -16.239  -9.125  36.618  1.00 47.92           H  
ATOM   2443  HA  LEU A 156     -13.780  -8.746  35.842  1.00 48.91           H  
ATOM   2444  HB2 LEU A 156     -14.668  -8.965  38.507  1.00 50.36           H  
ATOM   2445  HB3 LEU A 156     -13.295  -8.319  38.063  1.00 50.36           H  
ATOM   2446  HG  LEU A 156     -15.827  -7.161  37.635  1.00 50.23           H  
ATOM   2447 HD11 LEU A 156     -15.144  -5.527  39.143  1.00 50.85           H  
ATOM   2448 HD12 LEU A 156     -15.154  -6.956  39.838  1.00 50.85           H  
ATOM   2449 HD13 LEU A 156     -13.780  -6.310  39.368  1.00 50.85           H  
ATOM   2450 HD21 LEU A 156     -14.734  -5.305  36.756  1.00 49.14           H  
ATOM   2451 HD22 LEU A 156     -13.343  -6.062  36.885  1.00 49.14           H  
ATOM   2452 HD23 LEU A 156     -14.441  -6.586  35.863  1.00 49.14           H  
ATOM   2453  N   PHE A 157     -14.343 -11.651  36.830  1.00 40.71           N  
ANISOU 2453  N   PHE A 157     5310   4789   5369    209    206   -101       N  
ATOM   2454  CA  PHE A 157     -13.794 -12.981  37.064  1.00 41.69           C  
ANISOU 2454  CA  PHE A 157     5419   4922   5498    248    109    -81       C  
ATOM   2455  C   PHE A 157     -13.369 -13.674  35.769  1.00 40.51           C  
ANISOU 2455  C   PHE A 157     5248   4748   5396    322    110    -97       C  
ATOM   2456  O   PHE A 157     -12.665 -14.680  35.810  1.00 41.06           O  
ANISOU 2456  O   PHE A 157     5312   4805   5484    406     37   -106       O  
ATOM   2457  CB  PHE A 157     -14.819 -13.851  37.797  1.00 42.33           C  
ANISOU 2457  CB  PHE A 157     5578   4981   5523    224     67     -9       C  
ATOM   2458  CG  PHE A 157     -15.094 -13.407  39.207  1.00 44.65           C  
ANISOU 2458  CG  PHE A 157     5908   5329   5727    169     74      2       C  
ATOM   2459  CD1 PHE A 157     -15.851 -12.274  39.456  1.00 44.66           C  
ANISOU 2459  CD1 PHE A 157     5910   5364   5694    151    181    -33       C  
ATOM   2460  CD2 PHE A 157     -14.597 -14.125  40.282  1.00 46.92           C  
ANISOU 2460  CD2 PHE A 157     6255   5630   5943    161    -28     44       C  
ATOM   2461  CE1 PHE A 157     -16.104 -11.864  40.751  1.00 47.06           C  
ANISOU 2461  CE1 PHE A 157     6274   5722   5884    119    209    -52       C  
ATOM   2462  CE2 PHE A 157     -14.849 -13.722  41.579  1.00 49.78           C  
ANISOU 2462  CE2 PHE A 157     6681   6058   6176    103    -17     48       C  
ATOM   2463  CZ  PHE A 157     -15.602 -12.591  41.815  1.00 50.13           C  
ANISOU 2463  CZ  PHE A 157     6725   6145   6177     79    114    -13       C  
ATOM   2464  H   PHE A 157     -15.201 -11.633  36.776  1.00 47.09           H  
ATOM   2465  HA  PHE A 157     -13.011 -12.902  37.630  1.00 49.72           H  
ATOM   2466  HB2 PHE A 157     -15.658 -13.825  37.310  1.00 49.75           H  
ATOM   2467  HB3 PHE A 157     -14.488 -14.762  37.833  1.00 49.75           H  
ATOM   2468  HD1 PHE A 157     -16.190 -11.782  38.744  1.00 50.06           H  
ATOM   2469  HD2 PHE A 157     -14.089 -14.888  40.129  1.00 51.38           H  
ATOM   2470  HE1 PHE A 157     -16.613 -11.102  40.907  1.00 52.07           H  
ATOM   2471  HE2 PHE A 157     -14.509 -14.212  42.293  1.00 53.01           H  
ATOM   2472  HZ  PHE A 157     -15.772 -12.317  42.687  1.00 54.05           H  
ATOM   2473  N   LEU A 158     -13.788 -13.135  34.627  1.00 44.56           N  
ANISOU 2473  N   LEU A 158     5769   5250   5910    314    189   -104       N  
ATOM   2474  CA  LEU A 158     -13.542 -13.783  33.336  1.00 44.19           C  
ANISOU 2474  CA  LEU A 158     5741   5188   5860    378    204   -132       C  
ATOM   2475  C   LEU A 158     -12.060 -13.881  32.940  1.00 45.39           C  
ANISOU 2475  C   LEU A 158     5793   5415   6039    446    246   -195       C  
ATOM   2476  O   LEU A 158     -11.609 -14.951  32.536  1.00 45.48           O  
ANISOU 2476  O   LEU A 158     5819   5409   6052    566    218   -240       O  
ATOM   2477  CB  LEU A 158     -14.307 -13.055  32.225  1.00 43.72           C  
ANISOU 2477  CB  LEU A 158     5727   5126   5759    349    266   -110       C  
ATOM   2478  CG  LEU A 158     -15.836 -13.128  32.284  1.00 43.74           C  
ANISOU 2478  CG  LEU A 158     5771   5110   5739    318    215    -54       C  
ATOM   2479  CD1 LEU A 158     -16.442 -12.240  31.209  1.00 44.25           C  
ANISOU 2479  CD1 LEU A 158     5864   5191   5759    331    250    -20       C  
ATOM   2480  CD2 LEU A 158     -16.338 -14.553  32.125  1.00 44.72           C  
ANISOU 2480  CD2 LEU A 158     5955   5188   5847    301    118    -58       C  
ATOM   2481  H   LEU A 158     -14.219 -12.393  34.570  1.00 51.44           H  
ATOM   2482  HA  LEU A 158     -13.888 -14.688  33.380  1.00 51.39           H  
ATOM   2483  HB2 LEU A 158     -14.063 -12.116  32.254  1.00 50.77           H  
ATOM   2484  HB3 LEU A 158     -14.035 -13.430  31.373  1.00 50.77           H  
ATOM   2485  HG  LEU A 158     -16.134 -12.799  33.147  1.00 50.25           H  
ATOM   2486 HD11 LEU A 158     -17.409 -12.298  31.261  1.00 51.13           H  
ATOM   2487 HD12 LEU A 158     -16.157 -11.325  31.358  1.00 51.13           H  
ATOM   2488 HD13 LEU A 158     -16.138 -12.545  30.340  1.00 51.13           H  
ATOM   2489 HD21 LEU A 158     -17.307 -14.553  32.168  1.00 50.49           H  
ATOM   2490 HD22 LEU A 158     -16.045 -14.897  31.266  1.00 50.49           H  
ATOM   2491 HD23 LEU A 158     -15.975 -15.097  32.841  1.00 50.49           H  
ATOM   2492  N   PRO A 159     -11.302 -12.772  33.040  1.00 43.72           N  
ANISOU 2492  N   PRO A 159     5476   5289   5846    367    319   -205       N  
ATOM   2493  CA  PRO A 159      -9.924 -12.773  32.522  1.00 45.61           C  
ANISOU 2493  CA  PRO A 159     5558   5664   6109    397    390   -259       C  
ATOM   2494  C   PRO A 159      -9.017 -13.883  33.076  1.00 46.36           C  
ANISOU 2494  C   PRO A 159     5534   5828   6253    555    300   -304       C  
ATOM   2495  O   PRO A 159      -8.252 -14.458  32.300  1.00 46.55           O  
ANISOU 2495  O   PRO A 159     5468   5937   6280    691    363   -364       O  
ATOM   2496  CB  PRO A 159      -9.397 -11.395  32.942  1.00 47.82           C  
ANISOU 2496  CB  PRO A 159     5757   6003   6409    212    439   -247       C  
ATOM   2497  CG  PRO A 159     -10.603 -10.553  33.067  1.00 46.78           C  
ANISOU 2497  CG  PRO A 159     5807   5724   6243    135    445   -196       C  
ATOM   2498  CD  PRO A 159     -11.663 -11.460  33.604  1.00 44.19           C  
ANISOU 2498  CD  PRO A 159     5567   5322   5903    237    346   -176       C  
ATOM   2499  HA  PRO A 159      -9.933 -12.827  31.554  1.00 56.22           H  
ATOM   2500  HB2 PRO A 159      -8.937 -11.466  33.793  1.00 57.63           H  
ATOM   2501  HB3 PRO A 159      -8.804 -11.048  32.257  1.00 57.63           H  
ATOM   2502  HG2 PRO A 159     -10.431  -9.825  33.684  1.00 55.57           H  
ATOM   2503  HG3 PRO A 159     -10.855 -10.211  32.195  1.00 55.57           H  
ATOM   2504  HD2 PRO A 159     -11.627 -11.486  34.573  1.00 51.89           H  
ATOM   2505  HD3 PRO A 159     -12.537 -11.184  33.287  1.00 51.89           H  
ATOM   2506  N   LYS A 160      -9.107 -14.180  34.371  1.00 53.19           N  
ANISOU 2506  N   LYS A 160     6412   6660   7136    563    158   -274       N  
ATOM   2507  CA  LYS A 160      -8.227 -15.170  34.999  1.00 53.89           C  
ANISOU 2507  CA  LYS A 160     6408   6806   7263    737     35   -289       C  
ATOM   2508  C   LYS A 160      -8.994 -16.365  35.565  1.00 52.55           C  
ANISOU 2508  C   LYS A 160     6455   6447   7065    838    -96   -234       C  
ATOM   2509  O   LYS A 160      -8.497 -17.070  36.445  1.00 53.38           O  
ANISOU 2509  O   LYS A 160     6557   6549   7178    958   -241   -203       O  
ATOM   2510  CB  LYS A 160      -7.405 -14.512  36.114  1.00 56.52           C  
ANISOU 2510  CB  LYS A 160     6568   7293   7614    647    -54   -286       C  
ATOM   2511  CG  LYS A 160      -6.402 -13.483  35.624  1.00 58.29           C  
ANISOU 2511  CG  LYS A 160     6548   7721   7879    514     53   -338       C  
ATOM   2512  CD  LYS A 160      -5.294 -14.133  34.814  1.00 58.11           C  
ANISOU 2512  CD  LYS A 160     6289   7877   7911    704    117   -396       C  
ATOM   2513  CE  LYS A 160      -4.218 -13.129  34.437  1.00 59.88           C  
ANISOU 2513  CE  LYS A 160     6219   8361   8172    521    232   -431       C  
ATOM   2514  NZ  LYS A 160      -3.250 -13.707  33.465  1.00 59.74           N  
ANISOU 2514  NZ  LYS A 160     5954   8558   8189    713    362   -494       N  
ATOM   2515  H   LYS A 160      -9.671 -13.821  34.912  1.00 59.76           H  
ATOM   2516  HA  LYS A 160      -7.608 -15.505  34.332  1.00 61.38           H  
ATOM   2517  HB2 LYS A 160      -8.012 -14.065  36.725  1.00 63.51           H  
ATOM   2518  HB3 LYS A 160      -6.914 -15.201  36.586  1.00 63.51           H  
ATOM   2519  HG2 LYS A 160      -6.854 -12.838  35.058  1.00 66.45           H  
ATOM   2520  HG3 LYS A 160      -6.000 -13.038  36.387  1.00 66.45           H  
ATOM   2521  HD2 LYS A 160      -4.883 -14.836  35.341  1.00 68.47           H  
ATOM   2522  HD3 LYS A 160      -5.667 -14.500  33.998  1.00 68.47           H  
ATOM   2523  HE2 LYS A 160      -4.633 -12.354  34.028  1.00 70.37           H  
ATOM   2524  HE3 LYS A 160      -3.730 -12.869  35.233  1.00 70.37           H  
ATOM   2525  HZ1 LYS A 160      -2.630 -13.103  33.258  1.00 73.87           H  
ATOM   2526  HZ2 LYS A 160      -2.853 -14.420  33.819  1.00 73.87           H  
ATOM   2527  HZ3 LYS A 160      -3.675 -13.951  32.722  1.00 73.87           H  
ATOM   2528  N   LEU A 161     -10.197 -16.596  35.049  1.00 53.40           N  
ANISOU 2528  N   LEU A 161     6753   6403   7133    775    -58   -210       N  
ATOM   2529  CA  LEU A 161     -11.036 -17.692  35.523  1.00 52.66           C  
ANISOU 2529  CA  LEU A 161     6876   6124   7007    789   -167   -145       C  
ATOM   2530  C   LEU A 161     -10.347 -19.046  35.362  1.00 52.70           C  
ANISOU 2530  C   LEU A 161     6970   6014   7039   1022   -260   -174       C  
ATOM   2531  O   LEU A 161     -10.385 -19.878  36.268  1.00 53.18           O  
ANISOU 2531  O   LEU A 161     7170   5953   7085   1076   -400    -95       O  
ATOM   2532  CB  LEU A 161     -12.373 -17.709  34.773  1.00 51.41           C  
ANISOU 2532  CB  LEU A 161     6850   5869   6812    661   -113   -132       C  
ATOM   2533  CG  LEU A 161     -13.434 -18.679  35.297  1.00 51.53           C  
ANISOU 2533  CG  LEU A 161     7066   5724   6791    569   -208    -48       C  
ATOM   2534  CD1 LEU A 161     -13.867 -18.309  36.707  1.00 52.61           C  
ANISOU 2534  CD1 LEU A 161     7189   5916   6886    451   -234     52       C  
ATOM   2535  CD2 LEU A 161     -14.635 -18.710  34.364  1.00 51.29           C  
ANISOU 2535  CD2 LEU A 161     7103   5653   6733    438   -174    -56       C  
ATOM   2536  H   LEU A 161     -10.553 -16.130  34.420  1.00 59.03           H  
ATOM   2537  HA  LEU A 161     -11.223 -17.562  36.466  1.00 57.84           H  
ATOM   2538  HB2 LEU A 161     -12.754 -16.817  34.812  1.00 56.75           H  
ATOM   2539  HB3 LEU A 161     -12.200 -17.944  33.848  1.00 56.75           H  
ATOM   2540  HG  LEU A 161     -13.056 -19.572  35.326  1.00 57.43           H  
ATOM   2541 HD11 LEU A 161     -14.538 -18.942  37.007  1.00 58.98           H  
ATOM   2542 HD12 LEU A 161     -13.095 -18.342  37.293  1.00 58.98           H  
ATOM   2543 HD13 LEU A 161     -14.238 -17.413  36.698  1.00 58.98           H  
ATOM   2544 HD21 LEU A 161     -15.292 -19.330  34.716  1.00 56.83           H  
ATOM   2545 HD22 LEU A 161     -15.016 -17.819  34.311  1.00 56.83           H  
ATOM   2546 HD23 LEU A 161     -14.344 -18.999  33.485  1.00 56.83           H  
ATOM   2547  N   VAL A 162      -9.710 -19.258  34.213  1.00 48.22           N  
ANISOU 2547  N   VAL A 162     6347   5478   6495   1176   -176   -284       N  
ATOM   2548  CA  VAL A 162      -9.132 -20.559  33.889  1.00 48.27           C  
ANISOU 2548  CA  VAL A 162     6475   5343   6521   1450   -242   -346       C  
ATOM   2549  C   VAL A 162      -7.833 -20.834  34.650  1.00 49.54           C  
ANISOU 2549  C   VAL A 162     6459   5620   6744   1692   -337   -340       C  
ATOM   2550  O   VAL A 162      -7.356 -21.969  34.679  1.00 49.73           O  
ANISOU 2550  O   VAL A 162     6607   5496   6790   1972   -433   -365       O  
ATOM   2551  CB  VAL A 162      -8.855 -20.688  32.367  1.00 48.00           C  
ANISOU 2551  CB  VAL A 162     6443   5334   6460   1566    -93   -493       C  
ATOM   2552  CG1 VAL A 162     -10.122 -20.420  31.577  1.00 47.21           C  
ANISOU 2552  CG1 VAL A 162     6511   5147   6280   1336    -41   -493       C  
ATOM   2553  CG2 VAL A 162      -7.750 -19.738  31.918  1.00 48.89           C  
ANISOU 2553  CG2 VAL A 162     6214   5764   6598   1614     65   -556       C  
ATOM   2554  H   VAL A 162      -9.600 -18.663  33.602  1.00 52.29           H  
ATOM   2555  HA  VAL A 162      -9.767 -21.250  34.133  1.00 52.66           H  
ATOM   2556  HB  VAL A 162      -8.568 -21.594  32.174  1.00 53.33           H  
ATOM   2557 HG11 VAL A 162      -9.927 -20.506  30.630  1.00 52.56           H  
ATOM   2558 HG12 VAL A 162     -10.797 -21.066  31.836  1.00 52.56           H  
ATOM   2559 HG13 VAL A 162     -10.431 -19.522  31.771  1.00 52.56           H  
ATOM   2560 HG21 VAL A 162      -7.607 -19.848  30.965  1.00 54.27           H  
ATOM   2561 HG22 VAL A 162      -8.021 -18.826  32.109  1.00 54.27           H  
ATOM   2562 HG23 VAL A 162      -6.936 -19.950  32.401  1.00 54.27           H  
ATOM   2563  N   VAL A 163      -7.266 -19.802  35.266  1.00 53.16           N  
ANISOU 2563  N   VAL A 163     6640   6332   7226   1592   -328   -312       N  
ATOM   2564  CA  VAL A 163      -5.974 -19.930  35.933  1.00 54.75           C  
ANISOU 2564  CA  VAL A 163     6598   6721   7485   1797   -436   -313       C  
ATOM   2565  C   VAL A 163      -6.119 -20.585  37.303  1.00 55.38           C  
ANISOU 2565  C   VAL A 163     6847   6667   7528   1850   -672   -181       C  
ATOM   2566  O   VAL A 163      -5.279 -21.390  37.704  1.00 56.12           O  
ANISOU 2566  O   VAL A 163     6906   6763   7655   2147   -823   -165       O  
ATOM   2567  CB  VAL A 163      -5.289 -18.556  36.087  1.00 56.26           C  
ANISOU 2567  CB  VAL A 163     6437   7238   7701   1609   -362   -337       C  
ATOM   2568  CG1 VAL A 163      -3.962 -18.684  36.825  1.00 58.02           C  
ANISOU 2568  CG1 VAL A 163     6359   7706   7981   1789   -510   -337       C  
ATOM   2569  CG2 VAL A 163      -5.064 -17.928  34.723  1.00 55.95           C  
ANISOU 2569  CG2 VAL A 163     6252   7331   7675   1547   -120   -436       C  
ATOM   2570  H   VAL A 163      -7.610 -19.015  35.312  1.00 60.21           H  
ATOM   2571  HA  VAL A 163      -5.396 -20.492  35.393  1.00 62.85           H  
ATOM   2572  HB  VAL A 163      -5.865 -17.968  36.600  1.00 63.29           H  
ATOM   2573 HG11 VAL A 163      -3.560 -17.805  36.904  1.00 65.70           H  
ATOM   2574 HG12 VAL A 163      -4.126 -19.054  37.706  1.00 65.70           H  
ATOM   2575 HG13 VAL A 163      -3.377 -19.272  36.322  1.00 65.70           H  
ATOM   2576 HG21 VAL A 163      -4.633 -17.067  34.839  1.00 63.20           H  
ATOM   2577 HG22 VAL A 163      -4.498 -18.514  34.196  1.00 63.20           H  
ATOM   2578 HG23 VAL A 163      -5.921 -17.813  34.284  1.00 63.20           H  
ATOM   2579  N   GLY A 164      -7.184 -20.238  38.018  1.00 51.74           N  
ANISOU 2579  N   GLY A 164     6569   6103   6984   1578   -699    -82       N  
ATOM   2580  CA  GLY A 164      -7.428 -20.797  39.335  1.00 52.51           C  
ANISOU 2580  CA  GLY A 164     6862   6089   7001   1575   -893     62       C  
ATOM   2581  C   GLY A 164      -8.139 -19.825  40.254  1.00 53.45           C  
ANISOU 2581  C   GLY A 164     6993   6296   7018   1267   -875    125       C  
ATOM   2582  O   GLY A 164      -8.323 -18.659  39.915  1.00 53.70           O  
ANISOU 2582  O   GLY A 164     6872   6469   7064   1084   -732     50       O  
ATOM   2583  H   GLY A 164      -7.782 -19.678  37.758  1.00 57.85           H  
ATOM   2584  HA2 GLY A 164      -7.972 -21.595  39.252  1.00 57.59           H  
ATOM   2585  HA3 GLY A 164      -6.583 -21.043  39.743  1.00 57.59           H  
ATOM   2586  N   GLU A 165      -8.534 -20.311  41.426  1.00 53.42           N  
ANISOU 2586  N   GLU A 165     7205   6198   6895   1221  -1013    264       N  
ATOM   2587  CA AGLU A 165      -9.287 -19.504  42.376  0.61 54.52           C  
ANISOU 2587  CA AGLU A 165     7399   6418   6900    954   -977    315       C  
ATOM   2588  CA BGLU A 165      -9.288 -19.504  42.376  0.39 54.52           C  
ANISOU 2588  CA BGLU A 165     7399   6418   6900    954   -977    315       C  
ATOM   2589  C  AGLU A 165      -8.442 -18.365  42.939  0.61 56.53           C  
ANISOU 2589  C  AGLU A 165     7409   6939   7129    900  -1021    239       C  
ATOM   2590  C  BGLU A 165      -8.443 -18.366  42.943  0.39 56.53           C  
ANISOU 2590  C  BGLU A 165     7410   6939   7128    899  -1022    239       C  
ATOM   2591  O  AGLU A 165      -8.919 -17.241  43.078  0.61 57.41           O  
ANISOU 2591  O  AGLU A 165     7480   7137   7198    690   -900    177       O  
ATOM   2592  O  BGLU A 165      -8.923 -17.243  43.090  0.39 57.42           O  
ANISOU 2592  O  BGLU A 165     7482   7137   7197    689   -901    178       O  
ATOM   2593  CB AGLU A 165      -9.811 -20.380  43.516  0.61 54.88           C  
ANISOU 2593  CB AGLU A 165     7746   6321   6786    918  -1106    495       C  
ATOM   2594  CB BGLU A 165      -9.815 -20.381  43.513  0.39 54.88           C  
ANISOU 2594  CB BGLU A 165     7746   6320   6787    918  -1105    495       C  
ATOM   2595  CG  GLU A 165     -10.736 -19.657  44.481  1.00 55.91           C  
ANISOU 2595  CG  GLU A 165     7958   6542   6743    652  -1022    543       C  
ATOM   2596  CD  GLU A 165     -11.308 -20.578  45.541  0.50 56.13           C  
ANISOU 2596  CD  GLU A 165     8298   6442   6585    582  -1112    742       C  
ATOM   2597  OE1 GLU A 165     -10.925 -21.766  45.567  0.50 55.67           O  
ANISOU 2597  OE1 GLU A 165     8424   6190   6540    744  -1272    856       O  
ATOM   2598  OE2 GLU A 165     -12.143 -20.115  46.346  0.50 56.82           O  
ANISOU 2598  OE2 GLU A 165     8467   6618   6503    371  -1013    788       O  
ATOM   2599  HA AGLU A 165     -10.051 -19.114  41.923  0.61 62.67           H  
ATOM   2600  HA BGLU A 165     -10.050 -19.112  41.922  0.39 62.67           H  
ATOM   2601  N   LYS A 166      -7.187 -18.660  43.258  1.00 58.87           N  
ANISOU 2601  N   LYS A 166     7550   7364   7453   1093  -1207    239       N  
ATOM   2602  CA  LYS A 166      -6.295 -17.665  43.841  1.00 60.83           C  
ANISOU 2602  CA  LYS A 166     7554   7886   7673   1006  -1296    166       C  
ATOM   2603  C   LYS A 166      -5.967 -16.551  42.848  1.00 61.13           C  
ANISOU 2603  C   LYS A 166     7327   8058   7841    878  -1114     15       C  
ATOM   2604  O   LYS A 166      -6.097 -15.369  43.166  1.00 62.45           O  
ANISOU 2604  O   LYS A 166     7461   8311   7957    635  -1058    -54       O  
ATOM   2605  CB  LYS A 166      -5.008 -18.330  44.334  1.00 61.59           C  
ANISOU 2605  CB  LYS A 166     7491   8129   7783   1265  -1562    210       C  
ATOM   2606  CG  LYS A 166      -3.995 -17.367  44.936  1.00 63.54           C  
ANISOU 2606  CG  LYS A 166     7442   8700   8001   1148  -1699    132       C  
ATOM   2607  CD  LYS A 166      -2.954 -18.107  45.768  1.00 64.47           C  
ANISOU 2607  CD  LYS A 166     7454   8971   8069   1400  -2027    219       C  
ATOM   2608  CE  LYS A 166      -1.536 -17.689  45.405  1.00 65.48           C  
ANISOU 2608  CE  LYS A 166     7079   9457   8343   1476  -2114    112       C  
ATOM   2609  NZ  LYS A 166      -1.307 -16.234  45.604  1.00 66.79           N  
ANISOU 2609  NZ  LYS A 166     7061   9836   8479   1087  -2070    -15       N  
ATOM   2610  HA  LYS A 166      -6.734 -17.261  44.606  1.00 64.35           H  
ATOM   2611  HB2 LYS A 166      -5.237 -18.981  45.016  1.00 66.77           H  
ATOM   2612  HB3 LYS A 166      -4.582 -18.776  43.586  1.00 66.77           H  
ATOM   2613  HG2 LYS A 166      -3.536 -16.897  44.222  1.00 70.18           H  
ATOM   2614  HG3 LYS A 166      -4.454 -16.737  45.513  1.00 70.18           H  
ATOM   2615  HD2 LYS A 166      -3.097 -17.910  46.707  1.00 72.55           H  
ATOM   2616  HD3 LYS A 166      -3.038 -19.061  45.609  1.00 72.55           H  
ATOM   2617  HE2 LYS A 166      -0.910 -18.173  45.965  1.00 73.16           H  
ATOM   2618  HE3 LYS A 166      -1.375 -17.894  44.471  1.00 73.16           H  
ATOM   2619  HZ1 LYS A 166      -0.470 -16.025  45.383  1.00 72.59           H  
ATOM   2620  HZ2 LYS A 166      -1.866 -15.765  45.095  1.00 72.59           H  
ATOM   2621  HZ3 LYS A 166      -1.442 -16.019  46.457  1.00 72.59           H  
ATOM   2622  N   ALA A 167      -5.550 -16.934  41.645  1.00 49.81           N  
ANISOU 2622  N   ALA A 167     5745   6623   6558   1040  -1015    -36       N  
ATOM   2623  CA  ALA A 167      -5.188 -15.968  40.610  1.00 49.97           C  
ANISOU 2623  CA  ALA A 167     5532   6774   6681    916   -827   -152       C  
ATOM   2624  C   ALA A 167      -6.393 -15.148  40.157  1.00 49.51           C  
ANISOU 2624  C   ALA A 167     5658   6564   6591    688   -628   -170       C  
ATOM   2625  O   ALA A 167      -6.264 -13.967  39.835  1.00 50.59           O  
ANISOU 2625  O   ALA A 167     5695   6778   6748    487   -518   -237       O  
ATOM   2626  CB  ALA A 167      -4.565 -16.680  39.420  1.00 48.58           C  
ANISOU 2626  CB  ALA A 167     5197   6634   6628   1166   -742   -200       C  
ATOM   2627  H   ALA A 167      -5.468 -17.755  41.400  1.00 59.16           H  
ATOM   2628  HA  ALA A 167      -4.529 -15.355  40.970  1.00 58.48           H  
ATOM   2629  HB1 ALA A 167      -4.332 -16.023  38.745  1.00 55.92           H  
ATOM   2630  HB2 ALA A 167      -3.769 -17.149  39.714  1.00 55.92           H  
ATOM   2631  HB3 ALA A 167      -5.207 -17.312  39.059  1.00 55.92           H  
ATOM   2632  N   CYS A 168      -7.561 -15.778  40.128  1.00 50.60           N  
ANISOU 2632  N   CYS A 168     6063   6484   6680    717   -591   -103       N  
ATOM   2633  CA  CYS A 168      -8.773 -15.099  39.696  1.00 49.83           C  
ANISOU 2633  CA  CYS A 168     6103   6272   6557    550   -424   -111       C  
ATOM   2634  C   CYS A 168      -9.199 -14.043  40.712  1.00 52.40           C  
ANISOU 2634  C   CYS A 168     6497   6630   6780    357   -424   -122       C  
ATOM   2635  O   CYS A 168      -9.371 -12.877  40.364  1.00 53.55           O  
ANISOU 2635  O   CYS A 168     6619   6784   6942    219   -307   -187       O  
ATOM   2636  CB  CYS A 168      -9.900 -16.106  39.475  1.00 47.35           C  
ANISOU 2636  CB  CYS A 168     6011   5763   6216    603   -406    -35       C  
ATOM   2637  SG  CYS A 168     -11.408 -15.379  38.791  1.00 45.46           S  
ANISOU 2637  SG  CYS A 168     5867   5443   5964    443   -224    -40       S  
ATOM   2638  H   CYS A 168      -7.678 -16.600  40.354  1.00 58.96           H  
ATOM   2639  HA  CYS A 168      -8.600 -14.652  38.853  1.00 57.07           H  
ATOM   2640  HB2 CYS A 168      -9.593 -16.788  38.856  1.00 55.26           H  
ATOM   2641  HB3 CYS A 168     -10.127 -16.513  40.326  1.00 55.26           H  
ATOM   2642  N   LEU A 169      -9.359 -14.453  41.968  1.00 47.04           N  
ANISOU 2642  N   LEU A 169     5940   5955   5979    356   -554    -60       N  
ATOM   2643  CA  LEU A 169      -9.768 -13.532  43.026  1.00 48.80           C  
ANISOU 2643  CA  LEU A 169     6265   6214   6061    196   -548    -92       C  
ATOM   2644  C   LEU A 169      -8.807 -12.353  43.148  1.00 50.10           C  
ANISOU 2644  C   LEU A 169     6289   6502   6245     67   -583   -211       C  
ATOM   2645  O   LEU A 169      -9.237 -11.214  43.329  1.00 50.19           O  
ANISOU 2645  O   LEU A 169     6390   6472   6208    -78   -488   -291       O  
ATOM   2646  CB  LEU A 169      -9.869 -14.264  44.366  1.00 48.78           C  
ANISOU 2646  CB  LEU A 169     6417   6233   5885    221   -701      2       C  
ATOM   2647  CG  LEU A 169     -11.258 -14.790  44.741  1.00 47.87           C  
ANISOU 2647  CG  LEU A 169     6517   6011   5659    186   -601    103       C  
ATOM   2648  CD1 LEU A 169     -11.889 -15.584  43.606  1.00 45.95           C  
ANISOU 2648  CD1 LEU A 169     6279   5630   5550    250   -512    159       C  
ATOM   2649  CD2 LEU A 169     -11.177 -15.643  45.994  1.00 47.92           C  
ANISOU 2649  CD2 LEU A 169     6695   6035   5476    203   -760    231       C  
ATOM   2650  H   LEU A 169      -9.237 -15.261  42.234  1.00 54.90           H  
ATOM   2651  HA  LEU A 169     -10.646 -13.179  42.812  1.00 55.97           H  
ATOM   2652  HB2 LEU A 169      -9.268 -15.025  44.344  1.00 56.79           H  
ATOM   2653  HB3 LEU A 169      -9.591 -13.654  45.068  1.00 56.79           H  
ATOM   2654  HG  LEU A 169     -11.837 -14.036  44.933  1.00 56.60           H  
ATOM   2655 HD11 LEU A 169     -12.763 -15.896  43.887  1.00 53.94           H  
ATOM   2656 HD12 LEU A 169     -11.977 -15.009  42.830  1.00 53.94           H  
ATOM   2657 HD13 LEU A 169     -11.319 -16.340  43.396  1.00 53.94           H  
ATOM   2658 HD21 LEU A 169     -12.065 -15.965  46.214  1.00 58.22           H  
ATOM   2659 HD22 LEU A 169     -10.584 -16.392  45.827  1.00 58.22           H  
ATOM   2660 HD23 LEU A 169     -10.831 -15.102  46.721  1.00 58.22           H  
ATOM   2661  N   GLU A 170      -7.510 -12.624  43.035  1.00 47.10           N  
ANISOU 2661  N   GLU A 170     5687   6271   5937    119   -718   -225       N  
ATOM   2662  CA  GLU A 170      -6.513 -11.564  43.117  1.00 48.19           C  
ANISOU 2662  CA  GLU A 170     5649   6558   6104    -61   -765   -329       C  
ATOM   2663  C   GLU A 170      -6.657 -10.603  41.942  1.00 47.87           C  
ANISOU 2663  C   GLU A 170     5568   6445   6175   -189   -554   -389       C  
ATOM   2664  O   GLU A 170      -6.454  -9.399  42.093  1.00 48.13           O  
ANISOU 2664  O   GLU A 170     5631   6468   6189   -415   -527   -474       O  
ATOM   2665  CB  GLU A 170      -5.098 -12.148  43.161  1.00 48.54           C  
ANISOU 2665  CB  GLU A 170     5386   6838   6219     41   -950   -321       C  
ATOM   2666  CG  GLU A 170      -4.718 -12.730  44.518  1.00 49.24           C  
ANISOU 2666  CG  GLU A 170     5513   7034   6162    115  -1222   -269       C  
ATOM   2667  CD  GLU A 170      -3.278 -13.205  44.575  0.60 49.78           C  
ANISOU 2667  CD  GLU A 170     5228   7377   6310    244  -1432   -263       C  
ATOM   2668  OE1 GLU A 170      -2.814 -13.554  45.680  0.70 50.71           O  
ANISOU 2668  OE1 GLU A 170     5345   7621   6302    296  -1697   -220       O  
ATOM   2669  OE2 GLU A 170      -2.611 -13.231  43.520  0.45 49.38           O  
ANISOU 2669  OE2 GLU A 170     4889   7438   6433    305  -1331   -299       O  
ATOM   2670  H   GLU A 170      -7.184 -13.410  42.912  1.00 59.89           H  
ATOM   2671  HA  GLU A 170      -6.654 -11.061  43.934  1.00 61.92           H  
ATOM   2672  HB2 GLU A 170      -5.032 -12.859  42.504  1.00 63.10           H  
ATOM   2673  HB3 GLU A 170      -4.463 -11.446  42.951  0.87 63.10           H  
ATOM   2674  HG2 GLU A 170      -4.836 -12.049  45.197  0.96 65.92           H  
ATOM   2675  HG3 GLU A 170      -5.292 -13.490  44.707  0.65 65.92           H  
ATOM   2676  N   LYS A 171      -7.010 -11.137  40.777  1.00 52.54           N  
ANISOU 2676  N   LYS A 171     6133   6965   6864    -53   -416   -343       N  
ATOM   2677  CA  LYS A 171      -7.236 -10.308  39.600  1.00 52.02           C  
ANISOU 2677  CA  LYS A 171     6072   6823   6871   -153   -221   -368       C  
ATOM   2678  C   LYS A 171      -8.458  -9.419  39.815  1.00 51.37           C  
ANISOU 2678  C   LYS A 171     6258   6544   6719   -240   -125   -381       C  
ATOM   2679  O   LYS A 171      -8.452  -8.244  39.445  1.00 50.51           O  
ANISOU 2679  O   LYS A 171     6213   6354   6624   -398    -34   -424       O  
ATOM   2680  CB  LYS A 171      -7.420 -11.179  38.351  1.00 50.15           C  
ANISOU 2680  CB  LYS A 171     5785   6561   6707     30   -116   -323       C  
ATOM   2681  CG  LYS A 171      -7.689 -10.399  37.071  1.00 49.11           C  
ANISOU 2681  CG  LYS A 171     5687   6362   6612    -60     76   -326       C  
ATOM   2682  CD  LYS A 171      -6.456  -9.649  36.590  1.00 49.95           C  
ANISOU 2682  CD  LYS A 171     5578   6630   6770   -232    136   -364       C  
ATOM   2683  CE  LYS A 171      -6.827  -8.305  35.984  1.00 49.79           C  
ANISOU 2683  CE  LYS A 171     5713   6470   6733   -445    276   -353       C  
ATOM   2684  NZ  LYS A 171      -7.858  -8.413  34.918  1.00 48.10           N  
ANISOU 2684  NZ  LYS A 171     5675   6109   6494   -330    399   -294       N  
ATOM   2685  H   LYS A 171      -7.126 -11.978  40.642  1.00 59.73           H  
ATOM   2686  HA  LYS A 171      -6.466  -9.736  39.459  1.00 58.58           H  
ATOM   2687  HB2 LYS A 171      -6.613 -11.699  38.215  1.00 58.52           H  
ATOM   2688  HB3 LYS A 171      -8.172 -11.774  38.497  1.00 58.52           H  
ATOM   2689  HG2 LYS A 171      -7.958 -11.017  36.373  1.00 57.60           H  
ATOM   2690  HG3 LYS A 171      -8.392  -9.752  37.234  1.00 57.60           H  
ATOM   2691  HD2 LYS A 171      -5.864  -9.490  37.342  1.00 59.28           H  
ATOM   2692  HD3 LYS A 171      -6.004 -10.175  35.912  1.00 59.28           H  
ATOM   2693  HE2 LYS A 171      -7.177  -7.730  36.682  1.00 58.23           H  
ATOM   2694  HE3 LYS A 171      -6.034  -7.906  35.593  1.00 58.23           H  
ATOM   2695  HZ1 LYS A 171      -8.043  -7.606  34.593  1.00 55.37           H  
ATOM   2696  HZ2 LYS A 171      -7.559  -8.930  34.258  1.00 55.37           H  
ATOM   2697  HZ3 LYS A 171      -8.602  -8.769  35.251  1.00 55.37           H  
ATOM   2698  N   VAL A 172      -9.503  -9.986  40.414  1.00 47.06           N  
ANISOU 2698  N   VAL A 172     5869   5919   6093   -130   -140   -339       N  
ATOM   2699  CA  VAL A 172     -10.712  -9.229  40.724  1.00 44.53           C  
ANISOU 2699  CA  VAL A 172     5757   5463   5700   -157    -41   -359       C  
ATOM   2700  C   VAL A 172     -10.388  -8.088  41.682  1.00 45.07           C  
ANISOU 2700  C   VAL A 172     5934   5512   5680   -315    -81   -466       C  
ATOM   2701  O   VAL A 172     -10.827  -6.958  41.481  1.00 43.37           O  
ANISOU 2701  O   VAL A 172     5863   5153   5461   -377     20   -525       O  
ATOM   2702  CB  VAL A 172     -11.810 -10.129  41.345  1.00 43.76           C  
ANISOU 2702  CB  VAL A 172     5756   5353   5516    -45    -43   -288       C  
ATOM   2703  CG1 VAL A 172     -13.013  -9.297  41.797  1.00 41.58           C  
ANISOU 2703  CG1 VAL A 172     5640   5002   5155    -47     77   -327       C  
ATOM   2704  CG2 VAL A 172     -12.254 -11.195  40.353  1.00 41.82           C  
ANISOU 2704  CG2 VAL A 172     5457   5081   5352     68    -12   -199       C  
ATOM   2705  H   VAL A 172      -9.536 -10.812  40.652  1.00 57.30           H  
ATOM   2706  HA  VAL A 172     -11.064  -8.846  39.905  1.00 53.97           H  
ATOM   2707  HB  VAL A 172     -11.446 -10.578  42.124  1.00 53.43           H  
ATOM   2708 HG11 VAL A 172     -13.680  -9.889  42.180  1.00 52.45           H  
ATOM   2709 HG12 VAL A 172     -12.721  -8.654  42.462  1.00 52.45           H  
ATOM   2710 HG13 VAL A 172     -13.383  -8.835  41.029  1.00 52.45           H  
ATOM   2711 HG21 VAL A 172     -12.940 -11.743  40.766  1.00 49.86           H  
ATOM   2712 HG22 VAL A 172     -12.609 -10.760  39.562  1.00 49.86           H  
ATOM   2713 HG23 VAL A 172     -11.490 -11.743  40.116  1.00 49.86           H  
ATOM   2714  N   GLN A 173      -9.616  -8.388  42.720  1.00 53.40           N  
ANISOU 2714  N   GLN A 173     6944   6695   6651   -372   -248   -495       N  
ATOM   2715  CA  GLN A 173      -9.245  -7.380  43.706  1.00 53.62           C  
ANISOU 2715  CA  GLN A 173     7096   6715   6563   -549   -323   -619       C  
ATOM   2716  C   GLN A 173      -8.497  -6.216  43.062  1.00 53.46           C  
ANISOU 2716  C   GLN A 173     7043   6631   6637   -762   -292   -697       C  
ATOM   2717  O   GLN A 173      -8.812  -5.053  43.317  1.00 52.51           O  
ANISOU 2717  O   GLN A 173     7152   6337   6461   -880   -237   -800       O  
ATOM   2718  CB  GLN A 173      -8.392  -8.003  44.813  1.00 55.45           C  
ANISOU 2718  CB  GLN A 173     7247   7139   6681   -579   -553   -620       C  
ATOM   2719  CG  GLN A 173      -9.175  -8.896  45.757  1.00 55.37           C  
ANISOU 2719  CG  GLN A 173     7380   7155   6505   -438   -586   -546       C  
ATOM   2720  CD  GLN A 173      -8.308  -9.495  46.845  1.00 56.72           C  
ANISOU 2720  CD  GLN A 173     7507   7505   6537   -452   -843   -521       C  
ATOM   2721  OE1 GLN A 173      -7.469 -10.358  46.584  1.00 57.56           O  
ANISOU 2721  OE1 GLN A 173     7401   7733   6735   -358   -986   -437       O  
ATOM   2722  NE2 GLN A 173      -8.502  -9.035  48.074  1.00 56.72           N  
ANISOU 2722  NE2 GLN A 173     7722   7531   6300   -546   -910   -600       N  
ATOM   2723  H   GLN A 173      -9.293  -9.170  42.877  1.00 57.40           H  
ATOM   2724  HA  GLN A 173     -10.052  -7.028  44.113  1.00 57.67           H  
ATOM   2725  HB2 GLN A 173      -7.695  -8.540  44.406  1.00 59.31           H  
ATOM   2726  HB3 GLN A 173      -7.995  -7.291  45.339  1.00 59.31           H  
ATOM   2727  HG2 GLN A 173      -9.873  -8.374  46.182  1.00 60.95           H  
ATOM   2728  HG3 GLN A 173      -9.568  -9.625  45.250  1.00 60.95           H  
ATOM   2729 HE21 GLN A 173      -9.096  -8.430  48.217  1.00 62.42           H  
ATOM   2730 HE22 GLN A 173      -8.035  -9.343  48.727  1.00 62.42           H  
ATOM   2731  N   ARG A 174      -7.514  -6.529  42.223  1.00 61.89           N  
ANISOU 2731  N   ARG A 174     7843   7831   7841   -811   -315   -649       N  
ATOM   2732  CA  ARG A 174      -6.728  -5.495  41.562  1.00 61.89           C  
ANISOU 2732  CA  ARG A 174     7785   7806   7926  -1064   -268   -694       C  
ATOM   2733  C   ARG A 174      -7.603  -4.661  40.632  1.00 60.07           C  
ANISOU 2733  C   ARG A 174     7779   7309   7734  -1058    -67   -670       C  
ATOM   2734  O   ARG A 174      -7.507  -3.436  40.613  1.00 59.62           O  
ANISOU 2734  O   ARG A 174     7914   7073   7666  -1268    -32   -735       O  
ATOM   2735  CB  ARG A 174      -5.568  -6.114  40.777  1.00 62.98           C  
ANISOU 2735  CB  ARG A 174     7546   8195   8189  -1081   -286   -636       C  
ATOM   2736  CG  ARG A 174      -4.470  -6.708  41.650  1.00 64.41           C  
ANISOU 2736  CG  ARG A 174     7459   8663   8349  -1104   -517   -664       C  
ATOM   2737  CD  ARG A 174      -3.207  -6.992  40.848  1.00 64.92           C  
ANISOU 2737  CD  ARG A 174     7110   9008   8550  -1154   -507   -638       C  
ATOM   2738  NE  ARG A 174      -3.450  -7.890  39.719  1.00 64.25           N  
ANISOU 2738  NE  ARG A 174     6929   8934   8550   -885   -349   -554       N  
ATOM   2739  CZ  ARG A 174      -3.430  -9.219  39.791  1.00 64.11           C  
ANISOU 2739  CZ  ARG A 174     6803   9007   8547   -563   -422   -506       C  
ATOM   2740  NH1 ARG A 174      -3.186  -9.832  40.944  1.00 64.76           N  
ANISOU 2740  NH1 ARG A 174     6855   9187   8565   -457   -655   -503       N  
ATOM   2741  NH2 ARG A 174      -3.660  -9.942  38.704  1.00 63.02           N  
ANISOU 2741  NH2 ARG A 174     6629   8843   8472   -349   -273   -459       N  
ATOM   2742  H   ARG A 174      -7.283  -7.332  42.021  1.00 62.88           H  
ATOM   2743  HA  ARG A 174      -6.354  -4.904  42.234  1.00 63.43           H  
ATOM   2744  HB2 ARG A 174      -5.915  -6.825  40.216  1.00 65.20           H  
ATOM   2745  HB3 ARG A 174      -5.165  -5.427  40.224  1.00 65.20           H  
ATOM   2746  HG2 ARG A 174      -4.247  -6.080  42.355  1.00 67.23           H  
ATOM   2747  HG3 ARG A 174      -4.782  -7.544  42.031  1.00 67.23           H  
ATOM   2748  HD2 ARG A 174      -2.859  -6.157  40.499  1.00 70.62           H  
ATOM   2749  HD3 ARG A 174      -2.550  -7.409  41.428  1.00 70.62           H  
ATOM   2750  HE  ARG A 174      -3.617  -7.534  38.954  1.00 71.35           H  
ATOM   2751 HH11 ARG A 174      -3.035  -9.370  41.653  1.00 69.62           H  
ATOM   2752 HH12 ARG A 174      -3.177 -10.691  40.981  1.00 69.62           H  
ATOM   2753 HH21 ARG A 174      -3.820  -9.552  37.954  1.00 69.62           H  
ATOM   2754 HH22 ARG A 174      -3.650 -10.801  38.748  1.00 69.62           H  
ATOM   2755  N   GLN A 175      -8.463  -5.330  39.874  1.00 57.01           N  
ANISOU 2755  N   GLN A 175     7391   6884   7385   -819     44   -575       N  
ATOM   2756  CA  GLN A 175      -9.313  -4.655  38.900  1.00 54.99           C  
ANISOU 2756  CA  GLN A 175     7317   6415   7161   -769    203   -527       C  
ATOM   2757  C   GLN A 175     -10.318  -3.733  39.590  1.00 53.36           C  
ANISOU 2757  C   GLN A 175     7425   5978   6871   -724    235   -600       C  
ATOM   2758  O   GLN A 175     -10.628  -2.656  39.081  1.00 52.43           O  
ANISOU 2758  O   GLN A 175     7521   5631   6768   -770    319   -603       O  
ATOM   2759  CB  GLN A 175     -10.046  -5.681  38.030  1.00 53.83           C  
ANISOU 2759  CB  GLN A 175     7085   6317   7052   -529    271   -423       C  
ATOM   2760  CG  GLN A 175     -10.769  -5.087  36.827  1.00 51.88           C  
ANISOU 2760  CG  GLN A 175     6976   5908   6829   -476    402   -351       C  
ATOM   2761  CD  GLN A 175      -9.824  -4.400  35.856  1.00 53.22           C  
ANISOU 2761  CD  GLN A 175     7120   6063   7037   -681    475   -315       C  
ATOM   2762  OE1 GLN A 175      -8.969  -5.041  35.243  1.00 54.71           O  
ANISOU 2762  OE1 GLN A 175     7082   6444   7262   -719    498   -286       O  
ATOM   2763  NE2 GLN A 175      -9.968  -3.088  35.719  1.00 52.64           N  
ANISOU 2763  NE2 GLN A 175     7294   5758   6948   -811    525   -315       N  
ATOM   2764  H   GLN A 175      -8.575  -6.183  39.904  1.00 63.36           H  
ATOM   2765  HA  GLN A 175      -8.757  -4.111  38.320  1.00 61.49           H  
ATOM   2766  HB2 GLN A 175      -9.399  -6.324  37.697  1.00 59.03           H  
ATOM   2767  HB3 GLN A 175     -10.707  -6.136  38.575  1.00 59.03           H  
ATOM   2768  HG2 GLN A 175     -11.225  -5.797  36.350  1.00 57.97           H  
ATOM   2769  HG3 GLN A 175     -11.411  -4.429  37.137  1.00 57.97           H  
ATOM   2770 HE21 GLN A 175     -10.573  -2.672  36.168  1.00 59.27           H  
ATOM   2771 HE22 GLN A 175      -9.457  -2.653  35.181  1.00 59.27           H  
ATOM   2772  N   ILE A 176     -10.824  -4.161  40.743  1.00 51.89           N  
ANISOU 2772  N   ILE A 176     7283   5848   6584   -617    175   -657       N  
ATOM   2773  CA  ILE A 176     -11.743  -3.338  41.524  1.00 50.85           C  
ANISOU 2773  CA  ILE A 176     7432   5542   6347   -542    227   -756       C  
ATOM   2774  C   ILE A 176     -11.067  -2.027  41.914  1.00 51.74           C  
ANISOU 2774  C   ILE A 176     7768   5469   6421   -782    185   -890       C  
ATOM   2775  O   ILE A 176     -11.688  -0.964  41.879  1.00 50.84           O  
ANISOU 2775  O   ILE A 176     7945   5089   6285   -731    269   -956       O  
ATOM   2776  CB  ILE A 176     -12.235  -4.078  42.792  1.00 51.31           C  
ANISOU 2776  CB  ILE A 176     7489   5747   6260   -433    182   -794       C  
ATOM   2777  CG1 ILE A 176     -13.276  -5.131  42.410  1.00 49.99           C  
ANISOU 2777  CG1 ILE A 176     7192   5682   6122   -213    260   -667       C  
ATOM   2778  CG2 ILE A 176     -12.858  -3.106  43.800  1.00 51.12           C  
ANISOU 2778  CG2 ILE A 176     7761   5579   6084   -397    235   -951       C  
ATOM   2779  CD1 ILE A 176     -13.654  -6.078  43.539  1.00 51.02           C  
ANISOU 2779  CD1 ILE A 176     7297   5977   6109   -157    221   -649       C  
ATOM   2780  H   ILE A 176     -10.651  -4.925  41.097  1.00 56.63           H  
ATOM   2781  HA  ILE A 176     -12.518  -3.126  40.980  1.00 56.46           H  
ATOM   2782  HB  ILE A 176     -11.480  -4.521  43.210  1.00 57.23           H  
ATOM   2783 HG12 ILE A 176     -14.085  -4.678  42.122  1.00 56.98           H  
ATOM   2784 HG13 ILE A 176     -12.924  -5.666  41.682  1.00 56.98           H  
ATOM   2785 HG21 ILE A 176     -13.153  -3.604  44.578  1.00 55.10           H  
ATOM   2786 HG22 ILE A 176     -12.192  -2.450  44.059  1.00 55.10           H  
ATOM   2787 HG23 ILE A 176     -13.614  -2.663  43.384  1.00 55.10           H  
ATOM   2788 HD11 ILE A 176     -14.315  -6.709  43.214  1.00 57.47           H  
ATOM   2789 HD12 ILE A 176     -12.860  -6.551  43.832  1.00 57.47           H  
ATOM   2790 HD13 ILE A 176     -14.022  -5.562  44.274  1.00 57.47           H  
ATOM   2791  N   GLN A 177      -9.792  -2.110  42.283  1.00 67.94           N  
ANISOU 2791  N   GLN A 177     9687   7658   8468  -1041     43   -933       N  
ATOM   2792  CA  GLN A 177      -9.037  -0.931  42.685  1.00 68.79           C  
ANISOU 2792  CA  GLN A 177     9989   7611   8536  -1350    -31  -1066       C  
ATOM   2793  C   GLN A 177      -8.808   0.000  41.498  1.00 68.35           C  
ANISOU 2793  C   GLN A 177    10040   7329   8600  -1507     71  -1005       C  
ATOM   2794  O   GLN A 177      -8.892   1.219  41.633  1.00 68.18           O  
ANISOU 2794  O   GLN A 177    10366   6996   8543  -1646     90  -1098       O  
ATOM   2795  CB  GLN A 177      -7.700  -1.338  43.305  1.00 70.73           C  
ANISOU 2795  CB  GLN A 177     9985   8130   8757  -1603   -234  -1108       C  
ATOM   2796  CG  GLN A 177      -6.849  -0.165  43.769  1.00 71.59           C  
ANISOU 2796  CG  GLN A 177    10267   8114   8818  -1996   -347  -1256       C  
ATOM   2797  CD  GLN A 177      -5.638  -0.604  44.570  1.00 73.26           C  
ANISOU 2797  CD  GLN A 177    10207   8651   8977  -2221   -592  -1311       C  
ATOM   2798  OE1 GLN A 177      -5.586  -1.726  45.073  1.00 73.66           O  
ANISOU 2798  OE1 GLN A 177    10039   8972   8979  -2028   -691  -1260       O  
ATOM   2799  NE2 GLN A 177      -4.653   0.279  44.688  1.00 74.26           N  
ANISOU 2799  NE2 GLN A 177    10351   8753   9110  -2641   -706  -1406       N  
ATOM   2800  H   GLN A 177      -9.341  -2.841  42.309  1.00 75.65           H  
ATOM   2801  HA  GLN A 177      -9.543  -0.444  43.355  1.00 77.18           H  
ATOM   2802  HB2 GLN A 177      -7.872  -1.901  44.076  1.00 79.43           H  
ATOM   2803  HB3 GLN A 177      -7.188  -1.832  42.646  1.00 79.43           H  
ATOM   2804  HG2 GLN A 177      -6.535   0.325  42.993  1.00 83.09           H  
ATOM   2805  HG3 GLN A 177      -7.388   0.413  44.332  1.00 83.09           H  
ATOM   2806 HE21 GLN A 177      -4.724   1.053  44.320  1.00 88.85           H  
ATOM   2807 HE22 GLN A 177      -3.945   0.077  45.133  1.00 88.85           H  
ATOM   2808  N   VAL A 178      -8.514  -0.582  40.340  1.00 61.25           N  
ANISOU 2808  N   VAL A 178     8879   6571   7821  -1484    140   -847       N  
ATOM   2809  CA  VAL A 178      -8.323   0.190  39.117  1.00 60.96           C  
ANISOU 2809  CA  VAL A 178     8943   6355   7866  -1628    256   -750       C  
ATOM   2810  C   VAL A 178      -9.582   0.987  38.777  1.00 59.29           C  
ANISOU 2810  C   VAL A 178     9110   5785   7631  -1406    364   -730       C  
ATOM   2811  O   VAL A 178      -9.522   2.198  38.565  1.00 59.32           O  
ANISOU 2811  O   VAL A 178     9446   5464   7631  -1568    393   -749       O  
ATOM   2812  CB  VAL A 178      -7.953  -0.729  37.928  1.00 61.25           C  
ANISOU 2812  CB  VAL A 178     8642   6640   7991  -1569    334   -594       C  
ATOM   2813  CG1 VAL A 178      -7.953   0.043  36.607  1.00 60.88           C  
ANISOU 2813  CG1 VAL A 178     8748   6405   7978  -1680    477   -468       C  
ATOM   2814  CG2 VAL A 178      -6.595  -1.366  38.159  1.00 63.07           C  
ANISOU 2814  CG2 VAL A 178     8483   7221   8261  -1769    240   -615       C  
ATOM   2815  H   VAL A 178      -8.420  -1.430  40.235  1.00 68.90           H  
ATOM   2816  HA  VAL A 178      -7.596   0.818  39.249  1.00 68.60           H  
ATOM   2817  HB  VAL A 178      -8.610  -1.439  37.861  1.00 68.06           H  
ATOM   2818 HG11 VAL A 178      -7.718  -0.564  35.888  1.00 67.76           H  
ATOM   2819 HG12 VAL A 178      -8.839   0.408  36.456  1.00 67.76           H  
ATOM   2820 HG13 VAL A 178      -7.303   0.761  36.661  1.00 67.76           H  
ATOM   2821 HG21 VAL A 178      -6.381  -1.937  37.405  1.00 69.35           H  
ATOM   2822 HG22 VAL A 178      -5.928  -0.666  38.244  1.00 69.35           H  
ATOM   2823 HG23 VAL A 178      -6.628  -1.892  38.974  1.00 69.35           H  
ATOM   2824  N   HIS A 179     -10.718   0.298  38.726  1.00 66.30           N  
ANISOU 2824  N   HIS A 179     9949   6734   8508  -1036    413   -687       N  
ATOM   2825  CA  HIS A 179     -11.985   0.930  38.373  1.00 64.74           C  
ANISOU 2825  CA  HIS A 179    10024   6274   8299   -759    503   -657       C  
ATOM   2826  C   HIS A 179     -12.419   1.963  39.409  1.00 64.80           C  
ANISOU 2826  C   HIS A 179    10398   6002   8222   -714    494   -832       C  
ATOM   2827  O   HIS A 179     -12.987   2.999  39.063  1.00 64.39           O  
ANISOU 2827  O   HIS A 179    10681   5612   8173   -602    551   -830       O  
ATOM   2828  CB  HIS A 179     -13.074  -0.129  38.211  1.00 63.23           C  
ANISOU 2828  CB  HIS A 179     9626   6284   8113   -415    541   -586       C  
ATOM   2829  CG  HIS A 179     -12.953  -0.934  36.955  1.00 62.84           C  
ANISOU 2829  CG  HIS A 179     9343   6402   8132   -393    566   -424       C  
ATOM   2830  ND1 HIS A 179     -12.462  -0.409  35.779  1.00 63.40           N  
ANISOU 2830  ND1 HIS A 179     9489   6365   8236   -532    614   -313       N  
ATOM   2831  CD2 HIS A 179     -13.258  -2.226  36.690  1.00 62.09           C  
ANISOU 2831  CD2 HIS A 179     8978   6560   8054   -258    555   -360       C  
ATOM   2832  CE1 HIS A 179     -12.472  -1.342  34.844  1.00 63.18           C  
ANISOU 2832  CE1 HIS A 179     9239   6538   8229   -463    637   -205       C  
ATOM   2833  NE2 HIS A 179     -12.950  -2.455  35.371  1.00 62.28           N  
ANISOU 2833  NE2 HIS A 179     8923   6626   8114   -297    593   -239       N  
ATOM   2834  H   HIS A 179     -10.781  -0.543  38.893  1.00 71.11           H  
ATOM   2835  HA  HIS A 179     -11.882   1.385  37.523  1.00 69.07           H  
ATOM   2836  HB2 HIS A 179     -13.029  -0.742  38.961  1.00 67.16           H  
ATOM   2837  HB3 HIS A 179     -13.939   0.311  38.198  1.00 67.16           H  
ATOM   2838  HD2 HIS A 179     -13.611  -2.844  37.289  1.00 66.44           H  
ATOM   2839  HE1 HIS A 179     -12.189  -1.234  33.964  1.00 67.20           H  
ATOM   2840  HE2 HIS A 179     -13.051  -3.201  34.956  1.00 66.32           H  
ATOM   2841  N   ALA A 180     -12.155   1.676  40.680  1.00 64.86           N  
ANISOU 2841  N   ALA A 180    10367   6140   8135   -780    417   -986       N  
ATOM   2842  CA  ALA A 180     -12.539   2.579  41.759  1.00 65.15           C  
ANISOU 2842  CA  ALA A 180    10766   5938   8048   -732    415  -1189       C  
ATOM   2843  C   ALA A 180     -11.687   3.844  41.739  1.00 66.16           C  
ANISOU 2843  C   ALA A 180    11236   5728   8175  -1079    356  -1279       C  
ATOM   2844  O   ALA A 180     -12.200   4.948  41.922  1.00 66.05           O  
ANISOU 2844  O   ALA A 180    11653   5327   8116   -983    400  -1386       O  
ATOM   2845  CB  ALA A 180     -12.418   1.878  43.105  1.00 65.89           C  
ANISOU 2845  CB  ALA A 180    10743   6294   7999   -742    338  -1318       C  
ATOM   2846  H   ALA A 180     -11.754   0.962  40.944  1.00 71.02           H  
ATOM   2847  HA  ALA A 180     -13.465   2.839  41.638  1.00 72.04           H  
ATOM   2848  HB1 ALA A 180     -12.678   2.496  43.806  1.00 72.91           H  
ATOM   2849  HB2 ALA A 180     -13.004   1.105  43.111  1.00 72.91           H  
ATOM   2850  HB3 ALA A 180     -11.499   1.598  43.233  1.00 72.91           H  
ATOM   2851  N   GLU A 181     -10.388   3.679  41.513  1.00 78.05           N  
ANISOU 2851  N   GLU A 181    12547   7378   9730  -1484    256  -1237       N  
ATOM   2852  CA  GLU A 181      -9.466   4.808  41.491  1.00 79.11           C  
ANISOU 2852  CA  GLU A 181    12956   7236   9867  -1914    189  -1308       C  
ATOM   2853  C   GLU A 181      -9.771   5.741  40.322  1.00 78.59           C  
ANISOU 2853  C   GLU A 181    13193   6783   9883  -1911    301  -1172       C  
ATOM   2854  O   GLU A 181      -9.641   6.960  40.440  1.00 79.03           O  
ANISOU 2854  O   GLU A 181    13710   6410   9909  -2100    283  -1258       O  
ATOM   2855  CB  GLU A 181      -8.020   4.316  41.405  1.00 80.47           C  
ANISOU 2855  CB  GLU A 181    12740   7744  10090  -2339     73  -1264       C  
ATOM   2856  H   GLU A 181     -10.014   2.918  41.369  1.00 82.37           H  
ATOM   2857  HA  GLU A 181      -9.564   5.314  42.313  1.00 84.58           H  
ATOM   2858  N   GLN A 182     -10.182   5.161  39.199  1.00 81.84           N  
ANISOU 2858  N   GLN A 182    13384   7331  10382  -1698    403   -958       N  
ATOM   2859  CA  GLN A 182     -10.484   5.935  37.999  1.00 81.47           C  
ANISOU 2859  CA  GLN A 182    13609   6962  10386  -1672    495   -787       C  
ATOM   2860  C   GLN A 182     -11.901   6.501  38.036  1.00 80.41           C  
ANISOU 2860  C   GLN A 182    13826   6504  10223  -1193    551   -811       C  
ATOM   2861  O   GLN A 182     -12.314   7.218  37.125  1.00 80.24           O  
ANISOU 2861  O   GLN A 182    14092   6168  10226  -1089    602   -668       O  
ATOM   2862  CB  GLN A 182     -10.293   5.071  36.750  1.00 81.24           C  
ANISOU 2862  CB  GLN A 182    13206   7238  10424  -1651    568   -557       C  
ATOM   2863  CG  GLN A 182      -8.842   4.683  36.498  1.00 82.60           C  
ANISOU 2863  CG  GLN A 182    13043   7708  10634  -2106    550   -516       C  
ATOM   2864  CD  GLN A 182      -8.658   3.830  35.255  1.00 82.58           C  
ANISOU 2864  CD  GLN A 182    12703   8004  10670  -2049    650   -319       C  
ATOM   2865  OE1 GLN A 182      -9.613   3.251  34.734  1.00 81.52           O  
ANISOU 2865  OE1 GLN A 182    12513   7928  10531  -1668    694   -235       O  
ATOM   2866  NE2 GLN A 182      -7.423   3.749  34.774  1.00 83.81           N  
ANISOU 2866  NE2 GLN A 182    12621   8370  10853  -2437    689   -256       N  
ATOM   2867  H   GLN A 182     -10.295   4.314  39.106  1.00 89.27           H  
ATOM   2868  HA  GLN A 182      -9.866   6.681  37.943  1.00 88.61           H  
ATOM   2869  HB2 GLN A 182     -10.807   4.254  36.853  1.00 88.25           H  
ATOM   2870  HB3 GLN A 182     -10.609   5.564  35.977  1.00 88.25           H  
ATOM   2871  HG2 GLN A 182      -8.315   5.490  36.386  1.00 91.03           H  
ATOM   2872  HG3 GLN A 182      -8.514   4.178  37.258  1.00 91.03           H  
ATOM   2873 HE21 GLN A 182      -6.781   4.167  35.164  1.00 93.80           H  
ATOM   2874 HE22 GLN A 182      -7.265   3.278  34.072  1.00 93.80           H  
ATOM   2875  N   GLY A 183     -12.643   6.177  39.090  1.00 78.52           N  
ANISOU 2875  N   GLY A 183    13554   6360   9918   -891    545   -982       N  
ATOM   2876  CA  GLY A 183     -13.963   6.745  39.294  1.00 77.81           C  
ANISOU 2876  CA  GLY A 183    13756   6013   9796   -417    613  -1046       C  
ATOM   2877  C   GLY A 183     -15.024   6.211  38.352  1.00 76.64           C  
ANISOU 2877  C   GLY A 183    13389   6017   9712     -6    681   -851       C  
ATOM   2878  O   GLY A 183     -16.042   6.866  38.123  1.00 76.32           O  
ANISOU 2878  O   GLY A 183    13595   5727   9676    379    725   -837       O  
ATOM   2879  H   GLY A 183     -12.400   5.626  39.703  1.00 85.22           H  
ATOM   2880  HA2 GLY A 183     -14.249   6.563  40.203  1.00 84.56           H  
ATOM   2881  HA3 GLY A 183     -13.915   7.707  39.180  1.00 84.56           H  
ATOM   2882  N   LEU A 184     -14.795   5.021  37.808  1.00 72.93           N  
ANISOU 2882  N   LEU A 184    12463   5958   9288    -74    675   -711       N  
ATOM   2883  CA  LEU A 184     -15.741   4.412  36.878  1.00 71.87           C  
ANISOU 2883  CA  LEU A 184    12103   6003   9201    252    710   -536       C  
ATOM   2884  C   LEU A 184     -16.919   3.781  37.618  1.00 71.04           C  
ANISOU 2884  C   LEU A 184    11785   6138   9069    632    750   -623       C  
ATOM   2885  O   LEU A 184     -18.074   4.139  37.384  1.00 70.68           O  
ANISOU 2885  O   LEU A 184    11808   6014   9035   1023    788   -593       O  
ATOM   2886  CB  LEU A 184     -15.038   3.360  36.017  1.00 71.77           C  
ANISOU 2886  CB  LEU A 184    11727   6315   9229     28    693   -381       C  
ATOM   2887  CG  LEU A 184     -15.922   2.596  35.027  1.00 70.76           C  
ANISOU 2887  CG  LEU A 184    11362   6399   9125    301    701   -216       C  
ATOM   2888  CD1 LEU A 184     -16.660   3.550  34.094  1.00 70.85           C  
ANISOU 2888  CD1 LEU A 184    11669   6116   9133    535    702    -80       C  
ATOM   2889  CD2 LEU A 184     -15.089   1.609  34.226  1.00 70.97           C  
ANISOU 2889  CD2 LEU A 184    11097   6703   9167     65    696   -108       C  
ATOM   2890  H   LEU A 184     -14.097   4.543  37.961  1.00 75.34           H  
ATOM   2891  HA  LEU A 184     -16.089   5.098  36.288  1.00 75.38           H  
ATOM   2892  HB2 LEU A 184     -14.343   3.801  35.503  1.00 74.43           H  
ATOM   2893  HB3 LEU A 184     -14.633   2.704  36.607  1.00 74.43           H  
ATOM   2894  HG  LEU A 184     -16.586   2.092  35.523  1.00 72.45           H  
ATOM   2895 HD11 LEU A 184     -17.208   3.032  33.483  1.00 72.86           H  
ATOM   2896 HD12 LEU A 184     -17.220   4.139  34.623  1.00 72.86           H  
ATOM   2897 HD13 LEU A 184     -16.010   4.070  33.596  1.00 72.86           H  
ATOM   2898 HD21 LEU A 184     -15.667   1.138  33.606  1.00 70.52           H  
ATOM   2899 HD22 LEU A 184     -14.407   2.096  33.737  1.00 70.52           H  
ATOM   2900 HD23 LEU A 184     -14.673   0.980  34.835  1.00 70.52           H  
ATOM   2901  N   ILE A 185     -16.618   2.842  38.509  1.00 67.37           N  
ANISOU 2901  N   ILE A 185    11053   5981   8563    513    740   -718       N  
ATOM   2902  CA  ILE A 185     -17.644   2.134  39.263  1.00 66.85           C  
ANISOU 2902  CA  ILE A 185    10766   6184   8449    792    797   -782       C  
ATOM   2903  C   ILE A 185     -17.151   1.888  40.684  1.00 67.66           C  
ANISOU 2903  C   ILE A 185    10881   6392   8435    631    788   -966       C  
ATOM   2904  O   ILE A 185     -15.945   1.815  40.926  1.00 68.42           O  
ANISOU 2904  O   ILE A 185    10995   6485   8515    284    698  -1002       O  
ATOM   2905  CB  ILE A 185     -18.019   0.786  38.581  1.00 65.87           C  
ANISOU 2905  CB  ILE A 185    10224   6421   8382    835    781   -616       C  
ATOM   2906  CG1 ILE A 185     -19.224   0.121  39.257  1.00 65.61           C  
ANISOU 2906  CG1 ILE A 185     9965   6659   8305   1096    853   -651       C  
ATOM   2907  CG2 ILE A 185     -16.830  -0.166  38.564  1.00 66.04           C  
ANISOU 2907  CG2 ILE A 185    10046   6631   8414    497    706   -581       C  
ATOM   2908  CD1 ILE A 185     -20.525   0.876  39.081  1.00 65.72           C  
ANISOU 2908  CD1 ILE A 185    10050   6588   8334   1499    931   -658       C  
ATOM   2909  H   ILE A 185     -15.816   2.594  38.696  1.00 73.28           H  
ATOM   2910  HA  ILE A 185     -18.443   2.683  39.310  1.00 72.68           H  
ATOM   2911  HB  ILE A 185     -18.262   0.976  37.661  1.00 71.73           H  
ATOM   2912 HG12 ILE A 185     -19.343  -0.765  38.882  1.00 72.14           H  
ATOM   2913 HG13 ILE A 185     -19.049   0.053  40.209  1.00 72.14           H  
ATOM   2914 HG21 ILE A 185     -17.094  -0.994  38.134  1.00 70.55           H  
ATOM   2915 HG22 ILE A 185     -16.103   0.246  38.071  1.00 70.55           H  
ATOM   2916 HG23 ILE A 185     -16.553  -0.341  39.477  1.00 70.55           H  
ATOM   2917 HD11 ILE A 185     -21.234   0.393  39.535  1.00 73.23           H  
ATOM   2918 HD12 ILE A 185     -20.430   1.762  39.463  1.00 73.23           H  
ATOM   2919 HD13 ILE A 185     -20.725   0.943  38.134  1.00 73.23           H  
ATOM   2920  N   GLN A 186     -18.085   1.780  41.622  1.00 78.23           N  
ANISOU 2920  N   GLN A 186    12200   7849   9675    883    880  -1079       N  
ATOM   2921  CA  GLN A 186     -17.753   1.431  42.995  1.00 79.19           C  
ANISOU 2921  CA  GLN A 186    12332   8120   9638    757    877  -1236       C  
ATOM   2922  C   GLN A 186     -18.768   0.424  43.521  1.00 79.10           C  
ANISOU 2922  C   GLN A 186    12028   8470   9558    956    978  -1200       C  
ATOM   2923  O   GLN A 186     -19.959   0.720  43.616  1.00 79.06           O  
ANISOU 2923  O   GLN A 186    12006   8500   9535   1289   1117  -1233       O  
ATOM   2924  CB  GLN A 186     -17.716   2.680  43.877  1.00 80.18           C  
ANISOU 2924  CB  GLN A 186    12894   7937   9634    803    913  -1478       C  
ATOM   2925  CG  GLN A 186     -16.828   2.542  45.100  1.00 81.43           C  
ANISOU 2925  CG  GLN A 186    13156   8168   9615    514    826  -1642       C  
ATOM   2926  CD  GLN A 186     -16.546   3.873  45.766  1.00 82.38           C  
ANISOU 2926  CD  GLN A 186    13774   7910   9616    464    815  -1893       C  
ATOM   2927  OE1 GLN A 186     -17.272   4.847  45.566  1.00 82.23           O  
ANISOU 2927  OE1 GLN A 186    14041   7587   9615    749    920  -1975       O  
ATOM   2928  NE2 GLN A 186     -15.480   3.926  46.557  1.00 83.48           N  
ANISOU 2928  NE2 GLN A 186    14034   8056   9630    107    669  -2022       N  
ATOM   2929  H   GLN A 186     -18.925   1.906  41.486  1.00 81.23           H  
ATOM   2930  HA  GLN A 186     -16.876   1.018  43.017  1.00 82.40           H  
ATOM   2931  HB2 GLN A 186     -17.383   3.423  43.351  1.00 85.24           H  
ATOM   2932  HB3 GLN A 186     -18.616   2.871  44.184  1.00 85.24           H  
ATOM   2933  HG2 GLN A 186     -17.267   1.969  45.747  1.00 88.11           H  
ATOM   2934  HG3 GLN A 186     -15.980   2.153  44.833  1.00 88.11           H  
ATOM   2935 HE21 GLN A 186     -14.992   3.226  46.668  1.00 93.07           H  
ATOM   2936 HE22 GLN A 186     -15.277   4.659  46.957  1.00 93.07           H  
ATOM   2937  N   TYR A 187     -18.289  -0.773  43.848  1.00 52.15           N  
ANISOU 2937  N   TYR A 187     8377   5329   6108    752    907  -1123       N  
ATOM   2938  CA  TYR A 187     -19.162  -1.854  44.291  1.00 52.35           C  
ANISOU 2938  CA  TYR A 187     8137   5685   6067    856    990  -1050       C  
ATOM   2939  C   TYR A 187     -19.345  -1.821  45.805  1.00 53.79           C  
ANISOU 2939  C   TYR A 187     8451   5982   6007    867   1072  -1206       C  
ATOM   2940  O   TYR A 187     -18.549  -1.201  46.513  1.00 54.61           O  
ANISOU 2940  O   TYR A 187     8824   5935   5989    731   1004  -1365       O  
ATOM   2941  CB  TYR A 187     -18.594  -3.207  43.859  1.00 52.14           C  
ANISOU 2941  CB  TYR A 187     7850   5849   6113    649    869   -874       C  
ATOM   2942  CG  TYR A 187     -18.451  -3.362  42.360  1.00 50.71           C  
ANISOU 2942  CG  TYR A 187     7539   5599   6130    642    807   -730       C  
ATOM   2943  CD1 TYR A 187     -19.556  -3.629  41.561  1.00 49.83           C  
ANISOU 2943  CD1 TYR A 187     7249   5579   6104    829    869   -622       C  
ATOM   2944  CD2 TYR A 187     -17.211  -3.248  41.744  1.00 50.58           C  
ANISOU 2944  CD2 TYR A 187     7564   5460   6195    436    688   -704       C  
ATOM   2945  CE1 TYR A 187     -19.431  -3.775  40.191  1.00 48.65           C  
ANISOU 2945  CE1 TYR A 187     7015   5376   6092    818    801   -498       C  
ATOM   2946  CE2 TYR A 187     -17.077  -3.394  40.373  1.00 49.42           C  
ANISOU 2946  CE2 TYR A 187     7319   5271   6187    429    657   -578       C  
ATOM   2947  CZ  TYR A 187     -18.191  -3.657  39.603  1.00 48.33           C  
ANISOU 2947  CZ  TYR A 187     7054   5203   6107    623    708   -478       C  
ATOM   2948  OH  TYR A 187     -18.067  -3.802  38.240  1.00 47.38           O  
ANISOU 2948  OH  TYR A 187     6870   5050   6083    613    665   -359       O  
ATOM   2949  H   TYR A 187     -17.456  -0.984  43.821  1.00 60.02           H  
ATOM   2950  HA  TYR A 187     -20.033  -1.747  43.879  1.00 61.60           H  
ATOM   2951  HB2 TYR A 187     -17.715  -3.317  44.254  1.00 60.09           H  
ATOM   2952  HB3 TYR A 187     -19.186  -3.908  44.175  1.00 60.09           H  
ATOM   2953  HD1 TYR A 187     -20.395  -3.710  41.954  1.00 57.48           H  
ATOM   2954  HD2 TYR A 187     -16.458  -3.071  42.260  1.00 57.53           H  
ATOM   2955  HE1 TYR A 187     -20.181  -3.953  39.670  1.00 55.35           H  
ATOM   2956  HE2 TYR A 187     -16.241  -3.314  39.974  1.00 55.92           H  
ATOM   2957  HH  TYR A 187     -17.264  -3.707  38.013  1.00 54.88           H  
ATOM   2958  N   PRO A 188     -20.402  -2.483  46.308  1.00 60.55           N  
ANISOU 2958  N   PRO A 188     9118   7118   6769   1005   1219  -1163       N  
ATOM   2959  CA  PRO A 188     -20.625  -2.557  47.756  1.00 62.04           C  
ANISOU 2959  CA  PRO A 188     9426   7464   6680   1005   1327  -1290       C  
ATOM   2960  C   PRO A 188     -19.442  -3.177  48.492  1.00 63.00           C  
ANISOU 2960  C   PRO A 188     9640   7633   6664    696   1146  -1280       C  
ATOM   2961  O   PRO A 188     -18.743  -4.022  47.934  1.00 62.76           O  
ANISOU 2961  O   PRO A 188     9451   7637   6760    515    979  -1118       O
[truncated: 324,244 more chars]
