# Supplementary material for: Using structure prediction of negative sense RNA virus nucleoproteins to assess evolutionary relationships
Source: bioRxiv. 2024 May 22:2024.02.16.580771. Originally published 2024 Feb 17. Preprint. [Version 2] doi: 10.1101/2024.02.16.580771 (PMC10888975; doi:10.1101/2024.02.16.580771)
Supplement: Supplement 3 — Supplementary File 1: Initial Dataset NP PDBs (.pdb files) [file media-3.zip › Initial Dataset NP PDBs/4IDU.pdb]

HEADER    DNA BINDING PROTEIN                     13-DEC-12   4IDU              
TITLE     CRYSTAL STRUCTURE OF SCHMALLENBERG VIRUS NUCLEOPROTEIN                
COMPND    MOL_ID: 1;                                                            
COMPND   2 MOLECULE: SBV NUCLEOPROTEIN;                                         
COMPND   3 CHAIN: A, C, D;                                                      
COMPND   4 FRAGMENT: UNP RESIDUES 2-228;                                        
COMPND   5 ENGINEERED: YES;                                                     
COMPND   6 MOL_ID: 2;                                                           
COMPND   7 MOLECULE: SBV NUCLEOPROTEIN;                                         
COMPND   8 CHAIN: B;                                                            
COMPND   9 FRAGMENT: UNP RESIDUES 2-228;                                        
COMPND  10 ENGINEERED: YES                                                      
SOURCE    MOL_ID: 1;                                                            
SOURCE   2 ORGANISM_SCIENTIFIC: SCHMALLENBERG VIRUS;                            
SOURCE   3 ORGANISM_COMMON: SBV;                                                
SOURCE   4 ORGANISM_TAXID: 1133363;                                             
SOURCE   5 GENE: N;                                                             
SOURCE   6 EXPRESSION_SYSTEM: ESCHERICHIA COLI;                                 
SOURCE   7 EXPRESSION_SYSTEM_TAXID: 562;                                        
SOURCE   8 EXPRESSION_SYSTEM_STRAIN: ROSSETTA;                                  
SOURCE   9 EXPRESSION_SYSTEM_VECTOR_TYPE: PDEST14;                              
SOURCE  10 MOL_ID: 2;                                                           
SOURCE  11 ORGANISM_SCIENTIFIC: SCHMALLENBERG VIRUS;                            
SOURCE  12 ORGANISM_COMMON: SBV;                                                
SOURCE  13 ORGANISM_TAXID: 1133363;                                             
SOURCE  14 GENE: N;                                                             
SOURCE  15 EXPRESSION_SYSTEM: ESCHERICHIA COLI;                                 
SOURCE  16 EXPRESSION_SYSTEM_TAXID: 562;                                        
SOURCE  17 EXPRESSION_SYSTEM_STRAIN: ROSSETTA;                                  
SOURCE  18 EXPRESSION_SYSTEM_VECTOR_TYPE: PDEST14                               
KEYWDS    SCHMALLENBERG VIRUS, NUCLEOPROTEIN, PROTECT GENOME RNA, REPLICATION   
KEYWDS   2 AND TRANSCRIPTION, DNA BINDING PROTEIN                               
EXPDTA    X-RAY DIFFRACTION                                                     
AUTHOR    H.DONG,P.LI,R.M.ELLIOTT,C.DONG                                        
REVDAT   3   19-APR-17 4IDU    1       REMARK                                   
REVDAT   2   02-OCT-13 4IDU    1       JRNL                                     
REVDAT   1   24-APR-13 4IDU    0                                                
JRNL        AUTH   H.DONG,P.LI,R.M.ELLIOTT,C.DONG                               
JRNL        TITL   STRUCTURE OF SCHMALLENBERG ORTHOBUNYAVIRUS NUCLEOPROTEIN     
JRNL        TITL 2 SUGGESTS A NOVEL MECHANISM OF GENOME ENCAPSIDATION           
JRNL        REF    J.VIROL.                      V.  87  5593 2013              
JRNL        REFN                   ISSN 0022-538X                               
JRNL        PMID   23468499                                                     
JRNL        DOI    10.1128/JVI.00223-13                                         
REMARK   2                                                                      
REMARK   2 RESOLUTION.    3.08 ANGSTROMS.                                       
REMARK   3                                                                      
REMARK   3 REFINEMENT.                                                          
REMARK   3   PROGRAM     : REFMAC 5.6.0117                                      
REMARK   3   AUTHORS     : MURSHUDOV,VAGIN,DODSON                               
REMARK   3                                                                      
REMARK   3    REFINEMENT TARGET : MAXIMUM LIKELIHOOD                            
REMARK   3                                                                      
REMARK   3  DATA USED IN REFINEMENT.                                            
REMARK   3   RESOLUTION RANGE HIGH (ANGSTROMS) : 3.08                           
REMARK   3   RESOLUTION RANGE LOW  (ANGSTROMS) : 29.71                          
REMARK   3   DATA CUTOFF            (SIGMA(F)) : NULL                           
REMARK   3   COMPLETENESS FOR RANGE        (%) : 99.9                           
REMARK   3   NUMBER OF REFLECTIONS             : 17787                          
REMARK   3                                                                      
REMARK   3  FIT TO DATA USED IN REFINEMENT.                                     
REMARK   3   CROSS-VALIDATION METHOD          : THROUGHOUT                      
REMARK   3   FREE R VALUE TEST SET SELECTION  : RANDOM                          
REMARK   3   R VALUE     (WORKING + TEST SET) : 0.323                           
REMARK   3   R VALUE            (WORKING SET) : 0.321                           
REMARK   3   FREE R VALUE                     : 0.364                           
REMARK   3   FREE R VALUE TEST SET SIZE   (%) : 5.100                           
REMARK   3   FREE R VALUE TEST SET COUNT      : 960                             
REMARK   3                                                                      
REMARK   3  FIT IN THE HIGHEST RESOLUTION BIN.                                  
REMARK   3   TOTAL NUMBER OF BINS USED           : 20                           
REMARK   3   BIN RESOLUTION RANGE HIGH       (A) : 3.08                         
REMARK   3   BIN RESOLUTION RANGE LOW        (A) : 3.14                         
REMARK   3   REFLECTION IN BIN     (WORKING SET) : 1234                         
REMARK   3   BIN COMPLETENESS (WORKING+TEST) (%) : 99.69                        
REMARK   3   BIN R VALUE           (WORKING SET) : 0.3230                       
REMARK   3   BIN FREE R VALUE SET COUNT          : 69                           
REMARK   3   BIN FREE R VALUE                    : 0.3060                       
REMARK   3                                                                      
REMARK   3  NUMBER OF NON-HYDROGEN ATOMS USED IN REFINEMENT.                    
REMARK   3   PROTEIN ATOMS            : 6838                                    
REMARK   3   NUCLEIC ACID ATOMS       : 0                                       
REMARK   3   HETEROGEN ATOMS          : 0                                       
REMARK   3   SOLVENT ATOMS            : 0                                       
REMARK   3                                                                      
REMARK   3  B VALUES.                                                           
REMARK   3   FROM WILSON PLOT           (A**2) : 35.00                          
REMARK   3   MEAN B VALUE      (OVERALL, A**2) : 100.4                          
REMARK   3   OVERALL ANISOTROPIC B VALUE.                                       
REMARK   3    B11 (A**2) : -0.06000                                             
REMARK   3    B22 (A**2) : -0.39000                                             
REMARK   3    B33 (A**2) : 0.47000                                              
REMARK   3    B12 (A**2) : 0.00000                                              
REMARK   3    B13 (A**2) : 0.03000                                              
REMARK   3    B23 (A**2) : 0.00000                                              
REMARK   3                                                                      
REMARK   3  ESTIMATED OVERALL COORDINATE ERROR.                                 
REMARK   3   ESU BASED ON R VALUE                            (A): NULL          
REMARK   3   ESU BASED ON FREE R VALUE                       (A): 0.704         
REMARK   3   ESU BASED ON MAXIMUM LIKELIHOOD                 (A): 0.799         
REMARK   3   ESU FOR B VALUES BASED ON MAXIMUM LIKELIHOOD (A**2): 97.612        
REMARK   3                                                                      
REMARK   3 CORRELATION COEFFICIENTS.                                            
REMARK   3   CORRELATION COEFFICIENT FO-FC      : 0.853                         
REMARK   3   CORRELATION COEFFICIENT FO-FC FREE : 0.811                         
REMARK   3                                                                      
REMARK   3  RMS DEVIATIONS FROM IDEAL VALUES        COUNT    RMS    WEIGHT      
REMARK   3   BOND LENGTHS REFINED ATOMS        (A):  7012 ; 0.008 ; 0.020       
REMARK   3   BOND LENGTHS OTHERS               (A):  NULL ;  NULL ;  NULL       
REMARK   3   BOND ANGLES REFINED ATOMS   (DEGREES):  9485 ; 1.531 ; 1.934       
REMARK   3   BOND ANGLES OTHERS          (DEGREES):  NULL ;  NULL ;  NULL       
REMARK   3   TORSION ANGLES, PERIOD 1    (DEGREES):   852 ; 6.856 ; 5.000       
REMARK   3   TORSION ANGLES, PERIOD 2    (DEGREES):   322 ;37.494 ;24.037       
REMARK   3   TORSION ANGLES, PERIOD 3    (DEGREES):  1152 ;21.188 ;15.000       
REMARK   3   TORSION ANGLES, PERIOD 4    (DEGREES):    30 ;18.623 ;15.000       
REMARK   3   CHIRAL-CENTER RESTRAINTS       (A**3):  1027 ; 0.110 ; 0.200       
REMARK   3   GENERAL PLANES REFINED ATOMS      (A):  5327 ; 0.005 ; 0.021       
REMARK   3   GENERAL PLANES OTHERS             (A):  NULL ;  NULL ;  NULL       
REMARK   3   NON-BONDED CONTACTS REFINED ATOMS (A):  NULL ;  NULL ;  NULL       
REMARK   3   NON-BONDED CONTACTS OTHERS        (A):  NULL ;  NULL ;  NULL       
REMARK   3   NON-BONDED TORSION REFINED ATOMS  (A):  NULL ;  NULL ;  NULL       
REMARK   3   NON-BONDED TORSION OTHERS         (A):  NULL ;  NULL ;  NULL       
REMARK   3   H-BOND (X...Y) REFINED ATOMS      (A):  NULL ;  NULL ;  NULL       
REMARK   3   H-BOND (X...Y) OTHERS             (A):  NULL ;  NULL ;  NULL       
REMARK   3   POTENTIAL METAL-ION REFINED ATOMS (A):  NULL ;  NULL ;  NULL       
REMARK   3   POTENTIAL METAL-ION OTHERS        (A):  NULL ;  NULL ;  NULL       
REMARK   3   SYMMETRY VDW REFINED ATOMS        (A):  NULL ;  NULL ;  NULL       
REMARK   3   SYMMETRY VDW OTHERS               (A):  NULL ;  NULL ;  NULL       
REMARK   3   SYMMETRY H-BOND REFINED ATOMS     (A):  NULL ;  NULL ;  NULL       
REMARK   3   SYMMETRY H-BOND OTHERS            (A):  NULL ;  NULL ;  NULL       
REMARK   3   SYMMETRY METAL-ION REFINED ATOMS  (A):  NULL ;  NULL ;  NULL       
REMARK   3   SYMMETRY METAL-ION OTHERS         (A):  NULL ;  NULL ;  NULL       
REMARK   3                                                                      
REMARK   3  ISOTROPIC THERMAL FACTOR RESTRAINTS.     COUNT   RMS    WEIGHT      
REMARK   3   MAIN-CHAIN BOND REFINED ATOMS  (A**2):  NULL ;  NULL ;  NULL       
REMARK   3   MAIN-CHAIN BOND OTHER ATOMS    (A**2):  NULL ;  NULL ;  NULL       
REMARK   3   MAIN-CHAIN ANGLE REFINED ATOMS (A**2):  NULL ;  NULL ;  NULL       
REMARK   3   MAIN-CHAIN ANGLE OTHER ATOMS   (A**2):  NULL ;  NULL ;  NULL       
REMARK   3   SIDE-CHAIN BOND REFINED ATOMS  (A**2):  NULL ;  NULL ;  NULL       
REMARK   3   SIDE-CHAIN BOND OTHER ATOMS    (A**2):  NULL ;  NULL ;  NULL       
REMARK   3   SIDE-CHAIN ANGLE REFINED ATOMS (A**2):  NULL ;  NULL ;  NULL       
REMARK   3   SIDE-CHAIN ANGLE OTHER ATOMS   (A**2):  NULL ;  NULL ;  NULL       
REMARK   3   LONG RANGE B REFINED ATOMS     (A**2):  NULL ;  NULL ;  NULL       
REMARK   3   LONG RANGE B OTHER ATOMS       (A**2):  NULL ;  NULL ;  NULL       
REMARK   3                                                                      
REMARK   3 ANISOTROPIC THERMAL FACTOR RESTRAINTS.    COUNT   RMS   WEIGHT       
REMARK   3   RIGID-BOND RESTRAINTS          (A**2):  NULL ;  NULL ;  NULL       
REMARK   3   SPHERICITY; FREE ATOMS         (A**2):  NULL ;  NULL ;  NULL       
REMARK   3   SPHERICITY; BONDED ATOMS       (A**2):  NULL ;  NULL ;  NULL       
REMARK   3                                                                      
REMARK   3  NCS RESTRAINTS STATISTICS                                           
REMARK   3   NUMBER OF DIFFERENT NCS GROUPS : NULL                              
REMARK   3                                                                      
REMARK   3  TLS DETAILS                                                         
REMARK   3   NUMBER OF TLS GROUPS  : 4                                          
REMARK   3                                                                      
REMARK   3   TLS GROUP : 1                                                      
REMARK   3    NUMBER OF COMPONENTS GROUP : 1                                    
REMARK   3    COMPONENTS        C SSSEQI   TO  C SSSEQI                         
REMARK   3    RESIDUE RANGE :   A     2        A   228                          
REMARK   3    ORIGIN FOR THE GROUP (A):  27.2495  16.3318   1.7095              
REMARK   3    T TENSOR                                                          
REMARK   3      T11:   0.4443 T22:   0.5471                                     
REMARK   3      T33:   0.2216 T12:  -0.0444                                     
REMARK   3      T13:   0.0649 T23:   0.0281                                     
REMARK   3    L TENSOR                                                          
REMARK   3      L11:   2.1826 L22:   2.5905                                     
REMARK   3      L33:   0.4043 L12:  -0.9925                                     
REMARK   3      L13:  -0.2855 L23:  -0.6052                                     
REMARK   3    S TENSOR                                                          
REMARK   3      S11:  -0.0456 S12:   0.5241 S13:   0.1259                       
REMARK   3      S21:  -0.0203 S22:  -0.0955 S23:   0.0287                       
REMARK   3      S31:   0.1204 S32:  -0.0925 S33:   0.1411                       
REMARK   3                                                                      
REMARK   3   TLS GROUP : 2                                                      
REMARK   3    NUMBER OF COMPONENTS GROUP : 1                                    
REMARK   3    COMPONENTS        C SSSEQI   TO  C SSSEQI                         
REMARK   3    RESIDUE RANGE :   B     4        B   228                          
REMARK   3    ORIGIN FOR THE GROUP (A):  21.7776  37.6257  34.6023              
REMARK   3    T TENSOR                                                          
REMARK   3      T11:   0.5685 T22:   0.4457                                     
REMARK   3      T33:   0.4533 T12:  -0.0405                                     
REMARK   3      T13:   0.0963 T23:  -0.0588                                     
REMARK   3    L TENSOR                                                          
REMARK   3      L11:   1.2368 L22:   0.5628                                     
REMARK   3      L33:   0.0767 L12:   0.1723                                     
REMARK   3      L13:   0.2506 L23:  -0.0751                                     
REMARK   3    S TENSOR                                                          
REMARK   3      S11:  -0.0285 S12:   0.0072 S13:  -0.0364                       
REMARK   3      S21:  -0.4348 S22:   0.0846 S23:   0.0153                       
REMARK   3      S31:   0.0663 S32:  -0.0038 S33:  -0.0561                       
REMARK   3                                                                      
REMARK   3   TLS GROUP : 3                                                      
REMARK   3    NUMBER OF COMPONENTS GROUP : 1                                    
REMARK   3    COMPONENTS        C SSSEQI   TO  C SSSEQI                         
REMARK   3    RESIDUE RANGE :   C     6        C   214                          
REMARK   3    ORIGIN FOR THE GROUP (A):   1.5090  -5.6396  33.4461              
REMARK   3    T TENSOR                                                          
REMARK   3      T11:   0.2823 T22:   0.2780                                     
REMARK   3      T33:   0.4839 T12:  -0.0251                                     
REMARK   3      T13:   0.0082 T23:   0.0257                                     
REMARK   3    L TENSOR                                                          
REMARK   3      L11:   2.8279 L22:   3.0042                                     
REMARK   3      L33:   1.8013 L12:   0.5419                                     
REMARK   3      L13:  -0.3774 L23:   0.0014                                     
REMARK   3    S TENSOR                                                          
REMARK   3      S11:   0.0101 S12:  -0.0357 S13:  -0.2754                       
REMARK   3      S21:  -0.0226 S22:  -0.0151 S23:  -0.5355                       
REMARK   3      S31:  -0.1242 S32:  -0.1018 S33:   0.0051                       
REMARK   3                                                                      
REMARK   3   TLS GROUP : 4                                                      
REMARK   3    NUMBER OF COMPONENTS GROUP : 1                                    
REMARK   3    COMPONENTS        C SSSEQI   TO  C SSSEQI                         
REMARK   3    RESIDUE RANGE :   D     2        D   229                          
REMARK   3    ORIGIN FOR THE GROUP (A): -11.9260  21.0202   5.3579              
REMARK   3    T TENSOR                                                          
REMARK   3      T11:   0.3791 T22:   0.3974                                     
REMARK   3      T33:   0.2544 T12:   0.0244                                     
REMARK   3      T13:  -0.0300 T23:   0.0922                                     
REMARK   3    L TENSOR                                                          
REMARK   3      L11:   2.8110 L22:   1.5284                                     
REMARK   3      L33:   2.4463 L12:   0.4970                                     
REMARK   3      L13:   0.0097 L23:  -1.0181                                     
REMARK   3    S TENSOR                                                          
REMARK   3      S11:   0.0641 S12:  -0.0152 S13:   0.1173                       
REMARK   3      S21:   0.0207 S22:   0.0391 S23:   0.2648                       
REMARK   3      S31:  -0.2676 S32:   0.3628 S33:  -0.1033                       
REMARK   3                                                                      
REMARK   3  BULK SOLVENT MODELLING.                                             
REMARK   3   METHOD USED : MASK                                                 
REMARK   3   PARAMETERS FOR MASK CALCULATION                                    
REMARK   3   VDW PROBE RADIUS   : 1.20                                          
REMARK   3   ION PROBE RADIUS   : 0.80                                          
REMARK   3   SHRINKAGE RADIUS   : 0.80                                          
REMARK   3                                                                      
REMARK   3  OTHER REFINEMENT REMARKS: HYDROGENS HAVE BEEN USED IF PRESENT IN    
REMARK   3  THE INPUT                                                           
REMARK   4                                                                      
REMARK   4 4IDU COMPLIES WITH FORMAT V. 3.30, 13-JUL-11                         
REMARK 100                                                                      
REMARK 100 THIS ENTRY HAS BEEN PROCESSED BY PDBJ ON 21-DEC-12.                  
REMARK 100 THE DEPOSITION ID IS D_1000076627.                                   
REMARK 200                                                                      
REMARK 200 EXPERIMENTAL DETAILS                                                 
REMARK 200  EXPERIMENT TYPE                : X-RAY DIFFRACTION                  
REMARK 200  DATE OF DATA COLLECTION        : 13-JUL-12                          
REMARK 200  TEMPERATURE           (KELVIN) : 273                                
REMARK 200  PH                             : 7                                  
REMARK 200  NUMBER OF CRYSTALS USED        : 1                                  
REMARK 200                                                                      
REMARK 200  SYNCHROTRON              (Y/N) : Y                                  
REMARK 200  RADIATION SOURCE               : DIAMOND                            
REMARK 200  BEAMLINE                       : I04                                
REMARK 200  X-RAY GENERATOR MODEL          : NULL                               
REMARK 200  MONOCHROMATIC OR LAUE    (M/L) : M                                  
REMARK 200  WAVELENGTH OR RANGE        (A) : 0.9218                             
REMARK 200  MONOCHROMATOR                  : GRAPHITE                           
REMARK 200  OPTICS                         : NULL                               
REMARK 200                                                                      
REMARK 200  DETECTOR TYPE                  : AREA DETECTOR                      
REMARK 200  DETECTOR MANUFACTURER          : ADSC QUANTUM 4R                    
REMARK 200  INTENSITY-INTEGRATION SOFTWARE : MOSFLM                             
REMARK 200  DATA SCALING SOFTWARE          : SCALA                              
REMARK 200                                                                      
REMARK 200  NUMBER OF UNIQUE REFLECTIONS   : 18304                              
REMARK 200  RESOLUTION RANGE HIGH      (A) : 3.060                              
REMARK 200  RESOLUTION RANGE LOW       (A) : 33.920                             
REMARK 200  REJECTION CRITERIA  (SIGMA(I)) : 2.000                              
REMARK 200                                                                      
REMARK 200 OVERALL.                                                             
REMARK 200  COMPLETENESS FOR RANGE     (%) : 99.4                               
REMARK 200  DATA REDUNDANCY                : 7.500                              
REMARK 200  R MERGE                    (I) : 0.09300                            
REMARK 200  R SYM                      (I) : 0.09000                            
REMARK 200  <I/SIGMA(I)> FOR THE DATA SET  : 2.0000                             
REMARK 200                                                                      
REMARK 200 IN THE HIGHEST RESOLUTION SHELL.                                     
REMARK 200  HIGHEST RESOLUTION SHELL, RANGE HIGH (A) : 3.06                     
REMARK 200  HIGHEST RESOLUTION SHELL, RANGE LOW  (A) : 3.16                     
REMARK 200  COMPLETENESS FOR SHELL     (%) : 93.8                               
REMARK 200  DATA REDUNDANCY IN SHELL       : 6.90                               
REMARK 200  R MERGE FOR SHELL          (I) : 0.77300                            
REMARK 200  R SYM FOR SHELL            (I) : 0.76000                            
REMARK 200  <I/SIGMA(I)> FOR SHELL         : 2.600                              
REMARK 200                                                                      
REMARK 200 DIFFRACTION PROTOCOL: MAD                                            
REMARK 200 METHOD USED TO DETERMINE THE STRUCTURE: MAD                          
REMARK 200 SOFTWARE USED: SHELXS                                                
REMARK 200 STARTING MODEL: NULL                                                 
REMARK 200                                                                      
REMARK 200 REMARK: NULL                                                         
REMARK 280                                                                      
REMARK 280 CRYSTAL                                                              
REMARK 280 SOLVENT CONTENT, VS   (%): 48.46                                     
REMARK 280 MATTHEWS COEFFICIENT, VM (ANGSTROMS**3/DA): 2.39                     
REMARK 280                                                                      
REMARK 280 CRYSTALLIZATION CONDITIONS: 0.2M SODIUM FORMATE, 20% PEG3350, PH     
REMARK 280  7, VAPOR DIFFUSION, SITTING DROP, TEMPERATURE 297K                  
REMARK 290                                                                      
REMARK 290 CRYSTALLOGRAPHIC SYMMETRY                                            
REMARK 290 SYMMETRY OPERATORS FOR SPACE GROUP: P 1 21 1                         
REMARK 290                                                                      
REMARK 290      SYMOP   SYMMETRY                                                
REMARK 290     NNNMMM   OPERATOR                                                
REMARK 290       1555   X,Y,Z                                                   
REMARK 290       2555   -X,Y+1/2,-Z                                             
REMARK 290                                                                      
REMARK 290     WHERE NNN -> OPERATOR NUMBER                                     
REMARK 290           MMM -> TRANSLATION VECTOR                                  
REMARK 290                                                                      
REMARK 290 CRYSTALLOGRAPHIC SYMMETRY TRANSFORMATIONS                            
REMARK 290 THE FOLLOWING TRANSFORMATIONS OPERATE ON THE ATOM/HETATM             
REMARK 290 RECORDS IN THIS ENTRY TO PRODUCE CRYSTALLOGRAPHICALLY                
REMARK 290 RELATED MOLECULES.                                                   
REMARK 290   SMTRY1   1  1.000000  0.000000  0.000000        0.00000            
REMARK 290   SMTRY2   1  0.000000  1.000000  0.000000        0.00000            
REMARK 290   SMTRY3   1  0.000000  0.000000  1.000000        0.00000            
REMARK 290   SMTRY1   2 -1.000000  0.000000  0.000000        0.00000            
REMARK 290   SMTRY2   2  0.000000  1.000000  0.000000       43.22000            
REMARK 290   SMTRY3   2  0.000000  0.000000 -1.000000        0.00000            
REMARK 290                                                                      
REMARK 290 REMARK: NULL                                                         
REMARK 300                                                                      
REMARK 300 BIOMOLECULE: 1, 2, 3, 4, 5                                           
REMARK 300 SEE REMARK 350 FOR THE AUTHOR PROVIDED AND/OR PROGRAM                
REMARK 300 GENERATED ASSEMBLY INFORMATION FOR THE STRUCTURE IN                  
REMARK 300 THIS ENTRY. THE REMARK MAY ALSO PROVIDE INFORMATION ON               
REMARK 300 BURIED SURFACE AREA.                                                 
REMARK 350                                                                      
REMARK 350 COORDINATES FOR A COMPLETE MULTIMER REPRESENTING THE KNOWN           
REMARK 350 BIOLOGICALLY SIGNIFICANT OLIGOMERIZATION STATE OF THE                
REMARK 350 MOLECULE CAN BE GENERATED BY APPLYING BIOMT TRANSFORMATIONS          
REMARK 350 GIVEN BELOW.  BOTH NON-CRYSTALLOGRAPHIC AND                          
REMARK 350 CRYSTALLOGRAPHIC OPERATIONS ARE GIVEN.                               
REMARK 350                                                                      
REMARK 350 BIOMOLECULE: 1                                                       
REMARK 350 AUTHOR DETERMINED BIOLOGICAL UNIT: TETRAMERIC                        
REMARK 350 APPLY THE FOLLOWING TO CHAINS: A, B, C, D                            
REMARK 350   BIOMT1   1  1.000000  0.000000  0.000000        0.00000            
REMARK 350   BIOMT2   1  0.000000  1.000000  0.000000        0.00000            
REMARK 350   BIOMT3   1  0.000000  0.000000  1.000000        0.00000            
REMARK 350                                                                      
REMARK 350 BIOMOLECULE: 2                                                       
REMARK 350 SOFTWARE DETERMINED QUATERNARY STRUCTURE: MONOMERIC                  
REMARK 350 SOFTWARE USED: PISA                                                  
REMARK 350 APPLY THE FOLLOWING TO CHAINS: A                                     
REMARK 350   BIOMT1   1  1.000000  0.000000  0.000000        0.00000            
REMARK 350   BIOMT2   1  0.000000  1.000000  0.000000        0.00000            
REMARK 350   BIOMT3   1  0.000000  0.000000  1.000000        0.00000            
REMARK 350                                                                      
REMARK 350 BIOMOLECULE: 3                                                       
REMARK 350 SOFTWARE DETERMINED QUATERNARY STRUCTURE: MONOMERIC                  
REMARK 350 SOFTWARE USED: PISA                                                  
REMARK 350 APPLY THE FOLLOWING TO CHAINS: B                                     
REMARK 350   BIOMT1   1  1.000000  0.000000  0.000000        0.00000            
REMARK 350   BIOMT2   1  0.000000  1.000000  0.000000        0.00000            
REMARK 350   BIOMT3   1  0.000000  0.000000  1.000000        0.00000            
REMARK 350                                                                      
REMARK 350 BIOMOLECULE: 4                                                       
REMARK 350 SOFTWARE DETERMINED QUATERNARY STRUCTURE: MONOMERIC                  
REMARK 350 SOFTWARE USED: PISA                                                  
REMARK 350 APPLY THE FOLLOWING TO CHAINS: C                                     
REMARK 350   BIOMT1   1  1.000000  0.000000  0.000000        0.00000            
REMARK 350   BIOMT2   1  0.000000  1.000000  0.000000        0.00000            
REMARK 350   BIOMT3   1  0.000000  0.000000  1.000000        0.00000            
REMARK 350                                                                      
REMARK 350 BIOMOLECULE: 5                                                       
REMARK 350 SOFTWARE DETERMINED QUATERNARY STRUCTURE: MONOMERIC                  
REMARK 350 SOFTWARE USED: PISA                                                  
REMARK 350 APPLY THE FOLLOWING TO CHAINS: D                                     
REMARK 350   BIOMT1   1  1.000000  0.000000  0.000000        0.00000            
REMARK 350   BIOMT2   1  0.000000  1.000000  0.000000        0.00000            
REMARK 350   BIOMT3   1  0.000000  0.000000  1.000000        0.00000            
REMARK 465                                                                      
REMARK 465 MISSING RESIDUES                                                     
REMARK 465 THE FOLLOWING RESIDUES WERE NOT LOCATED IN THE                       
REMARK 465 EXPERIMENT. (M=MODEL NUMBER; RES=RESIDUE NAME; C=CHAIN               
REMARK 465 IDENTIFIER; SSSEQ=SEQUENCE NUMBER; I=INSERTION CODE.)                
REMARK 465                                                                      
REMARK 465   M RES C SSSEQI                                                     
REMARK 465     MET A     1                                                      
REMARK 465     TRP A   193                                                      
REMARK 465     MET A   194                                                      
REMARK 465     THR A   195                                                      
REMARK 465     GLN A   196                                                      
REMARK 465     LYS A   197                                                      
REMARK 465     LYS A   215                                                      
REMARK 465     SER A   216                                                      
REMARK 465     GLY A   217                                                      
REMARK 465     PHE A   218                                                      
REMARK 465     SER A   219                                                      
REMARK 465     PHE A   229                                                      
REMARK 465     GLY A   230                                                      
REMARK 465     ILE A   231                                                      
REMARK 465     ASN A   232                                                      
REMARK 465     ILE A   233                                                      
REMARK 465     MET B     1                                                      
REMARK 465     SER B     2                                                      
REMARK 465     SER B     3                                                      
REMARK 465     PHE B   229                                                      
REMARK 465     GLY B   230                                                      
REMARK 465     ILE B   231                                                      
REMARK 465     ASN B   232                                                      
REMARK 465     ILE B   233                                                      
REMARK 465     MET C     1                                                      
REMARK 465     SER C     2                                                      
REMARK 465     SER C     3                                                      
REMARK 465     GLN C     4                                                      
REMARK 465     PHE C     5                                                      
REMARK 465     ASP C     9                                                      
REMARK 465     VAL C    10                                                      
REMARK 465     PRO C    11                                                      
REMARK 465     LYS C   215                                                      
REMARK 465     SER C   216                                                      
REMARK 465     GLY C   217                                                      
REMARK 465     PHE C   218                                                      
REMARK 465     SER C   219                                                      
REMARK 465     PRO C   220                                                      
REMARK 465     ALA C   221                                                      
REMARK 465     ALA C   222                                                      
REMARK 465     ARG C   223                                                      
REMARK 465     THR C   224                                                      
REMARK 465     PHE C   225                                                      
REMARK 465     LEU C   226                                                      
REMARK 465     GLN C   227                                                      
REMARK 465     GLN C   228                                                      
REMARK 465     PHE C   229                                                      
REMARK 465     GLY C   230                                                      
REMARK 465     ILE C   231                                                      
REMARK 465     ASN C   232                                                      
REMARK 465     ILE C   233                                                      
REMARK 465     MET D     1                                                      
REMARK 465     VAL D    10                                                      
REMARK 465     PRO D    11                                                      
REMARK 465     GLN D    12                                                      
REMARK 465     ARG D    13                                                      
REMARK 465     ASN D    14                                                      
REMARK 465     ALA D    15                                                      
REMARK 465     ALA D    16                                                      
REMARK 465     THR D    17                                                      
REMARK 465     THR D   195                                                      
REMARK 465     GLN D   196                                                      
REMARK 465     LYS D   197                                                      
REMARK 465     ILE D   198                                                      
REMARK 465     THR D   199                                                      
REMARK 465     ALA D   221                                                      
REMARK 465     GLY D   230                                                      
REMARK 465     ILE D   231                                                      
REMARK 465     ASN D   232                                                      
REMARK 465     ILE D   233                                                      
REMARK 500                                                                      
REMARK 500 GEOMETRY AND STEREOCHEMISTRY                                         
REMARK 500 SUBTOPIC: CLOSE CONTACTS IN SAME ASYMMETRIC UNIT                     
REMARK 500                                                                      
REMARK 500 THE FOLLOWING ATOMS ARE IN CLOSE CONTACT.                            
REMARK 500                                                                      
REMARK 500  ATM1  RES C  SSEQI   ATM2  RES C  SSEQI           DISTANCE          
REMARK 500   O    LYS B   202     CD1  PHE B   205              1.65            
REMARK 500   O    PHE A    27     N    GLY A    29              2.05            
REMARK 500   CE1  HIS B   165     O    PHE B   205              2.17            
REMARK 500                                                                      
REMARK 500 REMARK: NULL                                                         
REMARK 500                                                                      
REMARK 500 GEOMETRY AND STEREOCHEMISTRY                                         
REMARK 500 SUBTOPIC: COVALENT BOND ANGLES                                       
REMARK 500                                                                      
REMARK 500 THE STEREOCHEMICAL PARAMETERS OF THE FOLLOWING RESIDUES              
REMARK 500 HAVE VALUES WHICH DEVIATE FROM EXPECTED VALUES BY MORE               
REMARK 500 THAN 6*RMSD (M=MODEL NUMBER; RES=RESIDUE NAME; C=CHAIN               
REMARK 500 IDENTIFIER; SSEQ=SEQUENCE NUMBER; I=INSERTION CODE).                 
REMARK 500                                                                      
REMARK 500 STANDARD TABLE:                                                      
REMARK 500 FORMAT: (10X,I3,1X,A3,1X,A1,I4,A1,3(1X,A4,2X),12X,F5.1)              
REMARK 500                                                                      
REMARK 500 EXPECTED VALUES PROTEIN: ENGH AND HUBER, 1999                        
REMARK 500 EXPECTED VALUES NUCLEIC ACID: CLOWNEY ET AL 1996                     
REMARK 500                                                                      
REMARK 500  M RES CSSEQI ATM1   ATM2   ATM3                                     
REMARK 500    MET A 172   N   -  CA  -  C   ANGL. DEV. = -17.2 DEGREES          
REMARK 500    ILE B  28   N   -  CA  -  C   ANGL. DEV. = -19.2 DEGREES          
REMARK 500    THR B 195   N   -  CA  -  C   ANGL. DEV. =  17.4 DEGREES          
REMARK 500    VAL C 180   N   -  CA  -  CB  ANGL. DEV. =  13.6 DEGREES          
REMARK 500    TYR D 138   N   -  CA  -  C   ANGL. DEV. = -25.6 DEGREES          
REMARK 500                                                                      
REMARK 500 REMARK: NULL                                                         
REMARK 500                                                                      
REMARK 500 GEOMETRY AND STEREOCHEMISTRY                                         
REMARK 500 SUBTOPIC: TORSION ANGLES                                             
REMARK 500                                                                      
REMARK 500 TORSION ANGLES OUTSIDE THE EXPECTED RAMACHANDRAN REGIONS:            
REMARK 500 (M=MODEL NUMBER; RES=RESIDUE NAME; C=CHAIN IDENTIFIER;               
REMARK 500 SSEQ=SEQUENCE NUMBER; I=INSERTION CODE).                             
REMARK 500                                                                      
REMARK 500 STANDARD TABLE:                                                      
REMARK 500 FORMAT:(10X,I3,1X,A3,1X,A1,I4,A1,4X,F7.2,3X,F7.2)                    
REMARK 500                                                                      
REMARK 500 EXPECTED VALUES: GJ KLEYWEGT AND TA JONES (1996). PHI/PSI-           
REMARK 500 CHOLOGY: RAMACHANDRAN REVISITED. STRUCTURE 4, 1395 - 1400            
REMARK 500                                                                      
REMARK 500  M RES CSSEQI        PSI       PHI                                   
REMARK 500    GLN A   4     -135.85   -112.79                                   
REMARK 500    PHE A   5      117.09    112.37                                   
REMARK 500    PHE A   7     -125.15    -91.93                                   
REMARK 500    GLU A   8      -52.21   -178.98                                   
REMARK 500    ASP A   9       94.36    156.08                                   
REMARK 500    VAL A  10      160.30     82.09                                   
REMARK 500    PRO A  11     -113.37    -44.17                                   
REMARK 500    GLN A  12       88.01     63.16                                   
REMARK 500    ARG A  13      -85.48    161.49                                   
REMARK 500    ASN A  14      -72.24     62.32                                   
REMARK 500    PHE A  18       80.57    -49.36                                   
REMARK 500    ASN A  19      -96.78   -148.29                                   
REMARK 500    PRO A  20       24.01    -70.42                                   
REMARK 500    GLU A  21      -19.17   -147.45                                   
REMARK 500    ALA A  26      -78.70    -82.11                                   
REMARK 500    PHE A  27      136.35    -25.83                                   
REMARK 500    ILE A  28      -51.39     46.29                                   
REMARK 500    TYR A  31      -43.59     72.33                                   
REMARK 500    GLN A  80      -56.28    109.76                                   
REMARK 500    VAL A  82       -8.33    -58.70                                   
REMARK 500    SER A 119       -9.65    -57.24                                   
REMARK 500    THR A 133      170.24     55.13                                   
REMARK 500    ASP A 156      130.21     81.59                                   
REMARK 500    PHE A 157       72.35    -49.10                                   
REMARK 500    LYS A 169      -48.05   -156.95                                   
REMARK 500    ASN A 171     -178.28     54.75                                   
REMARK 500    MET A 172      172.82    151.26                                   
REMARK 500    LEU A 181       -6.12    -57.71                                   
REMARK 500    ARG A 184     -167.46   -115.74                                   
REMARK 500    THR A 187       92.27     59.28                                   
REMARK 500    ALA A 190     -115.86    165.83                                   
REMARK 500    GLU A 200      -78.28   -172.38                                   
REMARK 500    ILE A 201     -107.62     33.47                                   
REMARK 500    ALA A 221      -97.83     48.58                                   
REMARK 500    ARG A 223     -163.52     49.51                                   
REMARK 500    PHE A 225     -151.45     76.16                                   
REMARK 500    GLN A 227       94.98    -19.82                                   
REMARK 500    ILE B   6      -66.61   -150.88                                   
REMARK 500    PHE B   7      147.04     62.62                                   
REMARK 500    PRO B  11     -160.76   -116.45                                   
REMARK 500    ARG B  13       10.33    -63.49                                   
REMARK 500    ALA B  16       36.83    -88.85                                   
REMARK 500    PHE B  18       71.30   -113.70                                   
REMARK 500    TYR B  24      -50.24    -10.40                                   
REMARK 500    ILE B  28      -32.71    115.48                                   
REMARK 500    LYS B  30      -71.27    -68.07                                   
REMARK 500    GLN B  33       -0.51    -57.73                                   
REMARK 500    GLN B  34      -18.60   -141.29                                   
REMARK 500    LYS B  70      -50.40     59.50                                   
REMARK 500    PHE B  71      139.95    -32.48                                   
REMARK 500                                                                      
REMARK 500 THIS ENTRY HAS     154 RAMACHANDRAN OUTLIERS.                        
REMARK 500                                                                      
REMARK 500 REMARK: NULL                                                         
REMARK 500                                                                      
REMARK 500 GEOMETRY AND STEREOCHEMISTRY                                         
REMARK 500 SUBTOPIC: NON-CIS, NON-TRANS                                         
REMARK 500                                                                      
REMARK 500 THE FOLLOWING PEPTIDE BONDS DEVIATE SIGNIFICANTLY FROM BOTH          
REMARK 500 CIS AND TRANS CONFORMATION.  CIS BONDS, IF ANY, ARE LISTED           
REMARK 500 ON CISPEP RECORDS.  TRANS IS DEFINED AS 180 +/- 30 AND               
REMARK 500 CIS IS DEFINED AS 0 +/- 30 DEGREES.                                  
REMARK 500                                 MODEL     OMEGA                      
REMARK 500 GLY B   23     TYR B   24                  148.61                    
REMARK 500 VAL B   69     LYS B   70                  116.38                    
REMARK 500                                                                      
REMARK 500 REMARK: NULL                                                         
DBREF  4IDU A    1   233  UNP    H2AM13   H2AM13_SBV       1    233             
DBREF  4IDU B    1   233  UNP    H2AM13   H2AM13_SBV       1    233             
DBREF  4IDU C    1   233  UNP    H2AM13   H2AM13_SBV       1    233             
DBREF  4IDU D    1   233  UNP    H2AM13   H2AM13_SBV       1    233             
SEQRES   1 A  233  MET SER SER GLN PHE ILE PHE GLU ASP VAL PRO GLN ARG          
SEQRES   2 A  233  ASN ALA ALA THR PHE ASN PRO GLU VAL GLY TYR VAL ALA          
SEQRES   3 A  233  PHE ILE GLY LYS TYR GLY GLN GLN LEU ASN PHE GLY VAL          
SEQRES   4 A  233  ALA ARG VAL PHE PHE LEU ASN GLN LYS LYS ALA LYS MET          
SEQRES   5 A  233  VAL LEU HIS LYS THR ALA GLN PRO SER VAL ASP LEU THR          
SEQRES   6 A  233  PHE GLY GLY VAL LYS PHE THR VAL VAL ASN ASN HIS PHE          
SEQRES   7 A  233  PRO GLN TYR VAL SER ASN PRO VAL PRO ASP ASN ALA ILE          
SEQRES   8 A  233  THR LEU HIS ARG MET SER GLY TYR LEU ALA ARG TRP ILE          
SEQRES   9 A  233  ALA ASP THR CYS LYS ALA SER VAL LEU LYS LEU ALA GLU          
SEQRES  10 A  233  ALA SER ALA GLN ILE VAL MET PRO LEU ALA GLU VAL LYS          
SEQRES  11 A  233  GLY CYS THR TRP ALA ASP GLY TYR THR MET TYR LEU GLY          
SEQRES  12 A  233  PHE ALA PRO GLY ALA GLU MET PHE LEU ASP ALA PHE ASP          
SEQRES  13 A  233  PHE TYR PRO LEU VAL ILE GLU MET HIS ARG VAL LEU LYS          
SEQRES  14 A  233  ASP ASN MET ASP VAL ASN PHE MET LYS LYS VAL LEU ARG          
SEQRES  15 A  233  GLN ARG TYR GLY THR MET THR ALA GLU GLU TRP MET THR          
SEQRES  16 A  233  GLN LYS ILE THR GLU ILE LYS ALA ALA PHE ASN SER VAL          
SEQRES  17 A  233  GLY GLN LEU ALA TRP ALA LYS SER GLY PHE SER PRO ALA          
SEQRES  18 A  233  ALA ARG THR PHE LEU GLN GLN PHE GLY ILE ASN ILE              
SEQRES   1 B  233  MET SER SER GLN PHE ILE PHE GLU ASP VAL PRO GLN ARG          
SEQRES   2 B  233  ASN ALA ALA THR PHE ASN PRO GLU VAL GLY TYR VAL ALA          
SEQRES   3 B  233  PHE ILE GLY LYS TYR GLY GLN GLN LEU ASN PHE GLY VAL          
SEQRES   4 B  233  ALA ARG VAL PHE PHE LEU ASN GLN LYS LYS ALA LYS MET          
SEQRES   5 B  233  VAL LEU HIS LYS THR ALA GLN PRO SER VAL ASP LEU THR          
SEQRES   6 B  233  PHE GLY GLY VAL LYS PHE THR VAL VAL ASN ASN HIS PHE          
SEQRES   7 B  233  PRO GLN TYR VAL SER ASN PRO VAL PRO ASP ASN ALA ILE          
SEQRES   8 B  233  THR LEU HIS ARG MSE SER GLY TYR LEU ALA ARG TRP ILE          
SEQRES   9 B  233  ALA ASP THR CYS LYS ALA SER VAL LEU LYS LEU ALA GLU          
SEQRES  10 B  233  ALA SER ALA GLN ILE VAL MET PRO LEU ALA GLU VAL LYS          
SEQRES  11 B  233  GLY CYS THR TRP ALA ASP GLY TYR THR MET TYR LEU GLY          
SEQRES  12 B  233  PHE ALA PRO GLY ALA GLU MSE PHE LEU ASP ALA PHE ASP          
SEQRES  13 B  233  PHE TYR PRO LEU VAL ILE GLU MET HIS ARG VAL LEU LYS          
SEQRES  14 B  233  ASP ASN MET ASP VAL ASN PHE MET LYS LYS VAL LEU ARG          
SEQRES  15 B  233  GLN ARG TYR GLY THR MET THR ALA GLU GLU TRP MET THR          
SEQRES  16 B  233  GLN LYS ILE THR GLU ILE LYS ALA ALA PHE ASN SER VAL          
SEQRES  17 B  233  GLY GLN LEU ALA TRP ALA LYS SER GLY PHE SER PRO ALA          
SEQRES  18 B  233  ALA ARG THR PHE LEU GLN GLN PHE GLY ILE ASN ILE              
SEQRES   1 C  233  MET SER SER GLN PHE ILE PHE GLU ASP VAL PRO GLN ARG          
SEQRES   2 C  233  ASN ALA ALA THR PHE ASN PRO GLU VAL GLY TYR VAL ALA          
SEQRES   3 C  233  PHE ILE GLY LYS TYR GLY GLN GLN LEU ASN PHE GLY VAL          
SEQRES   4 C  233  ALA ARG VAL PHE PHE LEU ASN GLN LYS LYS ALA LYS MET          
SEQRES   5 C  233  VAL LEU HIS LYS THR ALA GLN PRO SER VAL ASP LEU THR          
SEQRES   6 C  233  PHE GLY GLY VAL LYS PHE THR VAL VAL ASN ASN HIS PHE          
SEQRES   7 C  233  PRO GLN TYR VAL SER ASN PRO VAL PRO ASP ASN ALA ILE          
SEQRES   8 C  233  THR LEU HIS ARG MET SER GLY TYR LEU ALA ARG TRP ILE          
SEQRES   9 C  233  ALA ASP THR CYS LYS ALA SER VAL LEU LYS LEU ALA GLU          
SEQRES  10 C  233  ALA SER ALA GLN ILE VAL MET PRO LEU ALA GLU VAL LYS          
SEQRES  11 C  233  GLY CYS THR TRP ALA ASP GLY TYR THR MET TYR LEU GLY          
SEQRES  12 C  233  PHE ALA PRO GLY ALA GLU MET PHE LEU ASP ALA PHE ASP          
SEQRES  13 C  233  PHE TYR PRO LEU VAL ILE GLU MET HIS ARG VAL LEU LYS          
SEQRES  14 C  233  ASP ASN MET ASP VAL ASN PHE MET LYS LYS VAL LEU ARG          
SEQRES  15 C  233  GLN ARG TYR GLY THR MET THR ALA GLU GLU TRP MET THR          
SEQRES  16 C  233  GLN LYS ILE THR GLU ILE LYS ALA ALA PHE ASN SER VAL          
SEQRES  17 C  233  GLY GLN LEU ALA TRP ALA LYS SER GLY PHE SER PRO ALA          
SEQRES  18 C  233  ALA ARG THR PHE LEU GLN GLN PHE GLY ILE ASN ILE              
SEQRES   1 D  233  MET SER SER GLN PHE ILE PHE GLU ASP VAL PRO GLN ARG          
SEQRES   2 D  233  ASN ALA ALA THR PHE ASN PRO GLU VAL GLY TYR VAL ALA          
SEQRES   3 D  233  PHE ILE GLY LYS TYR GLY GLN GLN LEU ASN PHE GLY VAL          
SEQRES   4 D  233  ALA ARG VAL PHE PHE LEU ASN GLN LYS LYS ALA LYS MET          
SEQRES   5 D  233  VAL LEU HIS LYS THR ALA GLN PRO SER VAL ASP LEU THR          
SEQRES   6 D  233  PHE GLY GLY VAL LYS PHE THR VAL VAL ASN ASN HIS PHE          
SEQRES   7 D  233  PRO GLN TYR VAL SER ASN PRO VAL PRO ASP ASN ALA ILE          
SEQRES   8 D  233  THR LEU HIS ARG MET SER GLY TYR LEU ALA ARG TRP ILE          
SEQRES   9 D  233  ALA ASP THR CYS LYS ALA SER VAL LEU LYS LEU ALA GLU          
SEQRES  10 D  233  ALA SER ALA GLN ILE VAL MET PRO LEU ALA GLU VAL LYS          
SEQRES  11 D  233  GLY CYS THR TRP ALA ASP GLY TYR THR MET TYR LEU GLY          
SEQRES  12 D  233  PHE ALA PRO GLY ALA GLU MET PHE LEU ASP ALA PHE ASP          
SEQRES  13 D  233  PHE TYR PRO LEU VAL ILE GLU MET HIS ARG VAL LEU LYS          
SEQRES  14 D  233  ASP ASN MET ASP VAL ASN PHE MET LYS LYS VAL LEU ARG          
SEQRES  15 D  233  GLN ARG TYR GLY THR MET THR ALA GLU GLU TRP MET THR          
SEQRES  16 D  233  GLN LYS ILE THR GLU ILE LYS ALA ALA PHE ASN SER VAL          
SEQRES  17 D  233  GLY GLN LEU ALA TRP ALA LYS SER GLY PHE SER PRO ALA          
SEQRES  18 D  233  ALA ARG THR PHE LEU GLN GLN PHE GLY ILE ASN ILE              
MODRES 4IDU MSE B   96  MET  SELENOMETHIONINE                                   
MODRES 4IDU MSE B  150  MET  SELENOMETHIONINE                                   
HET    MSE  B  96       8                                                       
HET    MSE  B 150       8                                                       
HETNAM     MSE SELENOMETHIONINE                                                 
FORMUL   2  MSE    2(C5 H11 N O2 SE)                                            
HELIX    1   1 ASN A   36  HIS A   55  1                                  20    
HELIX    2   2 THR A   92  SER A  111  1                                  20    
HELIX    3   3 SER A  111  ILE A  122  1                                  12    
HELIX    4   4 MET A  124  VAL A  129  1                                   6    
HELIX    5   5 GLY A  137  LEU A  142  1                                   6    
HELIX    6   6 GLY A  143  ALA A  145  5                                   3    
HELIX    7   7 GLY A  147  PHE A  151  5                                   5    
HELIX    8   8 ARG A  166  ASN A  171  1                                   6    
HELIX    9   9 ASN A  175  GLN A  183  5                                   9    
HELIX   10  10 ILE A  201  GLY A  209  1                                   9    
HELIX   11  11 PHE B   18  VAL B   25  1                                   8    
HELIX   12  12 ASN B   36  THR B   57  1                                  22    
HELIX   13  13 THR B   92  LYS B  109  1                                  18    
HELIX   14  14 SER B  111  ILE B  122  1                                  12    
HELIX   15  15 MET B  124  VAL B  129  1                                   6    
HELIX   16  16 THR B  133  ASP B  136  5                                   4    
HELIX   17  17 GLY B  137  LEU B  142  1                                   6    
HELIX   18  18 GLY B  143  ALA B  145  5                                   3    
HELIX   19  19 GLY B  147  PHE B  151  5                                   5    
HELIX   20  20 LEU B  152  ASP B  156  5                                   5    
HELIX   21  21 PHE B  157  GLU B  163  1                                   7    
HELIX   22  22 GLN B  196  ILE B  201  1                                   6    
HELIX   23  23 ASN B  206  LEU B  211  1                                   6    
HELIX   24  24 VAL C   22  PHE C   27  1                                   6    
HELIX   25  25 ASN C   36  PHE C   44  1                                   9    
HELIX   26  26 GLN C   47  MET C   52  1                                   6    
HELIX   27  27 THR C   92  CYS C  108  1                                  17    
HELIX   28  28 VAL C  112  ILE C  122  1                                  11    
HELIX   29  29 MET C  124  LYS C  130  1                                   7    
HELIX   30  30 THR C  133  ASP C  136  5                                   4    
HELIX   31  31 GLY C  137  LEU C  142  1                                   6    
HELIX   32  32 GLY C  143  ALA C  145  5                                   3    
HELIX   33  33 GLY C  147  PHE C  151  5                                   5    
HELIX   34  34 PHE C  157  ASP C  170  1                                  14    
HELIX   35  35 ASP C  173  LYS C  179  5                                   7    
HELIX   36  36 THR C  199  PHE C  205  1                                   7    
HELIX   37  37 ASN D   19  ALA D   26  1                                   8    
HELIX   38  38 PHE D   27  GLY D   29  5                                   3    
HELIX   39  39 GLY D   38  LEU D   45  1                                   8    
HELIX   40  40 ASN D   46  LEU D   54  1                                   9    
HELIX   41  41 THR D   92  CYS D  108  1                                  17    
HELIX   42  42 SER D  111  ILE D  122  1                                  12    
HELIX   43  43 MET D  124  VAL D  129  1                                   6    
HELIX   44  44 TYR D  141  ALA D  145  5                                   5    
HELIX   45  45 GLY D  147  LEU D  152  5                                   6    
HELIX   46  46 PHE D  157  GLU D  163  1                                   7    
HELIX   47  47 GLU D  163  LYS D  169  1                                   7    
HELIX   48  48 VAL D  174  LYS D  179  1                                   6    
HELIX   49  49 VAL D  180  GLN D  183  5                                   4    
SHEET    1   A 2 SER A  61  PHE A  66  0                                        
SHEET    2   A 2 VAL A  69  VAL A  74 -1  O  PHE A  71   N  LEU A  64           
SHEET    1   B 2 SER B  61  ASP B  63  0                                        
SHEET    2   B 2 THR B  72  VAL B  74 -1  O  VAL B  73   N  VAL B  62           
SHEET    1   C 2 ASP C  63  THR C  65  0                                        
SHEET    2   C 2 LYS C  70  THR C  72 -1  O  PHE C  71   N  LEU C  64           
SHEET    1   D 2 LEU D  64  THR D  65  0                                        
SHEET    2   D 2 LYS D  70  PHE D  71 -1  O  PHE D  71   N  LEU D  64           
LINK         C   ARG B  95                 N   MSE B  96     1555   1555  1.32  
LINK         C   MSE B  96                 N   SER B  97     1555   1555  1.34  
LINK         C   GLU B 149                 N   MSE B 150     1555   1555  1.33  
LINK         C   MSE B 150                 N   PHE B 151     1555   1555  1.33  
CISPEP   1 GLN A   12    ARG A   13          0       -14.38                     
CISPEP   2 THR A  187    MET A  188          0         1.36                     
CISPEP   3 ALA A  190    GLU A  191          0        -2.63                     
CISPEP   4 VAL B   10    PRO B   11          0        -8.90                     
CISPEP   5 MET C  188    THR C  189          0        -2.80                     
CISPEP   6 SER D    3    GLN D    4          0         1.34                     
CISPEP   7 ILE D    6    PHE D    7          0         1.25                     
CRYST1   76.320   86.440   77.400  90.00 101.26  90.00 P 1 21 1      6          
ORIGX1      1.000000  0.000000  0.000000        0.00000                         
ORIGX2      0.000000  1.000000  0.000000        0.00000                         
ORIGX3      0.000000  0.000000  1.000000        0.00000                         
SCALE1      0.013103  0.000000  0.002609        0.00000                         
SCALE2      0.000000  0.011569  0.000000        0.00000                         
SCALE3      0.000000  0.000000  0.013173        0.00000                         
ATOM      1  N   SER A   2      37.996  21.491  10.292  1.00 77.71           N  
ANISOU    1  N   SER A   2    10436   9839   9251   -264   -379    600       N  
ATOM      2  CA  SER A   2      38.779  21.057   9.090  1.00 81.09           C  
ANISOU    2  CA  SER A   2    10703  10347   9760   -279   -285    736       C  
ATOM      3  C   SER A   2      39.185  19.560   9.121  1.00 83.56           C  
ANISOU    3  C   SER A   2    11080  10715   9955   -271   -209    709       C  
ATOM      4  O   SER A   2      40.377  19.215   9.067  1.00 84.13           O  
ANISOU    4  O   SER A   2    11080  10736  10150   -265   -250    777       O  
ATOM      5  CB  SER A   2      39.995  21.974   8.882  1.00 80.45           C  
ANISOU    5  CB  SER A   2    10451  10150   9967   -284   -402    857       C  
ATOM      6  OG  SER A   2      40.713  21.635   7.705  1.00 80.16           O  
ANISOU    6  OG  SER A   2    10259  10188  10009   -283   -286   1007       O  
ATOM      7  N   SER A   3      38.171  18.692   9.191  1.00 83.16           N  
ANISOU    7  N   SER A   3    11150  10756   9690   -270    -93    617       N  
ATOM      8  CA  SER A   3      38.327  17.228   9.154  1.00 79.94           C  
ANISOU    8  CA  SER A   3    10804  10403   9166   -264      8    581       C  
ATOM      9  C   SER A   3      38.592  16.728   7.739  1.00 77.76           C  
ANISOU    9  C   SER A   3    10407  10248   8890   -276    151    664       C  
ATOM     10  O   SER A   3      38.229  17.399   6.779  1.00 78.46           O  
ANISOU   10  O   SER A   3    10398  10417   8995   -284    202    728       O  
ATOM     11  CB  SER A   3      37.055  16.573   9.683  1.00 81.93           C  
ANISOU   11  CB  SER A   3    11209  10696   9225   -260     89    459       C  
ATOM     12  OG  SER A   3      35.920  16.986   8.939  1.00 83.99           O  
ANISOU   12  OG  SER A   3    11432  11055   9426   -283    176    453       O  
ATOM     13  N   GLN A   4      39.169  15.533   7.603  1.00 78.70           N  
ANISOU   13  N   GLN A   4    10541  10385   8978   -266    225    660       N  
ATOM     14  CA  GLN A   4      39.653  15.069   6.286  1.00 79.63           C  
ANISOU   14  CA  GLN A   4    10550  10601   9106   -261    357    741       C  
ATOM     15  C   GLN A   4      38.995  13.874   5.539  1.00 81.34           C  
ANISOU   15  C   GLN A   4    10814  10943   9150   -265    522    663       C  
ATOM     16  O   GLN A   4      37.770  13.747   5.479  1.00 78.82           O  
ANISOU   16  O   GLN A   4    10558  10690   8699   -286    562    569       O  
ATOM     17  CB  GLN A   4      41.184  14.961   6.292  1.00 77.25           C  
ANISOU   17  CB  GLN A   4    10153  10212   8985   -238    318    854       C  
ATOM     18  CG  GLN A   4      41.893  16.286   6.074  1.00 75.63           C  
ANISOU   18  CG  GLN A   4     9802   9940   8994   -234    222    990       C  
ATOM     19  CD  GLN A   4      41.926  16.721   4.619  1.00 77.60           C  
ANISOU   19  CD  GLN A   4     9919  10303   9264   -216    352   1114       C  
ATOM     20  OE1 GLN A   4      42.856  17.402   4.193  1.00 80.61           O  
ANISOU   20  OE1 GLN A   4    10150  10631   9847   -196    338   1268       O  
ATOM     21  NE2 GLN A   4      40.910  16.338   3.850  1.00 76.05           N  
ANISOU   21  NE2 GLN A   4     9774  10260   8863   -216    477   1054       N  
ATOM     22  N   PHE A   5      39.848  13.001   4.996  1.00 88.10           N  
ANISOU   22  N   PHE A   5    11631  11815  10029   -244    612    701       N  
ATOM     23  CA  PHE A   5      39.596  12.155   3.813  1.00 94.63           C  
ANISOU   23  CA  PHE A   5    12448  12771  10737   -234    771    668       C  
ATOM     24  C   PHE A   5      40.586  12.807   2.856  1.00 99.03           C  
ANISOU   24  C   PHE A   5    12867  13358  11402   -193    806    834       C  
ATOM     25  O   PHE A   5      40.465  13.996   2.551  1.00104.55           O  
ANISOU   25  O   PHE A   5    13489  14079  12158   -190    756    923       O  
ATOM     26  CB  PHE A   5      38.139  12.271   3.297  1.00 95.63           C  
ANISOU   26  CB  PHE A   5    12614  13017  10702   -259    807    572       C  
ATOM     27  CG  PHE A   5      37.883  11.654   1.919  1.00 96.26           C  
ANISOU   27  CG  PHE A   5    12675  13246  10654   -240    936    539       C  
ATOM     28  CD1 PHE A   5      38.712  11.923   0.823  1.00 93.69           C  
ANISOU   28  CD1 PHE A   5    12259  12993  10348   -187   1007    661       C  
ATOM     29  CD2 PHE A   5      36.759  10.853   1.705  1.00 92.62           C  
ANISOU   29  CD2 PHE A   5    12285  12851  10053   -268    984    385       C  
ATOM     30  CE1 PHE A   5      38.449  11.378  -0.423  1.00 89.01           C  
ANISOU   30  CE1 PHE A   5    11673  12544   9605   -153   1120    619       C  
ATOM     31  CE2 PHE A   5      36.495  10.309   0.455  1.00 88.99           C  
ANISOU   31  CE2 PHE A   5    11819  12527   9467   -248   1075    330       C  
ATOM     32  CZ  PHE A   5      37.343  10.571  -0.605  1.00 87.63           C  
ANISOU   32  CZ  PHE A   5    11579  12434   9280   -185   1141    442       C  
ATOM     33  N   ILE A   6      41.583  12.060   2.405  1.00102.11           N  
ANISOU   33  N   ILE A   6    13217  13739  11841   -157    902    888       N  
ATOM     34  CA  ILE A   6      42.734  12.711   1.787  1.00110.05           C  
ANISOU   34  CA  ILE A   6    14080  14724  13012   -111    928   1077       C  
ATOM     35  C   ILE A   6      43.018  12.342   0.323  1.00116.31           C  
ANISOU   35  C   ILE A   6    14826  15646  13720    -46   1114   1140       C  
ATOM     36  O   ILE A   6      42.794  11.207  -0.111  1.00118.31           O  
ANISOU   36  O   ILE A   6    15158  15967  13829    -32   1227   1032       O  
ATOM     37  CB  ILE A   6      43.990  12.571   2.686  1.00111.66           C  
ANISOU   37  CB  ILE A   6    14232  14759  13435   -108    846   1153       C  
ATOM     38  CG1 ILE A   6      44.881  13.812   2.574  1.00112.59           C  
ANISOU   38  CG1 ILE A   6    14188  14797  13795    -91    772   1340       C  
ATOM     39  CG2 ILE A   6      44.741  11.269   2.410  1.00113.59           C  
ANISOU   39  CG2 ILE A   6    14486  14992  13680    -73    979   1152       C  
ATOM     40  CD1 ILE A   6      45.377  14.329   3.910  1.00114.07           C  
ANISOU   40  CD1 ILE A   6    14360  14811  14168   -125    558   1344       C  
ATOM     41  N   PHE A   7      43.516  13.325  -0.420  1.00117.23           N  
ANISOU   41  N   PHE A   7    14816  15792  13934      0   1146   1317       N  
ATOM     42  CA  PHE A   7      43.884  13.171  -1.821  1.00119.38           C  
ANISOU   42  CA  PHE A   7    15041  16189  14130     86   1329   1416       C  
ATOM     43  C   PHE A   7      45.365  12.781  -1.969  1.00126.48           C  
ANISOU   43  C   PHE A   7    15844  16993  15218    143   1426   1561       C  
ATOM     44  O   PHE A   7      45.807  11.789  -1.386  1.00128.44           O  
ANISOU   44  O   PHE A   7    16139  17156  15506    126   1431   1488       O  
ATOM     45  CB  PHE A   7      43.602  14.489  -2.538  1.00117.58           C  
ANISOU   45  CB  PHE A   7    14719  16041  13914    120   1329   1558       C  
ATOM     46  CG  PHE A   7      44.005  15.697  -1.742  1.00114.26           C  
ANISOU   46  CG  PHE A   7    14183  15472  13760     82   1181   1678       C  
ATOM     47  CD1 PHE A   7      45.349  15.959  -1.485  1.00113.17           C  
ANISOU   47  CD1 PHE A   7    13909  15185  13907    103   1174   1841       C  
ATOM     48  CD2 PHE A   7      43.049  16.560  -1.235  1.00110.11           C  
ANISOU   48  CD2 PHE A   7    13678  14942  13218     25   1045   1621       C  
ATOM     49  CE1 PHE A   7      45.737  17.057  -0.745  1.00109.35           C  
ANISOU   49  CE1 PHE A   7    13314  14548  13687     64   1018   1932       C  
ATOM     50  CE2 PHE A   7      43.432  17.665  -0.496  1.00112.19           C  
ANISOU   50  CE2 PHE A   7    13843  15055  13731     -7    904   1711       C  
ATOM     51  CZ  PHE A   7      44.777  17.915  -0.252  1.00109.43           C  
ANISOU   51  CZ  PHE A   7    13359  14555  13665     11    881   1860       C  
ATOM     52  N   GLU A   8      46.109  13.569  -2.752  1.00131.88           N  
ANISOU   52  N   GLU A   8    16387  17687  16033    215   1513   1779       N  
ATOM     53  CA  GLU A   8      47.558  13.430  -2.927  1.00135.22           C  
ANISOU   53  CA  GLU A   8    16681  18004  16693    276   1611   1963       C  
ATOM     54  C   GLU A   8      48.078  14.514  -3.871  1.00138.86           C  
ANISOU   54  C   GLU A   8    16983  18496  17281    359   1713   2214       C  
ATOM     55  O   GLU A   8      49.017  15.244  -3.538  1.00141.87           O  
ANISOU   55  O   GLU A   8    17195  18726  17983    360   1664   2397       O  
ATOM     56  CB  GLU A   8      47.924  12.034  -3.456  1.00135.35           C  
ANISOU   56  CB  GLU A   8    16778  18069  16581    334   1792   1896       C  
ATOM     57  CG  GLU A   8      49.404  11.827  -3.767  1.00141.80           C  
ANISOU   57  CG  GLU A   8    17458  18785  17635    412   1931   2099       C  
ATOM     58  CD  GLU A   8      50.328  12.077  -2.578  1.00143.09           C  
ANISOU   58  CD  GLU A   8    17499  18728  18139    353   1770   2184       C  
ATOM     59  OE1 GLU A   8      49.986  11.674  -1.443  1.00140.60           O  
ANISOU   59  OE1 GLU A   8    17268  18339  17814    266   1601   2027       O  
ATOM     60  OE2 GLU A   8      51.415  12.665  -2.782  1.00141.11           O  
ANISOU   60  OE2 GLU A   8    17064  18376  18174    400   1813   2414       O  
ATOM     61  N   ASP A   9      47.439  14.604  -5.039  1.00144.64           N  
ANISOU   61  N   ASP A   9    17770  19422  17764    433   1850   2221       N  
ATOM     62  CA  ASP A   9      47.795  15.508  -6.136  1.00149.12           C  
ANISOU   62  CA  ASP A   9    18215  20063  18379    541   1994   2464       C  
ATOM     63  C   ASP A   9      47.228  14.857  -7.388  1.00147.17           C  
ANISOU   63  C   ASP A   9    18104  20046  17767    641   2172   2393       C  
ATOM     64  O   ASP A   9      47.887  14.004  -7.990  1.00145.82           O  
ANISOU   64  O   ASP A   9    17965  19904  17537    730   2354   2415       O  
ATOM     65  CB  ASP A   9      49.310  15.644  -6.283  1.00157.94           C  
ANISOU   65  CB  ASP A   9    19154  21038  19817    610   2113   2712       C  
ATOM     66  CG  ASP A   9      49.739  17.070  -6.521  1.00168.38           C  
ANISOU   66  CG  ASP A   9    20274  22293  21409    643   2112   2976       C  
ATOM     67  OD1 ASP A   9      49.790  17.843  -5.538  1.00175.10           O  
ANISOU   67  OD1 ASP A   9    21033  22985  22512    545   1905   2983       O  
ATOM     68  OD2 ASP A   9      50.024  17.421  -7.686  1.00173.43           O  
ANISOU   68  OD2 ASP A   9    20849  23033  22012    774   2322   3177       O  
ATOM     69  N   VAL A  10      46.014  15.259  -7.778  1.00145.34           N  
ANISOU   69  N   VAL A  10    17955  19973  17295    632   2115   2303       N  
ATOM     70  CA  VAL A  10      45.193  14.487  -8.727  1.00140.65           C  
ANISOU   70  CA  VAL A  10    17528  19595  16317    693   2204   2143       C  
ATOM     71  C   VAL A  10      44.490  13.381  -7.914  1.00136.43           C  
ANISOU   71  C   VAL A  10    17141  19028  15669    578   2083   1840       C  
ATOM     72  O   VAL A  10      44.916  13.089  -6.796  1.00141.59           O  
ANISOU   72  O   VAL A  10    17769  19504  16526    491   1992   1797       O  
ATOM     73  CB  VAL A  10      46.044  13.912  -9.892  1.00142.34           C  
ANISOU   73  CB  VAL A  10    17757  19894  16430    853   2461   2254       C  
ATOM     74  CG1 VAL A  10      45.217  13.039 -10.823  1.00145.88           C  
ANISOU   74  CG1 VAL A  10    18397  20556  16475    917   2528   2050       C  
ATOM     75  CG2 VAL A  10      46.692  15.039 -10.691  1.00142.90           C  
ANISOU   75  CG2 VAL A  10    17676  19997  16623    978   2600   2579       C  
ATOM     76  N   PRO A  11      43.392  12.798  -8.441  1.00134.14           N  
ANISOU   76  N   PRO A  11    16999  18902  15068    579   2071   1634       N  
ATOM     77  CA  PRO A  11      42.660  11.700  -7.777  1.00133.21           C  
ANISOU   77  CA  PRO A  11    17011  18753  14851    479   1978   1352       C  
ATOM     78  C   PRO A  11      43.444  10.521  -7.129  1.00131.04           C  
ANISOU   78  C   PRO A  11    16768  18329  14694    451   2029   1269       C  
ATOM     79  O   PRO A  11      44.126  10.709  -6.119  1.00126.46           O  
ANISOU   79  O   PRO A  11    16106  17574  14371    395   1965   1350       O  
ATOM     80  CB  PRO A  11      41.724  11.205  -8.888  1.00135.81           C  
ANISOU   80  CB  PRO A  11    17468  19296  14840    536   2020   1196       C  
ATOM     81  CG  PRO A  11      41.469  12.412  -9.745  1.00134.37           C  
ANISOU   81  CG  PRO A  11    17221  19258  14574    618   2035   1376       C  
ATOM     82  CD  PRO A  11      42.494  13.471  -9.417  1.00134.30           C  
ANISOU   82  CD  PRO A  11    17044  19126  14859    640   2070   1661       C  
ATOM     83  N   GLN A  12      43.299   9.322  -7.694  1.00135.03           N  
ANISOU   83  N   GLN A  12    17392  18902  15012    489   2129   1100       N  
ATOM     84  CA  GLN A  12      43.908   8.067  -7.187  1.00137.00           C  
ANISOU   84  CA  GLN A  12    17684  19022  15348    468   2193    999       C  
ATOM     85  C   GLN A  12      43.451   7.593  -5.784  1.00130.65           C  
ANISOU   85  C   GLN A  12    16909  18071  14660    332   2041    854       C  
ATOM     86  O   GLN A  12      44.083   7.950  -4.782  1.00121.96           O  
ANISOU   86  O   GLN A  12    15726  16819  13794    286   1968    966       O  
ATOM     87  CB  GLN A  12      45.451   8.066  -7.321  1.00139.30           C  
ANISOU   87  CB  GLN A  12    17871  19214  15843    554   2346   1217       C  
ATOM     88  CG  GLN A  12      46.112   6.716  -7.040  1.00136.89           C  
ANISOU   88  CG  GLN A  12    17611  18796  15604    559   2448   1126       C  
ATOM     89  CD  GLN A  12      47.221   6.378  -8.023  1.00137.61           C  
ANISOU   89  CD  GLN A  12    17676  18909  15702    705   2689   1261       C  
ATOM     90  OE1 GLN A  12      47.001   5.649  -8.993  1.00138.97           O  
ANISOU   90  OE1 GLN A  12    17964  19196  15640    788   2824   1136       O  
ATOM     91  NE2 GLN A  12      48.417   6.905  -7.780  1.00136.08           N  
ANISOU   91  NE2 GLN A  12    17327  18595  15780    742   2743   1513       N  
ATOM     92  N   ARG A  13      42.366   6.806  -5.685  1.00128.94           N  
ANISOU   92  N   ARG A  13    16807  17895  14290    272   1989    612       N  
ATOM     93  CA  ARG A  13      41.328   6.530  -6.719  1.00127.44           C  
ANISOU   93  CA  ARG A  13    16712  17882  13826    299   2001    446       C  
ATOM     94  C   ARG A  13      40.546   5.275  -6.385  1.00126.67           C  
ANISOU   94  C   ARG A  13    16717  17743  13670    227   1972    181       C  
ATOM     95  O   ARG A  13      39.480   5.344  -5.778  1.00126.55           O  
ANISOU   95  O   ARG A  13    16722  17713  13650    133   1840     68       O  
ATOM     96  CB  ARG A  13      41.858   6.354  -8.141  1.00125.61           C  
ANISOU   96  CB  ARG A  13    16513  17789  13425    440   2170    490       C  
ATOM     97  CG  ARG A  13      40.743   6.182  -9.167  1.00122.29           C  
ANISOU   97  CG  ARG A  13    16194  17561  12708    471   2139    313       C  
ATOM     98  CD  ARG A  13      41.285   5.772 -10.521  1.00124.55           C  
ANISOU   98  CD  ARG A  13    16551  17978  12795    626   2316    316       C  
ATOM     99  NE  ARG A  13      42.644   6.263 -10.750  1.00125.21           N  
ANISOU   99  NE  ARG A  13    16546  18022  13005    730   2477    587       N  
ATOM    100  CZ  ARG A  13      43.000   7.548 -10.741  1.00122.46           C  
ANISOU  100  CZ  ARG A  13    16078  17691  12762    759   2468    845       C  
ATOM    101  NH1 ARG A  13      42.107   8.506 -10.515  1.00121.29           N  
ANISOU  101  NH1 ARG A  13    15890  17601  12593    695   2307    868       N  
ATOM    102  NH2 ARG A  13      44.262   7.876 -10.959  1.00120.98           N  
ANISOU  102  NH2 ARG A  13    15797  17447  12723    854   2626   1086       N  
ATOM    103  N   ASN A  14      41.092   4.130  -6.798  1.00126.32           N  
ANISOU  103  N   ASN A  14    16729  17668  13597    278   2109     89       N  
ATOM    104  CA  ASN A  14      40.416   2.840  -6.684  1.00128.52           C  
ANISOU  104  CA  ASN A  14    17100  17904  13828    225   2109   -170       C  
ATOM    105  C   ASN A  14      39.127   2.808  -7.500  1.00129.98           C  
ANISOU  105  C   ASN A  14    17355  18245  13786    215   2027   -361       C  
ATOM    106  O   ASN A  14      39.063   2.158  -8.551  1.00130.17           O  
ANISOU  106  O   ASN A  14    17461  18363  13634    286   2102   -500       O  
ATOM    107  CB  ASN A  14      40.152   2.468  -5.214  1.00124.16           C  
ANISOU  107  CB  ASN A  14    16529  17175  13473    110   2023   -208       C  
ATOM    108  CG  ASN A  14      41.103   1.402  -4.701  1.00120.30           C  
ANISOU  108  CG  ASN A  14    16041  16525  13141    121   2139   -206       C  
ATOM    109  OD1 ASN A  14      41.164   0.296  -5.240  1.00120.06           O  
ANISOU  109  OD1 ASN A  14    16074  16483  13059    152   2247   -356       O  
ATOM    110  ND2 ASN A  14      41.839   1.722  -3.643  1.00118.25           N  
ANISOU  110  ND2 ASN A  14    15713  16137  13079     98   2108    -41       N  
ATOM    111  N   ALA A  15      38.109   3.522  -7.022  1.00128.55           N  
ANISOU  111  N   ALA A  15    17144  18089  13609    133   1870   -369       N  
ATOM    112  CA  ALA A  15      36.852   3.596  -7.742  1.00128.09           C  
ANISOU  112  CA  ALA A  15    17130  18176  13363    118   1769   -529       C  
ATOM    113  C   ALA A  15      36.847   4.805  -8.672  1.00132.31           C  
ANISOU  113  C   ALA A  15    17637  18898  13735    204   1751   -377       C  
ATOM    114  O   ALA A  15      36.639   5.943  -8.241  1.00134.62           O  
ANISOU  114  O   ALA A  15    17853  19200  14096    174   1669   -220       O  
ATOM    115  CB  ALA A  15      35.673   3.622  -6.778  1.00119.67           C  
ANISOU  115  CB  ALA A  15    16041  17032  12398    -11   1626   -624       C  
ATOM    116  N   ALA A  16      37.094   4.543  -9.953  1.00131.46           N  
ANISOU  116  N   ALA A  16    17599  18937  13412    320   1835   -422       N  
ATOM    117  CA  ALA A  16      37.030   5.576 -10.980  1.00131.28           C  
ANISOU  117  CA  ALA A  16    17567  19115  13199    425   1832   -285       C  
ATOM    118  C   ALA A  16      35.784   6.464 -10.827  1.00129.08           C  
ANISOU  118  C   ALA A  16    17241  18915  12888    354   1648   -285       C  
ATOM    119  O   ALA A  16      35.817   7.642 -11.171  1.00131.72           O  
ANISOU  119  O   ALA A  16    17515  19353  13180    407   1633    -88       O  
ATOM    120  CB  ALA A  16      37.094   4.949 -12.367  1.00134.23           C  
ANISOU  120  CB  ALA A  16    18060  19649  13291    555   1913   -415       C  
ATOM    121  N   THR A  17      34.702   5.900 -10.291  1.00126.10           N  
ANISOU  121  N   THR A  17    16880  18478  12556    236   1520   -494       N  
ATOM    122  CA  THR A  17      33.473   6.652 -10.031  1.00124.85           C  
ANISOU  122  CA  THR A  17    16667  18367  12404    160   1353   -500       C  
ATOM    123  C   THR A  17      32.726   6.079  -8.823  1.00124.72           C  
ANISOU  123  C   THR A  17    16629  18173  12584     14   1273   -639       C  
ATOM    124  O   THR A  17      31.791   5.287  -8.989  1.00125.68           O  
ANISOU  124  O   THR A  17    16785  18297  12669    -39   1196   -864       O  
ATOM    125  CB  THR A  17      32.518   6.637 -11.248  1.00124.22           C  
ANISOU  125  CB  THR A  17    16639  18496  12065    210   1253   -637       C  
ATOM    126  OG1 THR A  17      32.274   5.284 -11.651  1.00124.22           O  
ANISOU  126  OG1 THR A  17    16733  18482  11983    203   1252   -912       O  
ATOM    127  CG2 THR A  17      33.091   7.411 -12.423  1.00124.73           C  
ANISOU  127  CG2 THR A  17    16720  18758  11912    368   1325   -464       C  
ATOM    128  N   PHE A  18      33.141   6.473  -7.619  1.00120.42           N  
ANISOU  128  N   PHE A  18    16029  17473  12252    -42   1292   -503       N  
ATOM    129  CA  PHE A  18      32.497   6.025  -6.382  1.00119.14           C  
ANISOU  129  CA  PHE A  18    15853  17142  12272   -159   1238   -596       C  
ATOM    130  C   PHE A  18      30.977   6.189  -6.437  1.00119.82           C  
ANISOU  130  C   PHE A  18    15915  17280  12331   -227   1101   -713       C  
ATOM    131  O   PHE A  18      30.422   7.156  -5.906  1.00116.98           O  
ANISOU  131  O   PHE A  18    15496  16912  12038   -264   1027   -608       O  
ATOM    132  CB  PHE A  18      33.067   6.778  -5.173  1.00119.49           C  
ANISOU  132  CB  PHE A  18    15847  17054  12500   -188   1245   -407       C  
ATOM    133  CG  PHE A  18      34.429   6.307  -4.746  1.00119.97           C  
ANISOU  133  CG  PHE A  18    15921  17000  12663   -155   1359   -330       C  
ATOM    134  CD1 PHE A  18      34.595   5.613  -3.555  1.00115.85           C  
ANISOU  134  CD1 PHE A  18    15417  16298  12303   -214   1378   -371       C  
ATOM    135  CD2 PHE A  18      35.549   6.564  -5.528  1.00119.57           C  
ANISOU  135  CD2 PHE A  18    15859  17018  12554    -57   1453   -202       C  
ATOM    136  CE1 PHE A  18      35.850   5.176  -3.159  1.00116.30           C  
ANISOU  136  CE1 PHE A  18    15477  16250  12461   -181   1470   -292       C  
ATOM    137  CE2 PHE A  18      36.804   6.132  -5.133  1.00118.66           C  
ANISOU  137  CE2 PHE A  18    15739  16788  12559    -27   1556   -120       C  
ATOM    138  CZ  PHE A  18      36.957   5.435  -3.948  1.00116.65           C  
ANISOU  138  CZ  PHE A  18    15499  16358  12465    -92   1555   -169       C  
ATOM    139  N   ASN A  19      30.312   5.235  -7.087  1.00120.76           N  
ANISOU  139  N   ASN A  19    16075  17442  12366   -242   1065   -935       N  
ATOM    140  CA  ASN A  19      28.864   5.288  -7.264  1.00118.99           C  
ANISOU  140  CA  ASN A  19    15814  17267  12131   -304    923  -1060       C  
ATOM    141  C   ASN A  19      28.212   3.910  -7.300  1.00117.51           C  
ANISOU  141  C   ASN A  19    15652  16994  12001   -367    898  -1323       C  
ATOM    142  O   ASN A  19      27.953   3.342  -6.245  1.00110.40           O  
ANISOU  142  O   ASN A  19    14730  15912  11306   -447    930  -1365       O  
ATOM    143  CB  ASN A  19      28.480   6.133  -8.492  1.00118.73           C  
ANISOU  143  CB  ASN A  19    15771  17463  11877   -231    833  -1017       C  
ATOM    144  CG  ASN A  19      26.972   6.303  -8.651  1.00116.58           C  
ANISOU  144  CG  ASN A  19    15440  17242  11612   -296    668  -1122       C  
ATOM    145  OD1 ASN A  19      26.178   5.450  -8.249  1.00113.83           O  
ANISOU  145  OD1 ASN A  19    15076  16784  11392   -384    620  -1301       O  
ATOM    146  ND2 ASN A  19      26.572   7.411  -9.254  1.00115.32           N  
ANISOU  146  ND2 ASN A  19    15237  17245  11334   -250    586   -999       N  
ATOM    147  N   PRO A  20      27.954   3.354  -8.515  1.00126.24           N  
ANISOU  147  N   PRO A  20    16807  18226  12932   -324    842  -1504       N  
ATOM    148  CA  PRO A  20      27.018   2.231  -8.481  1.00132.61           C  
ANISOU  148  CA  PRO A  20    17604  18940  13843   -407    770  -1760       C  
ATOM    149  C   PRO A  20      27.596   0.973  -7.833  1.00136.45           C  
ANISOU  149  C   PRO A  20    18126  19226  14495   -441    901  -1859       C  
ATOM    150  O   PRO A  20      27.125  -0.134  -8.108  1.00139.87           O  
ANISOU  150  O   PRO A  20    18571  19590  14985   -481    870  -2095       O  
ATOM    151  CB  PRO A  20      26.699   1.992  -9.961  1.00133.79           C  
ANISOU  151  CB  PRO A  20    17811  19278  13746   -341    663  -1935       C  
ATOM    152  CG  PRO A  20      27.943   2.387 -10.673  1.00134.70           C  
ANISOU  152  CG  PRO A  20    18011  19527  13643   -206    776  -1807       C  
ATOM    153  CD  PRO A  20      28.519   3.542  -9.884  1.00132.21           C  
ANISOU  153  CD  PRO A  20    17637  19186  13409   -198    852  -1506       C  
ATOM    154  N   GLU A  21      28.598   1.151  -6.975  1.00135.03           N  
ANISOU  154  N   GLU A  21    17954  18946  14405   -425   1037  -1681       N  
ATOM    155  CA  GLU A  21      29.272   0.039  -6.314  1.00134.21           C  
ANISOU  155  CA  GLU A  21    17880  18657  14456   -443   1171  -1733       C  
ATOM    156  C   GLU A  21      29.732   0.456  -4.922  1.00132.70           C  
ANISOU  156  C   GLU A  21    17657  18330  14434   -470   1245  -1528       C  
ATOM    157  O   GLU A  21      30.005  -0.392  -4.067  1.00132.41           O  
ANISOU  157  O   GLU A  21    17625  18117  14569   -503   1337  -1548       O  
ATOM    158  CB  GLU A  21      30.476  -0.418  -7.146  1.00130.72           C  
ANISOU  158  CB  GLU A  21    17523  18274  13870   -342   1283  -1757       C  
ATOM    159  CG  GLU A  21      31.052  -1.768  -6.745  1.00126.32           C  
ANISOU  159  CG  GLU A  21    16998  17535  13462   -356   1413  -1866       C  
ATOM    160  CD  GLU A  21      30.495  -2.922  -7.564  1.00124.10           C  
ANISOU  160  CD  GLU A  21    16757  17241  13153   -369   1377  -2165       C  
ATOM    161  OE1 GLU A  21      29.818  -2.676  -8.587  1.00120.45           O  
ANISOU  161  OE1 GLU A  21    16317  16937  12512   -348   1247  -2292       O  
ATOM    162  OE2 GLU A  21      30.745  -4.081  -7.180  1.00122.07           O  
ANISOU  162  OE2 GLU A  21    16510  16811  13060   -396   1473  -2274       O  
ATOM    163  N   VAL A  22      29.819   1.768  -4.709  1.00129.59           N  
ANISOU  163  N   VAL A  22    17233  18017  13987   -449   1201  -1331       N  
ATOM    164  CA  VAL A  22      30.283   2.327  -3.447  1.00121.74           C  
ANISOU  164  CA  VAL A  22    16221  16912  13125   -463   1244  -1140       C  
ATOM    165  C   VAL A  22      29.146   3.123  -2.822  1.00118.93           C  
ANISOU  165  C   VAL A  22    15808  16545  12834   -521   1148  -1093       C  
ATOM    166  O   VAL A  22      29.172   3.445  -1.636  1.00114.19           O  
ANISOU  166  O   VAL A  22    15202  15831  12356   -544   1169   -984       O  
ATOM    167  CB  VAL A  22      31.517   3.239  -3.642  1.00119.37           C  
ANISOU  167  CB  VAL A  22    15927  16686  12744   -383   1284   -937       C  
ATOM    168  CG1 VAL A  22      32.342   3.293  -2.367  1.00119.71           C  
ANISOU  168  CG1 VAL A  22    15971  16573  12940   -388   1345   -797       C  
ATOM    169  CG2 VAL A  22      32.387   2.750  -4.793  1.00117.65           C  
ANISOU  169  CG2 VAL A  22    15754  16558  12388   -300   1363   -983       C  
ATOM    170  N   GLY A  23      28.146   3.438  -3.637  1.00118.43           N  
ANISOU  170  N   GLY A  23    15709  16605  12684   -537   1041  -1176       N  
ATOM    171  CA  GLY A  23      26.956   4.101  -3.150  1.00113.05           C  
ANISOU  171  CA  GLY A  23    14964  15911  12081   -593    955  -1146       C  
ATOM    172  C   GLY A  23      25.840   3.101  -2.993  1.00113.79           C  
ANISOU  172  C   GLY A  23    15020  15906  12309   -669    929  -1330       C  
ATOM    173  O   GLY A  23      24.679   3.477  -3.037  1.00113.58           O  
ANISOU  173  O   GLY A  23    14924  15903  12329   -712    837  -1356       O  
ATOM    174  N   TYR A  24      26.198   1.825  -2.845  1.00116.20           N  
ANISOU  174  N   TYR A  24    15359  16094  12697   -683   1013  -1454       N  
ATOM    175  CA  TYR A  24      25.242   0.755  -2.547  1.00116.43           C  
ANISOU  175  CA  TYR A  24    15342  15983  12914   -758   1014  -1620       C  
ATOM    176  C   TYR A  24      25.708  -0.063  -1.344  1.00112.73           C  
ANISOU  176  C   TYR A  24    14898  15308  12625   -770   1161  -1580       C  
ATOM    177  O   TYR A  24      25.021  -0.981  -0.898  1.00111.30           O  
ANISOU  177  O   TYR A  24    14674  14977  12639   -825   1199  -1679       O  
ATOM    178  CB  TYR A  24      25.002  -0.137  -3.768  1.00122.92           C  
ANISOU  178  CB  TYR A  24    16168  16863  13672   -765    948  -1858       C  
ATOM    179  CG  TYR A  24      24.287   0.556  -4.916  1.00129.80           C  
ANISOU  179  CG  TYR A  24    17009  17933  14376   -755    779  -1918       C  
ATOM    180  CD1 TYR A  24      22.890   0.604  -4.979  1.00131.86           C  
ANISOU  180  CD1 TYR A  24    17170  18180  14751   -826    653  -2003       C  
ATOM    181  CD2 TYR A  24      25.007   1.160  -5.942  1.00131.78           C  
ANISOU  181  CD2 TYR A  24    17323  18383  14362   -667    748  -1875       C  
ATOM    182  CE1 TYR A  24      22.238   1.236  -6.034  1.00133.80           C  
ANISOU  182  CE1 TYR A  24    17384  18613  14840   -811    483  -2051       C  
ATOM    183  CE2 TYR A  24      24.363   1.794  -7.000  1.00133.59           C  
ANISOU  183  CE2 TYR A  24    17531  18805  14420   -642    594  -1916       C  
ATOM    184  CZ  TYR A  24      22.982   1.830  -7.043  1.00134.28           C  
ANISOU  184  CZ  TYR A  24    17523  18884  14615   -715    453  -2006       C  
ATOM    185  OH  TYR A  24      22.343   2.460  -8.090  1.00131.15           O  
ANISOU  185  OH  TYR A  24    17101  18683  14046   -686    286  -2039       O  
ATOM    186  N   VAL A  25      26.888   0.291  -0.836  1.00111.73           N  
ANISOU  186  N   VAL A  25    14835  15174  12442   -713   1240  -1424       N  
ATOM    187  CA  VAL A  25      27.380  -0.182   0.452  1.00109.08           C  
ANISOU  187  CA  VAL A  25    14530  14666  12248   -707   1361  -1332       C  
ATOM    188  C   VAL A  25      26.451   0.328   1.534  1.00106.34           C  
ANISOU  188  C   VAL A  25    14151  14239  12014   -736   1356  -1241       C  
ATOM    189  O   VAL A  25      26.052  -0.423   2.420  1.00107.04           O  
ANISOU  189  O   VAL A  25    14231  14167  12274   -757   1444  -1250       O  
ATOM    190  CB  VAL A  25      28.819   0.304   0.748  1.00110.90           C  
ANISOU  190  CB  VAL A  25    14824  14923  12391   -638   1407  -1171       C  
ATOM    191  CG1 VAL A  25      28.904   1.823   0.751  1.00109.74           C  
ANISOU  191  CG1 VAL A  25    14671  14893  12131   -612   1321  -1019       C  
ATOM    192  CG2 VAL A  25      29.308  -0.231   2.087  1.00111.18           C  
ANISOU  192  CG2 VAL A  25    14895  14786  12562   -625   1512  -1081       C  
ATOM    193  N   ALA A  26      26.117   1.614   1.456  1.00104.30           N  
ANISOU  193  N   ALA A  26    13877  14089  11664   -727   1267  -1144       N  
ATOM    194  CA  ALA A  26      25.123   2.200   2.337  1.00104.93           C  
ANISOU  194  CA  ALA A  26    13924  14106  11837   -748   1261  -1068       C  
ATOM    195  C   ALA A  26      23.753   1.884   1.758  1.00105.03           C  
ANISOU  195  C   ALA A  26    13839  14125  11941   -812   1200  -1202       C  
ATOM    196  O   ALA A  26      23.073   0.969   2.224  1.00101.98           O  
ANISOU  196  O   ALA A  26    13413  13595  11741   -852   1265  -1273       O  
ATOM    197  CB  ALA A  26      25.329   3.701   2.475  1.00100.71           C  
ANISOU  197  CB  ALA A  26    13405  13670  11188   -712   1192   -916       C  
ATOM    198  N   PHE A  27      23.373   2.649   0.735  1.00106.58           N  
ANISOU  198  N   PHE A  27    13992  14485  12017   -819   1071  -1228       N  
ATOM    199  CA  PHE A  27      22.156   2.435  -0.045  1.00105.99           C  
ANISOU  199  CA  PHE A  27    13819  14452  12000   -876    968  -1365       C  
ATOM    200  C   PHE A  27      21.699   0.998  -0.030  1.00103.29           C  
ANISOU  200  C   PHE A  27    13436  13968  11843   -930   1011  -1536       C  
ATOM    201  O   PHE A  27      22.512   0.091  -0.192  1.00104.52           O  
ANISOU  201  O   PHE A  27    13647  14080  11987   -916   1075  -1617       O  
ATOM    202  CB  PHE A  27      22.425   2.784  -1.502  1.00109.19           C  
ANISOU  202  CB  PHE A  27    14229  15065  12194   -852    843  -1437       C  
ATOM    203  CG  PHE A  27      21.773   4.043  -1.968  1.00110.02           C  
ANISOU  203  CG  PHE A  27    14278  15315  12211   -844    723  -1353       C  
ATOM    204  CD1 PHE A  27      20.390   4.166  -1.976  1.00110.71           C  
ANISOU  204  CD1 PHE A  27    14255  15379  12430   -900    642  -1394       C  
ATOM    205  CD2 PHE A  27      22.540   5.085  -2.446  1.00108.65           C  
ANISOU  205  CD2 PHE A  27    14146  15296  11842   -778    695  -1226       C  
ATOM    206  CE1 PHE A  27      19.788   5.323  -2.427  1.00109.45           C  
ANISOU  206  CE1 PHE A  27    14036  15354  12198   -888    533  -1308       C  
ATOM    207  CE2 PHE A  27      21.945   6.238  -2.897  1.00108.60           C  
ANISOU  207  CE2 PHE A  27    14080  15419  11765   -766    593  -1138       C  
ATOM    208  CZ  PHE A  27      20.569   6.363  -2.888  1.00108.56           C  
ANISOU  208  CZ  PHE A  27    13973  15397  11880   -820    510  -1179       C  
ATOM    209  N   ILE A  28      20.399   0.795   0.141  1.00101.02           N  
ANISOU  209  N   ILE A  28    13039  13598  11746   -990    978  -1589       N  
ATOM    210  CA  ILE A  28      19.800  -0.532   0.026  1.00104.70           C  
ANISOU  210  CA  ILE A  28    13433  13920  12429  -1052    995  -1766       C  
ATOM    211  C   ILE A  28      20.588  -1.624   0.782  1.00105.55           C  
ANISOU  211  C   ILE A  28    13602  13859  12643  -1036   1167  -1768       C  
ATOM    212  O   ILE A  28      20.006  -2.346   1.587  1.00109.87           O  
ANISOU  212  O   ILE A  28    14089  14216  13442  -1067   1271  -1763       O  
ATOM    213  CB  ILE A  28      19.524  -0.882  -1.469  1.00106.09           C  
ANISOU  213  CB  ILE A  28    13571  14221  12518  -1083    820  -1986       C  
ATOM    214  CG1 ILE A  28      18.184  -0.281  -1.941  1.00105.87           C  
ANISOU  214  CG1 ILE A  28    13416  14259  12551  -1130    658  -2015       C  
ATOM    215  CG2 ILE A  28      19.584  -2.374  -1.745  1.00108.80           C  
ANISOU  215  CG2 ILE A  28    13899  14430  13009  -1123    850  -2197       C  
ATOM    216  CD1 ILE A  28      16.927  -0.972  -1.437  1.00106.44           C  
ANISOU  216  CD1 ILE A  28    13339  14133  12970  -1210    671  -2078       C  
ATOM    217  N   GLY A  29      21.897  -1.719   0.547  1.00103.20           N  
ANISOU  217  N   GLY A  29    13415  13627  12169   -982   1205  -1755       N  
ATOM    218  CA  GLY A  29      22.726  -2.782   1.120  1.00103.76           C  
ANISOU  218  CA  GLY A  29    13540  13552  12330   -963   1356  -1762       C  
ATOM    219  C   GLY A  29      22.913  -2.770   2.628  1.00102.69           C  
ANISOU  219  C   GLY A  29    13440  13274  12304   -928   1510  -1574       C  
ATOM    220  O   GLY A  29      21.947  -2.869   3.392  1.00102.03           O  
ANISOU  220  O   GLY A  29    13291  13068  12409   -952   1565  -1526       O  
ATOM    221  N   LYS A  30      24.173  -2.677   3.051  1.00103.03           N  
ANISOU  221  N   LYS A  30    13587  13331  12231   -864   1580  -1466       N  
ATOM    222  CA  LYS A  30      24.547  -2.654   4.471  1.00103.68           C  
ANISOU  222  CA  LYS A  30    13728  13295  12369   -812   1708  -1288       C  
ATOM    223  C   LYS A  30      23.948  -1.419   5.143  1.00101.91           C  
ANISOU  223  C   LYS A  30    13513  13113  12096   -792   1673  -1146       C  
ATOM    224  O   LYS A  30      24.021  -0.316   4.597  1.00101.59           O  
ANISOU  224  O   LYS A  30    13479  13226  11894   -788   1555  -1118       O  
ATOM    225  CB  LYS A  30      26.079  -2.671   4.622  1.00103.51           C  
ANISOU  225  CB  LYS A  30    13807  13306  12217   -748   1746  -1208       C  
ATOM    226  CG  LYS A  30      26.593  -2.826   6.051  1.00100.40           C  
ANISOU  226  CG  LYS A  30    13484  12792  11873   -686   1863  -1042       C  
ATOM    227  CD  LYS A  30      28.114  -2.744   6.123  1.00 95.54           C  
ANISOU  227  CD  LYS A  30    12948  12216  11138   -627   1867   -961       C  
ATOM    228  CE  LYS A  30      28.608  -2.959   7.546  1.00 92.26           C  
ANISOU  228  CE  LYS A  30    12605  11683  10766   -559   1961   -805       C  
ATOM    229  NZ  LYS A  30      30.090  -2.911   7.680  1.00 89.47           N  
ANISOU  229  NZ  LYS A  30    12313  11353  10327   -503   1952   -718       N  
ATOM    230  N   TYR A  31      23.352  -1.616   6.319  1.00100.22           N  
ANISOU  230  N   TYR A  31    13298  12756  12025   -773   1786  -1051       N  
ATOM    231  CA  TYR A  31      22.614  -0.563   7.045  1.00 99.89           C  
ANISOU  231  CA  TYR A  31    13265  12723  11966   -747   1781   -927       C  
ATOM    232  C   TYR A  31      21.281  -0.233   6.377  1.00101.36           C  
ANISOU  232  C   TYR A  31    13324  12943  12244   -815   1701  -1005       C  
ATOM    233  O   TYR A  31      20.258  -0.097   7.052  1.00105.15           O  
ANISOU  233  O   TYR A  31    13756  13330  12865   -813   1769   -941       O  
ATOM    234  CB  TYR A  31      23.436   0.727   7.213  1.00 95.57           C  
ANISOU  234  CB  TYR A  31    12815  12303  11195   -692   1699   -815       C  
ATOM    235  CG  TYR A  31      24.853   0.538   7.722  1.00 94.94           C  
ANISOU  235  CG  TYR A  31    12846  12210  11018   -630   1733   -742       C  
ATOM    236  CD1 TYR A  31      25.100   0.206   9.057  1.00 96.11           C  
ANISOU  236  CD1 TYR A  31    13078  12234  11204   -561   1849   -630       C  
ATOM    237  CD2 TYR A  31      25.949   0.712   6.874  1.00 91.42           C  
ANISOU  237  CD2 TYR A  31    12417  11877  10441   -630   1651   -773       C  
ATOM    238  CE1 TYR A  31      26.392   0.035   9.524  1.00 94.83           C  
ANISOU  238  CE1 TYR A  31    13009  12061  10961   -503   1859   -561       C  
ATOM    239  CE2 TYR A  31      27.244   0.546   7.335  1.00 93.15           C  
ANISOU  239  CE2 TYR A  31    12718  12074  10601   -575   1677   -696       C  
ATOM    240  CZ  TYR A  31      27.458   0.210   8.662  1.00 96.83           C  
ANISOU  240  CZ  TYR A  31    13260  12417  11114   -515   1770   -594       C  
ATOM    241  OH  TYR A  31      28.740   0.043   9.137  1.00103.00           O  
ANISOU  241  OH  TYR A  31    14115  13177  11844   -459   1776   -515       O  
ATOM    242  N   GLY A  32      21.303  -0.121   5.052  1.00101.97           N  
ANISOU  242  N   GLY A  32    13348  13153  12241   -866   1559  -1137       N  
ATOM    243  CA  GLY A  32      20.149   0.296   4.261  1.00104.10           C  
ANISOU  243  CA  GLY A  32    13500  13492  12563   -926   1440  -1214       C  
ATOM    244  C   GLY A  32      18.871  -0.500   4.422  1.00105.97           C  
ANISOU  244  C   GLY A  32    13603  13575  13084   -985   1485  -1285       C  
ATOM    245  O   GLY A  32      17.817  -0.052   3.976  1.00106.34           O  
ANISOU  245  O   GLY A  32    13542  13659  13204  -1030   1390  -1316       O  
ATOM    246  N   GLN A  33      18.963  -1.667   5.062  1.00111.95           N  
ANISOU  246  N   GLN A  33    14358  14154  14023   -984   1631  -1299       N  
ATOM    247  CA  GLN A  33      17.810  -2.549   5.291  1.00118.07           C  
ANISOU  247  CA  GLN A  33    14992  14747  15122  -1038   1701  -1354       C  
ATOM    248  C   GLN A  33      16.650  -1.819   5.978  1.00118.23           C  
ANISOU  248  C   GLN A  33    14941  14715  15266  -1028   1747  -1219       C  
ATOM    249  O   GLN A  33      15.535  -1.780   5.447  1.00122.25           O  
ANISOU  249  O   GLN A  33    15300  15208  15941  -1095   1661  -1291       O  
ATOM    250  CB  GLN A  33      18.230  -3.781   6.103  1.00121.04           C  
ANISOU  250  CB  GLN A  33    15395  14931  15664  -1012   1892  -1328       C  
ATOM    251  CG  GLN A  33      17.095  -4.734   6.455  1.00124.41           C  
ANISOU  251  CG  GLN A  33    15666  15139  16465  -1058   1997  -1355       C  
ATOM    252  CD  GLN A  33      17.303  -5.424   7.793  1.00127.67           C  
ANISOU  252  CD  GLN A  33    16125  15365  17019   -985   2243  -1196       C  
ATOM    253  OE1 GLN A  33      17.045  -6.618   7.933  1.00132.73           O  
ANISOU  253  OE1 GLN A  33    16676  15822  17934  -1013   2351  -1247       O  
ATOM    254  NE2 GLN A  33      17.773  -4.672   8.785  1.00125.93           N  
ANISOU  254  NE2 GLN A  33    16045  15188  16612   -885   2330  -1004       N  
ATOM    255  N   GLN A  34      16.919  -1.251   7.154  1.00111.48           N  
ANISOU  255  N   GLN A  34    14195  13829  14332   -940   1880  -1028       N  
ATOM    256  CA  GLN A  34      15.929  -0.443   7.858  1.00107.69           C  
ANISOU  256  CA  GLN A  34    13677  13308  13931   -908   1942   -889       C  
ATOM    257  C   GLN A  34      16.537   0.861   8.381  1.00104.83           C  
ANISOU  257  C   GLN A  34    13468  13066  13299   -825   1927   -753       C  
ATOM    258  O   GLN A  34      17.213   0.898   9.418  1.00100.64           O  
ANISOU  258  O   GLN A  34    13079  12488  12672   -736   2047   -639       O  
ATOM    259  CB  GLN A  34      15.219  -1.248   8.962  1.00106.04           C  
ANISOU  259  CB  GLN A  34    13419  12871  14002   -873   2168   -789       C  
ATOM    260  CG  GLN A  34      14.298  -0.445   9.883  1.00104.72           C  
ANISOU  260  CG  GLN A  34    13242  12645  13901   -809   2285   -616       C  
ATOM    261  CD  GLN A  34      13.249   0.379   9.150  1.00103.82           C  
ANISOU  261  CD  GLN A  34    12986  12603  13857   -873   2147   -649       C  
ATOM    262  OE1 GLN A  34      12.511  -0.133   8.306  1.00105.22           O  
ANISOU  262  OE1 GLN A  34    12986  12748  14245   -971   2050   -773       O  
ATOM    263  NE2 GLN A  34      13.172   1.665   9.484  1.00100.94           N  
ANISOU  263  NE2 GLN A  34    12697  12330  13326   -815   2131   -538       N  
ATOM    264  N   LEU A  35      16.300   1.921   7.613  1.00102.31           N  
ANISOU  264  N   LEU A  35    13112  12899  12861   -854   1766   -774       N  
ATOM    265  CA  LEU A  35      16.615   3.284   8.009  1.00 98.67           C  
ANISOU  265  CA  LEU A  35    12754  12536  12200   -789   1737   -653       C  
ATOM    266  C   LEU A  35      15.453   4.208   7.630  1.00100.05           C  
ANISOU  266  C   LEU A  35    12809  12757  12447   -818   1664   -625       C  
ATOM    267  O   LEU A  35      14.806   4.039   6.589  1.00102.42           O  
ANISOU  267  O   LEU A  35    12964  13110  12838   -899   1540   -730       O  
ATOM    268  CB  LEU A  35      17.938   3.756   7.391  1.00 95.11           C  
ANISOU  268  CB  LEU A  35    12404  12248  11487   -779   1609   -686       C  
ATOM    269  CG  LEU A  35      18.019   4.182   5.921  1.00 96.23           C  
ANISOU  269  CG  LEU A  35    12472  12569  11522   -839   1416   -787       C  
ATOM    270  CD1 LEU A  35      19.317   4.927   5.645  1.00 93.19           C  
ANISOU  270  CD1 LEU A  35    12199  12321  10890   -797   1341   -746       C  
ATOM    271  CD2 LEU A  35      17.871   2.996   4.980  1.00100.27           C  
ANISOU  271  CD2 LEU A  35    12896  13074  12129   -912   1365   -962       C  
ATOM    272  N   ASN A  36      15.189   5.175   8.500  1.00 96.35           N  
ANISOU  272  N   ASN A  36    12406  12265  11940   -746   1739   -484       N  
ATOM    273  CA  ASN A  36      14.074   6.089   8.342  1.00 91.20           C  
ANISOU  273  CA  ASN A  36    11646  11631  11375   -757   1707   -427       C  
ATOM    274  C   ASN A  36      14.591   7.507   8.326  1.00 88.11           C  
ANISOU  274  C   ASN A  36    11346  11365  10766   -710   1624   -355       C  
ATOM    275  O   ASN A  36      15.710   7.764   8.774  1.00 86.67           O  
ANISOU  275  O   ASN A  36    11320  11211  10398   -654   1631   -326       O  
ATOM    276  CB  ASN A  36      13.076   5.903   9.487  1.00 91.62           C  
ANISOU  276  CB  ASN A  36    11675  11500  11638   -703   1915   -315       C  
ATOM    277  CG  ASN A  36      13.731   5.396  10.762  1.00 91.65           C  
ANISOU  277  CG  ASN A  36    11849  11391  11584   -606   2099   -240       C  
ATOM    278  OD1 ASN A  36      14.146   4.240  10.839  1.00 93.95           O  
ANISOU  278  OD1 ASN A  36    12150  11614  11934   -621   2155   -292       O  
ATOM    279  ND2 ASN A  36      13.811   6.251  11.774  1.00 91.46           N  
ANISOU  279  ND2 ASN A  36    11963  11342  11445   -500   2193   -119       N  
ATOM    280  N   PHE A  37      13.778   8.432   7.822  1.00 86.40           N  
ANISOU  280  N   PHE A  37    11022  11213  10591   -732   1543   -320       N  
ATOM    281  CA  PHE A  37      14.130   9.847   7.878  1.00 84.72           C  
ANISOU  281  CA  PHE A  37    10880  11094  10218   -684   1484   -236       C  
ATOM    282  C   PHE A  37      14.523  10.199   9.302  1.00 81.10           C  
ANISOU  282  C   PHE A  37    10595  10526   9692   -580   1634   -140       C  
ATOM    283  O   PHE A  37      15.413  11.013   9.531  1.00 79.15           O  
ANISOU  283  O   PHE A  37    10469  10335   9269   -532   1584   -106       O  
ATOM    284  CB  PHE A  37      12.977  10.740   7.408  1.00 85.41           C  
ANISOU  284  CB  PHE A  37    10818  11218  10414   -706   1427   -181       C  
ATOM    285  CG  PHE A  37      12.668  10.626   5.939  1.00 86.87           C  
ANISOU  285  CG  PHE A  37    10848  11545  10612   -793   1239   -269       C  
ATOM    286  CD1 PHE A  37      13.532   9.966   5.073  1.00 87.01           C  
ANISOU  286  CD1 PHE A  37    10891  11669  10500   -834   1128   -389       C  
ATOM    287  CD2 PHE A  37      11.517  11.213   5.416  1.00 88.40           C  
ANISOU  287  CD2 PHE A  37    10878  11771  10938   -823   1170   -230       C  
ATOM    288  CE1 PHE A  37      13.241   9.867   3.721  1.00 88.36           C  
ANISOU  288  CE1 PHE A  37    10941  11980  10651   -896    951   -478       C  
ATOM    289  CE2 PHE A  37      11.222  11.120   4.064  1.00 90.50           C  
ANISOU  289  CE2 PHE A  37    11011  12179  11194   -891    978   -313       C  
ATOM    290  CZ  PHE A  37      12.087  10.445   3.215  1.00 90.33           C  
ANISOU  290  CZ  PHE A  37    11033  12269  11018   -924    867   -443       C  
ATOM    291  N   GLY A  38      13.856   9.558  10.255  1.00 79.83           N  
ANISOU  291  N   GLY A  38    10445  10206   9680   -539   1816    -97       N  
ATOM    292  CA  GLY A  38      14.193   9.707  11.658  1.00 81.91           C  
ANISOU  292  CA  GLY A  38    10893  10365   9866   -422   1971    -13       C  
ATOM    293  C   GLY A  38      15.688   9.576  11.857  1.00 82.01           C  
ANISOU  293  C   GLY A  38    11068  10430   9662   -393   1908    -48       C  
ATOM    294  O   GLY A  38      16.319  10.441  12.477  1.00 80.16           O  
ANISOU  294  O   GLY A  38    10979  10208   9271   -319   1888     -4       O  
ATOM    295  N   VAL A  39      16.251   8.499  11.307  1.00 82.96           N  
ANISOU  295  N   VAL A  39    11155  10574   9791   -453   1868   -134       N  
ATOM    296  CA  VAL A  39      17.685   8.226  11.408  1.00 82.33           C  
ANISOU  296  CA  VAL A  39    11205  10539   9540   -432   1812   -164       C  
ATOM    297  C   VAL A  39      18.457   9.308  10.672  1.00 79.22           C  
ANISOU  297  C   VAL A  39    10820  10290   8990   -453   1633   -176       C  
ATOM    298  O   VAL A  39      19.499   9.772  11.144  1.00 77.54           O  
ANISOU  298  O   VAL A  39    10738  10093   8632   -400   1590   -147       O  
ATOM    299  CB  VAL A  39      18.067   6.850  10.815  1.00 84.51           C  
ANISOU  299  CB  VAL A  39    11422  10810   9879   -497   1810   -259       C  
ATOM    300  CG1 VAL A  39      19.545   6.566  11.046  1.00 83.03           C  
ANISOU  300  CG1 VAL A  39    11366  10649   9531   -462   1774   -268       C  
ATOM    301  CG2 VAL A  39      17.206   5.744  11.402  1.00 85.79           C  
ANISOU  301  CG2 VAL A  39    11534  10815  10249   -489   1987   -245       C  
ATOM    302  N   ALA A  40      17.934   9.702   9.514  1.00 77.59           N  
ANISOU  302  N   ALA A  40    10468  10187   8826   -528   1526   -212       N  
ATOM    303  CA  ALA A  40      18.537  10.763   8.729  1.00 78.70           C  
ANISOU  303  CA  ALA A  40    10594  10467   8841   -542   1373   -200       C  
ATOM    304  C   ALA A  40      18.570  12.048   9.541  1.00 78.74           C  
ANISOU  304  C   ALA A  40    10688  10438   8793   -470   1382   -106       C  
ATOM    305  O   ALA A  40      19.622  12.677   9.664  1.00 77.05           O  
ANISOU  305  O   ALA A  40    10558  10258   8458   -438   1308    -83       O  
ATOM    306  CB  ALA A  40      17.773  10.958   7.430  1.00 80.13           C  
ANISOU  306  CB  ALA A  40    10606  10761   9080   -617   1271   -238       C  
ATOM    307  N   ARG A  41      17.415  12.396  10.117  1.00 81.51           N  
ANISOU  307  N   ARG A  41    11013  10705   9251   -440   1479    -55       N  
ATOM    308  CA  ARG A  41      17.244  13.591  10.947  1.00 82.91           C  
ANISOU  308  CA  ARG A  41    11277  10828   9396   -362   1511     23       C  
ATOM    309  C   ARG A  41      18.376  13.767  11.956  1.00 79.70           C  
ANISOU  309  C   ARG A  41    11068  10370   8845   -281   1513     30       C  
ATOM    310  O   ARG A  41      19.084  14.781  11.946  1.00 80.79           O  
ANISOU  310  O   ARG A  41    11256  10544   8897   -261   1408     47       O  
ATOM    311  CB  ARG A  41      15.888  13.564  11.673  1.00 86.47           C  
ANISOU  311  CB  ARG A  41    11704  11161   9992   -320   1674     76       C  
ATOM    312  CG  ARG A  41      15.655  14.754  12.597  1.00 89.46           C  
ANISOU  312  CG  ARG A  41    12190  11470  10333   -224   1730    146       C  
ATOM    313  CD  ARG A  41      14.209  14.900  13.050  1.00 94.48           C  
ANISOU  313  CD  ARG A  41    12760  12005  11132   -187   1890    215       C  
ATOM    314  NE  ARG A  41      13.858  13.985  14.135  1.00101.71           N  
ANISOU  314  NE  ARG A  41    13771  12788  12088   -111   2088    241       N  
ATOM    315  CZ  ARG A  41      12.988  12.980  14.026  1.00105.81           C  
ANISOU  315  CZ  ARG A  41    14168  13244  12793   -146   2202    254       C  
ATOM    316  NH1 ARG A  41      12.358  12.749  12.875  1.00105.86           N  
ANISOU  316  NH1 ARG A  41    13956  13311  12955   -259   2115    224       N  
ATOM    317  NH2 ARG A  41      12.742  12.205  15.077  1.00104.30           N  
ANISOU  317  NH2 ARG A  41    14069  12924  12636    -60   2401    300       N  
ATOM    318  N   VAL A  42      18.546  12.766  12.808  1.00 74.60           N  
ANISOU  318  N   VAL A  42    10525   9634   8185   -234   1626     19       N  
ATOM    319  CA  VAL A  42      19.538  12.824  13.870  1.00 74.57           C  
ANISOU  319  CA  VAL A  42    10717   9576   8041   -145   1627     28       C  
ATOM    320  C   VAL A  42      20.959  12.938  13.317  1.00 72.25           C  
ANISOU  320  C   VAL A  42    10436   9368   7648   -182   1461     -7       C  
ATOM    321  O   VAL A  42      21.771  13.683  13.870  1.00 73.03           O  
ANISOU  321  O   VAL A  42    10648   9451   7649   -128   1379      4       O  
ATOM    322  CB  VAL A  42      19.379  11.645  14.878  1.00 77.38           C  
ANISOU  322  CB  VAL A  42    11173   9824   8405    -76   1795     44       C  
ATOM    323  CG1 VAL A  42      19.209  10.311  14.160  1.00 79.90           C  
ANISOU  323  CG1 VAL A  42    11364  10154   8841   -160   1838      3       C  
ATOM    324  CG2 VAL A  42      20.539  11.580  15.863  1.00 76.30           C  
ANISOU  324  CG2 VAL A  42    11235   9652   8105     15   1765     48       C  
ATOM    325  N   PHE A  43      21.247  12.230  12.224  1.00 70.67           N  
ANISOU  325  N   PHE A  43    10117   9253   7483   -270   1412    -51       N  
ATOM    326  CA  PHE A  43      22.584  12.269  11.624  1.00 69.64           C  
ANISOU  326  CA  PHE A  43     9985   9201   7274   -300   1281    -70       C  
ATOM    327  C   PHE A  43      22.975  13.673  11.164  1.00 67.90           C  
ANISOU  327  C   PHE A  43     9729   9046   7022   -306   1148    -33       C  
ATOM    328  O   PHE A  43      24.086  14.136  11.420  1.00 67.23           O  
ANISOU  328  O   PHE A  43     9711   8956   6878   -279   1056    -17       O  
ATOM    329  CB  PHE A  43      22.721  11.300  10.446  1.00 68.91           C  
ANISOU  329  CB  PHE A  43     9773   9192   7217   -383   1266   -128       C  
ATOM    330  CG  PHE A  43      24.053  11.389   9.758  1.00 67.68           C  
ANISOU  330  CG  PHE A  43     9607   9119   6988   -403   1154   -133       C  
ATOM    331  CD1 PHE A  43      25.121  10.601  10.169  1.00 68.63           C  
ANISOU  331  CD1 PHE A  43     9807   9199   7070   -378   1165   -142       C  
ATOM    332  CD2 PHE A  43      24.257  12.286   8.724  1.00 69.70           C  
ANISOU  332  CD2 PHE A  43     9770   9489   7224   -436   1049   -109       C  
ATOM    333  CE1 PHE A  43      26.366  10.689   9.552  1.00 67.53           C  
ANISOU  333  CE1 PHE A  43     9648   9125   6887   -391   1076   -132       C  
ATOM    334  CE2 PHE A  43      25.499  12.381   8.103  1.00 71.40           C  
ANISOU  334  CE2 PHE A  43     9970   9771   7387   -443    969    -92       C  
ATOM    335  CZ  PHE A  43      26.555  11.576   8.513  1.00 69.36           C  
ANISOU  335  CZ  PHE A  43     9785   9465   7105   -422    984   -105       C  
ATOM    336  N   PHE A  44      22.062  14.337  10.468  1.00 65.97           N  
ANISOU  336  N   PHE A  44     9369   8858   6840   -343   1135    -14       N  
ATOM    337  CA  PHE A  44      22.324  15.666   9.959  1.00 65.79           C  
ANISOU  337  CA  PHE A  44     9292   8894   6812   -349   1026     37       C  
ATOM    338  C   PHE A  44      22.387  16.706  11.080  1.00 66.11           C  
ANISOU  338  C   PHE A  44     9449   8830   6840   -273   1019     68       C  
ATOM    339  O   PHE A  44      23.204  17.633  11.043  1.00 66.40           O  
ANISOU  339  O   PHE A  44     9497   8868   6863   -260    911     96       O  
ATOM    340  CB  PHE A  44      21.285  16.037   8.904  1.00 64.54           C  
ANISOU  340  CB  PHE A  44     8972   8828   6722   -401   1015     58       C  
ATOM    341  CG  PHE A  44      21.412  15.260   7.620  1.00 63.66           C  
ANISOU  341  CG  PHE A  44     8751   8844   6593   -468    974     16       C  
ATOM    342  CD1 PHE A  44      22.654  15.065   7.018  1.00 62.91           C  
ANISOU  342  CD1 PHE A  44     8660   8821   6421   -478    904     11       C  
ATOM    343  CD2 PHE A  44      20.281  14.758   6.983  1.00 65.02           C  
ANISOU  343  CD2 PHE A  44     8813   9061   6832   -516    999    -20       C  
ATOM    344  CE1 PHE A  44      22.770  14.369   5.826  1.00 61.60           C  
ANISOU  344  CE1 PHE A  44     8412   8775   6219   -524    875    -35       C  
ATOM    345  CE2 PHE A  44      20.391  14.066   5.784  1.00 64.76           C  
ANISOU  345  CE2 PHE A  44     8693   9147   6765   -570    943    -80       C  
ATOM    346  CZ  PHE A  44      21.638  13.868   5.209  1.00 62.60           C  
ANISOU  346  CZ  PHE A  44     8447   8951   6389   -568    888    -90       C  
ATOM    347  N   LEU A  45      21.543  16.529  12.087  1.00 64.86           N  
ANISOU  347  N   LEU A  45     9379   8570   6693   -217   1138     62       N  
ATOM    348  CA  LEU A  45      21.526  17.431  13.222  1.00 66.82           C  
ANISOU  348  CA  LEU A  45     9767   8715   6908   -128   1145     73       C  
ATOM    349  C   LEU A  45      22.764  17.285  14.121  1.00 68.76           C  
ANISOU  349  C   LEU A  45    10179   8901   7046    -68   1076     41       C  
ATOM    350  O   LEU A  45      23.025  18.139  14.974  1.00 72.99           O  
ANISOU  350  O   LEU A  45    10838   9359   7538      5   1028     30       O  
ATOM    351  CB  LEU A  45      20.250  17.222  14.038  1.00 66.73           C  
ANISOU  351  CB  LEU A  45     9811   8614   6931    -67   1317     86       C  
ATOM    352  CG  LEU A  45      18.897  17.526  13.387  1.00 65.83           C  
ANISOU  352  CG  LEU A  45     9538   8526   6950   -110   1386    128       C  
ATOM    353  CD1 LEU A  45      17.799  17.052  14.317  1.00 68.18           C  
ANISOU  353  CD1 LEU A  45     9896   8714   7294    -40   1581    150       C  
ATOM    354  CD2 LEU A  45      18.717  19.001  13.069  1.00 66.40           C  
ANISOU  354  CD2 LEU A  45     9552   8610   7066   -109   1310    169       C  
ATOM    355  N   ASN A  46      23.530  16.214  13.925  1.00 66.41           N  
ANISOU  355  N   ASN A  46     9884   8637   6710    -95   1063     20       N  
ATOM    356  CA  ASN A  46      24.680  15.947  14.781  1.00 65.31           C  
ANISOU  356  CA  ASN A  46     9892   8444   6480    -36    996     -1       C  
ATOM    357  C   ASN A  46      26.012  15.667  14.085  1.00 66.25           C  
ANISOU  357  C   ASN A  46     9945   8624   6603    -91    873      0       C  
ATOM    358  O   ASN A  46      27.019  15.408  14.755  1.00 64.71           O  
ANISOU  358  O   ASN A  46     9853   8382   6349    -47    804    -11       O  
ATOM    359  CB  ASN A  46      24.344  14.818  15.732  1.00 65.33           C  
ANISOU  359  CB  ASN A  46    10019   8381   6422     31   1138    -10       C  
ATOM    360  CG  ASN A  46      23.363  15.238  16.793  1.00 67.31           C  
ANISOU  360  CG  ASN A  46    10395   8543   6637    130   1252      0       C  
ATOM    361  OD1 ASN A  46      23.718  15.929  17.752  1.00 69.16           O  
ANISOU  361  OD1 ASN A  46    10789   8713   6777    222   1194    -18       O  
ATOM    362  ND2 ASN A  46      22.116  14.824  16.631  1.00 67.55           N  
ANISOU  362  ND2 ASN A  46    10354   8563   6748    118   1415     26       N  
ATOM    363  N   GLN A  47      26.011  15.733  12.750  1.00 67.74           N  
ANISOU  363  N   GLN A  47     9965   8916   6858   -177    846     20       N  
ATOM    364  CA  GLN A  47      27.222  15.584  11.933  1.00 66.25           C  
ANISOU  364  CA  GLN A  47     9695   8792   6683   -223    750     38       C  
ATOM    365  C   GLN A  47      28.389  16.414  12.480  1.00 68.40           C  
ANISOU  365  C   GLN A  47    10025   9001   6962   -185    605     58       C  
ATOM    366  O   GLN A  47      29.515  15.922  12.549  1.00 68.85           O  
ANISOU  366  O   GLN A  47    10097   9048   7014   -182    546     64       O  
ATOM    367  CB  GLN A  47      26.928  15.953  10.475  1.00 65.57           C  
ANISOU  367  CB  GLN A  47     9435   8828   6649   -293    736     71       C  
ATOM    368  CG  GLN A  47      28.116  15.802   9.533  1.00 66.31           C  
ANISOU  368  CG  GLN A  47     9444   8997   6755   -326    669    105       C  
ATOM    369  CD  GLN A  47      27.720  15.429   8.111  1.00 65.40           C  
ANISOU  369  CD  GLN A  47     9196   9020   6633   -381    707    107       C  
ATOM    370  OE1 GLN A  47      26.772  15.983   7.553  1.00 65.26           O  
ANISOU  370  OE1 GLN A  47     9101   9062   6632   -401    716    123       O  
ATOM    371  NE2 GLN A  47      28.461  14.492   7.512  1.00 63.35           N  
ANISOU  371  NE2 GLN A  47     8912   8811   6346   -398    726     90       N  
ATOM    372  N   LYS A  48      28.098  17.657  12.878  1.00 69.62           N  
ANISOU  372  N   LYS A  48    10205   9103   7146   -157    545     65       N  
ATOM    373  CA  LYS A  48      29.067  18.551  13.511  1.00 70.99           C  
ANISOU  373  CA  LYS A  48    10436   9189   7347   -119    391     63       C  
ATOM    374  C   LYS A  48      29.688  17.904  14.745  1.00 71.50           C  
ANISOU  374  C   LYS A  48    10676   9172   7320    -48    354     14       C  
ATOM    375  O   LYS A  48      30.906  17.804  14.850  1.00 73.03           O  
ANISOU  375  O   LYS A  48    10868   9340   7540    -48    234     24       O  
ATOM    376  CB  LYS A  48      28.400  19.878  13.914  1.00 74.48           C  
ANISOU  376  CB  LYS A  48    10906   9566   7828    -87    360     53       C  
ATOM    377  CG  LYS A  48      28.243  20.913  12.802  1.00 77.43           C  
ANISOU  377  CG  LYS A  48    11101   9993   8327   -144    328    124       C  
ATOM    378  CD  LYS A  48      26.953  20.757  11.990  1.00 77.57           C  
ANISOU  378  CD  LYS A  48    11020  10107   8346   -181    461    156       C  
ATOM    379  CE  LYS A  48      27.067  21.447  10.626  1.00 77.30           C  
ANISOU  379  CE  LYS A  48    10791  10170   8409   -238    426    248       C  
ATOM    380  NZ  LYS A  48      25.916  21.185   9.715  1.00 72.25           N  
ANISOU  380  NZ  LYS A  48    10047   9646   7761   -276    525    277       N  
ATOM    381  N   LYS A  49      28.837  17.458  15.665  1.00 70.85           N  
ANISOU  381  N   LYS A  49    10738   9048   7133     18    463    -25       N  
ATOM    382  CA  LYS A  49      29.283  16.919  16.942  1.00 71.28           C  
ANISOU  382  CA  LYS A  49    10982   9028   7071    111    440    -63       C  
ATOM    383  C   LYS A  49      30.038  15.592  16.775  1.00 69.92           C  
ANISOU  383  C   LYS A  49    10793   8891   6883     92    465    -39       C  
ATOM    384  O   LYS A  49      31.100  15.395  17.377  1.00 68.39           O  
ANISOU  384  O   LYS A  49    10674   8654   6656    133    347    -44       O  
ATOM    385  CB  LYS A  49      28.089  16.779  17.888  1.00 74.59           C  
ANISOU  385  CB  LYS A  49    11553   9400   7387    200    589    -87       C  
ATOM    386  CG  LYS A  49      28.445  16.403  19.318  1.00 81.07           C  
ANISOU  386  CG  LYS A  49    12603  10147   8055    326    569   -119       C  
ATOM    387  CD  LYS A  49      27.193  16.251  20.169  1.00 84.75           C  
ANISOU  387  CD  LYS A  49    13209  10569   8423    426    757   -121       C  
ATOM    388  CE  LYS A  49      27.435  15.312  21.336  1.00 89.07           C  
ANISOU  388  CE  LYS A  49    13950  11078   8812    548    814   -114       C  
ATOM    389  NZ  LYS A  49      26.190  15.130  22.134  1.00 99.53           N  
ANISOU  389  NZ  LYS A  49    15406  12360  10054    657   1031    -92       N  
ATOM    390  N   ALA A  50      29.497  14.692  15.954  1.00 67.45           N  
ANISOU  390  N   ALA A  50    10376   8650   6604     32    609    -18       N  
ATOM    391  CA  ALA A  50      30.206  13.457  15.588  1.00 67.21           C  
ANISOU  391  CA  ALA A  50    10300   8651   6584      3    642      0       C  
ATOM    392  C   ALA A  50      31.563  13.731  14.914  1.00 66.36           C  
ANISOU  392  C   ALA A  50    10088   8569   6554    -45    496     31       C  
ATOM    393  O   ALA A  50      32.541  13.017  15.162  1.00 61.54           O  
ANISOU  393  O   ALA A  50     9502   7938   5943    -27    458     49       O  
ATOM    394  CB  ALA A  50      29.340  12.570  14.708  1.00 66.32           C  
ANISOU  394  CB  ALA A  50    10082   8604   6513    -61    804     -5       C  
ATOM    395  N   LYS A  51      31.614  14.763  14.068  1.00 67.14           N  
ANISOU  395  N   LYS A  51    10066   8709   6736    -98    425     53       N  
ATOM    396  CA  LYS A  51      32.876  15.222  13.489  1.00 70.54           C  
ANISOU  396  CA  LYS A  51    10390   9147   7267   -130    293    103       C  
ATOM    397  C   LYS A  51      33.818  15.758  14.553  1.00 72.79           C  
ANISOU  397  C   LYS A  51    10769   9324   7563    -73    119     94       C  
ATOM    398  O   LYS A  51      35.039  15.725  14.382  1.00 74.13           O  
ANISOU  398  O   LYS A  51    10874   9471   7820    -84     13    137       O  
ATOM    399  CB  LYS A  51      32.652  16.292  12.422  1.00 73.12           C  
ANISOU  399  CB  LYS A  51    10568   9532   7684   -184    268    147       C  
ATOM    400  CG  LYS A  51      32.992  15.827  11.013  1.00 77.29           C  
ANISOU  400  CG  LYS A  51    10941  10169   8257   -242    331    201       C  
ATOM    401  CD  LYS A  51      32.404  16.745   9.951  1.00 79.58           C  
ANISOU  401  CD  LYS A  51    11103  10542   8593   -279    346    247       C  
ATOM    402  CE  LYS A  51      33.139  18.074   9.856  1.00 82.36           C  
ANISOU  402  CE  LYS A  51    11376  10842   9074   -276    216    320       C  
ATOM    403  NZ  LYS A  51      32.442  19.007   8.917  1.00 86.51           N  
ANISOU  403  NZ  LYS A  51    11785  11444   9641   -300    243    378       N  
ATOM    404  N   MET A  52      33.247  16.248  15.650  1.00 74.99           N  
ANISOU  404  N   MET A  52    11201   9533   7758     -6     88     36       N  
ATOM    405  CA  MET A  52      34.035  16.784  16.755  1.00 75.59           C  
ANISOU  405  CA  MET A  52    11396   9506   7819     61    -98      0       C  
ATOM    406  C   MET A  52      34.624  15.649  17.567  1.00 74.67           C  
ANISOU  406  C   MET A  52    11397   9367   7607    122   -104     -2       C  
ATOM    407  O   MET A  52      35.790  15.689  17.942  1.00 76.64           O  
ANISOU  407  O   MET A  52    11652   9564   7903    141   -270      8       O  
ATOM    408  CB  MET A  52      33.171  17.656  17.666  1.00 78.62           C  
ANISOU  408  CB  MET A  52    11929   9826   8116    130   -116    -72       C  
ATOM    409  CG  MET A  52      33.924  18.798  18.333  1.00 81.72           C  
ANISOU  409  CG  MET A  52    12374  10113   8562    166   -349   -123       C  
ATOM    410  SD  MET A  52      34.076  20.237  17.252  1.00 83.90           S  
ANISOU  410  SD  MET A  52    12436  10374   9068     76   -433    -83       S  
ATOM    411  CE  MET A  52      32.354  20.693  17.062  1.00 74.79           C  
ANISOU  411  CE  MET A  52    11308   9260   7850     82   -243   -100       C  
ATOM    412  N   VAL A  53      33.817  14.631  17.831  1.00 72.99           N  
ANISOU  412  N   VAL A  53    11266   9188   7280    154     79     -6       N  
ATOM    413  CA  VAL A  53      34.253  13.563  18.717  1.00 75.67           C  
ANISOU  413  CA  VAL A  53    11732   9499   7520    230     94      3       C  
ATOM    414  C   VAL A  53      35.358  12.693  18.107  1.00 75.84           C  
ANISOU  414  C   VAL A  53    11632   9544   7638    181     76     64       C  
ATOM    415  O   VAL A  53      36.377  12.442  18.750  1.00 77.01           O  
ANISOU  415  O   VAL A  53    11834   9645   7780    229    -55     83       O  
ATOM    416  CB  VAL A  53      33.070  12.716  19.257  1.00 76.94           C  
ANISOU  416  CB  VAL A  53    12011   9668   7554    291    311     -1       C  
ATOM    417  CG1 VAL A  53      32.062  13.606  19.974  1.00 79.82           C  
ANISOU  417  CG1 VAL A  53    12508   9996   7823    360    334    -52       C  
ATOM    418  CG2 VAL A  53      32.396  11.910  18.156  1.00 73.66           C  
ANISOU  418  CG2 VAL A  53    11448   9320   7217    203    505     24       C  
ATOM    419  N   LEU A  54      35.162  12.267  16.860  1.00 75.30           N  
ANISOU  419  N   LEU A  54    11404   9548   7660     91    199     93       N  
ATOM    420  CA  LEU A  54      36.108  11.400  16.158  1.00 73.88           C  
ANISOU  420  CA  LEU A  54    11107   9393   7572     48    221    148       C  
ATOM    421  C   LEU A  54      37.512  11.980  16.146  1.00 75.57           C  
ANISOU  421  C   LEU A  54    11251   9563   7900     42     19    192       C  
ATOM    422  O   LEU A  54      38.501  11.252  16.200  1.00 74.49           O  
ANISOU  422  O   LEU A  54    11083   9404   7817     53     -9    242       O  
ATOM    423  CB  LEU A  54      35.636  11.147  14.726  1.00 71.67           C  
ANISOU  423  CB  LEU A  54    10671   9203   7356    -42    359    153       C  
ATOM    424  CG  LEU A  54      34.970   9.806  14.410  1.00 73.66           C  
ANISOU  424  CG  LEU A  54    10922   9490   7576    -57    559    132       C  
ATOM    425  CD1 LEU A  54      33.553   9.737  14.954  1.00 75.64           C  
ANISOU  425  CD1 LEU A  54    11268   9731   7740    -30    672     85       C  
ATOM    426  CD2 LEU A  54      34.959   9.555  12.912  1.00 73.08           C  
ANISOU  426  CD2 LEU A  54    10689   9504   7573   -138    638    132       C  
ATOM    427  N   HIS A  55      37.582  13.302  16.086  1.00 80.10           N  
ANISOU  427  N   HIS A  55    11790  10111   8533     26   -118    179       N  
ATOM    428  CA  HIS A  55      38.845  14.018  16.055  1.00 85.59           C  
ANISOU  428  CA  HIS A  55    12396  10744   9382     15   -321    222       C  
ATOM    429  C   HIS A  55      39.671  13.790  17.292  1.00 88.18           C  
ANISOU  429  C   HIS A  55    12843  10985   9675     91   -490    209       C  
ATOM    430  O   HIS A  55      40.899  13.869  17.236  1.00 91.53           O  
ANISOU  430  O   HIS A  55    13172  11358  10245     81   -634    264       O  
ATOM    431  CB  HIS A  55      38.588  15.504  15.843  1.00 89.36           C  
ANISOU  431  CB  HIS A  55    12820  11193   9937    -12   -424    201       C  
ATOM    432  CG  HIS A  55      39.841  16.315  15.646  1.00 92.51           C  
ANISOU  432  CG  HIS A  55    13086  11516  10548    -37   -620    257       C  
ATOM    433  ND1 HIS A  55      40.226  17.270  16.509  1.00 97.12           N  
ANISOU  433  ND1 HIS A  55    13728  11991  11184     -4   -841    204       N  
ATOM    434  CD2 HIS A  55      40.806  16.274  14.646  1.00 92.32           C  
ANISOU  434  CD2 HIS A  55    12863  11502  10714    -88   -616    366       C  
ATOM    435  CE1 HIS A  55      41.379  17.819  16.080  1.00 98.11           C  
ANISOU  435  CE1 HIS A  55    13681  12049  11549    -43   -981    279       C  
ATOM    436  NE2 HIS A  55      41.732  17.206  14.940  1.00 95.40           N  
ANISOU  436  NE2 HIS A  55    13179  11780  11288    -90   -832    388       N  
ATOM    437  N   LYS A  56      39.005  13.500  18.412  1.00 89.73           N  
ANISOU  437  N   LYS A  56    13245  11167   9681    175   -471    145       N  
ATOM    438  CA  LYS A  56      39.675  13.227  19.692  1.00 92.76           C  
ANISOU  438  CA  LYS A  56    13780  11485   9980    272   -631    129       C  
ATOM    439  C   LYS A  56      39.894  11.735  19.944  1.00 90.25           C  
ANISOU  439  C   LYS A  56    13505  11192   9595    313   -506    187       C  
ATOM    440  O   LYS A  56      40.400  11.343  20.999  1.00 90.32           O  
ANISOU  440  O   LYS A  56    13643  11160   9513    406   -613    193       O  
ATOM    441  CB  LYS A  56      38.867  13.808  20.854  1.00 99.65           C  
ANISOU  441  CB  LYS A  56    14877  12326  10661    369   -681     32       C  
ATOM    442  CG  LYS A  56      38.880  15.325  20.959  1.00108.36           C  
ANISOU  442  CG  LYS A  56    15975  13365  11830    355   -866    -42       C  
ATOM    443  CD  LYS A  56      38.058  15.803  22.152  1.00112.45           C  
ANISOU  443  CD  LYS A  56    16740  13851  12136    469   -893   -146       C  
ATOM    444  CE  LYS A  56      36.567  15.585  21.930  1.00114.98           C  
ANISOU  444  CE  LYS A  56    17110  14232  12344    474   -620   -150       C  
ATOM    445  NZ  LYS A  56      35.751  16.025  23.094  1.00117.48           N  
ANISOU  445  NZ  LYS A  56    17670  14511  12454    600   -614   -236       N  
ATOM    446  N   THR A  57      39.512  10.912  18.972  1.00 86.91           N  
ANISOU  446  N   THR A  57    12973  10834   9217    250   -284    229       N  
ATOM    447  CA  THR A  57      39.519   9.462  19.122  1.00 84.46           C  
ANISOU  447  CA  THR A  57    12693  10538   8859    282   -124    277       C  
ATOM    448  C   THR A  57      40.736   8.857  18.429  1.00 82.90           C  
ANISOU  448  C   THR A  57    12334  10333   8831    235   -143    359       C  
ATOM    449  O   THR A  57      40.846   8.904  17.203  1.00 81.09           O  
ANISOU  449  O   THR A  57    11941  10145   8726    149    -63    379       O  
ATOM    450  CB  THR A  57      38.221   8.858  18.539  1.00 83.65           C  
ANISOU  450  CB  THR A  57    12581  10494   8706    246    139    252       C  
ATOM    451  OG1 THR A  57      37.095   9.606  19.013  1.00 86.16           O  
ANISOU  451  OG1 THR A  57    13014  10815   8908    278    159    187       O  
ATOM    452  CG2 THR A  57      38.051   7.397  18.926  1.00 84.18           C  
ANISOU  452  CG2 THR A  57    12708  10552   8724    295    310    291       C  
ATOM    453  N   ALA A  58      41.641   8.282  19.215  1.00 83.04           N  
ANISOU  453  N   ALA A  58    12402  10301   8849    303   -242    412       N  
ATOM    454  CA  ALA A  58      42.841   7.658  18.661  1.00 86.70           C  
ANISOU  454  CA  ALA A  58    12713  10743   9487    272   -255    503       C  
ATOM    455  C   ALA A  58      42.593   6.260  18.058  1.00 89.20           C  
ANISOU  455  C   ALA A  58    12981  11092   9821    253      5    539       C  
ATOM    456  O   ALA A  58      43.540   5.481  17.877  1.00 93.89           O  
ANISOU  456  O   ALA A  58    13490  11654  10528    257     22    619       O  
ATOM    457  CB  ALA A  58      43.946   7.618  19.707  1.00 87.40           C  
ANISOU  457  CB  ALA A  58    12855  10761   9593    350   -481    553       C  
ATOM    458  N   GLN A  59      41.331   5.960  17.736  1.00 86.47           N  
ANISOU  458  N   GLN A  59    12677  10794   9381    230    202    477       N  
ATOM    459  CA  GLN A  59      40.936   4.666  17.161  1.00 84.85           C  
ANISOU  459  CA  GLN A  59    12429  10607   9202    206    444    483       C  
ATOM    460  C   GLN A  59      40.727   4.797  15.648  1.00 81.47           C  
ANISOU  460  C   GLN A  59    11847  10241   8865    104    548    447       C  
ATOM    461  O   GLN A  59      39.958   5.658  15.210  1.00 77.26           O  
ANISOU  461  O   GLN A  59    11303   9760   8291     60    540    388       O  
ATOM    462  CB  GLN A  59      39.665   4.131  17.845  1.00 86.62           C  
ANISOU  462  CB  GLN A  59    12795  10829   9287    255    594    442       C  
ATOM    463  CG  GLN A  59      39.452   2.623  17.707  1.00 87.53           C  
ANISOU  463  CG  GLN A  59    12891  10918   9447    262    814    467       C  
ATOM    464  CD  GLN A  59      37.991   2.202  17.790  1.00 86.73           C  
ANISOU  464  CD  GLN A  59    12848  10821   9285    261   1005    412       C  
ATOM    465  OE1 GLN A  59      37.108   3.015  18.055  1.00 86.51           O  
ANISOU  465  OE1 GLN A  59    12889  10817   9162    267    982    364       O  
ATOM    466  NE2 GLN A  59      37.732   0.920  17.548  1.00 86.52           N  
ANISOU  466  NE2 GLN A  59    12782  10758   9334    253   1200    420       N  
ATOM    467  N   PRO A  60      41.410   3.943  14.851  1.00 80.93           N  
ANISOU  467  N   PRO A  60    11665  10171   8914     76    649    486       N  
ATOM    468  CA  PRO A  60      41.456   4.097  13.390  1.00 81.62           C  
ANISOU  468  CA  PRO A  60    11612  10323   9076      0    730    464       C  
ATOM    469  C   PRO A  60      40.094   3.932  12.721  1.00 84.83           C  
ANISOU  469  C   PRO A  60    12030  10798   9404    -49    878    358       C  
ATOM    470  O   PRO A  60      39.807   4.619  11.729  1.00 86.97           O  
ANISOU  470  O   PRO A  60    12224  11145   9674   -102    878    326       O  
ATOM    471  CB  PRO A  60      42.423   2.992  12.943  1.00 80.21           C  
ANISOU  471  CB  PRO A  60    11350  10109   9018      9    830    522       C  
ATOM    472  CG  PRO A  60      42.415   1.998  14.051  1.00 79.70           C  
ANISOU  472  CG  PRO A  60    11387   9971   8926     73    869    548       C  
ATOM    473  CD  PRO A  60      42.217   2.794  15.302  1.00 79.96           C  
ANISOU  473  CD  PRO A  60    11544   9982   8856    127    695    560       C  
ATOM    474  N   SER A  61      39.274   3.025  13.256  1.00 82.72           N  
ANISOU  474  N   SER A  61    11846  10499   9084    -29   1001    314       N  
ATOM    475  CA  SER A  61      37.914   2.834  12.772  1.00 79.43           C  
ANISOU  475  CA  SER A  61    11435  10126   8618    -75   1126    215       C  
ATOM    476  C   SER A  61      36.981   2.688  13.949  1.00 77.16           C  
ANISOU  476  C   SER A  61    11276   9789   8252    -24   1161    206       C  
ATOM    477  O   SER A  61      37.128   1.768  14.740  1.00 79.32           O  
ANISOU  477  O   SER A  61    11613   9990   8536     33   1232    248       O  
ATOM    478  CB  SER A  61      37.816   1.603  11.876  1.00 81.11           C  
ANISOU  478  CB  SER A  61    11577  10338   8902   -112   1298    159       C  
ATOM    479  OG  SER A  61      36.460   1.328  11.554  1.00 83.91           O  
ANISOU  479  OG  SER A  61    11936  10714   9230   -154   1401     57       O  
ATOM    480  N   VAL A  62      36.020   3.602  14.045  1.00 78.38           N  
ANISOU  480  N   VAL A  62    11467   9981   8333    -38   1124    164       N  
ATOM    481  CA  VAL A  62      35.068   3.642  15.156  1.00 81.86           C  
ANISOU  481  CA  VAL A  62    12035  10377   8691     22   1167    163       C  
ATOM    482  C   VAL A  62      33.628   3.370  14.703  1.00 83.41           C  
ANISOU  482  C   VAL A  62    12198  10589   8905    -26   1313     89       C  
ATOM    483  O   VAL A  62      33.344   3.341  13.507  1.00 85.30           O  
ANISOU  483  O   VAL A  62    12323  10889   9197   -109   1342     24       O  
ATOM    484  CB  VAL A  62      35.132   4.989  15.913  1.00 82.76           C  
ANISOU  484  CB  VAL A  62    12241  10496   8709     69    998    182       C  
ATOM    485  CG1 VAL A  62      36.576   5.427  16.128  1.00 84.76           C  
ANISOU  485  CG1 VAL A  62    12486  10735   8985     93    815    239       C  
ATOM    486  CG2 VAL A  62      34.361   6.067  15.172  1.00 83.20           C  
ANISOU  486  CG2 VAL A  62    12235  10618   8758      4    965    126       C  
ATOM    487  N   ASP A  63      32.730   3.168  15.665  1.00 85.45           N  
ANISOU  487  N   ASP A  63    12555  10790   9120     34   1403    105       N  
ATOM    488  CA  ASP A  63      31.319   2.909  15.382  1.00 83.32           C  
ANISOU  488  CA  ASP A  63    12245  10513   8898     -5   1542     51       C  
ATOM    489  C   ASP A  63      30.443   4.055  15.895  1.00 80.14           C  
ANISOU  489  C   ASP A  63    11912  10124   8412     26   1504     52       C  
ATOM    490  O   ASP A  63      30.651   4.554  17.000  1.00 81.01           O  
ANISOU  490  O   ASP A  63    12162  10203   8416    121   1450    104       O  
ATOM    491  CB  ASP A  63      30.887   1.577  16.008  1.00 89.10           C  
ANISOU  491  CB  ASP A  63    13007  11146   9700     42   1730     84       C  
ATOM    492  CG  ASP A  63      31.422   0.365  15.252  1.00 91.98           C  
ANISOU  492  CG  ASP A  63    13271  11487  10191    -12   1804     52       C  
ATOM    493  OD1 ASP A  63      32.635   0.321  14.935  1.00 91.76           O  
ANISOU  493  OD1 ASP A  63    13222  11485  10155    -17   1716     69       O  
ATOM    494  OD2 ASP A  63      30.621  -0.559  14.991  1.00 95.36           O  
ANISOU  494  OD2 ASP A  63    13635  11857  10742    -46   1956     10       O  
ATOM    495  N   LEU A  64      29.472   4.474  15.087  1.00 76.26           N  
ANISOU  495  N   LEU A  64    11327   9680   7967    -49   1526     -9       N  
ATOM    496  CA  LEU A  64      28.576   5.587  15.441  1.00 73.33           C  
ANISOU  496  CA  LEU A  64    11000   9320   7543    -27   1502     -7       C  
ATOM    497  C   LEU A  64      27.114   5.188  15.357  1.00 72.68           C  
ANISOU  497  C   LEU A  64    10864   9201   7550    -49   1660    -28       C  
ATOM    498  O   LEU A  64      26.687   4.543  14.401  1.00 73.90           O  
ANISOU  498  O   LEU A  64    10886   9373   7817   -135   1712    -88       O  
ATOM    499  CB  LEU A  64      28.813   6.800  14.529  1.00 71.65           C  
ANISOU  499  CB  LEU A  64    10709   9203   7312    -92   1347    -39       C  
ATOM    500  CG  LEU A  64      29.728   7.965  14.921  1.00 69.97           C  
ANISOU  500  CG  LEU A  64    10563   9005   7018    -53   1172     -7       C  
ATOM    501  CD1 LEU A  64      31.058   7.490  15.487  1.00 71.01           C  
ANISOU  501  CD1 LEU A  64    10762   9099   7120     -2   1104     34       C  
ATOM    502  CD2 LEU A  64      29.969   8.865  13.724  1.00 69.18           C  
ANISOU  502  CD2 LEU A  64    10335   8997   6953   -133   1061    -25       C  
ATOM    503  N   THR A  65      26.341   5.603  16.348  1.00 72.97           N  
ANISOU  503  N   THR A  65    11001   9182   7541     33   1731     18       N  
ATOM    504  CA  THR A  65      24.933   5.248  16.400  1.00 74.41           C  
ANISOU  504  CA  THR A  65    11127   9309   7835     26   1896     22       C  
ATOM    505  C   THR A  65      24.049   6.483  16.213  1.00 73.71           C  
ANISOU  505  C   THR A  65    11012   9257   7737     10   1856     11       C  
ATOM    506  O   THR A  65      24.202   7.481  16.924  1.00 72.02           O  
ANISOU  506  O   THR A  65    10920   9042   7401     86   1794     40       O  
ATOM    507  CB  THR A  65      24.608   4.515  17.714  1.00 76.51           C  
ANISOU  507  CB  THR A  65    11517   9462   8091    149   2074    110       C  
ATOM    508  OG1 THR A  65      25.538   3.440  17.904  1.00 75.14           O  
ANISOU  508  OG1 THR A  65    11370   9258   7923    169   2098    133       O  
ATOM    509  CG2 THR A  65      23.213   3.950  17.675  1.00 79.72           C  
ANISOU  509  CG2 THR A  65    11830   9791   8670    132   2266    127       C  
ATOM    510  N   PHE A  66      23.138   6.409  15.243  1.00 72.83           N  
ANISOU  510  N   PHE A  66    10740   9174   7760    -86   1881    -37       N  
ATOM    511  CA  PHE A  66      22.278   7.544  14.901  1.00 75.57           C  
ANISOU  511  CA  PHE A  66    11030   9561   8122   -111   1838    -41       C  
ATOM    512  C   PHE A  66      20.799   7.181  14.965  1.00 80.37           C  
ANISOU  512  C   PHE A  66    11548  10096   8892   -121   1996    -23       C  
ATOM    513  O   PHE A  66      20.288   6.445  14.116  1.00 81.91           O  
ANISOU  513  O   PHE A  66    11589  10295   9236   -211   2019    -77       O  
ATOM    514  CB  PHE A  66      22.619   8.105  13.509  1.00 71.98           C  
ANISOU  514  CB  PHE A  66    10446   9235   7667   -218   1673   -105       C  
ATOM    515  CG  PHE A  66      24.012   8.654  13.396  1.00 67.31           C  
ANISOU  515  CG  PHE A  66     9917   8708   6951   -208   1522   -103       C  
ATOM    516  CD1 PHE A  66      24.295   9.961  13.762  1.00 68.10           C  
ANISOU  516  CD1 PHE A  66    10085   8823   6965   -165   1420    -71       C  
ATOM    517  CD2 PHE A  66      25.038   7.866  12.917  1.00 65.93           C  
ANISOU  517  CD2 PHE A  66     9721   8562   6766   -240   1483   -132       C  
ATOM    518  CE1 PHE A  66      25.580  10.469  13.661  1.00 65.28           C  
ANISOU  518  CE1 PHE A  66     9765   8506   6534   -160   1275    -64       C  
ATOM    519  CE2 PHE A  66      26.325   8.362  12.813  1.00 63.51           C  
ANISOU  519  CE2 PHE A  66     9453   8301   6377   -229   1351   -116       C  
ATOM    520  CZ  PHE A  66      26.598   9.662  13.185  1.00 63.93           C  
ANISOU  520  CZ  PHE A  66     9562   8364   6363   -192   1243    -80       C  
ATOM    521  N   GLY A  67      20.111   7.714  15.970  1.00 83.38           N  
ANISOU  521  N   GLY A  67    12023  10406   9252    -24   2102     50       N  
ATOM    522  CA  GLY A  67      18.701   7.413  16.181  1.00 86.28           C  
ANISOU  522  CA  GLY A  67    12306  10683   9792    -14   2277     95       C  
ATOM    523  C   GLY A  67      18.429   5.927  16.104  1.00 88.65           C  
ANISOU  523  C   GLY A  67    12521  10901  10262    -45   2409     92       C  
ATOM    524  O   GLY A  67      17.443   5.506  15.500  1.00 91.08           O  
ANISOU  524  O   GLY A  67    12656  11173  10779   -122   2461     69       O  
ATOM    525  N   GLY A  68      19.329   5.141  16.699  1.00 90.54           N  
ANISOU  525  N   GLY A  68    12873  11106  10424     13   2450    114       N  
ATOM    526  CA  GLY A  68      19.194   3.689  16.765  1.00 93.53           C  
ANISOU  526  CA  GLY A  68    13186  11387  10966      0   2592    124       C  
ATOM    527  C   GLY A  68      20.244   2.915  15.985  1.00 93.84           C  
ANISOU  527  C   GLY A  68    13179  11476  10998    -81   2484     35       C  
ATOM    528  O   GLY A  68      20.980   2.099  16.551  1.00 93.64           O  
ANISOU  528  O   GLY A  68    13236  11401  10941    -23   2549     75       O  
ATOM    529  N   VAL A  69      20.304   3.162  14.678  1.00 93.49           N  
ANISOU  529  N   VAL A  69    13006  11534  10984   -205   2328    -78       N  
ATOM    530  CA  VAL A  69      21.190   2.401  13.793  1.00 91.54           C  
ANISOU  530  CA  VAL A  69    12703  11335  10745   -283   2242   -174       C  
ATOM    531  C   VAL A  69      22.676   2.784  13.951  1.00 93.81           C  
ANISOU  531  C   VAL A  69    13119  11700  10823   -241   2124   -160       C  
ATOM    532  O   VAL A  69      23.024   3.939  14.251  1.00 90.93           O  
ANISOU  532  O   VAL A  69    12844  11400  10304   -198   2026   -122       O  
ATOM    533  CB  VAL A  69      20.678   2.353  12.321  1.00 88.11           C  
ANISOU  533  CB  VAL A  69    12089  10974  10415   -415   2134   -305       C  
ATOM    534  CG1 VAL A  69      20.172   3.700  11.856  1.00 86.67           C  
ANISOU  534  CG1 VAL A  69    11871  10897  10161   -440   2014   -306       C  
ATOM    535  CG2 VAL A  69      21.733   1.812  11.369  1.00 88.05           C  
ANISOU  535  CG2 VAL A  69    12058  11042  10354   -475   2031   -407       C  
ATOM    536  N   LYS A  70      23.525   1.779  13.734  1.00 94.18           N  
ANISOU  536  N   LYS A  70    13162  11728  10895   -257   2137   -191       N  
ATOM    537  CA  LYS A  70      24.889   1.721  14.242  1.00 92.15           C  
ANISOU  537  CA  LYS A  70    13027  11486  10501   -192   2089   -141       C  
ATOM    538  C   LYS A  70      25.887   1.582  13.099  1.00 93.93           C  
ANISOU  538  C   LYS A  70    13189  11804  10699   -268   1964   -225       C  
ATOM    539  O   LYS A  70      26.067   0.492  12.553  1.00101.50           O  
ANISOU  539  O   LYS A  70    14075  12727  11764   -314   2019   -288       O  
ATOM    540  CB  LYS A  70      25.020   0.522  15.199  1.00 92.70           C  
ANISOU  540  CB  LYS A  70    13154  11424  10643   -116   2258    -66       C  
ATOM    541  CG  LYS A  70      24.505  -0.818  14.643  1.00 94.61           C  
ANISOU  541  CG  LYS A  70    13259  11576  11112   -185   2383   -130       C  
ATOM    542  CD  LYS A  70      23.002  -1.035  14.845  1.00 95.15           C  
ANISOU  542  CD  LYS A  70    13243  11548  11360   -196   2522   -117       C  
ATOM    543  CE  LYS A  70      22.428  -2.051  13.864  1.00 90.57           C  
ANISOU  543  CE  LYS A  70    12485  10909  11020   -308   2560   -238       C  
ATOM    544  NZ  LYS A  70      21.913  -1.416  12.617  1.00 86.79           N  
ANISOU  544  NZ  LYS A  70    11890  10538  10546   -419   2407   -369       N  
ATOM    545  N   PHE A  71      26.536   2.685  12.740  1.00 90.75           N  
ANISOU  545  N   PHE A  71    12810  11509  10161   -274   1808   -222       N  
ATOM    546  CA  PHE A  71      27.453   2.710  11.598  1.00 85.74           C  
ANISOU  546  CA  PHE A  71    12111  10971   9494   -333   1701   -282       C  
ATOM    547  C   PHE A  71      28.917   2.606  12.030  1.00 83.47           C  
ANISOU  547  C   PHE A  71    11902  10675   9137   -279   1652   -218       C  
ATOM    548  O   PHE A  71      29.342   3.287  12.976  1.00 76.61           O  
ANISOU  548  O   PHE A  71    11138   9790   8180   -207   1595   -136       O  
ATOM    549  CB  PHE A  71      27.226   3.978  10.765  1.00 84.18           C  
ANISOU  549  CB  PHE A  71    11858  10898   9228   -378   1569   -305       C  
ATOM    550  CG  PHE A  71      25.791   4.205  10.394  1.00 84.59           C  
ANISOU  550  CG  PHE A  71    11829  10962   9350   -425   1596   -352       C  
ATOM    551  CD1 PHE A  71      24.911   4.787  11.300  1.00 85.74           C  
ANISOU  551  CD1 PHE A  71    12022  11051   9504   -381   1643   -292       C  
ATOM    552  CD2 PHE A  71      25.309   3.826   9.144  1.00 85.54           C  
ANISOU  552  CD2 PHE A  71    11827  11146   9527   -507   1573   -459       C  
ATOM    553  CE1 PHE A  71      23.577   4.991  10.968  1.00 87.07           C  
ANISOU  553  CE1 PHE A  71    12098  11219   9764   -423   1673   -322       C  
ATOM    554  CE2 PHE A  71      23.974   4.031   8.804  1.00 85.11           C  
ANISOU  554  CE2 PHE A  71    11684  11099   9555   -552   1578   -500       C  
ATOM    555  CZ  PHE A  71      23.107   4.613   9.717  1.00 84.28           C  
ANISOU  555  CZ  PHE A  71    11608  10929   9484   -513   1632   -424       C  
ATOM    556  N   THR A  72      29.676   1.745  11.342  1.00 79.86           N  
ANISOU  556  N   THR A  72    11393  10224   8726   -309   1672   -260       N  
ATOM    557  CA  THR A  72      31.137   1.695  11.501  1.00 78.53           C  
ANISOU  557  CA  THR A  72    11264  10059   8516   -269   1613   -197       C  
ATOM    558  C   THR A  72      31.832   2.656  10.520  1.00 78.69           C  
ANISOU  558  C   THR A  72    11228  10197   8473   -303   1479   -202       C  
ATOM    559  O   THR A  72      31.873   2.412   9.309  1.00 81.10           O  
ANISOU  559  O   THR A  72    11448  10572   8795   -357   1487   -276       O  
ATOM    560  CB  THR A  72      31.699   0.269  11.352  1.00 75.73           C  
ANISOU  560  CB  THR A  72    10882   9633   8257   -269   1722   -218       C  
ATOM    561  OG1 THR A  72      30.977  -0.614  12.212  1.00 75.37           O  
ANISOU  561  OG1 THR A  72    10872   9471   8294   -237   1862   -200       O  
ATOM    562  CG2 THR A  72      33.178   0.234  11.739  1.00 75.51           C  
ANISOU  562  CG2 THR A  72    10897   9591   8203   -214   1665   -126       C  
ATOM    563  N   VAL A  73      32.376   3.743  11.060  1.00 76.64           N  
ANISOU  563  N   VAL A  73    11020   9954   8145   -263   1359   -122       N  
ATOM    564  CA  VAL A  73      32.951   4.821  10.254  1.00 74.52           C  
ANISOU  564  CA  VAL A  73    10691   9782   7842   -287   1236   -101       C  
ATOM    565  C   VAL A  73      34.479   4.840  10.385  1.00 73.42           C  
ANISOU  565  C   VAL A  73    10551   9622   7724   -252   1167    -20       C  
ATOM    566  O   VAL A  73      35.016   4.703  11.483  1.00 75.42           O  
ANISOU  566  O   VAL A  73    10884   9794   7977   -195   1133     39       O  
ATOM    567  CB  VAL A  73      32.405   6.208  10.694  1.00 74.92           C  
ANISOU  567  CB  VAL A  73    10775   9853   7837   -275   1137    -70       C  
ATOM    568  CG1 VAL A  73      32.509   7.200   9.546  1.00 71.72           C  
ANISOU  568  CG1 VAL A  73    10271   9558   7421   -318   1057    -65       C  
ATOM    569  CG2 VAL A  73      30.970   6.124  11.221  1.00 70.83           C  
ANISOU  569  CG2 VAL A  73    10299   9301   7313   -274   1217   -111       C  
ATOM    570  N   VAL A  74      35.179   5.018   9.270  1.00 70.85           N  
ANISOU  570  N   VAL A  74    10133   9368   7419   -279   1146    -11       N  
ATOM    571  CA  VAL A  74      36.639   5.095   9.303  1.00 70.19           C  
ANISOU  571  CA  VAL A  74    10021   9258   7389   -247   1086     80       C  
ATOM    572  C   VAL A  74      37.088   6.487   9.750  1.00 71.65           C  
ANISOU  572  C   VAL A  74    10207   9439   7577   -228    923    160       C  
ATOM    573  O   VAL A  74      36.831   7.486   9.072  1.00 70.87           O  
ANISOU  573  O   VAL A  74    10049   9414   7466   -255    873    168       O  
ATOM    574  CB  VAL A  74      37.267   4.725   7.942  1.00 68.59           C  
ANISOU  574  CB  VAL A  74     9719   9124   7217   -267   1151     74       C  
ATOM    575  CG1 VAL A  74      38.772   4.959   7.958  1.00 68.04           C  
ANISOU  575  CG1 VAL A  74     9598   9021   7232   -231   1092    193       C  
ATOM    576  CG2 VAL A  74      36.971   3.272   7.606  1.00 68.97           C  
ANISOU  576  CG2 VAL A  74     9775   9150   7281   -279   1301    -18       C  
ATOM    577  N   ASN A  75      37.747   6.546  10.902  1.00 73.08           N  
ANISOU  577  N   ASN A  75    10456   9530   7780   -179    834    216       N  
ATOM    578  CA  ASN A  75      38.178   7.820  11.461  1.00 75.66           C  
ANISOU  578  CA  ASN A  75    10795   9828   8124   -159    658    270       C  
ATOM    579  C   ASN A  75      39.383   8.372  10.721  1.00 80.20           C  
ANISOU  579  C   ASN A  75    11241  10415   8817   -171    584    358       C  
ATOM    580  O   ASN A  75      40.526   7.959  10.953  1.00 84.27           O  
ANISOU  580  O   ASN A  75    11726  10871   9421   -144    547    425       O  
ATOM    581  CB  ASN A  75      38.466   7.702  12.962  1.00 75.31           C  
ANISOU  581  CB  ASN A  75    10879   9687   8048    -92    567    288       C  
ATOM    582  CG  ASN A  75      39.098   8.960  13.546  1.00 74.42           C  
ANISOU  582  CG  ASN A  75    10777   9529   7972    -69    356    327       C  
ATOM    583  OD1 ASN A  75      39.256   9.980  12.864  1.00 71.59           O  
ANISOU  583  OD1 ASN A  75    10320   9200   7680   -107    287    349       O  
ATOM    584  ND2 ASN A  75      39.469   8.889  14.820  1.00 75.11           N  
ANISOU  584  ND2 ASN A  75    10982   9538   8018      0    247    335       N  
ATOM    585  N   ASN A  76      39.111   9.315   9.827  1.00 84.44           N  
ANISOU  585  N   ASN A  76    11694  11025   9366   -205    569    370       N  
ATOM    586  CA  ASN A  76      40.165   9.991   9.082  1.00 86.04           C  
ANISOU  586  CA  ASN A  76    11761  11235   9694   -209    514    474       C  
ATOM    587  C   ASN A  76      40.305  11.471   9.434  1.00 87.46           C  
ANISOU  587  C   ASN A  76    11910  11374   9946   -210    348    520       C  
ATOM    588  O   ASN A  76      40.772  12.266   8.610  1.00 87.60           O  
ANISOU  588  O   ASN A  76    11801  11419  10065   -222    328    605       O  
ATOM    589  CB  ASN A  76      39.983   9.790   7.575  1.00 85.48           C  
ANISOU  589  CB  ASN A  76    11597  11283   9599   -231    654    480       C  
ATOM    590  CG  ASN A  76      40.899   8.717   7.015  1.00 87.60           C  
ANISOU  590  CG  ASN A  76    11817  11549   9919   -212    765    515       C  
ATOM    591  OD1 ASN A  76      41.604   8.951   6.036  1.00 91.55           O  
ANISOU  591  OD1 ASN A  76    12208  12091  10484   -199    811    600       O  
ATOM    592  ND2 ASN A  76      40.903   7.541   7.636  1.00 88.01           N  
ANISOU  592  ND2 ASN A  76    11947  11546   9948   -200    821    460       N  
ATOM    593  N   HIS A  77      39.900  11.840  10.651  1.00 86.25           N  
ANISOU  593  N   HIS A  77    11875  11151   9744   -190    236    466       N  
ATOM    594  CA  HIS A  77      40.209  13.181  11.150  1.00 86.70           C  
ANISOU  594  CA  HIS A  77    11914  11138   9892   -185     53    494       C  
ATOM    595  C   HIS A  77      40.999  13.289  12.427  1.00 86.10           C  
ANISOU  595  C   HIS A  77    11911  10938   9864   -142   -129    491       C  
ATOM    596  O   HIS A  77      41.484  14.369  12.751  1.00 88.34           O  
ANISOU  596  O   HIS A  77    12156  11146  10264   -141   -301    513       O  
ATOM    597  CB  HIS A  77      39.016  14.140  11.147  1.00 87.22           C  
ANISOU  597  CB  HIS A  77    12017  11237   9887   -200     47    438       C  
ATOM    598  CG  HIS A  77      37.670  13.478  11.232  1.00 86.23           C  
ANISOU  598  CG  HIS A  77    11995  11176   9592   -203    188    348       C  
ATOM    599  ND1 HIS A  77      36.861  13.355  10.163  1.00 85.11           N  
ANISOU  599  ND1 HIS A  77    11790  11144   9404   -240    318    337       N  
ATOM    600  CD2 HIS A  77      36.977  12.953  12.313  1.00 88.45           C  
ANISOU  600  CD2 HIS A  77    12437  11419   9752   -165    212    270       C  
ATOM    601  CE1 HIS A  77      35.719  12.756  10.533  1.00 86.39           C  
ANISOU  601  CE1 HIS A  77    12051  11326   9448   -238    412    252       C  
ATOM    602  NE2 HIS A  77      35.789  12.509  11.851  1.00 88.88           N  
ANISOU  602  NE2 HIS A  77    12502  11548   9721   -189    361    220       N  
ATOM    603  N   PHE A  78      41.159  12.185  13.154  1.00 85.54           N  
ANISOU  603  N   PHE A  78    11944  10842   9714   -104   -101    466       N  
ATOM    604  CA  PHE A  78      42.142  12.148  14.238  1.00 84.88           C  
ANISOU  604  CA  PHE A  78    11911  10653   9686    -55   -283    485       C  
ATOM    605  C   PHE A  78      43.512  12.477  13.645  1.00 89.81           C  
ANISOU  605  C   PHE A  78    12349  11228  10546    -78   -372    599       C  
ATOM    606  O   PHE A  78      44.016  11.711  12.810  1.00 94.98           O  
ANISOU  606  O   PHE A  78    12900  11920  11269    -94   -238    671       O  
ATOM    607  CB  PHE A  78      42.179  10.777  14.929  1.00 78.51           C  
ANISOU  607  CB  PHE A  78    11218   9839   8774     -5   -207    473       C  
ATOM    608  CG  PHE A  78      43.204  10.681  16.033  1.00 78.66           C  
ANISOU  608  CG  PHE A  78    11290   9761   8835     56   -403    503       C  
ATOM    609  CD1 PHE A  78      43.011  11.338  17.253  1.00 79.02           C  
ANISOU  609  CD1 PHE A  78    11489   9752   8784    114   -586    435       C  
ATOM    610  CD2 PHE A  78      44.366   9.942  15.858  1.00 78.49           C  
ANISOU  610  CD2 PHE A  78    11170   9705   8948     61   -412    597       C  
ATOM    611  CE1 PHE A  78      43.959  11.255  18.267  1.00 77.78           C  
ANISOU  611  CE1 PHE A  78    11388   9514   8651    177   -794    454       C  
ATOM    612  CE2 PHE A  78      45.316   9.854  16.869  1.00 77.87           C  
ANISOU  612  CE2 PHE A  78    11130   9540   8917    118   -612    630       C  
ATOM    613  CZ  PHE A  78      45.112  10.509  18.072  1.00 78.38           C  
ANISOU  613  CZ  PHE A  78    11351   9558   8872    176   -813    555       C  
ATOM    614  N   PRO A  79      44.115  13.619  14.062  1.00 91.03           N  
ANISOU  614  N   PRO A  79    12455  11290  10841    -78   -593    615       N  
ATOM    615  CA  PRO A  79      45.415  13.995  13.534  1.00 90.54           C  
ANISOU  615  CA  PRO A  79    12196  11161  11045   -100   -680    737       C  
ATOM    616  C   PRO A  79      46.198  12.728  13.783  1.00 90.63           C  
ANISOU  616  C   PRO A  79    12211  11156  11071    -68   -643    787       C  
ATOM    617  O   PRO A  79      46.112  12.155  14.881  1.00 93.18           O  
ANISOU  617  O   PRO A  79    12688  11451  11265    -18   -716    727       O  
ATOM    618  CB  PRO A  79      45.982  14.980  14.587  1.00 93.04           C  
ANISOU  618  CB  PRO A  79    12534  11343  11475    -81   -979    703       C  
ATOM    619  CG  PRO A  79      44.926  15.184  15.606  1.00 93.34           C  
ANISOU  619  CG  PRO A  79    12796  11391  11277    -42  -1033    558       C  
ATOM    620  CD  PRO A  79      43.669  14.511  15.149  1.00 92.15           C  
ANISOU  620  CD  PRO A  79    12733  11368  10910    -48   -776    516       C  
ATOM    621  N   GLN A  80      46.962  12.331  12.760  1.00 89.82           N  
ANISOU  621  N   GLN A  80    11938  11067  11123    -87   -521    907       N  
ATOM    622  CA  GLN A  80      47.706  11.073  12.470  1.00 93.22           C  
ANISOU  622  CA  GLN A  80    12316  11499  11604    -67   -397    984       C  
ATOM    623  C   GLN A  80      47.004  10.345  11.327  1.00 93.64           C  
ANISOU  623  C   GLN A  80    12366  11677  11535    -84   -114    968       C  
ATOM    624  O   GLN A  80      47.619  10.057  10.297  1.00 95.55           O  
ANISOU  624  O   GLN A  80    12472  11942  11893    -87     21   1065       O  
ATOM    625  CB  GLN A  80      47.865  10.083  13.660  1.00 93.84           C  
ANISOU  625  CB  GLN A  80    12536  11536  11584    -15   -461    945       C  
ATOM    626  CG  GLN A  80      48.524  10.638  14.937  1.00 95.18           C  
ANISOU  626  CG  GLN A  80    12748  11591  11824     21   -765    938       C  
ATOM    627  CD  GLN A  80      48.991   9.542  15.891  1.00 95.78           C  
ANISOU  627  CD  GLN A  80    12917  11630  11844     85   -811    954       C  
ATOM    628  OE1 GLN A  80      48.414   8.453  15.970  1.00 92.95           O  
ANISOU  628  OE1 GLN A  80    12664  11331  11321    111   -628    926       O  
ATOM    629  NE2 GLN A  80      50.051   9.833  16.622  1.00 99.24           N  
ANISOU  629  NE2 GLN A  80    13307  11964  12436    113  -1064   1004       N  
ATOM    630  N   TYR A  81      45.714  10.065  11.518  1.00 90.92           N  
ANISOU  630  N   TYR A  81    12173  11411  10963    -90    -28    845       N  
ATOM    631  CA  TYR A  81      44.982   9.131  10.670  1.00 87.78           C  
ANISOU  631  CA  TYR A  81    11801  11116  10435   -102    213    797       C  
ATOM    632  C   TYR A  81      44.461   9.731   9.368  1.00 87.11           C  
ANISOU  632  C   TYR A  81    11633  11135  10330   -137    323    802       C  
ATOM    633  O   TYR A  81      43.966   9.001   8.508  1.00 87.99           O  
ANISOU  633  O   TYR A  81    11749  11335  10346   -146    508    761       O  
ATOM    634  CB  TYR A  81      43.835   8.477  11.456  1.00 87.42           C  
ANISOU  634  CB  TYR A  81    11936  11092  10186    -91    262    674       C  
ATOM    635  CG  TYR A  81      44.273   7.609  12.629  1.00 89.27           C  
ANISOU  635  CG  TYR A  81    12265  11246  10406    -39    209    681       C  
ATOM    636  CD1 TYR A  81      45.487   6.914  12.605  1.00 88.57           C  
ANISOU  636  CD1 TYR A  81    12094  11098  10460    -14    211    777       C  
ATOM    637  CD2 TYR A  81      43.453   7.455  13.749  1.00 88.56           C  
ANISOU  637  CD2 TYR A  81    12347  11141  10159     -3    173    603       C  
ATOM    638  CE1 TYR A  81      45.875   6.119  13.671  1.00 89.00           C  
ANISOU  638  CE1 TYR A  81    12232  11085  10499     41    160    797       C  
ATOM    639  CE2 TYR A  81      43.831   6.658  14.817  1.00 84.99           C  
ANISOU  639  CE2 TYR A  81    11990  10627   9677     61    134    625       C  
ATOM    640  CZ  TYR A  81      45.040   5.996  14.775  1.00 88.56           C  
ANISOU  640  CZ  TYR A  81    12355  11025  10269     81    120    722       C  
ATOM    641  OH  TYR A  81      45.416   5.206  15.839  1.00 92.97           O  
ANISOU  641  OH  TYR A  81    13004  11525  10796    151     77    756       O  
ATOM    642  N   VAL A  82      44.588  11.048   9.216  1.00 87.25           N  
ANISOU  642  N   VAL A  82    11572  11137  10442   -153    206    853       N  
ATOM    643  CA  VAL A  82      44.066  11.750   8.034  1.00 87.26           C  
ANISOU  643  CA  VAL A  82    11495  11240  10421   -175    298    877       C  
ATOM    644  C   VAL A  82      44.664  11.229   6.729  1.00 92.17           C  
ANISOU  644  C   VAL A  82    12003  11928  11091   -157    476    965       C  
ATOM    645  O   VAL A  82      44.215  11.599   5.651  1.00 98.27           O  
ANISOU  645  O   VAL A  82    12726  12807  11804   -159    579    984       O  
ATOM    646  CB  VAL A  82      44.272  13.287   8.102  1.00 82.54           C  
ANISOU  646  CB  VAL A  82    10808  10589   9966   -187    144    945       C  
ATOM    647  CG1 VAL A  82      43.585  13.875   9.324  1.00 80.83           C  
ANISOU  647  CG1 VAL A  82    10719  10312   9679   -195    -21    839       C  
ATOM    648  CG2 VAL A  82      45.749  13.651   8.082  1.00 82.79           C  
ANISOU  648  CG2 VAL A  82    10681  10509  10266   -173     53   1091       C  
ATOM    649  N   SER A  83      45.667  10.367   6.833  1.00 97.53           N  
ANISOU  649  N   SER A  83    12644  12544  11867   -131    516   1022       N  
ATOM    650  CA  SER A  83      46.417   9.930   5.666  1.00107.36           C  
ANISOU  650  CA  SER A  83    13777  13829  13185    -98    685   1123       C  
ATOM    651  C   SER A  83      46.049   8.518   5.183  1.00112.46           C  
ANISOU  651  C   SER A  83    14505  14545  13678    -85    878   1029       C  
ATOM    652  O   SER A  83      45.903   8.294   3.972  1.00114.89           O  
ANISOU  652  O   SER A  83    14784  14957  13911    -63   1043   1032       O  
ATOM    653  CB  SER A  83      47.924  10.043   5.943  1.00112.47           C  
ANISOU  653  CB  SER A  83    14287  14345  14100    -72    612   1280       C  
ATOM    654  OG  SER A  83      48.261  11.333   6.437  1.00111.85           O  
ANISOU  654  OG  SER A  83    14128  14181  14189    -90    413   1350       O  
ATOM    655  N   ASN A  84      45.879   7.590   6.132  1.00113.02           N  
ANISOU  655  N   ASN A  84    14681  14558  13704    -91    855    943       N  
ATOM    656  CA  ASN A  84      45.748   6.149   5.848  1.00112.22           C  
ANISOU  656  CA  ASN A  84    14639  14475  13524    -76   1028    866       C  
ATOM    657  C   ASN A  84      44.777   5.780   4.715  1.00113.49           C  
ANISOU  657  C   ASN A  84    14842  14770  13508    -87   1188    752       C  
ATOM    658  O   ASN A  84      43.726   6.417   4.574  1.00111.61           O  
ANISOU  658  O   ASN A  84    14646  14612  13149   -119   1145    680       O  
ATOM    659  CB  ASN A  84      45.448   5.348   7.136  1.00111.45           C  
ANISOU  659  CB  ASN A  84    14659  14298  13390    -81    973    791       C  
ATOM    660  CG  ASN A  84      44.058   5.611   7.702  1.00110.37           C  
ANISOU  660  CG  ASN A  84    14647  14202  13088   -115    919    663       C  
ATOM    661  OD1 ASN A  84      43.043   5.282   7.083  1.00109.47           O  
ANISOU  661  OD1 ASN A  84    14577  14173  12845   -140   1030    554       O  
ATOM    662  ND2 ASN A  84      44.010   6.172   8.907  1.00106.74           N  
ANISOU  662  ND2 ASN A  84    14246  13674  12636   -111    748    673       N  
ATOM    663  N   PRO A  85      45.139   4.761   3.898  1.00114.64           N  
ANISOU  663  N   PRO A  85    14975  14939  13644    -55   1366    733       N  
ATOM    664  CA  PRO A  85      44.285   4.293   2.799  1.00113.39           C  
ANISOU  664  CA  PRO A  85    14865  14903  13314    -57   1504    604       C  
ATOM    665  C   PRO A  85      42.876   3.886   3.253  1.00111.19           C  
ANISOU  665  C   PRO A  85    14699  14648  12899   -111   1479    428       C  
ATOM    666  O   PRO A  85      42.715   3.055   4.154  1.00112.93           O  
ANISOU  666  O   PRO A  85    14982  14778  13149   -125   1480    372       O  
ATOM    667  CB  PRO A  85      45.055   3.088   2.227  1.00112.17           C  
ANISOU  667  CB  PRO A  85    14697  14717  13205     -8   1682    601       C  
ATOM    668  CG  PRO A  85      46.084   2.744   3.249  1.00111.32           C  
ANISOU  668  CG  PRO A  85    14549  14462  13287      6   1633    710       C  
ATOM    669  CD  PRO A  85      46.425   4.041   3.916  1.00113.96           C  
ANISOU  669  CD  PRO A  85    14822  14760  13718     -8   1442    835       C  
ATOM    670  N   VAL A  86      41.874   4.492   2.618  1.00103.56           N  
ANISOU  670  N   VAL A  86    13749  13800  11798   -135   1460    358       N  
ATOM    671  CA  VAL A  86      40.471   4.278   2.941  1.00 95.77           C  
ANISOU  671  CA  VAL A  86    12845  12840  10703   -188   1431    208       C  
ATOM    672  C   VAL A  86      39.826   3.357   1.900  1.00 97.80           C  
ANISOU  672  C   VAL A  86    13134  13178  10849   -192   1553     52       C  
ATOM    673  O   VAL A  86      39.825   3.677   0.707  1.00 98.52           O  
ANISOU  673  O   VAL A  86    13196  13390  10847   -164   1595     48       O  
ATOM    674  CB  VAL A  86      39.713   5.624   2.979  1.00 93.37           C  
ANISOU  674  CB  VAL A  86    12529  12607  10343   -214   1310    233       C  
ATOM    675  CG1 VAL A  86      38.234   5.416   3.265  1.00 91.39           C  
ANISOU  675  CG1 VAL A  86    12347  12380   9999   -265   1293     90       C  
ATOM    676  CG2 VAL A  86      40.331   6.565   4.004  1.00 92.97           C  
ANISOU  676  CG2 VAL A  86    12452  12465  10406   -209   1174    362       C  
ATOM    677  N   PRO A  87      39.283   2.203   2.344  1.00 98.62           N  
ANISOU  677  N   PRO A  87    13297  13209  10965   -220   1609    -77       N  
ATOM    678  CA  PRO A  87      38.542   1.329   1.440  1.00 93.56           C  
ANISOU  678  CA  PRO A  87    12685  12625  10239   -236   1696   -254       C  
ATOM    679  C   PRO A  87      37.357   2.040   0.805  1.00 91.83           C  
ANISOU  679  C   PRO A  87    12467  12537   9889   -268   1623   -333       C  
ATOM    680  O   PRO A  87      36.676   2.812   1.466  1.00 90.60           O  
ANISOU  680  O   PRO A  87    12311  12378   9734   -304   1524   -301       O  
ATOM    681  CB  PRO A  87      38.031   0.220   2.369  1.00 93.21           C  
ANISOU  681  CB  PRO A  87    12687  12448  10280   -272   1738   -348       C  
ATOM    682  CG  PRO A  87      39.018   0.170   3.478  1.00 94.58           C  
ANISOU  682  CG  PRO A  87    12859  12503  10575   -243   1726   -202       C  
ATOM    683  CD  PRO A  87      39.443   1.598   3.684  1.00 98.95           C  
ANISOU  683  CD  PRO A  87    13376  13104  11114   -229   1600    -56       C  
ATOM    684  N   ASP A  88      37.123   1.786  -0.477  1.00 97.75           N  
ANISOU  684  N   ASP A  88    13220  13401  10520   -249   1670   -435       N  
ATOM    685  CA  ASP A  88      35.851   2.138  -1.114  1.00100.39           C  
ANISOU  685  CA  ASP A  88    13559  13853  10732   -283   1599   -551       C  
ATOM    686  C   ASP A  88      34.680   1.494  -0.352  1.00 99.84           C  
ANISOU  686  C   ASP A  88    13511  13690  10734   -359   1572   -684       C  
ATOM    687  O   ASP A  88      33.578   2.044  -0.301  1.00 98.46           O  
ANISOU  687  O   ASP A  88    13321  13562  10525   -402   1485   -720       O  
ATOM    688  CB  ASP A  88      35.847   1.684  -2.573  1.00103.58           C  
ANISOU  688  CB  ASP A  88    13984  14381  10990   -239   1655   -670       C  
ATOM    689  CG  ASP A  88      36.250   0.229  -2.726  1.00105.87           C  
ANISOU  689  CG  ASP A  88    14315  14579  11331   -227   1775   -802       C  
ATOM    690  OD1 ASP A  88      37.465  -0.068  -2.657  1.00104.42           O  
ANISOU  690  OD1 ASP A  88    14127  14336  11210   -172   1876   -705       O  
ATOM    691  OD2 ASP A  88      35.348  -0.617  -2.904  1.00108.25           O  
ANISOU  691  OD2 ASP A  88    14642  14855  11631   -273   1768  -1000       O  
ATOM    692  N   ASN A  89      34.938   0.326   0.239  1.00100.59           N  
ANISOU  692  N   ASN A  89    13630  13643  10945   -370   1658   -740       N  
ATOM    693  CA  ASN A  89      34.004  -0.328   1.158  1.00 96.40           C  
ANISOU  693  CA  ASN A  89    13110  12991  10526   -428   1663   -820       C  
ATOM    694  C   ASN A  89      33.632   0.573   2.314  1.00 91.50           C  
ANISOU  694  C   ASN A  89    12492  12331   9942   -443   1588   -696       C  
ATOM    695  O   ASN A  89      32.460   0.671   2.680  1.00 93.83           O  
ANISOU  695  O   ASN A  89    12782  12608  10261   -489   1552   -751       O  
ATOM    696  CB  ASN A  89      34.607  -1.619   1.705  1.00 97.46           C  
ANISOU  696  CB  ASN A  89    13265  12971  10794   -417   1784   -843       C  
ATOM    697  CG  ASN A  89      34.611  -2.731   0.682  1.00105.10           C  
ANISOU  697  CG  ASN A  89    14237  13940  11757   -415   1866  -1022       C  
ATOM    698  OD1 ASN A  89      34.876  -2.501  -0.503  1.00105.90           O  
ANISOU  698  OD1 ASN A  89    14343  14168  11725   -382   1859  -1072       O  
ATOM    699  ND2 ASN A  89      34.312  -3.948   1.131  1.00108.18           N  
ANISOU  699  ND2 ASN A  89    14629  14182  12293   -443   1950  -1119       N  
ATOM    700  N   ALA A  90      34.642   1.238   2.868  1.00 86.17           N  
ANISOU  700  N   ALA A  90    11823  11639   9277   -402   1562   -532       N  
ATOM    701  CA  ALA A  90      34.478   2.118   4.018  1.00 83.79           C  
ANISOU  701  CA  ALA A  90    11542  11292   9001   -401   1482   -418       C  
ATOM    702  C   ALA A  90      33.434   3.218   3.802  1.00 80.51           C  
ANISOU  702  C   ALA A  90    11106  10969   8514   -431   1389   -425       C  
ATOM    703  O   ALA A  90      32.998   3.472   2.670  1.00 79.30           O  
ANISOU  703  O   ALA A  90    10914  10938   8278   -445   1367   -488       O  
ATOM    704  CB  ALA A  90      35.819   2.717   4.415  1.00 83.36           C  
ANISOU  704  CB  ALA A  90    11483  11215   8975   -352   1441   -258       C  
ATOM    705  N   ILE A  91      33.055   3.864   4.904  1.00 75.51           N  
ANISOU  705  N   ILE A  91    10505  10277   7908   -431   1335   -356       N  
ATOM    706  CA  ILE A  91      31.951   4.802   4.915  1.00 73.43           C  
ANISOU  706  CA  ILE A  91    10226  10067   7606   -457   1266   -362       C  
ATOM    707  C   ILE A  91      32.336   6.023   5.745  1.00 72.82           C  
ANISOU  707  C   ILE A  91    10176   9966   7527   -427   1176   -233       C  
ATOM    708  O   ILE A  91      31.651   6.389   6.701  1.00 78.54           O  
ANISOU  708  O   ILE A  91    10946  10629   8266   -424   1157   -219       O  
ATOM    709  CB  ILE A  91      30.654   4.099   5.406  1.00 73.98           C  
ANISOU  709  CB  ILE A  91    10310  10065   7732   -493   1323   -458       C  
ATOM    710  CG1 ILE A  91      29.433   5.023   5.343  1.00 74.30           C  
ANISOU  710  CG1 ILE A  91    10320  10160   7753   -521   1262   -464       C  
ATOM    711  CG2 ILE A  91      30.849   3.459   6.779  1.00 75.92           C  
ANISOU  711  CG2 ILE A  91    10630  10162   8054   -462   1389   -416       C  
ATOM    712  CD1 ILE A  91      28.207   4.455   6.029  1.00 76.39           C  
ANISOU  712  CD1 ILE A  91    10589  10328   8107   -546   1327   -521       C  
ATOM    713  N   THR A  92      33.444   6.656   5.370  1.00 71.17           N  
ANISOU  713  N   THR A  92     9933   9796   7311   -399   1125   -139       N  
ATOM    714  CA  THR A  92      33.903   7.849   6.077  1.00 69.77           C  
ANISOU  714  CA  THR A  92     9766   9584   7158   -373   1020    -27       C  
ATOM    715  C   THR A  92      32.660   8.754   6.142  1.00 67.81           C  
ANISOU  715  C   THR A  92     9514   9376   6876   -396    975    -46       C  
ATOM    716  O   THR A  92      31.865   8.805   5.215  1.00 71.09           O  
ANISOU  716  O   THR A  92     9876   9889   7246   -426    994    -98       O  
ATOM    717  CB  THR A  92      35.189   8.445   5.440  1.00 70.30           C  
ANISOU  717  CB  THR A  92     9763   9691   7259   -347    978     82       C  
ATOM    718  OG1 THR A  92      35.902   9.231   6.406  1.00 72.45           O  
ANISOU  718  OG1 THR A  92    10052   9873   7602   -321    872    176       O  
ATOM    719  CG2 THR A  92      34.876   9.298   4.212  1.00 72.08           C  
ANISOU  719  CG2 THR A  92     9905  10052   7432   -354    962    111       C  
ATOM    720  N   LEU A  93      32.475   9.398   7.279  1.00 65.44           N  
ANISOU  720  N   LEU A  93     9277   8994   6595   -376    917     -9       N  
ATOM    721  CA  LEU A  93      31.323  10.250   7.589  1.00 65.91           C  
ANISOU  721  CA  LEU A  93     9346   9058   6637   -386    888    -19       C  
ATOM    722  C   LEU A  93      30.764  11.122   6.449  1.00 65.90           C  
ANISOU  722  C   LEU A  93     9244   9180   6615   -414    856     -2       C  
ATOM    723  O   LEU A  93      29.537  11.277   6.281  1.00 65.95           O  
ANISOU  723  O   LEU A  93     9230   9221   6608   -439    876    -46       O  
ATOM    724  CB  LEU A  93      31.856  11.151   8.703  1.00 64.34           C  
ANISOU  724  CB  LEU A  93     9215   8769   6463   -342    792     47       C  
ATOM    725  CG  LEU A  93      31.053  11.714   9.864  1.00 62.82           C  
ANISOU  725  CG  LEU A  93     9119   8498   6252   -311    774     35       C  
ATOM    726  CD1 LEU A  93      30.040  10.721  10.422  1.00 62.68           C  
ANISOU  726  CD1 LEU A  93     9168   8437   6211   -305    898    -29       C  
ATOM    727  CD2 LEU A  93      32.056  12.092  10.934  1.00 62.35           C  
ANISOU  727  CD2 LEU A  93     9147   8341   6202   -257    672     75       C  
ATOM    728  N   HIS A  94      31.690  11.708   5.697  1.00 64.18           N  
ANISOU  728  N   HIS A  94     8957   9023   6406   -403    808     77       N  
ATOM    729  CA  HIS A  94      31.389  12.507   4.526  1.00 64.45           C  
ANISOU  729  CA  HIS A  94     8893   9184   6411   -412    785    122       C  
ATOM    730  C   HIS A  94      30.656  11.641   3.534  1.00 64.36           C  
ANISOU  730  C   HIS A  94     8854   9279   6322   -438    848     26       C  
ATOM    731  O   HIS A  94      29.587  12.003   3.049  1.00 65.47           O  
ANISOU  731  O   HIS A  94     8951   9495   6429   -459    833      0       O  
ATOM    732  CB  HIS A  94      32.701  13.018   3.974  1.00 66.31           C  
ANISOU  732  CB  HIS A  94     9065   9445   6686   -381    756    236       C  
ATOM    733  CG  HIS A  94      32.563  13.944   2.805  1.00 69.03           C  
ANISOU  733  CG  HIS A  94     9307   9917   7006   -370    741    321       C  
ATOM    734  ND1 HIS A  94      32.482  15.273   2.949  1.00 72.77           N  
ANISOU  734  ND1 HIS A  94     9728  10371   7548   -361    672    417       N  
ATOM    735  CD2 HIS A  94      32.547  13.694   1.438  1.00 71.31           C  
ANISOU  735  CD2 HIS A  94     9539  10353   7201   -353    793    328       C  
ATOM    736  CE1 HIS A  94      32.401  15.851   1.736  1.00 73.94           C  
ANISOU  736  CE1 HIS A  94     9783  10652   7659   -341    687    500       C  
ATOM    737  NE2 HIS A  94      32.439  14.881   0.812  1.00 73.16           N  
ANISOU  737  NE2 HIS A  94     9689  10663   7446   -331    759    444       N  
ATOM    738  N   ARG A  95      31.208  10.464   3.261  1.00 64.73           N  
ANISOU  738  N   ARG A  95     8924   9323   6348   -437    914    -35       N  
ATOM    739  CA  ARG A  95      30.554   9.470   2.419  1.00 67.59           C  
ANISOU  739  CA  ARG A  95     9274   9759   6647   -462    967   -161       C  
ATOM    740  C   ARG A  95      29.157   9.149   2.944  1.00 67.85           C  
ANISOU  740  C   ARG A  95     9322   9745   6713   -506    974   -254       C  
ATOM    741  O   ARG A  95      28.191   9.162   2.185  1.00 71.13           O  
ANISOU  741  O   ARG A  95     9686  10250   7092   -533    952   -318       O  
ATOM    742  CB  ARG A  95      31.400   8.189   2.317  1.00 70.97           C  
ANISOU  742  CB  ARG A  95     9739  10145   7080   -451   1047   -219       C  
ATOM    743  CG  ARG A  95      32.578   8.285   1.357  1.00 75.24           C  
ANISOU  743  CG  ARG A  95    10246  10767   7576   -405   1070   -151       C  
ATOM    744  CD  ARG A  95      33.615   7.206   1.624  1.00 76.81           C  
ANISOU  744  CD  ARG A  95    10483  10880   7823   -385   1150   -167       C  
ATOM    745  NE  ARG A  95      34.868   7.495   0.926  1.00 80.00           N  
ANISOU  745  NE  ARG A  95    10845  11332   8220   -330   1178    -58       N  
ATOM    746  CZ  ARG A  95      35.403   6.723  -0.018  1.00 82.63           C  
ANISOU  746  CZ  ARG A  95    11177  11721   8497   -296   1268   -100       C  
ATOM    747  NH1 ARG A  95      34.813   5.586  -0.378  1.00 85.06           N  
ANISOU  747  NH1 ARG A  95    11527  12039   8754   -317   1323   -269       N  
ATOM    748  NH2 ARG A  95      36.542   7.087  -0.590  1.00 81.94           N  
ANISOU  748  NH2 ARG A  95    11046  11669   8420   -235   1309     27       N  
ATOM    749  N   MET A  96      29.053   8.876   4.241  1.00 64.93           N  
ANISOU  749  N   MET A  96     9019   9236   6416   -505   1005   -253       N  
ATOM    750  CA  MET A  96      27.777   8.560   4.860  1.00 61.86           C  
ANISOU  750  CA  MET A  96     8642   8779   6081   -533   1041   -316       C  
ATOM    751  C   MET A  96      26.746   9.651   4.569  1.00 64.59           C  
ANISOU  751  C   MET A  96     8928   9192   6422   -547    981   -285       C  
ATOM    752  O   MET A  96      25.688   9.364   4.004  1.00 67.20           O  
ANISOU  752  O   MET A  96     9197   9569   6769   -586    981   -359       O  
ATOM    753  CB  MET A  96      27.958   8.380   6.359  1.00 58.47           C  
ANISOU  753  CB  MET A  96     8310   8201   5704   -500   1085   -278       C  
ATOM    754  CG  MET A  96      26.789   7.713   7.049  1.00 55.52           C  
ANISOU  754  CG  MET A  96     7956   7737   5404   -513   1171   -333       C  
ATOM    755  SD  MET A  96      27.227   7.422   8.753  1.00 49.97           S  
ANISOU  755  SD  MET A  96     7390   6877   4718   -445   1234   -272       S  
ATOM    756  CE  MET A  96      29.001   7.489   8.582  1.00 50.83           C  
ANISOU  756  CE  MET A  96     7526   7011   4776   -417   1163   -220       C  
ATOM    757  N   SER A  97      27.060  10.898   4.928  1.00 63.65           N  
ANISOU  757  N   SER A  97     8817   9071   6297   -517    923   -177       N  
ATOM    758  CA  SER A  97      26.164  12.017   4.616  1.00 64.45           C  
ANISOU  758  CA  SER A  97     8852   9231   6403   -525    871   -131       C  
ATOM    759  C   SER A  97      25.886  12.085   3.117  1.00 63.57           C  
ANISOU  759  C   SER A  97     8642   9285   6227   -546    828   -151       C  
ATOM    760  O   SER A  97      24.748  12.301   2.696  1.00 62.18           O  
ANISOU  760  O   SER A  97     8400   9163   6064   -572    803   -176       O  
ATOM    761  CB  SER A  97      26.711  13.353   5.130  1.00 62.74           C  
ANISOU  761  CB  SER A  97     8652   8980   6204   -488    811    -16       C  
ATOM    762  OG  SER A  97      27.966  13.649   4.558  1.00 60.31           O  
ANISOU  762  OG  SER A  97     8320   8725   5871   -467    770     50       O  
ATOM    763  N   GLY A  98      26.931  11.878   2.323  1.00 63.05           N  
ANISOU  763  N   GLY A  98     8569   9298   6091   -526    821   -135       N  
ATOM    764  CA  GLY A  98      26.779  11.792   0.879  1.00 67.34           C  
ANISOU  764  CA  GLY A  98     9046  10006   6535   -524    791   -163       C  
ATOM    765  C   GLY A  98      25.703  10.784   0.519  1.00 69.93           C  
ANISOU  765  C   GLY A  98     9357  10353   6862   -571    795   -317       C  
ATOM    766  O   GLY A  98      24.663  11.156  -0.045  1.00 68.72           O  
ANISOU  766  O   GLY A  98     9133  10282   6696   -590    735   -334       O  
ATOM    767  N   TYR A  99      25.943   9.517   0.872  1.00 70.83           N  
ANISOU  767  N   TYR A  99     9523  10379   7010   -590    860   -424       N  
ATOM    768  CA  TYR A  99      24.998   8.442   0.590  1.00 72.93           C  
ANISOU  768  CA  TYR A  99     9764  10630   7315   -639    867   -582       C  
ATOM    769  C   TYR A  99      23.654   8.743   1.225  1.00 75.13           C  
ANISOU  769  C   TYR A  99     9995  10840   7712   -677    856   -581       C  
ATOM    770  O   TYR A  99      22.614   8.445   0.637  1.00 79.75           O  
ANISOU  770  O   TYR A  99    10507  11468   8328   -717    806   -672       O  
ATOM    771  CB  TYR A  99      25.497   7.091   1.100  1.00 73.98           C  
ANISOU  771  CB  TYR A  99     9958  10641   7511   -650    960   -672       C  
ATOM    772  CG  TYR A  99      26.864   6.669   0.610  1.00 76.99           C  
ANISOU  772  CG  TYR A  99    10387  11060   7806   -609    996   -670       C  
ATOM    773  CD1 TYR A  99      27.305   6.971  -0.679  1.00 77.44           C  
ANISOU  773  CD1 TYR A  99    10425  11280   7719   -574    953   -668       C  
ATOM    774  CD2 TYR A  99      27.714   5.937   1.440  1.00 79.36           C  
ANISOU  774  CD2 TYR A  99    10752  11232   8171   -596   1083   -658       C  
ATOM    775  CE1 TYR A  99      28.561   6.571  -1.111  1.00 78.83           C  
ANISOU  775  CE1 TYR A  99    10641  11480   7830   -527   1010   -653       C  
ATOM    776  CE2 TYR A  99      28.967   5.531   1.014  1.00 78.11           C  
ANISOU  776  CE2 TYR A  99    10624  11095   7958   -556   1126   -646       C  
ATOM    777  CZ  TYR A  99      29.387   5.851  -0.257  1.00 77.48           C  
ANISOU  777  CZ  TYR A  99    10522  11168   7748   -522   1096   -643       C  
ATOM    778  OH  TYR A  99      30.632   5.437  -0.665  1.00 77.38           O  
ANISOU  778  OH  TYR A  99    10538  11168   7694   -473   1160   -618       O  
ATOM    779  N   LEU A 100      23.675   9.335   2.418  1.00 72.74           N  
ANISOU  779  N   LEU A 100     9734  10427   7478   -659    899   -480       N  
ATOM    780  CA  LEU A 100      22.435   9.665   3.108  1.00 73.02           C  
ANISOU  780  CA  LEU A 100     9733  10384   7627   -678    917   -461       C  
ATOM    781  C   LEU A 100      21.615  10.689   2.339  1.00 72.52           C  
ANISOU  781  C   LEU A 100     9571  10439   7545   -687    824   -416       C  
ATOM    782  O   LEU A 100      20.409  10.528   2.199  1.00 70.46           O  
ANISOU  782  O   LEU A 100     9229  10168   7375   -725    807   -462       O  
ATOM    783  CB  LEU A 100      22.693  10.106   4.547  1.00 70.73           C  
ANISOU  783  CB  LEU A 100     9533   9958   7384   -636    987   -369       C  
ATOM    784  CG  LEU A 100      22.891   8.913   5.490  1.00 70.80           C  
ANISOU  784  CG  LEU A 100     9619   9824   7459   -630   1097   -417       C  
ATOM    785  CD1 LEU A 100      23.621   9.350   6.749  1.00 72.98           C  
ANISOU  785  CD1 LEU A 100    10015  10003   7711   -567   1135   -327       C  
ATOM    786  CD2 LEU A 100      21.585   8.208   5.840  1.00 68.74           C  
ANISOU  786  CD2 LEU A 100     9305   9469   7344   -663   1173   -474       C  
ATOM    787  N   ALA A 101      22.282  11.714   1.814  1.00 74.71           N  
ANISOU  787  N   ALA A 101     9842  10823   7719   -651    764   -319       N  
ATOM    788  CA  ALA A 101      21.623  12.725   0.983  1.00 79.28           C  
ANISOU  788  CA  ALA A 101    10325  11531   8268   -647    677   -254       C  
ATOM    789  C   ALA A 101      20.956  12.098  -0.249  1.00 82.29           C  
ANISOU  789  C   ALA A 101    10630  12040   8598   -679    599   -366       C  
ATOM    790  O   ALA A 101      19.793  12.397  -0.553  1.00 82.49           O  
ANISOU  790  O   ALA A 101    10560  12101   8681   -704    539   -370       O  
ATOM    791  CB  ALA A 101      22.605  13.819   0.581  1.00 78.73           C  
ANISOU  791  CB  ALA A 101    10259  11546   8109   -595    643   -121       C  
ATOM    792  N   ARG A 102      21.689  11.210  -0.920  1.00 84.96           N  
ANISOU  792  N   ARG A 102    11009  12437   8833   -673    597   -461       N  
ATOM    793  CA  ARG A 102      21.187  10.469  -2.077  1.00 88.98           C  
ANISOU  793  CA  ARG A 102    11475  13061   9274   -695    516   -603       C  
ATOM    794  C   ARG A 102      19.928   9.672  -1.718  1.00 91.05           C  
ANISOU  794  C   ARG A 102    11673  13217   9704   -766    505   -726       C  
ATOM    795  O   ARG A 102      18.917   9.759  -2.419  1.00 94.34           O  
ANISOU  795  O   ARG A 102    11996  13713  10136   -792    396   -778       O  
ATOM    796  CB  ARG A 102      22.278   9.534  -2.607  1.00 89.91           C  
ANISOU  796  CB  ARG A 102    11672  13214   9275   -671    551   -695       C  
ATOM    797  CG  ARG A 102      22.201   9.194  -4.090  1.00 92.23           C  
ANISOU  797  CG  ARG A 102    11953  13689   9399   -647    456   -801       C  
ATOM    798  CD  ARG A 102      22.936   7.887  -4.337  1.00 96.36           C  
ANISOU  798  CD  ARG A 102    12555  14177   9879   -645    513   -952       C  
ATOM    799  NE  ARG A 102      23.422   7.723  -5.698  1.00 98.78           N  
ANISOU  799  NE  ARG A 102    12900  14666   9967   -581    466  -1013       N  
ATOM    800  CZ  ARG A 102      22.700   7.259  -6.715  1.00101.53           C  
ANISOU  800  CZ  ARG A 102    13229  15125  10225   -586    348  -1173       C  
ATOM    801  NH1 ARG A 102      21.431   6.913  -6.544  1.00100.39           N  
ANISOU  801  NH1 ARG A 102    13003  14919  10221   -664    256  -1287       N  
ATOM    802  NH2 ARG A 102      23.253   7.149  -7.915  1.00103.43           N  
ANISOU  802  NH2 ARG A 102    13530  15536  10233   -505    321  -1219       N  
ATOM    803  N   TRP A 103      19.988   8.927  -0.610  1.00 92.66           N  
ANISOU  803  N   TRP A 103    11922  13238  10048   -792    617   -760       N  
ATOM    804  CA  TRP A 103      18.885   8.059  -0.161  1.00 91.74           C  
ANISOU  804  CA  TRP A 103    11740  12987  10129   -854    641   -861       C  
ATOM    805  C   TRP A 103      17.566   8.775  -0.067  1.00 90.28           C  
ANISOU  805  C   TRP A 103    11440  12798  10066   -878    590   -803       C  
ATOM    806  O   TRP A 103      16.517   8.206  -0.369  1.00 88.32           O  
ANISOU  806  O   TRP A 103    11088  12518   9953   -933    535   -903       O  
ATOM    807  CB  TRP A 103      19.221   7.389   1.171  1.00 90.38           C  
ANISOU  807  CB  TRP A 103    11642  12619  10079   -852    798   -845       C  
ATOM    808  CG  TRP A 103      18.135   6.456   1.654  1.00 93.80           C  
ANISOU  808  CG  TRP A 103    12000  12898  10741   -907    851   -928       C  
ATOM    809  CD1 TRP A 103      17.959   5.118   1.326  1.00 97.15           C  
ANISOU  809  CD1 TRP A 103    12390  13256  11265   -955    856  -1091       C  
ATOM    810  CD2 TRP A 103      17.020   6.770   2.559  1.00 95.36           C  
ANISOU  810  CD2 TRP A 103    12134  12971  11130   -916    921   -847       C  
ATOM    811  NE1 TRP A 103      16.852   4.599   1.949  1.00 99.22           N  
ANISOU  811  NE1 TRP A 103    12561  13359  11778   -997    919  -1107       N  
ATOM    812  CE2 TRP A 103      16.244   5.533   2.702  1.00 96.41           C  
ANISOU  812  CE2 TRP A 103    12184  12964  11484   -972    968   -959       C  
ATOM    813  CE3 TRP A 103      16.609   7.903   3.244  1.00 96.14           C  
ANISOU  813  CE3 TRP A 103    12232  13048  11248   -879    958   -697       C  
ATOM    814  CZ2 TRP A 103      15.113   5.460   3.502  1.00 99.06           C  
ANISOU  814  CZ2 TRP A 103    12435  13148  12054   -986   1059   -902       C  
ATOM    815  CZ3 TRP A 103      15.466   7.815   4.047  1.00 98.85           C  
ANISOU  815  CZ3 TRP A 103    12506  13246  11807   -888   1052   -652       C  
ATOM    816  CH2 TRP A 103      14.735   6.624   4.170  1.00 99.32           C  
ANISOU  816  CH2 TRP A 103    12479  13174  12082   -939   1107   -743       C  
ATOM    817  N   ILE A 104      17.613  10.033   0.355  1.00 90.04           N  
ANISOU  817  N   ILE A 104    11420  12787  10007   -837    607   -641       N  
ATOM    818  CA  ILE A 104      16.413  10.845   0.435  1.00 90.74           C  
ANISOU  818  CA  ILE A 104    11397  12873  10209   -849    569   -564       C  
ATOM    819  C   ILE A 104      16.086  11.385  -0.952  1.00 93.61           C  
ANISOU  819  C   ILE A 104    11671  13438  10458   -848    403   -570       C  
ATOM    820  O   ILE A 104      14.926  11.371  -1.362  1.00 96.83           O  
ANISOU  820  O   ILE A 104    11953  13866  10972   -886    316   -603       O  
ATOM    821  CB  ILE A 104      16.550  11.999   1.452  1.00 86.99           C  
ANISOU  821  CB  ILE A 104    10971  12326   9757   -799    657   -397       C  
ATOM    822  CG1 ILE A 104      17.225  11.503   2.737  1.00 79.80           C  
ANISOU  822  CG1 ILE A 104    10191  11253   8878   -775    803   -390       C  
ATOM    823  CG2 ILE A 104      15.176  12.591   1.756  1.00 85.80           C  
ANISOU  823  CG2 ILE A 104    10705  12119   9777   -813    662   -328       C  
ATOM    824  CD1 ILE A 104      17.997  12.569   3.482  1.00 76.09           C  
ANISOU  824  CD1 ILE A 104     9819  10756   8337   -712    845   -263       C  
ATOM    825  N   ALA A 105      17.118  11.829  -1.670  1.00 93.75           N  
ANISOU  825  N   ALA A 105    11753  13604  10266   -798    360   -530       N  
ATOM    826  CA  ALA A 105      16.962  12.441  -2.993  1.00 98.64           C  
ANISOU  826  CA  ALA A 105    12310  14434  10735   -770    218   -504       C  
ATOM    827  C   ALA A 105      16.293  11.523  -4.009  1.00104.25           C  
ANISOU  827  C   ALA A 105    12959  15231  11419   -808     84   -682       C  
ATOM    828  O   ALA A 105      15.406  11.954  -4.748  1.00108.76           O  
ANISOU  828  O   ALA A 105    13425  15913  11986   -811    -51   -672       O  
ATOM    829  CB  ALA A 105      18.308  12.920  -3.520  1.00 96.88           C  
ANISOU  829  CB  ALA A 105    12174  14333  10303   -698    233   -425       C  
ATOM    830  N   ASP A 106      16.725  10.266  -4.041  1.00106.49           N  
ANISOU  830  N   ASP A 106    13308  15459  11694   -834    112   -848       N  
ATOM    831  CA  ASP A 106      16.148   9.279  -4.944  1.00113.79           C  
ANISOU  831  CA  ASP A 106    14186  16437  12610   -873    -20  -1053       C  
ATOM    832  C   ASP A 106      14.754   8.843  -4.512  1.00116.18           C  
ANISOU  832  C   ASP A 106    14353  16602  13188   -955    -60  -1122       C  
ATOM    833  O   ASP A 106      13.819   8.884  -5.315  1.00120.82           O  
ANISOU  833  O   ASP A 106    14831  17279  13795   -979   -230  -1188       O  
ATOM    834  CB  ASP A 106      17.066   8.062  -5.091  1.00116.02           C  
ANISOU  834  CB  ASP A 106    14579  16683  12820   -873     36  -1212       C  
ATOM    835  CG  ASP A 106      17.991   8.167  -6.291  1.00119.06           C  
ANISOU  835  CG  ASP A 106    15053  17276  12909   -794    -21  -1238       C  
ATOM    836  OD1 ASP A 106      17.664   8.906  -7.250  1.00122.42           O  
ANISOU  836  OD1 ASP A 106    15440  17891  13183   -748   -150  -1192       O  
ATOM    837  OD2 ASP A 106      19.043   7.499  -6.277  1.00117.96           O  
ANISOU  837  OD2 ASP A 106    15021  17109  12690   -768     71  -1296       O  
ATOM    838  N   THR A 107      14.621   8.445  -3.245  1.00115.06           N  
ANISOU  838  N   THR A 107    14214  16243  13260   -991     95  -1095       N  
ATOM    839  CA  THR A 107      13.369   7.888  -2.725  1.00118.21           C  
ANISOU  839  CA  THR A 107    14481  16476  13958  -1064    100  -1149       C  
ATOM    840  C   THR A 107      12.223   8.901  -2.770  1.00116.89           C  
ANISOU  840  C   THR A 107    14173  16341  13901  -1071     26  -1026       C  
ATOM    841  O   THR A 107      11.054   8.524  -2.853  1.00121.61           O  
ANISOU  841  O   THR A 107    14620  16864  14720  -1131    -48  -1088       O  
ATOM    842  CB  THR A 107      13.534   7.292  -1.302  1.00117.98           C  
ANISOU  842  CB  THR A 107    14499  16211  14116  -1077    314  -1113       C  
ATOM    843  OG1 THR A 107      12.566   6.253  -1.089  1.00122.03           O  
ANISOU  843  OG1 THR A 107    14894  16563  14908  -1150    317  -1229       O  
ATOM    844  CG2 THR A 107      13.378   8.365  -0.226  1.00113.03           C  
ANISOU  844  CG2 THR A 107    13888  15513  13545  -1035    443   -903       C  
ATOM    845  N   CYS A 108      12.567  10.183  -2.730  1.00111.02           N  
ANISOU  845  N   CYS A 108    13466  15697  13021  -1009     45   -850       N  
ATOM    846  CA  CYS A 108      11.583  11.237  -2.908  1.00115.63           C  
ANISOU  846  CA  CYS A 108    13918  16333  13683  -1003    -30   -723       C  
ATOM    847  C   CYS A 108      11.047  11.296  -4.338  1.00120.22           C  
ANISOU  847  C   CYS A 108    14403  17111  14164  -1010   -268   -802       C  
ATOM    848  O   CYS A 108       9.843  11.470  -4.539  1.00122.73           O  
ANISOU  848  O   CYS A 108    14560  17417  14656  -1047   -371   -791       O  
ATOM    849  CB  CYS A 108      12.181  12.588  -2.550  1.00116.93           C  
ANISOU  849  CB  CYS A 108    14150  16549  13729   -931     50   -521       C  
ATOM    850  SG  CYS A 108      11.697  13.882  -3.716  1.00120.45           S  
ANISOU  850  SG  CYS A 108    14487  17220  14057   -888   -125   -397       S  
ATOM    851  N   LYS A 109      11.944  11.165  -5.319  1.00123.11           N  
ANISOU  851  N   LYS A 109    14869  17658  14249   -966   -353   -873       N  
ATOM    852  CA  LYS A 109      11.591  11.275  -6.740  1.00124.95           C  
ANISOU  852  CA  LYS A 109    15049  18110  14315   -944   -581   -943       C  
ATOM    853  C   LYS A 109      10.322  10.517  -7.129  1.00130.20           C  
ANISOU  853  C   LYS A 109    15563  18732  15176  -1022   -754  -1107       C  
ATOM    854  O   LYS A 109       9.523  11.010  -7.926  1.00131.87           O  
ANISOU  854  O   LYS A 109    15660  19076  15367  -1013   -941  -1086       O  
ATOM    855  CB  LYS A 109      12.761  10.854  -7.638  1.00122.54           C  
ANISOU  855  CB  LYS A 109    14896  17966  13698   -883   -614  -1045       C  
ATOM    856  CG  LYS A 109      13.401  11.994  -8.419  1.00125.01           C  
ANISOU  856  CG  LYS A 109    15260  18502  13734   -777   -644   -880       C  
ATOM    857  CD  LYS A 109      14.496  12.699  -7.631  1.00125.63           C  
ANISOU  857  CD  LYS A 109    15434  18521  13778   -732   -441   -699       C  
ATOM    858  CE  LYS A 109      15.161  13.809  -8.439  1.00126.14           C  
ANISOU  858  CE  LYS A 109    15533  18793  13603   -625   -459   -524       C  
ATOM    859  NZ  LYS A 109      16.155  13.331  -9.441  1.00128.75           N  
ANISOU  859  NZ  LYS A 109    15986  19285  13650   -551   -479   -605       N  
ATOM    860  N   ALA A 110      10.135   9.333  -6.547  1.00132.39           N  
ANISOU  860  N   ALA A 110    15826  18813  15661  -1097   -693  -1260       N  
ATOM    861  CA  ALA A 110       8.986   8.481  -6.859  1.00135.53           C  
ANISOU  861  CA  ALA A 110    16069  19132  16295  -1182   -852  -1433       C  
ATOM    862  C   ALA A 110       7.629   9.003  -6.367  1.00136.09           C  
ANISOU  862  C   ALA A 110    15935  19093  16682  -1228   -870  -1310       C  
ATOM    863  O   ALA A 110       6.719   9.237  -7.177  1.00142.61           O  
ANISOU  863  O   ALA A 110    16619  20018  17549  -1244  -1092  -1341       O  
ATOM    864  CB  ALA A 110       9.210   7.062  -6.347  1.00137.75           C  
ANISOU  864  CB  ALA A 110    16384  19213  16740  -1245   -759  -1616       C  
ATOM    865  N   SER A 111       7.496   9.186  -5.053  1.00130.58           N  
ANISOU  865  N   SER A 111    15221  18191  16200  -1239   -638  -1168       N  
ATOM    866  CA  SER A 111       6.222   9.606  -4.470  1.00128.64           C  
ANISOU  866  CA  SER A 111    14785  17810  16281  -1275   -610  -1044       C  
ATOM    867  C   SER A 111       6.336  10.965  -3.796  1.00121.96           C  
ANISOU  867  C   SER A 111    13972  16975  15392  -1207   -458   -788       C  
ATOM    868  O   SER A 111       7.180  11.163  -2.926  1.00117.73           O  
ANISOU  868  O   SER A 111    13586  16370  14775  -1164   -251   -707       O  
ATOM    869  CB  SER A 111       5.691   8.549  -3.493  1.00130.27           C  
ANISOU  869  CB  SER A 111    14914  17736  16845  -1344   -464  -1104       C  
ATOM    870  OG  SER A 111       6.723   8.040  -2.668  1.00131.48           O  
ANISOU  870  OG  SER A 111    15245  17790  16921  -1320   -248  -1113       O  
ATOM    871  N   VAL A 112       5.480  11.894  -4.216  1.00120.91           N  
ANISOU  871  N   VAL A 112    13696  16926  15320  -1195   -572   -669       N  
ATOM    872  CA  VAL A 112       5.500  13.275  -3.719  1.00119.52           C  
ANISOU  872  CA  VAL A 112    13533  16768  15114  -1128   -452   -430       C  
ATOM    873  C   VAL A 112       4.933  13.451  -2.299  1.00121.31           C  
ANISOU  873  C   VAL A 112    13716  16745  15631  -1130   -208   -301       C  
ATOM    874  O   VAL A 112       5.204  14.459  -1.638  1.00113.58           O  
ANISOU  874  O   VAL A 112    12806  15742  14608  -1067    -59   -132       O  
ATOM    875  CB  VAL A 112       4.813  14.263  -4.700  1.00119.41           C  
ANISOU  875  CB  VAL A 112    13379  16936  15056  -1103   -652   -329       C  
ATOM    876  CG1 VAL A 112       5.768  14.663  -5.814  1.00118.76           C  
ANISOU  876  CG1 VAL A 112    13415  17119  14587  -1039   -787   -346       C  
ATOM    877  CG2 VAL A 112       3.525  13.679  -5.271  1.00121.09           C  
ANISOU  877  CG2 VAL A 112    13371  17125  15512  -1176   -856   -429       C  
ATOM    878  N   LEU A 113       4.152  12.472  -1.839  1.00128.85           N  
ANISOU  878  N   LEU A 113    14560  17510  16887  -1196   -164   -381       N  
ATOM    879  CA  LEU A 113       3.598  12.495  -0.479  1.00130.67           C  
ANISOU  879  CA  LEU A 113    14756  17496  17395  -1184     91   -259       C  
ATOM    880  C   LEU A 113       4.620  12.054   0.571  1.00128.98           C  
ANISOU  880  C   LEU A 113    14758  17170  17079  -1146    322   -270       C  
ATOM    881  O   LEU A 113       4.572  12.502   1.720  1.00128.45           O  
ANISOU  881  O   LEU A 113    14753  16965  17087  -1089    548   -132       O  
ATOM    882  CB  LEU A 113       2.289  11.680  -0.374  1.00133.39           C  
ANISOU  882  CB  LEU A 113    14871  17665  18145  -1260     67   -304       C  
ATOM    883  CG  LEU A 113       2.124  10.152  -0.535  1.00138.09           C  
ANISOU  883  CG  LEU A 113    15403  18148  18917  -1344     10   -506       C  
ATOM    884  CD1 LEU A 113       2.586   9.630  -1.894  1.00137.61           C  
ANISOU  884  CD1 LEU A 113    15366  18286  18636  -1388   -278   -723       C  
ATOM    885  CD2 LEU A 113       2.756   9.351   0.602  1.00136.97           C  
ANISOU  885  CD2 LEU A 113    15408  17824  18812  -1325    274   -521       C  
ATOM    886  N   LYS A 114       5.543  11.184   0.166  1.00124.49           N  
ANISOU  886  N   LYS A 114    14306  16663  16332  -1169    261   -435       N  
ATOM    887  CA  LYS A 114       6.566  10.679   1.070  1.00119.40           C  
ANISOU  887  CA  LYS A 114    13856  15924  15585  -1135    454   -453       C  
ATOM    888  C   LYS A 114       7.700  11.680   1.258  1.00115.85           C  
ANISOU  888  C   LYS A 114    13595  15590  14835  -1055    504   -357       C  
ATOM    889  O   LYS A 114       8.404  11.653   2.269  1.00113.47           O  
ANISOU  889  O   LYS A 114    13449  15192  14474  -1006    685   -310       O  
ATOM    890  CB  LYS A 114       7.086   9.310   0.604  1.00121.94           C  
ANISOU  890  CB  LYS A 114    14216  16243  15873  -1190    383   -662       C  
ATOM    891  CG  LYS A 114       8.249   9.328  -0.383  1.00120.47           C  
ANISOU  891  CG  LYS A 114    14162  16271  15339  -1175    239   -766       C  
ATOM    892  CD  LYS A 114       9.605   9.250   0.309  1.00119.94           C  
ANISOU  892  CD  LYS A 114    14313  16185  15075  -1119    399   -740       C  
ATOM    893  CE  LYS A 114       9.785   7.962   1.105  1.00123.29           C  
ANISOU  893  CE  LYS A 114    14779  16414  15652  -1144    550   -823       C  
ATOM    894  NZ  LYS A 114      10.127   6.784   0.255  1.00124.19           N  
ANISOU  894  NZ  LYS A 114    14891  16564  15732  -1198    432  -1037       N  
ATOM    895  N   LEU A 115       7.873  12.564   0.281  1.00115.61           N  
ANISOU  895  N   LEU A 115    13543  15760  14621  -1039    339   -323       N  
ATOM    896  CA  LEU A 115       8.946  13.543   0.335  1.00111.35           C  
ANISOU  896  CA  LEU A 115    13154  15328  13826   -969    371   -228       C  
ATOM    897  C   LEU A 115       8.570  14.701   1.241  1.00109.01           C  
ANISOU  897  C   LEU A 115    12858  14941  13622   -912    508    -44       C  
ATOM    898  O   LEU A 115       9.439  15.363   1.796  1.00113.28           O  
ANISOU  898  O   LEU A 115    13542  15476  14024   -853    599     30       O  
ATOM    899  CB  LEU A 115       9.342  14.020  -1.070  1.00111.15           C  
ANISOU  899  CB  LEU A 115    13111  15551  13570   -958    163   -247       C  
ATOM    900  CG  LEU A 115       8.429  14.894  -1.930  1.00112.55           C  
ANISOU  900  CG  LEU A 115    13125  15857  13783   -955      7   -160       C  
ATOM    901  CD1 LEU A 115       8.637  16.367  -1.608  1.00113.00           C  
ANISOU  901  CD1 LEU A 115    13206  15940  13788   -885     80     42       C  
ATOM    902  CD2 LEU A 115       8.696  14.650  -3.406  1.00113.25           C  
ANISOU  902  CD2 LEU A 115    13197  16175  13658   -958   -218   -263       C  
ATOM    903  N   ALA A 116       7.272  14.936   1.396  1.00110.35           N  
ANISOU  903  N   ALA A 116    12861  15029  14038   -930    522     25       N  
ATOM    904  CA  ALA A 116       6.782  15.976   2.301  1.00109.06           C  
ANISOU  904  CA  ALA A 116    12691  14756  13991   -870    674    194       C  
ATOM    905  C   ALA A 116       7.079  15.625   3.761  1.00106.11           C  
ANISOU  905  C   ALA A 116    12467  14184  13667   -824    916    211       C  
ATOM    906  O   ALA A 116       7.074  16.496   4.631  1.00104.12           O  
ANISOU  906  O   ALA A 116    12290  13849  13423   -753   1057    327       O  
ATOM    907  CB  ALA A 116       5.293  16.210   2.091  1.00111.68           C  
ANISOU  907  CB  ALA A 116    12795  15039  14600   -898    638    267       C  
ATOM    908  N   GLU A 117       7.331  14.341   4.013  1.00106.68           N  
ANISOU  908  N   GLU A 117    12584  14180  13769   -859    961     92       N  
ATOM    909  CA  GLU A 117       7.742  13.853   5.332  1.00104.21           C  
ANISOU  909  CA  GLU A 117    12428  13699  13467   -807   1180    102       C  
ATOM    910  C   GLU A 117       9.176  14.288   5.594  1.00100.03           C  
ANISOU  910  C   GLU A 117    12113  13241  12653   -754   1185     97       C  
ATOM    911  O   GLU A 117       9.560  14.560   6.732  1.00 98.71           O  
ANISOU  911  O   GLU A 117    12098  12968  12441   -679   1342    155       O  
ATOM    912  CB  GLU A 117       7.656  12.328   5.404  1.00106.20           C  
ANISOU  912  CB  GLU A 117    12652  13860  13841   -862   1214    -19       C  
ATOM    913  CG  GLU A 117       6.342  11.727   4.927  1.00108.26           C  
ANISOU  913  CG  GLU A 117    12675  14056  14404   -936   1158    -50       C  
ATOM    914  CD  GLU A 117       6.472  10.267   4.516  1.00111.15           C  
ANISOU  914  CD  GLU A 117    12998  14386  14846  -1012   1098   -218       C  
ATOM    915  OE1 GLU A 117       7.474   9.609   4.884  1.00109.61           O  
ANISOU  915  OE1 GLU A 117    12963  14171  14512   -995   1168   -283       O  
ATOM    916  OE2 GLU A 117       5.563   9.768   3.817  1.00115.33           O  
ANISOU  916  OE2 GLU A 117    13328  14902  15590  -1090    974   -288       O  
ATOM    917  N   ALA A 118       9.969  14.323   4.530  1.00 95.84           N  
ANISOU  917  N   ALA A 118    11594  12888  11933   -788   1009     27       N  
ATOM    918  CA  ALA A 118      11.273  14.939   4.586  1.00 91.06           C  
ANISOU  918  CA  ALA A 118    11147  12363  11089   -741    988     47       C  
ATOM    919  C   ALA A 118      11.092  16.436   4.810  1.00 88.03           C  
ANISOU  919  C   ALA A 118    10759  11989  10698   -686   1001    187       C  
ATOM    920  O   ALA A 118      11.758  17.021   5.668  1.00 85.76           O  
ANISOU  920  O   ALA A 118    10617  11637  10331   -622   1087    236       O  
ATOM    921  CB  ALA A 118      12.041  14.667   3.306  1.00 92.03           C  
ANISOU  921  CB  ALA A 118    11258  12672  11035   -781    813    -39       C  
ATOM    922  N   SER A 119      10.162  17.036   4.065  1.00 86.35           N  
ANISOU  922  N   SER A 119    10377  11848  10583   -708    913    247       N  
ATOM    923  CA  SER A 119       9.875  18.463   4.170  1.00 88.77           C  
ANISOU  923  CA  SER A 119    10651  12162  10915   -658    924    388       C  
ATOM    924  C   SER A 119       9.482  18.872   5.591  1.00 90.42           C  
ANISOU  924  C   SER A 119    10943  12174  11237   -590   1126    459       C  
ATOM    925  O   SER A 119       9.391  20.062   5.909  1.00 88.36           O  
ANISOU  925  O   SER A 119    10697  11885  10991   -536   1165    561       O  
ATOM    926  CB  SER A 119       8.799  18.877   3.169  1.00 90.89           C  
ANISOU  926  CB  SER A 119    10706  12528  11300   -693    801    445       C  
ATOM    927  OG  SER A 119       9.201  18.595   1.842  1.00 92.33           O  
ANISOU  927  OG  SER A 119    10837  12909  11336   -733    610    381       O  
ATOM    928  N   ALA A 120       9.268  17.869   6.440  1.00 95.18           N  
ANISOU  928  N   ALA A 120    11606  12640  11918   -586   1261    404       N  
ATOM    929  CA  ALA A 120       9.006  18.082   7.863  1.00100.80           C  
ANISOU  929  CA  ALA A 120    12436  13168  12697   -501   1473    462       C  
ATOM    930  C   ALA A 120      10.149  17.572   8.755  1.00102.07           C  
ANISOU  930  C   ALA A 120    12823  13271  12688   -454   1548    397       C  
ATOM    931  O   ALA A 120      10.755  18.345   9.499  1.00114.48           O  
ANISOU  931  O   ALA A 120    14550  14799  14148   -378   1595    427       O  
ATOM    932  CB  ALA A 120       7.682  17.448   8.269  1.00101.88           C  
ANISOU  932  CB  ALA A 120    12450  13169  13091   -507   1608    495       C  
ATOM    933  N   GLN A 121      10.447  16.281   8.672  1.00 94.48           N  
ANISOU  933  N   GLN A 121    11877  12306  11715   -497   1549    305       N  
ATOM    934  CA  GLN A 121      11.423  15.672   9.560  1.00 90.68           C  
ANISOU  934  CA  GLN A 121    11594  11759  11099   -449   1631    257       C  
ATOM    935  C   GLN A 121      12.863  16.110   9.320  1.00 87.55           C  
ANISOU  935  C   GLN A 121    11322  11466  10476   -442   1507    220       C  
ATOM    936  O   GLN A 121      13.617  16.258  10.276  1.00 84.67           O  
ANISOU  936  O   GLN A 121    11139  11034   9999   -370   1568    222       O  
ATOM    937  CB  GLN A 121      11.320  14.154   9.480  1.00 94.93           C  
ANISOU  937  CB  GLN A 121    12094  12257  11719   -499   1671    178       C  
ATOM    938  CG  GLN A 121      10.066  13.615  10.139  1.00100.38           C  
ANISOU  938  CG  GLN A 121    12702  12787  12650   -478   1851    232       C  
ATOM    939  CD  GLN A 121       9.327  12.636   9.257  1.00103.97           C  
ANISOU  939  CD  GLN A 121    12951  13250  13302   -582   1785    166       C  
ATOM    940  OE1 GLN A 121       9.901  11.658   8.783  1.00108.19           O  
ANISOU  940  OE1 GLN A 121    13488  13825  13793   -639   1713     57       O  
ATOM    941  NE2 GLN A 121       8.044  12.893   9.030  1.00105.88           N  
ANISOU  941  NE2 GLN A 121    13009  13446  13774   -605   1804    227       N  
ATOM    942  N   ILE A 122      13.234  16.336   8.059  1.00 86.77           N  
ANISOU  942  N   ILE A 122    11126  11527  10316   -508   1333    194       N  
ATOM    943  CA  ILE A 122      14.652  16.512   7.686  1.00 85.06           C  
ANISOU  943  CA  ILE A 122    11000  11408   9910   -509   1224    161       C  
ATOM    944  C   ILE A 122      15.129  17.968   7.683  1.00 84.85           C  
ANISOU  944  C   ILE A 122    11006  11415   9819   -467   1163    241       C  
ATOM    945  O   ILE A 122      14.521  18.841   7.054  1.00 87.99           O  
ANISOU  945  O   ILE A 122    11280  11873  10278   -478   1110    310       O  
ATOM    946  CB  ILE A 122      14.997  15.813   6.342  1.00 81.66           C  
ANISOU  946  CB  ILE A 122    10474  11130   9423   -586   1089     85       C  
ATOM    947  CG1 ILE A 122      14.677  14.313   6.408  1.00 85.04           C  
ANISOU  947  CG1 ILE A 122    10884  11501   9926   -629   1145    -15       C  
ATOM    948  CG2 ILE A 122      16.463  15.999   5.984  1.00 80.54           C  
ANISOU  948  CG2 ILE A 122    10421  11077   9105   -576   1005     71       C  
ATOM    949  CD1 ILE A 122      15.160  13.600   7.661  1.00 83.59           C  
ANISOU  949  CD1 ILE A 122    10855  11174   9731   -581   1288    -33       C  
ATOM    950  N   VAL A 123      16.223  18.217   8.397  1.00 78.76           N  
ANISOU  950  N   VAL A 123    10392  10594   8938   -418   1167    233       N  
ATOM    951  CA  VAL A 123      16.771  19.564   8.511  1.00 76.84           C  
ANISOU  951  CA  VAL A 123    10184  10350   8660   -377   1108    296       C  
ATOM    952  C   VAL A 123      18.259  19.600   8.120  1.00 73.68           C  
ANISOU  952  C   VAL A 123     9835  10021   8141   -388    998    277       C  
ATOM    953  O   VAL A 123      19.060  18.777   8.562  1.00 73.48           O  
ANISOU  953  O   VAL A 123     9916   9964   8039   -381   1009    215       O  
ATOM    954  CB  VAL A 123      16.565  20.148   9.938  1.00 75.74           C  
ANISOU  954  CB  VAL A 123    10190  10046   8540   -289   1215    311       C  
ATOM    955  CG1 VAL A 123      16.706  21.669   9.916  1.00 75.16           C  
ANISOU  955  CG1 VAL A 123    10103   9959   8497   -257   1158    378       C  
ATOM    956  CG2 VAL A 123      15.188  19.776  10.487  1.00 76.84           C  
ANISOU  956  CG2 VAL A 123    10303  10095   8797   -265   1369    329       C  
ATOM    957  N   MET A 124      18.631  20.553   7.283  1.00 69.91           N  
ANISOU  957  N   MET A 124     9269   9633   7661   -399    899    346       N  
ATOM    958  CA  MET A 124      20.029  20.723   6.953  1.00 69.36           C  
ANISOU  958  CA  MET A 124     9230   9610   7513   -399    811    354       C  
ATOM    959  C   MET A 124      20.491  22.092   7.435  1.00 72.19           C  
ANISOU  959  C   MET A 124     9620   9887   7921   -353    772    419       C  
ATOM    960  O   MET A 124      20.093  23.118   6.872  1.00 71.44           O  
ANISOU  960  O   MET A 124     9414   9830   7899   -352    744    508       O  
ATOM    961  CB  MET A 124      20.265  20.548   5.452  1.00 68.40           C  
ANISOU  961  CB  MET A 124     8978   9668   7344   -442    734    386       C  
ATOM    962  CG  MET A 124      20.328  19.103   4.987  1.00 65.33           C  
ANISOU  962  CG  MET A 124     8593   9348   6882   -483    744    290       C  
ATOM    963  SD  MET A 124      22.005  18.540   4.680  1.00 62.95           S  
ANISOU  963  SD  MET A 124     8356   9090   6472   -480    702    265       S  
ATOM    964  CE  MET A 124      22.853  19.040   6.184  1.00 62.12           C  
ANISOU  964  CE  MET A 124     8399   8807   6398   -431    715    274       C  
ATOM    965  N   PRO A 125      21.309  22.112   8.506  1.00 73.11           N  
ANISOU  965  N   PRO A 125     9888   9885   8008   -312    766    371       N  
ATOM    966  CA  PRO A 125      21.844  23.357   9.045  1.00 72.76           C  
ANISOU  966  CA  PRO A 125     9884   9741   8021   -270    708    403       C  
ATOM    967  C   PRO A 125      22.660  24.090   7.988  1.00 75.25           C  
ANISOU  967  C   PRO A 125    10068  10139   8385   -296    609    496       C  
ATOM    968  O   PRO A 125      22.353  25.235   7.681  1.00 81.96           O  
ANISOU  968  O   PRO A 125    10828  10979   9335   -286    591    579       O  
ATOM    969  CB  PRO A 125      22.742  22.889  10.193  1.00 72.83           C  
ANISOU  969  CB  PRO A 125    10074   9642   7958   -231    687    317       C  
ATOM    970  CG  PRO A 125      22.232  21.541  10.559  1.00 70.89           C  
ANISOU  970  CG  PRO A 125     9898   9404   7632   -232    789    253       C  
ATOM    971  CD  PRO A 125      21.768  20.940   9.272  1.00 71.93           C  
ANISOU  971  CD  PRO A 125     9875   9683   7773   -301    804    281       C  
ATOM    972  N   LEU A 126      23.661  23.423   7.414  1.00 76.03           N  
ANISOU  972  N   LEU A 126    10149  10316   8422   -322    564    495       N  
ATOM    973  CA  LEU A 126      24.493  24.003   6.357  1.00 75.74           C  
ANISOU  973  CA  LEU A 126     9985  10364   8427   -335    496    601       C  
ATOM    974  C   LEU A 126      23.671  24.462   5.155  1.00 77.08           C  
ANISOU  974  C   LEU A 126     9998  10672   8616   -348    512    701       C  
ATOM    975  O   LEU A 126      24.178  25.134   4.272  1.00 78.69           O  
ANISOU  975  O   LEU A 126    10088  10946   8863   -341    475    818       O  
ATOM    976  CB  LEU A 126      25.542  22.992   5.895  1.00 76.35           C  
ANISOU  976  CB  LEU A 126    10075  10514   8421   -353    479    579       C  
ATOM    977  CG  LEU A 126      26.574  22.491   6.903  1.00 77.93           C  
ANISOU  977  CG  LEU A 126    10407  10598   8606   -339    444    505       C  
ATOM    978  CD1 LEU A 126      27.482  21.472   6.233  1.00 78.82           C  
ANISOU  978  CD1 LEU A 126    10501  10800   8649   -357    447    503       C  
ATOM    979  CD2 LEU A 126      27.391  23.641   7.479  1.00 79.22           C  
ANISOU  979  CD2 LEU A 126    10576  10631   8894   -312    351    545       C  
ATOM    980  N   ALA A 127      22.398  24.086   5.127  1.00 80.95           N  
ANISOU  980  N   ALA A 127    10475  11199   9082   -361    569    665       N  
ATOM    981  CA  ALA A 127      21.489  24.485   4.059  1.00 85.19           C  
ANISOU  981  CA  ALA A 127    10864  11866   9636   -371    568    753       C  
ATOM    982  C   ALA A 127      20.580  25.638   4.459  1.00 87.67           C  
ANISOU  982  C   ALA A 127    11132  12096  10082   -347    593    818       C  
ATOM    983  O   ALA A 127      20.485  26.638   3.753  1.00 86.83           O  
ANISOU  983  O   ALA A 127    10902  12041  10048   -332    566    946       O  
ATOM    984  CB  ALA A 127      20.651  23.299   3.615  1.00 85.10           C  
ANISOU  984  CB  ALA A 127    10838  11956   9541   -408    594    674       C  
ATOM    985  N   GLU A 128      19.917  25.485   5.600  1.00 92.40           N  
ANISOU  985  N   GLU A 128    11832  12560  10714   -334    658    737       N  
ATOM    986  CA  GLU A 128      18.859  26.396   6.013  1.00 96.24           C  
ANISOU  986  CA  GLU A 128    12281  12963  11322   -306    711    785       C  
ATOM    987  C   GLU A 128      19.387  27.696   6.612  1.00 97.17           C  
ANISOU  987  C   GLU A 128    12431  12943  11546   -263    688    826       C  
ATOM    988  O   GLU A 128      18.631  28.660   6.761  1.00103.35           O  
ANISOU  988  O   GLU A 128    13158  13661  12449   -236    725    889       O  
ATOM    989  CB  GLU A 128      17.927  25.691   6.997  1.00 99.72           C  
ANISOU  989  CB  GLU A 128    12821  13310  11760   -295    814    692       C  
ATOM    990  CG  GLU A 128      16.469  26.094   6.866  1.00103.56           C  
ANISOU  990  CG  GLU A 128    13200  13790  12358   -289    882    755       C  
ATOM    991  CD  GLU A 128      15.539  25.106   7.537  1.00105.74           C  
ANISOU  991  CD  GLU A 128    13531  14006  12638   -289    991    681       C  
ATOM    992  OE1 GLU A 128      15.566  23.917   7.144  1.00 99.80           O  
ANISOU  992  OE1 GLU A 128    12768  13334  11816   -335    977    620       O  
ATOM    993  OE2 GLU A 128      14.785  25.526   8.450  1.00108.80           O  
ANISOU  993  OE2 GLU A 128    13971  14258  13111   -237   1099    687       O  
ATOM    994  N   VAL A 129      20.681  27.723   6.934  1.00 92.96           N  
ANISOU  994  N   VAL A 129    11977  12357  10988   -257    622    790       N  
ATOM    995  CA  VAL A 129      21.297  28.871   7.608  1.00 93.60           C  
ANISOU  995  CA  VAL A 129    12099  12282  11184   -221    577    797       C  
ATOM    996  C   VAL A 129      21.568  30.034   6.650  1.00 97.50           C  
ANISOU  996  C   VAL A 129    12415  12813  11817   -223    531    953       C  
ATOM    997  O   VAL A 129      21.501  31.202   7.035  1.00100.65           O  
ANISOU  997  O   VAL A 129    12793  13083  12366   -193    523    988       O  
ATOM    998  CB  VAL A 129      22.574  28.460   8.379  1.00 90.79           C  
ANISOU  998  CB  VAL A 129    11885  11839  10772   -213    505    697       C  
ATOM    999  CG1 VAL A 129      23.752  28.256   7.439  1.00 88.89           C  
ANISOU  999  CG1 VAL A 129    11549  11696  10527   -247    429    767       C  
ATOM   1000  CG2 VAL A 129      22.907  29.476   9.458  1.00 93.44           C  
ANISOU 1000  CG2 VAL A 129    12317  11977  11209   -165    457    643       C  
ATOM   1001  N   LYS A 130      21.884  29.709   5.401  1.00101.42           N  
ANISOU 1001  N   LYS A 130    12788  13484  12264   -250    508   1049       N  
ATOM   1002  CA  LYS A 130      21.972  30.716   4.346  1.00 99.90           C  
ANISOU 1002  CA  LYS A 130    12414  13360  12182   -238    490   1228       C  
ATOM   1003  C   LYS A 130      20.596  30.933   3.707  1.00100.75           C  
ANISOU 1003  C   LYS A 130    12411  13573  12298   -235    541   1310       C  
ATOM   1004  O   LYS A 130      20.440  31.759   2.799  1.00100.79           O  
ANISOU 1004  O   LYS A 130    12260  13652  12383   -215    536   1475       O  
ATOM   1005  CB  LYS A 130      23.009  30.317   3.291  1.00101.63           C  
ANISOU 1005  CB  LYS A 130    12562  13721  12332   -247    452   1308       C  
ATOM   1006  CG  LYS A 130      24.453  30.513   3.732  1.00102.69           C  
ANISOU 1006  CG  LYS A 130    12737  13737  12545   -245    393   1294       C  
ATOM   1007  CD  LYS A 130      25.268  31.198   2.644  1.00103.11           C  
ANISOU 1007  CD  LYS A 130    12626  13856  12696   -224    381   1485       C  
ATOM   1008  CE  LYS A 130      26.554  31.769   3.215  1.00107.72           C  
ANISOU 1008  CE  LYS A 130    13211  14262  13455   -221    316   1490       C  
ATOM   1009  NZ  LYS A 130      27.214  32.708   2.264  1.00111.74           N  
ANISOU 1009  NZ  LYS A 130    13534  14789  14132   -191    325   1706       N  
ATOM   1010  N   GLY A 131      19.610  30.177   4.192  1.00100.76           N  
ANISOU 1010  N   GLY A 131    12485  13573  12226   -249    591   1206       N  
ATOM   1011  CA  GLY A 131      18.213  30.323   3.795  1.00 98.40           C  
ANISOU 1011  CA  GLY A 131    12084  13339  11964   -248    635   1265       C  
ATOM   1012  C   GLY A 131      17.827  29.511   2.578  1.00 98.16           C  
ANISOU 1012  C   GLY A 131    11958  13530  11807   -276    600   1299       C  
ATOM   1013  O   GLY A 131      17.241  30.048   1.642  1.00101.64           O  
ANISOU 1013  O   GLY A 131    12249  14085  12284   -264    580   1432       O  
ATOM   1014  N   CYS A 132      18.153  28.221   2.581  1.00 97.47           N  
ANISOU 1014  N   CYS A 132    11960  13503  11573   -310    587   1175       N  
ATOM   1015  CA  CYS A 132      17.759  27.342   1.478  1.00 96.89           C  
ANISOU 1015  CA  CYS A 132    11815  13628  11373   -337    544   1169       C  
ATOM   1016  C   CYS A 132      16.315  26.863   1.640  1.00100.52           C  
ANISOU 1016  C   CYS A 132    12234  14085  11872   -362    572   1117       C  
ATOM   1017  O   CYS A 132      15.558  26.856   0.667  1.00105.36           O  
ANISOU 1017  O   CYS A 132    12719  14842  12473   -369    520   1179       O  
ATOM   1018  CB  CYS A 132      18.707  26.149   1.349  1.00 93.95           C  
ANISOU 1018  CB  CYS A 132    11541  13310  10844   -361    522   1056       C  
ATOM   1019  SG  CYS A 132      18.463  25.179  -0.158  1.00 87.27           S  
ANISOU 1019  SG  CYS A 132    10619  12715   9824   -379    452   1039       S  
ATOM   1020  N   THR A 133      15.948  26.477   2.870  1.00 95.78           N  
ANISOU 1020  N   THR A 133    11743  13321  11327   -369    653   1013       N  
ATOM   1021  CA  THR A 133      14.615  25.942   3.215  1.00 93.89           C  
ANISOU 1021  CA  THR A 133    11472  13041  11163   -389    709    966       C  
ATOM   1022  C   THR A 133      14.171  24.721   2.377  1.00 94.81           C  
ANISOU 1022  C   THR A 133    11526  13299  11199   -442    648    894       C  
ATOM   1023  O   THR A 133      14.830  24.355   1.391  1.00 98.28           O  
ANISOU 1023  O   THR A 133    11945  13894  11502   -455    558    885       O  
ATOM   1024  CB  THR A 133      13.525  27.044   3.382  1.00 96.90           C  
ANISOU 1024  CB  THR A 133    11745  13353  11719   -358    757   1083       C  
ATOM   1025  OG1 THR A 133      12.230  26.491   3.096  1.00101.53           O  
ANISOU 1025  OG1 THR A 133    12221  13978  12377   -388    764   1077       O  
ATOM   1026  CG2 THR A 133      13.760  28.256   2.470  1.00 97.02           C  
ANISOU 1026  CG2 THR A 133    11633  13461  11768   -331    690   1244       C  
ATOM   1027  N   TRP A 134      13.075  24.081   2.778  1.00 94.06           N  
ANISOU 1027  N   TRP A 134    11402  13140  11198   -467    701    838       N  
ATOM   1028  CA  TRP A 134      12.443  22.993   2.007  1.00 93.28           C  
ANISOU 1028  CA  TRP A 134    11215  13149  11077   -522    630    762       C  
ATOM   1029  C   TRP A 134      11.641  23.455   0.827  1.00 98.47           C  
ANISOU 1029  C   TRP A 134    11689  13960  11767   -530    517    853       C  
ATOM   1030  O   TRP A 134      11.496  22.727  -0.163  1.00 98.71           O  
ANISOU 1030  O   TRP A 134    11657  14138  11712   -565    400    792       O  
ATOM   1031  CB  TRP A 134      11.561  22.130   2.895  1.00 89.84           C  
ANISOU 1031  CB  TRP A 134    10796  12568  10771   -546    733    681       C  
ATOM   1032  CG  TRP A 134      12.254  20.892   3.394  1.00 86.72           C  
ANISOU 1032  CG  TRP A 134    10539  12123  10290   -567    776    541       C  
ATOM   1033  CD1 TRP A 134      12.530  20.548   4.713  1.00 86.30           C  
ANISOU 1033  CD1 TRP A 134    10637  11899  10254   -537    915    496       C  
ATOM   1034  CD2 TRP A 134      12.793  19.784   2.589  1.00 85.08           C  
ANISOU 1034  CD2 TRP A 134    10340  12033   9955   -615    683    427       C  
ATOM   1035  NE1 TRP A 134      13.177  19.340   4.778  1.00 86.10           N  
ANISOU 1035  NE1 TRP A 134    10697  11879  10139   -566    915    379       N  
ATOM   1036  CE2 TRP A 134      13.371  18.831   3.543  1.00 83.87           C  
ANISOU 1036  CE2 TRP A 134    10335  11758   9776   -615    784    328       C  
ATOM   1037  CE3 TRP A 134      12.855  19.499   1.232  1.00 83.57           C  
ANISOU 1037  CE3 TRP A 134    10059  12029   9663   -646    536    398       C  
ATOM   1038  CZ2 TRP A 134      13.977  17.656   3.131  1.00 81.39           C  
ANISOU 1038  CZ2 TRP A 134    10064  11498   9364   -653    743    207       C  
ATOM   1039  CZ3 TRP A 134      13.466  18.308   0.834  1.00 82.57           C  
ANISOU 1039  CZ3 TRP A 134     9993  11958   9423   -679    495    261       C  
ATOM   1040  CH2 TRP A 134      14.011  17.410   1.763  1.00 81.30           C  
ANISOU 1040  CH2 TRP A 134     9962  11666   9263   -686    600    169       C  
ATOM   1041  N   ALA A 135      11.107  24.671   0.930  1.00101.35           N  
ANISOU 1041  N   ALA A 135    11969  14286  12253   -492    545    997       N  
ATOM   1042  CA  ALA A 135      10.287  25.273  -0.119  1.00101.89           C  
ANISOU 1042  CA  ALA A 135    11851  14490  12371   -486    442   1116       C  
ATOM   1043  C   ALA A 135      11.029  25.387  -1.452  1.00103.29           C  
ANISOU 1043  C   ALA A 135    12000  14894  12351   -470    305   1157       C  
ATOM   1044  O   ALA A 135      10.409  25.372  -2.521  1.00105.40           O  
ANISOU 1044  O   ALA A 135    12137  15324  12586   -472    179   1200       O  
ATOM   1045  CB  ALA A 135       9.799  26.643   0.329  1.00100.77           C  
ANISOU 1045  CB  ALA A 135    11644  14247  12397   -437    521   1274       C  
ATOM   1046  N   ASP A 136      12.355  25.481  -1.379  1.00100.76           N  
ANISOU 1046  N   ASP A 136    11803  14582  11899   -446    329   1147       N  
ATOM   1047  CA  ASP A 136      13.168  25.808  -2.541  1.00 99.60           C  
ANISOU 1047  CA  ASP A 136    11634  14626  11583   -406    243   1228       C  
ATOM   1048  C   ASP A 136      13.647  24.599  -3.339  1.00 97.36           C  
ANISOU 1048  C   ASP A 136    11406  14494  11093   -427    157   1095       C  
ATOM   1049  O   ASP A 136      14.519  24.725  -4.193  1.00 98.81           O  
ANISOU 1049  O   ASP A 136    11609  14821  11111   -383    116   1147       O  
ATOM   1050  CB  ASP A 136      14.348  26.696  -2.125  1.00101.69           C  
ANISOU 1050  CB  ASP A 136    11971  14813  11855   -362    316   1318       C  
ATOM   1051  CG  ASP A 136      13.916  28.106  -1.699  1.00104.15           C  
ANISOU 1051  CG  ASP A 136    12201  15015  12357   -325    374   1476       C  
ATOM   1052  OD1 ASP A 136      12.826  28.256  -1.100  1.00105.97           O  
ANISOU 1052  OD1 ASP A 136    12384  15138  12740   -340    418   1471       O  
ATOM   1053  OD2 ASP A 136      14.682  29.065  -1.953  1.00101.78           O  
ANISOU 1053  OD2 ASP A 136    11879  14722  12070   -277    385   1608       O  
ATOM   1054  N   GLY A 137      13.066  23.434  -3.076  1.00 98.32           N  
ANISOU 1054  N   GLY A 137    11548  14575  11236   -488    140    929       N  
ATOM   1055  CA  GLY A 137      13.398  22.231  -3.836  1.00102.72           C  
ANISOU 1055  CA  GLY A 137    12152  15259  11618   -511     54    781       C  
ATOM   1056  C   GLY A 137      14.296  21.257  -3.093  1.00103.25           C  
ANISOU 1056  C   GLY A 137    12374  15215  11641   -541    138    636       C  
ATOM   1057  O   GLY A 137      15.274  21.650  -2.459  1.00100.44           O  
ANISOU 1057  O   GLY A 137    12113  14773  11278   -515    228    681       O  
ATOM   1058  N   TYR A 138      13.954  19.975  -3.187  1.00106.16           N  
ANISOU 1058  N   TYR A 138    12760  15582  11995   -594    100    463       N  
ATOM   1059  CA  TYR A 138      14.696  18.896  -2.534  1.00104.75           C  
ANISOU 1059  CA  TYR A 138    12715  15299  11787   -624    177    320       C  
ATOM   1060  C   TYR A 138      16.089  18.707  -3.108  1.00100.60           C  
ANISOU 1060  C   TYR A 138    12289  14878  11056   -585    172    309       C  
ATOM   1061  O   TYR A 138      16.976  18.182  -2.441  1.00 96.07           O  
ANISOU 1061  O   TYR A 138    11831  14205  10465   -590    256    250       O  
ATOM   1062  CB  TYR A 138      13.922  17.581  -2.635  1.00112.51           C  
ANISOU 1062  CB  TYR A 138    13666  16255  12830   -691    131    143       C  
ATOM   1063  CG  TYR A 138      13.604  17.147  -4.049  1.00121.92           C  
ANISOU 1063  CG  TYR A 138    14789  17646  13889   -694    -40     65       C  
ATOM   1064  CD1 TYR A 138      14.399  16.206  -4.705  1.00127.02           C  
ANISOU 1064  CD1 TYR A 138    15525  18383  14356   -690    -80    -72       C  
ATOM   1065  CD2 TYR A 138      12.500  17.669  -4.730  1.00128.22           C  
ANISOU 1065  CD2 TYR A 138    15437  18541  14739   -694   -165    124       C  
ATOM   1066  CE1 TYR A 138      14.106  15.803  -6.000  1.00135.46           C  
ANISOU 1066  CE1 TYR A 138    16552  19638  15280   -681   -243   -162       C  
ATOM   1067  CE2 TYR A 138      12.199  17.273  -6.026  1.00136.93           C  
ANISOU 1067  CE2 TYR A 138    16490  19836  15701   -688   -344     42       C  
ATOM   1068  CZ  TYR A 138      13.002  16.339  -6.658  1.00140.17           C  
ANISOU 1068  CZ  TYR A 138    17008  20338  15914   -678   -384   -109       C  
ATOM   1069  OH  TYR A 138      12.698  15.945  -7.945  1.00145.39           O  
ANISOU 1069  OH  TYR A 138    17638  21193  16412   -659   -568   -207       O  
ATOM   1070  N   THR A 139      16.266  19.115  -4.360  1.00100.59           N  
ANISOU 1070  N   THR A 139    12240  15079  10900   -536     77    375       N  
ATOM   1071  CA  THR A 139      17.576  19.099  -4.993  1.00100.10           C  
ANISOU 1071  CA  THR A 139    12259  15125  10651   -479     91    405       C  
ATOM   1072  C   THR A 139      18.481  20.115  -4.317  1.00 98.64           C  
ANISOU 1072  C   THR A 139    12105  14843  10530   -442    190    560       C  
ATOM   1073  O   THR A 139      19.616  19.800  -3.961  1.00 98.06           O  
ANISOU 1073  O   THR A 139    12129  14711  10420   -432    258    538       O  
ATOM   1074  CB  THR A 139      17.499  19.444  -6.489  1.00101.69           C  
ANISOU 1074  CB  THR A 139    12401  15571  10664   -412    -17    473       C  
ATOM   1075  OG1 THR A 139      16.507  20.457  -6.693  1.00107.01           O  
ANISOU 1075  OG1 THR A 139    12945  16289  11426   -398    -77    608       O  
ATOM   1076  CG2 THR A 139      17.156  18.220  -7.315  1.00105.30           C  
ANISOU 1076  CG2 THR A 139    12882  16143  10983   -430   -123    278       C  
ATOM   1077  N   MET A 140      17.968  21.330  -4.131  1.00 96.77           N  
ANISOU 1077  N   MET A 140    11781  14580  10408   -422    192    713       N  
ATOM   1078  CA  MET A 140      18.773  22.413  -3.585  1.00 91.57           C  
ANISOU 1078  CA  MET A 140    11135  13828   9831   -384    265    859       C  
ATOM   1079  C   MET A 140      19.010  22.266  -2.091  1.00 89.40           C  
ANISOU 1079  C   MET A 140    10953  13325   9692   -422    349    790       C  
ATOM   1080  O   MET A 140      20.129  22.484  -1.636  1.00 94.36           O  
ANISOU 1080  O   MET A 140    11651  13875  10328   -403    394    820       O  
ATOM   1081  CB  MET A 140      18.183  23.791  -3.908  1.00 89.48           C  
ANISOU 1081  CB  MET A 140    10742  13601   9654   -344    244   1047       C  
ATOM   1082  CG  MET A 140      19.202  24.917  -3.785  1.00 87.73           C  
ANISOU 1082  CG  MET A 140    10511  13328   9492   -291    298   1214       C  
ATOM   1083  SD  MET A 140      18.676  26.529  -4.394  1.00 86.69           S  
ANISOU 1083  SD  MET A 140    10218  13261   9461   -228    283   1461       S  
ATOM   1084  CE  MET A 140      17.886  27.229  -2.955  1.00 84.99           C  
ANISOU 1084  CE  MET A 140     9994  12800   9498   -269    338   1450       C  
ATOM   1085  N   TYR A 141      17.975  21.891  -1.335  1.00 87.65           N  
ANISOU 1085  N   TYR A 141    10731  12996   9577   -468    370    704       N  
ATOM   1086  CA  TYR A 141      18.093  21.758   0.130  1.00 82.00           C  
ANISOU 1086  CA  TYR A 141    10118  12068   8971   -486    461    645       C  
ATOM   1087  C   TYR A 141      19.091  20.673   0.503  1.00 78.12           C  
ANISOU 1087  C   TYR A 141     9755  11534   8395   -500    492    526       C  
ATOM   1088  O   TYR A 141      20.056  20.941   1.219  1.00 75.22           O  
ANISOU 1088  O   TYR A 141     9474  11066   8041   -479    529    545       O  
ATOM   1089  CB  TYR A 141      16.736  21.494   0.793  1.00 81.73           C  
ANISOU 1089  CB  TYR A 141    10053  11935   9068   -518    500    592       C  
ATOM   1090  CG  TYR A 141      16.745  21.634   2.308  1.00 80.83           C  
ANISOU 1090  CG  TYR A 141    10047  11610   9057   -506    609    569       C  
ATOM   1091  CD1 TYR A 141      16.701  22.887   2.910  1.00 82.01           C  
ANISOU 1091  CD1 TYR A 141    10197  11662   9300   -464    645    670       C  
ATOM   1092  CD2 TYR A 141      16.788  20.518   3.136  1.00 80.20           C  
ANISOU 1092  CD2 TYR A 141    10072  11425   8975   -526    678    446       C  
ATOM   1093  CE1 TYR A 141      16.692  23.028   4.288  1.00 80.26           C  
ANISOU 1093  CE1 TYR A 141    10095  11255   9147   -438    738    635       C  
ATOM   1094  CE2 TYR A 141      16.787  20.652   4.518  1.00 78.98           C  
ANISOU 1094  CE2 TYR A 141    10032  11091   8885   -495    780    432       C  
ATOM   1095  CZ  TYR A 141      16.743  21.909   5.085  1.00 78.82           C  
ANISOU 1095  CZ  TYR A 141    10027  10988   8935   -449    805    520       C  
ATOM   1096  OH  TYR A 141      16.749  22.053   6.452  1.00 77.34           O  
ANISOU 1096  OH  TYR A 141     9973  10628   8784   -403    899    492       O  
ATOM   1097  N   LEU A 142      18.862  19.466  -0.019  1.00 76.22           N  
ANISOU 1097  N   LEU A 142     9517  11367   8077   -535    467    404       N  
ATOM   1098  CA  LEU A 142      19.768  18.333   0.156  1.00 73.85           C  
ANISOU 1098  CA  LEU A 142     9322  11041   7696   -548    498    291       C  
ATOM   1099  C   LEU A 142      21.141  18.584  -0.464  1.00 73.46           C  
ANISOU 1099  C   LEU A 142     9301  11078   7533   -506    483    356       C  
ATOM   1100  O   LEU A 142      22.042  17.765  -0.316  1.00 75.05           O  
ANISOU 1100  O   LEU A 142     9585  11252   7677   -508    515    285       O  
ATOM   1101  CB  LEU A 142      19.152  17.051  -0.423  1.00 75.05           C  
ANISOU 1101  CB  LEU A 142     9451  11256   7807   -594    466    143       C  
ATOM   1102  CG  LEU A 142      17.887  16.475   0.240  1.00 77.57           C  
ANISOU 1102  CG  LEU A 142     9737  11462   8274   -643    498     62       C  
ATOM   1103  CD1 LEU A 142      17.268  15.383  -0.616  1.00 76.60           C  
ANISOU 1103  CD1 LEU A 142     9555  11422   8128   -689    426    -76       C  
ATOM   1104  CD2 LEU A 142      18.134  15.954   1.653  1.00 77.83           C  
ANISOU 1104  CD2 LEU A 142     9882  11301   8390   -646    618     20       C  
ATOM   1105  N   GLY A 143      21.298  19.722  -1.138  1.00 72.66           N  
ANISOU 1105  N   GLY A 143     9122  11069   7417   -463    446    504       N  
ATOM   1106  CA  GLY A 143      22.540  20.064  -1.824  1.00 72.08           C  
ANISOU 1106  CA  GLY A 143     9049  11080   7259   -412    446    599       C  
ATOM   1107  C   GLY A 143      23.683  20.416  -0.895  1.00 73.59           C  
ANISOU 1107  C   GLY A 143     9306  11121   7536   -400    490    643       C  
ATOM   1108  O   GLY A 143      24.841  20.161  -1.221  1.00 72.69           O  
ANISOU 1108  O   GLY A 143     9218  11032   7367   -373    509    668       O  
ATOM   1109  N   PHE A 144      23.354  20.989   0.266  1.00 75.85           N  
ANISOU 1109  N   PHE A 144     9618  11245   7956   -414    504    649       N  
ATOM   1110  CA  PHE A 144      24.346  21.458   1.243  1.00 73.90           C  
ANISOU 1110  CA  PHE A 144     9435  10843   7800   -400    516    681       C  
ATOM   1111  C   PHE A 144      24.790  20.354   2.192  1.00 73.97           C  
ANISOU 1111  C   PHE A 144     9574  10744   7788   -422    547    547       C  
ATOM   1112  O   PHE A 144      25.713  20.550   2.997  1.00 73.74           O  
ANISOU 1112  O   PHE A 144     9611  10595   7814   -407    539    555       O  
ATOM   1113  CB  PHE A 144      23.797  22.644   2.032  1.00 73.52           C  
ANISOU 1113  CB  PHE A 144     9370  10674   7892   -390    510    739       C  
ATOM   1114  CG  PHE A 144      23.338  23.780   1.167  1.00 76.96           C  
ANISOU 1114  CG  PHE A 144     9667  11199   8374   -365    487    887       C  
ATOM   1115  CD1 PHE A 144      22.116  23.720   0.512  1.00 76.63           C  
ANISOU 1115  CD1 PHE A 144     9549  11271   8296   -375    480    893       C  
ATOM   1116  CD2 PHE A 144      24.131  24.912   0.995  1.00 81.25           C  
ANISOU 1116  CD2 PHE A 144    10146  11708   9016   -329    469   1028       C  
ATOM   1117  CE1 PHE A 144      21.689  24.761  -0.292  1.00 76.42           C  
ANISOU 1117  CE1 PHE A 144     9393  11334   8308   -343    456   1043       C  
ATOM   1118  CE2 PHE A 144      23.704  25.960   0.188  1.00 81.28           C  
ANISOU 1118  CE2 PHE A 144    10017  11793   9073   -298    460   1183       C  
ATOM   1119  CZ  PHE A 144      22.477  25.882  -0.452  1.00 78.39           C  
ANISOU 1119  CZ  PHE A 144     9585  11552   8649   -302    454   1193       C  
ATOM   1120  N   ALA A 145      24.117  19.207   2.096  1.00 73.49           N  
ANISOU 1120  N   ALA A 145     9543  10720   7660   -454    576    428       N  
ATOM   1121  CA  ALA A 145      24.513  17.989   2.793  1.00 75.86           C  
ANISOU 1121  CA  ALA A 145     9951  10939   7933   -471    619    311       C  
ATOM   1122  C   ALA A 145      25.890  17.504   2.336  1.00 75.76           C  
ANISOU 1122  C   ALA A 145     9961  10967   7859   -455    618    321       C  
ATOM   1123  O   ALA A 145      26.043  17.061   1.196  1.00 79.06           O  
ANISOU 1123  O   ALA A 145    10332  11523   8184   -452    617    313       O  
ATOM   1124  CB  ALA A 145      23.471  16.906   2.570  1.00 78.94           C  
ANISOU 1124  CB  ALA A 145    10334  11366   8294   -511    650    193       C  
ATOM   1125  N   PRO A 146      26.894  17.575   3.228  1.00 75.13           N  
ANISOU 1125  N   PRO A 146     9953  10765   7829   -438    616    336       N  
ATOM   1126  CA  PRO A 146      28.261  17.209   2.850  1.00 77.96           C  
ANISOU 1126  CA  PRO A 146    10314  11142   8164   -419    617    369       C  
ATOM   1127  C   PRO A 146      28.324  15.862   2.118  1.00 82.21           C  
ANISOU 1127  C   PRO A 146    10867  11771   8598   -432    668    276       C  
ATOM   1128  O   PRO A 146      27.595  14.923   2.467  1.00 83.70           O  
ANISOU 1128  O   PRO A 146    11105  11931   8767   -463    704    157       O  
ATOM   1129  CB  PRO A 146      28.987  17.130   4.198  1.00 75.53           C  
ANISOU 1129  CB  PRO A 146    10105  10668   7926   -409    599    349       C  
ATOM   1130  CG  PRO A 146      28.215  18.032   5.092  1.00 72.11           C  
ANISOU 1130  CG  PRO A 146     9701  10142   7556   -404    570    354       C  
ATOM   1131  CD  PRO A 146      26.785  17.905   4.661  1.00 72.84           C  
ANISOU 1131  CD  PRO A 146     9753  10310   7611   -428    611    315       C  
ATOM   1132  N   GLY A 147      29.171  15.782   1.097  1.00 82.87           N  
ANISOU 1132  N   GLY A 147    10905  11956   8627   -403    681    333       N  
ATOM   1133  CA  GLY A 147      29.325  14.552   0.342  1.00 85.30           C  
ANISOU 1133  CA  GLY A 147    11235  12347   8829   -404    732    238       C  
ATOM   1134  C   GLY A 147      28.582  14.577  -0.971  1.00 89.06           C  
ANISOU 1134  C   GLY A 147    11653  13001   9185   -394    718    219       C  
ATOM   1135  O   GLY A 147      28.950  13.854  -1.902  1.00 95.14           O  
ANISOU 1135  O   GLY A 147    12432  13872   9844   -369    752    172       O  
ATOM   1136  N   ALA A 148      27.540  15.407  -1.046  1.00 86.09           N  
ANISOU 1136  N   ALA A 148    11221  12664   8826   -406    666    255       N  
ATOM   1137  CA  ALA A 148      26.713  15.545  -2.255  1.00 88.35           C  
ANISOU 1137  CA  ALA A 148    11444  13126   8999   -393    626    247       C  
ATOM   1138  C   ALA A 148      27.546  15.584  -3.538  1.00 88.27           C  
ANISOU 1138  C   ALA A 148    11414  13271   8853   -321    649    319       C  
ATOM   1139  O   ALA A 148      27.136  15.081  -4.582  1.00 88.83           O  
ANISOU 1139  O   ALA A 148    11485  13491   8775   -300    630    246       O  
ATOM   1140  CB  ALA A 148      25.837  16.784  -2.157  1.00 87.19           C  
ANISOU 1140  CB  ALA A 148    11219  12991   8919   -395    573    348       C  
ATOM   1141  N   GLU A 149      28.725  16.180  -3.428  1.00 86.34           N  
ANISOU 1141  N   GLU A 149    11154  12985   8667   -277    691    463       N  
ATOM   1142  CA  GLU A 149      29.677  16.273  -4.515  1.00 88.36           C  
ANISOU 1142  CA  GLU A 149    11388  13361   8826   -195    747    567       C  
ATOM   1143  C   GLU A 149      29.764  14.999  -5.355  1.00 90.95           C  
ANISOU 1143  C   GLU A 149    11784  13795   8977   -172    785    424       C  
ATOM   1144  O   GLU A 149      29.736  15.069  -6.584  1.00 95.45           O  
ANISOU 1144  O   GLU A 149    12343  14542   9381    -99    796    457       O  
ATOM   1145  CB  GLU A 149      31.056  16.624  -3.958  1.00 88.13           C  
ANISOU 1145  CB  GLU A 149    11343  13204   8937   -173    798    691       C  
ATOM   1146  CG  GLU A 149      31.025  17.609  -2.799  1.00 85.41           C  
ANISOU 1146  CG  GLU A 149    10965  12699   8789   -213    742    765       C  
ATOM   1147  CD  GLU A 149      31.337  16.956  -1.466  1.00 83.17           C  
ANISOU 1147  CD  GLU A 149    10762  12235   8603   -267    731    658       C  
ATOM   1148  OE1 GLU A 149      32.278  16.130  -1.405  1.00 80.65           O  
ANISOU 1148  OE1 GLU A 149    10484  11878   8282   -256    781    629       O  
ATOM   1149  OE2 GLU A 149      30.645  17.287  -0.481  1.00 81.72           O  
ANISOU 1149  OE2 GLU A 149    10605  11951   8496   -312    679    612       O  
ATOM   1150  N   MET A 150      29.848  13.847  -4.688  1.00 89.63           N  
ANISOU 1150  N   MET A 150    11692  13519   8846   -225    808    264       N  
ATOM   1151  CA  MET A 150      30.052  12.553  -5.356  1.00 90.87           C  
ANISOU 1151  CA  MET A 150    11919  13737   8872   -207    854    112       C  
ATOM   1152  C   MET A 150      28.910  12.206  -6.295  1.00 93.26           C  
ANISOU 1152  C   MET A 150    12226  14193   9017   -208    782    -20       C  
ATOM   1153  O   MET A 150      29.006  11.258  -7.069  1.00 98.17           O  
ANISOU 1153  O   MET A 150    12906  14893   9501   -179    802   -154       O  
ATOM   1154  CB  MET A 150      30.231  11.432  -4.332  1.00 88.50           C  
ANISOU 1154  CB  MET A 150    11683  13267   8677   -272    889    -25       C  
ATOM   1155  CG  MET A 150      31.545  11.476  -3.569  1.00 84.44           C  
ANISOU 1155  CG  MET A 150    11179  12618   8287   -257    956     80       C  
ATOM   1156  SD  MET A 150      31.335  11.051  -1.828  1.00 77.17           S  
ANISOU 1156  SD  MET A 150    10304  11477   7541   -338    939     13       S  
ATOM   1157  CE  MET A 150      30.803   9.348  -1.933  1.00 75.08           C  
ANISOU 1157  CE  MET A 150    10106  11189   7232   -378    984   -216       C  
ATOM   1158  N   PHE A 151      27.823  12.963  -6.197  1.00 93.76           N  
ANISOU 1158  N   PHE A 151    12227  14288   9110   -241    690      9       N  
ATOM   1159  CA  PHE A 151      26.741  12.876  -7.157  1.00 98.09           C  
ANISOU 1159  CA  PHE A 151    12755  14996   9517   -233    594    -80       C  
ATOM   1160  C   PHE A 151      26.354  14.281  -7.576  1.00102.49           C  
ANISOU 1160  C   PHE A 151    13225  15661  10054   -189    543    109       C  
ATOM   1161  O   PHE A 151      25.669  14.996  -6.841  1.00 99.18           O  
ANISOU 1161  O   PHE A 151    12743  15161   9780   -241    501    167       O  
ATOM   1162  CB  PHE A 151      25.517  12.170  -6.574  1.00 97.43           C  
ANISOU 1162  CB  PHE A 151    12664  14825   9531   -333    521   -263       C  
ATOM   1163  CG  PHE A 151      25.841  11.060  -5.618  1.00 97.46           C  
ANISOU 1163  CG  PHE A 151    12728  14646   9655   -394    591   -389       C  
ATOM   1164  CD1 PHE A 151      26.117   9.776  -6.080  1.00 99.24           C  
ANISOU 1164  CD1 PHE A 151    13021  14880   9807   -392    619   -565       C  
ATOM   1165  CD2 PHE A 151      25.844  11.291  -4.248  1.00 94.43           C  
ANISOU 1165  CD2 PHE A 151    12341  14081   9458   -446    631   -335       C  
ATOM   1166  CE1 PHE A 151      26.408   8.748  -5.190  1.00 98.16           C  
ANISOU 1166  CE1 PHE A 151    12930  14568   9798   -444    693   -666       C  
ATOM   1167  CE2 PHE A 151      26.136  10.271  -3.356  1.00 93.07           C  
ANISOU 1167  CE2 PHE A 151    12226  13747   9387   -489    699   -433       C  
ATOM   1168  CZ  PHE A 151      26.415   8.997  -3.826  1.00 94.26           C  
ANISOU 1168  CZ  PHE A 151    12428  13903   9482   -490    734   -591       C  
ATOM   1169  N   LEU A 152      26.807  14.682  -8.753  1.00110.43           N  
ANISOU 1169  N   LEU A 152    14228  16847  10883    -82    561    213       N  
ATOM   1170  CA  LEU A 152      26.328  15.907  -9.344  1.00115.78           C  
ANISOU 1170  CA  LEU A 152    14821  17654  11517    -28    509    386       C  
ATOM   1171  C   LEU A 152      25.247  15.514 -10.352  1.00120.43           C  
ANISOU 1171  C   LEU A 152    15417  18425  11915    -10    385    256       C  
ATOM   1172  O   LEU A 152      24.343  16.289 -10.666  1.00118.21           O  
ANISOU 1172  O   LEU A 152    15057  18234  11625     -2    292    332       O  
ATOM   1173  CB  LEU A 152      27.490  16.638  -9.992  1.00120.66           C  
ANISOU 1173  CB  LEU A 152    15423  18352  12071     90    614    608       C  
ATOM   1174  CG  LEU A 152      27.192  18.050 -10.475  1.00129.52           C  
ANISOU 1174  CG  LEU A 152    16441  19576  13197    155    592    841       C  
ATOM   1175  CD1 LEU A 152      28.306  19.001 -10.048  1.00131.50           C  
ANISOU 1175  CD1 LEU A 152    16626  19714  13624    188    701   1073       C  
ATOM   1176  CD2 LEU A 152      27.005  18.058 -11.995  1.00134.85           C  
ANISOU 1176  CD2 LEU A 152    17139  20514  13585    281    572    878       C  
ATOM   1177  N   ASP A 153      25.339  14.268 -10.803  1.00125.70           N  
ANISOU 1177  N   ASP A 153    16178  19132  12449     -7    377     48       N  
ATOM   1178  CA  ASP A 153      24.479  13.697 -11.840  1.00132.13           C  
ANISOU 1178  CA  ASP A 153    17023  20119  13063     19    246   -120       C  
ATOM   1179  C   ASP A 153      23.067  13.233 -11.491  1.00133.85           C  
ANISOU 1179  C   ASP A 153    17189  20282  13386    -93     94   -303       C  
ATOM   1180  O   ASP A 153      22.093  13.647 -12.140  1.00141.83           O  
ANISOU 1180  O   ASP A 153    18140  21430  14318    -76    -46   -299       O  
ATOM   1181  CB  ASP A 153      25.166  12.491 -12.478  1.00135.76           C  
ANISOU 1181  CB  ASP A 153    17610  20626  13346     71    296   -295       C  
ATOM   1182  CG  ASP A 153      25.871  11.596 -11.459  1.00134.32           C  
ANISOU 1182  CG  ASP A 153    17474  20224  13338     -6    408   -391       C  
ATOM   1183  OD1 ASP A 153      26.342  12.096 -10.411  1.00129.70           O  
ANISOU 1183  OD1 ASP A 153    16844  19481  12955    -51    490   -254       O  
ATOM   1184  OD2 ASP A 153      25.968  10.379 -11.726  1.00135.40           O  
ANISOU 1184  OD2 ASP A 153    17694  20345  13405    -15    410   -609       O  
ATOM   1185  N   ALA A 154      22.968  12.351 -10.495  1.00130.78           N  
ANISOU 1185  N   ALA A 154    16816  19691  13182   -201    126   -454       N  
ATOM   1186  CA  ALA A 154      21.687  11.874  -9.983  1.00134.06           C  
ANISOU 1186  CA  ALA A 154    17168  20009  13761   -313     17   -607       C  
ATOM   1187  C   ALA A 154      21.070  12.920  -9.062  1.00133.89           C  
ANISOU 1187  C   ALA A 154    17039  19887  13945   -365     19   -443       C  
ATOM   1188  O   ALA A 154      19.844  13.034  -8.967  1.00136.13           O  
ANISOU 1188  O   ALA A 154    17233  20159  14331   -422    -89   -485       O  
ATOM   1189  CB  ALA A 154      21.870  10.553  -9.252  1.00133.75           C  
ANISOU 1189  CB  ALA A 154    17184  19784  13852   -394     78   -802       C  
ATOM   1190  N   PHE A 155      21.940  13.681  -8.400  1.00130.58           N  
ANISOU 1190  N   PHE A 155    16630  19389  13597   -341    142   -259       N  
ATOM   1191  CA  PHE A 155      21.546  14.765  -7.507  1.00128.63           C  
ANISOU 1191  CA  PHE A 155    16302  19038  13532   -373    161    -98       C  
ATOM   1192  C   PHE A 155      21.039  15.974  -8.279  1.00129.66           C  
ANISOU 1192  C   PHE A 155    16342  19330  13593   -312     84     69       C  
ATOM   1193  O   PHE A 155      20.206  16.735  -7.773  1.00128.38           O  
ANISOU 1193  O   PHE A 155    16090  19109  13581   -347     53    153       O  
ATOM   1194  CB  PHE A 155      22.741  15.204  -6.662  1.00127.49           C  
ANISOU 1194  CB  PHE A 155    16201  18766  13473   -356    293     32       C  
ATOM   1195  CG  PHE A 155      22.422  15.372  -5.215  1.00126.78           C  
ANISOU 1195  CG  PHE A 155    16101  18464  13605   -429    337     40       C  
ATOM   1196  CD1 PHE A 155      22.850  14.427  -4.297  1.00128.09           C  
ANISOU 1196  CD1 PHE A 155    16345  18470  13852   -475    410    -70       C  
ATOM   1197  CD2 PHE A 155      21.675  16.459  -4.770  1.00127.97           C  
ANISOU 1197  CD2 PHE A 155    16170  18575  13877   -441    311    159       C  
ATOM   1198  CE1 PHE A 155      22.546  14.561  -2.954  1.00131.75           C  
ANISOU 1198  CE1 PHE A 155    16819  18748  14493   -523    456    -60       C  
ATOM   1199  CE2 PHE A 155      21.366  16.600  -3.428  1.00130.40           C  
ANISOU 1199  CE2 PHE A 155    16489  18689  14369   -491    362    158       C  
ATOM   1200  CZ  PHE A 155      21.804  15.649  -2.518  1.00130.72           C  
ANISOU 1200  CZ  PHE A 155    16620  18582  14466   -528    434     49       C  
ATOM   1201  N   ASP A 156      21.568  16.133  -9.499  1.00127.87           N  
ANISOU 1201  N   ASP A 156    16143  19303  13138   -210     68    126       N  
ATOM   1202  CA  ASP A 156      21.351  17.306 -10.350  1.00127.79           C  
ANISOU 1202  CA  ASP A 156    16058  19466  13029   -121     22    324       C  
ATOM   1203  C   ASP A 156      22.334  18.365  -9.844  1.00130.81           C  
ANISOU 1203  C   ASP A 156    16417  19765  13518    -82    152    556       C  
ATOM   1204  O   ASP A 156      22.418  18.615  -8.637  1.00129.58           O  
ANISOU 1204  O   ASP A 156    16246  19409  13579   -153    207    576       O  
ATOM   1205  CB  ASP A 156      19.873  17.743 -10.370  1.00126.31           C  
ANISOU 1205  CB  ASP A 156    15757  19308  12928   -166   -114    324       C  
ATOM   1206  CG  ASP A 156      18.922  16.597 -10.732  1.00125.74           C  
ANISOU 1206  CG  ASP A 156    15693  19274  12809   -224   -255     73       C  
ATOM   1207  OD1 ASP A 156      19.354  15.641 -11.421  1.00127.30           O  
ANISOU 1207  OD1 ASP A 156    15988  19560  12821   -191   -277    -83       O  
ATOM   1208  OD2 ASP A 156      17.740  16.658 -10.322  1.00120.43           O  
ANISOU 1208  OD2 ASP A 156    14924  18533  12302   -300   -341     32       O  
ATOM   1209  N   PHE A 157      23.084  18.954 -10.777  1.00139.18           N  
ANISOU 1209  N   PHE A 157    17478  20976  14428     37    201    725       N  
ATOM   1210  CA  PHE A 157      24.209  19.860 -10.485  1.00145.37           C  
ANISOU 1210  CA  PHE A 157    18233  21687  15315     87    330    946       C  
ATOM   1211  C   PHE A 157      23.895  20.962  -9.482  1.00145.13           C  
ANISOU 1211  C   PHE A 157    18105  21493  15544     31    338   1077       C  
ATOM   1212  O   PHE A 157      23.791  22.137  -9.837  1.00147.45           O  
ANISOU 1212  O   PHE A 157    18304  21842  15880     90    344   1287       O  
ATOM   1213  CB  PHE A 157      24.752  20.483 -11.779  1.00156.20           C  
ANISOU 1213  CB  PHE A 157    19586  23266  16495    237    375   1145       C  
ATOM   1214  CG  PHE A 157      23.683  20.821 -12.777  1.00166.19           C  
ANISOU 1214  CG  PHE A 157    20806  24745  17595    295    253   1176       C  
ATOM   1215  CD1 PHE A 157      22.778  21.850 -12.527  1.00167.21           C  
ANISOU 1215  CD1 PHE A 157    20812  24855  17867    269    189   1302       C  
ATOM   1216  CD2 PHE A 157      23.564  20.100 -13.962  1.00169.12           C  
ANISOU 1216  CD2 PHE A 157    21261  25334  17663    380    195   1073       C  
ATOM   1217  CE1 PHE A 157      21.780  22.150 -13.435  1.00168.05           C  
ANISOU 1217  CE1 PHE A 157    20866  25158  17829    323     65   1338       C  
ATOM   1218  CE2 PHE A 157      22.569  20.402 -14.879  1.00168.72           C  
ANISOU 1218  CE2 PHE A 157    21171  25487  17448    439     58   1096       C  
ATOM   1219  CZ  PHE A 157      21.677  21.431 -14.616  1.00169.56           C  
ANISOU 1219  CZ  PHE A 157    21140  25574  17710    409    -10   1236       C  
ATOM   1220  N   TYR A 158      23.765  20.574  -8.220  1.00145.95           N  
ANISOU 1220  N   TYR A 158    18240  21391  15824    -73    346    954       N  
ATOM   1221  CA  TYR A 158      23.492  21.524  -7.158  1.00145.02           C  
ANISOU 1221  CA  TYR A 158    18059  21100  15942   -122    358   1044       C  
ATOM   1222  C   TYR A 158      24.549  21.514  -6.055  1.00147.96           C  
ANISOU 1222  C   TYR A 158    18484  21268  16465   -154    437   1044       C  
ATOM   1223  O   TYR A 158      24.447  22.295  -5.120  1.00145.71           O  
ANISOU 1223  O   TYR A 158    18167  20828  16368   -185    444   1103       O  
ATOM   1224  CB  TYR A 158      22.102  21.279  -6.565  1.00140.91           C  
ANISOU 1224  CB  TYR A 158    17516  20516  15506   -205    284    917       C  
ATOM   1225  CG  TYR A 158      20.985  21.980  -7.302  1.00140.90           C  
ANISOU 1225  CG  TYR A 158    17406  20652  15478   -177    199   1008       C  
ATOM   1226  CD1 TYR A 158      20.828  23.363  -7.216  1.00136.42           C  
ANISOU 1226  CD1 TYR A 158    16736  20059  15038   -142    216   1214       C  
ATOM   1227  CD2 TYR A 158      20.075  21.260  -8.080  1.00142.58           C  
ANISOU 1227  CD2 TYR A 158    17609  21012  15554   -184     92    885       C  
ATOM   1228  CE1 TYR A 158      19.801  24.007  -7.887  1.00135.91           C  
ANISOU 1228  CE1 TYR A 158    16563  20119  14959   -112    140   1312       C  
ATOM   1229  CE2 TYR A 158      19.044  21.896  -8.754  1.00137.31           C  
ANISOU 1229  CE2 TYR A 158    16833  20473  14866   -156     -4    972       C  
ATOM   1230  CZ  TYR A 158      18.912  23.266  -8.654  1.00136.19           C  
ANISOU 1230  CZ  TYR A 158    16590  20309  14846   -118     25   1194       C  
ATOM   1231  OH  TYR A 158      17.889  23.890  -9.326  1.00140.39           O  
ANISOU 1231  OH  TYR A 158    17007  20969  15365    -85    -69   1294       O  
ATOM   1232  N   PRO A 159      25.571  20.626  -6.153  1.00152.89           N  
ANISOU 1232  N   PRO A 159    19192  21889  17010   -141    491    973       N  
ATOM   1233  CA  PRO A 159      26.541  20.689  -5.063  1.00152.93           C  
ANISOU 1233  CA  PRO A 159    19234  21697  17176   -170    544    984       C  
ATOM   1234  C   PRO A 159      27.728  21.608  -5.385  1.00156.08           C  
ANISOU 1234  C   PRO A 159    19568  22086  17648    -99    603   1197       C  
ATOM   1235  O   PRO A 159      28.276  22.247  -4.481  1.00161.03           O  
ANISOU 1235  O   PRO A 159    20174  22540  18468   -121    609   1260       O  
ATOM   1236  CB  PRO A 159      26.996  19.229  -4.919  1.00152.75           C  
ANISOU 1236  CB  PRO A 159    19321  21653  17064   -197    574    805       C  
ATOM   1237  CG  PRO A 159      26.751  18.600  -6.266  1.00157.50           C  
ANISOU 1237  CG  PRO A 159    19936  22467  17441   -146    563    753       C  
ATOM   1238  CD  PRO A 159      25.920  19.537  -7.104  1.00153.59           C  
ANISOU 1238  CD  PRO A 159    19349  22123  16884   -100    505    872       C  
ATOM   1239  N   LEU A 160      28.103  21.685  -6.663  1.00152.76           N  
ANISOU 1239  N   LEU A 160    19116  21845  17082     -8    644   1307       N  
ATOM   1240  CA  LEU A 160      29.220  22.519  -7.097  1.00144.62           C  
ANISOU 1240  CA  LEU A 160    18007  20812  16131     73    723   1533       C  
ATOM   1241  C   LEU A 160      28.826  23.991  -7.118  1.00138.69           C  
ANISOU 1241  C   LEU A 160    17130  20040  15528     95    704   1726       C  
ATOM   1242  O   LEU A 160      29.571  24.853  -6.636  1.00135.25           O  
ANISOU 1242  O   LEU A 160    16620  19458  15311     99    732   1864       O  
ATOM   1243  CB  LEU A 160      29.708  22.088  -8.486  1.00149.71           C  
ANISOU 1243  CB  LEU A 160    18670  21664  16550    183    797   1598       C  
ATOM   1244  CG  LEU A 160      30.556  23.102  -9.268  1.00150.08           C  
ANISOU 1244  CG  LEU A 160    18611  21766  16648    299    895   1883       C  
ATOM   1245  CD1 LEU A 160      32.046  22.838  -9.092  1.00148.01           C  
ANISOU 1245  CD1 LEU A 160    18348  21394  16494    327   1000   1951       C  
ATOM   1246  CD2 LEU A 160      30.177  23.105 -10.744  1.00153.34           C  
ANISOU 1246  CD2 LEU A 160    19029  22446  16789    420    922   1965       C  
ATOM   1247  N   VAL A 161      27.645  24.262  -7.670  1.00132.54           N  
ANISOU 1247  N   VAL A 161    16318  19397  14643    108    648   1732       N  
ATOM   1248  CA  VAL A 161      27.172  25.625  -7.867  1.00132.00           C  
ANISOU 1248  CA  VAL A 161    16122  19336  14695    142    638   1928       C  
ATOM   1249  C   VAL A 161      26.823  26.274  -6.532  1.00130.97           C  
ANISOU 1249  C   VAL A 161    15967  18978  14818     55    596   1892       C  
ATOM   1250  O   VAL A 161      27.057  27.472  -6.333  1.00127.00           O  
ANISOU 1250  O   VAL A 161    15361  18377  14516     75    616   2062       O  
ATOM   1251  CB  VAL A 161      25.955  25.668  -8.818  1.00135.40           C  
ANISOU 1251  CB  VAL A 161    16525  19981  14939    182    575   1939       C  
ATOM   1252  CG1 VAL A 161      25.629  27.101  -9.222  1.00139.39           C  
ANISOU 1252  CG1 VAL A 161    16886  20518  15558    244    587   2189       C  
ATOM   1253  CG2 VAL A 161      26.205  24.813 -10.051  1.00138.84           C  
ANISOU 1253  CG2 VAL A 161    17029  20646  15080    267    594   1908       C  
ATOM   1254  N   ILE A 162      26.288  25.470  -5.614  1.00133.41           N  
ANISOU 1254  N   ILE A 162    16374  19196  15120    -35    547   1671       N  
ATOM   1255  CA  ILE A 162      25.889  25.963  -4.295  1.00130.67           C  
ANISOU 1255  CA  ILE A 162    16036  18639  14975   -104    515   1612       C  
ATOM   1256  C   ILE A 162      27.080  26.197  -3.372  1.00128.80           C  
ANISOU 1256  C   ILE A 162    15826  18202  14911   -122    534   1620       C  
ATOM   1257  O   ILE A 162      26.952  26.866  -2.348  1.00125.20           O  
ANISOU 1257  O   ILE A 162    15369  17566  14633   -156    506   1605       O  
ATOM   1258  CB  ILE A 162      24.880  25.024  -3.602  1.00128.75           C  
ANISOU 1258  CB  ILE A 162    15887  18362  14670   -180    475   1392       C  
ATOM   1259  CG1 ILE A 162      25.517  23.671  -3.280  1.00128.27           C  
ANISOU 1259  CG1 ILE A 162    15950  18276  14513   -212    492   1224       C  
ATOM   1260  CG2 ILE A 162      23.618  24.887  -4.441  1.00133.56           C  
ANISOU 1260  CG2 ILE A 162    16446  19144  15156   -171    430   1382       C  
ATOM   1261  CD1 ILE A 162      26.014  23.543  -1.857  1.00133.31           C  
ANISOU 1261  CD1 ILE A 162    16672  18695  15286   -259    496   1136       C  
ATOM   1262  N   GLU A 163      28.230  25.632  -3.733  1.00134.91           N  
ANISOU 1262  N   GLU A 163    16625  19004  15633    -94    576   1638       N  
ATOM   1263  CA  GLU A 163      29.462  25.825  -2.965  1.00139.33           C  
ANISOU 1263  CA  GLU A 163    17190  19381  16369   -106    580   1661       C  
ATOM   1264  C   GLU A 163      30.418  26.771  -3.692  1.00141.50           C  
ANISOU 1264  C   GLU A 163    17328  19662  16775    -34    632   1902       C  
ATOM   1265  O   GLU A 163      31.443  27.189  -3.141  1.00142.69           O  
ANISOU 1265  O   GLU A 163    17438  19646  17130    -40    624   1958       O  
ATOM   1266  CB  GLU A 163      30.164  24.492  -2.702  1.00140.00           C  
ANISOU 1266  CB  GLU A 163    17387  19454  16352   -128    596   1518       C  
ATOM   1267  CG  GLU A 163      31.276  24.598  -1.661  1.00143.72           C  
ANISOU 1267  CG  GLU A 163    17879  19718  17011   -154    566   1505       C  
ATOM   1268  CD  GLU A 163      32.493  23.761  -2.006  1.00148.01           C  
ANISOU 1268  CD  GLU A 163    18440  20281  17517   -128    620   1518       C  
ATOM   1269  OE1 GLU A 163      33.530  24.356  -2.373  1.00155.79           O  
ANISOU 1269  OE1 GLU A 163    19322  21227  18647    -83    654   1688       O  
ATOM   1270  OE2 GLU A 163      32.417  22.508  -1.897  1.00147.03           O  
ANISOU 1270  OE2 GLU A 163    18425  20199  17241   -151    637   1365       O  
ATOM   1271  N   MET A 164      30.074  27.113  -4.929  1.00140.82           N  
ANISOU 1271  N   MET A 164    17162  19763  16580     40    684   2050       N  
ATOM   1272  CA  MET A 164      30.893  28.022  -5.715  1.00138.81           C  
ANISOU 1272  CA  MET A 164    16768  19528  16444    126    760   2310       C  
ATOM   1273  C   MET A 164      30.696  29.477  -5.298  1.00138.49           C  
ANISOU 1273  C   MET A 164    16601  19341  16676    119    734   2448       C  
ATOM   1274  O   MET A 164      31.396  30.357  -5.784  1.00139.64           O  
ANISOU 1274  O   MET A 164    16610  19454  16991    182    796   2674       O  
ATOM   1275  CB  MET A 164      30.600  27.855  -7.206  1.00141.93           C  
ANISOU 1275  CB  MET A 164    17140  20190  16599    227    831   2430       C  
ATOM   1276  CG  MET A 164      31.581  28.585  -8.113  1.00143.51           C  
ANISOU 1276  CG  MET A 164    17210  20428  16888    340    948   2714       C  
ATOM   1277  SD  MET A 164      31.306  28.309  -9.871  1.00143.88           S  
ANISOU 1277  SD  MET A 164    17263  20807  16597    488   1040   2851       S  
ATOM   1278  CE  MET A 164      32.095  26.716 -10.104  1.00146.23           C  
ANISOU 1278  CE  MET A 164    17713  21174  16671    501   1092   2679       C  
ATOM   1279  N   HIS A 165      29.745  29.728  -4.403  1.00137.38           N  
ANISOU 1279  N   HIS A 165    16503  19104  16590     49    653   2317       N  
ATOM   1280  CA  HIS A 165      29.463  31.087  -3.953  1.00137.51           C  
ANISOU 1280  CA  HIS A 165    16413  18970  16863     43    628   2421       C  
ATOM   1281  C   HIS A 165      29.962  31.339  -2.556  1.00134.21           C  
ANISOU 1281  C   HIS A 165    16042  18288  16664    -26    554   2298       C  
ATOM   1282  O   HIS A 165      30.119  32.490  -2.149  1.00136.26           O  
ANISOU 1282  O   HIS A 165    16207  18381  17185    -27    531   2385       O  
ATOM   1283  CB  HIS A 165      27.968  31.387  -4.056  1.00140.19           C  
ANISOU 1283  CB  HIS A 165    16749  19394  17123     35    604   2396       C  
ATOM   1284  CG  HIS A 165      27.653  32.836  -4.365  1.00150.31           C  
ANISOU 1284  CG  HIS A 165    17870  20631  18610     79    629   2609       C  
ATOM   1285  ND1 HIS A 165      28.253  33.516  -5.370  1.00157.04           N  
ANISOU 1285  ND1 HIS A 165    18579  21554  19534    165    706   2867       N  
ATOM   1286  CD2 HIS A 165      26.755  33.720  -3.780  1.00150.66           C  
ANISOU 1286  CD2 HIS A 165    17874  20561  18810     54    599   2606       C  
ATOM   1287  CE1 HIS A 165      27.772  34.769  -5.413  1.00155.45           C  
ANISOU 1287  CE1 HIS A 165    18247  21282  19535    189    719   3022       C  
ATOM   1288  NE2 HIS A 165      26.855  34.897  -4.443  1.00154.01           N  
ANISOU 1288  NE2 HIS A 165    18127  20985  19403    119    651   2857       N  
ATOM   1289  N   ARG A 166      30.220  30.262  -1.815  1.00130.91           N  
ANISOU 1289  N   ARG A 166    15772  17828  16141    -77    511   2094       N  
ATOM   1290  CA  ARG A 166      30.708  30.361  -0.436  1.00130.45           C  
ANISOU 1290  CA  ARG A 166    15786  17534  16244   -132    425   1957       C  
ATOM   1291  C   ARG A 166      31.984  31.200  -0.338  1.00130.38           C  
ANISOU 1291  C   ARG A 166    15655  17360  16523   -116    402   2093       C  
ATOM   1292  O   ARG A 166      31.970  32.309   0.202  1.00129.38           O  
ANISOU 1292  O   ARG A 166    15462  17061  16637   -126    349   2128       O  
ATOM   1293  CB  ARG A 166      30.954  28.968   0.151  1.00126.26           C  
ANISOU 1293  CB  ARG A 166    15419  17013  15540   -171    400   1757       C  
ATOM   1294  CG  ARG A 166      29.698  28.159   0.435  1.00119.80           C  
ANISOU 1294  CG  ARG A 166    14728  16282  14507   -202    404   1588       C  
ATOM   1295  CD  ARG A 166      29.984  27.025   1.413  1.00114.96           C  
ANISOU 1295  CD  ARG A 166    14277  15596  13806   -243    370   1390       C  
ATOM   1296  NE  ARG A 166      28.834  26.132   1.569  1.00112.91           N  
ANISOU 1296  NE  ARG A 166    14121  15423  13358   -269    395   1247       N  
ATOM   1297  CZ  ARG A 166      28.522  25.478   2.689  1.00106.37           C  
ANISOU 1297  CZ  ARG A 166    13433  14499  12482   -300    375   1078       C  
ATOM   1298  NH1 ARG A 166      29.267  25.607   3.779  1.00104.22           N  
ANISOU 1298  NH1 ARG A 166    13236  14055  12308   -304    314   1018       N  
ATOM   1299  NH2 ARG A 166      27.455  24.691   2.721  1.00101.12           N  
ANISOU 1299  NH2 ARG A 166    12832  13909  11679   -320    413    974       N  
ATOM   1300  N   VAL A 167      33.080  30.654  -0.863  1.00128.17           N  
ANISOU 1300  N   VAL A 167    15340  17124  16235    -91    444   2169       N  
ATOM   1301  CA  VAL A 167      34.363  31.350  -0.907  1.00127.33           C  
ANISOU 1301  CA  VAL A 167    15089  16867  16421    -72    437   2324       C  
ATOM   1302  C   VAL A 167      34.343  32.462  -1.942  1.00130.20           C  
ANISOU 1302  C   VAL A 167    15260  17276  16933     -4    528   2593       C  
ATOM   1303  O   VAL A 167      34.987  33.500  -1.772  1.00133.03           O  
ANISOU 1303  O   VAL A 167    15473  17454  17617      1    504   2721       O  
ATOM   1304  CB  VAL A 167      35.538  30.381  -1.193  1.00127.68           C  
ANISOU 1304  CB  VAL A 167    15145  16946  16421    -56    476   2341       C  
ATOM   1305  CG1 VAL A 167      35.235  29.483  -2.382  1.00127.86           C  
ANISOU 1305  CG1 VAL A 167    15205  17234  16141      0    606   2386       C  
ATOM   1306  CG2 VAL A 167      36.845  31.137  -1.413  1.00126.67           C  
ANISOU 1306  CG2 VAL A 167    14832  16671  16626    -26    490   2544       C  
ATOM   1307  N   LEU A 168      33.584  32.239  -3.009  1.00131.58           N  
ANISOU 1307  N   LEU A 168    15432  17689  16874     51    627   2677       N  
ATOM   1308  CA  LEU A 168      33.498  33.186  -4.115  1.00136.19           C  
ANISOU 1308  CA  LEU A 168    15846  18359  17542    135    730   2952       C  
ATOM   1309  C   LEU A 168      32.653  34.419  -3.807  1.00135.83           C  
ANISOU 1309  C   LEU A 168    15720  18215  17676    123    692   3002       C  
ATOM   1310  O   LEU A 168      32.206  35.125  -4.717  1.00133.85           O  
ANISOU 1310  O   LEU A 168    15351  18073  17434    193    774   3210       O  
ATOM   1311  CB  LEU A 168      32.976  32.480  -5.361  1.00136.43           C  
ANISOU 1311  CB  LEU A 168    15918  18691  17229    210    829   3012       C  
ATOM   1312  CG  LEU A 168      34.036  32.091  -6.381  1.00142.68           C  
ANISOU 1312  CG  LEU A 168    16654  19592  17966    302    957   3186       C  
ATOM   1313  CD1 LEU A 168      34.278  33.296  -7.279  1.00147.90           C  
ANISOU 1313  CD1 LEU A 168    17117  20270  18808    402   1066   3513       C  
ATOM   1314  CD2 LEU A 168      35.316  31.601  -5.711  1.00146.37           C  
ANISOU 1314  CD2 LEU A 168    17134  19887  18591    260    933   3121       C  
ATOM   1315  N   LYS A 169      32.450  34.675  -2.518  1.00135.42           N  
ANISOU 1315  N   LYS A 169    15736  17955  17762     43    573   2815       N  
ATOM   1316  CA  LYS A 169      31.663  35.807  -2.055  1.00131.78           C  
ANISOU 1316  CA  LYS A 169    15220  17367  17483     27    535   2826       C  
ATOM   1317  C   LYS A 169      32.077  36.155  -0.632  1.00130.17           C  
ANISOU 1317  C   LYS A 169    15073  16880  17505    -42    403   2648       C  
ATOM   1318  O   LYS A 169      32.328  37.321  -0.312  1.00127.53           O  
ANISOU 1318  O   LYS A 169    14620  16344  17491    -44    369   2723       O  
ATOM   1319  CB  LYS A 169      30.175  35.456  -2.092  1.00132.63           C  
ANISOU 1319  CB  LYS A 169    15432  17629  17334     18    540   2719       C  
ATOM   1320  CG  LYS A 169      29.243  36.563  -1.634  1.00132.65           C  
ANISOU 1320  CG  LYS A 169    15385  17511  17507      9    519   2730       C  
ATOM   1321  CD  LYS A 169      27.824  36.033  -1.482  1.00129.23           C  
ANISOU 1321  CD  LYS A 169    15066  17204  16830    -11    514   2591       C  
ATOM   1322  CE  LYS A 169      26.851  37.150  -1.158  1.00128.29           C  
ANISOU 1322  CE  LYS A 169    14882  16980  16882     -6    519   2633       C  
ATOM   1323  NZ  LYS A 169      25.465  36.614  -1.023  1.00128.11           N  
ANISOU 1323  NZ  LYS A 169    14953  17073  16648    -24    522   2514       N  
ATOM   1324  N   ASP A 170      32.146  35.121   0.201  1.00127.86           N  
ANISOU 1324  N   ASP A 170    14966  16575  17039    -93    328   2410       N  
ATOM   1325  CA  ASP A 170      32.451  35.254   1.615  1.00125.84           C  
ANISOU 1325  CA  ASP A 170    14814  16084  16916   -147    190   2206       C  
ATOM   1326  C   ASP A 170      33.802  34.615   1.966  1.00125.14           C  
ANISOU 1326  C   ASP A 170    14747  15914  16885   -168    120   2157       C  
ATOM   1327  O   ASP A 170      34.003  34.161   3.097  1.00122.13           O  
ANISOU 1327  O   ASP A 170    14517  15419  16468   -208      5   1947       O  
ATOM   1328  CB  ASP A 170      31.325  34.612   2.429  1.00120.44           C  
ANISOU 1328  CB  ASP A 170    14337  15440  15985   -177    162   1975       C  
ATOM   1329  CG  ASP A 170      31.378  34.981   3.888  1.00116.51           C  
ANISOU 1329  CG  ASP A 170    13958  14706  15606   -208     34   1777       C  
ATOM   1330  OD1 ASP A 170      31.442  36.188   4.197  1.00117.33           O  
ANISOU 1330  OD1 ASP A 170    13975  14629  15977   -203    -13   1816       O  
ATOM   1331  OD2 ASP A 170      31.348  34.061   4.727  1.00112.09           O  
ANISOU 1331  OD2 ASP A 170    13583  14140  14866   -229    -19   1580       O  
ATOM   1332  N   ASN A 171      34.722  34.589   0.999  1.00124.03           N  
ANISOU 1332  N   ASN A 171    14458  15833  16836   -131    196   2362       N  
ATOM   1333  CA  ASN A 171      36.055  34.002   1.192  1.00120.43           C  
ANISOU 1333  CA  ASN A 171    13989  15303  16465   -144    150   2355       C  
ATOM   1334  C   ASN A 171      36.008  32.556   1.685  1.00115.82           C  
ANISOU 1334  C   ASN A 171    13611  14814  15583   -172    121   2148       C  
ATOM   1335  O   ASN A 171      34.935  31.983   1.877  1.00116.45           O  
ANISOU 1335  O   ASN A 171    13840  15012  15393   -184    140   2009       O  
ATOM   1336  CB  ASN A 171      36.897  34.845   2.155  1.00120.54           C  
ANISOU 1336  CB  ASN A 171    13935  15021  16845   -181     -8   2311       C  
ATOM   1337  CG  ASN A 171      36.777  36.326   1.891  1.00123.80           C  
ANISOU 1337  CG  ASN A 171    14161  15299  17579   -163      4   2472       C  
ATOM   1338  OD1 ASN A 171      37.232  36.825   0.865  1.00126.49           O  
ANISOU 1338  OD1 ASN A 171    14302  15671  18087   -115    119   2733       O  
ATOM   1339  ND2 ASN A 171      36.165  37.041   2.826  1.00126.36           N  
ANISOU 1339  ND2 ASN A 171    14551  15465  17994   -194   -104   2321       N  
ATOM   1340  N   MET A 172      37.190  31.995   1.908  1.00110.44           N  
ANISOU 1340  N   MET A 172    12920  14062  14980   -182     76   2140       N  
ATOM   1341  CA  MET A 172      37.396  30.597   2.246  1.00106.91           C  
ANISOU 1341  CA  MET A 172    12633  13696  14294   -199     67   1990       C  
ATOM   1342  C   MET A 172      38.788  30.545   1.613  1.00109.06           C  
ANISOU 1342  C   MET A 172    12743  13931  14763   -170    113   2175       C  
ATOM   1343  O   MET A 172      39.230  31.528   0.993  1.00115.21           O  
ANISOU 1343  O   MET A 172    13326  14649  15801   -138    159   2386       O  
ATOM   1344  CB  MET A 172      36.263  29.711   1.641  1.00102.99           C  
ANISOU 1344  CB  MET A 172    12255  13448  13430   -185    186   1931       C  
ATOM   1345  CG  MET A 172      36.289  28.197   1.857  1.00 96.14           C  
ANISOU 1345  CG  MET A 172    11548  12680  12301   -200    204   1778       C  
ATOM   1346  SD  MET A 172      34.773  27.349   1.302  1.00 83.24           S  
ANISOU 1346  SD  MET A 172    10038  11289  10301   -197    305   1680       S  
ATOM   1347  CE  MET A 172      33.613  27.831   2.580  1.00 85.35           C  
ANISOU 1347  CE  MET A 172    10426  11438  10565   -239    207   1504       C  
ATOM   1348  N   ASP A 173      39.500  29.444   1.791  1.00109.41           N  
ANISOU 1348  N   ASP A 173    12856  13996  14717   -176    108   2111       N  
ATOM   1349  CA  ASP A 173      40.675  29.151   0.982  1.00111.81           C  
ANISOU 1349  CA  ASP A 173    13022  14319  15141   -133    206   2298       C  
ATOM   1350  C   ASP A 173      40.022  28.677  -0.302  1.00107.67           C  
ANISOU 1350  C   ASP A 173    12517  14060  14335    -72    402   2388       C  
ATOM   1351  O   ASP A 173      38.976  28.012  -0.261  1.00105.09           O  
ANISOU 1351  O   ASP A 173    12350  13878  13703    -86    418   2234       O  
ATOM   1352  CB  ASP A 173      41.551  28.101   1.667  1.00116.13           C  
ANISOU 1352  CB  ASP A 173    13649  14800  15674   -159    132   2185       C  
ATOM   1353  CG  ASP A 173      41.964  28.524   3.066  1.00121.81           C  
ANISOU 1353  CG  ASP A 173    14398  15280  16604   -216    -98   2047       C  
ATOM   1354  OD1 ASP A 173      41.103  28.497   3.980  1.00124.67           O  
ANISOU 1354  OD1 ASP A 173    14929  15622  16817   -250   -201   1844       O  
ATOM   1355  OD2 ASP A 173      43.147  28.886   3.241  1.00123.76           O  
ANISOU 1355  OD2 ASP A 173    14499  15357  17168   -221   -177   2143       O  
ATOM   1356  N   VAL A 174      40.592  29.055  -1.439  1.00105.70           N  
ANISOU 1356  N   VAL A 174    12102  13869  14190      2    546   2639       N  
ATOM   1357  CA  VAL A 174      39.943  28.766  -2.712  1.00106.18           C  
ANISOU 1357  CA  VAL A 174    12180  14188  13976     78    719   2735       C  
ATOM   1358  C   VAL A 174      40.318  27.359  -3.231  1.00110.01           C  
ANISOU 1358  C   VAL A 174    12767  14824  14208    114    826   2685       C  
ATOM   1359  O   VAL A 174      40.156  27.030  -4.417  1.00120.31           O  
ANISOU 1359  O   VAL A 174    14073  16333  15308    199    983   2789       O  
ATOM   1360  CB  VAL A 174      40.142  29.905  -3.739  1.00103.25           C  
ANISOU 1360  CB  VAL A 174    11606  13838  13785    162    841   3033       C  
ATOM   1361  CG1 VAL A 174      39.151  29.785  -4.891  1.00101.84           C  
ANISOU 1361  CG1 VAL A 174    11474  13932  13288    237    970   3098       C  
ATOM   1362  CG2 VAL A 174      39.963  31.251  -3.052  1.00102.83           C  
ANISOU 1362  CG2 VAL A 174    11444  13579  14049    114    720   3064       C  
ATOM   1363  N   ASN A 175      40.793  26.529  -2.307  1.00108.64           N  
ANISOU 1363  N   ASN A 175    12687  14547  14042     55    733   2516       N  
ATOM   1364  CA  ASN A 175      41.295  25.197  -2.605  1.00110.40           C  
ANISOU 1364  CA  ASN A 175    12996  14860  14089     80    821   2460       C  
ATOM   1365  C   ASN A 175      40.232  24.119  -2.450  1.00106.56           C  
ANISOU 1365  C   ASN A 175    12716  14521  13252     46    811   2222       C  
ATOM   1366  O   ASN A 175      40.104  23.257  -3.316  1.00103.61           O  
ANISOU 1366  O   ASN A 175    12406  14322  12641     98    936   2210       O  
ATOM   1367  CB  ASN A 175      42.502  24.891  -1.722  1.00117.82           C  
ANISOU 1367  CB  ASN A 175    13900  15598  15270     41    732   2438       C  
ATOM   1368  CG  ASN A 175      43.619  25.900  -1.900  1.00125.21           C  
ANISOU 1368  CG  ASN A 175    14608  16370  16597     71    739   2678       C  
ATOM   1369  OD1 ASN A 175      43.928  26.668  -0.987  1.00128.93           O  
ANISOU 1369  OD1 ASN A 175    15008  16633  17346     14    572   2659       O  
ATOM   1370  ND2 ASN A 175      44.226  25.913  -3.084  1.00127.01           N  
ANISOU 1370  ND2 ASN A 175    14719  16686  16855    168    934   2905       N  
ATOM   1371  N   PHE A 176      39.476  24.180  -1.348  1.00103.02           N  
ANISOU 1371  N   PHE A 176    12370  13991  12782    -34    665   2036       N  
ATOM   1372  CA  PHE A 176      38.341  23.277  -1.086  1.00 98.63           C  
ANISOU 1372  CA  PHE A 176    11992  13545  11939    -72    651   1818       C  
ATOM   1373  C   PHE A 176      37.600  22.888  -2.362  1.00 99.88           C  
ANISOU 1373  C   PHE A 176    12173  13942  11834    -18    777   1841       C  
ATOM   1374  O   PHE A 176      37.225  21.731  -2.543  1.00102.72           O  
ANISOU 1374  O   PHE A 176    12652  14408  11970    -24    817   1698       O  
ATOM   1375  CB  PHE A 176      37.337  23.927  -0.133  1.00 93.25           C  
ANISOU 1375  CB  PHE A 176    11367  12782  11282   -131    526   1703       C  
ATOM   1376  CG  PHE A 176      37.878  24.209   1.243  1.00 92.33           C  
ANISOU 1376  CG  PHE A 176    11276  12441  11362   -180    377   1626       C  
ATOM   1377  CD1 PHE A 176      38.555  25.398   1.515  1.00 89.83           C  
ANISOU 1377  CD1 PHE A 176    10825  11962  11343   -179    298   1746       C  
ATOM   1378  CD2 PHE A 176      37.674  23.300   2.281  1.00 89.52           C  
ANISOU 1378  CD2 PHE A 176    11083  12036  10897   -220    311   1429       C  
ATOM   1379  CE1 PHE A 176      39.032  25.667   2.788  1.00 87.91           C  
ANISOU 1379  CE1 PHE A 176    10618  11515  11269   -219    134   1653       C  
ATOM   1380  CE2 PHE A 176      38.148  23.564   3.556  1.00 87.46           C  
ANISOU 1380  CE2 PHE A 176    10864  11583  10784   -250    162   1353       C  
ATOM   1381  CZ  PHE A 176      38.827  24.748   3.809  1.00 88.75           C  
ANISOU 1381  CZ  PHE A 176    10902  11590  11228   -250     63   1454       C  
ATOM   1382  N   MET A 177      37.405  23.869  -3.241  1.00100.32           N  
ANISOU 1382  N   MET A 177    12113  14077  11926     39    832   2022       N  
ATOM   1383  CA  MET A 177      36.714  23.677  -4.513  1.00100.45           C  
ANISOU 1383  CA  MET A 177    12144  14332  11692    107    934   2067       C  
ATOM   1384  C   MET A 177      37.414  22.704  -5.465  1.00 97.60           C  
ANISOU 1384  C   MET A 177    11814  14098  11171    185   1071   2100       C  
ATOM   1385  O   MET A 177      36.831  22.294  -6.466  1.00 97.35           O  
ANISOU 1385  O   MET A 177    11836  14272  10882    243   1139   2082       O  
ATOM   1386  CB  MET A 177      36.464  25.028  -5.196  1.00103.08           C  
ANISOU 1386  CB  MET A 177    12335  14708  12123    165    965   2287       C  
ATOM   1387  CG  MET A 177      35.076  25.604  -4.944  1.00102.21           C  
ANISOU 1387  CG  MET A 177    12246  14633  11957    122    880   2216       C  
ATOM   1388  SD  MET A 177      35.006  27.400  -4.796  1.00106.05           S  
ANISOU 1388  SD  MET A 177    12557  14992  12746    132    847   2424       S  
ATOM   1389  CE  MET A 177      36.033  27.920  -6.169  1.00110.73           C  
ANISOU 1389  CE  MET A 177    12987  15673  13411    266   1014   2747       C  
ATOM   1390  N   LYS A 178      38.652  22.331  -5.148  1.00 94.82           N  
ANISOU 1390  N   LYS A 178    11432  13623  10973    190   1106   2141       N  
ATOM   1391  CA  LYS A 178      39.375  21.351  -5.953  1.00 96.06           C  
ANISOU 1391  CA  LYS A 178    11625  13877  10997    266   1249   2164       C  
ATOM   1392  C   LYS A 178      38.800  19.963  -5.739  1.00 93.33           C  
ANISOU 1392  C   LYS A 178    11453  13600  10410    220   1229   1903       C  
ATOM   1393  O   LYS A 178      39.025  19.059  -6.542  1.00 92.46           O  
ANISOU 1393  O   LYS A 178    11407  13612  10112    284   1343   1869       O  
ATOM   1394  CB  LYS A 178      40.875  21.373  -5.652  1.00 95.75           C  
ANISOU 1394  CB  LYS A 178    11483  13669  11228    284   1295   2299       C  
ATOM   1395  CG  LYS A 178      41.284  20.674  -4.370  1.00 94.23           C  
ANISOU 1395  CG  LYS A 178    11354  13303  11147    191   1184   2135       C  
ATOM   1396  CD  LYS A 178      42.786  20.746  -4.197  1.00 96.01           C  
ANISOU 1396  CD  LYS A 178    11454  13371  11655    218   1224   2292       C  
ATOM   1397  CE  LYS A 178      43.258  19.878  -3.049  1.00 94.57           C  
ANISOU 1397  CE  LYS A 178    11344  13043  11545    145   1125   2137       C  
ATOM   1398  NZ  LYS A 178      44.745  19.860  -3.011  1.00 98.09           N  
ANISOU 1398  NZ  LYS A 178    11656  13349  12265    180   1171   2301       N  
ATOM   1399  N   LYS A 179      38.053  19.811  -4.651  1.00 94.50           N  
ANISOU 1399  N   LYS A 179    11675  13660  10571    117   1092   1723       N  
ATOM   1400  CA  LYS A 179      37.360  18.566  -4.360  1.00101.03           C  
ANISOU 1400  CA  LYS A 179    12652  14532  11203     66   1070   1481       C  
ATOM   1401  C   LYS A 179      36.135  18.395  -5.265  1.00102.12           C  
ANISOU 1401  C   LYS A 179    12844  14875  11082     88   1081   1403       C  
ATOM   1402  O   LYS A 179      35.872  17.290  -5.745  1.00104.47           O  
ANISOU 1402  O   LYS A 179    13237  15273  11182    100   1125   1260       O  
ATOM   1403  CB  LYS A 179      36.964  18.494  -2.881  1.00104.33           C  
ANISOU 1403  CB  LYS A 179    13130  14786  11726    -36    937   1337       C  
ATOM   1404  CG  LYS A 179      36.730  17.079  -2.370  1.00106.10           C  
ANISOU 1404  CG  LYS A 179    13486  14990  11835    -82    940   1127       C  
ATOM   1405  CD  LYS A 179      36.674  17.031  -0.849  1.00108.80           C  
ANISOU 1405  CD  LYS A 179    13884  15152  12303   -155    831   1033       C  
ATOM   1406  CE  LYS A 179      37.081  15.662  -0.318  1.00106.30           C  
ANISOU 1406  CE  LYS A 179    13661  14774  11952   -174    861    905       C  
ATOM   1407  NZ  LYS A 179      36.090  14.597  -0.636  1.00106.27           N  
ANISOU 1407  NZ  LYS A 179    13754  14871  11755   -196    907    732       N  
ATOM   1408  N   VAL A 180      35.395  19.482  -5.494  1.00 99.35           N  
ANISOU 1408  N   VAL A 180    12427  14577  10745     94   1032   1492       N  
ATOM   1409  CA  VAL A 180      34.246  19.447  -6.409  1.00 98.61           C  
ANISOU 1409  CA  VAL A 180    12363  14685  10420    123   1025   1444       C  
ATOM   1410  C   VAL A 180      34.673  19.282  -7.860  1.00100.59           C  
ANISOU 1410  C   VAL A 180    12606  15125  10487    248   1144   1553       C  
ATOM   1411  O   VAL A 180      34.057  18.525  -8.617  1.00102.21           O  
ANISOU 1411  O   VAL A 180    12898  15495  10443    278   1150   1425       O  
ATOM   1412  CB  VAL A 180      33.328  20.688  -6.303  1.00 96.56           C  
ANISOU 1412  CB  VAL A 180    12025  14435  10231    105    946   1531       C  
ATOM   1413  CG1 VAL A 180      31.970  20.310  -5.733  1.00 94.80           C  
ANISOU 1413  CG1 VAL A 180    11872  14211   9934     19    845   1331       C  
ATOM   1414  CG2 VAL A 180      33.981  21.800  -5.503  1.00 93.83           C  
ANISOU 1414  CG2 VAL A 180    11575  13899  10177     84    919   1678       C  
ATOM   1415  N   LEU A 181      35.743  19.978  -8.228  1.00101.08           N  
ANISOU 1415  N   LEU A 181    12567  15158  10681    327   1241   1786       N  
ATOM   1416  CA  LEU A 181      36.207  20.049  -9.610  1.00103.08           C  
ANISOU 1416  CA  LEU A 181    12801  15588  10777    473   1381   1945       C  
ATOM   1417  C   LEU A 181      36.522  18.686 -10.233  1.00102.68           C  
ANISOU 1417  C   LEU A 181    12879  15640  10496    526   1469   1803       C  
ATOM   1418  O   LEU A 181      36.784  18.593 -11.433  1.00107.37           O  
ANISOU 1418  O   LEU A 181    13495  16404  10896    660   1587   1896       O  
ATOM   1419  CB  LEU A 181      37.381  21.032  -9.714  1.00106.93           C  
ANISOU 1419  CB  LEU A 181    13135  15976  11516    540   1482   2235       C  
ATOM   1420  CG  LEU A 181      37.128  22.549  -9.844  1.00111.25           C  
ANISOU 1420  CG  LEU A 181    13535  16510  12224    565   1462   2461       C  
ATOM   1421  CD1 LEU A 181      35.812  23.047  -9.244  1.00111.55           C  
ANISOU 1421  CD1 LEU A 181    13583  16537  12265    469   1301   2347       C  
ATOM   1422  CD2 LEU A 181      38.307  23.320  -9.264  1.00111.14           C  
ANISOU 1422  CD2 LEU A 181    13369  16276  12584    556   1495   2653       C  
ATOM   1423  N   ARG A 182      36.460  17.635  -9.420  1.00100.63           N  
ANISOU 1423  N   ARG A 182    12709  15275  10250    429   1416   1577       N  
ATOM   1424  CA  ARG A 182      36.813  16.286  -9.858  1.00102.73           C  
ANISOU 1424  CA  ARG A 182    13093  15596  10345    466   1499   1426       C  
ATOM   1425  C   ARG A 182      35.653  15.375 -10.284  1.00105.61           C  
ANISOU 1425  C   ARG A 182    13585  16100  10443    442   1426   1170       C  
ATOM   1426  O   ARG A 182      35.892  14.319 -10.870  1.00109.11           O  
ANISOU 1426  O   ARG A 182    14128  16612  10716    493   1499   1043       O  
ATOM   1427  CB  ARG A 182      37.606  15.593  -8.742  1.00104.20           C  
ANISOU 1427  CB  ARG A 182    13289  15569  10733    385   1503   1351       C  
ATOM   1428  CG  ARG A 182      38.836  16.348  -8.252  1.00104.39           C  
ANISOU 1428  CG  ARG A 182    13183  15431  11049    399   1551   1577       C  
ATOM   1429  CD  ARG A 182      39.659  15.523  -7.266  1.00102.35           C  
ANISOU 1429  CD  ARG A 182    12946  14986  10957    337   1550   1498       C  
ATOM   1430  NE  ARG A 182      39.088  15.466  -5.917  1.00 98.28           N  
ANISOU 1430  NE  ARG A 182    12461  14330  10552    206   1393   1355       N  
ATOM   1431  CZ  ARG A 182      38.393  14.440  -5.417  1.00 99.58           C  
ANISOU 1431  CZ  ARG A 182    12742  14482  10612    136   1342   1122       C  
ATOM   1432  NH1 ARG A 182      38.152  13.353  -6.141  1.00 98.23           N  
ANISOU 1432  NH1 ARG A 182    12666  14421  10235    169   1418    982       N  
ATOM   1433  NH2 ARG A 182      37.930  14.498  -4.176  1.00 99.68           N  
ANISOU 1433  NH2 ARG A 182    12778  14364  10732     37   1220   1029       N  
ATOM   1434  N   GLN A 183      34.410  15.760  -9.990  1.00106.74           N  
ANISOU 1434  N   GLN A 183    13719  16272  10565    367   1283   1088       N  
ATOM   1435  CA  GLN A 183      33.274  14.854 -10.223  1.00110.97           C  
ANISOU 1435  CA  GLN A 183    14354  16899  10911    321   1191    832       C  
ATOM   1436  C   GLN A 183      32.626  14.952 -11.600  1.00117.74           C  
ANISOU 1436  C   GLN A 183    15248  18006  11482    423   1171    823       C  
ATOM   1437  O   GLN A 183      32.817  15.921 -12.338  1.00118.94           O  
ANISOU 1437  O   GLN A 183    15340  18277  11575    527   1216   1039       O  
ATOM   1438  CB  GLN A 183      32.217  14.960  -9.113  1.00108.74           C  
ANISOU 1438  CB  GLN A 183    14052  16499  10765    181   1051    714       C  
ATOM   1439  CG  GLN A 183      32.533  14.142  -7.864  1.00101.45           C  
ANISOU 1439  CG  GLN A 183    13169  15368  10009     81   1052    584       C  
ATOM   1440  CD  GLN A 183      33.554  14.809  -6.956  1.00 99.13           C  
ANISOU 1440  CD  GLN A 183    12809  14902   9953     67   1088    752       C  
ATOM   1441  OE1 GLN A 183      33.946  15.956  -7.173  1.00 98.94           O  
ANISOU 1441  OE1 GLN A 183    12693  14892  10008    116   1105    961       O  
ATOM   1442  NE2 GLN A 183      33.985  14.091  -5.930  1.00 97.19           N  
ANISOU 1442  NE2 GLN A 183    12605  14489   9834      3   1094    661       N  
ATOM   1443  N   ARG A 184      31.845  13.925 -11.917  1.00126.88           N  
ANISOU 1443  N   ARG A 184    16503  19236  12471    394   1096    570       N  
ATOM   1444  CA  ARG A 184      31.298  13.724 -13.244  1.00137.37           C  
ANISOU 1444  CA  ARG A 184    17899  20801  13495    496   1059    501       C  
ATOM   1445  C   ARG A 184      29.776  13.817 -13.245  1.00139.74           C  
ANISOU 1445  C   ARG A 184    18180  21168  13748    420    867    365       C  
ATOM   1446  O   ARG A 184      29.174  14.270 -12.269  1.00140.32           O  
ANISOU 1446  O   ARG A 184    18172  21113  14030    305    789    379       O  
ATOM   1447  CB  ARG A 184      31.727  12.350 -13.749  1.00143.08           C  
ANISOU 1447  CB  ARG A 184    18756  21552  14056    539   1124    294       C  
ATOM   1448  CG  ARG A 184      33.216  12.080 -13.622  1.00145.17           C  
ANISOU 1448  CG  ARG A 184    19035  21718  14405    600   1319    406       C  
ATOM   1449  CD  ARG A 184      33.517  10.621 -13.902  1.00148.52           C  
ANISOU 1449  CD  ARG A 184    19589  22126  14716    615   1376    167       C  
ATOM   1450  NE  ARG A 184      34.944  10.341 -13.796  1.00150.35           N  
ANISOU 1450  NE  ARG A 184    19826  22260  15040    679   1571    284       N  
ATOM   1451  CZ  ARG A 184      35.593  10.146 -12.652  1.00150.95           C  
ANISOU 1451  CZ  ARG A 184    19846  22116  15391    587   1614    320       C  
ATOM   1452  NH1 ARG A 184      34.953  10.194 -11.485  1.00148.81           N  
ANISOU 1452  NH1 ARG A 184    19525  21702  15314    435   1487    247       N  
ATOM   1453  NH2 ARG A 184      36.894   9.899 -12.680  1.00153.55           N  
ANISOU 1453  NH2 ARG A 184    20170  22371  15799    658   1786    437       N  
ATOM   1454  N   TYR A 185      29.163  13.395 -14.350  1.00144.01           N  
ANISOU 1454  N   TYR A 185    18795  21908  14015    491    789    235       N  
ATOM   1455  CA  TYR A 185      27.712  13.356 -14.473  1.00144.81           C  
ANISOU 1455  CA  TYR A 185    18873  22081  14068    424    590     88       C  
ATOM   1456  C   TYR A 185      27.246  11.977 -14.957  1.00151.59           C  
ANISOU 1456  C   TYR A 185    19844  22984  14768    407    504   -234       C  
ATOM   1457  O   TYR A 185      26.092  11.796 -15.362  1.00157.91           O  
ANISOU 1457  O   TYR A 185    20638  23878  15480    378    325   -383       O  
ATOM   1458  CB  TYR A 185      27.223  14.462 -15.414  1.00142.21           C  
ANISOU 1458  CB  TYR A 185    18493  21969  13571    532    527    271       C  
ATOM   1459  CG  TYR A 185      25.818  14.946 -15.122  1.00138.26           C  
ANISOU 1459  CG  TYR A 185    17896  21476  13162    439    342    239       C  
ATOM   1460  CD1 TYR A 185      24.703  14.208 -15.523  1.00138.70           C  
ANISOU 1460  CD1 TYR A 185    17983  21610  13107    397    160     -9       C  
ATOM   1461  CD2 TYR A 185      25.603  16.148 -14.458  1.00132.60           C  
ANISOU 1461  CD2 TYR A 185    17047  20678  12656    397    349    456       C  
ATOM   1462  CE1 TYR A 185      23.418  14.644 -15.256  1.00134.50           C  
ANISOU 1462  CE1 TYR A 185    17345  21074  12685    313     -4    -24       C  
ATOM   1463  CE2 TYR A 185      24.321  16.596 -14.190  1.00131.30           C  
ANISOU 1463  CE2 TYR A 185    16789  20512  12586    320    197    437       C  
ATOM   1464  CZ  TYR A 185      23.234  15.839 -14.592  1.00132.87           C  
ANISOU 1464  CZ  TYR A 185    17013  20790  12682    279     25    205       C  
ATOM   1465  OH  TYR A 185      21.956  16.273 -14.335  1.00134.12           O  
ANISOU 1465  OH  TYR A 185    17062  20939  12957    204   -122    198       O  
ATOM   1466  N   GLY A 186      28.150  11.003 -14.904  1.00155.30           N  
ANISOU 1466  N   GLY A 186    20408  23376  15223    425    627   -342       N  
ATOM   1467  CA  GLY A 186      27.835   9.647 -15.328  1.00165.02           C  
ANISOU 1467  CA  GLY A 186    21748  24620  16331    411    564   -655       C  
ATOM   1468  C   GLY A 186      28.440   9.275 -16.668  1.00175.65           C  
ANISOU 1468  C   GLY A 186    23233  26163  17344    586    630   -698       C  
ATOM   1469  O   GLY A 186      27.923   8.399 -17.360  1.00181.83           O  
ANISOU 1469  O   GLY A 186    24112  27030  17946    606    523   -959       O  
ATOM   1470  N   THR A 187      29.541   9.939 -17.022  1.00179.25           N  
ANISOU 1470  N   THR A 187    23697  26681  17729    718    811   -441       N  
ATOM   1471  CA  THR A 187      30.290   9.654 -18.251  1.00191.01           C  
ANISOU 1471  CA  THR A 187    25323  28347  18906    911    930   -434       C  
ATOM   1472  C   THR A 187      29.439   9.825 -19.522  1.00195.88           C  
ANISOU 1472  C   THR A 187    26016  29237  19172   1028    775   -514       C  
ATOM   1473  O   THR A 187      28.778   8.881 -19.960  1.00197.84           O  
ANISOU 1473  O   THR A 187    26360  29535  19273   1011    631   -820       O  
ATOM   1474  CB  THR A 187      30.937   8.245 -18.240  1.00195.93           C  
ANISOU 1474  CB  THR A 187    26067  28864  19513    912   1030   -667       C  
ATOM   1475  OG1 THR A 187      31.072   7.768 -16.879  1.00198.48           O  
ANISOU 1475  OG1 THR A 187    26314  28916  20182    737   1052   -724       O  
ATOM   1476  CG2 THR A 187      32.318   8.278 -18.925  1.00195.22           C  
ANISOU 1476  CG2 THR A 187    26058  28841  19276   1098   1281   -499       C  
ATOM   1477  N   MET A 188      29.457  11.015 -20.126  1.00198.22           N  
ANISOU 1477  N   MET A 188    26269  29709  19338   1151    796   -241       N  
ATOM   1478  CA  MET A 188      30.255  12.155 -19.673  1.00193.13           C  
ANISOU 1478  CA  MET A 188    25500  28996  18885   1177    964    121       C  
ATOM   1479  C   MET A 188      29.587  13.455 -20.109  1.00185.58           C  
ANISOU 1479  C   MET A 188    24451  28204  17858   1236    874    347       C  
ATOM   1480  O   MET A 188      29.682  13.846 -21.274  1.00190.24           O  
ANISOU 1480  O   MET A 188    25108  29031  18145   1425    908    464       O  
ATOM   1481  CB  MET A 188      31.674  12.078 -20.255  1.00202.20           C  
ANISOU 1481  CB  MET A 188    26724  30182  19919   1351   1228    282       C  
ATOM   1482  CG  MET A 188      32.743  12.833 -19.471  1.00204.27           C  
ANISOU 1482  CG  MET A 188    26852  30269  20494   1329   1417    585       C  
ATOM   1483  SD  MET A 188      33.311  11.954 -17.993  1.00201.80           S  
ANISOU 1483  SD  MET A 188    26500  29627  20549   1136   1462    442       S  
ATOM   1484  CE  MET A 188      32.170  12.620 -16.785  1.00187.43           C  
ANISOU 1484  CE  MET A 188    24533  27675  19009    925   1251    430       C  
ATOM   1485  N   THR A 189      28.906  14.118 -19.178  1.00173.75           N  
ANISOU 1485  N   THR A 189    22802  26582  16633   1084    767    411       N  
ATOM   1486  CA  THR A 189      28.213  15.368 -19.488  1.00167.51           C  
ANISOU 1486  CA  THR A 189    21905  25920  15821   1125    680    627       C  
ATOM   1487  C   THR A 189      28.902  16.540 -18.810  1.00164.53           C  
ANISOU 1487  C   THR A 189    21380  25409  15726   1112    825    955       C  
ATOM   1488  O   THR A 189      28.783  16.720 -17.595  1.00171.80           O  
ANISOU 1488  O   THR A 189    22203  26108  16967    950    800    947       O  
ATOM   1489  CB  THR A 189      26.733  15.334 -19.056  1.00163.30           C  
ANISOU 1489  CB  THR A 189    21303  25363  15380    975    428    455       C  
ATOM   1490  OG1 THR A 189      26.203  14.014 -19.239  1.00161.77           O  
ANISOU 1490  OG1 THR A 189    21220  25177  15067    920    296     97       O  
ATOM   1491  CG2 THR A 189      25.912  16.331 -19.867  1.00161.35           C  
ANISOU 1491  CG2 THR A 189    20997  25336  14971   1070    308    616       C  
ATOM   1492  N   ALA A 190      29.614  17.334 -19.606  1.00158.25           N  
ANISOU 1492  N   ALA A 190    20570  24745  14812   1290    977   1241       N  
ATOM   1493  CA  ALA A 190      30.366  18.473 -19.098  1.00152.76           C  
ANISOU 1493  CA  ALA A 190    19726  23922  14394   1296   1124   1567       C  
ATOM   1494  C   ALA A 190      31.364  18.997 -20.155  1.00151.79           C  
ANISOU 1494  C   ALA A 190    19619  23948  14106   1524   1339   1856       C  
ATOM   1495  O   ALA A 190      30.934  19.472 -21.208  1.00155.02           O  
ANISOU 1495  O   ALA A 190    20055  24596  14250   1676   1316   1973       O  
ATOM   1496  CB  ALA A 190      31.046  18.099 -17.791  1.00151.41           C  
ANISOU 1496  CB  ALA A 190    19511  23460  14558   1142   1186   1502       C  
ATOM   1497  N   GLU A 191      32.673  18.928 -19.907  1.00145.08           N  
ANISOU 1497  N   GLU A 191    18749  22963  13411   1560   1550   1987       N  
ATOM   1498  CA  GLU A 191      33.241  18.432 -18.660  1.00141.44           C  
ANISOU 1498  CA  GLU A 191    18251  22224  13267   1394   1573   1877       C  
ATOM   1499  C   GLU A 191      33.535  19.631 -17.762  1.00138.88           C  
ANISOU 1499  C   GLU A 191    17732  21708  13328   1313   1597   2122       C  
ATOM   1500  O   GLU A 191      34.569  20.287 -17.914  1.00139.38           O  
ANISOU 1500  O   GLU A 191    17705  21718  13535   1405   1776   2400       O  
ATOM   1501  CB  GLU A 191      34.514  17.625 -18.933  1.00141.11           C  
ANISOU 1501  CB  GLU A 191    18294  22143  13177   1486   1777   1873       C  
ATOM   1502  CG  GLU A 191      34.635  16.351 -18.108  1.00137.14           C  
ANISOU 1502  CG  GLU A 191    17871  21472  12765   1341   1731   1569       C  
ATOM   1503  CD  GLU A 191      34.683  16.602 -16.612  1.00133.04           C  
ANISOU 1503  CD  GLU A 191    17228  20682  12638   1144   1661   1560       C  
ATOM   1504  OE1 GLU A 191      34.195  15.735 -15.847  1.00130.12           O  
ANISOU 1504  OE1 GLU A 191    16911  20202  12325    998   1544   1291       O  
ATOM   1505  OE2 GLU A 191      35.203  17.658 -16.192  1.00131.79           O  
ANISOU 1505  OE2 GLU A 191    16924  20416  12735   1139   1722   1820       O  
ATOM   1506  N   GLU A 192      32.617  19.882 -16.823  1.00134.47           N  
ANISOU 1506  N   GLU A 192    17110  21036  12946   1143   1419   2009       N  
ATOM   1507  CA  GLU A 192      32.510  21.130 -16.067  1.00128.05           C  
ANISOU 1507  CA  GLU A 192    16127  20078  12450   1070   1392   2207       C  
ATOM   1508  C   GLU A 192      31.987  22.205 -17.013  1.00127.53           C  
ANISOU 1508  C   GLU A 192    15990  20205  12260   1198   1392   2442       C  
ATOM   1509  O   GLU A 192      32.397  23.365 -16.914  1.00124.26           O  
ANISOU 1509  O   GLU A 192    15429  19719  12066   1235   1474   2724       O  
ATOM   1510  CB  GLU A 192      33.848  21.578 -15.471  1.00123.54           C  
ANISOU 1510  CB  GLU A 192    15451  19296  12192   1066   1543   2403       C  
ATOM   1511  CG  GLU A 192      34.740  20.469 -14.942  1.00118.95           C  
ANISOU 1511  CG  GLU A 192    14947  18576  11671   1015   1608   2246       C  
ATOM   1512  CD  GLU A 192      36.187  20.697 -15.315  1.00113.26           C  
ANISOU 1512  CD  GLU A 192    14167  17807  11061   1136   1823   2491       C  
ATOM   1513  OE1 GLU A 192      36.747  21.735 -14.910  1.00107.09           O  
ANISOU 1513  OE1 GLU A 192    13224  16884  10581   1129   1871   2729       O  
ATOM   1514  OE2 GLU A 192      36.762  19.847 -16.020  1.00114.79           O  
ANISOU 1514  OE2 GLU A 192    14467  18096  11054   1241   1948   2447       O  
ATOM   1515  N   ILE A 198      27.101  24.734 -21.097  1.00138.56           N  
ANISOU 1515  N   ILE A 198    17319  22695  12631   1622    877   2810       N  
ATOM   1516  CA  ILE A 198      26.673  24.004 -19.907  1.00132.14           C  
ANISOU 1516  CA  ILE A 198    16517  21668  12021   1395    751   2503       C  
ATOM   1517  C   ILE A 198      25.170  23.771 -19.890  1.00133.20           C  
ANISOU 1517  C   ILE A 198    16648  21883  12080   1307    499   2304       C  
ATOM   1518  O   ILE A 198      24.431  24.316 -20.711  1.00137.58           O  
ANISOU 1518  O   ILE A 198    17168  22642  12462   1408    406   2421       O  
ATOM   1519  CB  ILE A 198      27.094  24.716 -18.604  1.00126.27           C  
ANISOU 1519  CB  ILE A 198    15630  20622  11726   1256    827   2612       C  
ATOM   1520  CG1 ILE A 198      26.582  26.162 -18.586  1.00125.59           C  
ANISOU 1520  CG1 ILE A 198    15368  20529  11821   1279    817   2891       C  
ATOM   1521  CG2 ILE A 198      28.602  24.639 -18.430  1.00126.17           C  
ANISOU 1521  CG2 ILE A 198    15625  20483  11829   1302   1042   2728       C  
ATOM   1522  CD1 ILE A 198      27.179  27.029 -17.499  1.00122.33           C  
ANISOU 1522  CD1 ILE A 198    14814  19832  11832   1187    915   3041       C  
ATOM   1523  N   THR A 199      24.730  22.958 -18.940  1.00132.49           N  
ANISOU 1523  N   THR A 199    16585  21623  12133   1123    393   2015       N  
ATOM   1524  CA  THR A 199      23.327  22.602 -18.820  1.00135.49           C  
ANISOU 1524  CA  THR A 199    16950  22040  12491   1022    161   1806       C  
ATOM   1525  C   THR A 199      22.610  23.584 -17.895  1.00136.29           C  
ANISOU 1525  C   THR A 199    16880  21977  12927    906    118   1923       C  
ATOM   1526  O   THR A 199      21.388  23.739 -17.967  1.00142.08           O  
ANISOU 1526  O   THR A 199    17548  22769  13666    862    -53   1870       O  
ATOM   1527  CB  THR A 199      23.171  21.155 -18.309  1.00134.87           C  
ANISOU 1527  CB  THR A 199    16983  21858  12402    892     81   1437       C  
ATOM   1528  OG1 THR A 199      24.169  20.324 -18.919  1.00133.76           O  
ANISOU 1528  OG1 THR A 199    16997  21797  12030    992    189   1356       O  
ATOM   1529  CG2 THR A 199      21.784  20.599 -18.637  1.00137.06           C  
ANISOU 1529  CG2 THR A 199    17268  22244  12566    838   -168   1209       C  
ATOM   1530  N   GLU A 200      23.382  24.256 -17.045  1.00135.85           N  
ANISOU 1530  N   GLU A 200    16750  21712  13155    863    271   2081       N  
ATOM   1531  CA  GLU A 200      22.845  25.226 -16.102  1.00132.40           C  
ANISOU 1531  CA  GLU A 200    16166  21095  13047    763    255   2190       C  
ATOM   1532  C   GLU A 200      23.979  25.946 -15.416  1.00129.90           C  
ANISOU 1532  C   GLU A 200    15789  20578  12988    757    433   2374       C  
ATOM   1533  O   GLU A 200      24.305  27.071 -15.793  1.00129.99           O  
ANISOU 1533  O   GLU A 200    15696  20619  13076    853    521   2664       O  
ATOM   1534  CB  GLU A 200      21.944  24.548 -15.071  1.00131.78           C  
ANISOU 1534  CB  GLU A 200    16095  20855  13119    584    132   1919       C  
ATOM   1535  CG  GLU A 200      21.428  25.456 -13.971  1.00132.08           C  
ANISOU 1535  CG  GLU A 200    16005  20682  13495    482    135   2004       C  
ATOM   1536  CD  GLU A 200      19.929  25.331 -13.790  1.00135.85           C  
ANISOU 1536  CD  GLU A 200    16426  21174  14018    402    -30   1883       C  
ATOM   1537  OE1 GLU A 200      19.198  25.414 -14.805  1.00137.69           O  
ANISOU 1537  OE1 GLU A 200    16628  21626  14063    477   -147   1920       O  
ATOM   1538  OE2 GLU A 200      19.481  25.157 -12.635  1.00134.96           O  
ANISOU 1538  OE2 GLU A 200    16296  20852  14130    271    -40   1758       O  
ATOM   1539  N   ILE A 201      24.590  25.281 -14.433  1.00128.92           N  
ANISOU 1539  N   ILE A 201    15728  20250  13005    649    479   2209       N  
ATOM   1540  CA  ILE A 201      25.585  25.913 -13.579  1.00129.64           C  
ANISOU 1540  CA  ILE A 201    15759  20116  13382    616    606   2341       C  
ATOM   1541  C   ILE A 201      25.028  27.347 -13.521  1.00131.30           C  
ANISOU 1541  C   ILE A 201    15811  20298  13781    635    597   2575       C  
ATOM   1542  O   ILE A 201      23.939  27.552 -12.948  1.00131.37           O  
ANISOU 1542  O   ILE A 201    15776  20242  13898    544    491   2492       O  
ATOM   1543  CB  ILE A 201      27.024  25.731 -14.137  1.00129.40           C  
ANISOU 1543  CB  ILE A 201    15770  20122  13275    726    765   2461       C  
ATOM   1544  CG1 ILE A 201      27.380  24.236 -14.190  1.00126.73           C  
ANISOU 1544  CG1 ILE A 201    15593  19814  12745    701    761   2200       C  
ATOM   1545  CG2 ILE A 201      28.038  26.481 -13.280  1.00131.75           C  
ANISOU 1545  CG2 ILE A 201    15976  20176  13907    691    874   2613       C  
ATOM   1546  CD1 ILE A 201      28.737  23.917 -14.791  1.00124.93           C  
ANISOU 1546  CD1 ILE A 201    15417  19630  12420    817    926   2299       C  
ATOM   1547  N   LYS A 202      25.675  28.302 -14.192  1.00133.22           N  
ANISOU 1547  N   LYS A 202    15962  20599  14056    762    711   2871       N  
ATOM   1548  CA  LYS A 202      25.434  29.755 -14.072  1.00132.03           C  
ANISOU 1548  CA  LYS A 202    15644  20374  14148    786    742   3130       C  
ATOM   1549  C   LYS A 202      23.944  30.077 -14.023  1.00132.99           C  
ANISOU 1549  C   LYS A 202    15711  20552  14267    742    602   3088       C  
ATOM   1550  O   LYS A 202      23.535  31.044 -13.377  1.00134.23           O  
ANISOU 1550  O   LYS A 202    15752  20555  14694    692    599   3184       O  
ATOM   1551  CB  LYS A 202      26.118  30.554 -15.191  1.00130.44           C  
ANISOU 1551  CB  LYS A 202    15361  20312  13889    966    878   3463       C  
ATOM   1552  CG  LYS A 202      26.342  32.023 -14.844  1.00127.05           C  
ANISOU 1552  CG  LYS A 202    14747  19716  13810    979    959   3738       C  
ATOM   1553  CD  LYS A 202      26.891  32.821 -16.016  1.00126.11           C  
ANISOU 1553  CD  LYS A 202    14532  19746  13637   1169   1103   4093       C  
ATOM   1554  CE  LYS A 202      27.160  34.269 -15.630  1.00125.15           C  
ANISOU 1554  CE  LYS A 202    14212  19426  13913   1173   1188   4364       C  
ATOM   1555  NZ  LYS A 202      25.909  35.058 -15.449  1.00123.16           N  
ANISOU 1555  NZ  LYS A 202    13864  19169  13762   1138   1089   4407       N  
ATOM   1556  N   ALA A 203      23.141  29.260 -14.702  1.00136.70           N  
ANISOU 1556  N   ALA A 203    16262  21232  14446    761    484   2939       N  
ATOM   1557  CA  ALA A 203      21.683  29.359 -14.622  1.00138.64           C  
ANISOU 1557  CA  ALA A 203    16457  21524  14695    705    330   2861       C  
ATOM   1558  C   ALA A 203      21.166  29.100 -13.195  1.00131.15           C  
ANISOU 1558  C   ALA A 203    15514  20324  13994    530    282   2652       C  
ATOM   1559  O   ALA A 203      20.125  29.630 -12.799  1.00126.73           O  
ANISOU 1559  O   ALA A 203    14862  19705  13583    478    214   2668       O  
ATOM   1560  CB  ALA A 203      21.026  28.423 -15.630  1.00140.35           C  
ANISOU 1560  CB  ALA A 203    16763  22005  14559    756    194   2716       C  
ATOM   1561  N   ALA A 204      21.909  28.300 -12.433  1.00127.26           N  
ANISOU 1561  N   ALA A 204    15127  19683  13542    452    327   2471       N  
ATOM   1562  CA  ALA A 204      21.616  28.063 -11.025  1.00129.06           C  
ANISOU 1562  CA  ALA A 204    15378  19665  13994    307    310   2294       C  
ATOM   1563  C   ALA A 204      22.243  29.138 -10.147  1.00130.16           C  
ANISOU 1563  C   ALA A 204    15445  19575  14434    287    406   2438       C  
ATOM   1564  O   ALA A 204      21.720  29.445  -9.080  1.00128.67           O  
ANISOU 1564  O   ALA A 204    15237  19199  14454    200    388   2369       O  
ATOM   1565  CB  ALA A 204      22.096  26.684 -10.600  1.00129.69           C  
ANISOU 1565  CB  ALA A 204    15607  19694  13976    240    308   2036       C  
ATOM   1566  N   PHE A 205      23.361  29.706 -10.597  1.00134.14           N  
ANISOU 1566  N   PHE A 205    15909  20089  14969    374    509   2637       N  
ATOM   1567  CA  PHE A 205      24.029  30.787  -9.870  1.00139.94           C  
ANISOU 1567  CA  PHE A 205    16555  20602  16013    362    588   2784       C  
ATOM   1568  C   PHE A 205      23.033  31.874  -9.462  1.00140.92           C  
ANISOU 1568  C   PHE A 205    16563  20637  16344    338    556   2876       C  
ATOM   1569  O   PHE A 205      22.780  32.063  -8.274  1.00136.04           O  
ANISOU 1569  O   PHE A 205    15961  19803  15926    245    538   2762       O  
ATOM   1570  CB  PHE A 205      25.197  31.362 -10.694  1.00147.92           C  
ANISOU 1570  CB  PHE A 205    17496  21671  17038    482    706   3041       C  
ATOM   1571  CG  PHE A 205      25.653  32.733 -10.256  1.00150.98           C  
ANISOU 1571  CG  PHE A 205    17738  21861  17765    492    774   3253       C  
ATOM   1572  CD1 PHE A 205      26.383  32.902  -9.081  1.00149.39           C  
ANISOU 1572  CD1 PHE A 205    17547  21391  17824    407    784   3172       C  
ATOM   1573  CD2 PHE A 205      25.367  33.855 -11.035  1.00154.17           C  
ANISOU 1573  CD2 PHE A 205    17994  22350  18235    592    821   3534       C  
ATOM   1574  CE1 PHE A 205      26.803  34.162  -8.682  1.00152.21           C  
ANISOU 1574  CE1 PHE A 205    17768  21553  18511    414    829   3347       C  
ATOM   1575  CE2 PHE A 205      25.786  35.118 -10.642  1.00158.06           C  
ANISOU 1575  CE2 PHE A 205    18342  22644  19071    600    886   3726       C  
ATOM   1576  CZ  PHE A 205      26.505  35.271  -9.464  1.00158.60           C  
ANISOU 1576  CZ  PHE A 205    18421  22433  19408    507    885   3623       C  
ATOM   1577  N   ASN A 206      22.455  32.560 -10.448  1.00144.13           N  
ANISOU 1577  N   ASN A 206    16860  21212  16689    430    551   3080       N  
ATOM   1578  CA  ASN A 206      21.471  33.613 -10.189  1.00145.09           C  
ANISOU 1578  CA  ASN A 206    16856  21265  17007    420    529   3192       C  
ATOM   1579  C   ASN A 206      20.104  33.082  -9.729  1.00145.61           C  
ANISOU 1579  C   ASN A 206    16957  21334  17033    335    420   2994       C  
ATOM   1580  O   ASN A 206      19.187  33.865  -9.468  1.00148.22           O  
ANISOU 1580  O   ASN A 206    17186  21603  17528    323    402   3071       O  
ATOM   1581  CB  ASN A 206      21.328  34.541 -11.407  1.00146.08           C  
ANISOU 1581  CB  ASN A 206    16842  21570  17091    557    565   3502       C  
ATOM   1582  CG  ASN A 206      22.232  35.761 -11.325  1.00143.78           C  
ANISOU 1582  CG  ASN A 206    16426  21128  17075    611    690   3755       C  
ATOM   1583  OD1 ASN A 206      22.182  36.524 -10.359  1.00141.62           O  
ANISOU 1583  OD1 ASN A 206    16092  20608  17108    546    710   3756       O  
ATOM   1584  ND2 ASN A 206      23.056  35.957 -12.347  1.00142.92           N  
ANISOU 1584  ND2 ASN A 206    16277  21159  16865    737    780   3972       N  
ATOM   1585  N   SER A 207      19.980  31.757  -9.635  1.00140.54           N  
ANISOU 1585  N   SER A 207    16448  20754  16197    278    356   2750       N  
ATOM   1586  CA  SER A 207      18.790  31.111  -9.077  1.00136.75           C  
ANISOU 1586  CA  SER A 207    16001  20242  15715    187    266   2545       C  
ATOM   1587  C   SER A 207      19.004  30.758  -7.609  1.00135.02           C  
ANISOU 1587  C   SER A 207    15876  19765  15661     81    303   2355       C  
ATOM   1588  O   SER A 207      18.058  30.739  -6.816  1.00132.50           O  
ANISOU 1588  O   SER A 207    15551  19328  15464     15    282   2257       O  
ATOM   1589  CB  SER A 207      18.429  29.852  -9.864  1.00134.43           C  
ANISOU 1589  CB  SER A 207    15786  20161  15131    189    166   2387       C  
ATOM   1590  OG  SER A 207      17.409  29.120  -9.205  1.00128.82           O  
ANISOU 1590  OG  SER A 207    15105  19379  14463     89     91   2175       O  
ATOM   1591  N   VAL A 208      20.250  30.453  -7.264  1.00134.85           N  
ANISOU 1591  N   VAL A 208    15942  19659  15637     75    362   2310       N  
ATOM   1592  CA  VAL A 208      20.631  30.229  -5.877  1.00135.36           C  
ANISOU 1592  CA  VAL A 208    16100  19480  15850     -6    395   2156       C  
ATOM   1593  C   VAL A 208      21.146  31.546  -5.284  1.00136.81           C  
ANISOU 1593  C   VAL A 208    16212  19473  16297     10    454   2302       C  
ATOM   1594  O   VAL A 208      21.253  31.697  -4.059  1.00133.40           O  
ANISOU 1594  O   VAL A 208    15841  18822  16024    -44    468   2197       O  
ATOM   1595  CB  VAL A 208      21.656  29.072  -5.742  1.00137.54           C  
ANISOU 1595  CB  VAL A 208    16511  19757  15989    -30    407   2004       C  
ATOM   1596  CG1 VAL A 208      23.039  29.479  -6.243  1.00141.16           C  
ANISOU 1596  CG1 VAL A 208    16942  20231  16459     38    470   2159       C  
ATOM   1597  CG2 VAL A 208      21.723  28.569  -4.307  1.00135.95           C  
ANISOU 1597  CG2 VAL A 208    16423  19340  15890   -115    416   1808       C  
ATOM   1598  N   GLY A 209      21.443  32.499  -6.171  1.00135.02           N  
ANISOU 1598  N   GLY A 209    15857  19329  16116     93    487   2546       N  
ATOM   1599  CA  GLY A 209      21.863  33.845  -5.785  1.00130.98           C  
ANISOU 1599  CA  GLY A 209    15242  18641  15883    117    541   2711       C  
ATOM   1600  C   GLY A 209      20.714  34.643  -5.206  1.00128.82           C  
ANISOU 1600  C   GLY A 209    14904  18254  15787     93    533   2726       C  
ATOM   1601  O   GLY A 209      20.929  35.663  -4.548  1.00128.61           O  
ANISOU 1601  O   GLY A 209    14824  18024  16016     91    569   2790       O  
ATOM   1602  N   GLN A 210      19.495  34.164  -5.454  1.00127.96           N  
ANISOU 1602  N   GLN A 210    14795  18269  15555     77    484   2662       N  
ATOM   1603  CA  GLN A 210      18.269  34.761  -4.916  1.00125.57           C  
ANISOU 1603  CA  GLN A 210    14431  17868  15410     56    484   2666       C  
ATOM   1604  C   GLN A 210      18.074  34.447  -3.428  1.00121.08           C  
ANISOU 1604  C   GLN A 210    13989  17070  14947    -21    502   2448       C  
ATOM   1605  O   GLN A 210      17.123  34.925  -2.802  1.00119.13           O  
ANISOU 1605  O   GLN A 210    13713  16706  14846    -35    526   2435       O  
ATOM   1606  CB  GLN A 210      17.053  34.303  -5.727  1.00124.00           C  
ANISOU 1606  CB  GLN A 210    14173  17880  15059     66    414   2678       C  
ATOM   1607  CG  GLN A 210      17.018  34.834  -7.151  1.00121.94           C  
ANISOU 1607  CG  GLN A 210    13780  17846  14704    163    392   2919       C  
ATOM   1608  CD  GLN A 210      15.831  34.317  -7.939  1.00123.52           C  
ANISOU 1608  CD  GLN A 210    13931  18258  14741    173    289   2906       C  
ATOM   1609  OE1 GLN A 210      14.702  34.782  -7.770  1.00121.85           O  
ANISOU 1609  OE1 GLN A 210    13622  18012  14662    162    269   2954       O  
ATOM   1610  NE2 GLN A 210      16.083  33.354  -8.818  1.00125.01           N  
ANISOU 1610  NE2 GLN A 210    14185  18664  14649    196    219   2839       N  
ATOM   1611  N   LEU A 211      18.978  33.637  -2.880  1.00117.85           N  
ANISOU 1611  N   LEU A 211    13722  16600  14457    -59    498   2287       N  
ATOM   1612  CA  LEU A 211      19.043  33.382  -1.445  1.00117.17           C  
ANISOU 1612  CA  LEU A 211    13773  16294  14452   -112    518   2096       C  
ATOM   1613  C   LEU A 211      19.786  34.529  -0.777  1.00112.61           C  
ANISOU 1613  C   LEU A 211    13179  15502  14104    -94    546   2158       C  
ATOM   1614  O   LEU A 211      20.483  35.291  -1.447  1.00114.10           O  
ANISOU 1614  O   LEU A 211    13258  15715  14381    -52    553   2334       O  
ATOM   1615  CB  LEU A 211      19.760  32.058  -1.168  1.00122.57           C  
ANISOU 1615  CB  LEU A 211    14608  17003  14959   -153    495   1915       C  
ATOM   1616  CG  LEU A 211      18.998  30.736  -1.337  1.00127.25           C  
ANISOU 1616  CG  LEU A 211    15263  17721  15366   -192    469   1769       C  
ATOM   1617  CD1 LEU A 211      18.385  30.571  -2.723  1.00130.75           C  
ANISOU 1617  CD1 LEU A 211    15592  18408  15680   -164    421   1870       C  
ATOM   1618  CD2 LEU A 211      19.927  29.573  -1.027  1.00126.31           C  
ANISOU 1618  CD2 LEU A 211    15285  17597  15112   -224    461   1613       C  
ATOM   1619  N   ALA A 212      19.636  34.654   0.537  1.00109.97           N  
ANISOU 1619  N   ALA A 212    12955  14956  13872   -120    563   2012       N  
ATOM   1620  CA  ALA A 212      20.265  35.748   1.270  1.00112.31           C  
ANISOU 1620  CA  ALA A 212    13249  15028  14395   -104    569   2034       C  
ATOM   1621  C   ALA A 212      20.809  35.295   2.613  1.00112.74           C  
ANISOU 1621  C   ALA A 212    13495  14903  14437   -132    545   1816       C  
ATOM   1622  O   ALA A 212      20.094  34.681   3.403  1.00120.08           O  
ANISOU 1622  O   ALA A 212    14550  15792  15281   -147    571   1665       O  
ATOM   1623  CB  ALA A 212      19.281  36.896   1.458  1.00109.02           C  
ANISOU 1623  CB  ALA A 212    12737  14511  14175    -74    619   2126       C  
ATOM   1624  N   TRP A 213      22.079  35.591   2.862  1.00114.72           N  
ANISOU 1624  N   TRP A 213    13763  15047  14778   -133    495   1810       N  
ATOM   1625  CA  TRP A 213      22.659  35.402   4.185  1.00120.81           C  
ANISOU 1625  CA  TRP A 213    14708  15627  15568   -148    448   1617       C  
ATOM   1626  C   TRP A 213      22.304  36.572   5.071  1.00123.51           C  
ANISOU 1626  C   TRP A 213    15066  15745  16119   -122    455   1584       C  
ATOM   1627  O   TRP A 213      22.396  37.729   4.652  1.00126.71           O  
ANISOU 1627  O   TRP A 213    15320  16084  16739   -101    461   1731       O  
ATOM   1628  CB  TRP A 213      24.175  35.234   4.094  1.00127.14           C  
ANISOU 1628  CB  TRP A 213    15509  16397  16403   -161    374   1621       C  
ATOM   1629  CG  TRP A 213      24.824  34.955   5.432  1.00134.02           C  
ANISOU 1629  CG  TRP A 213    16562  17088  17274   -173    299   1419       C  
ATOM   1630  CD1 TRP A 213      25.189  33.715   5.957  1.00134.49           C  
ANISOU 1630  CD1 TRP A 213    16781  17182  17138   -193    271   1267       C  
ATOM   1631  CD2 TRP A 213      25.191  35.932   6.475  1.00137.00           C  
ANISOU 1631  CD2 TRP A 213    16990  17213  17850   -157    230   1336       C  
ATOM   1632  NE1 TRP A 213      25.739  33.853   7.207  1.00135.52           N  
ANISOU 1632  NE1 TRP A 213    17055  17119  17316   -185    190   1112       N  
ATOM   1633  CE2 TRP A 213      25.770  35.154   7.578  1.00138.24           C  
ANISOU 1633  CE2 TRP A 213    17350  17286  17887   -164    154   1133       C  
ATOM   1634  CE3 TRP A 213      25.102  37.320   6.598  1.00136.91           C  
ANISOU 1634  CE3 TRP A 213    16882  17038  18098   -135    221   1402       C  
ATOM   1635  CZ2 TRP A 213      26.233  35.759   8.740  1.00138.93           C  
ANISOU 1635  CZ2 TRP A 213    17548  17148  18091   -145     56    994       C  
ATOM   1636  CZ3 TRP A 213      25.569  37.916   7.776  1.00138.05           C  
ANISOU 1636  CZ3 TRP A 213    17135  16941  18377   -123    127   1250       C  
ATOM   1637  CH2 TRP A 213      26.123  37.153   8.819  1.00139.84           C  
ANISOU 1637  CH2 TRP A 213    17568  17102  18464   -126     38   1046       C  
ATOM   1638  N   ALA A 214      21.896  36.279   6.306  1.00124.39           N  
ANISOU 1638  N   ALA A 214    15363  15732  16168   -113    463   1394       N  
ATOM   1639  CA  ALA A 214      21.550  37.317   7.289  1.00126.52           C  
ANISOU 1639  CA  ALA A 214    15690  15775  16605    -75    473   1324       C  
ATOM   1640  C   ALA A 214      21.909  36.885   8.717  1.00122.24           C  
ANISOU 1640  C   ALA A 214    15394  15084  15969    -58    425   1090       C  
ATOM   1641  O   ALA A 214      21.698  37.624   9.684  1.00116.42           O  
ANISOU 1641  O   ALA A 214    14755  14152  15327    -15    424    989       O  
ATOM   1642  CB  ALA A 214      20.071  37.690   7.186  1.00126.84           C  
ANISOU 1642  CB  ALA A 214    15678  15837  16680    -47    591   1387       C  
ATOM   1643  N   PRO A 220      17.771  45.966  11.610  1.00132.39           N  
ANISOU 1643  N   PRO A 220    16467  14968  18866    309    834   1126       N  
ATOM   1644  CA  PRO A 220      18.133  44.610  11.203  1.00132.65           C  
ANISOU 1644  CA  PRO A 220    16535  15241  18625    254    785   1137       C  
ATOM   1645  C   PRO A 220      17.264  43.598  11.936  1.00131.90           C  
ANISOU 1645  C   PRO A 220    16647  15217  18252    295    888   1014       C  
ATOM   1646  O   PRO A 220      17.663  43.078  12.983  1.00131.41           O  
ANISOU 1646  O   PRO A 220    16830  15084  18014    325    836    798       O  
ATOM   1647  CB  PRO A 220      19.606  44.490  11.628  1.00133.24           C  
ANISOU 1647  CB  PRO A 220    16703  15229  18692    223    594    990       C  
ATOM   1648  CG  PRO A 220      19.832  45.588  12.614  1.00134.46           C  
ANISOU 1648  CG  PRO A 220    16959  15087  19043    276    542    825       C  
ATOM   1649  CD  PRO A 220      18.899  46.689  12.217  1.00133.84           C  
ANISOU 1649  CD  PRO A 220    16714  14924  19217    309    680    976       C  
ATOM   1650  N   ALA A 221      16.090  43.312  11.369  1.00131.86           N  
ANISOU 1650  N   ALA A 221    16535  15351  18216    298   1030   1160       N  
ATOM   1651  CA  ALA A 221      14.996  42.705  12.114  1.00130.12           C  
ANISOU 1651  CA  ALA A 221    16469  15132  17838    355   1175   1078       C  
ATOM   1652  C   ALA A 221      14.940  43.585  13.364  1.00132.51           C  
ANISOU 1652  C   ALA A 221    16958  15162  18228    448   1212    903       C  
ATOM   1653  O   ALA A 221      14.386  44.692  13.329  1.00138.03           O  
ANISOU 1653  O   ALA A 221    17561  15723  19160    489   1293    972       O  
ATOM   1654  CB  ALA A 221      15.258  41.229  12.402  1.00128.07           C  
ANISOU 1654  CB  ALA A 221    16366  15014  17279    331   1145    971       C  
ATOM   1655  N   ALA A 222      15.564  43.113  14.444  1.00129.47           N  
ANISOU 1655  N   ALA A 222    16839  14698  17655    485   1143    675       N  
ATOM   1656  CA  ALA A 222      15.662  43.865  15.696  1.00132.60           C  
ANISOU 1656  CA  ALA A 222    17455  14842  18084    583   1143    468       C  
ATOM   1657  C   ALA A 222      16.476  45.158  15.629  1.00136.65           C  
ANISOU 1657  C   ALA A 222    17884  15162  18873    570   1007    437       C  
ATOM   1658  O   ALA A 222      17.404  45.276  14.827  1.00140.64           O  
ANISOU 1658  O   ALA A 222    18219  15724  19494    481    862    526       O  
ATOM   1659  CB  ALA A 222      16.227  42.963  16.772  1.00127.81           C  
ANISOU 1659  CB  ALA A 222    17149  14229  17185    628   1073    245       C  
ATOM   1660  N   ARG A 223      16.119  46.106  16.499  1.00139.27           N  
ANISOU 1660  N   ARG A 223    18342  15259  19317    664   1063    307       N  
ATOM   1661  CA  ARG A 223      16.772  47.418  16.619  1.00140.25           C  
ANISOU 1661  CA  ARG A 223    18409  15148  19734    666    946    241       C  
ATOM   1662  C   ARG A 223      16.955  48.169  15.295  1.00139.49           C  
ANISOU 1662  C   ARG A 223    17957  15081  19961    579    925    497       C  
ATOM   1663  O   ARG A 223      16.319  47.855  14.287  1.00139.85           O  
ANISOU 1663  O   ARG A 223    17801  15320  20015    537   1032    736       O  
ATOM   1664  CB  ARG A 223      18.111  47.296  17.355  1.00142.14           C  
ANISOU 1664  CB  ARG A 223    18830  15286  19892    658    705      4       C  
ATOM   1665  CG  ARG A 223      17.992  47.009  18.842  1.00145.20           C  
ANISOU 1665  CG  ARG A 223    19591  15562  20018    780    707   -281       C  
ATOM   1666  CD  ARG A 223      19.352  47.121  19.510  1.00148.01           C  
ANISOU 1666  CD  ARG A 223    20092  15789  20354    772    432   -512       C  
ATOM   1667  NE  ARG A 223      19.426  46.355  20.754  1.00152.05           N  
ANISOU 1667  NE  ARG A 223    20963  16304  20506    874    402   -748       N  
ATOM   1668  CZ  ARG A 223      20.558  46.017  21.371  1.00153.46           C  
ANISOU 1668  CZ  ARG A 223    21304  16446  20558    872    163   -939       C  
ATOM   1669  NH1 ARG A 223      21.732  46.378  20.866  1.00155.15           N  
ANISOU 1669  NH1 ARG A 223    21343  16607  21000    766    -69   -926       N  
ATOM   1670  NH2 ARG A 223      20.520  45.308  22.495  1.00154.68           N  
ANISOU 1670  NH2 ARG A 223    21789  16618  20365    982    158  -1131       N  
ATOM   1671  N   THR A 224      17.826  49.172  15.321  1.00138.55           N  
ANISOU 1671  N   THR A 224    17765  14763  20114    559    783    445       N  
ATOM   1672  CA  THR A 224      18.147  49.967  14.142  1.00136.17           C  
ANISOU 1672  CA  THR A 224    17132  14459  20146    489    760    690       C  
ATOM   1673  C   THR A 224      19.654  49.933  13.871  1.00138.99           C  
ANISOU 1673  C   THR A 224    17418  14795  20597    409    534    664       C  
ATOM   1674  O   THR A 224      20.233  50.897  13.354  1.00141.10           O  
ANISOU 1674  O   THR A 224    17473  14927  21211    374    470    770       O  
ATOM   1675  CB  THR A 224      17.588  51.406  14.254  1.00135.01           C  
ANISOU 1675  CB  THR A 224    16886  14065  20348    544    855    723       C  
ATOM   1676  OG1 THR A 224      18.651  52.356  14.127  1.00133.13           O  
ANISOU 1676  OG1 THR A 224    16521  13623  20439    504    697    703       O  
ATOM   1677  CG2 THR A 224      16.892  51.624  15.597  1.00135.97           C  
ANISOU 1677  CG2 THR A 224    17298  14003  20362    659    942    468       C  
ATOM   1678  N   PHE A 225      20.266  48.792  14.212  1.00139.02           N  
ANISOU 1678  N   PHE A 225    17589  14928  20304    384    425    540       N  
ATOM   1679  CA  PHE A 225      21.710  48.579  14.121  1.00138.46           C  
ANISOU 1679  CA  PHE A 225    17489  14839  20282    317    207    488       C  
ATOM   1680  C   PHE A 225      22.300  49.341  15.324  1.00138.09           C  
ANISOU 1680  C   PHE A 225    17619  14483  20364    361     46    200       C  
ATOM   1681  O   PHE A 225      21.621  49.465  16.351  1.00141.19           O  
ANISOU 1681  O   PHE A 225    18253  14769  20624    453    105      2       O  
ATOM   1682  CB  PHE A 225      22.201  48.880  12.672  1.00141.94           C  
ANISOU 1682  CB  PHE A 225    17585  15381  20967    237    208    794       C  
ATOM   1683  CG  PHE A 225      23.689  48.758  12.467  1.00145.72           C  
ANISOU 1683  CG  PHE A 225    17986  15824  21557    170      9    784       C  
ATOM   1684  CD1 PHE A 225      24.351  47.532  12.572  1.00145.45           C  
ANISOU 1684  CD1 PHE A 225    18070  15953  21243    136    -86    713       C  
ATOM   1685  CD2 PHE A 225      24.422  49.882  12.102  1.00148.70           C  
ANISOU 1685  CD2 PHE A 225    18146  16000  22354    142    -71    873       C  
ATOM   1686  CE1 PHE A 225      25.722  47.450  12.356  1.00149.05           C  
ANISOU 1686  CE1 PHE A 225    18433  16366  21833     77   -261    723       C  
ATOM   1687  CE2 PHE A 225      25.787  49.807  11.884  1.00150.50           C  
ANISOU 1687  CE2 PHE A 225    18274  16179  22730     82   -244    886       C  
ATOM   1688  CZ  PHE A 225      26.438  48.589  12.005  1.00151.85           C  
ANISOU 1688  CZ  PHE A 225    18566  16514  22616     49   -338    813       C  
ATOM   1689  N   LEU A 226      23.537  49.823  15.221  1.00135.02           N  
ANISOU 1689  N   LEU A 226    17120  13953  20230    305   -155    171       N  
ATOM   1690  CA  LEU A 226      24.268  50.410  16.354  1.00132.56           C  
ANISOU 1690  CA  LEU A 226    16978  13358  20029    336   -366   -128       C  
ATOM   1691  C   LEU A 226      23.720  51.790  16.731  1.00131.09           C  
ANISOU 1691  C   LEU A 226    16772  12893  20143    394   -311   -201       C  
ATOM   1692  O   LEU A 226      24.481  52.749  16.814  1.00132.35           O  
ANISOU 1692  O   LEU A 226    16820  12803  20665    367   -466   -263       O  
ATOM   1693  CB  LEU A 226      25.754  50.537  15.967  1.00130.40           C  
ANISOU 1693  CB  LEU A 226    16531  13011  20005    245   -594    -95       C  
ATOM   1694  CG  LEU A 226      26.551  49.320  15.490  1.00128.64           C  
ANISOU 1694  CG  LEU A 226    16277  13022  19576    179   -669     -5       C  
ATOM   1695  CD1 LEU A 226      27.905  49.782  14.974  1.00128.56           C  
ANISOU 1695  CD1 LEU A 226    16025  12888  19934     97   -850     82       C  
ATOM   1696  CD2 LEU A 226      26.723  48.277  16.585  1.00129.27           C  
ANISOU 1696  CD2 LEU A 226    16694  13169  19255    222   -776   -266       C  
ATOM   1697  N   GLN A 227      22.409  51.874  16.973  1.00127.58           N  
ANISOU 1697  N   GLN A 227    16431  12480  19566    476    -91   -194       N  
ATOM   1698  CA  GLN A 227      21.704  53.135  17.239  1.00126.45           C  
ANISOU 1698  CA  GLN A 227    16258  12093  19696    541     14   -228       C  
ATOM   1699  C   GLN A 227      22.636  54.270  17.689  1.00130.23           C  
ANISOU 1699  C   GLN A 227    16699  12233  20550    529   -200   -407       C  
ATOM   1700  O   GLN A 227      22.974  54.396  18.870  1.00129.39           O  
ANISOU 1700  O   GLN A 227    16864  11948  20351    589   -356   -737       O  
ATOM   1701  CB  GLN A 227      20.553  52.914  18.234  1.00127.16           C  
ANISOU 1701  CB  GLN A 227    16651  12173  19492    667    177   -401       C  
ATOM   1702  CG  GLN A 227      19.686  54.142  18.525  1.00128.56           C  
ANISOU 1702  CG  GLN A 227    16813  12110  19923    750    326   -431       C  
ATOM   1703  CD  GLN A 227      18.733  54.504  17.398  1.00125.87           C  
ANISOU 1703  CD  GLN A 227    16175  11872  19776    727    564    -85       C  
ATOM   1704  OE1 GLN A 227      18.649  53.810  16.390  1.00123.72           O  
ANISOU 1704  OE1 GLN A 227    15721  11865  19420    655    620    172       O  
ATOM   1705  NE2 GLN A 227      18.010  55.604  17.569  1.00128.30           N  
ANISOU 1705  NE2 GLN A 227    16437  11967  20345    794    700    -82       N  
ATOM   1706  N   GLN A 228      23.050  55.079  16.715  1.00133.50           N  
ANISOU 1706  N   GLN A 228    16771  12564  21391    454   -208   -179       N  
ATOM   1707  CA  GLN A 228      24.026  56.151  16.922  1.00135.83           C  
ANISOU 1707  CA  GLN A 228    16951  12535  22123    420   -413   -292       C  
ATOM   1708  C   GLN A 228      23.352  57.498  17.203  1.00137.52           C  
ANISOU 1708  C   GLN A 228    17124  12460  22669    484   -311   -345       C  
ATOM   1709  O   GLN A 228      22.442  57.921  16.485  1.00136.10           O  
ANISOU 1709  O   GLN A 228    16762  12332  22618    501    -74    -92       O  
ATOM   1710  CB  GLN A 228      24.963  56.263  15.708  1.00135.29           C  
ANISOU 1710  CB  GLN A 228    16518  12519  22366    308   -473      1       C  
ATOM   1711  CG  GLN A 228      25.885  55.064  15.497  1.00132.27           C  
ANISOU 1711  CG  GLN A 228    16166  12358  21733    243   -613     20       C  
ATOM   1712  CD  GLN A 228      26.367  54.908  14.059  1.00131.69           C  
ANISOU 1712  CD  GLN A 228    15747  12456  21834    161   -547    398       C  
ATOM   1713  OE1 GLN A 228      26.086  55.743  13.197  1.00132.89           O  
ANISOU 1713  OE1 GLN A 228    15622  12556  22313    154   -410    658       O  
ATOM   1714  NE2 GLN A 228      27.101  53.829  13.798  1.00129.31           N  
ANISOU 1714  NE2 GLN A 228    15465  12360  21307    111   -636    436       N  
TER    1715      GLN A 228                                                      
ATOM   1716  N   GLN B   4      34.520  31.925  28.732  1.00123.21           N  
ANISOU 1716  N   GLN B   4    16881  14828  15106   -336   2024  -1129       N  
ATOM   1717  CA  GLN B   4      35.307  31.285  27.648  1.00125.77           C  
ANISOU 1717  CA  GLN B   4    17288  15113  15385   -340   2114  -1212       C  
ATOM   1718  C   GLN B   4      34.431  30.300  26.885  1.00130.56           C  
ANISOU 1718  C   GLN B   4    17979  15683  15945   -360   2045  -1255       C  
ATOM   1719  O   GLN B   4      34.917  29.288  26.367  1.00134.70           O  
ANISOU 1719  O   GLN B   4    18533  16163  16483   -354   2091  -1333       O  
ATOM   1720  CB  GLN B   4      36.536  30.572  28.222  1.00127.14           C  
ANISOU 1720  CB  GLN B   4    17376  15259  15672   -306   2203  -1248       C  
ATOM   1721  CG  GLN B   4      37.781  30.700  27.350  1.00131.34           C  
ANISOU 1721  CG  GLN B   4    17961  15780  16162   -304   2339  -1312       C  
ATOM   1722  CD  GLN B   4      38.763  29.560  27.551  1.00133.97           C  
ANISOU 1722  CD  GLN B   4    18240  16062  16600   -276   2411  -1376       C  
ATOM   1723  OE1 GLN B   4      39.265  29.344  28.655  1.00135.67           O  
ANISOU 1723  OE1 GLN B   4    18338  16272  16939   -249   2419  -1346       O  
ATOM   1724  NE2 GLN B   4      39.041  28.823  26.478  1.00133.05           N  
ANISOU 1724  NE2 GLN B   4    18207  15908  16436   -284   2463  -1465       N  
ATOM   1725  N   PHE B   5      33.134  30.602  26.830  1.00131.33           N  
ANISOU 1725  N   PHE B   5    18109  15795  15994   -383   1931  -1208       N  
ATOM   1726  CA  PHE B   5      32.160  29.757  26.137  1.00132.71           C  
ANISOU 1726  CA  PHE B   5    18362  15937  16124   -405   1847  -1241       C  
ATOM   1727  C   PHE B   5      31.034  30.590  25.536  1.00126.52           C  
ANISOU 1727  C   PHE B   5    17660  15180  15230   -442   1762  -1196       C  
ATOM   1728  O   PHE B   5      31.171  31.806  25.385  1.00122.11           O  
ANISOU 1728  O   PHE B   5    17119  14662  14615   -453   1786  -1154       O  
ATOM   1729  CB  PHE B   5      31.581  28.704  27.085  1.00135.65           C  
ANISOU 1729  CB  PHE B   5    18646  16278  16617   -387   1765  -1224       C  
ATOM   1730  CG  PHE B   5      32.591  27.711  27.580  1.00143.68           C  
ANISOU 1730  CG  PHE B   5    19586  17256  17751   -355   1833  -1268       C  
ATOM   1731  CD1 PHE B   5      32.924  26.590  26.819  1.00145.05           C  
ANISOU 1731  CD1 PHE B   5    19812  17370  17933   -355   1864  -1360       C  
ATOM   1732  CD2 PHE B   5      33.216  27.900  28.810  1.00144.28           C  
ANISOU 1732  CD2 PHE B   5    19534  17354  17933   -327   1865  -1220       C  
ATOM   1733  CE1 PHE B   5      33.863  25.681  27.278  1.00143.53           C  
ANISOU 1733  CE1 PHE B   5    19540  17132  17861   -325   1925  -1399       C  
ATOM   1734  CE2 PHE B   5      34.157  26.994  29.272  1.00145.34           C  
ANISOU 1734  CE2 PHE B   5    19592  17449  18180   -300   1924  -1253       C  
ATOM   1735  CZ  PHE B   5      34.480  25.887  28.504  1.00142.98           C  
ANISOU 1735  CZ  PHE B   5    19343  17084  17899   -298   1953  -1341       C  
ATOM   1736  N   ILE B   6      29.928  29.927  25.199  1.00122.16           N  
ANISOU 1736  N   ILE B   6    17156  14603  14658   -460   1658  -1203       N  
ATOM   1737  CA  ILE B   6      28.779  30.577  24.572  1.00119.02           C  
ANISOU 1737  CA  ILE B   6    16839  14223  14160   -498   1564  -1162       C  
ATOM   1738  C   ILE B   6      27.476  29.857  24.933  1.00115.39           C  
ANISOU 1738  C   ILE B   6    16359  13735  13748   -504   1430  -1137       C  
ATOM   1739  O   ILE B   6      26.642  30.412  25.649  1.00115.93           O  
ANISOU 1739  O   ILE B   6    16370  13827  13852   -505   1350  -1061       O  
ATOM   1740  CB  ILE B   6      28.942  30.691  23.032  1.00121.50           C  
ANISOU 1740  CB  ILE B   6    17299  14540  14325   -534   1601  -1218       C  
ATOM   1741  CG1 ILE B   6      29.303  29.335  22.403  1.00124.43           C  
ANISOU 1741  CG1 ILE B   6    17720  14865  14693   -530   1634  -1325       C  
ATOM   1742  CG2 ILE B   6      29.997  31.729  22.681  1.00120.02           C  
ANISOU 1742  CG2 ILE B   6    17131  14393  14078   -536   1716  -1211       C  
ATOM   1743  CD1 ILE B   6      29.126  29.257  20.898  1.00124.44           C  
ANISOU 1743  CD1 ILE B   6    17867  14873  14539   -570   1637  -1386       C  
ATOM   1744  N   PHE B   7      27.327  28.619  24.456  1.00111.15           N  
ANISOU 1744  N   PHE B   7    15862  13148  13221   -507   1408  -1205       N  
ATOM   1745  CA  PHE B   7      26.119  27.801  24.648  1.00105.84           C  
ANISOU 1745  CA  PHE B   7    15180  12439  12595   -515   1280  -1190       C  
ATOM   1746  C   PHE B   7      24.875  28.419  24.005  1.00105.67           C  
ANISOU 1746  C   PHE B   7    15241  12432  12477   -555   1175  -1147       C  
ATOM   1747  O   PHE B   7      24.729  29.638  23.952  1.00103.21           O  
ANISOU 1747  O   PHE B   7    14942  12165  12107   -568   1175  -1091       O  
ATOM   1748  CB  PHE B   7      25.856  27.521  26.132  1.00102.59           C  
ANISOU 1748  CB  PHE B   7    14621  12030  12327   -486   1237  -1123       C  
ATOM   1749  CG  PHE B   7      27.098  27.463  26.975  1.00102.23           C  
ANISOU 1749  CG  PHE B   7    14478  11998  12369   -450   1341  -1128       C  
ATOM   1750  CD1 PHE B   7      27.294  28.369  28.019  1.00100.01           C  
ANISOU 1750  CD1 PHE B   7    14099  11771  12128   -433   1360  -1058       C  
ATOM   1751  CD2 PHE B   7      28.071  26.505  26.734  1.00102.97           C  
ANISOU 1751  CD2 PHE B   7    14571  12046  12508   -433   1418  -1207       C  
ATOM   1752  CE1 PHE B   7      28.436  28.316  28.801  1.00 97.43           C  
ANISOU 1752  CE1 PHE B   7    13681  11456  11881   -402   1451  -1061       C  
ATOM   1753  CE2 PHE B   7      29.215  26.447  27.514  1.00102.29           C  
ANISOU 1753  CE2 PHE B   7    14390  11967  12507   -401   1510  -1207       C  
ATOM   1754  CZ  PHE B   7      29.397  27.352  28.549  1.00 98.76           C  
ANISOU 1754  CZ  PHE B   7    13851  11578  12096   -386   1525  -1131       C  
ATOM   1755  N   GLU B   8      23.973  27.571  23.524  1.00108.35           N  
ANISOU 1755  N   GLU B   8    15631  12730  12809   -574   1080  -1173       N  
ATOM   1756  CA  GLU B   8      22.769  28.044  22.843  1.00112.92           C  
ANISOU 1756  CA  GLU B   8    16292  13315  13298   -614    972  -1137       C  
ATOM   1757  C   GLU B   8      21.505  27.272  23.211  1.00116.67           C  
ANISOU 1757  C   GLU B   8    16734  13750  13847   -619    836  -1107       C  
ATOM   1758  O   GLU B   8      21.573  26.132  23.675  1.00119.59           O  
ANISOU 1758  O   GLU B   8    17045  14074  14318   -599    824  -1137       O  
ATOM   1759  CB  GLU B   8      22.959  27.987  21.324  1.00112.83           C  
ANISOU 1759  CB  GLU B   8    16431  13302  13138   -648    997  -1212       C  
ATOM   1760  CG  GLU B   8      23.563  29.238  20.706  1.00112.31           C  
ANISOU 1760  CG  GLU B   8    16426  13293  12954   -667   1074  -1194       C  
ATOM   1761  CD  GLU B   8      25.078  29.304  20.811  1.00112.06           C  
ANISOU 1761  CD  GLU B   8    16367  13278  12931   -640   1228  -1242       C  
ATOM   1762  OE1 GLU B   8      25.719  28.275  21.114  1.00112.11           O  
ANISOU 1762  OE1 GLU B   8    16330  13248  13017   -610   1280  -1310       O  
ATOM   1763  OE2 GLU B   8      25.629  30.397  20.575  1.00113.59           O  
ANISOU 1763  OE2 GLU B   8    16582  13519  13060   -649   1295  -1209       O  
ATOM   1764  N   ASP B   9      20.360  27.926  23.014  1.00118.69           N  
ANISOU 1764  N   ASP B   9    17021  14019  14057   -648    734  -1043       N  
ATOM   1765  CA  ASP B   9      19.050  27.277  22.945  1.00122.46           C  
ANISOU 1765  CA  ASP B   9    17507  14455  14566   -667    596  -1023       C  
ATOM   1766  C   ASP B   9      18.460  27.662  21.589  1.00127.13           C  
ANISOU 1766  C   ASP B   9    18242  15048  15014   -714    539  -1040       C  
ATOM   1767  O   ASP B   9      18.710  28.763  21.098  1.00128.01           O  
ANISOU 1767  O   ASP B   9    18407  15202  15027   -733    577  -1016       O  
ATOM   1768  CB  ASP B   9      18.113  27.761  24.066  1.00122.93           C  
ANISOU 1768  CB  ASP B   9    17458  14536  14715   -658    515   -918       C  
ATOM   1769  CG  ASP B   9      18.608  27.407  25.478  1.00125.81           C  
ANISOU 1769  CG  ASP B   9    17674  14913  15214   -615    561   -890       C  
ATOM   1770  OD1 ASP B   9      19.464  26.506  25.634  1.00126.64           O  
ANISOU 1770  OD1 ASP B   9    17753  14992  15372   -593    626   -946       O  
ATOM   1771  OD2 ASP B   9      18.123  28.040  26.449  1.00125.21           O  
ANISOU 1771  OD2 ASP B   9    17502  14877  15193   -605    529   -811       O  
ATOM   1772  N   VAL B  10      17.685  26.764  20.984  1.00132.62           N  
ANISOU 1772  N   VAL B  10    18997  15695  15700   -736    446  -1078       N  
ATOM   1773  CA  VAL B  10      17.044  27.025  19.685  1.00140.37           C  
ANISOU 1773  CA  VAL B  10    20115  16677  16543   -785    378  -1095       C  
ATOM   1774  C   VAL B  10      15.712  26.271  19.548  1.00148.58           C  
ANISOU 1774  C   VAL B  10    21167  17663  17623   -805    227  -1084       C  
ATOM   1775  O   VAL B  10      15.603  25.139  20.028  1.00150.48           O  
ANISOU 1775  O   VAL B  10    21349  17853  17976   -784    200  -1115       O  
ATOM   1776  CB  VAL B  10      17.964  26.643  18.495  1.00144.32           C  
ANISOU 1776  CB  VAL B  10    20730  17182  16921   -799    464  -1209       C  
ATOM   1777  CG1 VAL B  10      18.883  27.799  18.123  1.00144.38           C  
ANISOU 1777  CG1 VAL B  10    20777  17256  16823   -807    575  -1195       C  
ATOM   1778  CG2 VAL B  10      18.764  25.375  18.788  1.00142.62           C  
ANISOU 1778  CG2 VAL B  10    20471  16922  16796   -763    530  -1304       C  
ATOM   1779  N   PRO B  11      14.686  26.890  18.912  1.00153.98           N  
ANISOU 1779  N   PRO B  11    21921  18356  18228   -848    123  -1034       N  
ATOM   1780  CA  PRO B  11      14.517  28.259  18.440  1.00153.03           C  
ANISOU 1780  CA  PRO B  11    21855  18287  18003   -879    119   -969       C  
ATOM   1781  C   PRO B  11      13.361  28.944  19.190  1.00148.64           C  
ANISOU 1781  C   PRO B  11    21221  17730  17526   -882     15   -854       C  
ATOM   1782  O   PRO B  11      12.952  28.469  20.255  1.00144.79           O  
ANISOU 1782  O   PRO B  11    20620  17218  17174   -852    -20   -823       O  
ATOM   1783  CB  PRO B  11      14.085  28.046  16.987  1.00158.50           C  
ANISOU 1783  CB  PRO B  11    22697  18973  18551   -930     55  -1018       C  
ATOM   1784  CG  PRO B  11      13.329  26.742  17.014  1.00161.81           C  
ANISOU 1784  CG  PRO B  11    23109  19325  19045   -929    -43  -1063       C  
ATOM   1785  CD  PRO B  11      13.643  26.036  18.317  1.00159.61           C  
ANISOU 1785  CD  PRO B  11    22691  19015  18938   -876     -6  -1061       C  
ATOM   1786  N   GLN B  12      12.832  30.028  18.616  1.00145.19           N  
ANISOU 1786  N   GLN B  12    20840  17318  17006   -919    -36   -792       N  
ATOM   1787  CA  GLN B  12      11.836  30.897  19.275  1.00143.21           C  
ANISOU 1787  CA  GLN B  12    20514  17070  16828   -922   -122   -685       C  
ATOM   1788  C   GLN B  12      10.527  30.283  19.824  1.00143.72           C  
ANISOU 1788  C   GLN B  12    20516  17089  17001   -921   -254   -644       C  
ATOM   1789  O   GLN B  12      10.196  30.502  20.999  1.00137.03           O  
ANISOU 1789  O   GLN B  12    19542  16249  16274   -891   -263   -588       O  
ATOM   1790  CB  GLN B  12      11.539  32.104  18.365  1.00142.24           C  
ANISOU 1790  CB  GLN B  12    20477  16975  16593   -969   -158   -630       C  
ATOM   1791  CG  GLN B  12      10.246  32.865  18.652  1.00139.26           C  
ANISOU 1791  CG  GLN B  12    20055  16584  16274   -987   -283   -529       C  
ATOM   1792  CD  GLN B  12      10.286  33.694  19.925  1.00137.19           C  
ANISOU 1792  CD  GLN B  12    19652  16343  16131   -948   -248   -468       C  
ATOM   1793  OE1 GLN B  12      10.262  33.162  21.038  1.00132.37           O  
ANISOU 1793  OE1 GLN B  12    18931  15728  15636   -907   -232   -474       O  
ATOM   1794  NE2 GLN B  12      10.320  35.012  19.763  1.00139.58           N  
ANISOU 1794  NE2 GLN B  12    19955  16671  16408   -964   -242   -408       N  
ATOM   1795  N   ARG B  13       9.793  29.536  18.987  1.00145.21           N  
ANISOU 1795  N   ARG B  13    20791  17236  17148   -954   -354   -674       N  
ATOM   1796  CA  ARG B  13       8.468  28.984  19.359  1.00138.85           C  
ANISOU 1796  CA  ARG B  13    19936  16382  16440   -960   -491   -630       C  
ATOM   1797  C   ARG B  13       8.540  27.983  20.521  1.00138.01           C  
ANISOU 1797  C   ARG B  13    19707  16251  16481   -915   -474   -641       C  
ATOM   1798  O   ARG B  13       7.567  27.290  20.838  1.00130.15           O  
ANISOU 1798  O   ARG B  13    18667  15211  15573   -918   -578   -614       O  
ATOM   1799  CB  ARG B  13       7.753  28.378  18.143  1.00133.12           C  
ANISOU 1799  CB  ARG B  13    19334  15614  15632  -1007   -601   -668       C  
ATOM   1800  CG  ARG B  13       8.263  27.016  17.702  1.00130.43           C  
ANISOU 1800  CG  ARG B  13    19043  15237  15276  -1001   -575   -781       C  
ATOM   1801  CD  ARG B  13       7.187  26.270  16.930  1.00126.89           C  
ANISOU 1801  CD  ARG B  13    18667  14733  14812  -1039   -719   -802       C  
ATOM   1802  NE  ARG B  13       7.556  24.880  16.676  1.00125.53           N  
ANISOU 1802  NE  ARG B  13    18518  14514  14663  -1027   -708   -911       N  
ATOM   1803  CZ  ARG B  13       7.216  23.854  17.449  1.00122.62           C  
ANISOU 1803  CZ  ARG B  13    18056  14088  14445   -999   -749   -914       C  
ATOM   1804  NH1 ARG B  13       6.491  24.049  18.544  1.00120.56           N  
ANISOU 1804  NH1 ARG B  13    17672  13819  14315   -981   -800   -812       N  
ATOM   1805  NH2 ARG B  13       7.602  22.628  17.124  1.00122.28           N  
ANISOU 1805  NH2 ARG B  13    18039  13997  14426   -991   -739  -1019       N  
ATOM   1806  N   ASN B  14       9.722  27.942  21.135  1.00144.32           N  
ANISOU 1806  N   ASN B  14    20450  17080  17304   -877   -343   -673       N  
ATOM   1807  CA  ASN B  14      10.048  27.165  22.327  1.00145.91           C  
ANISOU 1807  CA  ASN B  14    20524  17275  17639   -833   -301   -674       C  
ATOM   1808  C   ASN B  14       8.978  27.187  23.421  1.00137.37           C  
ANISOU 1808  C   ASN B  14    19317  16193  16685   -821   -386   -583       C  
ATOM   1809  O   ASN B  14       8.263  28.180  23.591  1.00135.70           O  
ANISOU 1809  O   ASN B  14    19083  16006  16472   -833   -435   -512       O  
ATOM   1810  CB  ASN B  14      11.380  27.681  22.894  1.00154.83           C  
ANISOU 1810  CB  ASN B  14    21605  18457  18765   -798   -152   -691       C  
ATOM   1811  CG  ASN B  14      12.078  26.672  23.788  1.00161.69           C  
ANISOU 1811  CG  ASN B  14    22378  19315  19741   -758    -88   -721       C  
ATOM   1812  OD1 ASN B  14      12.270  25.510  23.415  1.00168.88           O  
ANISOU 1812  OD1 ASN B  14    23321  20174  20671   -757    -96   -787       O  
ATOM   1813  ND2 ASN B  14      12.486  27.122  24.971  1.00162.23           N  
ANISOU 1813  ND2 ASN B  14    22326  19432  19883   -724    -25   -674       N  
ATOM   1814  N   ALA B  15       8.897  26.081  24.161  1.00126.25           N  
ANISOU 1814  N   ALA B  15    17822  14756  15391   -799   -401   -585       N  
ATOM   1815  CA  ALA B  15       7.939  25.902  25.249  1.00118.00           C  
ANISOU 1815  CA  ALA B  15    16647  13715  14471   -787   -475   -500       C  
ATOM   1816  C   ALA B  15       8.193  26.805  26.465  1.00114.28           C  
ANISOU 1816  C   ALA B  15    16053  13320  14047   -757   -408   -439       C  
ATOM   1817  O   ALA B  15       7.253  27.152  27.186  1.00112.90           O  
ANISOU 1817  O   ALA B  15    15789  13168  13940   -756   -472   -363       O  
ATOM   1818  CB  ALA B  15       7.906  24.441  25.668  1.00115.60           C  
ANISOU 1818  CB  ALA B  15    16285  13362  14275   -774   -502   -516       C  
ATOM   1819  N   ALA B  16       9.454  27.183  26.685  1.00111.10           N  
ANISOU 1819  N   ALA B  16    15643  12960  13611   -733   -280   -476       N  
ATOM   1820  CA  ALA B  16       9.828  28.055  27.806  1.00108.60           C  
ANISOU 1820  CA  ALA B  16    15213  12718  13333   -704   -209   -432       C  
ATOM   1821  C   ALA B  16       9.760  29.547  27.468  1.00107.08           C  
ANISOU 1821  C   ALA B  16    15059  12561  13067   -715   -196   -413       C  
ATOM   1822  O   ALA B  16      10.589  30.333  27.932  1.00105.79           O  
ANISOU 1822  O   ALA B  16    14855  12449  12892   -693   -101   -418       O  
ATOM   1823  CB  ALA B  16      11.209  27.687  28.339  1.00106.61           C  
ANISOU 1823  CB  ALA B  16    14915  12491  13100   -670    -84   -475       C  
ATOM   1824  N   THR B  17       8.765  29.926  26.663  1.00110.84           N  
ANISOU 1824  N   THR B  17    15609  13004  13499   -751   -296   -389       N  
ATOM   1825  CA  THR B  17       8.446  31.338  26.390  1.00111.15           C  
ANISOU 1825  CA  THR B  17    15669  13068  13494   -766   -311   -353       C  
ATOM   1826  C   THR B  17       7.816  31.961  27.642  1.00109.69           C  
ANISOU 1826  C   THR B  17    15339  12930  13409   -744   -331   -289       C  
ATOM   1827  O   THR B  17       7.482  33.162  27.667  1.00107.28           O  
ANISOU 1827  O   THR B  17    15016  12645  13099   -749   -345   -256       O  
ATOM   1828  CB  THR B  17       7.516  31.512  25.152  1.00111.74           C  
ANISOU 1828  CB  THR B  17    15864  13093  13500   -815   -423   -339       C  
ATOM   1829  OG1 THR B  17       7.382  32.905  24.841  1.00113.87           O  
ANISOU 1829  OG1 THR B  17    16155  13383  13727   -830   -428   -303       O  
ATOM   1830  CG2 THR B  17       6.121  30.934  25.404  1.00109.50           C  
ANISOU 1830  CG2 THR B  17    15535  12773  13296   -827   -555   -291       C  
ATOM   1831  N   PHE B  18       7.660  31.123  28.672  1.00102.36           N  
ANISOU 1831  N   PHE B  18    14301  12019  12573   -719   -332   -273       N  
ATOM   1832  CA  PHE B  18       7.089  31.534  29.942  1.00 95.24           C  
ANISOU 1832  CA  PHE B  18    13250  11174  11763   -697   -345   -218       C  
ATOM   1833  C   PHE B  18       8.134  31.467  31.052  1.00 90.68           C  
ANISOU 1833  C   PHE B  18    12570  10664  11221   -658   -231   -233       C  
ATOM   1834  O   PHE B  18       8.105  30.593  31.918  1.00 88.81           O  
ANISOU 1834  O   PHE B  18    12240  10449  11054   -641   -228   -214       O  
ATOM   1835  CB  PHE B  18       5.871  30.673  30.300  1.00 97.47           C  
ANISOU 1835  CB  PHE B  18    13476  11434  12126   -707   -453   -168       C  
ATOM   1836  CG  PHE B  18       4.732  30.763  29.312  1.00103.32           C  
ANISOU 1836  CG  PHE B  18    14302  12109  12844   -746   -576   -145       C  
ATOM   1837  CD1 PHE B  18       4.566  31.885  28.493  1.00105.33           C  
ANISOU 1837  CD1 PHE B  18    14638  12350  13032   -769   -597   -145       C  
ATOM   1838  CD2 PHE B  18       3.800  29.731  29.223  1.00102.83           C  
ANISOU 1838  CD2 PHE B  18    14235  11999  12837   -763   -677   -118       C  
ATOM   1839  CE1 PHE B  18       3.512  31.961  27.591  1.00104.94           C  
ANISOU 1839  CE1 PHE B  18    14667  12243  12963   -807   -716   -118       C  
ATOM   1840  CE2 PHE B  18       2.742  29.805  28.327  1.00103.24           C  
ANISOU 1840  CE2 PHE B  18    14365  11991  12871   -800   -796    -96       C  
ATOM   1841  CZ  PHE B  18       2.599  30.919  27.510  1.00104.74           C  
ANISOU 1841  CZ  PHE B  18    14638  12171  12989   -823   -816    -96       C  
ATOM   1842  N   ASN B  19       9.080  32.396  30.994  1.00 88.70           N  
ANISOU 1842  N   ASN B  19    12336  10445  10922   -645   -140   -265       N  
ATOM   1843  CA  ASN B  19      10.052  32.590  32.061  1.00 82.78           C  
ANISOU 1843  CA  ASN B  19    11485   9765  10204   -608    -35   -279       C  
ATOM   1844  C   ASN B  19       9.438  32.697  33.448  1.00 79.57           C  
ANISOU 1844  C   ASN B  19    10919   9429   9885   -588    -54   -231       C  
ATOM   1845  O   ASN B  19      10.015  32.165  34.389  1.00 78.99           O  
ANISOU 1845  O   ASN B  19    10755   9406   9851   -564      2   -230       O  
ATOM   1846  CB  ASN B  19      10.921  33.818  31.813  1.00 85.46           C  
ANISOU 1846  CB  ASN B  19    11855  10126  10490   -601     46   -310       C  
ATOM   1847  CG  ASN B  19      11.790  33.680  30.583  1.00 89.09           C  
ANISOU 1847  CG  ASN B  19    12457  10536  10857   -617     94   -359       C  
ATOM   1848  OD1 ASN B  19      12.325  34.666  30.078  1.00 91.56           O  
ANISOU 1848  OD1 ASN B  19    12821  10851  11116   -622    140   -375       O  
ATOM   1849  ND2 ASN B  19      11.934  32.455  30.090  1.00 90.32           N  
ANISOU 1849  ND2 ASN B  19    12674  10645  10997   -626     83   -385       N  
ATOM   1850  N   PRO B  20       8.280  33.405  33.593  1.00 78.36           N  
ANISOU 1850  N   PRO B  20    10726   9285   9761   -598   -132   -192       N  
ATOM   1851  CA  PRO B  20       7.703  33.394  34.936  1.00 76.93           C  
ANISOU 1851  CA  PRO B  20    10389   9182   9660   -578   -145   -152       C  
ATOM   1852  C   PRO B  20       7.188  32.028  35.360  1.00 76.41           C  
ANISOU 1852  C   PRO B  20    10274   9112   9648   -583   -195   -111       C  
ATOM   1853  O   PRO B  20       7.050  31.775  36.562  1.00 81.02           O  
ANISOU 1853  O   PRO B  20    10724   9772  10288   -565   -180    -78       O  
ATOM   1854  CB  PRO B  20       6.543  34.388  34.837  1.00 77.92           C  
ANISOU 1854  CB  PRO B  20    10494   9304   9808   -590   -222   -125       C  
ATOM   1855  CG  PRO B  20       6.967  35.327  33.767  1.00 78.17           C  
ANISOU 1855  CG  PRO B  20    10641   9286   9774   -604   -206   -157       C  
ATOM   1856  CD  PRO B  20       7.574  34.401  32.746  1.00 78.96           C  
ANISOU 1856  CD  PRO B  20    10873   9321   9807   -622   -196   -183       C  
ATOM   1857  N   GLU B  21       6.896  31.159  34.396  1.00 75.52           N  
ANISOU 1857  N   GLU B  21    10264   8912   9518   -608   -257   -111       N  
ATOM   1858  CA  GLU B  21       6.526  29.789  34.723  1.00 74.77           C  
ANISOU 1858  CA  GLU B  21    10126   8798   9483   -613   -303    -75       C  
ATOM   1859  C   GLU B  21       7.738  29.093  35.323  1.00 71.14           C  
ANISOU 1859  C   GLU B  21     9622   8371   9037   -590   -210    -95       C  
ATOM   1860  O   GLU B  21       7.741  28.759  36.501  1.00 69.61           O  
ANISOU 1860  O   GLU B  21     9297   8249   8902   -574   -191    -53       O  
ATOM   1861  CB  GLU B  21       6.023  29.054  33.483  1.00 78.05           C  
ANISOU 1861  CB  GLU B  21    10669   9109   9879   -644   -389    -86       C  
ATOM   1862  CG  GLU B  21       5.489  27.653  33.730  1.00 85.18           C  
ANISOU 1862  CG  GLU B  21    11529   9976  10858   -652   -456    -47       C  
ATOM   1863  CD  GLU B  21       4.945  27.002  32.458  1.00 93.29           C  
ANISOU 1863  CD  GLU B  21    12684  10896  11864   -684   -548    -67       C  
ATOM   1864  OE1 GLU B  21       5.302  27.484  31.338  1.00 98.32           O  
ANISOU 1864  OE1 GLU B  21    13455  11491  12410   -698   -536   -124       O  
ATOM   1865  OE2 GLU B  21       4.159  26.010  32.562  1.00 92.69           O  
ANISOU 1865  OE2 GLU B  21    12575  10780  11862   -697   -634    -26       O  
ATOM   1866  N   VAL B  22       8.781  28.917  34.521  1.00 69.50           N  
ANISOU 1866  N   VAL B  22     9520   8116   8773   -589   -151   -157       N  
ATOM   1867  CA  VAL B  22       9.982  28.203  34.962  1.00 68.37           C  
ANISOU 1867  CA  VAL B  22     9343   7987   8647   -568    -64   -181       C  
ATOM   1868  C   VAL B  22      10.676  28.922  36.124  1.00 63.81           C  
ANISOU 1868  C   VAL B  22     8652   7513   8080   -539     25   -174       C  
ATOM   1869  O   VAL B  22      11.663  28.434  36.662  1.00 63.52           O  
ANISOU 1869  O   VAL B  22     8568   7502   8065   -521     97   -183       O  
ATOM   1870  CB  VAL B  22      10.949  27.937  33.779  1.00 71.55           C  
ANISOU 1870  CB  VAL B  22     9887   8316   8985   -574    -14   -258       C  
ATOM   1871  CG1 VAL B  22      12.231  27.240  34.247  1.00 70.98           C  
ANISOU 1871  CG1 VAL B  22     9773   8254   8941   -551     79   -284       C  
ATOM   1872  CG2 VAL B  22      10.230  27.131  32.686  1.00 73.44           C  
ANISOU 1872  CG2 VAL B  22    10230   8459   9215   -603   -108   -271       C  
ATOM   1873  N   GLY B  23      10.121  30.071  36.515  1.00 61.70           N  
ANISOU 1873  N   GLY B  23     8338   7303   7803   -536     14   -158       N  
ATOM   1874  CA  GLY B  23      10.593  30.873  37.658  1.00 60.57           C  
ANISOU 1874  CA  GLY B  23     8078   7264   7669   -509     86   -156       C  
ATOM   1875  C   GLY B  23       9.778  30.587  38.916  1.00 63.62           C  
ANISOU 1875  C   GLY B  23     8314   7736   8123   -504     46    -90       C  
ATOM   1876  O   GLY B  23      10.334  30.361  39.987  1.00 62.61           O  
ANISOU 1876  O   GLY B  23     8078   7690   8020   -486    100    -73       O  
ATOM   1877  N   TYR B  24       8.411  30.740  38.840  1.00 69.22           N  
ANISOU 1877  N   TYR B  24     9006   8437   8857   -521    -49    -50       N  
ATOM   1878  CA  TYR B  24       7.359  29.994  39.575  1.00 74.48           C  
ANISOU 1878  CA  TYR B  24     9569   9139   9591   -530   -121     25       C  
ATOM   1879  C   TYR B  24       7.780  28.744  40.370  1.00 75.59           C  
ANISOU 1879  C   TYR B  24     9625   9314   9781   -526   -104     72       C  
ATOM   1880  O   TYR B  24       7.349  28.526  41.518  1.00 75.07           O  
ANISOU 1880  O   TYR B  24     9421   9342   9759   -522   -113    131       O  
ATOM   1881  CB  TYR B  24       6.292  29.610  38.529  1.00 85.46           C  
ANISOU 1881  CB  TYR B  24    11053  10426  10992   -559   -230     43       C  
ATOM   1882  CG  TYR B  24       5.216  28.634  38.963  1.00 99.64           C  
ANISOU 1882  CG  TYR B  24    12774  12223  12863   -575   -318    121       C  
ATOM   1883  CD1 TYR B  24       4.068  29.086  39.609  1.00105.52           C  
ANISOU 1883  CD1 TYR B  24    13420  13027  13646   -578   -369    170       C  
ATOM   1884  CD2 TYR B  24       5.326  27.262  38.694  1.00103.72           C  
ANISOU 1884  CD2 TYR B  24    13315  12674  13419   -587   -352    145       C  
ATOM   1885  CE1 TYR B  24       3.075  28.202  40.003  1.00110.53           C  
ANISOU 1885  CE1 TYR B  24    13981  13664  14352   -593   -449    247       C  
ATOM   1886  CE2 TYR B  24       4.338  26.370  39.084  1.00109.17           C  
ANISOU 1886  CE2 TYR B  24    13931  13360  14187   -603   -437    223       C  
ATOM   1887  CZ  TYR B  24       3.213  26.843  39.734  1.00112.14           C  
ANISOU 1887  CZ  TYR B  24    14210  13801  14595   -607   -484    277       C  
ATOM   1888  OH  TYR B  24       2.241  25.940  40.113  1.00117.78           O  
ANISOU 1888  OH  TYR B  24    14848  14512  15390   -624   -567    360       O  
ATOM   1889  N   VAL B  25       8.524  27.858  39.682  1.00 74.89           N  
ANISOU 1889  N   VAL B  25     9622   9141   9690   -531    -89     48       N  
ATOM   1890  CA  VAL B  25       8.889  26.551  40.199  1.00 74.76           C  
ANISOU 1890  CA  VAL B  25     9543   9124   9737   -532    -89     93       C  
ATOM   1891  C   VAL B  25      10.099  26.614  41.110  1.00 74.37           C  
ANISOU 1891  C   VAL B  25     9414   9157   9684   -509     12     86       C  
ATOM   1892  O   VAL B  25      10.175  25.895  42.101  1.00 75.78           O  
ANISOU 1892  O   VAL B  25     9475   9398   9919   -508     13    150       O  
ATOM   1893  CB  VAL B  25       9.212  25.582  39.047  1.00 74.87           C  
ANISOU 1893  CB  VAL B  25     9680   9007   9759   -544   -114     58       C  
ATOM   1894  CG1 VAL B  25       8.063  25.535  38.053  1.00 77.81           C  
ANISOU 1894  CG1 VAL B  25    10144   9295  10126   -570   -217     57       C  
ATOM   1895  CG2 VAL B  25      10.494  25.993  38.345  1.00 73.32           C  
ANISOU 1895  CG2 VAL B  25     9587   8775   9497   -531    -23    -31       C  
ATOM   1896  N   ALA B  26      11.049  27.470  40.756  1.00 72.93           N  
ANISOU 1896  N   ALA B  26     9296   8975   9440   -492     93     12       N  
ATOM   1897  CA  ALA B  26      12.283  27.588  41.509  1.00 76.22           C  
ANISOU 1897  CA  ALA B  26     9649   9460   9852   -470    190     -3       C  
ATOM   1898  C   ALA B  26      12.046  27.935  42.975  1.00 78.85           C  
ANISOU 1898  C   ALA B  26     9821   9937  10203   -461    204     49       C  
ATOM   1899  O   ALA B  26      12.885  27.617  43.823  1.00 79.19           O  
ANISOU 1899  O   ALA B  26     9780  10045  10263   -450    260     67       O  
ATOM   1900  CB  ALA B  26      13.216  28.606  40.857  1.00 72.53           C  
ANISOU 1900  CB  ALA B  26     9274   8968   9314   -456    269    -89       C  
ATOM   1901  N   PHE B  27      10.903  28.571  43.261  1.00 83.30           N  
ANISOU 1901  N   PHE B  27    10338  10550  10761   -467    152     71       N  
ATOM   1902  CA  PHE B  27      10.606  29.108  44.591  1.00 88.66           C  
ANISOU 1902  CA  PHE B  27    10869  11376  11442   -457    170    102       C  
ATOM   1903  C   PHE B  27       9.119  29.344  44.873  1.00 93.06           C  
ANISOU 1903  C   PHE B  27    11367  11972  12020   -469     92    147       C  
ATOM   1904  O   PHE B  27       8.486  30.249  44.322  1.00 98.89           O  
ANISOU 1904  O   PHE B  27    12157  12679  12737   -470     65    108       O  
ATOM   1905  CB  PHE B  27      11.425  30.380  44.879  1.00 92.95           C  
ANISOU 1905  CB  PHE B  27    11403  11981  11934   -432    256     29       C  
ATOM   1906  CG  PHE B  27      11.199  31.493  43.903  1.00 98.10           C  
ANISOU 1906  CG  PHE B  27    12161  12564  12547   -429    251    -38       C  
ATOM   1907  CD1 PHE B  27      10.162  32.392  44.087  1.00103.02           C  
ANISOU 1907  CD1 PHE B  27    12744  13227  13172   -430    210    -43       C  
ATOM   1908  CD2 PHE B  27      12.035  31.657  42.804  1.00104.61           C  
ANISOU 1908  CD2 PHE B  27    13121  13288  13338   -428    288    -96       C  
ATOM   1909  CE1 PHE B  27       9.946  33.427  43.186  1.00112.94           C  
ANISOU 1909  CE1 PHE B  27    14092  14415  14403   -430    198    -96       C  
ATOM   1910  CE2 PHE B  27      11.831  32.695  41.896  1.00112.06           C  
ANISOU 1910  CE2 PHE B  27    14160  14174  14246   -430    280   -146       C  
ATOM   1911  CZ  PHE B  27      10.785  33.587  42.088  1.00113.31           C  
ANISOU 1911  CZ  PHE B  27    14275  14365  14412   -431    232   -143       C  
ATOM   1912  N   ILE B  28       8.613  28.481  45.753  1.00 93.95           N  
ANISOU 1912  N   ILE B  28    11364  12153  12179   -481     56    233       N  
ATOM   1913  CA  ILE B  28       7.220  28.321  46.251  1.00 93.33           C  
ANISOU 1913  CA  ILE B  28    11196  12127  12137   -496    -19    303       C  
ATOM   1914  C   ILE B  28       7.106  26.946  45.635  1.00 96.56           C  
ANISOU 1914  C   ILE B  28    11661  12426  12603   -517    -80    357       C  
ATOM   1915  O   ILE B  28       6.434  26.037  46.166  1.00102.87           O  
ANISOU 1915  O   ILE B  28    12373  13253  13460   -535   -136    449       O  
ATOM   1916  CB  ILE B  28       6.043  29.224  45.762  1.00 90.68           C  
ANISOU 1916  CB  ILE B  28    10893  11765  11795   -500    -74    277       C  
ATOM   1917  CG1 ILE B  28       4.766  28.888  46.555  1.00 92.10           C  
ANISOU 1917  CG1 ILE B  28    10947  12025  12022   -515   -137    361       C  
ATOM   1918  CG2 ILE B  28       5.730  29.036  44.283  1.00 94.88           C  
ANISOU 1918  CG2 ILE B  28    11584  12134  12332   -515   -135    253       C  
ATOM   1919  CD1 ILE B  28       4.734  29.440  47.970  1.00 91.45           C  
ANISOU 1919  CD1 ILE B  28    10705  12122  11919   -502    -84    371       C  
ATOM   1920  N   GLY B  29       7.799  26.812  44.499  1.00 88.76           N  
ANISOU 1920  N   GLY B  29    10815  11312  11597   -515    -66    295       N  
ATOM   1921  CA  GLY B  29       8.189  25.525  44.000  1.00 80.48           C  
ANISOU 1921  CA  GLY B  29     9816  10166  10598   -527    -92    319       C  
ATOM   1922  C   GLY B  29       9.280  25.082  44.947  1.00 73.64           C  
ANISOU 1922  C   GLY B  29     8857   9376   9746   -516    -21    345       C  
ATOM   1923  O   GLY B  29       9.134  25.190  46.165  1.00 72.10           O  
ANISOU 1923  O   GLY B  29     8523   9315   9556   -515     -4    402       O  
ATOM   1924  N   LYS B  30      10.398  24.636  44.388  1.00 67.95           N  
ANISOU 1924  N   LYS B  30     8214   8576   9029   -508     25    300       N  
ATOM   1925  CA  LYS B  30      11.433  23.972  45.165  1.00 62.71           C  
ANISOU 1925  CA  LYS B  30     7468   7958   8401   -502     77    334       C  
ATOM   1926  C   LYS B  30      12.228  24.782  46.185  1.00 62.81           C  
ANISOU 1926  C   LYS B  30     7393   8105   8365   -483    165    321       C  
ATOM   1927  O   LYS B  30      12.053  24.615  47.404  1.00 64.53           O  
ANISOU 1927  O   LYS B  30     7470   8450   8600   -488    164    396       O  
ATOM   1928  CB  LYS B  30      12.426  23.308  44.229  1.00 60.67           C  
ANISOU 1928  CB  LYS B  30     7317   7570   8164   -497    105    279       C  
ATOM   1929  CG  LYS B  30      12.126  21.854  44.006  1.00 60.42           C  
ANISOU 1929  CG  LYS B  30     7275   7450   8232   -516     33    338       C  
ATOM   1930  CD  LYS B  30      12.949  21.254  42.888  1.00 59.72           C  
ANISOU 1930  CD  LYS B  30     7308   7220   8163   -511     53    262       C  
ATOM   1931  CE  LYS B  30      12.723  19.742  42.851  1.00 61.97           C  
ANISOU 1931  CE  LYS B  30     7556   7423   8569   -528    -19    323       C  
ATOM   1932  NZ  LYS B  30      11.288  19.302  42.883  1.00 59.48           N  
ANISOU 1932  NZ  LYS B  30     7205   7093   8300   -552   -130    397       N  
ATOM   1933  N   TYR B  31      13.095  25.663  45.683  1.00 61.53           N  
ANISOU 1933  N   TYR B  31     7316   7920   8143   -463    238    226       N  
ATOM   1934  CA  TYR B  31      14.236  26.126  46.471  1.00 59.68           C  
ANISOU 1934  CA  TYR B  31     7018   7776   7883   -444    328    205       C  
ATOM   1935  C   TYR B  31      14.011  27.433  47.171  1.00 59.56           C  
ANISOU 1935  C   TYR B  31     6940   7884   7806   -430    361    175       C  
ATOM   1936  O   TYR B  31      14.737  27.761  48.095  1.00 60.23           O  
ANISOU 1936  O   TYR B  31     6938   8074   7874   -418    420    174       O  
ATOM   1937  CB  TYR B  31      15.491  26.223  45.616  1.00 58.38           C  
ANISOU 1937  CB  TYR B  31     6965   7516   7700   -428    398    123       C  
ATOM   1938  CG  TYR B  31      15.739  24.992  44.801  1.00 57.75           C  
ANISOU 1938  CG  TYR B  31     6957   7305   7680   -439    370    129       C  
ATOM   1939  CD1 TYR B  31      16.126  23.805  45.407  1.00 57.96           C  
ANISOU 1939  CD1 TYR B  31     6898   7335   7788   -446    359    200       C  
ATOM   1940  CD2 TYR B  31      15.583  25.011  43.426  1.00 58.07           C  
ANISOU 1940  CD2 TYR B  31     7147   7219   7700   -442    352     63       C  
ATOM   1941  CE1 TYR B  31      16.350  22.661  44.665  1.00 60.05           C  
ANISOU 1941  CE1 TYR B  31     7222   7472   8122   -454    331    198       C  
ATOM   1942  CE2 TYR B  31      15.818  23.880  42.667  1.00 60.47           C  
ANISOU 1942  CE2 TYR B  31     7516   7403   8058   -451    327     55       C  
ATOM   1943  CZ  TYR B  31      16.194  22.698  43.292  1.00 61.36           C  
ANISOU 1943  CZ  TYR B  31     7538   7512   8262   -455    316    120       C  
ATOM   1944  OH  TYR B  31      16.415  21.548  42.549  1.00 61.78           O  
ANISOU 1944  OH  TYR B  31     7647   7440   8385   -462    289    105       O  
ATOM   1945  N   GLY B  32      13.024  28.189  46.715  1.00 62.19           N  
ANISOU 1945  N   GLY B  32     7316   8201   8111   -433    321    148       N  
ATOM   1946  CA  GLY B  32      12.701  29.478  47.308  1.00 62.99           C  
ANISOU 1946  CA  GLY B  32     7358   8408   8166   -419    345    110       C  
ATOM   1947  C   GLY B  32      12.310  29.314  48.749  1.00 63.98           C  
ANISOU 1947  C   GLY B  32     7316   8694   8301   -423    339    177       C  
ATOM   1948  O   GLY B  32      12.607  30.162  49.582  1.00 62.82           O  
ANISOU 1948  O   GLY B  32     7088   8664   8116   -408    390    144       O  
ATOM   1949  N   GLN B  33      11.671  28.189  49.041  1.00 67.89           N  
ANISOU 1949  N   GLN B  33     7755   9194   8845   -446    278    273       N  
ATOM   1950  CA  GLN B  33      11.171  27.901  50.376  1.00 71.69           C  
ANISOU 1950  CA  GLN B  33     8074   9830   9334   -456    264    355       C  
ATOM   1951  C   GLN B  33      12.296  27.935  51.420  1.00 69.02           C  
ANISOU 1951  C   GLN B  33     7642   9610   8971   -447    337    361       C  
ATOM   1952  O   GLN B  33      12.067  27.751  52.607  1.00 70.86           O  
ANISOU 1952  O   GLN B  33     7736   9993   9197   -457    337    425       O  
ATOM   1953  CB  GLN B  33      10.444  26.543  50.373  1.00 76.75           C  
ANISOU 1953  CB  GLN B  33     8684  10433  10046   -485    184    467       C  
ATOM   1954  CG  GLN B  33       9.174  26.508  49.517  1.00 80.43           C  
ANISOU 1954  CG  GLN B  33     9218  10804  10538   -497    102    472       C  
ATOM   1955  CD  GLN B  33       8.646  25.100  49.257  1.00 82.96           C  
ANISOU 1955  CD  GLN B  33     9535  11045  10940   -523     21    567       C  
ATOM   1956  OE1 GLN B  33       9.384  24.112  49.350  1.00 83.24           O  
ANISOU 1956  OE1 GLN B  33     9559  11046  11022   -530     28    611       O  
ATOM   1957  NE2 GLN B  33       7.360  25.005  48.909  1.00 83.25           N  
ANISOU 1957  NE2 GLN B  33     9581  11045  11006   -538    -58    600       N  
ATOM   1958  N   GLN B  34      13.511  28.201  50.965  1.00 67.65           N  
ANISOU 1958  N   GLN B  34     7546   9375   8784   -429    399    292       N  
ATOM   1959  CA  GLN B  34      14.714  28.049  51.779  1.00 67.43           C  
ANISOU 1959  CA  GLN B  34     7446   9426   8747   -422    463    302       C  
ATOM   1960  C   GLN B  34      15.683  29.178  51.490  1.00 66.35           C  
ANISOU 1960  C   GLN B  34     7370   9275   8563   -395    540    190       C  
ATOM   1961  O   GLN B  34      16.592  29.456  52.278  1.00 66.04           O  
ANISOU 1961  O   GLN B  34     7262   9328   8503   -385    598    176       O  
ATOM   1962  CB  GLN B  34      15.385  26.712  51.460  1.00 67.43           C  
ANISOU 1962  CB  GLN B  34     7474   9332   8815   -435    452    362       C  
ATOM   1963  CG  GLN B  34      14.618  25.508  51.989  1.00 69.21           C  
ANISOU 1963  CG  GLN B  34     7608   9589   9100   -464    379    489       C  
ATOM   1964  CD  GLN B  34      14.413  24.432  50.942  1.00 69.62           C  
ANISOU 1964  CD  GLN B  34     7753   9471   9229   -476    322    516       C  
ATOM   1965  OE1 GLN B  34      15.312  24.127  50.157  1.00 69.13           O  
ANISOU 1965  OE1 GLN B  34     7785   9288   9192   -466    352    467       O  
ATOM   1966  NE2 GLN B  34      13.224  23.837  50.935  1.00 72.55           N  
ANISOU 1966  NE2 GLN B  34     8093   9832   9641   -498    240    590       N  
ATOM   1967  N   LEU B  35      15.468  29.823  50.347  1.00 64.89           N  
ANISOU 1967  N   LEU B  35     7314   8976   8367   -385    537    115       N  
ATOM   1968  CA  LEU B  35      16.326  30.881  49.858  1.00 63.11           C  
ANISOU 1968  CA  LEU B  35     7162   8711   8105   -362    603     13       C  
ATOM   1969  C   LEU B  35      16.454  32.071  50.808  1.00 64.51           C  
ANISOU 1969  C   LEU B  35     7244   9025   8240   -344    646    -38       C  
ATOM   1970  O   LEU B  35      15.465  32.564  51.356  1.00 64.79           O  
ANISOU 1970  O   LEU B  35     7206   9150   8260   -346    614    -35       O  
ATOM   1971  CB  LEU B  35      15.844  31.352  48.483  1.00 61.18           C  
ANISOU 1971  CB  LEU B  35     7063   8329   7854   -361    576    -41       C  
ATOM   1972  CG  LEU B  35      16.068  30.415  47.290  1.00 59.87           C  
ANISOU 1972  CG  LEU B  35     7023   8008   7715   -373    556    -31       C  
ATOM   1973  CD1 LEU B  35      15.444  30.988  46.030  1.00 59.66           C  
ANISOU 1973  CD1 LEU B  35     7128   7873   7666   -377    522    -79       C  
ATOM   1974  CD2 LEU B  35      17.536  30.123  47.042  1.00 58.98           C  
ANISOU 1974  CD2 LEU B  35     6955   7847   7609   -361    629    -62       C  
ATOM   1975  N   ASN B  36      17.694  32.522  50.977  1.00 65.56           N  
ANISOU 1975  N   ASN B  36     7379   9171   8358   -327    718    -91       N  
ATOM   1976  CA  ASN B  36      18.025  33.714  51.747  1.00 65.25           C  
ANISOU 1976  CA  ASN B  36     7265   9242   8284   -307    765   -159       C  
ATOM   1977  C   ASN B  36      19.282  34.385  51.199  1.00 63.64           C  
ANISOU 1977  C   ASN B  36     7137   8967   8075   -286    835   -237       C  
ATOM   1978  O   ASN B  36      20.155  33.717  50.667  1.00 63.10           O  
ANISOU 1978  O   ASN B  36     7135   8812   8027   -288    863   -223       O  
ATOM   1979  CB  ASN B  36      18.240  33.345  53.205  1.00 65.78           C  
ANISOU 1979  CB  ASN B  36     7178   9479   8337   -312    777   -108       C  
ATOM   1980  CG  ASN B  36      19.248  32.235  53.368  1.00 66.99           C  
ANISOU 1980  CG  ASN B  36     7323   9611   8518   -322    798    -45       C  
ATOM   1981  OD1 ASN B  36      20.462  32.456  53.252  1.00 66.14           O  
ANISOU 1981  OD1 ASN B  36     7245   9472   8414   -308    858    -88       O  
ATOM   1982  ND2 ASN B  36      18.751  31.024  53.620  1.00 68.37           N  
ANISOU 1982  ND2 ASN B  36     7455   9797   8723   -346    747     59       N  
ATOM   1983  N   PHE B  37      19.378  35.703  51.359  1.00 64.61           N  
ANISOU 1983  N   PHE B  37     7243   9128   8179   -267    865   -320       N  
ATOM   1984  CA  PHE B  37      20.492  36.499  50.828  1.00 63.76           C  
ANISOU 1984  CA  PHE B  37     7203   8953   8071   -248    928   -395       C  
ATOM   1985  C   PHE B  37      21.861  35.856  51.034  1.00 62.42           C  
ANISOU 1985  C   PHE B  37     7028   8777   7913   -245    985   -378       C  
ATOM   1986  O   PHE B  37      22.819  36.184  50.326  1.00 60.02           O  
ANISOU 1986  O   PHE B  37     6806   8383   7617   -234   1036   -422       O  
ATOM   1987  CB  PHE B  37      20.495  37.901  51.439  1.00 65.06           C  
ANISOU 1987  CB  PHE B  37     7294   9201   8223   -228    951   -478       C  
ATOM   1988  CG  PHE B  37      19.359  38.784  50.986  1.00 65.81           C  
ANISOU 1988  CG  PHE B  37     7415   9266   8323   -225    906   -516       C  
ATOM   1989  CD1 PHE B  37      18.722  38.575  49.773  1.00 66.17           C  
ANISOU 1989  CD1 PHE B  37     7580   9182   8378   -239    863   -494       C  
ATOM   1990  CD2 PHE B  37      18.964  39.870  51.760  1.00 66.14           C  
ANISOU 1990  CD2 PHE B  37     7358   9408   8365   -210    907   -581       C  
ATOM   1991  CE1 PHE B  37      17.688  39.415  49.358  1.00 67.59           C  
ANISOU 1991  CE1 PHE B  37     7780   9331   8570   -238    817   -524       C  
ATOM   1992  CE2 PHE B  37      17.936  40.710  51.353  1.00 65.51           C  
ANISOU 1992  CE2 PHE B  37     7293   9293   8303   -207    864   -617       C  
ATOM   1993  CZ  PHE B  37      17.294  40.482  50.149  1.00 65.91           C  
ANISOU 1993  CZ  PHE B  37     7464   9213   8367   -222    818   -585       C  
ATOM   1994  N   GLY B  38      21.938  34.951  52.009  1.00 63.22           N  
ANISOU 1994  N   GLY B  38     7028   8974   8017   -256    974   -308       N  
ATOM   1995  CA  GLY B  38      23.143  34.152  52.255  1.00 63.67           C  
ANISOU 1995  CA  GLY B  38     7070   9024   8099   -258   1015   -273       C  
ATOM   1996  C   GLY B  38      23.524  33.345  51.029  1.00 62.09           C  
ANISOU 1996  C   GLY B  38     6998   8660   7933   -263   1020   -257       C  
ATOM   1997  O   GLY B  38      24.492  33.687  50.329  1.00 61.51           O  
ANISOU 1997  O   GLY B  38     7006   8499   7868   -250   1077   -310       O  
ATOM   1998  N   VAL B  39      22.731  32.300  50.765  1.00 60.31           N  
ANISOU 1998  N   VAL B  39     6790   8395   7729   -284    961   -187       N  
ATOM   1999  CA  VAL B  39      22.892  31.431  49.596  1.00 58.07           C  
ANISOU 1999  CA  VAL B  39     6625   7960   7480   -291    953   -174       C  
ATOM   2000  C   VAL B  39      23.049  32.255  48.322  1.00 60.42           C  
ANISOU 2000  C   VAL B  39     7062   8143   7753   -280    981   -257       C  
ATOM   2001  O   VAL B  39      23.733  31.835  47.383  1.00 65.05           O  
ANISOU 2001  O   VAL B  39     7747   8614   8354   -279   1013   -278       O  
ATOM   2002  CB  VAL B  39      21.728  30.430  49.418  1.00 56.41           C  
ANISOU 2002  CB  VAL B  39     6417   7723   7294   -314    870   -100       C  
ATOM   2003  CG1 VAL B  39      20.756  30.489  50.589  1.00 57.44           C  
ANISOU 2003  CG1 VAL B  39     6415   8000   7409   -325    821    -43       C  
ATOM   2004  CG2 VAL B  39      20.986  30.666  48.117  1.00 55.87           C  
ANISOU 2004  CG2 VAL B  39     6483   7535   7210   -319    836   -138       C  
ATOM   2005  N   ALA B  40      22.436  33.436  48.293  1.00 59.70           N  
ANISOU 2005  N   ALA B  40     6975   8085   7624   -273    971   -304       N  
ATOM   2006  CA  ALA B  40      22.567  34.321  47.145  1.00 58.41           C  
ANISOU 2006  CA  ALA B  40     6933   7824   7438   -266    994   -372       C  
ATOM   2007  C   ALA B  40      23.997  34.863  47.040  1.00 57.58           C  
ANISOU 2007  C   ALA B  40     6846   7698   7333   -248   1082   -427       C  
ATOM   2008  O   ALA B  40      24.656  34.666  46.020  1.00 55.25           O  
ANISOU 2008  O   ALA B  40     6659   7295   7039   -248   1119   -450       O  
ATOM   2009  CB  ALA B  40      21.536  35.439  47.204  1.00 57.71           C  
ANISOU 2009  CB  ALA B  40     6828   7773   7324   -264    955   -402       C  
ATOM   2010  N   ARG B  41      24.477  35.508  48.106  1.00 59.10           N  
ANISOU 2010  N   ARG B  41     6931   7998   7527   -233   1114   -447       N  
ATOM   2011  CA  ARG B  41      25.841  36.049  48.137  1.00 59.97           C  
ANISOU 2011  CA  ARG B  41     7042   8098   7646   -215   1194   -496       C  
ATOM   2012  C   ARG B  41      26.832  34.955  47.803  1.00 59.53           C  
ANISOU 2012  C   ARG B  41     7024   7974   7621   -218   1234   -468       C  
ATOM   2013  O   ARG B  41      27.814  35.207  47.074  1.00 59.69           O  
ANISOU 2013  O   ARG B  41     7118   7913   7647   -209   1297   -510       O  
ATOM   2014  CB  ARG B  41      26.181  36.669  49.501  1.00 61.22           C  
ANISOU 2014  CB  ARG B  41     7061   8395   7804   -202   1213   -513       C  
ATOM   2015  CG  ARG B  41      27.677  36.887  49.760  1.00 61.80           C  
ANISOU 2015  CG  ARG B  41     7113   8470   7899   -187   1289   -544       C  
ATOM   2016  CD  ARG B  41      27.926  37.348  51.197  1.00 64.30           C  
ANISOU 2016  CD  ARG B  41     7283   8938   8211   -177   1296   -556       C  
ATOM   2017  NE  ARG B  41      28.951  36.570  51.904  1.00 64.41           N  
ANISOU 2017  NE  ARG B  41     7229   8994   8248   -179   1327   -516       N  
ATOM   2018  CZ  ARG B  41      28.716  35.448  52.595  1.00 64.02           C  
ANISOU 2018  CZ  ARG B  41     7109   9009   8206   -196   1292   -434       C  
ATOM   2019  NH1 ARG B  41      27.484  34.931  52.681  1.00 62.53           N  
ANISOU 2019  NH1 ARG B  41     6908   8851   8001   -213   1227   -383       N  
ATOM   2020  NH2 ARG B  41      29.730  34.830  53.191  1.00 62.58           N  
ANISOU 2020  NH2 ARG B  41     6865   8857   8054   -198   1321   -398       N  
ATOM   2021  N   VAL B  42      26.553  33.752  48.326  1.00 56.30           N  
ANISOU 2021  N   VAL B  42     6559   7596   7236   -232   1196   -397       N  
ATOM   2022  CA  VAL B  42      27.466  32.620  48.197  1.00 55.10           C  
ANISOU 2022  CA  VAL B  42     6415   7387   7132   -234   1226   -365       C  
ATOM   2023  C   VAL B  42      27.444  32.075  46.789  1.00 54.47           C  
ANISOU 2023  C   VAL B  42     6476   7161   7058   -241   1229   -382       C  
ATOM   2024  O   VAL B  42      28.463  31.593  46.296  1.00 54.01           O  
ANISOU 2024  O   VAL B  42     6463   7027   7032   -235   1283   -399       O  
ATOM   2025  CB  VAL B  42      27.182  31.497  49.206  1.00 54.98           C  
ANISOU 2025  CB  VAL B  42     6288   7447   7153   -249   1179   -276       C  
ATOM   2026  CG1 VAL B  42      28.353  30.517  49.258  1.00 54.36           C  
ANISOU 2026  CG1 VAL B  42     6194   7320   7138   -248   1219   -248       C  
ATOM   2027  CG2 VAL B  42      26.950  32.095  50.586  1.00 56.50           C  
ANISOU 2027  CG2 VAL B  42     6344   7805   7319   -247   1167   -260       C  
ATOM   2028  N   PHE B  43      26.289  32.179  46.137  1.00 53.77           N  
ANISOU 2028  N   PHE B  43     6455   7037   6939   -253   1171   -382       N  
ATOM   2029  CA  PHE B  43      26.171  31.757  44.740  1.00 54.08           C  
ANISOU 2029  CA  PHE B  43     6634   6944   6969   -261   1167   -407       C  
ATOM   2030  C   PHE B  43      26.937  32.677  43.785  1.00 53.78           C  
ANISOU 2030  C   PHE B  43     6697   6841   6895   -251   1237   -480       C  
ATOM   2031  O   PHE B  43      27.930  32.259  43.210  1.00 53.39           O  
ANISOU 2031  O   PHE B  43     6701   6720   6862   -246   1298   -506       O  
ATOM   2032  CB  PHE B  43      24.695  31.580  44.327  1.00 53.35           C  
ANISOU 2032  CB  PHE B  43     6582   6833   6855   -280   1078   -381       C  
ATOM   2033  CG  PHE B  43      24.476  31.483  42.836  1.00 53.05           C  
ANISOU 2033  CG  PHE B  43     6697   6673   6786   -291   1071   -418       C  
ATOM   2034  CD1 PHE B  43      24.569  30.256  42.186  1.00 53.81           C  
ANISOU 2034  CD1 PHE B  43     6851   6681   6912   -301   1057   -410       C  
ATOM   2035  CD2 PHE B  43      24.161  32.620  42.073  1.00 52.11           C  
ANISOU 2035  CD2 PHE B  43     6661   6529   6610   -292   1073   -463       C  
ATOM   2036  CE1 PHE B  43      24.357  30.167  40.808  1.00 53.25           C  
ANISOU 2036  CE1 PHE B  43     6921   6508   6803   -312   1050   -452       C  
ATOM   2037  CE2 PHE B  43      23.964  32.530  40.702  1.00 50.61           C  
ANISOU 2037  CE2 PHE B  43     6611   6238   6382   -306   1064   -493       C  
ATOM   2038  CZ  PHE B  43      24.056  31.304  40.074  1.00 51.46           C  
ANISOU 2038  CZ  PHE B  43     6777   6267   6507   -316   1053   -490       C  
ATOM   2039  N   PHE B  44      26.496  33.924  43.634  1.00 55.29           N  
ANISOU 2039  N   PHE B  44     6909   7057   7044   -249   1230   -511       N  
ATOM   2040  CA  PHE B  44      27.042  34.795  42.590  1.00 60.39           C  
ANISOU 2040  CA  PHE B  44     7658   7632   7654   -245   1284   -568       C  
ATOM   2041  C   PHE B  44      28.565  34.948  42.688  1.00 63.70           C  
ANISOU 2041  C   PHE B  44     8065   8042   8097   -228   1380   -600       C  
ATOM   2042  O   PHE B  44      29.261  35.104  41.673  1.00 64.93           O  
ANISOU 2042  O   PHE B  44     8318   8119   8234   -228   1437   -637       O  
ATOM   2043  CB  PHE B  44      26.342  36.156  42.582  1.00 61.10           C  
ANISOU 2043  CB  PHE B  44     7747   7755   7713   -245   1255   -588       C  
ATOM   2044  CG  PHE B  44      24.903  36.095  42.139  1.00 62.65           C  
ANISOU 2044  CG  PHE B  44     7987   7933   7885   -264   1166   -564       C  
ATOM   2045  CD1 PHE B  44      24.577  35.982  40.783  1.00 63.20           C  
ANISOU 2045  CD1 PHE B  44     8194   7904   7915   -282   1148   -574       C  
ATOM   2046  CD2 PHE B  44      23.865  36.152  43.075  1.00 60.77           C  
ANISOU 2046  CD2 PHE B  44     7651   7778   7660   -265   1099   -532       C  
ATOM   2047  CE1 PHE B  44      23.243  35.917  40.381  1.00 62.50           C  
ANISOU 2047  CE1 PHE B  44     8143   7796   7806   -302   1060   -549       C  
ATOM   2048  CE2 PHE B  44      22.537  36.093  42.673  1.00 59.39           C  
ANISOU 2048  CE2 PHE B  44     7513   7582   7470   -283   1016   -508       C  
ATOM   2049  CZ  PHE B  44      22.225  35.978  41.329  1.00 60.16           C  
ANISOU 2049  CZ  PHE B  44     7747   7577   7534   -301    994   -516       C  
ATOM   2050  N   LEU B  45      29.065  34.900  43.920  1.00 63.86           N  
ANISOU 2050  N   LEU B  45     7961   8148   8157   -214   1397   -583       N  
ATOM   2051  CA  LEU B  45      30.486  34.848  44.181  1.00 63.87           C  
ANISOU 2051  CA  LEU B  45     7929   8144   8193   -199   1479   -602       C  
ATOM   2052  C   LEU B  45      31.136  33.635  43.492  1.00 65.47           C  
ANISOU 2052  C   LEU B  45     8194   8256   8426   -203   1513   -598       C  
ATOM   2053  O   LEU B  45      32.073  33.776  42.696  1.00 68.21           O  
ANISOU 2053  O   LEU B  45     8613   8533   8772   -197   1586   -639       O  
ATOM   2054  CB  LEU B  45      30.721  34.812  45.696  1.00 63.44           C  
ANISOU 2054  CB  LEU B  45     7724   8207   8173   -190   1471   -572       C  
ATOM   2055  CG  LEU B  45      31.425  36.000  46.373  1.00 62.60           C  
ANISOU 2055  CG  LEU B  45     7547   8167   8070   -172   1516   -611       C  
ATOM   2056  CD1 LEU B  45      30.674  37.315  46.234  1.00 62.54           C  
ANISOU 2056  CD1 LEU B  45     7554   8183   8025   -169   1489   -649       C  
ATOM   2057  CD2 LEU B  45      31.655  35.679  47.838  1.00 62.16           C  
ANISOU 2057  CD2 LEU B  45     7347   8230   8043   -168   1502   -576       C  
ATOM   2058  N   ASN B  46      30.614  32.448  43.785  1.00 65.16           N  
ANISOU 2058  N   ASN B  46     8123   8217   8417   -213   1459   -549       N  
ATOM   2059  CA  ASN B  46      31.196  31.193  43.291  1.00 64.69           C  
ANISOU 2059  CA  ASN B  46     8099   8073   8406   -216   1483   -545       C  
ATOM   2060  C   ASN B  46      30.534  30.710  42.002  1.00 62.62           C  
ANISOU 2060  C   ASN B  46     7966   7715   8112   -231   1453   -567       C  
ATOM   2061  O   ASN B  46      30.645  29.536  41.644  1.00 58.27           O  
ANISOU 2061  O   ASN B  46     7437   7097   7605   -236   1445   -561       O  
ATOM   2062  CB  ASN B  46      31.143  30.109  44.376  1.00 65.30           C  
ANISOU 2062  CB  ASN B  46     8058   8199   8554   -219   1441   -474       C  
ATOM   2063  CG  ASN B  46      31.468  30.658  45.754  1.00 69.53           C  
ANISOU 2063  CG  ASN B  46     8459   8858   9101   -211   1447   -444       C  
ATOM   2064  OD1 ASN B  46      30.917  30.218  46.771  1.00 69.83           O  
ANISOU 2064  OD1 ASN B  46     8394   8981   9159   -220   1389   -379       O  
ATOM   2065  ND2 ASN B  46      32.360  31.653  45.794  1.00 71.58           N  
ANISOU 2065  ND2 ASN B  46     8718   9133   9346   -195   1516   -493       N  
ATOM   2066  N   GLN B  47      29.854  31.629  41.309  1.00 61.33           N  
ANISOU 2066  N   GLN B  47     7885   7543   7876   -239   1435   -593       N  
ATOM   2067  CA  GLN B  47      29.180  31.298  40.059  1.00 59.28           C  
ANISOU 2067  CA  GLN B  47     7752   7201   7572   -256   1402   -615       C  
ATOM   2068  C   GLN B  47      30.184  30.795  39.050  1.00 58.98           C  
ANISOU 2068  C   GLN B  47     7803   7073   7536   -253   1477   -668       C  
ATOM   2069  O   GLN B  47      30.012  29.707  38.524  1.00 60.19           O  
ANISOU 2069  O   GLN B  47     7999   7160   7710   -261   1456   -676       O  
ATOM   2070  CB  GLN B  47      28.391  32.479  39.479  1.00 56.58           C  
ANISOU 2070  CB  GLN B  47     7479   6866   7153   -267   1372   -630       C  
ATOM   2071  CG  GLN B  47      28.371  32.458  37.957  1.00 54.87           C  
ANISOU 2071  CG  GLN B  47     7414   6560   6876   -282   1388   -674       C  
ATOM   2072  CD  GLN B  47      27.165  33.118  37.330  1.00 54.80           C  
ANISOU 2072  CD  GLN B  47     7476   6544   6802   -303   1316   -666       C  
ATOM   2073  OE1 GLN B  47      26.566  34.043  37.873  1.00 55.42           O  
ANISOU 2073  OE1 GLN B  47     7503   6679   6874   -302   1279   -645       O  
ATOM   2074  NE2 GLN B  47      26.823  32.659  36.152  1.00 55.82           N  
ANISOU 2074  NE2 GLN B  47     7723   6601   6884   -322   1296   -688       N  
ATOM   2075  N   LYS B  48      31.231  31.582  38.803  1.00 60.26           N  
ANISOU 2075  N   LYS B  48     7984   7231   7680   -241   1566   -708       N  
ATOM   2076  CA  LYS B  48      32.241  31.250  37.778  1.00 63.70           C  
ANISOU 2076  CA  LYS B  48     8508   7588   8109   -238   1651   -765       C  
ATOM   2077  C   LYS B  48      32.888  29.867  37.993  1.00 63.33           C  
ANISOU 2077  C   LYS B  48     8419   7496   8148   -229   1673   -768       C  
ATOM   2078  O   LYS B  48      32.981  29.060  37.062  1.00 62.00           O  
ANISOU 2078  O   LYS B  48     8331   7249   7977   -236   1686   -809       O  
ATOM   2079  CB  LYS B  48      33.306  32.354  37.657  1.00 65.16           C  
ANISOU 2079  CB  LYS B  48     8698   7786   8275   -226   1744   -795       C  
ATOM   2080  CG  LYS B  48      32.775  33.707  37.186  1.00 66.47           C  
ANISOU 2080  CG  LYS B  48     8921   7973   8362   -237   1730   -799       C  
ATOM   2081  CD  LYS B  48      33.799  34.814  37.414  1.00 67.23           C  
ANISOU 2081  CD  LYS B  48     8984   8095   8466   -222   1809   -814       C  
ATOM   2082  CE  LYS B  48      33.179  36.208  37.356  1.00 67.60           C  
ANISOU 2082  CE  LYS B  48     9041   8176   8467   -230   1775   -804       C  
ATOM   2083  NZ  LYS B  48      34.160  37.280  37.704  1.00 67.39           N  
ANISOU 2083  NZ  LYS B  48     8966   8174   8466   -214   1844   -817       N  
ATOM   2084  N   LYS B  49      33.291  29.593  39.231  1.00 63.70           N  
ANISOU 2084  N   LYS B  49     8337   7594   8274   -216   1671   -724       N  
ATOM   2085  CA  LYS B  49      33.791  28.273  39.606  1.00 65.12           C  
ANISOU 2085  CA  LYS B  49     8454   7735   8553   -210   1674   -708       C  
ATOM   2086  C   LYS B  49      32.893  27.151  39.118  1.00 63.60           C  
ANISOU 2086  C   LYS B  49     8304   7483   8377   -225   1600   -701       C  
ATOM   2087  O   LYS B  49      33.365  26.201  38.494  1.00 64.37           O  
ANISOU 2087  O   LYS B  49     8440   7496   8522   -223   1628   -741       O  
ATOM   2088  CB  LYS B  49      33.993  28.162  41.123  1.00 66.74           C  
ANISOU 2088  CB  LYS B  49     8506   8024   8829   -202   1651   -638       C  
ATOM   2089  CG  LYS B  49      35.430  28.377  41.571  1.00 70.06           C  
ANISOU 2089  CG  LYS B  49     8865   8453   9302   -183   1740   -652       C  
ATOM   2090  CD  LYS B  49      35.837  29.847  41.527  1.00 72.65           C  
ANISOU 2090  CD  LYS B  49     9212   8826   9565   -174   1795   -683       C  
ATOM   2091  CE  LYS B  49      37.352  29.977  41.573  1.00 76.38           C  
ANISOU 2091  CE  LYS B  49     9658   9274  10089   -155   1895   -713       C  
ATOM   2092  NZ  LYS B  49      37.933  29.363  42.810  1.00 77.75           N  
ANISOU 2092  NZ  LYS B  49     9693   9489  10359   -148   1887   -660       N  
ATOM   2093  N   ALA B  50      31.599  27.283  39.397  1.00 62.61           N  
ANISOU 2093  N   ALA B  50     8170   7401   8219   -241   1506   -656       N  
ATOM   2094  CA  ALA B  50      30.620  26.245  39.107  1.00 61.91           C  
ANISOU 2094  CA  ALA B  50     8103   7264   8154   -257   1420   -636       C  
ATOM   2095  C   ALA B  50      30.545  26.021  37.614  1.00 62.93           C  
ANISOU 2095  C   ALA B  50     8378   7301   8230   -266   1437   -713       C  
ATOM   2096  O   ALA B  50      30.520  24.883  37.149  1.00 63.54           O  
ANISOU 2096  O   ALA B  50     8481   7301   8361   -269   1418   -736       O  
ATOM   2097  CB  ALA B  50      29.259  26.611  39.675  1.00 59.50           C  
ANISOU 2097  CB  ALA B  50     7761   7031   7817   -271   1323   -573       C  
ATOM   2098  N   LYS B  51      30.554  27.113  36.861  1.00 64.48           N  
ANISOU 2098  N   LYS B  51     8669   7507   8325   -270   1475   -755       N  
ATOM   2099  CA  LYS B  51      30.549  27.032  35.410  1.00 67.61           C  
ANISOU 2099  CA  LYS B  51     9209   7831   8651   -281   1499   -829       C  
ATOM   2100  C   LYS B  51      31.721  26.167  34.926  1.00 70.90           C  
ANISOU 2100  C   LYS B  51     9642   8174   9121   -268   1582   -893       C  
ATOM   2101  O   LYS B  51      31.585  25.375  33.986  1.00 71.95           O  
ANISOU 2101  O   LYS B  51     9856   8234   9248   -277   1574   -949       O  
ATOM   2102  CB  LYS B  51      30.593  28.441  34.812  1.00 66.48           C  
ANISOU 2102  CB  LYS B  51     9143   7719   8397   -288   1538   -850       C  
ATOM   2103  CG  LYS B  51      30.153  28.524  33.356  1.00 68.31           C  
ANISOU 2103  CG  LYS B  51     9525   7900   8530   -311   1529   -903       C  
ATOM   2104  CD  LYS B  51      30.174  29.947  32.814  1.00 67.78           C  
ANISOU 2104  CD  LYS B  51     9525   7867   8362   -321   1561   -908       C  
ATOM   2105  CE  LYS B  51      28.979  30.738  33.306  1.00 69.69           C  
ANISOU 2105  CE  LYS B  51     9737   8161   8580   -332   1469   -846       C  
ATOM   2106  NZ  LYS B  51      29.045  32.183  32.939  1.00 73.51           N  
ANISOU 2106  NZ  LYS B  51    10263   8676   8990   -340   1496   -842       N  
ATOM   2107  N   MET B  52      32.859  26.312  35.603  1.00 72.76           N  
ANISOU 2107  N   MET B  52     9797   8431   9418   -247   1658   -887       N  
ATOM   2108  CA  MET B  52      34.049  25.533  35.308  1.00 72.36           C
[truncated: 768,529 more chars]
