# Supplementary material for: Using structure prediction of negative sense RNA virus nucleoproteins to assess evolutionary relationships
Source: bioRxiv. 2024 May 22:2024.02.16.580771. Originally published 2024 Feb 17. Preprint. [Version 2] doi: 10.1101/2024.02.16.580771 (PMC10888975; doi:10.1101/2024.02.16.580771)
Supplement: Supplement 3 — Supplementary File 1: Initial Dataset NP PDBs (.pdb files) [file media-3.zip › Initial Dataset NP PDBs/7EWQ.pdb]

HEADER    NUCLEAR PROTEIN                         25-MAY-21   7EWQ              
TITLE     STRUCTURE OF MUMPS VIRUS NUCLEOCAPSID RING                            
COMPND    MOL_ID: 1;                                                            
COMPND   2 MOLECULE: NUCLEOPROTEIN;                                             
COMPND   3 CHAIN: A;                                                            
COMPND   4 SYNONYM: NUCLEOCAPSID PROTEIN,NP,PROTEIN N;                          
COMPND   5 ENGINEERED: YES;                                                     
COMPND   6 MOL_ID: 2;                                                           
COMPND   7 MOLECULE: RNA (5'-R(P*UP*UP*UP*UP*UP*U)-3');                         
COMPND   8 CHAIN: B;                                                            
COMPND   9 ENGINEERED: YES                                                      
SOURCE    MOL_ID: 1;                                                            
SOURCE   2 ORGANISM_SCIENTIFIC: MUMPS VIRUS (STRAIN JERYL-LYNN);                
SOURCE   3 ORGANISM_COMMON: MUV;                                                
SOURCE   4 ORGANISM_TAXID: 11168;                                               
SOURCE   5 STRAIN: JERYL-LYNN;                                                  
SOURCE   6 GENE: N, NP;                                                         
SOURCE   7 EXPRESSION_SYSTEM: ESCHERICHIA COLI BL21(DE3);                       
SOURCE   8 EXPRESSION_SYSTEM_TAXID: 469008;                                     
SOURCE   9 MOL_ID: 2;                                                           
SOURCE  10 ORGANISM_SCIENTIFIC: MUMPS ORTHORUBULAVIRUS;                         
SOURCE  11 ORGANISM_TAXID: 1979165;                                             
SOURCE  12 EXPRESSION_SYSTEM: ESCHERICHIA COLI BL21(DE3);                       
SOURCE  13 EXPRESSION_SYSTEM_TAXID: 469008                                      
KEYWDS    NUCLEOCAPCID, MUMPS VIRUS, NUCLEAR PROTEIN                            
EXPDTA    ELECTRON MICROSCOPY                                                   
AUTHOR    X.SU,Q.SHEN,H.SHAN                                                    
REVDAT   1   23-JUN-21 7EWQ    0                                                
JRNL        AUTH   X.SU,Q.SHEN,H.SHAN                                           
JRNL        TITL   STRUCTURAL PLASTICITY OF MUMPS VIRUS NUCLEOCAPSIDS FOR       
JRNL        TITL 2 GENOME PROTECTION AND CONDENSATION                           
JRNL        REF    TO BE PUBLISHED                                              
JRNL        REFN                                                                
REMARK   2                                                                      
REMARK   2 RESOLUTION.    3.50 ANGSTROMS.                                       
REMARK   3                                                                      
REMARK   3 REFINEMENT.                                                          
REMARK   3   SOFTWARE PACKAGES      : EPU, RELION                               
REMARK   3   RECONSTRUCTION SCHEMA  : NULL                                      
REMARK   3                                                                      
REMARK   3 EM MAP-MODEL FITTING AND REFINEMENT                                  
REMARK   3   PDB ENTRY                    : NULL                                
REMARK   3   REFINEMENT SPACE             : NULL                                
REMARK   3   REFINEMENT PROTOCOL          : NULL                                
REMARK   3   REFINEMENT TARGET            : NULL                                
REMARK   3   OVERALL ANISOTROPIC B VALUE  : NULL                                
REMARK   3                                                                      
REMARK   3 FITTING PROCEDURE : NULL                                             
REMARK   3                                                                      
REMARK   3 EM IMAGE RECONSTRUCTION STATISTICS                                   
REMARK   3   NOMINAL PIXEL SIZE (ANGSTROMS)    : NULL                           
REMARK   3   ACTUAL PIXEL SIZE  (ANGSTROMS)    : NULL                           
REMARK   3   EFFECTIVE RESOLUTION (ANGSTROMS)  : 3.500                          
REMARK   3   NUMBER OF PARTICLES               : 390418                         
REMARK   3   CTF CORRECTION METHOD             : PHASE FLIPPING AND AMPLITUDE   
REMARK   3                                       CORRECTION                     
REMARK   3                                                                      
REMARK   3 EM RECONSTRUCTION MAGNIFICATION CALIBRATION: NULL                    
REMARK   3                                                                      
REMARK   3 OTHER DETAILS: NULL                                                  
REMARK   4                                                                      
REMARK   4 7EWQ COMPLIES WITH FORMAT V. 3.30, 13-JUL-11                         
REMARK 100                                                                      
REMARK 100 THIS ENTRY HAS BEEN PROCESSED BY PDBJ ON 27-MAY-21.                  
REMARK 100 THE DEPOSITION ID IS D_1300022423.                                   
REMARK 245                                                                      
REMARK 245 EXPERIMENTAL DETAILS                                                 
REMARK 245   RECONSTRUCTION METHOD          : SINGLE PARTICLE                   
REMARK 245   SPECIMEN TYPE                  : NULL                              
REMARK 245                                                                      
REMARK 245 ELECTRON MICROSCOPE SAMPLE                                           
REMARK 245   SAMPLE TYPE                    : PARTICLE                          
REMARK 245   PARTICLE TYPE                  : POINT                             
REMARK 245   NAME OF SAMPLE                 : MUMPS VIRUS NOCLEOCAPCID          
REMARK 245   SAMPLE CONCENTRATION (MG ML-1) : 0.50                              
REMARK 245   SAMPLE SUPPORT DETAILS         : NULL                              
REMARK 245   SAMPLE VITRIFICATION DETAILS   : NULL                              
REMARK 245   SAMPLE BUFFER                  : NULL                              
REMARK 245   PH                             : 7.40                              
REMARK 245   SAMPLE DETAILS                 : NULL                              
REMARK 245                                                                      
REMARK 245 DATA ACQUISITION                                                     
REMARK 245   DATE OF EXPERIMENT                : NULL                           
REMARK 245   NUMBER OF MICROGRAPHS-IMAGES      : NULL                           
REMARK 245   TEMPERATURE (KELVIN)              : NULL                           
REMARK 245   MICROSCOPE MODEL                  : FEI TITAN KRIOS                
REMARK 245   DETECTOR TYPE                     : GATAN K3 BIOQUANTUM (6K X      
REMARK 245                                       4K)                            
REMARK 245   MINIMUM DEFOCUS (NM)              : NULL                           
REMARK 245   MAXIMUM DEFOCUS (NM)              : NULL                           
REMARK 245   MINIMUM TILT ANGLE (DEGREES)      : NULL                           
REMARK 245   MAXIMUM TILT ANGLE (DEGREES)      : NULL                           
REMARK 245   NOMINAL CS                        : NULL                           
REMARK 245   IMAGING MODE                      : BRIGHT FIELD                   
REMARK 245   ELECTRON DOSE (ELECTRONS NM**-2)  : 6000.00                        
REMARK 245   ILLUMINATION MODE                 : FLOOD BEAM                     
REMARK 245   NOMINAL MAGNIFICATION             : NULL                           
REMARK 245   CALIBRATED MAGNIFICATION          : NULL                           
REMARK 245   SOURCE                            : FIELD EMISSION GUN             
REMARK 245   ACCELERATION VOLTAGE (KV)         : 300                            
REMARK 245   IMAGING DETAILS                   : NULL                           
REMARK 247                                                                      
REMARK 247 ELECTRON MICROSCOPY                                                  
REMARK 247  THE COORDINATES IN THIS ENTRY WERE GENERATED FROM ELECTRON          
REMARK 247  MICROSCOPY DATA. PROTEIN DATA BANK CONVENTIONS REQUIRE              
REMARK 247  THAT CRYST1 AND SCALE RECORDS BE INCLUDED, BUT THE VALUES           
REMARK 247  ON THESE RECORDS ARE MEANINGLESS EXCEPT FOR THE CALCULATION         
REMARK 247  OF THE STRUCTURE FACTORS.                                           
REMARK 300                                                                      
REMARK 300 BIOMOLECULE: 1                                                       
REMARK 300 SEE REMARK 350 FOR THE AUTHOR PROVIDED AND/OR PROGRAM                
REMARK 300 GENERATED ASSEMBLY INFORMATION FOR THE STRUCTURE IN                  
REMARK 300 THIS ENTRY. THE REMARK MAY ALSO PROVIDE INFORMATION ON               
REMARK 300 BURIED SURFACE AREA.                                                 
REMARK 300 THE ASSEMBLY REPRESENTED IN THIS ENTRY HAS REGULAR                   
REMARK 300 CYCLIC POINT SYMMETRY (SCHOENFLIES SYMBOL = C13).                    
REMARK 350                                                                      
REMARK 350 COORDINATES FOR A COMPLETE MULTIMER REPRESENTING THE KNOWN           
REMARK 350 BIOLOGICALLY SIGNIFICANT OLIGOMERIZATION STATE OF THE                
REMARK 350 MOLECULE CAN BE GENERATED BY APPLYING BIOMT TRANSFORMATIONS          
REMARK 350 GIVEN BELOW.  BOTH NON-CRYSTALLOGRAPHIC AND                          
REMARK 350 CRYSTALLOGRAPHIC OPERATIONS ARE GIVEN.                               
REMARK 350                                                                      
REMARK 350 BIOMOLECULE: 1                                                       
REMARK 350 APPLY THE FOLLOWING TO CHAINS: A, B                                  
REMARK 350   BIOMT1   1  1.000000  0.000000  0.000000        0.00000            
REMARK 350   BIOMT2   1  0.000000  1.000000  0.000000        0.00000            
REMARK 350   BIOMT3   1  0.000000  0.000000  1.000000        0.00000            
REMARK 350   BIOMT1   2  0.885456 -0.464723  0.000072       99.76096            
REMARK 350   BIOMT2   2  0.464723  0.885456  0.000253      -60.35702            
REMARK 350   BIOMT3   2 -0.000182 -0.000190  1.000000        0.06404            
REMARK 350   BIOMT1   3  0.568065 -0.822984  0.000019      216.14422            
REMARK 350   BIOMT2   3  0.822984  0.568065  0.000510      -67.43928            
REMARK 350   BIOMT3   3 -0.000431 -0.000274  1.000000        0.12144            
REMARK 350   BIOMT1   4  0.120537 -0.992709 -0.000148      322.48777            
REMARK 350   BIOMT2   4  0.992709  0.120537  0.000713      -19.62430            
REMARK 350   BIOMT3   4 -0.000690 -0.000233  1.000000        0.15906            
REMARK 350   BIOMT1   5 -0.354605 -0.935016 -0.000390      394.42959            
REMARK 350   BIOMT2   5  0.935016 -0.354605  0.000816       72.13408            
REMARK 350   BIOMT3   5 -0.000901 -0.000076  1.000000        0.16828            
REMARK 350   BIOMT1   6 -0.748510 -0.663123 -0.000652      415.48867            
REMARK 350   BIOMT2   6  0.663122 -0.748511  0.000794      186.81511            
REMARK 350   BIOMT3   6 -0.001015  0.000162  0.999999        0.14699            
REMARK 350   BIOMT1   7 -0.970941 -0.239316 -0.000874      380.84064            
REMARK 350   BIOMT2   7  0.239315 -0.970942  0.000652      298.14676            
REMARK 350   BIOMT3   7 -0.001005  0.000424  0.999999        0.10006            
REMARK 350   BIOMT1   8 -0.970941  0.239315 -0.001005      298.42293            
REMARK 350   BIOMT2   8 -0.239316 -0.970942  0.000424      380.62428            
REMARK 350   BIOMT3   8 -0.000874  0.000652  0.999999        0.03825            
REMARK 350   BIOMT1   9 -0.748510  0.663122 -0.001015      187.11645            
REMARK 350   BIOMT2   9 -0.663123 -0.748511  0.000162      415.35308            
REMARK 350   BIOMT3   9 -0.000652  0.000794  0.999999       -0.02429            
REMARK 350   BIOMT1  10 -0.354605  0.935016 -0.000901       72.42018            
REMARK 350   BIOMT2  10 -0.935016 -0.354605 -0.000076      394.37719            
REMARK 350   BIOMT3  10 -0.000390  0.000816  1.000000       -0.07322            
REMARK 350   BIOMT1  11  0.120537  0.992709 -0.000690      -19.39035            
REMARK 350   BIOMT2  11 -0.992709  0.120537 -0.000233      322.50195            
REMARK 350   BIOMT3  11 -0.000148  0.000713  1.000000       -0.09735            
REMARK 350   BIOMT1  12  0.568065  0.822984 -0.000431      -67.28246            
REMARK 350   BIOMT2  12 -0.822984  0.568065 -0.000274      216.19311            
REMARK 350   BIOMT3  12  0.000019  0.000510  1.000000       -0.09113            
REMARK 350   BIOMT1  13  0.885456  0.464723 -0.000182      -60.28464            
REMARK 350   BIOMT2  13 -0.464723  0.885456 -0.000190       99.80473            
REMARK 350   BIOMT3  13  0.000072  0.000253  1.000000       -0.05600            
REMARK 465                                                                      
REMARK 465 MISSING RESIDUES                                                     
REMARK 465 THE FOLLOWING RESIDUES WERE NOT LOCATED IN THE                       
REMARK 465 EXPERIMENT. (M=MODEL NUMBER; RES=RESIDUE NAME; C=CHAIN               
REMARK 465 IDENTIFIER; SSSEQ=SEQUENCE NUMBER; I=INSERTION CODE.)                
REMARK 465                                                                      
REMARK 465   M RES C SSSEQI                                                     
REMARK 465     THR A   375                                                      
REMARK 465     VAL A   376                                                      
REMARK 465     ASP A   377                                                      
REMARK 465     ASN A   378                                                      
REMARK 465     ARG A   379                                                      
REMARK 465     VAL A   380                                                      
REMARK 465     ALA A   381                                                      
REMARK 465     ASP A   382                                                      
REMARK 465     ASP A   383                                                      
REMARK 465     LEU A   384                                                      
REMARK 465     GLY A   385                                                      
REMARK 465     LEU A   386                                                      
REMARK 465     THR A   387                                                      
REMARK 465     PRO A   388                                                      
REMARK 465     GLU A   389                                                      
REMARK 465     GLN A   390                                                      
REMARK 465     ARG A   391                                                      
REMARK 465     THR A   392                                                      
REMARK 465     GLU A   393                                                      
REMARK 465     VAL A   394                                                      
REMARK 465     THR A   395                                                      
REMARK 465     GLN A   396                                                      
REMARK 465     LEU A   397                                                      
REMARK 465     VAL A   398                                                      
REMARK 465     ASP A   399                                                      
REMARK 465     ARG A   400                                                      
REMARK 465     LEU A   401                                                      
REMARK 465     ALA A   402                                                      
REMARK 465     ARG A   403                                                      
REMARK 465     GLY A   404                                                      
REMARK 465     ARG A   405                                                      
REMARK 465     GLY A   406                                                      
REMARK 465     ALA A   407                                                      
REMARK 465     GLY A   408                                                      
REMARK 465     ILE A   409                                                      
REMARK 465     PRO A   410                                                      
REMARK 465     GLY A   411                                                      
REMARK 465     GLY A   412                                                      
REMARK 465     PRO A   413                                                      
REMARK 465     VAL A   414                                                      
REMARK 465     ASN A   415                                                      
REMARK 465     PRO A   416                                                      
REMARK 465     PHE A   417                                                      
REMARK 465     VAL A   418                                                      
REMARK 465     PRO A   419                                                      
REMARK 465     PRO A   420                                                      
REMARK 465     VAL A   421                                                      
REMARK 465     GLN A   422                                                      
REMARK 465     GLN A   423                                                      
REMARK 465     GLN A   424                                                      
REMARK 465     GLN A   425                                                      
REMARK 465     PRO A   426                                                      
REMARK 465     ALA A   427                                                      
REMARK 465     ALA A   428                                                      
REMARK 465     VAL A   429                                                      
REMARK 465     TYR A   430                                                      
REMARK 465     GLU A   431                                                      
REMARK 465     ASP A   432                                                      
REMARK 465     ILE A   433                                                      
REMARK 465     PRO A   434                                                      
REMARK 465     ALA A   435                                                      
REMARK 465     LEU A   436                                                      
REMARK 465     GLU A   437                                                      
REMARK 465     GLU A   438                                                      
REMARK 465     SER A   439                                                      
REMARK 465     ASP A   440                                                      
REMARK 465     ASP A   441                                                      
REMARK 465     ASP A   442                                                      
REMARK 465     GLY A   443                                                      
REMARK 465     ASP A   444                                                      
REMARK 465     GLU A   445                                                      
REMARK 465     ASP A   446                                                      
REMARK 465     GLY A   447                                                      
REMARK 465     GLY A   448                                                      
REMARK 465     ALA A   449                                                      
REMARK 465     GLY A   450                                                      
REMARK 465     PHE A   451                                                      
REMARK 465     GLN A   452                                                      
REMARK 465     ASN A   453                                                      
REMARK 465     GLY A   454                                                      
REMARK 465     VAL A   455                                                      
REMARK 465     GLN A   456                                                      
REMARK 465     LEU A   457                                                      
REMARK 465     PRO A   458                                                      
REMARK 465     ALA A   459                                                      
REMARK 465     VAL A   460                                                      
REMARK 465     ARG A   461                                                      
REMARK 465     GLN A   462                                                      
REMARK 465     GLY A   463                                                      
REMARK 465     GLY A   464                                                      
REMARK 465     GLN A   465                                                      
REMARK 465     THR A   466                                                      
REMARK 465     ASP A   467                                                      
REMARK 465     PHE A   468                                                      
REMARK 465     ARG A   469                                                      
REMARK 465     ALA A   470                                                      
REMARK 465     GLN A   471                                                      
REMARK 465     PRO A   472                                                      
REMARK 465     LEU A   473                                                      
REMARK 465     GLN A   474                                                      
REMARK 465     ASP A   475                                                      
REMARK 465     PRO A   476                                                      
REMARK 465     ILE A   477                                                      
REMARK 465     GLN A   478                                                      
REMARK 465     ALA A   479                                                      
REMARK 465     GLN A   480                                                      
REMARK 465     LEU A   481                                                      
REMARK 465     PHE A   482                                                      
REMARK 465     MET A   483                                                      
REMARK 465     PRO A   484                                                      
REMARK 465     LEU A   485                                                      
REMARK 465     TYR A   486                                                      
REMARK 465     PRO A   487                                                      
REMARK 465     GLN A   488                                                      
REMARK 465     VAL A   489                                                      
REMARK 465     SER A   490                                                      
REMARK 465     ASN A   491                                                      
REMARK 465     MET A   492                                                      
REMARK 465     PRO A   493                                                      
REMARK 465     ASN A   494                                                      
REMARK 465     ASN A   495                                                      
REMARK 465     GLN A   496                                                      
REMARK 465     ASN A   497                                                      
REMARK 465     HIS A   498                                                      
REMARK 465     GLN A   499                                                      
REMARK 465     ILE A   500                                                      
REMARK 465     ASN A   501                                                      
REMARK 465     ARG A   502                                                      
REMARK 465     ILE A   503                                                      
REMARK 465     GLY A   504                                                      
REMARK 465     GLY A   505                                                      
REMARK 465     LEU A   506                                                      
REMARK 465     GLU A   507                                                      
REMARK 465     HIS A   508                                                      
REMARK 465     GLN A   509                                                      
REMARK 465     ASP A   510                                                      
REMARK 465     LEU A   511                                                      
REMARK 465     LEU A   512                                                      
REMARK 465     ARG A   513                                                      
REMARK 465     TYR A   514                                                      
REMARK 465     ASN A   515                                                      
REMARK 465     GLU A   516                                                      
REMARK 465     ASN A   517                                                      
REMARK 465     GLY A   518                                                      
REMARK 465     ASP A   519                                                      
REMARK 465     SER A   520                                                      
REMARK 465     GLN A   521                                                      
REMARK 465     GLN A   522                                                      
REMARK 465     ASP A   523                                                      
REMARK 465     ALA A   524                                                      
REMARK 465     ARG A   525                                                      
REMARK 465     GLY A   526                                                      
REMARK 465     GLU A   527                                                      
REMARK 465     HIS A   528                                                      
REMARK 465     VAL A   529                                                      
REMARK 465     ASN A   530                                                      
REMARK 465     THR A   531                                                      
REMARK 465     PHE A   532                                                      
REMARK 465     PRO A   533                                                      
REMARK 465     ASN A   534                                                      
REMARK 465     ASN A   535                                                      
REMARK 465     PRO A   536                                                      
REMARK 465     ASN A   537                                                      
REMARK 465     GLN A   538                                                      
REMARK 465     ASN A   539                                                      
REMARK 465     ALA A   540                                                      
REMARK 465     GLN A   541                                                      
REMARK 465     LEU A   542                                                      
REMARK 465     GLN A   543                                                      
REMARK 465     VAL A   544                                                      
REMARK 465     GLY A   545                                                      
REMARK 465     ASP A   546                                                      
REMARK 465     TRP A   547                                                      
REMARK 465     ASP A   548                                                      
REMARK 465     GLU A   549                                                      
REMARK 500                                                                      
REMARK 500 GEOMETRY AND STEREOCHEMISTRY                                         
REMARK 500 SUBTOPIC: CLOSE CONTACTS IN SAME ASYMMETRIC UNIT                     
REMARK 500                                                                      
REMARK 500 THE FOLLOWING ATOMS ARE IN CLOSE CONTACT.                            
REMARK 500                                                                      
REMARK 500  ATM1  RES C  SSEQI   ATM2  RES C  SSEQI           DISTANCE          
REMARK 500   O    GLN A   346     O2'    U B    23              2.17            
REMARK 500                                                                      
REMARK 500 REMARK: NULL                                                         
REMARK 500                                                                      
REMARK 500 GEOMETRY AND STEREOCHEMISTRY                                         
REMARK 500 SUBTOPIC: TORSION ANGLES                                             
REMARK 500                                                                      
REMARK 500 TORSION ANGLES OUTSIDE THE EXPECTED RAMACHANDRAN REGIONS:            
REMARK 500 (M=MODEL NUMBER; RES=RESIDUE NAME; C=CHAIN IDENTIFIER;               
REMARK 500 SSEQ=SEQUENCE NUMBER; I=INSERTION CODE).                             
REMARK 500                                                                      
REMARK 500 STANDARD TABLE:                                                      
REMARK 500 FORMAT:(10X,I3,1X,A3,1X,A1,I4,A1,4X,F7.2,3X,F7.2)                    
REMARK 500                                                                      
REMARK 500 EXPECTED VALUES: GJ KLEYWEGT AND TA JONES (1996). PHI/PSI-           
REMARK 500 CHOLOGY: RAMACHANDRAN REVISITED. STRUCTURE 4, 1395 - 1400            
REMARK 500                                                                      
REMARK 500  M RES CSSEQI        PSI       PHI                                   
REMARK 500    ASN A  63       52.65    -92.78                                   
REMARK 500    PRO A  80       -4.74    -59.30                                   
REMARK 500    ALA A 134        5.32    -69.38                                   
REMARK 500    THR A 183      -61.05    -96.65                                   
REMARK 500    LEU A 266       32.36    -93.54                                   
REMARK 500    LYS A 280        1.26    -68.99                                   
REMARK 500    TYR A 312       36.29    -96.73                                   
REMARK 500    TYR A 329       64.22   -163.41                                   
REMARK 500                                                                      
REMARK 500 REMARK: NULL                                                         
REMARK 900                                                                      
REMARK 900 RELATED ENTRIES                                                      
REMARK 900 RELATED ID: EMD-30282   RELATED DB: EMDB                             
REMARK 900 STRUCTURE OF MUMPS VIRUS NULEOCAPCID RING                            
REMARK 900 RELATED ID: EMD-31361   RELATED DB: EMDB                             
REMARK 900 STRUCTURE OF MUMPS VIRUS NULEOCAPCID RING                            
DBREF  7EWQ A    1   549  UNP    Q77IS8   NCAP_MUMPJ       1    549             
DBREF  7EWQ B   20    25  PDB    7EWQ     7EWQ            20     25             
SEQRES   1 A  549  MET SER SER VAL LEU LYS ALA PHE GLU ARG PHE THR ILE          
SEQRES   2 A  549  GLU GLN GLU LEU GLN ASP ARG GLY GLU GLU GLY SER ILE          
SEQRES   3 A  549  PRO PRO GLU THR LEU LYS SER ALA VAL LYS VAL PHE VAL          
SEQRES   4 A  549  ILE ASN THR PRO ASN PRO THR THR ARG TYR GLN MET LEU          
SEQRES   5 A  549  ASN PHE CYS LEU ARG ILE ILE CYS SER GLN ASN ALA ARG          
SEQRES   6 A  549  ALA SER HIS ARG VAL GLY ALA LEU ILE THR LEU PHE SER          
SEQRES   7 A  549  LEU PRO SER ALA GLY MET GLN ASN HIS ILE ARG LEU ALA          
SEQRES   8 A  549  ASP ARG SER PRO GLU ALA GLN ILE GLU ARG CYS GLU ILE          
SEQRES   9 A  549  ASP GLY PHE GLU PRO GLY THR TYR ARG LEU ILE PRO ASN          
SEQRES  10 A  549  ALA ARG ALA ASN LEU THR ALA ASN GLU ILE ALA ALA TYR          
SEQRES  11 A  549  ALA LEU LEU ALA ASP ASP LEU PRO PRO THR ILE ASN ASN          
SEQRES  12 A  549  GLY THR PRO TYR VAL HIS ALA ASP VAL GLU GLY GLN PRO          
SEQRES  13 A  549  CYS ASP GLU ILE GLU GLN PHE LEU ASP ARG CYS TYR SER          
SEQRES  14 A  549  VAL LEU ILE GLN ALA TRP VAL MET VAL CYS LYS CYS MET          
SEQRES  15 A  549  THR ALA TYR ASP GLN PRO ALA GLY SER ALA ASP ARG ARG          
SEQRES  16 A  549  PHE ALA LYS TYR GLN GLN GLN GLY ARG LEU GLU ALA ARG          
SEQRES  17 A  549  TYR MET LEU GLN PRO GLU ALA GLN ARG LEU ILE GLN THR          
SEQRES  18 A  549  ALA ILE ARG LYS SER LEU VAL VAL ARG GLN TYR LEU THR          
SEQRES  19 A  549  PHE GLU LEU GLN LEU ALA ARG ARG GLN GLY LEU LEU SER          
SEQRES  20 A  549  ASN ARG TYR TYR ALA MET VAL GLY ASP ILE GLY LYS TYR          
SEQRES  21 A  549  ILE GLU ASN SER GLY LEU THR ALA PHE PHE LEU THR LEU          
SEQRES  22 A  549  LYS TYR ALA LEU GLY THR LYS TRP SER PRO LEU SER LEU          
SEQRES  23 A  549  ALA ALA PHE THR GLY GLU LEU THR LYS LEU ARG SER LEU          
SEQRES  24 A  549  MET MET LEU TYR ARG GLY LEU GLY GLU GLN ALA ARG TYR          
SEQRES  25 A  549  LEU ALA LEU LEU GLU ALA PRO GLN ILE MET ASP PHE ALA          
SEQRES  26 A  549  PRO GLY GLY TYR PRO LEU ILE PHE SER TYR ALA MET GLY          
SEQRES  27 A  549  VAL GLY THR VAL LEU ASP VAL GLN MET ARG ASN TYR THR          
SEQRES  28 A  549  TYR ALA ARG PRO PHE LEU ASN GLY TYR TYR PHE GLN ILE          
SEQRES  29 A  549  GLY VAL GLU THR ALA ARG ARG GLN GLN GLY THR VAL ASP          
SEQRES  30 A  549  ASN ARG VAL ALA ASP ASP LEU GLY LEU THR PRO GLU GLN          
SEQRES  31 A  549  ARG THR GLU VAL THR GLN LEU VAL ASP ARG LEU ALA ARG          
SEQRES  32 A  549  GLY ARG GLY ALA GLY ILE PRO GLY GLY PRO VAL ASN PRO          
SEQRES  33 A  549  PHE VAL PRO PRO VAL GLN GLN GLN GLN PRO ALA ALA VAL          
SEQRES  34 A  549  TYR GLU ASP ILE PRO ALA LEU GLU GLU SER ASP ASP ASP          
SEQRES  35 A  549  GLY ASP GLU ASP GLY GLY ALA GLY PHE GLN ASN GLY VAL          
SEQRES  36 A  549  GLN LEU PRO ALA VAL ARG GLN GLY GLY GLN THR ASP PHE          
SEQRES  37 A  549  ARG ALA GLN PRO LEU GLN ASP PRO ILE GLN ALA GLN LEU          
SEQRES  38 A  549  PHE MET PRO LEU TYR PRO GLN VAL SER ASN MET PRO ASN          
SEQRES  39 A  549  ASN GLN ASN HIS GLN ILE ASN ARG ILE GLY GLY LEU GLU          
SEQRES  40 A  549  HIS GLN ASP LEU LEU ARG TYR ASN GLU ASN GLY ASP SER          
SEQRES  41 A  549  GLN GLN ASP ALA ARG GLY GLU HIS VAL ASN THR PHE PRO          
SEQRES  42 A  549  ASN ASN PRO ASN GLN ASN ALA GLN LEU GLN VAL GLY ASP          
SEQRES  43 A  549  TRP ASP GLU                                                  
SEQRES   1 B    6    U   U   U   U   U   U                                      
HELIX    1 AA1 SER A    2  GLN A   18  1                                  17    
HELIX    2 AA2 ASP A   19  GLY A   21  5                                   3    
HELIX    3 AA3 ASN A   44  SER A   61  1                                  18    
HELIX    4 AA4 ARG A   65  PHE A   77  1                                  13    
HELIX    5 AA5 GLY A   83  ASP A   92  1                                  10    
HELIX    6 AA6 THR A  123  ALA A  134  1                                  12    
HELIX    7 AA7 ILE A  141  THR A  145  5                                   5    
HELIX    8 AA8 ALA A  150  GLN A  155  1                                   6    
HELIX    9 AA9 GLU A  159  LYS A  180  1                                  22    
HELIX   10 AB1 ALA A  189  GLN A  202  1                                  14    
HELIX   11 AB2 GLU A  206  MET A  210  5                                   5    
HELIX   12 AB3 GLN A  212  LYS A  225  1                                  14    
HELIX   13 AB4 LEU A  227  ARG A  241  1                                  15    
HELIX   14 AB5 ASN A  248  GLU A  262  1                                  15    
HELIX   15 AB6 LEU A  266  LEU A  277  1                                  12    
HELIX   16 AB7 SER A  282  ALA A  287  1                                   6    
HELIX   17 AB8 PHE A  289  GLY A  307  1                                  19    
HELIX   18 AB9 GLU A  308  ARG A  311  5                                   4    
HELIX   19 AC1 TYR A  312  GLU A  317  1                                   6    
HELIX   20 AC2 ALA A  318  ASP A  323  5                                   6    
HELIX   21 AC3 ALA A  325  GLY A  328  5                                   4    
HELIX   22 AC4 TYR A  329  ASP A  344  1                                  16    
HELIX   23 AC5 VAL A  345  TYR A  350  5                                   6    
HELIX   24 AC6 ASN A  358  GLY A  374  1                                  17    
SHEET    1 AA1 3 LYS A  36  ILE A  40  0                                        
SHEET    2 AA1 3 GLU A 100  PHE A 107  1  O  CYS A 102   N  VAL A  39           
SHEET    3 AA1 3 LEU A 114  PRO A 116 -1  O  ILE A 115   N  ASP A 105           
CRYST1    1.000    1.000    1.000  90.00  90.00  90.00 P 1                      
ORIGX1      1.000000  0.000000  0.000000        0.00000                         
ORIGX2      0.000000  1.000000  0.000000        0.00000                         
ORIGX3      0.000000  0.000000  1.000000        0.00000                         
SCALE1      1.000000  0.000000  0.000000        0.00000                         
SCALE2      0.000000  1.000000  0.000000        0.00000                         
SCALE3      0.000000  0.000000  1.000000        0.00000                         
ATOM      1  N   MET A   1     173.125 209.067 142.481  1.00194.93           N  
ATOM      2  CA  MET A   1     173.474 208.329 143.688  1.00194.93           C  
ATOM      3  C   MET A   1     172.216 207.933 144.441  1.00194.93           C  
ATOM      4  O   MET A   1     171.114 208.295 144.044  1.00194.93           O  
ATOM      5  CB  MET A   1     174.395 209.159 144.580  1.00194.93           C  
ATOM      6  CG  MET A   1     175.388 208.341 145.388  1.00194.93           C  
ATOM      7  SD  MET A   1     176.569 207.453 144.355  1.00194.93           S  
ATOM      8  CE  MET A   1     176.491 205.819 145.085  1.00194.93           C  
ATOM      9  N   SER A   2     172.383 207.179 145.529  1.00221.81           N  
ATOM     10  CA  SER A   2     171.224 206.619 146.215  1.00221.81           C  
ATOM     11  C   SER A   2     171.100 207.140 147.640  1.00221.81           C  
ATOM     12  O   SER A   2     170.033 207.626 148.040  1.00221.81           O  
ATOM     13  CB  SER A   2     171.309 205.096 146.211  1.00221.81           C  
ATOM     14  OG  SER A   2     171.686 204.620 144.932  1.00221.81           O  
ATOM     15  N   SER A   3     172.170 207.028 148.431  1.00231.01           N  
ATOM     16  CA  SER A   3     172.080 207.411 149.836  1.00231.01           C  
ATOM     17  C   SER A   3     171.709 208.877 149.980  1.00231.01           C  
ATOM     18  O   SER A   3     171.075 209.272 150.966  1.00231.01           O  
ATOM     19  CB  SER A   3     173.392 207.122 150.555  1.00231.01           C  
ATOM     20  OG  SER A   3     173.237 207.300 151.951  1.00231.01           O  
ATOM     21  N   VAL A   4     172.081 209.697 148.997  1.00211.90           N  
ATOM     22  CA  VAL A   4     171.600 211.070 148.971  1.00211.90           C  
ATOM     23  C   VAL A   4     170.081 211.094 148.912  1.00211.90           C  
ATOM     24  O   VAL A   4     169.432 211.836 149.655  1.00211.90           O  
ATOM     25  CB  VAL A   4     172.227 211.837 147.795  1.00211.90           C  
ATOM     26  CG1 VAL A   4     172.030 211.079 146.493  1.00211.90           C  
ATOM     27  CG2 VAL A   4     171.618 213.216 147.694  1.00211.90           C  
ATOM     28  N   LEU A   5     169.488 210.265 148.052  1.00209.43           N  
ATOM     29  CA  LEU A   5     168.038 210.240 147.939  1.00209.43           C  
ATOM     30  C   LEU A   5     167.400 209.766 149.232  1.00209.43           C  
ATOM     31  O   LEU A   5     166.386 210.318 149.670  1.00209.43           O  
ATOM     32  CB  LEU A   5     167.625 209.350 146.775  1.00209.43           C  
ATOM     33  CG  LEU A   5     168.207 209.813 145.445  1.00209.43           C  
ATOM     34  CD1 LEU A   5     167.786 208.895 144.321  1.00209.43           C  
ATOM     35  CD2 LEU A   5     167.777 211.226 145.167  1.00209.43           C  
ATOM     36  N   LYS A   6     167.987 208.752 149.866  1.00207.07           N  
ATOM     37  CA  LYS A   6     167.418 208.260 151.115  1.00207.07           C  
ATOM     38  C   LYS A   6     167.462 209.333 152.195  1.00207.07           C  
ATOM     39  O   LYS A   6     166.474 209.546 152.914  1.00207.07           O  
ATOM     40  CB  LYS A   6     168.150 206.996 151.565  1.00207.07           C  
ATOM     41  CG  LYS A   6     167.661 206.392 152.882  1.00207.07           C  
ATOM     42  CD  LYS A   6     168.315 207.004 154.115  1.00207.07           C  
ATOM     43  CE  LYS A   6     167.460 206.787 155.348  1.00207.07           C  
ATOM     44  NZ  LYS A   6     168.038 207.435 156.553  1.00207.07           N  
ATOM     45  N   ALA A   7     168.606 209.999 152.344  1.00208.48           N  
ATOM     46  CA  ALA A   7     168.692 211.077 153.318  1.00208.48           C  
ATOM     47  C   ALA A   7     167.713 212.187 152.982  1.00208.48           C  
ATOM     48  O   ALA A   7     167.137 212.810 153.877  1.00208.48           O  
ATOM     49  CB  ALA A   7     170.118 211.614 153.382  1.00208.48           C  
ATOM     50  N   PHE A   8     167.503 212.433 151.690  1.00198.88           N  
ATOM     51  CA  PHE A   8     166.536 213.429 151.251  1.00198.88           C  
ATOM     52  C   PHE A   8     165.142 213.089 151.754  1.00198.88           C  
ATOM     53  O   PHE A   8     164.446 213.950 152.308  1.00198.88           O  
ATOM     54  CB  PHE A   8     166.585 213.505 149.725  1.00198.88           C  
ATOM     55  CG  PHE A   8     165.566 214.404 149.108  1.00198.88           C  
ATOM     56  CD1 PHE A   8     165.115 215.530 149.762  1.00198.88           C  
ATOM     57  CD2 PHE A   8     165.103 214.146 147.834  1.00198.88           C  
ATOM     58  CE1 PHE A   8     164.193 216.355 149.173  1.00198.88           C  
ATOM     59  CE2 PHE A   8     164.186 214.970 147.239  1.00198.88           C  
ATOM     60  CZ  PHE A   8     163.730 216.076 147.908  1.00198.88           C  
ATOM     61  N   GLU A   9     164.731 211.833 151.590  1.00207.68           N  
ATOM     62  CA  GLU A   9     163.407 211.434 152.055  1.00207.68           C  
ATOM     63  C   GLU A   9     163.299 211.568 153.565  1.00207.68           C  
ATOM     64  O   GLU A   9     162.311 212.104 154.082  1.00207.68           O  
ATOM     65  CB  GLU A   9     163.085 210.000 151.633  1.00207.68           C  
ATOM     66  CG  GLU A   9     163.561 209.573 150.254  1.00207.68           C  
ATOM     67  CD  GLU A   9     163.268 210.572 149.147  1.00207.68           C  
ATOM     68  OE1 GLU A   9     163.994 210.552 148.132  1.00207.68           O  
ATOM     69  OE2 GLU A   9     162.304 211.352 149.262  1.00207.68           O  
ATOM     70  N   ARG A  10     164.293 211.065 154.293  1.00200.53           N  
ATOM     71  CA  ARG A  10     164.214 211.136 155.748  1.00200.53           C  
ATOM     72  C   ARG A  10     164.156 212.582 156.220  1.00200.53           C  
ATOM     73  O   ARG A  10     163.426 212.914 157.164  1.00200.53           O  
ATOM     74  CB  ARG A  10     165.396 210.415 156.380  1.00200.53           C  
ATOM     75  CG  ARG A  10     165.327 210.359 157.893  1.00200.53           C  
ATOM     76  CD  ARG A  10     166.691 210.162 158.556  1.00200.53           C  
ATOM     77  NE  ARG A  10     167.620 211.262 158.293  1.00200.53           N  
ATOM     78  CZ  ARG A  10     168.461 211.321 157.263  1.00200.53           C  
ATOM     79  NH1 ARG A  10     168.531 210.321 156.396  1.00200.53           N  
ATOM     80  NH2 ARG A  10     169.256 212.371 157.115  1.00200.53           N  
ATOM     81  N   PHE A  11     164.903 213.462 155.557  1.00191.21           N  
ATOM     82  CA  PHE A  11     164.891 214.872 155.916  1.00191.21           C  
ATOM     83  C   PHE A  11     163.531 215.490 155.656  1.00191.21           C  
ATOM     84  O   PHE A  11     163.020 216.248 156.487  1.00191.21           O  
ATOM     85  CB  PHE A  11     165.972 215.607 155.131  1.00191.21           C  
ATOM     86  CG  PHE A  11     165.865 217.096 155.194  1.00191.21           C  
ATOM     87  CD1 PHE A  11     165.987 217.760 156.399  1.00191.21           C  
ATOM     88  CD2 PHE A  11     165.665 217.834 154.042  1.00191.21           C  
ATOM     89  CE1 PHE A  11     165.899 219.127 156.455  1.00191.21           C  
ATOM     90  CE2 PHE A  11     165.577 219.200 154.093  1.00191.21           C  
ATOM     91  CZ  PHE A  11     165.694 219.848 155.301  1.00191.21           C  
ATOM     92  N   THR A  12     162.938 215.199 154.497  1.00176.76           N  
ATOM     93  CA  THR A  12     161.601 215.707 154.212  1.00176.76           C  
ATOM     94  C   THR A  12     160.619 215.280 155.291  1.00176.76           C  
ATOM     95  O   THR A  12     159.870 216.107 155.829  1.00176.76           O  
ATOM     96  CB  THR A  12     161.132 215.214 152.848  1.00176.76           C  
ATOM     97  OG1 THR A  12     162.117 215.529 151.860  1.00176.76           O  
ATOM     98  CG2 THR A  12     159.838 215.877 152.476  1.00176.76           C  
ATOM     99  N   ILE A  13     160.625 213.991 155.628  1.00181.37           N  
ATOM    100  CA  ILE A  13     159.693 213.482 156.626  1.00181.37           C  
ATOM    101  C   ILE A  13     159.883 214.200 157.950  1.00181.37           C  
ATOM    102  O   ILE A  13     158.912 214.633 158.584  1.00181.37           O  
ATOM    103  CB  ILE A  13     159.858 211.963 156.795  1.00181.37           C  
ATOM    104  CG1 ILE A  13     159.635 211.232 155.472  1.00181.37           C  
ATOM    105  CG2 ILE A  13     158.925 211.452 157.867  1.00181.37           C  
ATOM    106  CD1 ILE A  13     158.504 211.762 154.650  1.00181.37           C  
ATOM    107  N   GLU A  14     161.130 214.333 158.398  1.00188.82           N  
ATOM    108  CA  GLU A  14     161.356 214.945 159.699  1.00188.82           C  
ATOM    109  C   GLU A  14     160.956 216.413 159.689  1.00188.82           C  
ATOM    110  O   GLU A  14     160.314 216.896 160.628  1.00188.82           O  
ATOM    111  CB  GLU A  14     162.817 214.786 160.104  1.00188.82           C  
ATOM    112  CG  GLU A  14     163.130 215.264 161.511  1.00188.82           C  
ATOM    113  CD  GLU A  14     162.011 214.983 162.493  1.00188.82           C  
ATOM    114  OE1 GLU A  14     161.289 215.927 162.869  1.00188.82           O  
ATOM    115  OE2 GLU A  14     161.848 213.811 162.886  1.00188.82           O  
ATOM    116  N   GLN A  15     161.317 217.140 158.630  1.00191.34           N  
ATOM    117  CA  GLN A  15     161.004 218.561 158.596  1.00191.34           C  
ATOM    118  C   GLN A  15     159.505 218.792 158.554  1.00191.34           C  
ATOM    119  O   GLN A  15     159.021 219.804 159.071  1.00191.34           O  
ATOM    120  CB  GLN A  15     161.675 219.238 157.402  1.00191.34           C  
ATOM    121  CG  GLN A  15     160.923 219.100 156.095  1.00191.34           C  
ATOM    122  CD  GLN A  15     161.351 220.128 155.073  1.00191.34           C  
ATOM    123  OE1 GLN A  15     162.181 220.988 155.356  1.00191.34           O  
ATOM    124  NE2 GLN A  15     160.782 220.049 153.879  1.00191.34           N  
ATOM    125  N   GLU A  16     158.750 217.872 157.958  1.00190.03           N  
ATOM    126  CA  GLU A  16     157.305 218.052 157.983  1.00190.03           C  
ATOM    127  C   GLU A  16     156.706 217.685 159.329  1.00190.03           C  
ATOM    128  O   GLU A  16     155.876 218.429 159.857  1.00190.03           O  
ATOM    129  CB  GLU A  16     156.644 217.228 156.880  1.00190.03           C  
ATOM    130  CG  GLU A  16     156.933 217.748 155.492  1.00190.03           C  
ATOM    131  CD  GLU A  16     156.001 218.865 155.092  1.00190.03           C  
ATOM    132  OE1 GLU A  16     155.899 219.146 153.884  1.00190.03           O  
ATOM    133  OE2 GLU A  16     155.366 219.462 155.983  1.00190.03           O  
ATOM    134  N   LEU A  17     157.125 216.570 159.910  1.00184.47           N  
ATOM    135  CA  LEU A  17     156.515 216.091 161.138  1.00184.47           C  
ATOM    136  C   LEU A  17     156.922 216.904 162.357  1.00184.47           C  
ATOM    137  O   LEU A  17     156.206 216.886 163.360  1.00184.47           O  
ATOM    138  CB  LEU A  17     156.861 214.613 161.339  1.00184.47           C  
ATOM    139  CG  LEU A  17     156.305 213.814 162.518  1.00184.47           C  
ATOM    140  CD1 LEU A  17     156.265 212.353 162.137  1.00184.47           C  
ATOM    141  CD2 LEU A  17     157.157 213.977 163.768  1.00184.47           C  
ATOM    142  N   GLN A  18     158.028 217.638 162.293  1.00209.08           N  
ATOM    143  CA  GLN A  18     158.516 218.326 163.480  1.00209.08           C  
ATOM    144  C   GLN A  18     157.610 219.470 163.936  1.00209.08           C  
ATOM    145  O   GLN A  18     157.799 219.986 165.043  1.00209.08           O  
ATOM    146  CB  GLN A  18     159.937 218.834 163.214  1.00209.08           C  
ATOM    147  CG  GLN A  18     160.672 219.394 164.422  1.00209.08           C  
ATOM    148  CD  GLN A  18     160.315 218.686 165.716  1.00209.08           C  
ATOM    149  OE1 GLN A  18     160.370 217.460 165.808  1.00209.08           O  
ATOM    150  NE2 GLN A  18     159.939 219.463 166.723  1.00209.08           N  
ATOM    151  N   ASP A  19     156.605 219.850 163.149  1.00207.14           N  
ATOM    152  CA  ASP A  19     155.710 220.942 163.513  1.00207.14           C  
ATOM    153  C   ASP A  19     154.592 220.494 164.444  1.00207.14           C  
ATOM    154  O   ASP A  19     153.537 221.133 164.487  1.00207.14           O  
ATOM    155  CB  ASP A  19     155.120 221.597 162.260  1.00207.14           C  
ATOM    156  CG  ASP A  19     154.259 220.651 161.448  1.00207.14           C  
ATOM    157  OD1 ASP A  19     154.148 219.467 161.821  1.00207.14           O  
ATOM    158  OD2 ASP A  19     153.689 221.100 160.433  1.00207.14           O  
ATOM    159  N   ARG A  20     154.797 219.401 165.177  1.00216.01           N  
ATOM    160  CA  ARG A  20     153.730 218.846 166.000  1.00216.01           C  
ATOM    161  C   ARG A  20     153.558 219.622 167.301  1.00216.01           C  
ATOM    162  O   ARG A  20     152.429 219.829 167.759  1.00216.01           O  
ATOM    163  CB  ARG A  20     154.004 217.364 166.278  1.00216.01           C  
ATOM    164  CG  ARG A  20     155.107 217.079 167.300  1.00216.01           C  
ATOM    165  CD  ARG A  20     156.500 217.313 166.725  1.00216.01           C  
ATOM    166  NE  ARG A  20     157.549 217.104 167.717  1.00216.01           N  
ATOM    167  CZ  ARG A  20     157.992 218.046 168.543  1.00216.01           C  
ATOM    168  NH1 ARG A  20     157.483 219.270 168.492  1.00216.01           N  
ATOM    169  NH2 ARG A  20     158.951 217.769 169.414  1.00216.01           N  
ATOM    170  N   GLY A  21     154.654 220.061 167.908  1.00218.45           N  
ATOM    171  CA  GLY A  21     154.569 220.650 169.224  1.00218.45           C  
ATOM    172  C   GLY A  21     154.113 219.639 170.260  1.00218.45           C  
ATOM    173  O   GLY A  21     154.421 218.447 170.196  1.00218.45           O  
ATOM    174  N   GLU A  22     153.363 220.138 171.236  1.00215.24           N  
ATOM    175  CA  GLU A  22     152.777 219.311 172.282  1.00215.24           C  
ATOM    176  C   GLU A  22     151.265 219.478 172.274  1.00215.24           C  
ATOM    177  O   GLU A  22     150.761 220.600 172.163  1.00215.24           O  
ATOM    178  CB  GLU A  22     153.347 219.673 173.654  1.00215.24           C  
ATOM    179  CG  GLU A  22     153.352 218.516 174.633  1.00215.24           C  
ATOM    180  CD  GLU A  22     152.088 218.456 175.464  1.00215.24           C  
ATOM    181  OE1 GLU A  22     151.563 219.529 175.822  1.00215.24           O  
ATOM    182  OE2 GLU A  22     151.618 217.337 175.756  1.00215.24           O  
ATOM    183  N   GLU A  23     150.547 218.359 172.398  1.00199.35           N  
ATOM    184  CA  GLU A  23     149.093 218.383 172.262  1.00199.35           C  
ATOM    185  C   GLU A  23     148.434 219.218 173.355  1.00199.35           C  
ATOM    186  O   GLU A  23     147.432 219.898 173.105  1.00199.35           O  
ATOM    187  CB  GLU A  23     148.548 216.954 172.261  1.00199.35           C  
ATOM    188  CG  GLU A  23     149.125 216.047 173.346  1.00199.35           C  
ATOM    189  CD  GLU A  23     148.501 216.269 174.711  1.00199.35           C  
ATOM    190  OE1 GLU A  23     147.378 216.812 174.774  1.00199.35           O  
ATOM    191  OE2 GLU A  23     149.138 215.908 175.722  1.00199.35           O  
ATOM    192  N   GLY A  24     148.977 219.182 174.566  1.00197.16           N  
ATOM    193  CA  GLY A  24     148.433 219.934 175.673  1.00197.16           C  
ATOM    194  C   GLY A  24     148.972 221.336 175.805  1.00197.16           C  
ATOM    195  O   GLY A  24     149.002 221.871 176.916  1.00197.16           O  
ATOM    196  N   SER A  25     149.407 221.946 174.706  1.00195.27           N  
ATOM    197  CA  SER A  25     150.004 223.270 174.779  1.00195.27           C  
ATOM    198  C   SER A  25     148.964 224.308 175.175  1.00195.27           C  
ATOM    199  O   SER A  25     147.950 224.489 174.497  1.00195.27           O  
ATOM    200  CB  SER A  25     150.629 223.641 173.434  1.00195.27           C  
ATOM    201  OG  SER A  25     149.640 224.048 172.504  1.00195.27           O  
ATOM    202  N   ILE A  26     149.224 224.995 176.278  1.00189.81           N  
ATOM    203  CA  ILE A  26     148.428 226.138 176.709  1.00189.81           C  
ATOM    204  C   ILE A  26     149.057 227.382 176.097  1.00189.81           C  
ATOM    205  O   ILE A  26     150.113 227.828 176.564  1.00189.81           O  
ATOM    206  CB  ILE A  26     148.361 226.249 178.238  1.00189.81           C  
ATOM    207  CG1 ILE A  26     147.636 225.042 178.827  1.00189.81           C  
ATOM    208  CG2 ILE A  26     147.657 227.528 178.636  1.00189.81           C  
ATOM    209  CD1 ILE A  26     148.564 223.960 179.320  1.00189.81           C  
ATOM    210  N   PRO A  27     148.457 227.967 175.071  1.00203.65           N  
ATOM    211  CA  PRO A  27     149.114 229.035 174.318  1.00203.65           C  
ATOM    212  C   PRO A  27     149.297 230.280 175.169  1.00203.65           C  
ATOM    213  O   PRO A  27     148.885 230.303 176.339  1.00203.65           O  
ATOM    214  CB  PRO A  27     148.139 229.278 173.155  1.00203.65           C  
ATOM    215  CG  PRO A  27     146.830 228.810 173.659  1.00203.65           C  
ATOM    216  CD  PRO A  27     147.128 227.641 174.535  1.00203.65           C  
ATOM    217  N   PRO A  28     149.932 231.328 174.633  1.00206.60           N  
ATOM    218  CA  PRO A  28     150.039 232.577 175.393  1.00206.60           C  
ATOM    219  C   PRO A  28     148.665 233.103 175.782  1.00206.60           C  
ATOM    220  O   PRO A  28     147.728 233.100 174.983  1.00206.60           O  
ATOM    221  CB  PRO A  28     150.747 233.528 174.421  1.00206.60           C  
ATOM    222  CG  PRO A  28     151.447 232.658 173.469  1.00206.60           C  
ATOM    223  CD  PRO A  28     150.631 231.420 173.338  1.00206.60           C  
ATOM    224  N   GLU A  29     148.551 233.548 177.029  1.00225.73           N  
ATOM    225  CA  GLU A  29     147.284 234.065 177.522  1.00225.73           C  
ATOM    226  C   GLU A  29     147.060 235.485 177.015  1.00225.73           C  
ATOM    227  O   GLU A  29     147.548 236.452 177.605  1.00225.73           O  
ATOM    228  CB  GLU A  29     147.284 234.021 179.049  1.00225.73           C  
ATOM    229  CG  GLU A  29     146.157 234.766 179.722  1.00225.73           C  
ATOM    230  CD  GLU A  29     146.347 234.840 181.221  1.00225.73           C  
ATOM    231  OE1 GLU A  29     147.206 234.102 181.745  1.00225.73           O  
ATOM    232  OE2 GLU A  29     145.639 235.633 181.876  1.00225.73           O  
ATOM    233  N   THR A  30     146.314 235.614 175.920  1.00226.46           N  
ATOM    234  CA  THR A  30     146.139 236.894 175.249  1.00226.46           C  
ATOM    235  C   THR A  30     144.896 237.590 175.777  1.00226.46           C  
ATOM    236  O   THR A  30     144.312 237.186 176.784  1.00226.46           O  
ATOM    237  CB  THR A  30     146.023 236.746 173.726  1.00226.46           C  
ATOM    238  OG1 THR A  30     144.687 236.365 173.383  1.00226.46           O  
ATOM    239  CG2 THR A  30     146.988 235.699 173.215  1.00226.46           C  
ATOM    240  N   LEU A  31     144.512 238.668 175.095  1.00209.16           N  
ATOM    241  CA  LEU A  31     143.290 239.371 175.457  1.00209.16           C  
ATOM    242  C   LEU A  31     142.081 238.526 175.084  1.00209.16           C  
ATOM    243  O   LEU A  31     142.015 237.949 173.996  1.00209.16           O  
ATOM    244  CB  LEU A  31     143.222 240.740 174.767  1.00209.16           C  
ATOM    245  CG  LEU A  31     142.955 240.875 173.260  1.00209.16           C  
ATOM    246  CD1 LEU A  31     141.476 241.011 172.950  1.00209.16           C  
ATOM    247  CD2 LEU A  31     143.692 242.067 172.701  1.00209.16           C  
ATOM    248  N   LYS A  32     141.124 238.442 176.002  1.00216.86           N  
ATOM    249  CA  LYS A  32     139.904 237.694 175.759  1.00216.86           C  
ATOM    250  C   LYS A  32     138.711 238.525 176.205  1.00216.86           C  
ATOM    251  O   LYS A  32     138.592 238.910 177.371  1.00216.86           O  
ATOM    252  CB  LYS A  32     139.918 236.335 176.475  1.00216.86           C  
ATOM    253  CG  LYS A  32     140.275 236.386 177.953  1.00216.86           C  
ATOM    254  CD  LYS A  32     140.791 235.039 178.434  1.00216.86           C  
ATOM    255  CE  LYS A  32     141.205 235.092 179.894  1.00216.86           C  
ATOM    256  NZ  LYS A  32     141.494 233.734 180.429  1.00216.86           N  
ATOM    257  N   SER A  33     137.829 238.803 175.251  1.00213.09           N  
ATOM    258  CA  SER A  33     136.624 239.562 175.537  1.00213.09           C  
ATOM    259  C   SER A  33     135.735 238.795 176.504  1.00213.09           C  
ATOM    260  O   SER A  33     135.515 237.591 176.356  1.00213.09           O  
ATOM    261  CB  SER A  33     135.856 239.850 174.248  1.00213.09           C  
ATOM    262  OG  SER A  33     136.623 240.644 173.362  1.00213.09           O  
ATOM    263  N   ALA A  34     135.228 239.501 177.509  1.00191.61           N  
ATOM    264  CA  ALA A  34     134.293 238.893 178.443  1.00191.61           C  
ATOM    265  C   ALA A  34     132.971 238.637 177.734  1.00191.61           C  
ATOM    266  O   ALA A  34     132.418 239.532 177.089  1.00191.61           O  
ATOM    267  CB  ALA A  34     134.084 239.789 179.661  1.00191.61           C  
ATOM    268  N   VAL A  35     132.475 237.409 177.841  1.00178.74           N  
ATOM    269  CA  VAL A  35     131.252 236.992 177.170  1.00178.74           C  
ATOM    270  C   VAL A  35     130.210 236.665 178.224  1.00178.74           C  
ATOM    271  O   VAL A  35     130.508 235.985 179.212  1.00178.74           O  
ATOM    272  CB  VAL A  35     131.485 235.784 176.251  1.00178.74           C  
ATOM    273  CG1 VAL A  35     130.280 235.569 175.382  1.00178.74           C  
ATOM    274  CG2 VAL A  35     132.706 236.009 175.401  1.00178.74           C  
ATOM    275  N   LYS A  36     128.996 237.151 178.013  1.00174.30           N  
ATOM    276  CA  LYS A  36     127.867 236.850 178.880  1.00174.30           C  
ATOM    277  C   LYS A  36     126.987 235.852 178.143  1.00174.30           C  
ATOM    278  O   LYS A  36     126.443 236.160 177.078  1.00174.30           O  
ATOM    279  CB  LYS A  36     127.103 238.119 179.244  1.00174.30           C  
ATOM    280  CG  LYS A  36     126.123 237.940 180.385  1.00174.30           C  
ATOM    281  CD  LYS A  36     125.852 239.255 181.091  1.00174.30           C  
ATOM    282  CE  LYS A  36     126.900 239.536 182.150  1.00174.30           C  
ATOM    283  NZ  LYS A  36     126.801 238.574 183.279  1.00174.30           N  
ATOM    284  N   VAL A  37     126.876 234.650 178.698  1.00165.67           N  
ATOM    285  CA  VAL A  37     126.054 233.585 178.142  1.00165.67           C  
ATOM    286  C   VAL A  37     124.852 233.394 179.053  1.00165.67           C  
ATOM    287  O   VAL A  37     124.969 233.509 180.279  1.00165.67           O  
ATOM    288  CB  VAL A  37     126.856 232.282 177.990  1.00165.67           C  
ATOM    289  CG1 VAL A  37     127.308 231.779 179.347  1.00165.67           C  
ATOM    290  CG2 VAL A  37     126.023 231.228 177.292  1.00165.67           C  
ATOM    291  N   PHE A  38     123.698 233.114 178.455  1.00159.63           N  
ATOM    292  CA  PHE A  38     122.449 232.993 179.191  1.00159.63           C  
ATOM    293  C   PHE A  38     122.193 231.539 179.551  1.00159.63           C  
ATOM    294  O   PHE A  38     122.225 230.664 178.683  1.00159.63           O  
ATOM    295  CB  PHE A  38     121.296 233.540 178.357  1.00159.63           C  
ATOM    296  CG  PHE A  38     121.494 234.953 177.921  1.00159.63           C  
ATOM    297  CD1 PHE A  38     121.847 235.923 178.836  1.00159.63           C  
ATOM    298  CD2 PHE A  38     121.341 235.311 176.597  1.00159.63           C  
ATOM    299  CE1 PHE A  38     122.029 237.222 178.443  1.00159.63           C  
ATOM    300  CE2 PHE A  38     121.524 236.612 176.196  1.00159.63           C  
ATOM    301  CZ  PHE A  38     121.869 237.568 177.120  1.00159.63           C  
ATOM    302  N   VAL A  39     121.939 231.285 180.831  1.00167.01           N  
ATOM    303  CA  VAL A  39     121.666 229.944 181.330  1.00167.01           C  
ATOM    304  C   VAL A  39     120.269 229.929 181.937  1.00167.01           C  
ATOM    305  O   VAL A  39     119.880 230.869 182.641  1.00167.01           O  
ATOM    306  CB  VAL A  39     122.731 229.486 182.345  1.00167.01           C  
ATOM    307  CG1 VAL A  39     122.639 230.263 183.636  1.00167.01           C  
ATOM    308  CG2 VAL A  39     122.597 228.005 182.620  1.00167.01           C  
ATOM    309  N   ILE A  40     119.506 228.886 181.629  1.00166.58           N  
ATOM    310  CA  ILE A  40     118.155 228.704 182.145  1.00166.58           C  
ATOM    311  C   ILE A  40     118.181 227.492 183.065  1.00166.58           C  
ATOM    312  O   ILE A  40     118.437 226.370 182.619  1.00166.58           O  
ATOM    313  CB  ILE A  40     117.137 228.525 181.014  1.00166.58           C  
ATOM    314  CG1 ILE A  40     117.180 229.719 180.065  1.00166.58           C  
ATOM    315  CG2 ILE A  40     115.752 228.365 181.582  1.00166.58           C  
ATOM    316  CD1 ILE A  40     117.917 229.448 178.785  1.00166.58           C  
ATOM    317  N   ASN A  41     117.914 227.713 184.352  1.00173.51           N  
ATOM    318  CA  ASN A  41     118.067 226.642 185.330  1.00173.51           C  
ATOM    319  C   ASN A  41     117.067 225.516 185.087  1.00173.51           C  
ATOM    320  O   ASN A  41     117.457 224.369 184.839  1.00173.51           O  
ATOM    321  CB  ASN A  41     117.919 227.204 186.743  1.00173.51           C  
ATOM    322  CG  ASN A  41     118.364 226.224 187.807  1.00173.51           C  
ATOM    323  OD1 ASN A  41     119.225 225.380 187.567  1.00173.51           O  
ATOM    324  ND2 ASN A  41     117.783 226.337 188.995  1.00173.51           N  
ATOM    325  N   THR A  42     115.774 225.821 185.149  1.00172.40           N  
ATOM    326  CA  THR A  42     114.731 224.819 184.988  1.00172.40           C  
ATOM    327  C   THR A  42     114.182 224.830 183.569  1.00172.40           C  
ATOM    328  O   THR A  42     114.153 225.870 182.907  1.00172.40           O  
ATOM    329  CB  THR A  42     113.594 225.071 185.982  1.00172.40           C  
ATOM    330  OG1 THR A  42     112.979 226.333 185.695  1.00172.40           O  
ATOM    331  CG2 THR A  42     114.129 225.076 187.404  1.00172.40           C  
ATOM    332  N   PRO A  43     113.719 223.688 183.072  1.00149.51           N  
ATOM    333  CA  PRO A  43     113.293 223.584 181.658  1.00149.51           C  
ATOM    334  C   PRO A  43     111.957 224.257 181.344  1.00149.51           C  
ATOM    335  O   PRO A  43     110.891 223.647 181.313  1.00149.51           O  
ATOM    336  CB  PRO A  43     113.216 222.072 181.445  1.00149.51           C  
ATOM    337  CG  PRO A  43     112.913 221.527 182.793  1.00149.51           C  
ATOM    338  CD  PRO A  43     113.654 222.389 183.762  1.00149.51           C  
ATOM    339  N   ASN A  44     112.013 225.560 181.095  1.00159.74           N  
ATOM    340  CA  ASN A  44     110.819 226.321 180.773  1.00159.74           C  
ATOM    341  C   ASN A  44     110.742 226.489 179.267  1.00159.74           C  
ATOM    342  O   ASN A  44     111.400 227.384 178.721  1.00159.74           O  
ATOM    343  CB  ASN A  44     110.850 227.680 181.459  1.00159.74           C  
ATOM    344  CG  ASN A  44     111.478 227.617 182.830  1.00159.74           C  
ATOM    345  OD1 ASN A  44     111.373 226.609 183.528  1.00159.74           O  
ATOM    346  ND2 ASN A  44     112.138 228.696 183.226  1.00159.74           N  
ATOM    347  N   PRO A  45     109.954 225.680 178.563  1.00151.54           N  
ATOM    348  CA  PRO A  45     110.013 225.692 177.091  1.00151.54           C  
ATOM    349  C   PRO A  45     109.655 227.028 176.477  1.00151.54           C  
ATOM    350  O   PRO A  45     110.220 227.403 175.442  1.00151.54           O  
ATOM    351  CB  PRO A  45     109.003 224.610 176.695  1.00151.54           C  
ATOM    352  CG  PRO A  45     108.747 223.832 177.944  1.00151.54           C  
ATOM    353  CD  PRO A  45     108.922 224.773 179.072  1.00151.54           C  
ATOM    354  N   THR A  46     108.716 227.758 177.074  1.00149.09           N  
ATOM    355  CA  THR A  46     108.407 229.092 176.577  1.00149.09           C  
ATOM    356  C   THR A  46     109.613 230.010 176.721  1.00149.09           C  
ATOM    357  O   THR A  46     109.943 230.778 175.808  1.00149.09           O  
ATOM    358  CB  THR A  46     107.182 229.651 177.304  1.00149.09           C  
ATOM    359  OG1 THR A  46     106.865 230.946 176.782  1.00149.09           O  
ATOM    360  CG2 THR A  46     107.402 229.725 178.814  1.00149.09           C  
ATOM    361  N   THR A  47     110.299 229.923 177.862  1.00148.52           N  
ATOM    362  CA  THR A  47     111.522 230.687 178.054  1.00148.52           C  
ATOM    363  C   THR A  47     112.538 230.350 176.977  1.00148.52           C  
ATOM    364  O   THR A  47     113.217 231.234 176.451  1.00148.52           O  
ATOM    365  CB  THR A  47     112.098 230.410 179.440  1.00148.52           C  
ATOM    366  OG1 THR A  47     111.102 230.668 180.434  1.00148.52           O  
ATOM    367  CG2 THR A  47     113.293 231.289 179.698  1.00148.52           C  
ATOM    368  N   ARG A  48     112.635 229.073 176.614  1.00152.52           N  
ATOM    369  CA  ARG A  48     113.655 228.656 175.662  1.00152.52           C  
ATOM    370  C   ARG A  48     113.314 229.102 174.248  1.00152.52           C  
ATOM    371  O   ARG A  48     114.200 229.473 173.476  1.00152.52           O  
ATOM    372  CB  ARG A  48     113.847 227.145 175.732  1.00152.52           C  
ATOM    373  CG  ARG A  48     114.060 226.652 177.143  1.00152.52           C  
ATOM    374  CD  ARG A  48     115.144 225.604 177.233  1.00152.52           C  
ATOM    375  NE  ARG A  48     115.423 225.276 178.626  1.00152.52           N  
ATOM    376  CZ  ARG A  48     116.444 224.531 179.027  1.00152.52           C  
ATOM    377  NH1 ARG A  48     117.288 224.033 178.137  1.00152.52           N  
ATOM    378  NH2 ARG A  48     116.620 224.286 180.317  1.00152.52           N  
ATOM    379  N   TYR A  49     112.035 229.088 173.883  1.00155.45           N  
ATOM    380  CA  TYR A  49     111.677 229.620 172.572  1.00155.45           C  
ATOM    381  C   TYR A  49     111.920 231.119 172.519  1.00155.45           C  
ATOM    382  O   TYR A  49     112.421 231.653 171.515  1.00155.45           O  
ATOM    383  CB  TYR A  49     110.223 229.312 172.245  1.00155.45           C  
ATOM    384  CG  TYR A  49     109.840 229.756 170.859  1.00155.45           C  
ATOM    385  CD1 TYR A  49     110.543 229.313 169.755  1.00155.45           C  
ATOM    386  CD2 TYR A  49     108.782 230.621 170.655  1.00155.45           C  
ATOM    387  CE1 TYR A  49     110.199 229.712 168.485  1.00155.45           C  
ATOM    388  CE2 TYR A  49     108.430 231.027 169.387  1.00155.45           C  
ATOM    389  CZ  TYR A  49     109.142 230.568 168.305  1.00155.45           C  
ATOM    390  OH  TYR A  49     108.793 230.972 167.038  1.00155.45           O  
ATOM    391  N   GLN A  50     111.559 231.818 173.596  1.00150.83           N  
ATOM    392  CA  GLN A  50     111.861 233.239 173.688  1.00150.83           C  
ATOM    393  C   GLN A  50     113.348 233.481 173.500  1.00150.83           C  
ATOM    394  O   GLN A  50     113.753 234.341 172.717  1.00150.83           O  
ATOM    395  CB  GLN A  50     111.397 233.782 175.037  1.00150.83           C  
ATOM    396  CG  GLN A  50     109.900 233.943 175.167  1.00150.83           C  
ATOM    397  CD  GLN A  50     109.467 234.064 176.611  1.00150.83           C  
ATOM    398  OE1 GLN A  50     110.182 233.645 177.520  1.00150.83           O  
ATOM    399  NE2 GLN A  50     108.296 234.645 176.831  1.00150.83           N  
ATOM    400  N   MET A  51     114.174 232.714 174.209  1.00154.16           N  
ATOM    401  CA  MET A  51     115.616 232.883 174.130  1.00154.16           C  
ATOM    402  C   MET A  51     116.142 232.571 172.742  1.00154.16           C  
ATOM    403  O   MET A  51     117.076 233.225 172.278  1.00154.16           O  
ATOM    404  CB  MET A  51     116.297 231.991 175.160  1.00154.16           C  
ATOM    405  CG  MET A  51     117.742 232.320 175.393  1.00154.16           C  
ATOM    406  SD  MET A  51     117.940 233.678 176.550  1.00154.16           S  
ATOM    407  CE  MET A  51     117.244 232.952 178.029  1.00154.16           C  
ATOM    408  N   LEU A  52     115.575 231.572 172.070  1.00149.14           N  
ATOM    409  CA  LEU A  52     116.039 231.248 170.728  1.00149.14           C  
ATOM    410  C   LEU A  52     115.761 232.393 169.772  1.00149.14           C  
ATOM    411  O   LEU A  52     116.618 232.765 168.964  1.00149.14           O  
ATOM    412  CB  LEU A  52     115.383 229.969 170.219  1.00149.14           C  
ATOM    413  CG  LEU A  52     115.857 229.601 168.809  1.00149.14           C  
ATOM    414  CD1 LEU A  52     117.229 228.966 168.859  1.00149.14           C  
ATOM    415  CD2 LEU A  52     114.876 228.700 168.092  1.00149.14           C  
ATOM    416  N   ASN A  53     114.560 232.963 169.839  1.00149.39           N  
ATOM    417  CA  ASN A  53     114.289 234.119 168.992  1.00149.39           C  
ATOM    418  C   ASN A  53     115.172 235.297 169.379  1.00149.39           C  
ATOM    419  O   ASN A  53     115.695 236.008 168.511  1.00149.39           O  
ATOM    420  CB  ASN A  53     112.817 234.494 169.075  1.00149.39           C  
ATOM    421  CG  ASN A  53     111.950 233.572 168.268  1.00149.39           C  
ATOM    422  OD1 ASN A  53     112.289 233.211 167.140  1.00149.39           O  
ATOM    423  ND2 ASN A  53     110.822 233.175 168.838  1.00149.39           N  
ATOM    424  N   PHE A  54     115.347 235.503 170.683  1.00157.88           N  
ATOM    425  CA  PHE A  54     116.253 236.517 171.207  1.00157.88           C  
ATOM    426  C   PHE A  54     117.615 236.431 170.541  1.00157.88           C  
ATOM    427  O   PHE A  54     118.093 237.399 169.943  1.00157.88           O  
ATOM    428  CB  PHE A  54     116.373 236.312 172.715  1.00157.88           C  
ATOM    429  CG  PHE A  54     117.000 237.444 173.449  1.00157.88           C  
ATOM    430  CD1 PHE A  54     116.686 238.749 173.144  1.00157.88           C  
ATOM    431  CD2 PHE A  54     117.869 237.196 174.492  1.00157.88           C  
ATOM    432  CE1 PHE A  54     117.256 239.786 173.847  1.00157.88           C  
ATOM    433  CE2 PHE A  54     118.438 238.227 175.196  1.00157.88           C  
ATOM    434  CZ  PHE A  54     118.133 239.523 174.872  1.00157.88           C  
ATOM    435  N   CYS A  55     118.235 235.256 170.609  1.00166.07           N  
ATOM    436  CA  CYS A  55     119.595 235.094 170.126  1.00166.07           C  
ATOM    437  C   CYS A  55     119.667 235.112 168.608  1.00166.07           C  
ATOM    438  O   CYS A  55     120.623 235.658 168.049  1.00166.07           O  
ATOM    439  CB  CYS A  55     120.187 233.802 170.675  1.00166.07           C  
ATOM    440  SG  CYS A  55     120.310 233.775 172.474  1.00166.07           S  
ATOM    441  N   LEU A  56     118.689 234.527 167.919  1.00174.25           N  
ATOM    442  CA  LEU A  56     118.704 234.617 166.466  1.00174.25           C  
ATOM    443  C   LEU A  56     118.625 236.061 166.008  1.00174.25           C  
ATOM    444  O   LEU A  56     119.306 236.451 165.052  1.00174.25           O  
ATOM    445  CB  LEU A  56     117.560 233.808 165.864  1.00174.25           C  
ATOM    446  CG  LEU A  56     117.854 233.310 164.449  1.00174.25           C  
ATOM    447  CD1 LEU A  56     119.017 232.347 164.479  1.00174.25           C  
ATOM    448  CD2 LEU A  56     116.643 232.657 163.817  1.00174.25           C  
ATOM    449  N   ARG A  57     117.820 236.877 166.686  1.00171.84           N  
ATOM    450  CA  ARG A  57     117.765 238.289 166.339  1.00171.84           C  
ATOM    451  C   ARG A  57     119.065 239.007 166.678  1.00171.84           C  
ATOM    452  O   ARG A  57     119.595 239.735 165.831  1.00171.84           O  
ATOM    453  CB  ARG A  57     116.576 238.949 167.039  1.00171.84           C  
ATOM    454  CG  ARG A  57     115.223 238.500 166.497  1.00171.84           C  
ATOM    455  CD  ARG A  57     114.071 239.268 167.128  1.00171.84           C  
ATOM    456  NE  ARG A  57     112.847 239.157 166.341  1.00171.84           N  
ATOM    457  CZ  ARG A  57     112.581 239.893 165.267  1.00171.84           C  
ATOM    458  NH1 ARG A  57     113.453 240.795 164.850  1.00171.84           N  
ATOM    459  NH2 ARG A  57     111.446 239.727 164.606  1.00171.84           N  
ATOM    460  N   ILE A  58     119.590 238.811 167.894  1.00177.32           N  
ATOM    461  CA  ILE A  58     120.892 239.367 168.258  1.00177.32           C  
ATOM    462  C   ILE A  58     121.906 239.113 167.158  1.00177.32           C  
ATOM    463  O   ILE A  58     122.540 240.042 166.650  1.00177.32           O  
ATOM    464  CB  ILE A  58     121.380 238.780 169.594  1.00177.32           C  
ATOM    465  CG1 ILE A  58     120.466 239.182 170.741  1.00177.32           C  
ATOM    466  CG2 ILE A  58     122.778 239.236 169.885  1.00177.32           C  
ATOM    467  CD1 ILE A  58     120.445 240.647 170.988  1.00177.32           C  
ATOM    468  N   ILE A  59     122.060 237.853 166.759  1.00174.35           N  
ATOM    469  CA  ILE A  59     123.021 237.510 165.721  1.00174.35           C  
ATOM    470  C   ILE A  59     122.679 238.198 164.413  1.00174.35           C  
ATOM    471  O   ILE A  59     123.566 238.700 163.717  1.00174.35           O  
ATOM    472  CB  ILE A  59     123.077 235.985 165.554  1.00174.35           C  
ATOM    473  CG1 ILE A  59     123.832 235.369 166.726  1.00174.35           C  
ATOM    474  CG2 ILE A  59     123.712 235.628 164.235  1.00174.35           C  
ATOM    475  CD1 ILE A  59     123.395 233.987 167.052  1.00174.35           C  
ATOM    476  N   CYS A  60     121.402 238.245 164.056  1.00185.27           N  
ATOM    477  CA  CYS A  60     121.015 238.914 162.828  1.00185.27           C  
ATOM    478  C   CYS A  60     121.118 240.428 162.925  1.00185.27           C  
ATOM    479  O   CYS A  60     121.154 241.095 161.888  1.00185.27           O  
ATOM    480  CB  CYS A  60     119.594 238.511 162.429  1.00185.27           C  
ATOM    481  SG  CYS A  60     119.475 236.841 161.752  1.00185.27           S  
ATOM    482  N   SER A  61     121.194 240.979 164.133  1.00180.40           N  
ATOM    483  CA  SER A  61     121.285 242.423 164.293  1.00180.40           C  
ATOM    484  C   SER A  61     122.601 242.933 163.728  1.00180.40           C  
ATOM    485  O   SER A  61     123.593 242.204 163.689  1.00180.40           O  
ATOM    486  CB  SER A  61     121.165 242.806 165.764  1.00180.40           C  
ATOM    487  OG  SER A  61     121.735 244.080 165.994  1.00180.40           O  
ATOM    488  N   GLN A  62     122.608 244.187 163.274  1.00175.19           N  
ATOM    489  CA  GLN A  62     123.830 244.740 162.703  1.00175.19           C  
ATOM    490  C   GLN A  62     124.611 245.559 163.723  1.00175.19           C  
ATOM    491  O   GLN A  62     125.846 245.528 163.734  1.00175.19           O  
ATOM    492  CB  GLN A  62     123.503 245.570 161.465  1.00175.19           C  
ATOM    493  CG  GLN A  62     122.396 246.572 161.650  1.00175.19           C  
ATOM    494  CD  GLN A  62     121.858 247.057 160.325  1.00175.19           C  
ATOM    495  OE1 GLN A  62     122.384 246.711 159.268  1.00175.19           O  
ATOM    496  NE2 GLN A  62     120.800 247.853 160.370  1.00175.19           N  
ATOM    497  N   ASN A  63     123.922 246.291 164.590  1.00172.60           N  
ATOM    498  CA  ASN A  63     124.610 247.156 165.548  1.00172.60           C  
ATOM    499  C   ASN A  63     124.849 246.429 166.872  1.00172.60           C  
ATOM    500  O   ASN A  63     124.527 246.912 167.957  1.00172.60           O  
ATOM    501  CB  ASN A  63     123.823 248.443 165.754  1.00172.60           C  
ATOM    502  CG  ASN A  63     122.459 248.199 166.353  1.00172.60           C  
ATOM    503  OD1 ASN A  63     121.505 247.896 165.642  1.00172.60           O  
ATOM    504  ND2 ASN A  63     122.361 248.325 167.672  1.00172.60           N  
ATOM    505  N   ALA A  64     125.457 245.252 166.769  1.00165.73           N  
ATOM    506  CA  ALA A  64     125.767 244.436 167.934  1.00165.73           C  
ATOM    507  C   ALA A  64     127.269 244.234 168.021  1.00165.73           C  
ATOM    508  O   ALA A  64     127.945 244.128 166.993  1.00165.73           O  
ATOM    509  CB  ALA A  64     125.061 243.083 167.868  1.00165.73           C  
ATOM    510  N   ARG A  65     127.786 244.180 169.243  1.00159.08           N  
ATOM    511  CA  ARG A  65     129.203 243.925 169.428  1.00159.08           C  
ATOM    512  C   ARG A  65     129.520 242.461 169.151  1.00159.08           C  
ATOM    513  O   ARG A  65     128.639 241.599 169.121  1.00159.08           O  
ATOM    514  CB  ARG A  65     129.636 244.293 170.844  1.00159.08           C  
ATOM    515  CG  ARG A  65     129.299 245.713 171.238  1.00159.08           C  
ATOM    516  CD  ARG A  65     130.296 246.242 172.248  1.00159.08           C  
ATOM    517  NE  ARG A  65     130.484 245.322 173.365  1.00159.08           N  
ATOM    518  CZ  ARG A  65     130.069 245.558 174.605  1.00159.08           C  
ATOM    519  NH1 ARG A  65     129.444 246.691 174.892  1.00159.08           N  
ATOM    520  NH2 ARG A  65     130.285 244.665 175.560  1.00159.08           N  
ATOM    521  N   ALA A  66     130.805 242.185 168.945  1.00160.01           N  
ATOM    522  CA  ALA A  66     131.220 240.811 168.702  1.00160.01           C  
ATOM    523  C   ALA A  66     130.990 239.944 169.929  1.00160.01           C  
ATOM    524  O   ALA A  66     130.583 238.785 169.805  1.00160.01           O  
ATOM    525  CB  ALA A  66     132.685 240.769 168.281  1.00160.01           C  
ATOM    526  N   SER A  67     131.243 240.480 171.124  1.00168.23           N  
ATOM    527  CA  SER A  67     130.977 239.704 172.330  1.00168.23           C  
ATOM    528  C   SER A  67     129.490 239.421 172.473  1.00168.23           C  
ATOM    529  O   SER A  67     129.092 238.377 173.002  1.00168.23           O  
ATOM    530  CB  SER A  67     131.501 240.432 173.562  1.00168.23           C  
ATOM    531  OG  SER A  67     131.424 239.595 174.701  1.00168.23           O  
ATOM    532  N   HIS A  68     128.652 240.333 171.984  1.00161.40           N  
ATOM    533  CA  HIS A  68     127.219 240.081 171.975  1.00161.40           C  
ATOM    534  C   HIS A  68     126.877 238.912 171.067  1.00161.40           C  
ATOM    535  O   HIS A  68     126.182 237.981 171.483  1.00161.40           O  
ATOM    536  CB  HIS A  68     126.471 241.336 171.539  1.00161.40           C  
ATOM    537  CG  HIS A  68     126.507 242.433 172.551  1.00161.40           C  
ATOM    538  ND1 HIS A  68     126.580 242.188 173.905  1.00161.40           N  
ATOM    539  CD2 HIS A  68     126.480 243.777 172.411  1.00161.40           C  
ATOM    540  CE1 HIS A  68     126.596 243.336 174.556  1.00161.40           C  
ATOM    541  NE2 HIS A  68     126.536 244.316 173.673  1.00161.40           N  
ATOM    542  N   ARG A  69     127.352 238.946 169.822  1.00168.62           N  
ATOM    543  CA  ARG A  69     127.090 237.841 168.909  1.00168.62           C  
ATOM    544  C   ARG A  69     127.635 236.532 169.456  1.00168.62           C  
ATOM    545  O   ARG A  69     127.062 235.466 169.215  1.00168.62           O  
ATOM    546  CB  ARG A  69     127.697 238.130 167.544  1.00168.62           C  
ATOM    547  CG  ARG A  69     126.866 239.016 166.667  1.00168.62           C  
ATOM    548  CD  ARG A  69     127.578 239.223 165.357  1.00168.62           C  
ATOM    549  NE  ARG A  69     126.770 239.940 164.382  1.00168.62           N  
ATOM    550  CZ  ARG A  69     126.555 241.248 164.413  1.00168.62           C  
ATOM    551  NH1 ARG A  69     127.079 241.987 165.379  1.00168.62           N  
ATOM    552  NH2 ARG A  69     125.813 241.819 163.479  1.00168.62           N  
ATOM    553  N   VAL A  70     128.727 236.588 170.211  1.00175.12           N  
ATOM    554  CA  VAL A  70     129.317 235.357 170.724  1.00175.12           C  
ATOM    555  C   VAL A  70     128.477 234.800 171.863  1.00175.12           C  
ATOM    556  O   VAL A  70     128.202 233.598 171.917  1.00175.12           O  
ATOM    557  CB  VAL A  70     130.774 235.591 171.148  1.00175.12           C  
ATOM    558  CG1 VAL A  70     131.205 234.549 172.154  1.00175.12           C  
ATOM    559  CG2 VAL A  70     131.672 235.546 169.929  1.00175.12           C  
ATOM    560  N   GLY A  71     128.068 235.658 172.800  1.00167.95           N  
ATOM    561  CA  GLY A  71     127.124 235.218 173.815  1.00167.95           C  
ATOM    562  C   GLY A  71     125.865 234.643 173.200  1.00167.95           C  
ATOM    563  O   GLY A  71     125.341 233.624 173.660  1.00167.95           O  
ATOM    564  N   ALA A  72     125.396 235.260 172.116  1.00169.38           N  
ATOM    565  CA  ALA A  72     124.218 234.767 171.418  1.00169.38           C  
ATOM    566  C   ALA A  72     124.444 233.372 170.863  1.00169.38           C  
ATOM    567  O   ALA A  72     123.633 232.474 171.096  1.00169.38           O  
ATOM    568  CB  ALA A  72     123.831 235.724 170.295  1.00169.38           C  
ATOM    569  N   LEU A  73     125.526 233.169 170.114  1.00157.74           N  
ATOM    570  CA  LEU A  73     125.744 231.865 169.500  1.00157.74           C  
ATOM    571  C   LEU A  73     125.991 230.792 170.549  1.00157.74           C  
ATOM    572  O   LEU A  73     125.535 229.655 170.394  1.00157.74           O  
ATOM    573  CB  LEU A  73     126.904 231.928 168.514  1.00157.74           C  
ATOM    574  CG  LEU A  73     126.543 232.408 167.112  1.00157.74           C  
ATOM    575  CD1 LEU A  73     127.781 232.791 166.336  1.00157.74           C  
ATOM    576  CD2 LEU A  73     125.774 231.349 166.376  1.00157.74           C  
ATOM    577  N   ILE A  74     126.691 231.125 171.633  1.00161.39           N  
ATOM    578  CA  ILE A  74     126.990 230.103 172.631  1.00161.39           C  
ATOM    579  C   ILE A  74     125.744 229.762 173.432  1.00161.39           C  
ATOM    580  O   ILE A  74     125.595 228.637 173.920  1.00161.39           O  
ATOM    581  CB  ILE A  74     128.145 230.543 173.545  1.00161.39           C  
ATOM    582  CG1 ILE A  74     128.472 229.441 174.545  1.00161.39           C  
ATOM    583  CG2 ILE A  74     127.772 231.769 174.325  1.00161.39           C  
ATOM    584  CD1 ILE A  74     129.652 229.753 175.411  1.00161.39           C  
ATOM    585  N   THR A  75     124.825 230.715 173.588  1.00159.67           N  
ATOM    586  CA  THR A  75     123.555 230.367 174.212  1.00159.67           C  
ATOM    587  C   THR A  75     122.686 229.563 173.256  1.00159.67           C  
ATOM    588  O   THR A  75     122.050 228.586 173.661  1.00159.67           O  
ATOM    589  CB  THR A  75     122.826 231.625 174.673  1.00159.67           C  
ATOM    590  OG1 THR A  75     123.749 232.501 175.330  1.00159.67           O  
ATOM    591  CG2 THR A  75     121.728 231.264 175.636  1.00159.67           C  
ATOM    592  N   LEU A  76     122.671 229.945 171.981  1.00153.23           N  
ATOM    593  CA  LEU A  76     121.823 229.279 171.001  1.00153.23           C  
ATOM    594  C   LEU A  76     122.216 227.821 170.823  1.00153.23           C  
ATOM    595  O   LEU A  76     121.369 226.930 170.929  1.00153.23           O  
ATOM    596  CB  LEU A  76     121.894 230.025 169.674  1.00153.23           C  
ATOM    597  CG  LEU A  76     121.302 229.376 168.432  1.00153.23           C  
ATOM    598  CD1 LEU A  76     120.622 230.421 167.594  1.00153.23           C  
ATOM    599  CD2 LEU A  76     122.393 228.731 167.630  1.00153.23           C  
ATOM    600  N   PHE A  77     123.491 227.551 170.558  1.00138.07           N  
ATOM    601  CA  PHE A  77     123.894 226.167 170.352  1.00138.07           C  
ATOM    602  C   PHE A  77     123.900 225.381 171.654  1.00138.07           C  
ATOM    603  O   PHE A  77     124.204 224.186 171.647  1.00138.07           O  
ATOM    604  CB  PHE A  77     125.266 226.104 169.690  1.00138.07           C  
ATOM    605  CG  PHE A  77     125.233 226.353 168.222  1.00138.07           C  
ATOM    606  CD1 PHE A  77     124.742 225.405 167.361  1.00138.07           C  
ATOM    607  CD2 PHE A  77     125.692 227.535 167.701  1.00138.07           C  
ATOM    608  CE1 PHE A  77     124.708 225.635 166.007  1.00138.07           C  
ATOM    609  CE2 PHE A  77     125.658 227.765 166.348  1.00138.07           C  
ATOM    610  CZ  PHE A  77     125.166 226.815 165.501  1.00138.07           C  
ATOM    611  N   SER A  78     123.579 226.019 172.772  1.00159.91           N  
ATOM    612  CA  SER A  78     123.520 225.320 174.046  1.00159.91           C  
ATOM    613  C   SER A  78     122.147 225.375 174.694  1.00159.91           C  
ATOM    614  O   SER A  78     122.049 225.224 175.915  1.00159.91           O  
ATOM    615  CB  SER A  78     124.556 225.885 175.012  1.00159.91           C  
ATOM    616  OG  SER A  78     124.210 225.575 176.348  1.00159.91           O  
ATOM    617  N   LEU A  79     121.092 225.606 173.919  1.00157.15           N  
ATOM    618  CA  LEU A  79     119.745 225.536 174.475  1.00157.15           C  
ATOM    619  C   LEU A  79     119.247 224.108 174.664  1.00157.15           C  
ATOM    620  O   LEU A  79     118.649 223.832 175.718  1.00157.15           O  
ATOM    621  CB  LEU A  79     118.775 226.332 173.597  1.00157.15           C  
ATOM    622  CG  LEU A  79     118.775 227.836 173.835  1.00157.15           C  
ATOM    623  CD1 LEU A  79     117.738 228.512 172.958  1.00157.15           C  
ATOM    624  CD2 LEU A  79     118.531 228.130 175.299  1.00157.15           C  
ATOM    625  N   PRO A  80     119.436 223.174 173.725  1.00167.25           N  
ATOM    626  CA  PRO A  80     118.938 221.813 173.965  1.00167.25           C  
ATOM    627  C   PRO A  80     119.514 221.137 175.195  1.00167.25           C  
ATOM    628  O   PRO A  80     119.094 220.023 175.521  1.00167.25           O  
ATOM    629  CB  PRO A  80     119.337 221.078 172.682  1.00167.25           C  
ATOM    630  CG  PRO A  80     119.349 222.120 171.659  1.00167.25           C  
ATOM    631  CD  PRO A  80     119.884 223.334 172.331  1.00167.25           C  
ATOM    632  N   SER A  81     120.462 221.756 175.886  1.00184.97           N  
ATOM    633  CA  SER A  81     121.044 221.112 177.053  1.00184.97           C  
ATOM    634  C   SER A  81     120.038 221.023 178.188  1.00184.97           C  
ATOM    635  O   SER A  81     119.225 221.925 178.392  1.00184.97           O  
ATOM    636  CB  SER A  81     122.271 221.871 177.534  1.00184.97           C  
ATOM    637  OG  SER A  81     122.502 221.590 178.902  1.00184.97           O  
ATOM    638  N   ALA A  82     120.106 219.923 178.936  1.00189.05           N  
ATOM    639  CA  ALA A  82     119.260 219.783 180.114  1.00189.05           C  
ATOM    640  C   ALA A  82     119.790 220.622 181.265  1.00189.05           C  
ATOM    641  O   ALA A  82     119.121 221.553 181.727  1.00189.05           O  
ATOM    642  CB  ALA A  82     119.162 218.314 180.519  1.00189.05           C  
ATOM    643  N   GLY A  83     120.992 220.310 181.740  1.00178.30           N  
ATOM    644  CA  GLY A  83     121.667 221.160 182.699  1.00178.30           C  
ATOM    645  C   GLY A  83     122.623 222.076 181.969  1.00178.30           C  
ATOM    646  O   GLY A  83     123.739 221.675 181.626  1.00178.30           O  
ATOM    647  N   MET A  84     122.197 223.315 181.723  1.00173.27           N  
ATOM    648  CA  MET A  84     122.931 224.161 180.791  1.00173.27           C  
ATOM    649  C   MET A  84     124.226 224.671 181.409  1.00173.27           C  
ATOM    650  O   MET A  84     125.174 224.997 180.686  1.00173.27           O  
ATOM    651  CB  MET A  84     122.045 225.313 180.329  1.00173.27           C  
ATOM    652  CG  MET A  84     122.501 225.944 179.039  1.00173.27           C  
ATOM    653  SD  MET A  84     121.401 227.256 178.498  1.00173.27           S  
ATOM    654  CE  MET A  84     119.966 226.304 178.049  1.00173.27           C  
ATOM    655  N   GLN A  85     124.287 224.743 182.740  1.00183.19           N  
ATOM    656  CA  GLN A  85     125.533 225.112 183.405  1.00183.19           C  
ATOM    657  C   GLN A  85     126.671 224.197 182.980  1.00183.19           C  
ATOM    658  O   GLN A  85     127.726 224.657 182.524  1.00183.19           O  
ATOM    659  CB  GLN A  85     125.365 225.055 184.922  1.00183.19           C  
ATOM    660  CG  GLN A  85     124.517 226.152 185.518  1.00183.19           C  
ATOM    661  CD  GLN A  85     124.784 226.325 186.997  1.00183.19           C  
ATOM    662  OE1 GLN A  85     125.344 225.441 187.644  1.00183.19           O  
ATOM    663  NE2 GLN A  85     124.390 227.469 187.541  1.00183.19           N  
ATOM    664  N   ASN A  86     126.475 222.893 183.130  1.00174.95           N  
ATOM    665  CA  ASN A  86     127.562 221.967 182.868  1.00174.95           C  
ATOM    666  C   ASN A  86     127.745 221.730 181.378  1.00174.95           C  
ATOM    667  O   ASN A  86     128.694 221.051 180.974  1.00174.95           O  
ATOM    668  CB  ASN A  86     127.305 220.662 183.611  1.00174.95           C  
ATOM    669  CG  ASN A  86     127.314 220.850 185.112  1.00174.95           C  
ATOM    670  OD1 ASN A  86     128.153 221.568 185.652  1.00174.95           O  
ATOM    671  ND2 ASN A  86     126.368 220.221 185.794  1.00174.95           N  
ATOM    672  N   HIS A  87     126.859 222.275 180.546  1.00162.98           N  
ATOM    673  CA  HIS A  87     127.108 222.248 179.113  1.00162.98           C  
ATOM    674  C   HIS A  87     127.843 223.484 178.630  1.00162.98           C  
ATOM    675  O   HIS A  87     128.521 223.423 177.601  1.00162.98           O  
ATOM    676  CB  HIS A  87     125.810 222.106 178.333  1.00162.98           C  
ATOM    677  CG  HIS A  87     126.020 221.753 176.897  1.00162.98           C  
ATOM    678  ND1 HIS A  87     126.801 220.690 176.502  1.00162.98           N  
ATOM    679  CD2 HIS A  87     125.565 222.328 175.760  1.00162.98           C  
ATOM    680  CE1 HIS A  87     126.812 220.620 175.183  1.00162.98           C  
ATOM    681  NE2 HIS A  87     126.070 221.603 174.709  1.00162.98           N  
ATOM    682  N   ILE A  88     127.711 224.606 179.336  1.00157.51           N  
ATOM    683  CA  ILE A  88     128.545 225.765 179.047  1.00157.51           C  
ATOM    684  C   ILE A  88     129.938 225.598 179.639  1.00157.51           C  
ATOM    685  O   ILE A  88     130.924 226.095 179.072  1.00157.51           O  
ATOM    686  CB  ILE A  88     127.846 227.032 179.561  1.00157.51           C  
ATOM    687  CG1 ILE A  88     126.579 227.283 178.751  1.00157.51           C  
ATOM    688  CG2 ILE A  88     128.750 228.227 179.462  1.00157.51           C  
ATOM    689  CD1 ILE A  88     126.850 227.584 177.302  1.00157.51           C  
ATOM    690  N   ARG A  89     130.057 224.863 180.743  1.00166.92           N  
ATOM    691  CA  ARG A  89     131.384 224.516 181.233  1.00166.92           C  
ATOM    692  C   ARG A  89     132.165 223.692 180.214  1.00166.92           C  
ATOM    693  O   ARG A  89     133.342 223.394 180.435  1.00166.92           O  
ATOM    694  CB  ARG A  89     131.279 223.774 182.559  1.00166.92           C  
ATOM    695  CG  ARG A  89     130.948 224.683 183.722  1.00166.92           C  
ATOM    696  CD  ARG A  89     130.891 223.910 185.020  1.00166.92           C  
ATOM    697  NE  ARG A  89     131.942 222.901 185.083  1.00166.92           N  
ATOM    698  CZ  ARG A  89     132.060 222.008 186.059  1.00166.92           C  
ATOM    699  NH1 ARG A  89     131.189 221.998 187.058  1.00166.92           N  
ATOM    700  NH2 ARG A  89     133.047 221.124 186.034  1.00166.92           N  
ATOM    701  N   LEU A  90     131.529 223.304 179.104  1.00152.59           N  
ATOM    702  CA  LEU A  90     132.266 222.695 178.002  1.00152.59           C  
ATOM    703  C   LEU A  90     132.994 223.747 177.180  1.00152.59           C  
ATOM    704  O   LEU A  90     134.177 223.583 176.863  1.00152.59           O  
ATOM    705  CB  LEU A  90     131.326 221.892 177.109  1.00152.59           C  
ATOM    706  CG  LEU A  90     131.937 221.508 175.761  1.00152.59           C  
ATOM    707  CD1 LEU A  90     133.062 220.509 175.945  1.00152.59           C  
ATOM    708  CD2 LEU A  90     130.887 220.948 174.835  1.00152.59           C  
ATOM    709  N   ALA A  91     132.306 224.829 176.810  1.00158.76           N  
ATOM    710  CA  ALA A  91     133.003 225.947 176.185  1.00158.76           C  
ATOM    711  C   ALA A  91     134.019 226.555 177.135  1.00158.76           C  
ATOM    712  O   ALA A  91     134.963 227.220 176.696  1.00158.76           O  
ATOM    713  CB  ALA A  91     132.011 227.015 175.737  1.00158.76           C  
ATOM    714  N   ASP A  92     133.833 226.346 178.439  1.00172.95           N  
ATOM    715  CA  ASP A  92     134.785 226.845 179.426  1.00172.95           C  
ATOM    716  C   ASP A  92     136.222 226.415 179.145  1.00172.95           C  
ATOM    717  O   ASP A  92     137.148 227.127 179.544  1.00172.95           O  
ATOM    718  CB  ASP A  92     134.376 226.383 180.823  1.00172.95           C  
ATOM    719  CG  ASP A  92     135.258 226.953 181.910  1.00172.95           C  
ATOM    720  OD1 ASP A  92     136.356 226.403 182.137  1.00172.95           O  
ATOM    721  OD2 ASP A  92     134.852 227.950 182.540  1.00172.95           O  
ATOM    722  N   ARG A  93     136.436 225.276 178.478  1.00155.73           N  
ATOM    723  CA  ARG A  93     137.800 224.849 178.172  1.00155.73           C  
ATOM    724  C   ARG A  93     138.534 225.889 177.345  1.00155.73           C  
ATOM    725  O   ARG A  93     139.655 226.283 177.684  1.00155.73           O  
ATOM    726  CB  ARG A  93     137.806 223.528 177.408  1.00155.73           C  
ATOM    727  CG  ARG A  93     137.242 222.324 178.113  1.00155.73           C  
ATOM    728  CD  ARG A  93     137.339 221.142 177.164  1.00155.73           C  
ATOM    729  NE  ARG A  93     136.599 219.972 177.615  1.00155.73           N  
ATOM    730  CZ  ARG A  93     136.246 218.973 176.813  1.00155.73           C  
ATOM    731  NH1 ARG A  93     135.572 217.939 177.292  1.00155.73           N  
ATOM    732  NH2 ARG A  93     136.567 219.015 175.528  1.00155.73           N  
ATOM    733  N   SER A  94     137.922 226.323 176.245  1.00165.03           N  
ATOM    734  CA  SER A  94     138.500 227.205 175.240  1.00165.03           C  
ATOM    735  C   SER A  94     139.313 228.325 175.871  1.00165.03           C  
ATOM    736  O   SER A  94     138.836 229.004 176.788  1.00165.03           O  
ATOM    737  CB  SER A  94     137.397 227.791 174.363  1.00165.03           C  
ATOM    738  OG  SER A  94     137.951 228.501 173.275  1.00165.03           O  
ATOM    739  N   PRO A  95     140.550 228.535 175.421  1.00174.21           N  
ATOM    740  CA  PRO A  95     141.377 229.576 176.040  1.00174.21           C  
ATOM    741  C   PRO A  95     140.895 230.980 175.741  1.00174.21           C  
ATOM    742  O   PRO A  95     141.000 231.853 176.610  1.00174.21           O  
ATOM    743  CB  PRO A  95     142.769 229.322 175.444  1.00174.21           C  
ATOM    744  CG  PRO A  95     142.695 227.972 174.802  1.00174.21           C  
ATOM    745  CD  PRO A  95     141.281 227.798 174.383  1.00174.21           C  
ATOM    746  N   GLU A  96     140.352 231.225 174.553  1.00167.04           N  
ATOM    747  CA  GLU A  96     139.979 232.568 174.135  1.00167.04           C  
ATOM    748  C   GLU A  96     138.646 233.025 174.718  1.00167.04           C  
ATOM    749  O   GLU A  96     138.044 233.961 174.185  1.00167.04           O  
ATOM    750  CB  GLU A  96     139.937 232.654 172.604  1.00167.04           C  
ATOM    751  CG  GLU A  96     141.167 232.078 171.895  1.00167.04           C  
ATOM    752  CD  GLU A  96     142.186 233.141 171.465  1.00167.04           C  
ATOM    753  OE1 GLU A  96     143.356 232.783 171.182  1.00167.04           O  
ATOM    754  OE2 GLU A  96     141.815 234.333 171.404  1.00167.04           O  
ATOM    755  N   ALA A  97     138.168 232.394 175.789  1.00179.16           N  
ATOM    756  CA  ALA A  97     136.878 232.729 176.376  1.00179.16           C  
ATOM    757  C   ALA A  97     136.973 232.884 177.891  1.00179.16           C  
ATOM    758  O   ALA A  97     137.693 232.138 178.560  1.00179.16           O  
ATOM    759  CB  ALA A  97     135.843 231.661 176.033  1.00179.16           C  
ATOM    760  N   GLN A  98     136.230 233.856 178.425  1.00200.80           N  
ATOM    761  CA  GLN A  98     136.140 234.107 179.863  1.00200.80           C  
ATOM    762  C   GLN A  98     134.671 234.302 180.245  1.00200.80           C  
ATOM    763  O   GLN A  98     134.283 235.269 180.894  1.00200.80           O  
ATOM    764  CB  GLN A  98     136.967 235.318 180.279  1.00200.80           C  
ATOM    765  CG  GLN A  98     137.237 235.378 181.768  1.00200.80           C  
ATOM    766  CD  GLN A  98     137.876 236.678 182.182  1.00200.80           C  
ATOM    767  OE1 GLN A  98     139.068 236.896 181.968  1.00200.80           O  
ATOM    768  NE2 GLN A  98     137.082 237.560 182.777  1.00200.80           N  
ATOM    769  N   ILE A  99     133.837 233.367 179.812  1.00186.31           N  
ATOM    770  CA  ILE A  99     132.388 233.505 179.889  1.00186.31           C  
ATOM    771  C   ILE A  99     131.942 233.601 181.341  1.00186.31           C  
ATOM    772  O   ILE A  99     132.543 232.994 182.233  1.00186.31           O  
ATOM    773  CB  ILE A  99     131.710 232.325 179.184  1.00186.31           C  
ATOM    774  CG1 ILE A  99     132.373 231.027 179.633  1.00186.31           C  
ATOM    775  CG2 ILE A  99     131.822 232.473 177.685  1.00186.31           C  
ATOM    776  CD1 ILE A  99     131.928 229.823 178.866  1.00186.31           C  
ATOM    777  N   GLU A 100     130.884 234.371 181.577  1.00176.60           N  
ATOM    778  CA  GLU A 100     130.229 234.457 182.875  1.00176.60           C  
ATOM    779  C   GLU A 100     128.789 233.987 182.716  1.00176.60           C  
ATOM    780  O   GLU A 100     128.134 234.309 181.719  1.00176.60           O  
ATOM    781  CB  GLU A 100     130.276 235.880 183.427  1.00176.60           C  
ATOM    782  CG  GLU A 100     129.928 235.981 184.904  1.00176.60           C  
ATOM    783  CD  GLU A 100     128.454 236.240 185.143  1.00176.60           C  
ATOM    784  OE1 GLU A 100     127.798 236.812 184.248  1.00176.60           O  
ATOM    785  OE2 GLU A 100     127.950 235.874 186.226  1.00176.60           O  
ATOM    786  N   ARG A 101     128.304 233.229 183.694  1.00163.97           N  
ATOM    787  CA  ARG A 101     126.987 232.617 183.603  1.00163.97           C  
ATOM    788  C   ARG A 101     125.896 233.610 183.983  1.00163.97           C  
ATOM    789  O   ARG A 101     125.945 234.233 185.047  1.00163.97           O  
ATOM    790  CB  ARG A 101     126.910 231.394 184.515  1.00163.97           C  
ATOM    791  CG  ARG A 101     127.980 230.350 184.258  1.00163.97           C  
ATOM    792  CD  ARG A 101     127.986 229.314 185.368  1.00163.97           C  
ATOM    793  NE  ARG A 101     129.022 228.304 185.185  1.00163.97           N  
ATOM    794  CZ  ARG A 101     130.259 228.414 185.655  1.00163.97           C  
ATOM    795  NH1 ARG A 101     130.613 229.490 186.343  1.00163.97           N  
ATOM    796  NH2 ARG A 101     131.138 227.446 185.446  1.00163.97           N  
ATOM    797  N   CYS A 102     124.896 233.738 183.113  1.00163.95           N  
ATOM    798  CA  CYS A 102     123.768 234.636 183.335  1.00163.95           C  
ATOM    799  C   CYS A 102     122.539 233.807 183.670  1.00163.95           C  
ATOM    800  O   CYS A 102     121.917 233.228 182.774  1.00163.95           O  
ATOM    801  CB  CYS A 102     123.507 235.508 182.106  1.00163.95           C  
ATOM    802  SG  CYS A 102     121.931 236.366 182.131  1.00163.95           S  
ATOM    803  N   GLU A 103     122.183 233.767 184.952  1.00170.18           N  
ATOM    804  CA  GLU A 103     121.096 232.930 185.442  1.00170.18           C  
ATOM    805  C   GLU A 103     119.752 233.592 185.167  1.00170.18           C  
ATOM    806  O   GLU A 103     119.266 234.384 185.979  1.00170.18           O  
ATOM    807  CB  GLU A 103     121.264 232.674 186.938  1.00170.18           C  
ATOM    808  CG  GLU A 103     120.518 231.469 187.463  1.00170.18           C  
ATOM    809  CD  GLU A 103     121.042 231.013 188.811  1.00170.18           C  
ATOM    810  OE1 GLU A 103     120.261 230.427 189.590  1.00170.18           O  
ATOM    811  OE2 GLU A 103     122.237 231.239 189.092  1.00170.18           O  
ATOM    812  N   ILE A 104     119.145 233.245 184.038  1.00168.85           N  
ATOM    813  CA  ILE A 104     117.900 233.853 183.587  1.00168.85           C  
ATOM    814  C   ILE A 104     116.740 233.145 184.269  1.00168.85           C  
ATOM    815  O   ILE A 104     116.707 231.911 184.328  1.00168.85           O  
ATOM    816  CB  ILE A 104     117.763 233.781 182.058  1.00168.85           C  
ATOM    817  CG1 ILE A 104     118.728 234.753 181.402  1.00168.85           C  
ATOM    818  CG2 ILE A 104     116.353 234.118 181.629  1.00168.85           C  
ATOM    819  CD1 ILE A 104     118.371 236.183 181.662  1.00168.85           C  
ATOM    820  N   ASP A 105     115.797 233.925 184.794  1.00163.21           N  
ATOM    821  CA  ASP A 105     114.548 233.380 185.305  1.00163.21           C  
ATOM    822  C   ASP A 105     113.395 233.523 184.329  1.00163.21           C  
ATOM    823  O   ASP A 105     112.405 232.797 184.450  1.00163.21           O  
ATOM    824  CB  ASP A 105     114.168 234.048 186.627  1.00163.21           C  
ATOM    825  CG  ASP A 105     114.891 233.445 187.805  1.00163.21           C  
ATOM    826  OD1 ASP A 105     115.408 232.318 187.668  1.00163.21           O  
ATOM    827  OD2 ASP A 105     114.935 234.092 188.869  1.00163.21           O  
ATOM    828  N   GLY A 106     113.490 234.437 183.376  1.00152.83           N  
ATOM    829  CA  GLY A 106     112.451 234.548 182.379  1.00152.83           C  
ATOM    830  C   GLY A 106     112.554 235.851 181.626  1.00152.83           C  
ATOM    831  O   GLY A 106     113.530 236.590 181.751  1.00152.83           O  
ATOM    832  N   PHE A 107     111.526 236.120 180.836  1.00157.16           N  
ATOM    833  CA  PHE A 107     111.413 237.353 180.080  1.00157.16           C  
ATOM    834  C   PHE A 107     110.275 238.191 180.637  1.00157.16           C  
ATOM    835  O   PHE A 107     109.260 237.661 181.094  1.00157.16           O  
ATOM    836  CB  PHE A 107     111.150 237.068 178.604  1.00157.16           C  
ATOM    837  CG  PHE A 107     112.384 236.809 177.814  1.00157.16           C  
ATOM    838  CD1 PHE A 107     113.434 236.101 178.364  1.00157.16           C  
ATOM    839  CD2 PHE A 107     112.492 237.262 176.513  1.00157.16           C  
ATOM    840  CE1 PHE A 107     114.573 235.858 177.636  1.00157.16           C  
ATOM    841  CE2 PHE A 107     113.628 237.020 175.776  1.00157.16           C  
ATOM    842  CZ  PHE A 107     114.671 236.318 176.338  1.00157.16           C  
ATOM    843  N   GLU A 108     110.449 239.501 180.607  1.00170.49           N  
ATOM    844  CA  GLU A 108     109.321 240.370 180.883  1.00170.49           C  
ATOM    845  C   GLU A 108     108.310 240.216 179.753  1.00170.49           C  
ATOM    846  O   GLU A 108     108.693 240.258 178.575  1.00170.49           O  
ATOM    847  CB  GLU A 108     109.765 241.822 181.030  1.00170.49           C  
ATOM    848  CG  GLU A 108     110.587 242.073 182.285  1.00170.49           C  
ATOM    849  CD  GLU A 108     110.484 243.500 182.781  1.00170.49           C  
ATOM    850  OE1 GLU A 108     109.435 244.136 182.549  1.00170.49           O  
ATOM    851  OE2 GLU A 108     111.454 243.988 183.399  1.00170.49           O  
ATOM    852  N   PRO A 109     107.032 240.018 180.061  1.00174.16           N  
ATOM    853  CA  PRO A 109     106.079 239.562 179.042  1.00174.16           C  
ATOM    854  C   PRO A 109     105.947 240.541 177.885  1.00174.16           C  
ATOM    855  O   PRO A 109     106.037 241.757 178.062  1.00174.16           O  
ATOM    856  CB  PRO A 109     104.769 239.434 179.825  1.00174.16           C  
ATOM    857  CG  PRO A 109     105.196 239.257 181.248  1.00174.16           C  
ATOM    858  CD  PRO A 109     106.425 240.088 181.399  1.00174.16           C  
ATOM    859  N   GLY A 110     105.741 239.992 176.691  1.00167.50           N  
ATOM    860  CA  GLY A 110     105.488 240.785 175.508  1.00167.50           C  
ATOM    861  C   GLY A 110     106.675 241.539 174.960  1.00167.50           C  
ATOM    862  O   GLY A 110     106.563 242.136 173.884  1.00167.50           O  
ATOM    863  N   THR A 111     107.809 241.529 175.652  1.00166.77           N  
ATOM    864  CA  THR A 111     108.970 242.291 175.226  1.00166.77           C  
ATOM    865  C   THR A 111     110.216 241.433 175.354  1.00166.77           C  
ATOM    866  O   THR A 111     110.189 240.340 175.924  1.00166.77           O  
ATOM    867  CB  THR A 111     109.143 243.571 176.048  1.00166.77           C  
ATOM    868  OG1 THR A 111     110.355 244.226 175.655  1.00166.77           O  
ATOM    869  CG2 THR A 111     109.217 243.238 177.526  1.00166.77           C  
ATOM    870  N   TYR A 112     111.317 241.954 174.822  1.00161.68           N  
ATOM    871  CA  TYR A 112     112.595 241.261 174.831  1.00161.68           C  
ATOM    872  C   TYR A 112     113.364 241.435 176.131  1.00161.68           C  
ATOM    873  O   TYR A 112     114.479 240.922 176.241  1.00161.68           O  
ATOM    874  CB  TYR A 112     113.460 241.748 173.674  1.00161.68           C  
ATOM    875  CG  TYR A 112     112.925 241.415 172.309  1.00161.68           C  
ATOM    876  CD1 TYR A 112     113.058 240.141 171.785  1.00161.68           C  
ATOM    877  CD2 TYR A 112     112.308 242.380 171.532  1.00161.68           C  
ATOM    878  CE1 TYR A 112     112.582 239.833 170.528  1.00161.68           C  
ATOM    879  CE2 TYR A 112     111.829 242.082 170.274  1.00161.68           C  
ATOM    880  CZ  TYR A 112     111.970 240.806 169.777  1.00161.68           C  
ATOM    881  OH  TYR A 112     111.494 240.503 168.524  1.00161.68           O  
ATOM    882  N   ARG A 113     112.813 242.144 177.108  1.00162.86           N  
ATOM    883  CA  ARG A 113     113.552 242.395 178.335  1.00162.86           C  
ATOM    884  C   ARG A 113     113.756 241.106 179.117  1.00162.86           C  
ATOM    885  O   ARG A 113     112.999 240.145 178.973  1.00162.86           O  
ATOM    886  CB  ARG A 113     112.821 243.426 179.189  1.00162.86           C  
ATOM    887  CG  ARG A 113     112.899 244.840 178.636  1.00162.86           C  
ATOM    888  CD  ARG A 113     112.221 245.828 179.564  1.00162.86           C  
ATOM    889  NE  ARG A 113     112.405 245.464 180.965  1.00162.86           N  
ATOM    890  CZ  ARG A 113     113.388 245.920 181.732  1.00162.86           C  
ATOM    891  NH1 ARG A 113     114.277 246.766 181.235  1.00162.86           N  
ATOM    892  NH2 ARG A 113     113.478 245.533 182.997  1.00162.86           N  
ATOM    893  N   LEU A 114     114.795 241.088 179.941  1.00163.89           N  
ATOM    894  CA  LEU A 114     115.171 239.886 180.667  1.00163.89           C  
ATOM    895  C   LEU A 114     114.808 240.000 182.140  1.00163.89           C  
ATOM    896  O   LEU A 114     114.683 241.094 182.691  1.00163.89           O  
ATOM    897  CB  LEU A 114     116.670 239.623 180.524  1.00163.89           C  
ATOM    898  CG  LEU A 114     117.158 238.833 179.305  1.00163.89           C  
ATOM    899  CD1 LEU A 114     116.617 239.400 178.012  1.00163.89           C  
ATOM    900  CD2 LEU A 114     118.671 238.804 179.260  1.00163.89           C  
ATOM    901  N   ILE A 115     114.631 238.848 182.775  1.00152.73           N  
ATOM    902  CA  ILE A 115     114.316 238.784 184.199  1.00152.73           C  
ATOM    903  C   ILE A 115     115.392 237.963 184.896  1.00152.73           C  
ATOM    904  O   ILE A 115     115.396 236.729 184.797  1.00152.73           O  
ATOM    905  CB  ILE A 115     112.921 238.193 184.443  1.00152.73           C  
ATOM    906  CG1 ILE A 115     111.868 238.994 183.679  1.00152.73           C  
ATOM    907  CG2 ILE A 115     112.611 238.170 185.930  1.00152.73           C  
ATOM    908  CD1 ILE A 115     110.450 238.625 184.027  1.00152.73           C  
ATOM    909  N   PRO A 116     116.314 238.598 185.603  1.00151.02           N  
ATOM    910  CA  PRO A 116     117.435 237.861 186.189  1.00151.02           C  
ATOM    911  C   PRO A 116     117.043 237.096 187.439  1.00151.02           C  
ATOM    912  O   PRO A 116     115.998 237.333 188.048  1.00151.02           O  
ATOM    913  CB  PRO A 116     118.445 238.963 186.525  1.00151.02           C  
ATOM    914  CG  PRO A 116     117.959 240.185 185.798  1.00151.02           C  
ATOM    915  CD  PRO A 116     116.484 240.050 185.725  1.00151.02           C  
ATOM    916  N   ASN A 117     117.913 236.167 187.818  1.00151.79           N  
ATOM    917  CA  ASN A 117     117.797 235.449 189.073  1.00151.79           C  
ATOM    918  C   ASN A 117     118.246 236.338 190.228  1.00151.79           C  
ATOM    919  O   ASN A 117     118.712 237.463 190.037  1.00151.79           O  
ATOM    920  CB  ASN A 117     118.631 234.168 189.025  1.00151.79           C  
ATOM    921  CG  ASN A 117     118.285 233.193 190.134  1.00151.79           C  
ATOM    922  OD1 ASN A 117     118.191 233.567 191.302  1.00151.79           O  
ATOM    923  ND2 ASN A 117     118.098 231.932 189.771  1.00151.79           N  
ATOM    924  N   ALA A 118     118.092 235.816 191.446  1.00161.64           N  
ATOM    925  CA  ALA A 118     118.532 236.550 192.626  1.00161.64           C  
ATOM    926  C   ALA A 118     120.050 236.559 192.739  1.00161.64           C  
ATOM    927  O   ALA A 118     120.661 237.617 192.925  1.00161.64           O  
ATOM    928  CB  ALA A 118     117.909 235.945 193.882  1.00161.64           C  
ATOM    929  N   ARG A 119     120.677 235.387 192.628  1.00169.21           N  
ATOM    930  CA  ARG A 119     122.122 235.305 192.804  1.00169.21           C  
ATOM    931  C   ARG A 119     122.859 235.895 191.610  1.00169.21           C  
ATOM    932  O   ARG A 119     124.026 236.288 191.722  1.00169.21           O  
ATOM    933  CB  ARG A 119     122.536 233.854 193.021  1.00169.21           C  
ATOM    934  CG  ARG A 119     121.590 233.087 193.911  1.00169.21           C  
ATOM    935  CD  ARG A 119     121.782 231.602 193.724  1.00169.21           C  
ATOM    936  NE  ARG A 119     120.723 230.837 194.367  1.00169.21           N  
ATOM    937  CZ  ARG A 119     120.547 229.532 194.203  1.00169.21           C  
ATOM    938  NH1 ARG A 119     121.363 228.848 193.414  1.00169.21           N  
ATOM    939  NH2 ARG A 119     119.555 228.911 194.826  1.00169.21           N  
ATOM    940  N   ALA A 120     122.200 235.950 190.455  1.00173.94           N  
ATOM    941  CA  ALA A 120     122.828 236.501 189.264  1.00173.94           C  
ATOM    942  C   ALA A 120     123.207 237.958 189.486  1.00173.94           C  
ATOM    943  O   ALA A 120     122.642 238.644 190.341  1.00173.94           O  
ATOM    944  CB  ALA A 120     121.891 236.378 188.064  1.00173.94           C  
ATOM    945  N   ASN A 121     124.182 238.424 188.716  1.00164.17           N  
ATOM    946  CA  ASN A 121     124.705 239.778 188.838  1.00164.17           C  
ATOM    947  C   ASN A 121     124.392 240.525 187.550  1.00164.17           C  
ATOM    948  O   ASN A 121     125.091 240.359 186.546  1.00164.17           O  
ATOM    949  CB  ASN A 121     126.204 239.740 189.114  1.00164.17           C  
ATOM    950  CG  ASN A 121     126.582 238.627 190.070  1.00164.17           C  
ATOM    951  OD1 ASN A 121     127.372 237.745 189.736  1.00164.17           O  
ATOM    952  ND2 ASN A 121     126.003 238.654 191.264  1.00164.17           N  
ATOM    953  N   LEU A 122     123.351 241.353 187.581  1.00152.98           N  
ATOM    954  CA  LEU A 122     122.883 242.037 186.380  1.00152.98           C  
ATOM    955  C   LEU A 122     122.223 243.349 186.769  1.00152.98           C  
ATOM    956  O   LEU A 122     121.543 243.420 187.795  1.00152.98           O  
ATOM    957  CB  LEU A 122     121.905 241.161 185.595  1.00152.98           C  
ATOM    958  CG  LEU A 122     122.457 239.924 184.891  1.00152.98           C  
ATOM    959  CD1 LEU A 122     121.324 239.079 184.379  1.00152.98           C  
ATOM    960  CD2 LEU A 122     123.356 240.334 183.745  1.00152.98           C  
ATOM    961  N   THR A 123     122.442 244.384 185.964  1.00159.55           N  
ATOM    962  CA  THR A 123     121.760 245.656 186.138  1.00159.55           C  
ATOM    963  C   THR A 123     120.745 245.883 185.021  1.00159.55           C  
ATOM    964  O   THR A 123     120.838 245.315 183.933  1.00159.55           O  
ATOM    965  CB  THR A 123     122.761 246.804 186.168  1.00159.55           C  
ATOM    966  OG1 THR A 123     122.108 247.992 186.629  1.00159.55           O  
ATOM    967  CG2 THR A 123     123.321 247.049 184.781  1.00159.55           C  
ATOM    968  N   ALA A 124     119.759 246.732 185.304  1.00162.85           N  
ATOM    969  CA  ALA A 124     118.715 247.020 184.328  1.00162.85           C  
ATOM    970  C   ALA A 124     119.251 247.646 183.051  1.00162.85           C  
ATOM    971  O   ALA A 124     118.649 247.461 181.989  1.00162.85           O  
ATOM    972  CB  ALA A 124     117.659 247.943 184.938  1.00162.85           C  
ATOM    973  N   ASN A 125     120.360 248.377 183.130  1.00153.99           N  
ATOM    974  CA  ASN A 125     120.847 249.114 181.970  1.00153.99           C  
ATOM    975  C   ASN A 125     121.274 248.174 180.855  1.00153.99           C  
ATOM    976  O   ASN A 125     120.881 248.354 179.696  1.00153.99           O  
ATOM    977  CB  ASN A 125     122.004 250.018 182.384  1.00153.99           C  
ATOM    978  CG  ASN A 125     121.722 250.758 183.674  1.00153.99           C  
ATOM    979  OD1 ASN A 125     121.228 251.882 183.657  1.00153.99           O  
ATOM    980  ND2 ASN A 125     122.028 250.126 184.803  1.00153.99           N  
ATOM    981  N   GLU A 126     122.086 247.173 181.184  1.00156.10           N  
ATOM    982  CA  GLU A 126     122.482 246.189 180.187  1.00156.10           C  
ATOM    983  C   GLU A 126     121.276 245.425 179.660  1.00156.10           C  
ATOM    984  O   GLU A 126     121.237 245.034 178.490  1.00156.10           O  
ATOM    985  CB  GLU A 126     123.531 245.257 180.784  1.00156.10           C  
ATOM    986  CG  GLU A 126     123.118 244.596 182.074  1.00156.10           C  
ATOM    987  CD  GLU A 126     124.273 243.890 182.738  1.00156.10           C  
ATOM    988  OE1 GLU A 126     125.382 243.888 182.163  1.00156.10           O  
ATOM    989  OE2 GLU A 126     124.086 243.364 183.849  1.00156.10           O  
ATOM    990  N   ILE A 127     120.273 245.211 180.511  1.00167.09           N  
ATOM    991  CA  ILE A 127     119.046 244.563 180.057  1.00167.09           C  
ATOM    992  C   ILE A 127     118.377 245.399 178.976  1.00167.09           C  
ATOM    993  O   ILE A 127     117.965 244.890 177.927  1.00167.09           O  
ATOM    994  CB  ILE A 127     118.103 244.318 181.245  1.00167.09           C  
ATOM    995  CG1 ILE A 127     118.824 243.522 182.330  1.00167.09           C  
ATOM    996  CG2 ILE A 127     116.861 243.601 180.786  1.00167.09           C  
ATOM    997  CD1 ILE A 127     118.144 243.558 183.673  1.00167.09           C  
ATOM    998  N   ALA A 128     118.258 246.702 179.222  1.00160.36           N  
ATOM    999  CA  ALA A 128     117.655 247.583 178.232  1.00160.36           C  
ATOM   1000  C   ALA A 128     118.491 247.628 176.964  1.00160.36           C  
ATOM   1001  O   ALA A 128     117.950 247.698 175.855  1.00160.36           O  
ATOM   1002  CB  ALA A 128     117.485 248.983 178.814  1.00160.36           C  
ATOM   1003  N   ALA A 129     119.814 247.609 177.113  1.00152.92           N  
ATOM   1004  CA  ALA A 129     120.683 247.591 175.946  1.00152.92           C  
ATOM   1005  C   ALA A 129     120.436 246.346 175.111  1.00152.92           C  
ATOM   1006  O   ALA A 129     120.281 246.426 173.887  1.00152.92           O  
ATOM   1007  CB  ALA A 129     122.145 247.664 176.380  1.00152.92           C  
ATOM   1008  N   TYR A 130     120.395 245.186 175.765  1.00157.39           N  
ATOM   1009  CA  TYR A 130     120.057 243.942 175.088  1.00157.39           C  
ATOM   1010  C   TYR A 130     118.727 244.058 174.364  1.00157.39           C  
ATOM   1011  O   TYR A 130     118.595 243.618 173.218  1.00157.39           O  
ATOM   1012  CB  TYR A 130     119.990 242.805 176.101  1.00157.39           C  
ATOM   1013  CG  TYR A 130     121.321 242.271 176.557  1.00157.39           C  
ATOM   1014  CD1 TYR A 130     122.299 241.918 175.645  1.00157.39           C  
ATOM   1015  CD2 TYR A 130     121.587 242.095 177.907  1.00157.39           C  
ATOM   1016  CE1 TYR A 130     123.512 241.419 176.066  1.00157.39           C  
ATOM   1017  CE2 TYR A 130     122.792 241.599 178.337  1.00157.39           C  
ATOM   1018  CZ  TYR A 130     123.752 241.261 177.414  1.00157.39           C  
ATOM   1019  OH  TYR A 130     124.959 240.764 177.843  1.00157.39           O  
ATOM   1020  N   ALA A 131     117.726 244.627 175.034  1.00155.87           N  
ATOM   1021  CA  ALA A 131     116.408 244.746 174.427  1.00155.87           C  
ATOM   1022  C   ALA A 131     116.464 245.585 173.161  1.00155.87           C  
ATOM   1023  O   ALA A 131     116.005 245.153 172.097  1.00155.87           O  
ATOM   1024  CB  ALA A 131     115.425 245.345 175.429  1.00155.87           C  
ATOM   1025  N   LEU A 132     117.034 246.785 173.255  1.00164.76           N  
ATOM   1026  CA  LEU A 132     117.147 247.641 172.083  1.00164.76           C  
ATOM   1027  C   LEU A 132     118.004 246.999 171.007  1.00164.76           C  
ATOM   1028  O   LEU A 132     117.898 247.362 169.832  1.00164.76           O  
ATOM   1029  CB  LEU A 132     117.718 248.998 172.478  1.00164.76           C  
ATOM   1030  CG  LEU A 132     116.990 249.655 173.646  1.00164.76           C  
ATOM   1031  CD1 LEU A 132     117.841 250.750 174.255  1.00164.76           C  
ATOM   1032  CD2 LEU A 132     115.647 250.198 173.198  1.00164.76           C  
ATOM   1033  N   LEU A 133     118.865 246.059 171.389  1.00172.07           N  
ATOM   1034  CA  LEU A 133     119.686 245.376 170.401  1.00172.07           C  
ATOM   1035  C   LEU A 133     118.887 244.307 169.671  1.00172.07           C  
ATOM   1036  O   LEU A 133     119.028 244.126 168.456  1.00172.07           O  
ATOM   1037  CB  LEU A 133     120.908 244.768 171.081  1.00172.07           C  
ATOM   1038  CG  LEU A 133     121.903 244.108 170.135  1.00172.07           C  
ATOM   1039  CD1 LEU A 133     122.186 245.024 168.968  1.00172.07           C  
ATOM   1040  CD2 LEU A 133     123.180 243.793 170.881  1.00172.07           C  
ATOM   1041  N   ALA A 134     118.020 243.605 170.398  1.00172.67           N  
ATOM   1042  CA  ALA A 134     117.405 242.384 169.894  1.00172.67           C  
ATOM   1043  C   ALA A 134     116.413 242.619 168.767  1.00172.67           C  
ATOM   1044  O   ALA A 134     115.756 241.665 168.342  1.00172.67           O  
ATOM   1045  CB  ALA A 134     116.705 241.650 171.032  1.00172.67           C  
ATOM   1046  N   ASP A 135     116.274 243.846 168.278  1.00178.64           N  
ATOM   1047  CA  ASP A 135     115.276 244.167 167.267  1.00178.64           C  
ATOM   1048  C   ASP A 135     115.831 245.075 166.181  1.00178.64           C  
ATOM   1049  O   ASP A 135     115.219 246.096 165.856  1.00178.64           O  
ATOM   1050  CB  ASP A 135     114.052 244.789 167.937  1.00178.64           C  
ATOM   1051  CG  ASP A 135     114.423 245.903 168.887  1.00178.64           C  
ATOM   1052  OD1 ASP A 135     115.634 246.137 169.068  1.00178.64           O  
ATOM   1053  OD2 ASP A 135     113.510 246.529 169.464  1.00178.64           O  
ATOM   1054  N   ASP A 136     116.979 244.722 165.610  1.00188.94           N  
ATOM   1055  CA  ASP A 136     117.693 245.641 164.739  1.00188.94           C  
ATOM   1056  C   ASP A 136     118.055 244.994 163.410  1.00188.94           C  
ATOM   1057  O   ASP A 136     119.195 245.111 162.952  1.00188.94           O  
ATOM   1058  CB  ASP A 136     118.958 246.118 165.438  1.00188.94           C  
ATOM   1059  CG  ASP A 136     118.672 246.791 166.760  1.00188.94           C  
ATOM   1060  OD1 ASP A 136     117.566 247.342 166.932  1.00188.94           O  
ATOM   1061  OD2 ASP A 136     119.562 246.770 167.630  1.00188.94           O  
ATOM   1062  N   LEU A 137     117.107 244.310 162.783  1.00188.06           N  
ATOM   1063  CA  LEU A 137     117.445 243.515 161.617  1.00188.06           C  
ATOM   1064  C   LEU A 137     117.792 244.412 160.430  1.00188.06           C  
ATOM   1065  O   LEU A 137     117.281 245.528 160.310  1.00188.06           O  
ATOM   1066  CB  LEU A 137     116.292 242.587 161.250  1.00188.06           C  
ATOM   1067  CG  LEU A 137     115.862 241.602 162.337  1.00188.06           C  
ATOM   1068  CD1 LEU A 137     114.929 240.559 161.764  1.00188.06           C  
ATOM   1069  CD2 LEU A 137     117.060 240.945 162.987  1.00188.06           C  
ATOM   1070  N   PRO A 138     118.669 243.948 159.548  1.00182.78           N  
ATOM   1071  CA  PRO A 138     118.981 244.697 158.337  1.00182.78           C  
ATOM   1072  C   PRO A 138     117.752 244.877 157.470  1.00182.78           C  
ATOM   1073  O   PRO A 138     116.753 244.162 157.631  1.00182.78           O  
ATOM   1074  CB  PRO A 138     120.026 243.813 157.643  1.00182.78           C  
ATOM   1075  CG  PRO A 138     120.681 243.098 158.755  1.00182.78           C  
ATOM   1076  CD  PRO A 138     119.601 242.830 159.755  1.00182.78           C  
ATOM   1077  N   PRO A 139     117.789 245.826 156.535  1.00180.12           N  
ATOM   1078  CA  PRO A 139     116.612 246.055 155.688  1.00180.12           C  
ATOM   1079  C   PRO A 139     116.371 244.950 154.681  1.00180.12           C  
ATOM   1080  O   PRO A 139     115.235 244.774 154.227  1.00180.12           O  
ATOM   1081  CB  PRO A 139     116.942 247.384 154.999  1.00180.12           C  
ATOM   1082  CG  PRO A 139     118.423 247.411 154.961  1.00180.12           C  
ATOM   1083  CD  PRO A 139     118.869 246.782 156.245  1.00180.12           C  
ATOM   1084  N   THR A 140     117.410 244.208 154.299  1.00192.76           N  
ATOM   1085  CA  THR A 140     117.213 243.120 153.350  1.00192.76           C  
ATOM   1086  C   THR A 140     116.431 241.962 153.955  1.00192.76           C  
ATOM   1087  O   THR A 140     115.716 241.268 153.223  1.00192.76           O  
ATOM   1088  CB  THR A 140     118.563 242.629 152.829  1.00192.76           C  
ATOM   1089  OG1 THR A 140     119.308 243.742 152.325  1.00192.76           O  
ATOM   1090  CG2 THR A 140     118.369 241.631 151.700  1.00192.76           C  
ATOM   1091  N   ILE A 141     116.528 241.748 155.262  1.00185.47           N  
ATOM   1092  CA  ILE A 141     115.682 240.783 155.951  1.00185.47           C  
ATOM   1093  C   ILE A 141     114.246 241.276 155.891  1.00185.47           C  
ATOM   1094  O   ILE A 141     113.900 242.288 156.511  1.00185.47           O  
ATOM   1095  CB  ILE A 141     116.134 240.586 157.406  1.00185.47           C  
ATOM   1096  CG1 ILE A 141     117.483 239.875 157.458  1.00185.47           C  
ATOM   1097  CG2 ILE A 141     115.094 239.816 158.184  1.00185.47           C  
ATOM   1098  CD1 ILE A 141     118.050 239.772 158.844  1.00185.47           C  
ATOM   1099  N   ASN A 142     113.408 240.560 155.155  1.00192.91           N  
ATOM   1100  CA  ASN A 142     112.032 240.969 154.940  1.00192.91           C  
ATOM   1101  C   ASN A 142     111.192 240.669 156.172  1.00192.91           C  
ATOM   1102  O   ASN A 142     111.469 239.733 156.925  1.00192.91           O  
ATOM   1103  CB  ASN A 142     111.437 240.258 153.727  1.00192.91           C  
ATOM   1104  CG  ASN A 142     112.106 240.662 152.436  1.00192.91           C  
ATOM   1105  OD1 ASN A 142     112.430 241.829 152.233  1.00192.91           O  
ATOM   1106  ND2 ASN A 142     112.312 239.698 151.550  1.00192.91           N  
ATOM   1107  N   ASN A 143     110.168 241.492 156.376  1.00190.24           N  
ATOM   1108  CA  ASN A 143     109.113 241.276 157.357  1.00190.24           C  
ATOM   1109  C   ASN A 143     109.609 241.294 158.796  1.00190.24           C  
ATOM   1110  O   ASN A 143     108.906 240.810 159.688  1.00190.24           O  
ATOM   1111  CB  ASN A 143     108.375 239.964 157.082  1.00190.24           C  
ATOM   1112  CG  ASN A 143     108.152 239.729 155.604  1.00190.24           C  
ATOM   1113  OD1 ASN A 143     108.745 238.831 155.011  1.00190.24           O  
ATOM   1114  ND2 ASN A 143     107.308 240.549 154.996  1.00190.24           N  
ATOM   1115  N   GLY A 144     110.795 241.837 159.052  1.00174.70           N  
ATOM   1116  CA  GLY A 144     111.247 242.044 160.410  1.00174.70           C  
ATOM   1117  C   GLY A 144     111.493 240.793 161.218  1.00174.70           C  
ATOM   1118  O   GLY A 144     111.606 240.883 162.446  1.00174.70           O  
ATOM   1119  N   THR A 145     111.573 239.634 160.584  1.00172.28           N  
ATOM   1120  CA  THR A 145     111.879 238.386 161.260  1.00172.28           C  
ATOM   1121  C   THR A 145     112.835 237.588 160.393  1.00172.28           C  
ATOM   1122  O   THR A 145     112.771 237.654 159.161  1.00172.28           O  
ATOM   1123  CB  THR A 145     110.613 237.569 161.545  1.00172.28           C  
ATOM   1124  OG1 THR A 145     110.961 236.369 162.242  1.00172.28           O  
ATOM   1125  CG2 THR A 145     109.909 237.211 160.255  1.00172.28           C  
ATOM   1126  N   PRO A 146     113.753 236.840 161.006  1.00150.32           N  
ATOM   1127  CA  PRO A 146     114.709 236.076 160.196  1.00150.32           C  
ATOM   1128  C   PRO A 146     114.056 235.015 159.332  1.00150.32           C  
ATOM   1129  O   PRO A 146     114.537 234.752 158.224  1.00150.32           O  
ATOM   1130  CB  PRO A 146     115.644 235.464 161.248  1.00150.32           C  
ATOM   1131  CG  PRO A 146     114.903 235.565 162.540  1.00150.32           C  
ATOM   1132  CD  PRO A 146     114.081 236.792 162.439  1.00150.32           C  
ATOM   1133  N   TYR A 147     112.967 234.406 159.798  1.00148.16           N  
ATOM   1134  CA  TYR A 147     112.343 233.309 159.075  1.00148.16           C  
ATOM   1135  C   TYR A 147     111.728 233.800 157.769  1.00148.16           C  
ATOM   1136  O   TYR A 147     111.632 234.999 157.507  1.00148.16           O  
ATOM   1137  CB  TYR A 147     111.263 232.657 159.925  1.00148.16           C  
ATOM   1138  CG  TYR A 147     111.694 232.329 161.327  1.00148.16           C  
ATOM   1139  CD1 TYR A 147     112.338 231.143 161.618  1.00148.16           C  
ATOM   1140  CD2 TYR A 147     111.449 233.208 162.362  1.00148.16           C  
ATOM   1141  CE1 TYR A 147     112.722 230.845 162.903  1.00148.16           C  
ATOM   1142  CE2 TYR A 147     111.832 232.920 163.644  1.00148.16           C  
ATOM   1143  CZ  TYR A 147     112.465 231.741 163.911  1.00148.16           C  
ATOM   1144  OH  TYR A 147     112.843 231.464 165.201  1.00148.16           O  
ATOM   1145  N   VAL A 148     111.302 232.847 156.939  1.00162.71           N  
ATOM   1146  CA  VAL A 148     110.627 233.216 155.700  1.00162.71           C  
ATOM   1147  C   VAL A 148     109.139 233.429 155.944  1.00162.71           C  
ATOM   1148  O   VAL A 148     108.498 234.233 155.257  1.00162.71           O  
ATOM   1149  CB  VAL A 148     110.872 232.155 154.614  1.00162.71           C  
ATOM   1150  CG1 VAL A 148     110.370 232.645 153.270  1.00162.71           C  
ATOM   1151  CG2 VAL A 148     112.338 231.819 154.534  1.00162.71           C  
ATOM   1152  N   HIS A 149     108.564 232.722 156.910  1.00164.79           N  
ATOM   1153  CA  HIS A 149     107.153 232.850 157.246  1.00164.79           C  
ATOM   1154  C   HIS A 149     107.020 233.585 158.572  1.00164.79           C  
ATOM   1155  O   HIS A 149     107.352 233.037 159.627  1.00164.79           O  
ATOM   1156  CB  HIS A 149     106.491 231.476 157.307  1.00164.79           C  
ATOM   1157  CG  HIS A 149     106.513 230.747 156.000  1.00164.79           C  
ATOM   1158  ND1 HIS A 149     105.366 230.378 155.333  1.00164.79           N  
ATOM   1159  CD2 HIS A 149     107.545 230.336 155.227  1.00164.79           C  
ATOM   1160  CE1 HIS A 149     105.690 229.763 154.210  1.00164.79           C  
ATOM   1161  NE2 HIS A 149     107.007 229.725 154.121  1.00164.79           N  
ATOM   1162  N   ALA A 150     106.513 234.818 158.509  1.00163.57           N  
ATOM   1163  CA  ALA A 150     106.662 235.757 159.618  1.00163.57           C  
ATOM   1164  C   ALA A 150     106.016 235.245 160.897  1.00163.57           C  
ATOM   1165  O   ALA A 150     106.516 235.504 161.998  1.00163.57           O  
ATOM   1166  CB  ALA A 150     106.069 237.110 159.232  1.00163.57           C  
ATOM   1167  N   ASP A 151     104.911 234.516 160.773  1.00172.49           N  
ATOM   1168  CA  ASP A 151     104.136 234.103 161.934  1.00172.49           C  
ATOM   1169  C   ASP A 151     104.935 233.272 162.930  1.00172.49           C  
ATOM   1170  O   ASP A 151     104.519 233.158 164.087  1.00172.49           O  
ATOM   1171  CB  ASP A 151     102.921 233.315 161.461  1.00172.49           C  
ATOM   1172  CG  ASP A 151     103.289 232.253 160.450  1.00172.49           C  
ATOM   1173  OD1 ASP A 151     104.466 232.227 160.031  1.00172.49           O  
ATOM   1174  OD2 ASP A 151     102.411 231.451 160.074  1.00172.49           O  
ATOM   1175  N   VAL A 152     106.074 232.713 162.517  1.00176.34           N  
ATOM   1176  CA  VAL A 152     106.749 231.704 163.330  1.00176.34           C  
ATOM   1177  C   VAL A 152     107.166 232.279 164.675  1.00176.34           C  
ATOM   1178  O   VAL A 152     107.030 231.626 165.717  1.00176.34           O  
ATOM   1179  CB  VAL A 152     107.951 231.123 162.572  1.00176.34           C  
ATOM   1180  CG1 VAL A 152     108.729 230.200 163.483  1.00176.34           C  
ATOM   1181  CG2 VAL A 152     107.478 230.388 161.338  1.00176.34           C  
ATOM   1182  N   GLU A 153     107.691 233.502 164.678  1.00167.95           N  
ATOM   1183  CA  GLU A 153     108.033 234.131 165.947  1.00167.95           C  
ATOM   1184  C   GLU A 153     106.797 234.298 166.817  1.00167.95           C  
ATOM   1185  O   GLU A 153     106.870 234.177 168.046  1.00167.95           O  
ATOM   1186  CB  GLU A 153     108.709 235.480 165.708  1.00167.95           C  
ATOM   1187  CG  GLU A 153     110.159 235.376 165.283  1.00167.95           C  
ATOM   1188  CD  GLU A 153     110.824 236.728 165.126  1.00167.95           C  
ATOM   1189  OE1 GLU A 153     110.136 237.756 165.282  1.00167.95           O  
ATOM   1190  OE2 GLU A 153     112.038 236.764 164.840  1.00167.95           O  
ATOM   1191  N   GLY A 154     105.647 234.560 166.195  1.00168.82           N  
ATOM   1192  CA  GLY A 154     104.420 234.735 166.945  1.00168.82           C  
ATOM   1193  C   GLY A 154     103.842 233.450 167.494  1.00168.82           C  
ATOM   1194  O   GLY A 154     103.077 233.494 168.463  1.00168.82           O  
ATOM   1195  N   GLN A 155     104.182 232.312 166.900  1.00173.31           N  
ATOM   1196  CA  GLN A 155     103.643 231.051 167.376  1.00173.31           C  
ATOM   1197  C   GLN A 155     104.067 230.816 168.820  1.00173.31           C  
ATOM   1198  O   GLN A 155     105.264 230.777 169.119  1.00173.31           O  
ATOM   1199  CB  GLN A 155     104.120 229.893 166.504  1.00173.31           C  
ATOM   1200  CG  GLN A 155     103.940 230.135 165.032  1.00173.31           C  
ATOM   1201  CD  GLN A 155     102.528 230.536 164.687  1.00173.31           C  
ATOM   1202  OE1 GLN A 155     102.307 231.475 163.928  1.00173.31           O  
ATOM   1203  NE2 GLN A 155     101.558 229.821 165.243  1.00173.31           N  
ATOM   1204  N   PRO A 156     103.133 230.663 169.726  1.00155.38           N  
ATOM   1205  CA  PRO A 156     103.502 230.405 171.118  1.00155.38           C  
ATOM   1206  C   PRO A 156     103.998 228.984 171.284  1.00155.38           C  
ATOM   1207  O   PRO A 156     103.630 228.098 170.509  1.00155.38           O  
ATOM   1208  CB  PRO A 156     102.194 230.641 171.874  1.00155.38           C  
ATOM   1209  CG  PRO A 156     101.141 230.265 170.886  1.00155.38           C  
ATOM   1210  CD  PRO A 156     101.678 230.598 169.516  1.00155.38           C  
ATOM   1211  N   CYS A 157     104.852 228.759 172.270  1.00160.04           N  
ATOM   1212  CA  CYS A 157     105.383 227.436 172.551  1.00160.04           C  
ATOM   1213  C   CYS A 157     105.426 227.228 174.058  1.00160.04           C  
ATOM   1214  O   CYS A 157     106.074 227.996 174.774  1.00160.04           O  
ATOM   1215  CB  CYS A 157     106.771 227.272 171.940  1.00160.04           C  
ATOM   1216  SG  CYS A 157     107.476 225.652 172.194  1.00160.04           S  
ATOM   1217  N   ASP A 158     104.731 226.199 174.533  1.00169.66           N  
ATOM   1218  CA  ASP A 158     104.774 225.804 175.933  1.00169.66           C  
ATOM   1219  C   ASP A 158     105.140 224.337 176.086  1.00169.66           C  
ATOM   1220  O   ASP A 158     105.492 223.902 177.188  1.00169.66           O  
ATOM   1221  CB  ASP A 158     103.422 226.076 176.606  1.00169.66           C  
ATOM   1222  CG  ASP A 158     103.465 225.895 178.114  1.00169.66           C  
ATOM   1223  OD1 ASP A 158     102.381 225.851 178.733  1.00169.66           O  
ATOM   1224  OD2 ASP A 158     104.572 225.831 178.688  1.00169.66           O  
ATOM   1225  N   GLU A 159     105.082 223.570 175.007  1.00173.68           N  
ATOM   1226  CA  GLU A 159     105.372 222.151 175.025  1.00173.68           C  
ATOM   1227  C   GLU A 159     106.776 221.930 174.490  1.00173.68           C  
ATOM   1228  O   GLU A 159     107.154 222.450 173.438  1.00173.68           O  
ATOM   1229  CB  GLU A 159     104.354 221.378 174.187  1.00173.68           C  
ATOM   1230  CG  GLU A 159     104.221 221.890 172.760  1.00173.68           C  
ATOM   1231  CD  GLU A 159     103.360 223.133 172.653  1.00173.68           C  
ATOM   1232  OE1 GLU A 159     103.743 224.176 173.225  1.00173.68           O  
ATOM   1233  OE2 GLU A 159     102.294 223.067 172.008  1.00173.68           O  
ATOM   1234  N   ILE A 160     107.549 221.150 175.244  1.00157.42           N  
ATOM   1235  CA  ILE A 160     108.939 220.914 174.886  1.00157.42           C  
ATOM   1236  C   ILE A 160     109.063 220.424 173.453  1.00157.42           C  
ATOM   1237  O   ILE A 160     109.991 220.812 172.735  1.00157.42           O  
ATOM   1238  CB  ILE A 160     109.563 219.918 175.874  1.00157.42           C  
ATOM   1239  CG1 ILE A 160     109.564 220.509 177.279  1.00157.42           C  
ATOM   1240  CG2 ILE A 160     110.961 219.568 175.452  1.00157.42           C  
ATOM   1241  CD1 ILE A 160     109.943 219.533 178.353  1.00157.42           C  
ATOM   1242  N   GLU A 161     108.121 219.603 172.997  1.00172.40           N  
ATOM   1243  CA  GLU A 161     108.299 218.926 171.721  1.00172.40           C  
ATOM   1244  C   GLU A 161     108.189 219.877 170.537  1.00172.40           C  
ATOM   1245  O   GLU A 161     108.795 219.622 169.492  1.00172.40           O  
ATOM   1246  CB  GLU A 161     107.293 217.785 171.592  1.00172.40           C  
ATOM   1247  CG  GLU A 161     107.247 216.863 172.808  1.00172.40           C  
ATOM   1248  CD  GLU A 161     108.533 216.073 173.010  1.00172.40           C  
ATOM   1249  OE1 GLU A 161     109.269 215.864 172.023  1.00172.40           O  
ATOM   1250  OE2 GLU A 161     108.806 215.653 174.156  1.00172.40           O  
ATOM   1251  N   GLN A 162     107.436 220.969 170.662  1.00172.28           N  
ATOM   1252  CA  GLN A 162     107.396 221.929 169.564  1.00172.28           C  
ATOM   1253  C   GLN A 162     108.647 222.792 169.549  1.00172.28           C  
ATOM   1254  O   GLN A 162     109.221 223.060 168.482  1.00172.28           O  
ATOM   1255  CB  GLN A 162     106.150 222.805 169.658  1.00172.28           C  
ATOM   1256  CG  GLN A 162     104.870 222.109 169.277  1.00172.28           C  
ATOM   1257  CD  GLN A 162     103.677 223.027 169.373  1.00172.28           C  
ATOM   1258  OE1 GLN A 162     103.790 224.163 169.832  1.00172.28           O  
ATOM   1259  NE2 GLN A 162     102.521 222.542 168.944  1.00172.28           N  
ATOM   1260  N   PHE A 163     109.055 223.264 170.727  1.00161.53           N  
ATOM   1261  CA  PHE A 163     110.322 223.965 170.847  1.00161.53           C  
ATOM   1262  C   PHE A 163     111.449 223.155 170.242  1.00161.53           C  
ATOM   1263  O   PHE A 163     112.360 223.714 169.632  1.00161.53           O  
ATOM   1264  CB  PHE A 163     110.621 224.267 172.312  1.00161.53           C  
ATOM   1265  CG  PHE A 163     112.068 224.501 172.592  1.00161.53           C  
ATOM   1266  CD1 PHE A 163     112.747 225.543 171.989  1.00161.53           C  
ATOM   1267  CD2 PHE A 163     112.748 223.688 173.474  1.00161.53           C  
ATOM   1268  CE1 PHE A 163     114.078 225.755 172.246  1.00161.53           C  
ATOM   1269  CE2 PHE A 163     114.081 223.902 173.740  1.00161.53           C  
ATOM   1270  CZ  PHE A 163     114.746 224.936 173.124  1.00161.53           C  
ATOM   1271  N   LEU A 164     111.409 221.836 170.402  1.00156.16           N  
ATOM   1272  CA  LEU A 164     112.478 221.024 169.844  1.00156.16           C  
ATOM   1273  C   LEU A 164     112.453 221.052 168.325  1.00156.16           C  
ATOM   1274  O   LEU A 164     113.505 221.181 167.694  1.00156.16           O  
ATOM   1275  CB  LEU A 164     112.392 219.599 170.373  1.00156.16           C  
ATOM   1276  CG  LEU A 164     112.746 219.492 171.857  1.00156.16           C  
ATOM   1277  CD1 LEU A 164     112.998 218.054 172.256  1.00156.16           C  
ATOM   1278  CD2 LEU A 164     113.944 220.350 172.192  1.00156.16           C  
ATOM   1279  N   ASP A 165     111.271 220.962 167.714  1.00168.98           N  
ATOM   1280  CA  ASP A 165     111.200 221.076 166.260  1.00168.98           C  
ATOM   1281  C   ASP A 165     111.786 222.399 165.796  1.00168.98           C  
ATOM   1282  O   ASP A 165     112.622 222.443 164.882  1.00168.98           O  
ATOM   1283  CB  ASP A 165     109.756 220.955 165.772  1.00168.98           C  
ATOM   1284  CG  ASP A 165     108.969 219.899 166.510  1.00168.98           C  
ATOM   1285  OD1 ASP A 165     109.451 218.754 166.611  1.00168.98           O  
ATOM   1286  OD2 ASP A 165     107.849 220.208 166.967  1.00168.98           O  
ATOM   1287  N   ARG A 166     111.354 223.491 166.425  1.00159.60           N  
ATOM   1288  CA  ARG A 166     111.831 224.811 166.025  1.00159.60           C  
ATOM   1289  C   ARG A 166     113.339 224.921 166.196  1.00159.60           C  
ATOM   1290  O   ARG A 166     114.066 225.249 165.247  1.00159.60           O  
ATOM   1291  CB  ARG A 166     111.118 225.888 166.839  1.00159.60           C  
ATOM   1292  CG  ARG A 166     109.619 225.700 166.933  1.00159.60           C  
ATOM   1293  CD  ARG A 166     108.891 227.013 166.747  1.00159.60           C  
ATOM   1294  NE  ARG A 166     107.491 226.812 166.401  1.00159.60           N  
ATOM   1295  CZ  ARG A 166     106.513 226.700 167.289  1.00159.60           C  
ATOM   1296  NH1 ARG A 166     106.780 226.772 168.586  1.00159.60           N  
ATOM   1297  NH2 ARG A 166     105.266 226.520 166.879  1.00159.60           N  
ATOM   1298  N   CYS A 167     113.816 224.666 167.413  1.00167.51           N  
ATOM   1299  CA  CYS A 167     115.233 224.748 167.722  1.00167.51           C  
ATOM   1300  C   CYS A 167     116.055 223.930 166.746  1.00167.51           C  
ATOM   1301  O   CYS A 167     117.088 224.391 166.256  1.00167.51           O  
ATOM   1302  CB  CYS A 167     115.470 224.273 169.154  1.00167.51           C  
ATOM   1303  SG  CYS A 167     117.183 224.296 169.680  1.00167.51           S  
ATOM   1304  N   TYR A 168     115.607 222.720 166.430  1.00167.36           N  
ATOM   1305  CA  TYR A 168     116.457 221.849 165.639  1.00167.36           C  
ATOM   1306  C   TYR A 168     116.444 222.236 164.172  1.00167.36           C  
ATOM   1307  O   TYR A 168     117.471 222.111 163.504  1.00167.36           O  
ATOM   1308  CB  TYR A 168     116.052 220.392 165.833  1.00167.36           C  
ATOM   1309  CG  TYR A 168     116.334 219.872 167.227  1.00167.36           C  
ATOM   1310  CD1 TYR A 168     116.934 220.672 168.180  1.00167.36           C  
ATOM   1311  CD2 TYR A 168     116.002 218.580 167.585  1.00167.36           C  
ATOM   1312  CE1 TYR A 168     117.189 220.204 169.451  1.00167.36           C  
ATOM   1313  CE2 TYR A 168     116.256 218.104 168.855  1.00167.36           C  
ATOM   1314  CZ  TYR A 168     116.849 218.919 169.783  1.00167.36           C  
ATOM   1315  OH  TYR A 168     117.105 218.447 171.049  1.00167.36           O  
ATOM   1316  N   SER A 169     115.324 222.737 163.651  1.00151.86           N  
ATOM   1317  CA  SER A 169     115.367 223.271 162.294  1.00151.86           C  
ATOM   1318  C   SER A 169     116.301 224.473 162.221  1.00151.86           C  
ATOM   1319  O   SER A 169     117.093 224.616 161.274  1.00151.86           O  
ATOM   1320  CB  SER A 169     113.963 223.639 161.827  1.00151.86           C  
ATOM   1321  OG  SER A 169     113.275 222.494 161.356  1.00151.86           O  
ATOM   1322  N   VAL A 170     116.241 225.339 163.232  1.00153.48           N  
ATOM   1323  CA  VAL A 170     117.165 226.466 163.294  1.00153.48           C  
ATOM   1324  C   VAL A 170     118.605 225.976 163.257  1.00153.48           C  
ATOM   1325  O   VAL A 170     119.401 226.380 162.398  1.00153.48           O  
ATOM   1326  CB  VAL A 170     116.887 227.303 164.554  1.00153.48           C  
ATOM   1327  CG1 VAL A 170     118.071 228.174 164.881  1.00153.48           C  
ATOM   1328  CG2 VAL A 170     115.650 228.148 164.357  1.00153.48           C  
ATOM   1329  N   LEU A 171     118.955 225.083 164.177  1.00150.61           N  
ATOM   1330  CA  LEU A 171     120.341 224.670 164.302  1.00150.61           C  
ATOM   1331  C   LEU A 171     120.817 223.916 163.072  1.00150.61           C  
ATOM   1332  O   LEU A 171     121.987 224.034 162.706  1.00150.61           O  
ATOM   1333  CB  LEU A 171     120.534 223.828 165.558  1.00150.61           C  
ATOM   1334  CG  LEU A 171     120.077 224.461 166.873  1.00150.61           C  
ATOM   1335  CD1 LEU A 171     120.761 223.832 168.064  1.00150.61           C  
ATOM   1336  CD2 LEU A 171     120.310 225.943 166.872  1.00150.61           C  
ATOM   1337  N   ILE A 172     119.950 223.153 162.405  1.00154.57           N  
ATOM   1338  CA  ILE A 172     120.414 222.455 161.212  1.00154.57           C  
ATOM   1339  C   ILE A 172     120.696 223.450 160.098  1.00154.57           C  
ATOM   1340  O   ILE A 172     121.661 223.296 159.341  1.00154.57           O  
ATOM   1341  CB  ILE A 172     119.421 221.369 160.764  1.00154.57           C  
ATOM   1342  CG1 ILE A 172     119.936 220.703 159.496  1.00154.57           C  
ATOM   1343  CG2 ILE A 172     118.080 221.934 160.445  1.00154.57           C  
ATOM   1344  CD1 ILE A 172     119.341 219.366 159.246  1.00154.57           C  
ATOM   1345  N   GLN A 173     119.880 224.503 159.988  1.00153.81           N  
ATOM   1346  CA  GLN A 173     120.241 225.542 159.028  1.00153.81           C  
ATOM   1347  C   GLN A 173     121.587 226.162 159.383  1.00153.81           C  
ATOM   1348  O   GLN A 173     122.429 226.399 158.502  1.00153.81           O  
ATOM   1349  CB  GLN A 173     119.157 226.608 158.967  1.00153.81           C  
ATOM   1350  CG  GLN A 173     117.828 226.077 158.515  1.00153.81           C  
ATOM   1351  CD  GLN A 173     116.678 226.903 159.020  1.00153.81           C  
ATOM   1352  OE1 GLN A 173     116.173 227.773 158.320  1.00153.81           O  
ATOM   1353  NE2 GLN A 173     116.260 226.644 160.245  1.00153.81           N  
ATOM   1354  N   ALA A 174     121.812 226.405 160.676  1.00150.15           N  
ATOM   1355  CA  ALA A 174     123.085 226.971 161.116  1.00150.15           C  
ATOM   1356  C   ALA A 174     124.257 226.105 160.680  1.00150.15           C  
ATOM   1357  O   ALA A 174     125.198 226.593 160.044  1.00150.15           O  
ATOM   1358  CB  ALA A 174     123.094 227.138 162.632  1.00150.15           C  
ATOM   1359  N   TRP A 175     124.211 224.815 161.003  1.00136.45           N  
ATOM   1360  CA  TRP A 175     125.326 223.938 160.671  1.00136.45           C  
ATOM   1361  C   TRP A 175     125.498 223.808 159.165  1.00136.45           C  
ATOM   1362  O   TRP A 175     126.628 223.745 158.667  1.00136.45           O  
ATOM   1363  CB  TRP A 175     125.127 222.568 161.300  1.00136.45           C  
ATOM   1364  CG  TRP A 175     125.256 222.542 162.779  1.00136.45           C  
ATOM   1365  CD1 TRP A 175     124.281 222.782 163.680  1.00136.45           C  
ATOM   1366  CD2 TRP A 175     126.423 222.224 163.532  1.00136.45           C  
ATOM   1367  NE1 TRP A 175     124.756 222.646 164.952  1.00136.45           N  
ATOM   1368  CE2 TRP A 175     126.076 222.303 164.888  1.00136.45           C  
ATOM   1369  CE3 TRP A 175     127.730 221.885 163.192  1.00136.45           C  
ATOM   1370  CZ2 TRP A 175     126.982 222.060 165.903  1.00136.45           C  
ATOM   1371  CZ3 TRP A 175     128.628 221.641 164.200  1.00136.45           C  
ATOM   1372  CH2 TRP A 175     128.251 221.729 165.541  1.00136.45           C  
ATOM   1373  N   VAL A 176     124.397 223.756 158.416  1.00140.04           N  
ATOM   1374  CA  VAL A 176     124.532 223.671 156.967  1.00140.04           C  
ATOM   1375  C   VAL A 176     125.265 224.882 156.433  1.00140.04           C  
ATOM   1376  O   VAL A 176     126.071 224.770 155.502  1.00140.04           O  
ATOM   1377  CB  VAL A 176     123.160 223.515 156.295  1.00140.04           C  
ATOM   1378  CG1 VAL A 176     123.263 223.837 154.816  1.00140.04           C  
ATOM   1379  CG2 VAL A 176     122.653 222.113 156.485  1.00140.04           C  
ATOM   1380  N   MET A 177     125.014 226.057 157.007  1.00154.57           N  
ATOM   1381  CA  MET A 177     125.778 227.214 156.562  1.00154.57           C  
ATOM   1382  C   MET A 177     127.229 227.128 157.018  1.00154.57           C  
ATOM   1383  O   MET A 177     128.131 227.536 156.279  1.00154.57           O  
ATOM   1384  CB  MET A 177     125.122 228.501 157.047  1.00154.57           C  
ATOM   1385  CG  MET A 177     123.847 228.820 156.308  1.00154.57           C  
ATOM   1386  SD  MET A 177     123.831 228.166 154.628  1.00154.57           S  
ATOM   1387  CE  MET A 177     124.902 229.314 153.775  1.00154.57           C  
ATOM   1388  N   VAL A 178     127.472 226.597 158.218  1.00151.03           N  
ATOM   1389  CA  VAL A 178     128.844 226.406 158.692  1.00151.03           C  
ATOM   1390  C   VAL A 178     129.637 225.564 157.701  1.00151.03           C  
ATOM   1391  O   VAL A 178     130.845 225.758 157.525  1.00151.03           O  
ATOM   1392  CB  VAL A 178     128.842 225.776 160.098  1.00151.03           C  
ATOM   1393  CG1 VAL A 178     130.200 225.218 160.446  1.00151.03           C  
ATOM   1394  CG2 VAL A 178     128.429 226.795 161.127  1.00151.03           C  
ATOM   1395  N   CYS A 179     128.960 224.627 157.030  1.00159.24           N  
ATOM   1396  CA  CYS A 179     129.635 223.705 156.112  1.00159.24           C  
ATOM   1397  C   CYS A 179     130.599 224.399 155.159  1.00159.24           C  
ATOM   1398  O   CYS A 179     131.735 223.946 154.988  1.00159.24           O  
ATOM   1399  CB  CYS A 179     128.609 222.920 155.293  1.00159.24           C  
ATOM   1400  SG  CYS A 179     129.315 221.996 153.906  1.00159.24           S  
ATOM   1401  N   LYS A 180     130.180 225.487 154.528  1.00163.31           N  
ATOM   1402  CA  LYS A 180     131.020 226.159 153.546  1.00163.31           C  
ATOM   1403  C   LYS A 180     131.301 227.582 153.995  1.00163.31           C  
ATOM   1404  O   LYS A 180     131.561 228.476 153.191  1.00163.31           O  
ATOM   1405  CB  LYS A 180     130.374 226.138 152.167  1.00163.31           C  
ATOM   1406  CG  LYS A 180     130.660 224.876 151.399  1.00163.31           C  
ATOM   1407  CD  LYS A 180     130.455 225.091 149.924  1.00163.31           C  
ATOM   1408  CE  LYS A 180     131.193 224.040 149.129  1.00163.31           C  
ATOM   1409  NZ  LYS A 180     131.144 224.339 147.680  1.00163.31           N  
ATOM   1410  N   CYS A 181     131.277 227.798 155.305  1.00182.98           N  
ATOM   1411  CA  CYS A 181     131.397 229.144 155.843  1.00182.98           C  
ATOM   1412  C   CYS A 181     132.778 229.746 155.624  1.00182.98           C  
ATOM   1413  O   CYS A 181     132.885 230.925 155.274  1.00182.98           O  
ATOM   1414  CB  CYS A 181     131.047 229.143 157.331  1.00182.98           C  
ATOM   1415  SG  CYS A 181     132.342 228.551 158.416  1.00182.98           S  
ATOM   1416  N   MET A 182     133.841 228.969 155.812  1.00182.10           N  
ATOM   1417  CA  MET A 182     135.179 229.489 155.572  1.00182.10           C  
ATOM   1418  C   MET A 182     135.581 229.437 154.106  1.00182.10           C  
ATOM   1419  O   MET A 182     136.449 230.212 153.691  1.00182.10           O  
ATOM   1420  CB  MET A 182     136.212 228.720 156.403  1.00182.10           C  
ATOM   1421  CG  MET A 182     135.733 228.301 157.782  1.00182.10           C  
ATOM   1422  SD  MET A 182     135.483 229.654 158.947  1.00182.10           S  
ATOM   1423  CE  MET A 182     137.159 230.078 159.378  1.00182.10           C  
ATOM   1424  N   THR A 183     134.975 228.556 153.314  1.00189.90           N  
ATOM   1425  CA  THR A 183     135.417 228.308 151.947  1.00189.90           C  
ATOM   1426  C   THR A 183     134.632 229.091 150.903  1.00189.90           C  
ATOM   1427  O   THR A 183     135.210 229.894 150.167  1.00189.90           O  
ATOM   1428  CB  THR A 183     135.317 226.813 151.636  1.00189.90           C  
ATOM   1429  OG1 THR A 183     133.951 226.476 151.364  1.00189.90           O  
ATOM   1430  CG2 THR A 183     135.797 226.003 152.824  1.00189.90           C  
ATOM   1431  N   ALA A 184     133.325 228.867 150.814  1.00196.76           N  
ATOM   1432  CA  ALA A 184     132.502 229.424 149.751  1.00196.76           C  
ATOM   1433  C   ALA A 184     131.461 230.349 150.357  1.00196.76           C  
ATOM   1434  O   ALA A 184     130.653 229.923 151.186  1.00196.76           O  
ATOM   1435  CB  ALA A 184     131.825 228.318 148.940  1.00196.76           C  
ATOM   1436  N   TYR A 185     131.466 231.606 149.924  1.00202.81           N  
ATOM   1437  CA  TYR A 185     130.679 232.629 150.589  1.00202.81           C  
ATOM   1438  C   TYR A 185     130.318 233.721 149.596  1.00202.81           C  
ATOM   1439  O   TYR A 185     130.854 233.782 148.486  1.00202.81           O  
ATOM   1440  CB  TYR A 185     131.447 233.215 151.773  1.00202.81           C  
ATOM   1441  CG  TYR A 185     132.901 233.461 151.456  1.00202.81           C  
ATOM   1442  CD1 TYR A 185     133.320 234.678 150.944  1.00202.81           C  
ATOM   1443  CD2 TYR A 185     133.854 232.472 151.662  1.00202.81           C  
ATOM   1444  CE1 TYR A 185     134.648 234.907 150.647  1.00202.81           C  
ATOM   1445  CE2 TYR A 185     135.183 232.694 151.370  1.00202.81           C  
ATOM   1446  CZ  TYR A 185     135.575 233.912 150.862  1.00202.81           C  
ATOM   1447  OH  TYR A 185     136.901 234.135 150.570  1.00202.81           O  
ATOM   1448  N   ASP A 186     129.396 234.589 150.022  1.00239.74           N  
ATOM   1449  CA  ASP A 186     128.907 235.705 149.209  1.00239.74           C  
ATOM   1450  C   ASP A 186     128.322 235.199 147.892  1.00239.74           C  
ATOM   1451  O   ASP A 186     128.291 235.907 146.883  1.00239.74           O  
ATOM   1452  CB  ASP A 186     130.017 236.732 148.966  1.00239.74           C  
ATOM   1453  CG  ASP A 186     129.502 238.026 148.361  1.00239.74           C  
ATOM   1454  OD1 ASP A 186     128.269 238.219 148.313  1.00239.74           O  
ATOM   1455  OD2 ASP A 186     130.334 238.850 147.926  1.00239.74           O  
ATOM   1456  N   GLN A 187     127.854 233.959 147.899  1.00233.20           N  
ATOM   1457  CA  GLN A 187     127.395 233.300 146.687  1.00233.20           C  
ATOM   1458  C   GLN A 187     126.256 232.369 147.055  1.00233.20           C  
ATOM   1459  O   GLN A 187     126.323 231.673 148.074  1.00233.20           O  
ATOM   1460  CB  GLN A 187     128.529 232.508 146.022  1.00233.20           C  
ATOM   1461  CG  GLN A 187     129.660 233.363 145.487  1.00233.20           C  
ATOM   1462  CD  GLN A 187     130.998 232.665 145.575  1.00233.20           C  
ATOM   1463  OE1 GLN A 187     131.165 231.713 146.337  1.00233.20           O  
ATOM   1464  NE2 GLN A 187     131.966 233.141 144.803  1.00233.20           N  
ATOM   1465  N   PRO A 188     125.195 232.336 146.255  1.00244.59           N  
ATOM   1466  CA  PRO A 188     124.188 231.286 146.431  1.00244.59           C  
ATOM   1467  C   PRO A 188     124.788 229.931 146.095  1.00244.59           C  
ATOM   1468  O   PRO A 188     125.234 229.688 144.971  1.00244.59           O  
ATOM   1469  CB  PRO A 188     123.082 231.680 145.445  1.00244.59           C  
ATOM   1470  CG  PRO A 188     123.770 232.532 144.428  1.00244.59           C  
ATOM   1471  CD  PRO A 188     124.849 233.266 145.168  1.00244.59           C  
ATOM   1472  N   ALA A 189     124.796 229.046 147.086  1.00213.69           N  
ATOM   1473  CA  ALA A 189     125.546 227.801 147.018  1.00213.69           C  
ATOM   1474  C   ALA A 189     124.614 226.648 146.678  1.00213.69           C  
ATOM   1475  O   ALA A 189     123.711 226.323 147.455  1.00213.69           O  
ATOM   1476  CB  ALA A 189     126.266 227.527 148.341  1.00213.69           C  
ATOM   1477  N   GLY A 190     124.846 226.027 145.525  1.00194.50           N  
ATOM   1478  CA  GLY A 190     124.099 224.849 145.142  1.00194.50           C  
ATOM   1479  C   GLY A 190     124.337 223.721 146.120  1.00194.50           C  
ATOM   1480  O   GLY A 190     123.483 222.850 146.299  1.00194.50           O  
ATOM   1481  N   SER A 191     125.500 223.734 146.769  1.00189.49           N  
ATOM   1482  CA  SER A 191     125.789 222.719 147.772  1.00189.49           C  
ATOM   1483  C   SER A 191     124.848 222.841 148.961  1.00189.49           C  
ATOM   1484  O   SER A 191     124.245 221.850 149.385  1.00189.49           O  
ATOM   1485  CB  SER A 191     127.240 222.824 148.231  1.00189.49           C  
ATOM   1486  OG  SER A 191     127.360 223.719 149.321  1.00189.49           O  
ATOM   1487  N   ALA A 192     124.709 224.045 149.517  1.00183.82           N  
ATOM   1488  CA  ALA A 192     123.781 224.226 150.628  1.00183.82           C  
ATOM   1489  C   ALA A 192     122.345 224.030 150.168  1.00183.82           C  
ATOM   1490  O   ALA A 192     121.500 223.543 150.928  1.00183.82           O  
ATOM   1491  CB  ALA A 192     123.964 225.605 151.254  1.00183.82           C  
ATOM   1492  N   ASP A 193     122.055 224.396 148.920  1.00174.26           N  
ATOM   1493  CA  ASP A 193     120.774 224.055 148.316  1.00174.26           C  
ATOM   1494  C   ASP A 193     120.484 222.566 148.445  1.00174.26           C  
ATOM   1495  O   ASP A 193     119.433 222.171 148.963  1.00174.26           O  
ATOM   1496  CB  ASP A 193     120.779 224.477 146.847  1.00174.26           C  
ATOM   1497  CG  ASP A 193     119.543 224.033 146.103  1.00174.26           C  
ATOM   1498  OD1 ASP A 193     119.611 223.929 144.861  1.00174.26           O  
ATOM   1499  OD2 ASP A 193     118.501 223.801 146.747  1.00174.26           O  
ATOM   1500  N   ARG A 194     121.415 221.727 147.996  1.00167.76           N  
ATOM   1501  CA  ARG A 194     121.171 220.293 148.000  1.00167.76           C  
ATOM   1502  C   ARG A 194     121.153 219.733 149.414  1.00167.76           C  
ATOM   1503  O   ARG A 194     120.369 218.828 149.710  1.00167.76           O  
ATOM   1504  CB  ARG A 194     122.217 219.588 147.147  1.00167.76           C  
ATOM   1505  CG  ARG A 194     121.921 219.674 145.669  1.00167.76           C  
ATOM   1506  CD  ARG A 194     123.026 219.049 144.854  1.00167.76           C  
ATOM   1507  NE  ARG A 194     124.222 219.880 144.851  1.00167.76           N  
ATOM   1508  CZ  ARG A 194     124.438 220.859 143.981  1.00167.76           C  
ATOM   1509  NH1 ARG A 194     123.540 221.120 143.045  1.00167.76           N  
ATOM   1510  NH2 ARG A 194     125.551 221.574 144.046  1.00167.76           N  
ATOM   1511  N   ARG A 195     122.003 220.247 150.304  1.00164.30           N  
ATOM   1512  CA  ARG A 195     121.980 219.752 151.677  1.00164.30           C  
ATOM   1513  C   ARG A 195     120.653 220.081 152.346  1.00164.30           C  
ATOM   1514  O   ARG A 195     120.111 219.270 153.107  1.00164.30           O  
ATOM   1515  CB  ARG A 195     123.139 220.325 152.489  1.00164.30           C  
ATOM   1516  CG  ARG A 195     124.527 220.125 151.904  1.00164.30           C  
ATOM   1517  CD  ARG A 195     124.922 218.669 151.774  1.00164.30           C  
ATOM   1518  NE  ARG A 195     124.775 218.179 150.407  1.00164.30           N  
ATOM   1519  CZ  ARG A 195     125.683 218.357 149.454  1.00164.30           C  
ATOM   1520  NH1 ARG A 195     126.801 219.011 149.721  1.00164.30           N  
ATOM   1521  NH2 ARG A 195     125.478 217.880 148.236  1.00164.30           N  
ATOM   1522  N   PHE A 196     120.101 221.260 152.057  1.00151.56           N  
ATOM   1523  CA  PHE A 196     118.794 221.607 152.597  1.00151.56           C  
ATOM   1524  C   PHE A 196     117.695 220.746 151.993  1.00151.56           C  
ATOM   1525  O   PHE A 196     116.779 220.317 152.703  1.00151.56           O  
ATOM   1526  CB  PHE A 196     118.524 223.089 152.365  1.00151.56           C  
ATOM   1527  CG  PHE A 196     119.117 223.978 153.412  1.00151.56           C  
ATOM   1528  CD1 PHE A 196     119.373 223.492 154.677  1.00151.56           C  
ATOM   1529  CD2 PHE A 196     119.439 225.287 153.129  1.00151.56           C  
ATOM   1530  CE1 PHE A 196     119.908 224.305 155.653  1.00151.56           C  
ATOM   1531  CE2 PHE A 196     119.984 226.098 154.102  1.00151.56           C  
ATOM   1532  CZ  PHE A 196     120.216 225.602 155.361  1.00151.56           C  
ATOM   1533  N   ALA A 197     117.766 220.478 150.688  1.00156.86           N  
ATOM   1534  CA  ALA A 197     116.797 219.569 150.083  1.00156.86           C  
ATOM   1535  C   ALA A 197     116.837 218.207 150.760  1.00156.86           C  
ATOM   1536  O   ALA A 197     115.792 217.632 151.093  1.00156.86           O  
ATOM   1537  CB  ALA A 197     117.068 219.429 148.587  1.00156.86           C  
ATOM   1538  N   LYS A 198     118.041 217.688 150.986  1.00146.01           N  
ATOM   1539  CA  LYS A 198     118.189 216.387 151.620  1.00146.01           C  
ATOM   1540  C   LYS A 198     117.632 216.392 153.034  1.00146.01           C  
ATOM   1541  O   LYS A 198     116.920 215.464 153.428  1.00146.01           O  
ATOM   1542  CB  LYS A 198     119.659 215.976 151.626  1.00146.01           C  
ATOM   1543  CG  LYS A 198     119.985 214.839 152.569  1.00146.01           C  
ATOM   1544  CD  LYS A 198     121.436 214.891 153.008  1.00146.01           C  
ATOM   1545  CE  LYS A 198     121.754 213.774 153.976  1.00146.01           C  
ATOM   1546  NZ  LYS A 198     122.946 214.085 154.800  1.00146.01           N  
ATOM   1547  N   TYR A 199     117.937 217.421 153.816  1.00140.18           N  
ATOM   1548  CA  TYR A 199     117.498 217.406 155.203  1.00140.18           C  
ATOM   1549  C   TYR A 199     116.025 217.738 155.356  1.00140.18           C  
ATOM   1550  O   TYR A 199     115.439 217.426 156.398  1.00140.18           O  
ATOM   1551  CB  TYR A 199     118.352 218.358 156.022  1.00140.18           C  
ATOM   1552  CG  TYR A 199     119.719 217.791 156.229  1.00140.18           C  
ATOM   1553  CD1 TYR A 199     119.884 216.439 156.442  1.00140.18           C  
ATOM   1554  CD2 TYR A 199     120.847 218.588 156.172  1.00140.18           C  
ATOM   1555  CE1 TYR A 199     121.125 215.895 156.617  1.00140.18           C  
ATOM   1556  CE2 TYR A 199     122.100 218.050 156.348  1.00140.18           C  
ATOM   1557  CZ  TYR A 199     122.232 216.697 156.564  1.00140.18           C  
ATOM   1558  OH  TYR A 199     123.474 216.135 156.747  1.00140.18           O  
ATOM   1559  N   GLN A 200     115.416 218.367 154.354  1.00154.66           N  
ATOM   1560  CA  GLN A 200     113.963 218.418 154.312  1.00154.66           C  
ATOM   1561  C   GLN A 200     113.389 217.040 154.035  1.00154.66           C  
ATOM   1562  O   GLN A 200     112.627 216.502 154.846  1.00154.66           O  
ATOM   1563  CB  GLN A 200     113.493 219.394 153.239  1.00154.66           C  
ATOM   1564  CG  GLN A 200     113.456 220.840 153.656  1.00154.66           C  
ATOM   1565  CD  GLN A 200     113.090 221.740 152.498  1.00154.66           C  
ATOM   1566  OE1 GLN A 200     112.918 221.278 151.370  1.00154.66           O  
ATOM   1567  NE2 GLN A 200     112.954 223.028 152.769  1.00154.66           N  
ATOM   1568  N   GLN A 201     113.766 216.450 152.898  1.00155.39           N  
ATOM   1569  CA  GLN A 201     113.242 215.144 152.516  1.00155.39           C  
ATOM   1570  C   GLN A 201     113.465 214.109 153.612  1.00155.39           C  
ATOM   1571  O   GLN A 201     112.716 213.133 153.712  1.00155.39           O  
ATOM   1572  CB  GLN A 201     113.888 214.706 151.205  1.00155.39           C  
ATOM   1573  CG  GLN A 201     113.366 213.415 150.646  1.00155.39           C  
ATOM   1574  CD  GLN A 201     114.170 212.230 151.121  1.00155.39           C  
ATOM   1575  OE1 GLN A 201     115.223 212.392 151.735  1.00155.39           O  
ATOM   1576  NE2 GLN A 201     113.681 211.029 150.841  1.00155.39           N  
ATOM   1577  N   GLN A 202     114.483 214.306 154.447  1.00144.37           N  
ATOM   1578  CA  GLN A 202     114.688 213.434 155.594  1.00144.37           C  
ATOM   1579  C   GLN A 202     113.794 213.799 156.765  1.00144.37           C  
ATOM   1580  O   GLN A 202     113.890 213.166 157.820  1.00144.37           O  
ATOM   1581  CB  GLN A 202     116.142 213.483 156.052  1.00144.37           C  
ATOM   1582  CG  GLN A 202     117.092 212.663 155.216  1.00144.37           C  
ATOM   1583  CD  GLN A 202     118.410 212.438 155.916  1.00144.37           C  
ATOM   1584  OE1 GLN A 202     118.571 212.781 157.088  1.00144.37           O  
ATOM   1585  NE2 GLN A 202     119.364 211.856 155.202  1.00144.37           N  
ATOM   1586  N   GLY A 203     112.954 214.816 156.622  1.00138.13           N  
ATOM   1587  CA  GLY A 203     112.075 215.210 157.697  1.00138.13           C  
ATOM   1588  C   GLY A 203     112.758 215.844 158.885  1.00138.13           C  
ATOM   1589  O   GLY A 203     112.079 216.184 159.860  1.00138.13           O  
ATOM   1590  N   ARG A 204     114.080 215.998 158.849  1.00130.98           N  
ATOM   1591  CA  ARG A 204     114.762 216.717 159.917  1.00130.98           C  
ATOM   1592  C   ARG A 204     114.588 218.218 159.761  1.00130.98           C  
ATOM   1593  O   ARG A 204     114.418 218.937 160.751  1.00130.98           O  
ATOM   1594  CB  ARG A 204     116.239 216.358 159.920  1.00130.98           C  
ATOM   1595  CG  ARG A 204     116.556 215.076 160.636  1.00130.98           C  
ATOM   1596  CD  ARG A 204     117.645 214.346 159.897  1.00130.98           C  
ATOM   1597  NE  ARG A 204     118.591 213.727 160.809  1.00130.98           N  
ATOM   1598  CZ  ARG A 204     119.610 212.982 160.411  1.00130.98           C  
ATOM   1599  NH1 ARG A 204     119.801 212.768 159.118  1.00130.98           N  
ATOM   1600  NH2 ARG A 204     120.435 212.455 161.303  1.00130.98           N  
ATOM   1601  N   LEU A 205     114.630 218.706 158.527  1.00139.00           N  
ATOM   1602  CA  LEU A 205     114.461 220.119 158.236  1.00139.00           C  
ATOM   1603  C   LEU A 205     113.015 220.396 157.865  1.00139.00           C  
ATOM   1604  O   LEU A 205     112.453 219.741 156.983  1.00139.00           O  
ATOM   1605  CB  LEU A 205     115.372 220.567 157.099  1.00139.00           C  
ATOM   1606  CG  LEU A 205     115.205 222.039 156.741  1.00139.00           C  
ATOM   1607  CD1 LEU A 205     115.471 222.897 157.963  1.00139.00           C  
ATOM   1608  CD2 LEU A 205     116.133 222.407 155.604  1.00139.00           C  
ATOM   1609  N   GLU A 206     112.429 221.381 158.533  1.00161.64           N  
ATOM   1610  CA  GLU A 206     111.021 221.712 158.396  1.00161.64           C  
ATOM   1611  C   GLU A 206     110.888 223.066 157.720  1.00161.64           C  
ATOM   1612  O   GLU A 206     111.247 224.088 158.310  1.00161.64           O  
ATOM   1613  CB  GLU A 206     110.357 221.739 159.769  1.00161.64           C  
ATOM   1614  CG  GLU A 206     110.683 220.519 160.598  1.00161.64           C  
ATOM   1615  CD  GLU A 206     110.490 220.751 162.078  1.00161.64           C  
ATOM   1616  OE1 GLU A 206     110.227 221.902 162.467  1.00161.64           O  
ATOM   1617  OE2 GLU A 206     110.611 219.783 162.855  1.00161.64           O  
ATOM   1618  N   ALA A 207     110.351 223.077 156.496  1.00154.90           N  
ATOM   1619  CA  ALA A 207     110.152 224.336 155.785  1.00154.90           C  
ATOM   1620  C   ALA A 207     109.296 225.317 156.575  1.00154.90           C  
ATOM   1621  O   ALA A 207     109.208 226.490 156.199  1.00154.90           O  
ATOM   1622  CB  ALA A 207     109.521 224.080 154.418  1.00154.90           C  
ATOM   1623  N   ARG A 208     108.662 224.856 157.653  1.00156.13           N  
ATOM   1624  CA  ARG A 208     107.982 225.739 158.587  1.00156.13           C  
ATOM   1625  C   ARG A 208     108.939 226.713 159.254  1.00156.13           C  
ATOM   1626  O   ARG A 208     108.531 227.825 159.599  1.00156.13           O  
ATOM   1627  CB  ARG A 208     107.271 224.908 159.655  1.00156.13           C  
ATOM   1628  CG  ARG A 208     106.469 225.714 160.646  1.00156.13           C  
ATOM   1629  CD  ARG A 208     105.087 226.025 160.112  1.00156.13           C  
ATOM   1630  NE  ARG A 208     104.464 227.134 160.826  1.00156.13           N  
ATOM   1631  CZ  ARG A 208     103.959 227.049 162.052  1.00156.13           C  
ATOM   1632  NH1 ARG A 208     104.003 225.903 162.717  1.00156.13           N  
ATOM   1633  NH2 ARG A 208     103.413 228.115 162.615  1.00156.13           N  
ATOM   1634  N   TYR A 209     110.197 226.327 159.448  1.00158.91           N  
ATOM   1635  CA  TYR A 209     111.172 227.165 160.129  1.00158.91           C  
ATOM   1636  C   TYR A 209     112.371 227.486 159.247  1.00158.91           C  
ATOM   1637  O   TYR A 209     113.478 227.691 159.746  1.00158.91           O  
ATOM   1638  CB  TYR A 209     111.621 226.498 161.422  1.00158.91           C  
ATOM   1639  CG  TYR A 209     110.465 226.120 162.296  1.00158.91           C  
ATOM   1640  CD1 TYR A 209     109.421 226.996 162.499  1.00158.91           C  
ATOM   1641  CD2 TYR A 209     110.405 224.883 162.898  1.00158.91           C  
ATOM   1642  CE1 TYR A 209     108.359 226.661 163.291  1.00158.91           C  
ATOM   1643  CE2 TYR A 209     109.341 224.534 163.690  1.00158.91           C  
ATOM   1644  CZ  TYR A 209     108.317 225.425 163.878  1.00158.91           C  
ATOM   1645  OH  TYR A 209     107.251 225.086 164.677  1.00158.91           O  
ATOM   1646  N   MET A 210     112.166 227.531 157.937  1.00171.69           N  
ATOM   1647  CA  MET A 210     113.228 227.912 157.023  1.00171.69           C  
ATOM   1648  C   MET A 210     113.576 229.385 157.198  1.00171.69           C  
ATOM   1649  O   MET A 210     112.706 230.225 157.445  1.00171.69           O  
ATOM   1650  CB  MET A 210     112.808 227.642 155.579  1.00171.69           C  
ATOM   1651  CG  MET A 210     113.862 227.985 154.554  1.00171.69           C  
ATOM   1652  SD  MET A 210     115.340 226.980 154.744  1.00171.69           S  
ATOM   1653  CE  MET A 210     114.779 225.442 154.035  1.00171.69           C  
ATOM   1654  N   LEU A 211     114.863 229.693 157.074  1.00165.39           N  
ATOM   1655  CA  LEU A 211     115.360 231.056 157.170  1.00165.39           C  
ATOM   1656  C   LEU A 211     115.681 231.595 155.782  1.00165.39           C  
ATOM   1657  O   LEU A 211     115.983 230.845 154.852  1.00165.39           O  
ATOM   1658  CB  LEU A 211     116.598 231.121 158.063  1.00165.39           C  
ATOM   1659  CG  LEU A 211     116.345 230.811 159.537  1.00165.39           C  
ATOM   1660  CD1 LEU A 211     117.642 230.597 160.275  1.00165.39           C  
ATOM   1661  CD2 LEU A 211     115.567 231.929 160.174  1.00165.39           C  
ATOM   1662  N   GLN A 212     115.607 232.911 155.652  1.00178.29           N  
ATOM   1663  CA  GLN A 212     115.765 233.532 154.347  1.00178.29           C  
ATOM   1664  C   GLN A 212     117.222 233.453 153.901  1.00178.29           C  
ATOM   1665  O   GLN A 212     118.127 233.497 154.739  1.00178.29           O  
ATOM   1666  CB  GLN A 212     115.303 234.983 154.399  1.00178.29           C  
ATOM   1667  CG  GLN A 212     113.987 235.152 155.126  1.00178.29           C  
ATOM   1668  CD  GLN A 212     113.680 236.592 155.448  1.00178.29           C  
ATOM   1669  OE1 GLN A 212     113.381 236.932 156.591  1.00178.29           O  
ATOM   1670  NE2 GLN A 212     113.741 237.450 154.439  1.00178.29           N  
ATOM   1671  N   PRO A 213     117.477 233.333 152.596  1.00184.52           N  
ATOM   1672  CA  PRO A 213     118.864 233.186 152.124  1.00184.52           C  
ATOM   1673  C   PRO A 213     119.811 234.223 152.686  1.00184.52           C  
ATOM   1674  O   PRO A 213     120.952 233.895 153.041  1.00184.52           O  
ATOM   1675  CB  PRO A 213     118.726 233.324 150.603  1.00184.52           C  
ATOM   1676  CG  PRO A 213     117.335 232.915 150.315  1.00184.52           C  
ATOM   1677  CD  PRO A 213     116.513 233.353 151.486  1.00184.52           C  
ATOM   1678  N   GLU A 214     119.363 235.469 152.803  1.00197.40           N  
ATOM   1679  CA  GLU A 214     120.245 236.511 153.305  1.00197.40           C  
ATOM   1680  C   GLU A 214     120.506 236.341 154.794  1.00197.40           C  
ATOM   1681  O   GLU A 214     121.620 236.591 155.262  1.00197.40           O  
ATOM   1682  CB  GLU A 214     119.654 237.883 153.004  1.00197.40           C  
ATOM   1683  CG  GLU A 214     119.250 238.054 151.551  1.00197.40           C  
ATOM   1684  CD  GLU A 214     120.214 237.380 150.597  1.00197.40           C  
ATOM   1685  OE1 GLU A 214     119.814 236.389 149.951  1.00197.40           O  
ATOM   1686  OE2 GLU A 214     121.369 237.842 150.491  1.00197.40           O  
ATOM   1687  N   ALA A 215     119.508 235.893 155.553  1.00186.30           N  
ATOM   1688  CA  ALA A 215     119.752 235.611 156.963  1.00186.30           C  
ATOM   1689  C   ALA A 215     120.685 234.423 157.121  1.00186.30           C  
ATOM   1690  O   ALA A 215     121.493 234.376 158.058  1.00186.30           O  
ATOM   1691  CB  ALA A 215     118.436 235.359 157.690  1.00186.30           C  
ATOM   1692  N   GLN A 216     120.592 233.456 156.207  1.00174.19           N  
ATOM   1693  CA  GLN A 216     121.546 232.355 156.193  1.00174.19           C  
ATOM   1694  C   GLN A 216     122.963 232.868 155.995  1.00174.19           C  
ATOM   1695  O   GLN A 216     123.863 232.546 156.779  1.00174.19           O  
ATOM   1696  CB  GLN A 216     121.183 231.365 155.089  1.00174.19           C  
ATOM   1697  CG  GLN A 216     119.971 230.514 155.388  1.00174.19           C  
ATOM   1698  CD  GLN A 216     119.525 229.711 154.188  1.00174.19           C  
ATOM   1699  OE1 GLN A 216     120.040 229.883 153.086  1.00174.19           O  
ATOM   1700  NE2 GLN A 216     118.551 228.837 154.393  1.00174.19           N  
ATOM   1701  N   ARG A 217     123.180 233.657 154.944  1.00171.32           N  
ATOM   1702  CA  ARG A 217     124.502 234.219 154.707  1.00171.32           C  
ATOM   1703  C   ARG A 217     124.970 235.036 155.903  1.00171.32           C  
ATOM   1704  O   ARG A 217     126.155 235.012 156.257  1.00171.32           O  
ATOM   1705  CB  ARG A 217     124.470 235.073 153.448  1.00171.32           C  
ATOM   1706  CG  ARG A 217     125.771 235.752 153.125  1.00171.32           C  
ATOM   1707  CD  ARG A 217     125.494 237.124 152.554  1.00171.32           C  
ATOM   1708  NE  ARG A 217     124.335 237.732 153.201  1.00171.32           N  
ATOM   1709  CZ  ARG A 217     124.353 238.268 154.419  1.00171.32           C  
ATOM   1710  NH1 ARG A 217     125.476 238.283 155.122  1.00171.32           N  
ATOM   1711  NH2 ARG A 217     123.250 238.795 154.933  1.00171.32           N  
ATOM   1712  N   LEU A 218     124.047 235.740 156.554  1.00168.99           N  
ATOM   1713  CA  LEU A 218     124.415 236.559 157.699  1.00168.99           C  
ATOM   1714  C   LEU A 218     124.931 235.706 158.844  1.00168.99           C  
ATOM   1715  O   LEU A 218     125.984 236.003 159.412  1.00168.99           O  
ATOM   1716  CB  LEU A 218     123.221 237.395 158.153  1.00168.99           C  
ATOM   1717  CG  LEU A 218     123.426 238.433 159.263  1.00168.99           C  
ATOM   1718  CD1 LEU A 218     122.363 239.513 159.161  1.00168.99           C  
ATOM   1719  CD2 LEU A 218     123.428 237.820 160.654  1.00168.99           C  
ATOM   1720  N   ILE A 219     124.189 234.669 159.233  1.00150.33           N  
ATOM   1721  CA  ILE A 219     124.646 233.845 160.349  1.00150.33           C  
ATOM   1722  C   ILE A 219     125.920 233.101 159.968  1.00150.33           C  
ATOM   1723  O   ILE A 219     126.800 232.876 160.808  1.00150.33           O  
ATOM   1724  CB  ILE A 219     123.533 232.892 160.821  1.00150.33           C  
ATOM   1725  CG1 ILE A 219     124.071 231.893 161.844  1.00150.33           C  
ATOM   1726  CG2 ILE A 219     122.923 232.155 159.663  1.00150.33           C  
ATOM   1727  CD1 ILE A 219     124.621 232.511 163.092  1.00150.33           C  
ATOM   1728  N   GLN A 220     126.059 232.746 158.689  1.00151.67           N  
ATOM   1729  CA  GLN A 220     127.302 232.144 158.222  1.00151.67           C  
ATOM   1730  C   GLN A 220     128.485 233.059 158.493  1.00151.67           C  
ATOM   1731  O   GLN A 220     129.470 232.654 159.122  1.00151.67           O  
ATOM   1732  CB  GLN A 220     127.195 231.842 156.732  1.00151.67           C  
ATOM   1733  CG  GLN A 220     128.478 231.399 156.090  1.00151.67           C  
ATOM   1734  CD  GLN A 220     128.317 231.164 154.608  1.00151.67           C  
ATOM   1735  OE1 GLN A 220     128.848 230.203 154.057  1.00151.67           O  
ATOM   1736  NE2 GLN A 220     127.582 232.045 153.950  1.00151.67           N  
ATOM   1737  N   THR A 221     128.396 234.304 158.031  1.00149.73           N  
ATOM   1738  CA  THR A 221     129.462 235.264 158.278  1.00149.73           C  
ATOM   1739  C   THR A 221     129.677 235.478 159.769  1.00149.73           C  
ATOM   1740  O   THR A 221     130.819 235.527 160.241  1.00149.73           O  
ATOM   1741  CB  THR A 221     129.130 236.580 157.586  1.00149.73           C  
ATOM   1742  OG1 THR A 221     129.320 236.433 156.174  1.00149.73           O  
ATOM   1743  CG2 THR A 221     130.015 237.685 158.100  1.00149.73           C  
ATOM   1744  N   ALA A 222     128.592 235.582 160.531  1.00140.42           N  
ATOM   1745  CA  ALA A 222     128.706 235.922 161.942  1.00140.42           C  
ATOM   1746  C   ALA A 222     129.383 234.815 162.729  1.00140.42           C  
ATOM   1747  O   ALA A 222     130.042 235.077 163.740  1.00140.42           O  
ATOM   1748  CB  ALA A 222     127.326 236.214 162.522  1.00140.42           C  
ATOM   1749  N   ILE A 223     129.217 233.567 162.299  1.00128.32           N  
ATOM   1750  CA  ILE A 223     129.895 232.484 163.000  1.00128.32           C  
ATOM   1751  C   ILE A 223     131.326 232.350 162.506  1.00128.32           C  
ATOM   1752  O   ILE A 223     132.233 232.031 163.281  1.00128.32           O  
ATOM   1753  CB  ILE A 223     129.116 231.165 162.863  1.00128.32           C  
ATOM   1754  CG1 ILE A 223     129.726 230.107 163.770  1.00128.32           C  
ATOM   1755  CG2 ILE A 223     129.114 230.667 161.438  1.00128.32           C  
ATOM   1756  CD1 ILE A 223     128.776 228.996 164.082  1.00128.32           C  
ATOM   1757  N   ARG A 224     131.558 232.602 161.215  1.00137.59           N  
ATOM   1758  CA  ARG A 224     132.919 232.550 160.698  1.00137.59           C  
ATOM   1759  C   ARG A 224     133.816 233.547 161.409  1.00137.59           C  
ATOM   1760  O   ARG A 224     134.897 233.191 161.889  1.00137.59           O  
ATOM   1761  CB  ARG A 224     132.922 232.824 159.201  1.00137.59           C  
ATOM   1762  CG  ARG A 224     134.235 233.351 158.703  1.00137.59           C  
ATOM   1763  CD  ARG A 224     134.209 233.464 157.210  1.00137.59           C  
ATOM   1764  NE  ARG A 224     133.018 234.170 156.767  1.00137.59           N  
ATOM   1765  CZ  ARG A 224     132.549 234.124 155.527  1.00137.59           C  
ATOM   1766  NH1 ARG A 224     133.178 233.406 154.611  1.00137.59           N  
ATOM   1767  NH2 ARG A 224     131.454 234.796 155.204  1.00137.59           N  
ATOM   1768  N   LYS A 225     133.374 234.797 161.508  1.00139.81           N  
ATOM   1769  CA  LYS A 225     134.266 235.848 161.977  1.00139.81           C  
ATOM   1770  C   LYS A 225     134.423 235.830 163.490  1.00139.81           C  
ATOM   1771  O   LYS A 225     134.974 236.771 164.068  1.00139.81           O  
ATOM   1772  CB  LYS A 225     133.761 237.204 161.503  1.00139.81           C  
ATOM   1773  CG  LYS A 225     133.868 237.370 160.009  1.00139.81           C  
ATOM   1774  CD  LYS A 225     133.445 238.750 159.577  1.00139.81           C  
ATOM   1775  CE  LYS A 225     133.553 238.890 158.076  1.00139.81           C  
ATOM   1776  NZ  LYS A 225     132.938 240.156 157.604  1.00139.81           N  
ATOM   1777  N   SER A 226     133.935 234.795 164.156  1.00126.20           N  
ATOM   1778  CA  SER A 226     134.255 234.582 165.558  1.00126.20           C  
ATOM   1779  C   SER A 226     135.000 233.270 165.698  1.00126.20           C  
ATOM   1780  O   SER A 226     134.890 232.398 164.834  1.00126.20           O  
ATOM   1781  CB  SER A 226     133.012 234.562 166.436  1.00126.20           C  
ATOM   1782  OG  SER A 226     133.312 233.894 167.648  1.00126.20           O  
ATOM   1783  N   LEU A 227     135.754 233.131 166.784  1.00122.01           N  
ATOM   1784  CA  LEU A 227     136.543 231.923 166.959  1.00122.01           C  
ATOM   1785  C   LEU A 227     136.033 231.055 168.093  1.00122.01           C  
ATOM   1786  O   LEU A 227     135.897 229.843 167.909  1.00122.01           O  
ATOM   1787  CB  LEU A 227     138.004 232.262 167.218  1.00122.01           C  
ATOM   1788  CG  LEU A 227     138.844 231.011 167.474  1.00122.01           C  
ATOM   1789  CD1 LEU A 227     139.172 230.316 166.169  1.00122.01           C  
ATOM   1790  CD2 LEU A 227     140.097 231.342 168.247  1.00122.01           C  
ATOM   1791  N   VAL A 228     135.761 231.636 169.263  1.00125.16           N  
ATOM   1792  CA  VAL A 228     135.309 230.823 170.387  1.00125.16           C  
ATOM   1793  C   VAL A 228     134.089 230.013 169.985  1.00125.16           C  
ATOM   1794  O   VAL A 228     133.905 228.869 170.421  1.00125.16           O  
ATOM   1795  CB  VAL A 228     135.019 231.705 171.610  1.00125.16           C  
ATOM   1796  CG1 VAL A 228     134.545 230.850 172.762  1.00125.16           C  
ATOM   1797  CG2 VAL A 228     136.248 232.478 171.994  1.00125.16           C  
ATOM   1798  N   VAL A 229     133.258 230.577 169.111  1.00134.73           N  
ATOM   1799  CA  VAL A 229     132.119 229.831 168.603  1.00134.73           C  
ATOM   1800  C   VAL A 229     132.590 228.600 167.842  1.00134.73           C  
ATOM   1801  O   VAL A 229     132.002 227.526 167.967  1.00134.73           O  
ATOM   1802  CB  VAL A 229     131.223 230.730 167.733  1.00134.73           C  
ATOM   1803  CG1 VAL A 229     131.967 231.235 166.522  1.00134.73           C  
ATOM   1804  CG2 VAL A 229     129.992 229.983 167.318  1.00134.73           C  
ATOM   1805  N   ARG A 230     133.673 228.714 167.074  1.00136.34           N  
ATOM   1806  CA  ARG A 230     134.100 227.565 166.288  1.00136.34           C  
ATOM   1807  C   ARG A 230     134.829 226.545 167.144  1.00136.34           C  
ATOM   1808  O   ARG A 230     134.746 225.343 166.878  1.00136.34           O  
ATOM   1809  CB  ARG A 230     134.957 228.016 165.116  1.00136.34           C  
ATOM   1810  CG  ARG A 230     134.122 228.331 163.907  1.00136.34           C  
ATOM   1811  CD  ARG A 230     134.948 228.907 162.790  1.00136.34           C  
ATOM   1812  NE  ARG A 230     135.385 230.261 163.091  1.00136.34           N  
ATOM   1813  CZ  ARG A 230     136.638 230.589 163.374  1.00136.34           C  
ATOM   1814  NH1 ARG A 230     137.574 229.658 163.392  1.00136.34           N  
ATOM   1815  NH2 ARG A 230     136.952 231.845 163.641  1.00136.34           N  
ATOM   1816  N   GLN A 231     135.511 226.988 168.195  1.00143.55           N  
ATOM   1817  CA  GLN A 231     136.048 226.030 169.153  1.00143.55           C  
ATOM   1818  C   GLN A 231     134.926 225.267 169.837  1.00143.55           C  
ATOM   1819  O   GLN A 231     135.049 224.066 170.102  1.00143.55           O  
ATOM   1820  CB  GLN A 231     136.916 226.735 170.188  1.00143.55           C  
ATOM   1821  CG  GLN A 231     138.304 227.081 169.696  1.00143.55           C  
ATOM   1822  CD  GLN A 231     139.061 227.935 170.681  1.00143.55           C  
ATOM   1823  OE1 GLN A 231     139.404 229.080 170.397  1.00143.55           O  
ATOM   1824  NE2 GLN A 231     139.321 227.384 171.857  1.00143.55           N  
ATOM   1825  N   TYR A 232     133.808 225.938 170.108  1.00144.36           N  
ATOM   1826  CA  TYR A 232     132.690 225.247 170.736  1.00144.36           C  
ATOM   1827  C   TYR A 232     131.999 224.307 169.758  1.00144.36           C  
ATOM   1828  O   TYR A 232     131.600 223.200 170.132  1.00144.36           O  
ATOM   1829  CB  TYR A 232     131.703 226.257 171.292  1.00144.36           C  
ATOM   1830  CG  TYR A 232     130.654 225.630 172.148  1.00144.36           C  
ATOM   1831  CD1 TYR A 232     130.998 224.999 173.325  1.00144.36           C  
ATOM   1832  CD2 TYR A 232     129.324 225.674 171.789  1.00144.36           C  
ATOM   1833  CE1 TYR A 232     130.048 224.432 174.126  1.00144.36           C  
ATOM   1834  CE2 TYR A 232     128.362 225.108 172.581  1.00144.36           C  
ATOM   1835  CZ  TYR A 232     128.729 224.487 173.751  1.00144.36           C  
ATOM   1836  OH  TYR A 232     127.771 223.913 174.550  1.00144.36           O  
ATOM   1837  N   LEU A 233     131.832 224.736 168.505  1.00148.83           N  
ATOM   1838  CA  LEU A 233     131.376 223.825 167.461  1.00148.83           C  
ATOM   1839  C   LEU A 233     132.243 222.583 167.374  1.00148.83           C  
ATOM   1840  O   LEU A 233     131.725 221.480 167.182  1.00148.83           O  
ATOM   1841  CB  LEU A 233     131.344 224.517 166.099  1.00148.83           C  
ATOM   1842  CG  LEU A 233     130.024 225.114 165.623  1.00148.83           C  
ATOM   1843  CD1 LEU A 233     129.617 226.293 166.457  1.00148.83           C  
ATOM   1844  CD2 LEU A 233     130.103 225.490 164.149  1.00148.83           C  
ATOM   1845  N   THR A 234     133.557 222.733 167.491  1.00160.56           N  
ATOM   1846  CA  THR A 234     134.411 221.559 167.410  1.00160.56           C  
ATOM   1847  C   THR A 234     134.269 220.690 168.651  1.00160.56           C  
ATOM   1848  O   THR A 234     134.273 219.459 168.553  1.00160.56           O  
ATOM   1849  CB  THR A 234     135.855 221.982 167.183  1.00160.56           C  
ATOM   1850  OG1 THR A 234     135.988 222.469 165.843  1.00160.56           O  
ATOM   1851  CG2 THR A 234     136.792 220.811 167.383  1.00160.56           C  
ATOM   1852  N   PHE A 235     134.126 221.304 169.826  1.00155.24           N  
ATOM   1853  CA  PHE A 235     133.767 220.524 171.008  1.00155.24           C  
ATOM   1854  C   PHE A 235     132.521 219.689 170.748  1.00155.24           C  
ATOM   1855  O   PHE A 235     132.470 218.497 171.080  1.00155.24           O  
ATOM   1856  CB  PHE A 235     133.535 221.447 172.199  1.00155.24           C  
ATOM   1857  CG  PHE A 235     134.789 221.895 172.871  1.00155.24           C  
ATOM   1858  CD1 PHE A 235     135.897 221.076 172.914  1.00155.24           C  
ATOM   1859  CD2 PHE A 235     134.860 223.140 173.465  1.00155.24           C  
ATOM   1860  CE1 PHE A 235     137.051 221.490 173.538  1.00155.24           C  
ATOM   1861  CE2 PHE A 235     136.011 223.557 174.088  1.00155.24           C  
ATOM   1862  CZ  PHE A 235     137.107 222.732 174.122  1.00155.24           C  
ATOM   1863  N   GLU A 236     131.511 220.297 170.130  1.00168.40           N  
ATOM   1864  CA  GLU A 236     130.269 219.580 169.875  1.00168.40           C  
ATOM   1865  C   GLU A 236     130.469 218.454 168.874  1.00168.40           C  
ATOM   1866  O   GLU A 236     129.984 217.343 169.090  1.00168.40           O  
ATOM   1867  CB  GLU A 236     129.186 220.536 169.384  1.00168.40           C  
ATOM   1868  CG  GLU A 236     128.633 221.489 170.437  1.00168.40           C  
ATOM   1869  CD  GLU A 236     128.465 220.875 171.821  1.00168.40           C  
ATOM   1870  OE1 GLU A 236     128.157 219.673 171.938  1.00168.40           O  
ATOM   1871  OE2 GLU A 236     128.626 221.615 172.810  1.00168.40           O  
ATOM   1872  N   LEU A 237     131.151 218.722 167.763  1.00152.55           N  
ATOM   1873  CA  LEU A 237     131.351 217.674 166.771  1.00152.55           C  
ATOM   1874  C   LEU A 237     132.167 216.522 167.341  1.00152.55           C  
ATOM   1875  O   LEU A 237     131.931 215.357 167.001  1.00152.55           O  
ATOM   1876  CB  LEU A 237     132.008 218.242 165.517  1.00152.55           C  
ATOM   1877  CG  LEU A 237     131.082 219.050 164.615  1.00152.55           C  
ATOM   1878  CD1 LEU A 237     131.840 219.739 163.509  1.00152.55           C  
ATOM   1879  CD2 LEU A 237     130.077 218.116 164.013  1.00152.55           C  
ATOM   1880  N   GLN A 238     133.110 216.816 168.234  1.00158.24           N  
ATOM   1881  CA  GLN A 238     133.895 215.734 168.809  1.00158.24           C  
ATOM   1882  C   GLN A 238     133.108 214.991 169.879  1.00158.24           C  
ATOM   1883  O   GLN A 238     133.431 213.842 170.190  1.00158.24           O  
ATOM   1884  CB  GLN A 238     135.226 216.266 169.351  1.00158.24           C  
ATOM   1885  CG  GLN A 238     135.179 216.970 170.697  1.00158.24           C  
ATOM   1886  CD  GLN A 238     135.242 216.013 171.871  1.00158.24           C  
ATOM   1887  OE1 GLN A 238     136.225 215.295 172.046  1.00158.24           O  
ATOM   1888  NE2 GLN A 238     134.190 215.995 172.677  1.00158.24           N  
ATOM   1889  N   LEU A 239     132.085 215.619 170.461  1.00148.68           N  
ATOM   1890  CA  LEU A 239     131.146 214.841 171.265  1.00148.68           C  
ATOM   1891  C   LEU A 239     130.235 213.998 170.385  1.00148.68           C  
ATOM   1892  O   LEU A 239     129.869 212.876 170.748  1.00148.68           O  
ATOM   1893  CB  LEU A 239     130.312 215.747 172.162  1.00148.68           C  
ATOM   1894  CG  LEU A 239     130.965 216.143 173.477  1.00148.68           C  
ATOM   1895  CD1 LEU A 239     130.035 217.024 174.273  1.00148.68           C  
ATOM   1896  CD2 LEU A 239     131.320 214.902 174.258  1.00148.68           C  
ATOM   1897  N   ALA A 240     129.864 214.521 169.221  1.00147.18           N  
ATOM   1898  CA  ALA A 240     128.891 213.844 168.374  1.00147.18           C  
ATOM   1899  C   ALA A 240     129.510 212.682 167.622  1.00147.18           C  
ATOM   1900  O   ALA A 240     128.787 211.815 167.125  1.00147.18           O  
ATOM   1901  CB  ALA A 240     128.270 214.824 167.387  1.00147.18           C  
ATOM   1902  N   ARG A 241     130.829 212.656 167.493  1.00147.67           N  
ATOM   1903  CA  ARG A 241     131.445 211.456 166.955  1.00147.67           C  
ATOM   1904  C   ARG A 241     131.823 210.468 168.046  1.00147.67           C  
ATOM   1905  O   ARG A 241     132.353 209.399 167.736  1.00147.67           O  
ATOM   1906  CB  ARG A 241     132.663 211.819 166.113  1.00147.67           C  
ATOM   1907  CG  ARG A 241     132.341 211.932 164.637  1.00147.67           C  
ATOM   1908  CD  ARG A 241     133.543 212.403 163.852  1.00147.67           C  
ATOM   1909  NE  ARG A 241     134.689 211.526 164.046  1.00147.67           N  
ATOM   1910  CZ  ARG A 241     135.147 210.685 163.127  1.00147.67           C  
ATOM   1911  NH1 ARG A 241     134.558 210.612 161.944  1.00147.67           N  
ATOM   1912  NH2 ARG A 241     136.197 209.922 163.390  1.00147.67           N  
ATOM   1913  N   ARG A 242     131.560 210.797 169.312  1.00180.52           N  
ATOM   1914  CA  ARG A 242     131.836 209.885 170.414  1.00180.52           C  
ATOM   1915  C   ARG A 242     130.632 209.053 170.828  1.00180.52           C  
ATOM   1916  O   ARG A 242     130.818 207.993 171.433  1.00180.52           O  
ATOM   1917  CB  ARG A 242     132.337 210.655 171.631  1.00180.52           C  
ATOM   1918  CG  ARG A 242     133.836 210.694 171.759  1.00180.52           C  
ATOM   1919  CD  ARG A 242     134.226 211.374 173.047  1.00180.52           C  
ATOM   1920  NE  ARG A 242     135.635 211.742 173.066  1.00180.52           N  
ATOM   1921  CZ  ARG A 242     136.157 212.622 173.912  1.00180.52           C  
ATOM   1922  NH1 ARG A 242     135.381 213.226 174.802  1.00180.52           N  
ATOM   1923  NH2 ARG A 242     137.451 212.903 173.866  1.00180.52           N  
ATOM   1924  N   GLN A 243     129.415 209.503 170.545  1.00177.22           N  
ATOM   1925  CA  GLN A 243     128.247 208.699 170.856  1.00177.22           C  
ATOM   1926  C   GLN A 243     128.137 207.540 169.872  1.00177.22           C  
ATOM   1927  O   GLN A 243     128.609 207.607 168.735  1.00177.22           O  
ATOM   1928  CB  GLN A 243     126.978 209.551 170.813  1.00177.22           C  
ATOM   1929  CG  GLN A 243     126.869 210.582 171.925  1.00177.22           C  
ATOM   1930  CD  GLN A 243     126.826 209.968 173.311  1.00177.22           C  
ATOM   1931  OE1 GLN A 243     125.847 209.325 173.690  1.00177.22           O  
ATOM   1932  NE2 GLN A 243     127.893 210.161 174.075  1.00177.22           N  
ATOM   1933  N   GLY A 244     127.501 206.462 170.323  1.00191.01           N  
ATOM   1934  CA  GLY A 244     127.329 205.275 169.514  1.00191.01           C  
ATOM   1935  C   GLY A 244     126.285 205.471 168.432  1.00191.01           C  
ATOM   1936  O   GLY A 244     126.128 206.550 167.859  1.00191.01           O  
ATOM   1937  N   LEU A 245     125.576 204.384 168.129  1.00198.30           N  
ATOM   1938  CA  LEU A 245     124.410 204.504 167.263  1.00198.30           C  
ATOM   1939  C   LEU A 245     123.223 205.046 168.044  1.00198.30           C  
ATOM   1940  O   LEU A 245     122.404 205.802 167.508  1.00198.30           O  
ATOM   1941  CB  LEU A 245     124.072 203.154 166.636  1.00198.30           C  
ATOM   1942  CG  LEU A 245     124.809 202.714 165.369  1.00198.30           C  
ATOM   1943  CD1 LEU A 245     124.576 203.700 164.249  1.00198.30           C  
ATOM   1944  CD2 LEU A 245     126.286 202.522 165.619  1.00198.30           C  
ATOM   1945  N   LEU A 246     123.119 204.672 169.314  1.00194.97           N  
ATOM   1946  CA  LEU A 246     122.089 205.195 170.196  1.00194.97           C  
ATOM   1947  C   LEU A 246     122.424 206.631 170.572  1.00194.97           C  
ATOM   1948  O   LEU A 246     123.445 206.888 171.215  1.00194.97           O  
ATOM   1949  CB  LEU A 246     121.979 204.311 171.439  1.00194.97           C  
ATOM   1950  CG  LEU A 246     121.131 204.718 172.643  1.00194.97           C  
ATOM   1951  CD1 LEU A 246     120.583 203.478 173.309  1.00194.97           C  
ATOM   1952  CD2 LEU A 246     121.945 205.515 173.648  1.00194.97           C  
ATOM   1953  N   SER A 247     121.562 207.567 170.182  1.00192.26           N  
ATOM   1954  CA  SER A 247     121.874 208.983 170.316  1.00192.26           C  
ATOM   1955  C   SER A 247     120.586 209.778 170.450  1.00192.26           C  
ATOM   1956  O   SER A 247     119.485 209.243 170.314  1.00192.26           O  
ATOM   1957  CB  SER A 247     122.676 209.479 169.113  1.00192.26           C  
ATOM   1958  OG  SER A 247     121.909 209.362 167.928  1.00192.26           O  
ATOM   1959  N   ASN A 248     120.740 211.070 170.720  1.00184.42           N  
ATOM   1960  CA  ASN A 248     119.622 211.992 170.648  1.00184.42           C  
ATOM   1961  C   ASN A 248     119.331 212.335 169.196  1.00184.42           C  
ATOM   1962  O   ASN A 248     120.067 211.960 168.283  1.00184.42           O  
ATOM   1963  CB  ASN A 248     119.920 213.265 171.427  1.00184.42           C  
ATOM   1964  CG  ASN A 248     120.111 213.008 172.892  1.00184.42           C  
ATOM   1965  OD1 ASN A 248     119.418 212.185 173.479  1.00184.42           O  
ATOM   1966  ND2 ASN A 248     121.055 213.709 173.498  1.00184.42           N  
ATOM   1967  N   ARG A 249     118.237 213.057 168.978  1.00165.59           N  
ATOM   1968  CA  ARG A 249     117.998 213.570 167.638  1.00165.59           C  
ATOM   1969  C   ARG A 249     118.962 214.692 167.311  1.00165.59           C  
ATOM   1970  O   ARG A 249     119.298 214.907 166.142  1.00165.59           O  
ATOM   1971  CB  ARG A 249     116.564 214.063 167.495  1.00165.59           C  
ATOM   1972  CG  ARG A 249     116.218 214.497 166.083  1.00165.59           C  
ATOM   1973  CD  ARG A 249     114.747 214.310 165.814  1.00165.59           C  
ATOM   1974  NE  ARG A 249     113.942 214.874 166.889  1.00165.59           N  
ATOM   1975  CZ  ARG A 249     113.223 215.983 166.773  1.00165.59           C  
ATOM   1976  NH1 ARG A 249     113.202 216.641 165.622  1.00165.59           N  
ATOM   1977  NH2 ARG A 249     112.519 216.427 167.804  1.00165.59           N  
ATOM   1978  N   TYR A 250     119.427 215.407 168.332  1.00145.10           N  
ATOM   1979  CA  TYR A 250     120.309 216.537 168.098  1.00145.10           C  
ATOM   1980  C   TYR A 250     121.678 216.063 167.648  1.00145.10           C  
ATOM   1981  O   TYR A 250     122.083 216.318 166.510  1.00145.10           O  
ATOM   1982  CB  TYR A 250     120.415 217.378 169.369  1.00145.10           C  
ATOM   1983  CG  TYR A 250     121.346 218.557 169.261  1.00145.10           C  
ATOM   1984  CD1 TYR A 250     121.436 219.292 168.089  1.00145.10           C  
ATOM   1985  CD2 TYR A 250     122.120 218.948 170.339  1.00145.10           C  
ATOM   1986  CE1 TYR A 250     122.281 220.368 167.994  1.00145.10           C  
ATOM   1987  CE2 TYR A 250     122.965 220.023 170.252  1.00145.10           C  
ATOM   1988  CZ  TYR A 250     123.043 220.729 169.079  1.00145.10           C  
ATOM   1989  OH  TYR A 250     123.891 221.804 168.992  1.00145.10           O  
ATOM   1990  N   TYR A 251     122.377 215.333 168.513  1.00145.58           N  
ATOM   1991  CA  TYR A 251     123.700 214.839 168.178  1.00145.58           C  
ATOM   1992  C   TYR A 251     123.709 214.028 166.894  1.00145.58           C  
ATOM   1993  O   TYR A 251     124.714 214.038 166.178  1.00145.58           O  
ATOM   1994  CB  TYR A 251     124.250 213.998 169.324  1.00145.58           C  
ATOM   1995  CG  TYR A 251     124.512 214.774 170.594  1.00145.58           C  
ATOM   1996  CD1 TYR A 251     125.053 216.047 170.556  1.00145.58           C  
ATOM   1997  CD2 TYR A 251     124.253 214.215 171.834  1.00145.58           C  
ATOM   1998  CE1 TYR A 251     125.303 216.749 171.717  1.00145.58           C  
ATOM   1999  CE2 TYR A 251     124.504 214.907 172.997  1.00145.58           C  
ATOM   2000  CZ  TYR A 251     125.028 216.172 172.933  1.00145.58           C  
ATOM   2001  OH  TYR A 251     125.273 216.858 174.094  1.00145.58           O  
ATOM   2002  N   ALA A 252     122.613 213.346 166.575  1.00148.73           N  
ATOM   2003  CA  ALA A 252     122.552 212.626 165.311  1.00148.73           C  
ATOM   2004  C   ALA A 252     122.654 213.583 164.136  1.00148.73           C  
ATOM   2005  O   ALA A 252     123.429 213.352 163.203  1.00148.73           O  
ATOM   2006  CB  ALA A 252     121.262 211.817 165.228  1.00148.73           C  
ATOM   2007  N   MET A 253     121.881 214.664 164.165  1.00145.77           N  
ATOM   2008  CA  MET A 253     121.969 215.662 163.107  1.00145.77           C  
ATOM   2009  C   MET A 253     123.351 216.296 163.082  1.00145.77           C  
ATOM   2010  O   MET A 253     123.933 216.532 162.013  1.00145.77           O  
ATOM   2011  CB  MET A 253     120.890 216.718 163.320  1.00145.77           C  
ATOM   2012  CG  MET A 253     120.537 217.499 162.085  1.00145.77           C  
ATOM   2013  SD  MET A 253     120.411 216.434 160.643  1.00145.77           S  
ATOM   2014  CE  MET A 253     121.905 216.891 159.783  1.00145.77           C  
ATOM   2015  N   VAL A 254     123.883 216.586 164.266  1.00136.75           N  
ATOM   2016  CA  VAL A 254     125.226 217.133 164.380  1.00136.75           C  
ATOM   2017  C   VAL A 254     126.211 216.283 163.598  1.00136.75           C  
ATOM   2018  O   VAL A 254     126.896 216.777 162.699  1.00136.75           O  
ATOM   2019  CB  VAL A 254     125.629 217.238 165.857  1.00136.75           C  
ATOM   2020  CG1 VAL A 254     127.003 217.801 165.964  1.00136.75           C  
ATOM   2021  CG2 VAL A 254     124.658 218.108 166.605  1.00136.75           C  
ATOM   2022  N   GLY A 255     126.283 214.992 163.915  1.00120.48           N  
ATOM   2023  CA  GLY A 255     127.212 214.119 163.222  1.00120.48           C  
ATOM   2024  C   GLY A 255     126.901 213.979 161.746  1.00120.48           C  
ATOM   2025  O   GLY A 255     127.811 213.899 160.915  1.00120.48           O  
ATOM   2026  N   ASP A 256     125.616 213.943 161.396  1.00130.67           N  
ATOM   2027  CA  ASP A 256     125.253 213.773 159.997  1.00130.67           C  
ATOM   2028  C   ASP A 256     125.793 214.919 159.166  1.00130.67           C  
ATOM   2029  O   ASP A 256     126.253 214.718 158.038  1.00130.67           O  
ATOM   2030  CB  ASP A 256     123.736 213.670 159.859  1.00130.67           C  
ATOM   2031  CG  ASP A 256     123.282 213.316 158.445  1.00130.67           C  
ATOM   2032  OD1 ASP A 256     122.289 212.568 158.324  1.00130.67           O  
ATOM   2033  OD2 ASP A 256     123.876 213.789 157.455  1.00130.67           O  
ATOM   2034  N   ILE A 257     125.765 216.128 159.712  1.00117.37           N  
ATOM   2035  CA  ILE A 257     126.295 217.233 158.926  1.00117.37           C  
ATOM   2036  C   ILE A 257     127.806 217.342 159.091  1.00117.37           C  
ATOM   2037  O   ILE A 257     128.506 217.777 158.167  1.00117.37           O  
ATOM   2038  CB  ILE A 257     125.574 218.539 159.280  1.00117.37           C  
ATOM   2039  CG1 ILE A 257     125.939 219.601 158.252  1.00117.37           C  
ATOM   2040  CG2 ILE A 257     125.902 218.965 160.689  1.00117.37           C  
ATOM   2041  CD1 ILE A 257     125.530 219.234 156.848  1.00117.37           C  
ATOM   2042  N   GLY A 258     128.341 216.928 160.240  1.00141.08           N  
ATOM   2043  CA  GLY A 258     129.778 216.827 160.384  1.00141.08           C  
ATOM   2044  C   GLY A 258     130.411 215.947 159.337  1.00141.08           C  
ATOM   2045  O   GLY A 258     131.552 216.190 158.940  1.00141.08           O  
ATOM   2046  N   LYS A 259     129.689 214.933 158.867  1.00134.78           N  
ATOM   2047  CA  LYS A 259     130.199 214.128 157.761  1.00134.78           C  
ATOM   2048  C   LYS A 259     130.381 214.971 156.504  1.00134.78           C  
ATOM   2049  O   LYS A 259     131.011 214.528 155.538  1.00134.78           O  
ATOM   2050  CB  LYS A 259     129.271 212.944 157.485  1.00134.78           C  
ATOM   2051  CG  LYS A 259     129.456 211.763 158.432  1.00134.78           C  
ATOM   2052  CD  LYS A 259     128.977 210.438 157.824  1.00134.78           C  
ATOM   2053  CE  LYS A 259     127.458 210.388 157.601  1.00134.78           C  
ATOM   2054  NZ  LYS A 259     126.983 209.031 157.178  1.00134.78           N  
ATOM   2055  N   TYR A 260     129.831 216.182 156.489  1.00147.37           N  
ATOM   2056  CA  TYR A 260     130.089 217.108 155.397  1.00147.37           C  
ATOM   2057  C   TYR A 260     131.096 218.180 155.772  1.00147.37           C  
ATOM   2058  O   TYR A 260     131.866 218.629 154.916  1.00147.37           O  
ATOM   2059  CB  TYR A 260     128.794 217.781 154.953  1.00147.37           C  
ATOM   2060  CG  TYR A 260     127.940 216.931 154.060  1.00147.37           C  
ATOM   2061  CD1 TYR A 260     126.896 216.186 154.576  1.00147.37           C  
ATOM   2062  CD2 TYR A 260     128.178 216.873 152.698  1.00147.37           C  
ATOM   2063  CE1 TYR A 260     126.113 215.408 153.761  1.00147.37           C  
ATOM   2064  CE2 TYR A 260     127.399 216.100 151.875  1.00147.37           C  
ATOM   2065  CZ  TYR A 260     126.367 215.368 152.411  1.00147.37           C  
ATOM   2066  OH  TYR A 260     125.586 214.589 151.590  1.00147.37           O  
ATOM   2067  N   ILE A 261     131.089 218.606 157.035  1.00144.00           N  
ATOM   2068  CA  ILE A 261     132.066 219.575 157.520  1.00144.00           C  
ATOM   2069  C   ILE A 261     133.494 219.061 157.421  1.00144.00           C  
ATOM   2070  O   ILE A 261     134.371 219.783 156.938  1.00144.00           O  
ATOM   2071  CB  ILE A 261     131.771 219.945 158.982  1.00144.00           C  
ATOM   2072  CG1 ILE A 261     130.720 221.043 159.065  1.00144.00           C  
ATOM   2073  CG2 ILE A 261     133.032 220.361 159.708  1.00144.00           C  
ATOM   2074  CD1 ILE A 261     130.312 221.347 160.481  1.00144.00           C  
ATOM   2075  N   GLU A 262     133.737 217.826 157.845  1.00158.52           N  
ATOM   2076  CA  GLU A 262     135.087 217.334 158.073  1.00158.52           C  
ATOM   2077  C   GLU A 262     135.926 217.380 156.802  1.00158.52           C  
ATOM   2078  O   GLU A 262     135.401 217.310 155.688  1.00158.52           O  
ATOM   2079  CB  GLU A 262     135.013 215.910 158.609  1.00158.52           C  
ATOM   2080  CG  GLU A 262     134.766 215.859 160.100  1.00158.52           C  
ATOM   2081  CD  GLU A 262     134.090 214.583 160.545  1.00158.52           C  
ATOM   2082  OE1 GLU A 262     134.551 213.492 160.150  1.00158.52           O  
ATOM   2083  OE2 GLU A 262     133.099 214.669 161.300  1.00158.52           O  
ATOM   2084  N   ASN A 263     137.246 217.499 156.984  1.00140.20           N  
ATOM   2085  CA  ASN A 263     138.191 217.661 155.878  1.00140.20           C  
ATOM   2086  C   ASN A 263     137.790 218.828 154.988  1.00140.20           C  
ATOM   2087  O   ASN A 263     137.643 218.693 153.773  1.00140.20           O  
ATOM   2088  CB  ASN A 263     138.329 216.379 155.064  1.00140.20           C  
ATOM   2089  CG  ASN A 263     138.841 215.234 155.890  1.00140.20           C  
ATOM   2090  OD1 ASN A 263     139.143 215.398 157.070  1.00140.20           O  
ATOM   2091  ND2 ASN A 263     138.948 214.063 155.280  1.00140.20           N  
ATOM   2092  N   SER A 264     137.609 219.981 155.611  1.00138.85           N  
ATOM   2093  CA  SER A 264     137.163 221.169 154.911  1.00138.85           C  
ATOM   2094  C   SER A 264     138.340 221.927 154.321  1.00138.85           C  
ATOM   2095  O   SER A 264     139.363 222.130 154.979  1.00138.85           O  
ATOM   2096  CB  SER A 264     136.386 222.063 155.869  1.00138.85           C  
ATOM   2097  OG  SER A 264     137.198 222.420 156.972  1.00138.85           O  
ATOM   2098  N   GLY A 265     138.190 222.344 153.069  1.00155.75           N  
ATOM   2099  CA  GLY A 265     139.159 223.205 152.434  1.00155.75           C  
ATOM   2100  C   GLY A 265     140.458 222.551 152.025  1.00155.75           C  
ATOM   2101  O   GLY A 265     141.292 223.221 151.410  1.00155.75           O  
ATOM   2102  N   LEU A 266     140.661 221.271 152.327  1.00140.23           N  
ATOM   2103  CA  LEU A 266     141.861 220.562 151.904  1.00140.23           C  
ATOM   2104  C   LEU A 266     141.640 219.836 150.589  1.00140.23           C  
ATOM   2105  O   LEU A 266     142.226 218.778 150.360  1.00140.23           O  
ATOM   2106  CB  LEU A 266     142.316 219.582 152.981  1.00140.23           C  
ATOM   2107  CG  LEU A 266     142.213 220.076 154.421  1.00140.23           C  
ATOM   2108  CD1 LEU A 266     142.818 219.069 155.363  1.00140.23           C  
ATOM   2109  CD2 LEU A 266     142.893 221.410 154.585  1.00140.23           C  
ATOM   2110  N   THR A 267     140.802 220.397 149.721  1.00147.82           N  
ATOM   2111  CA  THR A 267     140.324 219.669 148.555  1.00147.82           C  
ATOM   2112  C   THR A 267     141.444 219.314 147.593  1.00147.82           C  
ATOM   2113  O   THR A 267     141.446 218.225 147.017  1.00147.82           O  
ATOM   2114  CB  THR A 267     139.259 220.486 147.839  1.00147.82           C  
ATOM   2115  OG1 THR A 267     138.033 220.410 148.572  1.00147.82           O  
ATOM   2116  CG2 THR A 267     139.031 219.970 146.446  1.00147.82           C  
ATOM   2117  N   ALA A 268     142.391 220.223 147.376  1.00144.54           N  
ATOM   2118  CA  ALA A 268     143.463 219.921 146.433  1.00144.54           C  
ATOM   2119  C   ALA A 268     144.303 218.753 146.924  1.00144.54           C  
ATOM   2120  O   ALA A 268     144.689 217.881 146.140  1.00144.54           O  
ATOM   2121  CB  ALA A 268     144.330 221.153 146.211  1.00144.54           C  
ATOM   2122  N   PHE A 269     144.572 218.713 148.225  1.00140.37           N  
ATOM   2123  CA  PHE A 269     145.295 217.600 148.823  1.00140.37           C  
ATOM   2124  C   PHE A 269     144.610 216.277 148.518  1.00140.37           C  
ATOM   2125  O   PHE A 269     145.216 215.364 147.940  1.00140.37           O  
ATOM   2126  CB  PHE A 269     145.395 217.839 150.327  1.00140.37           C  
ATOM   2127  CG  PHE A 269     146.063 216.743 151.087  1.00140.37           C  
ATOM   2128  CD1 PHE A 269     147.045 215.973 150.516  1.00140.37           C  
ATOM   2129  CD2 PHE A 269     145.731 216.517 152.403  1.00140.37           C  
ATOM   2130  CE1 PHE A 269     147.657 214.980 151.236  1.00140.37           C  
ATOM   2131  CE2 PHE A 269     146.340 215.530 153.123  1.00140.37           C  
ATOM   2132  CZ  PHE A 269     147.304 214.762 152.542  1.00140.37           C  
ATOM   2133  N   PHE A 270     143.338 216.160 148.887  1.00127.58           N  
ATOM   2134  CA  PHE A 270     142.630 214.904 148.714  1.00127.58           C  
ATOM   2135  C   PHE A 270     142.376 214.577 147.253  1.00127.58           C  
ATOM   2136  O   PHE A 270     142.392 213.404 146.886  1.00127.58           O  
ATOM   2137  CB  PHE A 270     141.324 214.937 149.491  1.00127.58           C  
ATOM   2138  CG  PHE A 270     141.511 214.893 150.971  1.00127.58           C  
ATOM   2139  CD1 PHE A 270     141.878 213.726 151.595  1.00127.58           C  
ATOM   2140  CD2 PHE A 270     141.322 216.015 151.738  1.00127.58           C  
ATOM   2141  CE1 PHE A 270     142.049 213.680 152.957  1.00127.58           C  
ATOM   2142  CE2 PHE A 270     141.493 215.971 153.101  1.00127.58           C  
ATOM   2143  CZ  PHE A 270     141.857 214.804 153.709  1.00127.58           C  
ATOM   2144  N   LEU A 271     142.158 215.575 146.400  1.00141.39           N  
ATOM   2145  CA  LEU A 271     142.013 215.292 144.977  1.00141.39           C  
ATOM   2146  C   LEU A 271     143.307 214.777 144.379  1.00141.39           C  
ATOM   2147  O   LEU A 271     143.285 213.915 143.496  1.00141.39           O  
ATOM   2148  CB  LEU A 271     141.561 216.527 144.212  1.00141.39           C  
ATOM   2149  CG  LEU A 271     140.107 216.943 144.315  1.00141.39           C  
ATOM   2150  CD1 LEU A 271     139.891 218.202 143.510  1.00141.39           C  
ATOM   2151  CD2 LEU A 271     139.259 215.824 143.781  1.00141.39           C  
ATOM   2152  N   THR A 272     144.443 215.320 144.809  1.00143.18           N  
ATOM   2153  CA  THR A 272     145.715 214.783 144.351  1.00143.18           C  
ATOM   2154  C   THR A 272     145.876 213.347 144.810  1.00143.18           C  
ATOM   2155  O   THR A 272     146.257 212.475 144.025  1.00143.18           O  
ATOM   2156  CB  THR A 272     146.861 215.638 144.869  1.00143.18           C  
ATOM   2157  OG1 THR A 272     146.591 216.010 146.225  1.00143.18           O  
ATOM   2158  CG2 THR A 272     147.011 216.881 144.019  1.00143.18           C  
ATOM   2159  N   LEU A 273     145.580 213.082 146.082  1.00125.06           N  
ATOM   2160  CA  LEU A 273     145.564 211.701 146.547  1.00125.06           C  
ATOM   2161  C   LEU A 273     144.681 210.835 145.659  1.00125.06           C  
ATOM   2162  O   LEU A 273     145.073 209.735 145.265  1.00125.06           O  
ATOM   2163  CB  LEU A 273     145.088 211.640 147.993  1.00125.06           C  
ATOM   2164  CG  LEU A 273     146.061 212.212 149.010  1.00125.06           C  
ATOM   2165  CD1 LEU A 273     145.665 211.795 150.403  1.00125.06           C  
ATOM   2166  CD2 LEU A 273     147.446 211.732 148.697  1.00125.06           C  
ATOM   2167  N   LYS A 274     143.511 211.344 145.285  1.00133.61           N  
ATOM   2168  CA  LYS A 274     142.528 210.522 144.596  1.00133.61           C  
ATOM   2169  C   LYS A 274     142.940 210.243 143.160  1.00133.61           C  
ATOM   2170  O   LYS A 274     142.816 209.114 142.679  1.00133.61           O  
ATOM   2171  CB  LYS A 274     141.168 211.208 144.636  1.00133.61           C  
ATOM   2172  CG  LYS A 274     140.005 210.255 144.619  1.00133.61           C  
ATOM   2173  CD  LYS A 274     138.704 210.984 144.873  1.00133.61           C  
ATOM   2174  CE  LYS A 274     138.341 211.857 143.692  1.00133.61           C  
ATOM   2175  NZ  LYS A 274     138.254 211.060 142.443  1.00133.61           N  
ATOM   2176  N   TYR A 275     143.417 211.255 142.452  1.00129.19           N  
ATOM   2177  CA  TYR A 275     143.747 211.098 141.045  1.00129.19           C  
ATOM   2178  C   TYR A 275     145.223 210.850 140.797  1.00129.19           C  
ATOM   2179  O   TYR A 275     145.652 210.890 139.642  1.00129.19           O  
ATOM   2180  CB  TYR A 275     143.301 212.320 140.250  1.00129.19           C  
ATOM   2181  CG  TYR A 275     141.815 212.407 140.100  1.00129.19           C  
ATOM   2182  CD1 TYR A 275     141.162 211.717 139.100  1.00129.19           C  
ATOM   2183  CD2 TYR A 275     141.062 213.179 140.963  1.00129.19           C  
ATOM   2184  CE1 TYR A 275     139.799 211.788 138.965  1.00129.19           C  
ATOM   2185  CE2 TYR A 275     139.704 213.265 140.831  1.00129.19           C  
ATOM   2186  CZ  TYR A 275     139.076 212.567 139.833  1.00129.19           C  
ATOM   2187  OH  TYR A 275     137.712 212.649 139.705  1.00129.19           O  
ATOM   2188  N   ALA A 276     146.020 210.644 141.840  1.00148.22           N  
ATOM   2189  CA  ALA A 276     147.383 210.187 141.649  1.00148.22           C  
ATOM   2190  C   ALA A 276     147.721 208.941 142.441  1.00148.22           C  
ATOM   2191  O   ALA A 276     148.318 208.020 141.889  1.00148.22           O  
ATOM   2192  CB  ALA A 276     148.369 211.294 142.027  1.00148.22           C  
ATOM   2193  N   LEU A 277     147.345 208.878 143.714  1.00162.05           N  
ATOM   2194  CA  LEU A 277     147.513 207.664 144.491  1.00162.05           C  
ATOM   2195  C   LEU A 277     146.269 206.799 144.492  1.00162.05           C  
ATOM   2196  O   LEU A 277     146.305 205.691 145.033  1.00162.05           O  
ATOM   2197  CB  LEU A 277     147.893 208.001 145.936  1.00162.05           C  
ATOM   2198  CG  LEU A 277     149.040 208.996 146.066  1.00162.05           C  
ATOM   2199  CD1 LEU A 277     149.557 209.003 147.486  1.00162.05           C  
ATOM   2200  CD2 LEU A 277     150.152 208.656 145.099  1.00162.05           C  
ATOM   2201  N   GLY A 278     145.168 207.291 143.929  1.00174.51           N  
ATOM   2202  CA  GLY A 278     144.022 206.434 143.709  1.00174.51           C  
ATOM   2203  C   GLY A 278     144.102 205.710 142.382  1.00174.51           C  
ATOM   2204  O   GLY A 278     144.090 204.478 142.340  1.00174.51           O  
ATOM   2205  N   THR A 279     144.195 206.455 141.284  1.00176.68           N  
ATOM   2206  CA  THR A 279     144.376 205.837 139.982  1.00176.68           C  
ATOM   2207  C   THR A 279     145.720 205.126 139.972  1.00176.68           C  
ATOM   2208  O   THR A 279     146.764 205.728 140.234  1.00176.68           O  
ATOM   2209  CB  THR A 279     144.271 206.848 138.839  1.00176.68           C  
ATOM   2210  OG1 THR A 279     144.514 206.183 137.594  1.00176.68           O  
ATOM   2211  CG2 THR A 279     145.253 207.962 139.004  1.00176.68           C  
ATOM   2212  N   LYS A 280     145.673 203.823 139.729  1.00151.54           N  
ATOM   2213  CA  LYS A 280     146.817 202.949 139.925  1.00151.54           C  
ATOM   2214  C   LYS A 280     147.940 203.197 138.925  1.00151.54           C  
ATOM   2215  O   LYS A 280     148.956 202.500 138.986  1.00151.54           O  
ATOM   2216  CB  LYS A 280     146.339 201.492 139.865  1.00151.54           C  
ATOM   2217  CG  LYS A 280     145.298 201.120 140.948  1.00151.54           C  
ATOM   2218  CD  LYS A 280     143.844 201.382 140.531  1.00151.54           C  
ATOM   2219  CE  LYS A 280     142.917 201.389 141.747  1.00151.54           C  
ATOM   2220  NZ  LYS A 280     141.494 201.632 141.385  1.00151.54           N  
ATOM   2221  N   TRP A 281     147.794 204.163 138.020  1.00172.70           N  
ATOM   2222  CA  TRP A 281     148.759 204.359 136.949  1.00172.70           C  
ATOM   2223  C   TRP A 281     149.419 205.733 136.961  1.00172.70           C  
ATOM   2224  O   TRP A 281     149.961 206.146 135.933  1.00172.70           O  
ATOM   2225  CB  TRP A 281     148.091 204.124 135.592  1.00172.70           C  
ATOM   2226  CG  TRP A 281     147.085 205.169 135.206  1.00172.70           C  
ATOM   2227  CD1 TRP A 281     147.333 206.466 134.879  1.00172.70           C  
ATOM   2228  CD2 TRP A 281     145.672 204.995 135.087  1.00172.70           C  
ATOM   2229  NE1 TRP A 281     146.168 207.115 134.581  1.00172.70           N  
ATOM   2230  CE2 TRP A 281     145.131 206.232 134.694  1.00172.70           C  
ATOM   2231  CE3 TRP A 281     144.811 203.915 135.275  1.00172.70           C  
ATOM   2232  CZ2 TRP A 281     143.774 206.422 134.493  1.00172.70           C  
ATOM   2233  CZ3 TRP A 281     143.463 204.105 135.071  1.00172.70           C  
ATOM   2234  CH2 TRP A 281     142.958 205.349 134.682  1.00172.70           C  
ATOM   2235  N   SER A 282     149.381 206.463 138.073  1.00195.13           N  
ATOM   2236  CA  SER A 282     149.963 207.804 138.012  1.00195.13           C  
ATOM   2237  C   SER A 282     151.489 207.773 138.104  1.00195.13           C  
ATOM   2238  O   SER A 282     152.158 208.412 137.281  1.00195.13           O  
ATOM   2239  CB  SER A 282     149.372 208.713 139.093  1.00195.13           C  
ATOM   2240  OG  SER A 282     148.136 209.266 138.677  1.00195.13           O  
ATOM   2241  N   PRO A 283     152.091 207.059 139.065  1.00210.91           N  
ATOM   2242  CA  PRO A 283     153.546 206.866 138.979  1.00210.91           C  
ATOM   2243  C   PRO A 283     153.971 206.200 137.684  1.00210.91           C  
ATOM   2244  O   PRO A 283     155.128 206.340 137.277  1.00210.91           O  
ATOM   2245  CB  PRO A 283     153.858 206.002 140.206  1.00210.91           C  
ATOM   2246  CG  PRO A 283     152.793 206.342 141.168  1.00210.91           C  
ATOM   2247  CD  PRO A 283     151.561 206.538 140.338  1.00210.91           C  
ATOM   2248  N   LEU A 284     153.059 205.480 137.020  1.00210.01           N  
ATOM   2249  CA  LEU A 284     153.323 205.007 135.664  1.00210.01           C  
ATOM   2250  C   LEU A 284     153.733 206.154 134.753  1.00210.01           C  
ATOM   2251  O   LEU A 284     154.511 205.963 133.811  1.00210.01           O  
ATOM   2252  CB  LEU A 284     152.092 204.290 135.109  1.00210.01           C  
ATOM   2253  CG  LEU A 284     152.112 203.685 133.706  1.00210.01           C  
ATOM   2254  CD1 LEU A 284     151.202 202.475 133.667  1.00210.01           C  
ATOM   2255  CD2 LEU A 284     151.658 204.704 132.669  1.00210.01           C  
ATOM   2256  N   SER A 285     153.212 207.350 135.009  1.00208.47           N  
ATOM   2257  CA  SER A 285     153.621 208.506 134.225  1.00208.47           C  
ATOM   2258  C   SER A 285     154.615 209.375 134.993  1.00208.47           C  
ATOM   2259  O   SER A 285     155.610 209.843 134.426  1.00208.47           O  
ATOM   2260  CB  SER A 285     152.387 209.304 133.813  1.00208.47           C  
ATOM   2261  OG  SER A 285     151.548 208.519 132.986  1.00208.47           O  
ATOM   2262  N   LEU A 286     154.370 209.586 136.285  1.00198.45           N  
ATOM   2263  CA  LEU A 286     155.178 210.483 137.104  1.00198.45           C  
ATOM   2264  C   LEU A 286     156.170 209.745 137.998  1.00198.45           C  
ATOM   2265  O   LEU A 286     156.380 210.160 139.143  1.00198.45           O  
ATOM   2266  CB  LEU A 286     154.263 211.362 137.969  1.00198.45           C  
ATOM   2267  CG  LEU A 286     154.790 212.693 138.505  1.00198.45           C  
ATOM   2268  CD1 LEU A 286     154.859 213.701 137.385  1.00198.45           C  
ATOM   2269  CD2 LEU A 286     153.921 213.195 139.628  1.00198.45           C  
ATOM   2270  N   ALA A 287     156.775 208.657 137.520  1.00196.12           N  
ATOM   2271  CA  ALA A 287     157.588 207.830 138.403  1.00196.12           C  
ATOM   2272  C   ALA A 287     158.861 208.546 138.828  1.00196.12           C  
ATOM   2273  O   ALA A 287     159.356 208.340 139.942  1.00196.12           O  
ATOM   2274  CB  ALA A 287     157.918 206.506 137.716  1.00196.12           C  
ATOM   2275  N   ALA A 288     159.400 209.402 137.958  1.00199.26           N  
ATOM   2276  CA  ALA A 288     160.686 210.033 138.236  1.00199.26           C  
ATOM   2277  C   ALA A 288     160.599 210.990 139.417  1.00199.26           C  
ATOM   2278  O   ALA A 288     161.601 211.250 140.092  1.00199.26           O  
ATOM   2279  CB  ALA A 288     161.181 210.768 136.992  1.00199.26           C  
ATOM   2280  N   PHE A 289     159.408 211.506 139.695  1.00187.82           N  
ATOM   2281  CA  PHE A 289     159.244 212.690 140.531  1.00187.82           C  
ATOM   2282  C   PHE A 289     158.834 212.246 141.927  1.00187.82           C  
ATOM   2283  O   PHE A 289     157.658 212.204 142.290  1.00187.82           O  
ATOM   2284  CB  PHE A 289     158.237 213.633 139.896  1.00187.82           C  
ATOM   2285  CG  PHE A 289     158.559 213.966 138.469  1.00187.82           C  
ATOM   2286  CD1 PHE A 289     158.961 215.232 138.119  1.00187.82           C  
ATOM   2287  CD2 PHE A 289     158.476 213.004 137.478  1.00187.82           C  
ATOM   2288  CE1 PHE A 289     159.264 215.530 136.811  1.00187.82           C  
ATOM   2289  CE2 PHE A 289     158.786 213.296 136.178  1.00187.82           C  
ATOM   2290  CZ  PHE A 289     159.178 214.558 135.842  1.00187.82           C  
ATOM   2291  N   THR A 290     159.843 211.892 142.718  1.00178.61           N  
ATOM   2292  CA  THR A 290     159.582 211.339 144.039  1.00178.61           C  
ATOM   2293  C   THR A 290     159.496 212.433 145.088  1.00178.61           C  
ATOM   2294  O   THR A 290     159.073 212.182 146.223  1.00178.61           O  
ATOM   2295  CB  THR A 290     160.671 210.342 144.410  1.00178.61           C  
ATOM   2296  OG1 THR A 290     161.922 211.027 144.508  1.00178.61           O  
ATOM   2297  CG2 THR A 290     160.779 209.272 143.342  1.00178.61           C  
ATOM   2298  N   GLY A 291     159.908 213.648 144.737  1.00175.02           N  
ATOM   2299  CA  GLY A 291     159.808 214.741 145.685  1.00175.02           C  
ATOM   2300  C   GLY A 291     158.388 214.955 146.161  1.00175.02           C  
ATOM   2301  O   GLY A 291     158.110 214.905 147.361  1.00175.02           O  
ATOM   2302  N   GLU A 292     157.467 215.179 145.227  1.00180.35           N  
ATOM   2303  CA  GLU A 292     156.066 215.332 145.581  1.00180.35           C  
ATOM   2304  C   GLU A 292     155.528 214.107 146.292  1.00180.35           C  
ATOM   2305  O   GLU A 292     154.697 214.238 147.190  1.00180.35           O  
ATOM   2306  CB  GLU A 292     155.230 215.591 144.332  1.00180.35           C  
ATOM   2307  CG  GLU A 292     155.864 216.532 143.341  1.00180.35           C  
ATOM   2308  CD  GLU A 292     156.815 215.823 142.405  1.00180.35           C  
ATOM   2309  OE1 GLU A 292     157.362 214.773 142.798  1.00180.35           O  
ATOM   2310  OE2 GLU A 292     157.018 216.316 141.278  1.00180.35           O  
ATOM   2311  N   LEU A 293     155.971 212.917 145.903  1.00165.87           N  
ATOM   2312  CA  LEU A 293     155.415 211.717 146.507  1.00165.87           C  
ATOM   2313  C   LEU A 293     155.786 211.622 147.979  1.00165.87           C  
ATOM   2314  O   LEU A 293     154.915 211.408 148.831  1.00165.87           O  
ATOM   2315  CB  LEU A 293     155.878 210.487 145.736  1.00165.87           C  
ATOM   2316  CG  LEU A 293     155.490 210.558 144.261  1.00165.87           C  
ATOM   2317  CD1 LEU A 293     156.278 209.565 143.435  1.00165.87           C  
ATOM   2318  CD2 LEU A 293     154.013 210.319 144.101  1.00165.87           C  
ATOM   2319  N   THR A 294     157.064 211.795 148.308  1.00161.76           N  
ATOM   2320  CA  THR A 294     157.420 211.783 149.719  1.00161.76           C  
ATOM   2321  C   THR A 294     156.834 212.986 150.435  1.00161.76           C  
ATOM   2322  O   THR A 294     156.542 212.915 151.633  1.00161.76           O  
ATOM   2323  CB  THR A 294     158.931 211.744 149.904  1.00161.76           C  
ATOM   2324  OG1 THR A 294     159.229 211.797 151.302  1.00161.76           O  
ATOM   2325  CG2 THR A 294     159.574 212.924 149.225  1.00161.76           C  
ATOM   2326  N   LYS A 295     156.640 214.090 149.716  1.00165.66           N  
ATOM   2327  CA  LYS A 295     155.933 215.228 150.282  1.00165.66           C  
ATOM   2328  C   LYS A 295     154.560 214.809 150.778  1.00165.66           C  
ATOM   2329  O   LYS A 295     154.213 215.008 151.948  1.00165.66           O  
ATOM   2330  CB  LYS A 295     155.822 216.318 149.220  1.00165.66           C  
ATOM   2331  CG  LYS A 295     155.094 217.556 149.649  1.00165.66           C  
ATOM   2332  CD  LYS A 295     155.716 218.152 150.882  1.00165.66           C  
ATOM   2333  CE  LYS A 295     155.461 219.640 150.916  1.00165.66           C  
ATOM   2334  NZ  LYS A 295     156.106 220.305 149.758  1.00165.66           N  
ATOM   2335  N   LEU A 296     153.775 214.203 149.892  1.00166.34           N  
ATOM   2336  CA  LEU A 296     152.446 213.731 150.243  1.00166.34           C  
ATOM   2337  C   LEU A 296     152.495 212.732 151.381  1.00166.34           C  
ATOM   2338  O   LEU A 296     151.642 212.769 152.271  1.00166.34           O  
ATOM   2339  CB  LEU A 296     151.786 213.102 149.023  1.00166.34           C  
ATOM   2340  CG  LEU A 296     151.612 214.052 147.846  1.00166.34           C  
ATOM   2341  CD1 LEU A 296     151.251 213.306 146.589  1.00166.34           C  
ATOM   2342  CD2 LEU A 296     150.549 215.058 148.179  1.00166.34           C  
ATOM   2343  N   ARG A 297     153.468 211.827 151.364  1.00161.95           N  
ATOM   2344  CA  ARG A 297     153.535 210.821 152.415  1.00161.95           C  
ATOM   2345  C   ARG A 297     153.771 211.470 153.771  1.00161.95           C  
ATOM   2346  O   ARG A 297     153.136 211.107 154.773  1.00161.95           O  
ATOM   2347  CB  ARG A 297     154.635 209.818 152.095  1.00161.95           C  
ATOM   2348  CG  ARG A 297     154.630 208.624 153.001  1.00161.95           C  
ATOM   2349  CD  ARG A 297     155.275 207.431 152.344  1.00161.95           C  
ATOM   2350  NE  ARG A 297     156.714 207.613 152.225  1.00161.95           N  
ATOM   2351  CZ  ARG A 297     157.569 207.388 153.214  1.00161.95           C  
ATOM   2352  NH1 ARG A 297     157.126 206.981 154.395  1.00161.95           N  
ATOM   2353  NH2 ARG A 297     158.865 207.575 153.027  1.00161.95           N  
ATOM   2354  N   SER A 298     154.686 212.432 153.819  1.00165.59           N  
ATOM   2355  CA  SER A 298     154.873 213.224 155.022  1.00165.59           C  
ATOM   2356  C   SER A 298     153.585 213.906 155.439  1.00165.59           C  
ATOM   2357  O   SER A 298     153.254 213.936 156.630  1.00165.59           O  
ATOM   2358  CB  SER A 298     155.958 214.263 154.781  1.00165.59           C  
ATOM   2359  OG  SER A 298     155.630 215.062 153.660  1.00165.59           O  
ATOM   2360  N   LEU A 299     152.858 214.464 154.476  1.00154.56           N  
ATOM   2361  CA  LEU A 299     151.603 215.131 154.790  1.00154.56           C  
ATOM   2362  C   LEU A 299     150.623 214.178 155.448  1.00154.56           C  
ATOM   2363  O   LEU A 299     149.946 214.549 156.407  1.00154.56           O  
ATOM   2364  CB  LEU A 299     150.990 215.716 153.524  1.00154.56           C  
ATOM   2365  CG  LEU A 299     151.781 216.865 152.922  1.00154.56           C  
ATOM   2366  CD1 LEU A 299     151.147 217.310 151.632  1.00154.56           C  
ATOM   2367  CD2 LEU A 299     151.840 217.998 153.911  1.00154.56           C  
ATOM   2368  N   MET A 300     150.528 212.957 154.935  1.00154.15           N  
ATOM   2369  CA  MET A 300     149.601 211.995 155.511  1.00154.15           C  
ATOM   2370  C   MET A 300     150.010 211.620 156.922  1.00154.15           C  
ATOM   2371  O   MET A 300     149.156 211.540 157.814  1.00154.15           O  
ATOM   2372  CB  MET A 300     149.512 210.752 154.635  1.00154.15           C  
ATOM   2373  CG  MET A 300     149.206 211.063 153.193  1.00154.15           C  
ATOM   2374  SD  MET A 300     148.625 209.650 152.255  1.00154.15           S  
ATOM   2375  CE  MET A 300     150.008 208.541 152.440  1.00154.15           C  
ATOM   2376  N   MET A 301     151.300 211.379 157.144  1.00160.30           N  
ATOM   2377  CA  MET A 301     151.739 211.128 158.511  1.00160.30           C  
ATOM   2378  C   MET A 301     151.364 212.286 159.418  1.00160.30           C  
ATOM   2379  O   MET A 301     150.893 212.077 160.541  1.00160.30           O  
ATOM   2380  CB  MET A 301     153.242 210.884 158.569  1.00160.30           C  
ATOM   2381  CG  MET A 301     153.633 209.426 158.514  1.00160.30           C  
ATOM   2382  SD  MET A 301     155.360 209.186 158.082  1.00160.30           S  
ATOM   2383  CE  MET A 301     155.277 209.343 156.309  1.00160.30           C  
ATOM   2384  N   LEU A 302     151.547 213.513 158.936  1.00157.16           N  
ATOM   2385  CA  LEU A 302     151.205 214.679 159.740  1.00157.16           C  
ATOM   2386  C   LEU A 302     149.719 214.707 160.049  1.00157.16           C  
ATOM   2387  O   LEU A 302     149.315 214.941 161.193  1.00157.16           O  
ATOM   2388  CB  LEU A 302     151.619 215.950 159.009  1.00157.16           C  
ATOM   2389  CG  LEU A 302     151.038 217.240 159.572  1.00157.16           C  
ATOM   2390  CD1 LEU A 302     151.489 217.449 161.004  1.00157.16           C  
ATOM   2391  CD2 LEU A 302     151.450 218.402 158.702  1.00157.16           C  
ATOM   2392  N   TYR A 303     148.897 214.490 159.027  1.00148.77           N  
ATOM   2393  CA  TYR A 303     147.454 214.450 159.203  1.00148.77           C  
ATOM   2394  C   TYR A 303     147.078 213.489 160.311  1.00148.77           C  
ATOM   2395  O   TYR A 303     146.445 213.882 161.296  1.00148.77           O  
ATOM   2396  CB  TYR A 303     146.795 214.021 157.897  1.00148.77           C  
ATOM   2397  CG  TYR A 303     145.308 214.238 157.843  1.00148.77           C  
ATOM   2398  CD1 TYR A 303     144.783 215.431 157.390  1.00148.77           C  
ATOM   2399  CD2 TYR A 303     144.431 213.261 158.270  1.00148.77           C  
ATOM   2400  CE1 TYR A 303     143.429 215.638 157.337  1.00148.77           C  
ATOM   2401  CE2 TYR A 303     143.073 213.462 158.228  1.00148.77           C  
ATOM   2402  CZ  TYR A 303     142.579 214.653 157.760  1.00148.77           C  
ATOM   2403  OH  TYR A 303     141.224 214.863 157.714  1.00148.77           O  
ATOM   2404  N   ARG A 304     147.483 212.227 160.178  1.00161.75           N  
ATOM   2405  CA  ARG A 304     147.114 211.246 161.189  1.00161.75           C  
ATOM   2406  C   ARG A 304     147.666 211.614 162.557  1.00161.75           C  
ATOM   2407  O   ARG A 304     147.028 211.333 163.575  1.00161.75           O  
ATOM   2408  CB  ARG A 304     147.583 209.844 160.798  1.00161.75           C  
ATOM   2409  CG  ARG A 304     146.703 209.101 159.786  1.00161.75           C  
ATOM   2410  CD  ARG A 304     147.197 209.280 158.364  1.00161.75           C  
ATOM   2411  NE  ARG A 304     146.616 208.319 157.426  1.00161.75           N  
ATOM   2412  CZ  ARG A 304     145.636 208.590 156.571  1.00161.75           C  
ATOM   2413  NH1 ARG A 304     145.123 209.811 156.506  1.00161.75           N  
ATOM   2414  NH2 ARG A 304     145.187 207.639 155.762  1.00161.75           N  
ATOM   2415  N   GLY A 305     148.836 212.247 162.612  1.00152.61           N  
ATOM   2416  CA  GLY A 305     149.407 212.575 163.903  1.00152.61           C  
ATOM   2417  C   GLY A 305     148.719 213.738 164.578  1.00152.61           C  
ATOM   2418  O   GLY A 305     148.737 213.842 165.807  1.00152.61           O  
ATOM   2419  N   LEU A 306     148.103 214.621 163.792  1.00153.99           N  
ATOM   2420  CA  LEU A 306     147.527 215.842 164.344  1.00153.99           C  
ATOM   2421  C   LEU A 306     146.494 215.553 165.419  1.00153.99           C  
ATOM   2422  O   LEU A 306     146.303 216.368 166.326  1.00153.99           O  
ATOM   2423  CB  LEU A 306     146.899 216.670 163.231  1.00153.99           C  
ATOM   2424  CG  LEU A 306     147.862 217.628 162.547  1.00153.99           C  
ATOM   2425  CD1 LEU A 306     147.234 218.235 161.314  1.00153.99           C  
ATOM   2426  CD2 LEU A 306     148.254 218.699 163.529  1.00153.99           C  
ATOM   2427  N   GLY A 307     145.839 214.407 165.347  1.00153.51           N  
ATOM   2428  CA  GLY A 307     144.789 214.084 166.283  1.00153.51           C  
ATOM   2429  C   GLY A 307     143.444 213.958 165.597  1.00153.51           C  
ATOM   2430  O   GLY A 307     143.309 214.077 164.376  1.00153.51           O  
ATOM   2431  N   GLU A 308     142.425 213.710 166.419  1.00165.20           N  
ATOM   2432  CA  GLU A 308     141.075 213.536 165.896  1.00165.20           C  
ATOM   2433  C   GLU A 308     140.581 214.803 165.214  1.00165.20           C  
ATOM   2434  O   GLU A 308     139.794 214.741 164.262  1.00165.20           O  
ATOM   2435  CB  GLU A 308     140.131 213.129 167.028  1.00165.20           C  
ATOM   2436  CG  GLU A 308     139.900 214.201 168.087  1.00165.20           C  
ATOM   2437  CD  GLU A 308     141.114 214.451 168.965  1.00165.20           C  
ATOM   2438  OE1 GLU A 308     142.115 213.716 168.834  1.00165.20           O  
ATOM   2439  OE2 GLU A 308     141.071 215.388 169.786  1.00165.20           O  
ATOM   2440  N   GLN A 309     141.046 215.960 165.676  1.00167.13           N  
ATOM   2441  CA  GLN A 309     140.589 217.229 165.138  1.00167.13           C  
ATOM   2442  C   GLN A 309     141.183 217.537 163.779  1.00167.13           C  
ATOM   2443  O   GLN A 309     140.948 218.628 163.255  1.00167.13           O  
ATOM   2444  CB  GLN A 309     140.923 218.323 166.137  1.00167.13           C  
ATOM   2445  CG  GLN A 309     140.675 217.869 167.557  1.00167.13           C  
ATOM   2446  CD  GLN A 309     141.390 218.713 168.579  1.00167.13           C  
ATOM   2447  OE1 GLN A 309     142.532 219.114 168.376  1.00167.13           O  
ATOM   2448  NE2 GLN A 309     140.724 218.982 169.694  1.00167.13           N  
ATOM   2449  N   ALA A 310     141.927 216.603 163.192  1.00155.79           N  
ATOM   2450  CA  ALA A 310     142.591 216.867 161.922  1.00155.79           C  
ATOM   2451  C   ALA A 310     141.595 217.205 160.823  1.00155.79           C  
ATOM   2452  O   ALA A 310     141.957 217.826 159.820  1.00155.79           O  
ATOM   2453  CB  ALA A 310     143.437 215.663 161.516  1.00155.79           C  
ATOM   2454  N   ARG A 311     140.340 216.794 160.980  1.00148.93           N  
ATOM   2455  CA  ARG A 311     139.361 217.053 159.934  1.00148.93           C  
ATOM   2456  C   ARG A 311     138.817 218.466 160.003  1.00148.93           C  
ATOM   2457  O   ARG A 311     138.269 218.959 159.012  1.00148.93           O  
ATOM   2458  CB  ARG A 311     138.217 216.058 160.040  1.00148.93           C  
ATOM   2459  CG  ARG A 311     138.658 214.621 160.154  1.00148.93           C  
ATOM   2460  CD  ARG A 311     137.641 213.803 160.921  1.00148.93           C  
ATOM   2461  NE  ARG A 311     137.703 212.395 160.557  1.00148.93           N  
ATOM   2462  CZ  ARG A 311     138.315 211.470 161.286  1.00148.93           C  
ATOM   2463  NH1 ARG A 311     138.910 211.811 162.419  1.00148.93           N  
ATOM   2464  NH2 ARG A 311     138.330 210.207 160.885  1.00148.93           N  
ATOM   2465  N   TYR A 312     138.967 219.126 161.144  1.00152.04           N  
ATOM   2466  CA  TYR A 312     138.406 220.442 161.403  1.00152.04           C  
ATOM   2467  C   TYR A 312     139.435 221.531 161.152  1.00152.04           C  
ATOM   2468  O   TYR A 312     139.496 222.531 161.869  1.00152.04           O  
ATOM   2469  CB  TYR A 312     137.889 220.533 162.832  1.00152.04           C  
ATOM   2470  CG  TYR A 312     136.955 219.421 163.213  1.00152.04           C  
ATOM   2471  CD1 TYR A 312     135.992 218.967 162.330  1.00152.04           C  
ATOM   2472  CD2 TYR A 312     137.036 218.826 164.459  1.00152.04           C  
ATOM   2473  CE1 TYR A 312     135.137 217.955 162.680  1.00152.04           C  
ATOM   2474  CE2 TYR A 312     136.187 217.811 164.816  1.00152.04           C  
ATOM   2475  CZ  TYR A 312     135.241 217.378 163.922  1.00152.04           C  
ATOM   2476  OH  TYR A 312     134.390 216.362 164.277  1.00152.04           O  
ATOM   2477  N   LEU A 313     140.279 221.341 160.139  1.00150.18           N  
ATOM   2478  CA  LEU A 313     141.312 222.331 159.871  1.00150.18           C  
ATOM   2479  C   LEU A 313     140.708 223.667 159.479  1.00150.18           C  
ATOM   2480  O   LEU A 313     140.765 224.629 160.253  1.00150.18           O  
ATOM   2481  CB  LEU A 313     142.245 221.833 158.775  1.00150.18           C  
ATOM   2482  CG  LEU A 313     143.291 220.835 159.250  1.00150.18           C  
ATOM   2483  CD1 LEU A 313     144.380 220.722 158.216  1.00150.18           C  
ATOM   2484  CD2 LEU A 313     143.851 221.257 160.596  1.00150.18           C  
ATOM   2485  N   ALA A 314     140.080 223.736 158.306  1.00156.37           N  
ATOM   2486  CA  ALA A 314     139.577 225.018 157.836  1.00156.37           C  
ATOM   2487  C   ALA A 314     138.565 225.601 158.808  1.00156.37           C  
ATOM   2488  O   ALA A 314     138.377 226.819 158.856  1.00156.37           O  
ATOM   2489  CB  ALA A 314     138.971 224.875 156.443  1.00156.37           C  
ATOM   2490  N   LEU A 315     137.921 224.752 159.604  1.00140.74           N  
ATOM   2491  CA  LEU A 315     137.028 225.264 160.632  1.00140.74           C  
ATOM   2492  C   LEU A 315     137.815 225.973 161.721  1.00140.74           C  
ATOM   2493  O   LEU A 315     137.676 227.184 161.910  1.00140.74           O  
ATOM   2494  CB  LEU A 315     136.201 224.130 161.230  1.00140.74           C  
ATOM   2495  CG  LEU A 315     135.076 224.607 162.141  1.00140.74           C  
ATOM   2496  CD1 LEU A 315     133.973 225.185 161.287  1.00140.74           C  
ATOM   2497  CD2 LEU A 315     134.557 223.503 163.041  1.00140.74           C  
ATOM   2498  N   LEU A 316     138.665 225.239 162.435  1.00146.31           N  
ATOM   2499  CA  LEU A 316     139.448 225.848 163.498  1.00146.31           C  
ATOM   2500  C   LEU A 316     140.462 226.851 162.975  1.00146.31           C  
ATOM   2501  O   LEU A 316     140.990 227.643 163.763  1.00146.31           O  
ATOM   2502  CB  LEU A 316     140.168 224.773 164.304  1.00146.31           C  
ATOM   2503  CG  LEU A 316     139.478 224.364 165.593  1.00146.31           C  
ATOM   2504  CD1 LEU A 316     140.218 223.226 166.246  1.00146.31           C  
ATOM   2505  CD2 LEU A 316     139.431 225.555 166.512  1.00146.31           C  
ATOM   2506  N   GLU A 317     140.737 226.837 161.672  1.00151.91           N  
ATOM   2507  CA  GLU A 317     141.786 227.660 161.071  1.00151.91           C  
ATOM   2508  C   GLU A 317     143.076 227.601 161.880  1.00151.91           C  
ATOM   2509  O   GLU A 317     143.764 228.605 162.054  1.00151.91           O  
ATOM   2510  CB  GLU A 317     141.336 229.108 160.891  1.00151.91           C  
ATOM   2511  CG  GLU A 317     140.610 229.379 159.587  1.00151.91           C  
ATOM   2512  CD  GLU A 317     141.456 229.095 158.361  1.00151.91           C  
ATOM   2513  OE1 GLU A 317     142.698 229.074 158.475  1.00151.91           O  
ATOM   2514  OE2 GLU A 317     140.877 228.905 157.273  1.00151.91           O  
ATOM   2515  N   ALA A 318     143.394 226.422 162.398  1.00144.83           N  
ATOM   2516  CA  ALA A 318     144.676 226.232 163.042  1.00144.83           C  
ATOM   2517  C   ALA A 318     145.786 226.434 162.014  1.00144.83           C  
ATOM   2518  O   ALA A 318     145.557 226.291 160.810  1.00144.83           O  
ATOM   2519  CB  ALA A 318     144.762 224.841 163.662  1.00144.83           C  
ATOM   2520  N   PRO A 319     146.992 226.792 162.459  1.00141.19           N  
ATOM   2521  CA  PRO A 319     148.055 227.122 161.500  1.00141.19           C  
ATOM   2522  C   PRO A 319     148.333 226.032 160.486  1.00141.19           C  
ATOM   2523  O   PRO A 319     148.627 226.347 159.328  1.00141.19           O  
ATOM   2524  CB  PRO A 319     149.273 227.351 162.397  1.00141.19           C  
ATOM   2525  CG  PRO A 319     148.718 227.673 163.726  1.00141.19           C  
ATOM   2526  CD  PRO A 319     147.433 226.950 163.854  1.00141.19           C  
ATOM   2527  N   GLN A 320     148.217 224.769 160.876  1.00132.73           N  
ATOM   2528  CA  GLN A 320     148.753 223.659 160.104  1.00132.73           C  
ATOM   2529  C   GLN A 320     148.156 223.552 158.712  1.00132.73           C  
ATOM   2530  O   GLN A 320     148.777 222.969 157.822  1.00132.73           O  
ATOM   2531  CB  GLN A 320     148.532 222.360 160.869  1.00132.73           C  
ATOM   2532  CG  GLN A 320     149.366 222.240 162.128  1.00132.73           C  
ATOM   2533  CD  GLN A 320     148.816 223.046 163.282  1.00132.73           C  
ATOM   2534  OE1 GLN A 320     148.119 224.035 163.085  1.00132.73           O  
ATOM   2535  NE2 GLN A 320     149.133 222.628 164.498  1.00132.73           N  
ATOM   2536  N   ILE A 321     146.967 224.115 158.506  1.00130.06           N  
ATOM   2537  CA  ILE A 321     146.311 223.984 157.211  1.00130.06           C  
ATOM   2538  C   ILE A 321     147.184 224.486 156.075  1.00130.06           C  
ATOM   2539  O   ILE A 321     147.064 223.997 154.945  1.00130.06           O  
ATOM   2540  CB  ILE A 321     144.965 224.723 157.200  1.00130.06           C  
ATOM   2541  CG1 ILE A 321     144.348 224.691 155.801  1.00130.06           C  
ATOM   2542  CG2 ILE A 321     145.141 226.145 157.676  1.00130.06           C  
ATOM   2543  CD1 ILE A 321     142.914 225.113 155.752  1.00130.06           C  
ATOM   2544  N   MET A 322     148.086 225.422 156.347  1.00145.48           N  
ATOM   2545  CA  MET A 322     148.980 225.902 155.307  1.00145.48           C  
ATOM   2546  C   MET A 322     149.814 224.787 154.702  1.00145.48           C  
ATOM   2547  O   MET A 322     150.167 224.865 153.521  1.00145.48           O  
ATOM   2548  CB  MET A 322     149.902 226.984 155.865  1.00145.48           C  
ATOM   2549  CG  MET A 322     149.415 228.385 155.605  1.00145.48           C  
ATOM   2550  SD  MET A 322     148.979 228.633 153.877  1.00145.48           S  
ATOM   2551  CE  MET A 322     150.507 228.202 153.050  1.00145.48           C  
ATOM   2552  N   ASP A 323     150.111 223.747 155.481  1.00140.32           N  
ATOM   2553  CA  ASP A 323     151.002 222.694 155.018  1.00140.32           C  
ATOM   2554  C   ASP A 323     150.469 222.014 153.769  1.00140.32           C  
ATOM   2555  O   ASP A 323     151.185 221.901 152.770  1.00140.32           O  
ATOM   2556  CB  ASP A 323     151.191 221.666 156.127  1.00140.32           C  
ATOM   2557  CG  ASP A 323     151.793 222.267 157.372  1.00140.32           C  
ATOM   2558  OD1 ASP A 323     152.544 223.251 157.252  1.00140.32           O  
ATOM   2559  OD2 ASP A 323     151.506 221.765 158.475  1.00140.32           O  
ATOM   2560  N   PHE A 324     149.214 221.589 153.795  1.00133.49           N  
ATOM   2561  CA  PHE A 324     148.641 220.759 152.751  1.00133.49           C  
ATOM   2562  C   PHE A 324     148.369 221.524 151.472  1.00133.49           C  
ATOM   2563  O   PHE A 324     147.773 220.964 150.551  1.00133.49           O  
ATOM   2564  CB  PHE A 324     147.357 220.112 153.260  1.00133.49           C  
ATOM   2565  CG  PHE A 324     147.510 219.460 154.595  1.00133.49           C  
ATOM   2566  CD1 PHE A 324     147.792 218.121 154.691  1.00133.49           C  
ATOM   2567  CD2 PHE A 324     147.389 220.191 155.754  1.00133.49           C  
ATOM   2568  CE1 PHE A 324     147.941 217.525 155.915  1.00133.49           C  
ATOM   2569  CE2 PHE A 324     147.539 219.596 156.978  1.00133.49           C  
ATOM   2570  CZ  PHE A 324     147.815 218.266 157.060  1.00133.49           C  
ATOM   2571  N   ALA A 325     148.789 222.763 151.394  1.00126.05           N  
ATOM   2572  CA  ALA A 325     148.530 223.577 150.223  1.00126.05           C  
ATOM   2573  C   ALA A 325     149.089 222.901 148.976  1.00126.05           C  
ATOM   2574  O   ALA A 325     150.110 222.221 149.046  1.00126.05           O  
ATOM   2575  CB  ALA A 325     149.154 224.954 150.387  1.00126.05           C  
ATOM   2576  N   PRO A 326     148.436 223.066 147.826  1.00129.23           N  
ATOM   2577  CA  PRO A 326     148.933 222.429 146.604  1.00129.23           C  
ATOM   2578  C   PRO A 326     150.204 223.047 146.084  1.00129.23           C  
ATOM   2579  O   PRO A 326     150.755 222.545 145.097  1.00129.23           O  
ATOM   2580  CB  PRO A 326     147.786 222.632 145.618  1.00129.23           C  
ATOM   2581  CG  PRO A 326     147.176 223.896 146.058  1.00129.23           C  
ATOM   2582  CD  PRO A 326     147.262 223.906 147.560  1.00129.23           C  
ATOM   2583  N   GLY A 327     150.681 224.124 146.690  1.00129.60           N  
ATOM   2584  CA  GLY A 327     151.970 224.639 146.299  1.00129.60           C  
ATOM   2585  C   GLY A 327     153.123 223.709 146.572  1.00129.60           C  
ATOM   2586  O   GLY A 327     154.097 223.717 145.818  1.00129.60           O  
ATOM   2587  N   GLY A 328     153.033 222.888 147.611  1.00130.63           N  
ATOM   2588  CA  GLY A 328     154.095 221.976 147.957  1.00130.63           C  
ATOM   2589  C   GLY A 328     154.300 220.814 147.016  1.00130.63           C  
ATOM   2590  O   GLY A 328     155.161 219.970 147.282  1.00130.63           O  
ATOM   2591  N   TYR A 329     153.533 220.727 145.935  1.00137.39           N  
ATOM   2592  CA  TYR A 329     153.674 219.638 144.978  1.00137.39           C  
ATOM   2593  C   TYR A 329     152.988 219.982 143.665  1.00137.39           C  
ATOM   2594  O   TYR A 329     152.034 219.307 143.269  1.00137.39           O  
ATOM   2595  CB  TYR A 329     153.095 218.351 145.557  1.00137.39           C  
ATOM   2596  CG  TYR A 329     151.901 218.588 146.440  1.00137.39           C  
ATOM   2597  CD1 TYR A 329     152.046 218.673 147.812  1.00137.39           C  
ATOM   2598  CD2 TYR A 329     150.633 218.742 145.906  1.00137.39           C  
ATOM   2599  CE1 TYR A 329     150.971 218.900 148.625  1.00137.39           C  
ATOM   2600  CE2 TYR A 329     149.549 218.969 146.717  1.00137.39           C  
ATOM   2601  CZ  TYR A 329     149.728 219.046 148.078  1.00137.39           C  
ATOM   2602  OH  TYR A 329     148.664 219.275 148.912  1.00137.39           O  
ATOM   2603  N   PRO A 330     153.454 221.002 142.952  1.00135.64           N  
ATOM   2604  CA  PRO A 330     152.673 221.505 141.818  1.00135.64           C  
ATOM   2605  C   PRO A 330     152.637 220.577 140.622  1.00135.64           C  
ATOM   2606  O   PRO A 330     151.653 220.600 139.878  1.00135.64           O  
ATOM   2607  CB  PRO A 330     153.371 222.825 141.476  1.00135.64           C  
ATOM   2608  CG  PRO A 330     154.152 223.168 142.695  1.00135.64           C  
ATOM   2609  CD  PRO A 330     154.603 221.865 143.238  1.00135.64           C  
ATOM   2610  N   LEU A 331     153.667 219.768 140.393  1.00148.37           N  
ATOM   2611  CA  LEU A 331     153.664 218.930 139.197  1.00148.37           C  
ATOM   2612  C   LEU A 331     152.674 217.782 139.332  1.00148.37           C  
ATOM   2613  O   LEU A 331     151.876 217.520 138.420  1.00148.37           O  
ATOM   2614  CB  LEU A 331     155.065 218.401 138.921  1.00148.37           C  
ATOM   2615  CG  LEU A 331     155.925 219.369 138.125  1.00148.37           C  
ATOM   2616  CD1 LEU A 331     157.348 218.873 138.088  1.00148.37           C  
ATOM   2617  CD2 LEU A 331     155.363 219.512 136.730  1.00148.37           C  
ATOM   2618  N   ILE A 332     152.719 217.074 140.462  1.00149.12           N  
ATOM   2619  CA  ILE A 332     151.741 216.024 140.697  1.00149.12           C  
ATOM   2620  C   ILE A 332     150.343 216.612 140.721  1.00149.12           C  
ATOM   2621  O   ILE A 332     149.388 215.971 140.282  1.00149.12           O  
ATOM   2622  CB  ILE A 332     152.061 215.264 141.995  1.00149.12           C  
ATOM   2623  CG1 ILE A 332     151.228 213.996 142.078  1.00149.12           C  
ATOM   2624  CG2 ILE A 332     151.780 216.109 143.208  1.00149.12           C  
ATOM   2625  CD1 ILE A 332     151.791 212.987 143.024  1.00149.12           C  
ATOM   2626  N   PHE A 333     150.201 217.842 141.207  1.00136.20           N  
ATOM   2627  CA  PHE A 333     148.900 218.492 141.218  1.00136.20           C  
ATOM   2628  C   PHE A 333     148.411 218.756 139.802  1.00136.20           C  
ATOM   2629  O   PHE A 333     147.237 218.532 139.490  1.00136.20           O  
ATOM   2630  CB  PHE A 333     149.001 219.783 142.021  1.00136.20           C  
ATOM   2631  CG  PHE A 333     147.756 220.599 142.032  1.00136.20           C  
ATOM   2632  CD1 PHE A 333     146.859 220.484 143.068  1.00136.20           C  
ATOM   2633  CD2 PHE A 333     147.499 221.509 141.028  1.00136.20           C  
ATOM   2634  CE1 PHE A 333     145.721 221.241 143.092  1.00136.20           C  
ATOM   2635  CE2 PHE A 333     146.361 222.267 141.048  1.00136.20           C  
ATOM   2636  CZ  PHE A 333     145.470 222.134 142.084  1.00136.20           C  
ATOM   2637  N   SER A 334     149.296 219.239 138.932  1.00141.04           N  
ATOM   2638  CA  SER A 334     148.915 219.470 137.545  1.00141.04           C  
ATOM   2639  C   SER A 334     148.509 218.172 136.874  1.00141.04           C  
ATOM   2640  O   SER A 334     147.549 218.131 136.098  1.00141.04           O  
ATOM   2641  CB  SER A 334     150.059 220.116 136.777  1.00141.04           C  
ATOM   2642  OG  SER A 334     149.906 219.859 135.393  1.00141.04           O  
ATOM   2643  N   TYR A 335     149.230 217.092 137.163  1.00148.42           N  
ATOM   2644  CA  TYR A 335     148.855 215.810 136.580  1.00148.42           C  
ATOM   2645  C   TYR A 335     147.521 215.327 137.128  1.00148.42           C  
ATOM   2646  O   TYR A 335     146.688 214.803 136.381  1.00148.42           O  
ATOM   2647  CB  TYR A 335     149.933 214.768 136.839  1.00148.42           C  
ATOM   2648  CG  TYR A 335     149.637 213.452 136.174  1.00148.42           C  
ATOM   2649  CD1 TYR A 335     149.650 213.338 134.796  1.00148.42           C  
ATOM   2650  CD2 TYR A 335     149.346 212.325 136.922  1.00148.42           C  
ATOM   2651  CE1 TYR A 335     149.388 212.143 134.182  1.00148.42           C  
ATOM   2652  CE2 TYR A 335     149.079 211.124 136.315  1.00148.42           C  
ATOM   2653  CZ  TYR A 335     149.099 211.040 134.944  1.00148.42           C  
ATOM   2654  OH  TYR A 335     148.833 209.842 134.326  1.00148.42           O  
ATOM   2655  N   ALA A 336     147.304 215.487 138.434  1.00149.60           N  
ATOM   2656  CA  ALA A 336     146.051 215.059 139.038  1.00149.60           C  
ATOM   2657  C   ALA A 336     144.874 215.800 138.430  1.00149.60           C  
ATOM   2658  O   ALA A 336     143.822 215.207 138.187  1.00149.60           O  
ATOM   2659  CB  ALA A 336     146.094 215.263 140.551  1.00149.60           C  
ATOM   2660  N   MET A 337     145.032 217.093 138.167  1.00146.33           N  
ATOM   2661  CA  MET A 337     143.952 217.821 137.515  1.00146.33           C  
ATOM   2662  C   MET A 337     143.791 217.387 136.066  1.00146.33           C  
ATOM   2663  O   MET A 337     142.665 217.255 135.576  1.00146.33           O  
ATOM   2664  CB  MET A 337     144.194 219.321 137.608  1.00146.33           C  
ATOM   2665  CG  MET A 337     144.232 219.835 139.029  1.00146.33           C  
ATOM   2666  SD  MET A 337     142.965 219.094 140.063  1.00146.33           S  
ATOM   2667  CE  MET A 337     143.962 218.145 141.200  1.00146.33           C  
ATOM   2668  N   GLY A 338     144.899 217.154 135.362  1.00152.00           N  
ATOM   2669  CA  GLY A 338     144.795 216.692 133.988  1.00152.00           C  
ATOM   2670  C   GLY A 338     144.115 215.343 133.890  1.00152.00           C  
ATOM   2671  O   GLY A 338     143.557 214.985 132.851  1.00152.00           O  
ATOM   2672  N   VAL A 339     144.172 214.570 134.972  1.00148.06           N  
ATOM   2673  CA  VAL A 339     143.451 213.302 135.026  1.00148.06           C  
ATOM   2674  C   VAL A 339     141.990 213.533 135.379  1.00148.06           C  
ATOM   2675  O   VAL A 339     141.083 213.095 134.661  1.00148.06           O  
ATOM   2676  CB  VAL A 339     144.126 212.353 136.029  1.00148.06           C  
ATOM   2677  CG1 VAL A 339     143.258 211.152 136.272  1.00148.06           C  
ATOM   2678  CG2 VAL A 339     145.467 211.921 135.496  1.00148.06           C  
ATOM   2679  N   GLY A 340     141.739 214.230 136.488  1.00148.77           N  
ATOM   2680  CA  GLY A 340     140.379 214.465 136.927  1.00148.77           C  
ATOM   2681  C   GLY A 340     139.515 215.175 135.913  1.00148.77           C  
ATOM   2682  O   GLY A 340     138.291 215.042 135.946  1.00148.77           O  
ATOM   2683  N   THR A 341     140.121 215.933 135.000  1.00158.09           N  
ATOM   2684  CA  THR A 341     139.318 216.617 133.994  1.00158.09           C  
ATOM   2685  C   THR A 341     138.720 215.648 132.985  1.00158.09           C  
ATOM   2686  O   THR A 341     137.872 216.046 132.180  1.00158.09           O  
ATOM   2687  CB  THR A 341     140.148 217.662 133.262  1.00158.09           C  
ATOM   2688  OG1 THR A 341     139.278 218.509 132.504  1.00158.09           O  
ATOM   2689  CG2 THR A 341     141.095 216.985 132.314  1.00158.09           C  
ATOM   2690  N   VAL A 342     139.160 214.392 132.983  1.00146.80           N  
ATOM   2691  CA  VAL A 342     138.556 213.422 132.077  1.00146.80           C  
ATOM   2692  C   VAL A 342     137.940 212.265 132.853  1.00146.80           C  
ATOM   2693  O   VAL A 342     136.955 211.665 132.414  1.00146.80           O  
ATOM   2694  CB  VAL A 342     139.592 212.947 131.046  1.00146.80           C  
ATOM   2695  CG1 VAL A 342     139.002 211.890 130.145  1.00146.80           C  
ATOM   2696  CG2 VAL A 342     140.056 214.117 130.215  1.00146.80           C  
ATOM   2697  N   LEU A 343     138.484 211.945 134.026  1.00148.02           N  
ATOM   2698  CA  LEU A 343     137.842 210.941 134.866  1.00148.02           C  
ATOM   2699  C   LEU A 343     136.726 211.530 135.713  1.00148.02           C  
ATOM   2700  O   LEU A 343     136.184 210.837 136.579  1.00148.02           O  
ATOM   2701  CB  LEU A 343     138.858 210.252 135.771  1.00148.02           C  
ATOM   2702  CG  LEU A 343     139.815 209.314 135.045  1.00148.02           C  
ATOM   2703  CD1 LEU A 343     140.648 208.537 136.044  1.00148.02           C  
ATOM   2704  CD2 LEU A 343     139.053 208.382 134.128  1.00148.02           C  
ATOM   2705  N   ASP A 344     136.393 212.798 135.508  1.00154.14           N  
ATOM   2706  CA  ASP A 344     135.265 213.433 136.173  1.00154.14           C  
ATOM   2707  C   ASP A 344     134.873 214.675 135.390  1.00154.14           C  
ATOM   2708  O   ASP A 344     135.740 215.411 134.913  1.00154.14           O  
ATOM   2709  CB  ASP A 344     135.607 213.791 137.619  1.00154.14           C  
ATOM   2710  CG  ASP A 344     134.452 214.444 138.344  1.00154.14           C  
ATOM   2711  OD1 ASP A 344     133.320 214.401 137.823  1.00154.14           O  
ATOM   2712  OD2 ASP A 344     134.674 215.001 139.438  1.00154.14           O  
ATOM   2713  N   VAL A 345     133.570 214.898 135.245  1.00159.80           N  
ATOM   2714  CA  VAL A 345     133.112 216.162 134.684  1.00159.80           C  
ATOM   2715  C   VAL A 345     132.714 217.116 135.800  1.00159.80           C  
ATOM   2716  O   VAL A 345     132.772 218.341 135.640  1.00159.80           O  
ATOM   2717  CB  VAL A 345     131.964 215.922 133.692  1.00159.80           C  
ATOM   2718  CG1 VAL A 345     131.632 217.200 132.946  1.00159.80           C  
ATOM   2719  CG2 VAL A 345     132.342 214.823 132.720  1.00159.80           C  
ATOM   2720  N   GLN A 346     132.309 216.573 136.951  1.00160.72           N  
ATOM   2721  CA  GLN A 346     132.006 217.417 138.101  1.00160.72           C  
ATOM   2722  C   GLN A 346     133.207 218.246 138.520  1.00160.72           C  
ATOM   2723  O   GLN A 346     133.055 219.412 138.898  1.00160.72           O  
ATOM   2724  CB  GLN A 346     131.536 216.563 139.276  1.00160.72           C  
ATOM   2725  CG  GLN A 346     130.181 215.947 139.069  1.00160.72           C  
ATOM   2726  CD  GLN A 346     129.117 216.989 138.823  1.00160.72           C  
ATOM   2727  OE1 GLN A 346     128.704 217.214 137.686  1.00160.72           O  
ATOM   2728  NE2 GLN A 346     128.662 217.632 139.891  1.00160.72           N  
ATOM   2729  N   MET A 347     134.405 217.669 138.453  1.00162.90           N  
ATOM   2730  CA  MET A 347     135.586 218.381 138.919  1.00162.90           C  
ATOM   2731  C   MET A 347     135.940 219.548 138.009  1.00162.90           C  
ATOM   2732  O   MET A 347     136.666 220.456 138.425  1.00162.90           O  
ATOM   2733  CB  MET A 347     136.764 217.421 139.031  1.00162.90           C  
ATOM   2734  CG  MET A 347     137.847 217.885 139.973  1.00162.90           C  
ATOM   2735  SD  MET A 347     139.402 217.091 139.564  1.00162.90           S  
ATOM   2736  CE  MET A 347     139.703 217.844 137.969  1.00162.90           C  
ATOM   2737  N   ARG A 348     135.433 219.557 136.774  1.00162.23           N  
ATOM   2738  CA  ARG A 348     135.715 220.674 135.877  1.00162.23           C  
ATOM   2739  C   ARG A 348     135.204 221.990 136.447  1.00162.23           C  
ATOM   2740  O   ARG A 348     135.539 223.066 135.941  1.00162.23           O  
ATOM   2741  CB  ARG A 348     135.106 220.422 134.502  1.00162.23           C  
ATOM   2742  CG  ARG A 348     135.709 219.248 133.772  1.00162.23           C  
ATOM   2743  CD  ARG A 348     134.909 218.912 132.531  1.00162.23           C  
ATOM   2744  NE  ARG A 348     135.263 217.606 131.986  1.00162.23           N  
ATOM   2745  CZ  ARG A 348     134.792 217.125 130.841  1.00162.23           C  
ATOM   2746  NH1 ARG A 348     133.951 217.847 130.115  1.00162.23           N  
ATOM   2747  NH2 ARG A 348     135.168 215.927 130.416  1.00162.23           N  
ATOM   2748  N   ASN A 349     134.382 221.927 137.493  1.00161.30           N  
ATOM   2749  CA  ASN A 349     133.903 223.149 138.123  1.00161.30           C  
ATOM   2750  C   ASN A 349     134.785 223.552 139.294  1.00161.30           C  
ATOM   2751  O   ASN A 349     134.468 224.502 140.018  1.00161.30           O  
ATOM   2752  CB  ASN A 349     132.459 222.970 138.576  1.00161.30           C  
ATOM   2753  CG  ASN A 349     131.499 222.916 137.414  1.00161.30           C  
ATOM   2754  OD1 ASN A 349     131.913 222.851 136.257  1.00161.30           O  
ATOM   2755  ND2 ASN A 349     130.207 222.943 137.712  1.00161.30           N  
ATOM   2756  N   TYR A 350     135.885 222.838 139.510  1.00156.21           N  
ATOM   2757  CA  TYR A 350     136.793 223.204 140.587  1.00156.21           C  
ATOM   2758  C   TYR A 350     137.743 224.303 140.137  1.00156.21           C  
ATOM   2759  O   TYR A 350     138.121 224.382 138.966  1.00156.21           O  
ATOM   2760  CB  TYR A 350     137.592 221.992 141.050  1.00156.21           C  
ATOM   2761  CG  TYR A 350     138.420 222.253 142.281  1.00156.21           C  
ATOM   2762  CD1 TYR A 350     137.825 222.647 143.461  1.00156.21           C  
ATOM   2763  CD2 TYR A 350     139.792 222.101 142.262  1.00156.21           C  
ATOM   2764  CE1 TYR A 350     138.570 222.881 144.586  1.00156.21           C  
ATOM   2765  CE2 TYR A 350     140.545 222.335 143.386  1.00156.21           C  
ATOM   2766  CZ  TYR A 350     139.926 222.725 144.545  1.00156.21           C  
ATOM   2767  OH  TYR A 350     140.662 222.965 145.677  1.00156.21           O  
ATOM   2768  N   THR A 351     138.134 225.156 141.081  1.00159.17           N  
ATOM   2769  CA  THR A 351     139.143 226.181 140.823  1.00159.17           C  
ATOM   2770  C   THR A 351     140.500 225.494 140.802  1.00159.17           C  
ATOM   2771  O   THR A 351     141.310 225.631 141.719  1.00159.17           O  
ATOM   2772  CB  THR A 351     139.090 227.276 141.877  1.00159.17           C  
ATOM   2773  OG1 THR A 351     137.724 227.620 142.133  1.00159.17           O  
ATOM   2774  CG2 THR A 351     139.827 228.507 141.401  1.00159.17           C  
ATOM   2775  N   TYR A 352     140.747 224.735 139.740  1.00164.55           N  
ATOM   2776  CA  TYR A 352     141.986 223.993 139.595  1.00164.55           C  
ATOM   2777  C   TYR A 352     143.057 224.781 138.865  1.00164.55           C  
ATOM   2778  O   TYR A 352     144.243 224.507 139.059  1.00164.55           O  
ATOM   2779  CB  TYR A 352     141.732 222.674 138.867  1.00164.55           C  
ATOM   2780  CG  TYR A 352     141.582 222.820 137.378  1.00164.55           C  
ATOM   2781  CD1 TYR A 352     142.579 222.399 136.520  1.00164.55           C  
ATOM   2782  CD2 TYR A 352     140.442 223.378 136.831  1.00164.55           C  
ATOM   2783  CE1 TYR A 352     142.446 222.528 135.159  1.00164.55           C  
ATOM   2784  CE2 TYR A 352     140.300 223.511 135.471  1.00164.55           C  
ATOM   2785  CZ  TYR A 352     141.305 223.085 134.639  1.00164.55           C  
ATOM   2786  OH  TYR A 352     141.169 223.217 133.280  1.00164.55           O  
ATOM   2787  N   ALA A 353     142.678 225.747 138.037  1.00159.14           N  
ATOM   2788  CA  ALA A 353     143.670 226.608 137.411  1.00159.14           C  
ATOM   2789  C   ALA A 353     144.344 227.449 138.484  1.00159.14           C  
ATOM   2790  O   ALA A 353     143.761 228.413 138.989  1.00159.14           O  
ATOM   2791  CB  ALA A 353     143.021 227.493 136.351  1.00159.14           C  
ATOM   2792  N   ARG A 354     145.561 227.076 138.838  1.00160.74           N  
ATOM   2793  CA  ARG A 354     146.360 227.752 139.845  1.00160.74           C  
ATOM   2794  C   ARG A 354     147.498 228.470 139.143  1.00160.74           C  
ATOM   2795  O   ARG A 354     147.780 228.197 137.971  1.00160.74           O  
ATOM   2796  CB  ARG A 354     146.913 226.748 140.866  1.00160.74           C  
ATOM   2797  CG  ARG A 354     145.911 226.303 141.906  1.00160.74           C  
ATOM   2798  CD  ARG A 354     145.320 227.480 142.642  1.00160.74           C  
ATOM   2799  NE  ARG A 354     145.280 227.253 144.083  1.00160.74           N  
ATOM   2800  CZ  ARG A 354     144.413 226.453 144.692  1.00160.74           C  
ATOM   2801  NH1 ARG A 354     143.506 225.796 143.984  1.00160.74           N  
ATOM   2802  NH2 ARG A 354     144.452 226.310 146.009  1.00160.74           N  
ATOM   2803  N   PRO A 355     148.157 229.416 139.817  1.00154.71           N  
ATOM   2804  CA  PRO A 355     149.322 230.058 139.192  1.00154.71           C  
ATOM   2805  C   PRO A 355     150.396 229.069 138.798  1.00154.71           C  
ATOM   2806  O   PRO A 355     150.983 229.193 137.717  1.00154.71           O  
ATOM   2807  CB  PRO A 355     149.819 231.020 140.279  1.00154.71           C  
ATOM   2808  CG  PRO A 355     148.651 231.248 141.154  1.00154.71           C  
ATOM   2809  CD  PRO A 355     147.870 229.978 141.148  1.00154.71           C  
ATOM   2810  N   PHE A 356     150.649 228.070 139.637  1.00149.38           N  
ATOM   2811  CA  PHE A 356     151.713 227.106 139.422  1.00149.38           C  
ATOM   2812  C   PHE A 356     151.229 225.834 138.753  1.00149.38           C  
ATOM   2813  O   PHE A 356     151.832 224.777 138.947  1.00149.38           O  
ATOM   2814  CB  PHE A 356     152.377 226.766 140.750  1.00149.38           C  
ATOM   2815  CG  PHE A 356     151.411 226.563 141.868  1.00149.38           C  
ATOM   2816  CD1 PHE A 356     150.880 225.317 142.117  1.00149.38           C  
ATOM   2817  CD2 PHE A 356     151.038 227.618 142.675  1.00149.38           C  
ATOM   2818  CE1 PHE A 356     149.997 225.126 143.150  1.00149.38           C  
ATOM   2819  CE2 PHE A 356     150.153 227.432 143.707  1.00149.38           C  
ATOM   2820  CZ  PHE A 356     149.632 226.184 143.945  1.00149.38           C  
ATOM   2821  N   LEU A 357     150.154 225.904 137.982  1.00144.03           N  
ATOM   2822  CA  LEU A 357     149.672 224.736 137.265  1.00144.03           C  
ATOM   2823  C   LEU A 357     150.540 224.512 136.039  1.00144.03           C  
ATOM   2824  O   LEU A 357     150.568 225.347 135.130  1.00144.03           O  
ATOM   2825  CB  LEU A 357     148.209 224.915 136.869  1.00144.03           C  
ATOM   2826  CG  LEU A 357     147.603 223.870 135.933  1.00144.03           C  
ATOM   2827  CD1 LEU A 357     146.181 223.591 136.357  1.00144.03           C  
ATOM   2828  CD2 LEU A 357     147.628 224.338 134.484  1.00144.03           C  
ATOM   2829  N   ASN A 358     151.251 223.394 136.013  1.00148.66           N  
ATOM   2830  CA  ASN A 358     152.035 223.037 134.843  1.00148.66           C  
ATOM   2831  C   ASN A 358     151.087 222.703 133.705  1.00148.66           C  
ATOM   2832  O   ASN A 358     150.207 221.852 133.855  1.00148.66           O  
ATOM   2833  CB  ASN A 358     152.948 221.857 135.151  1.00148.66           C  
ATOM   2834  CG  ASN A 358     153.791 221.454 133.964  1.00148.66           C  
ATOM   2835  OD1 ASN A 358     153.276 221.028 132.931  1.00148.66           O  
ATOM   2836  ND2 ASN A 358     155.101 221.595 134.103  1.00148.66           N  
ATOM   2837  N   GLY A 359     151.263 223.369 132.566  1.00159.94           N  
ATOM   2838  CA  GLY A 359     150.418 223.081 131.425  1.00159.94           C  
ATOM   2839  C   GLY A 359     150.701 221.731 130.806  1.00159.94           C  
ATOM   2840  O   GLY A 359     149.775 221.016 130.411  1.00159.94           O  
ATOM   2841  N   TYR A 360     151.973 221.349 130.733  1.00157.70           N  
ATOM   2842  CA  TYR A 360     152.320 220.116 130.043  1.00157.70           C  
ATOM   2843  C   TYR A 360     151.919 218.895 130.857  1.00157.70           C  
ATOM   2844  O   TYR A 360     151.527 217.868 130.299  1.00157.70           O  
ATOM   2845  CB  TYR A 360     153.811 220.090 129.738  1.00157.70           C  
ATOM   2846  CG  TYR A 360     154.243 218.853 129.000  1.00157.70           C  
ATOM   2847  CD1 TYR A 360     154.045 218.738 127.633  1.00157.70           C  
ATOM   2848  CD2 TYR A 360     154.849 217.800 129.667  1.00157.70           C  
ATOM   2849  CE1 TYR A 360     154.440 217.612 126.949  1.00157.70           C  
ATOM   2850  CE2 TYR A 360     155.248 216.669 128.992  1.00157.70           C  
ATOM   2851  CZ  TYR A 360     155.042 216.580 127.633  1.00157.70           C  
ATOM   2852  OH  TYR A 360     155.437 215.453 126.954  1.00157.70           O  
ATOM   2853  N   TYR A 361     151.993 218.985 132.181  1.00155.26           N  
ATOM   2854  CA  TYR A 361     151.622 217.841 133.005  1.00155.26           C  
ATOM   2855  C   TYR A 361     150.115 217.675 133.117  1.00155.26           C  
ATOM   2856  O   TYR A 361     149.627 216.542 133.182  1.00155.26           O  
ATOM   2857  CB  TYR A 361     152.262 217.974 134.382  1.00155.26           C  
ATOM   2858  CG  TYR A 361     153.711 217.577 134.354  1.00155.26           C  
ATOM   2859  CD1 TYR A 361     154.205 216.600 135.199  1.00155.26           C  
ATOM   2860  CD2 TYR A 361     154.577 218.146 133.434  1.00155.26           C  
ATOM   2861  CE1 TYR A 361     155.530 216.234 135.151  1.00155.26           C  
ATOM   2862  CE2 TYR A 361     155.890 217.784 133.376  1.00155.26           C  
ATOM   2863  CZ  TYR A 361     156.365 216.830 134.234  1.00155.26           C  
ATOM   2864  OH  TYR A 361     157.686 216.477 134.164  1.00155.26           O  
ATOM   2865  N   PHE A 362     149.370 218.775 133.126  1.00157.67           N  
ATOM   2866  CA  PHE A 362     147.935 218.694 132.896  1.00157.67           C  
ATOM   2867  C   PHE A 362     147.642 218.042 131.550  1.00157.67           C  
ATOM   2868  O   PHE A 362     146.745 217.198 131.436  1.00157.67           O  
ATOM   2869  CB  PHE A 362     147.333 220.094 132.976  1.00157.67           C  
ATOM   2870  CG  PHE A 362     145.917 220.176 132.515  1.00157.67           C  
ATOM   2871  CD1 PHE A 362     145.621 220.407 131.183  1.00157.67           C  
ATOM   2872  CD2 PHE A 362     144.881 220.053 133.415  1.00157.67           C  
ATOM   2873  CE1 PHE A 362     144.321 220.488 130.757  1.00157.67           C  
ATOM   2874  CE2 PHE A 362     143.580 220.135 132.995  1.00157.67           C  
ATOM   2875  CZ  PHE A 362     143.298 220.355 131.663  1.00157.67           C  
ATOM   2876  N   GLN A 363     148.385 218.430 130.510  1.00158.54           N  
ATOM   2877  CA  GLN A 363     148.200 217.804 129.206  1.00158.54           C  
ATOM   2878  C   GLN A 363     148.494 216.312 129.252  1.00158.54           C  
ATOM   2879  O   GLN A 363     147.834 215.526 128.566  1.00158.54           O  
ATOM   2880  CB  GLN A 363     149.090 218.481 128.170  1.00158.54           C  
ATOM   2881  CG  GLN A 363     149.057 217.825 126.814  1.00158.54           C  
ATOM   2882  CD  GLN A 363     147.670 217.807 126.226  1.00158.54           C  
ATOM   2883  OE1 GLN A 363     147.007 216.775 126.205  1.00158.54           O  
ATOM   2884  NE2 GLN A 363     147.218 218.957 125.746  1.00158.54           N  
ATOM   2885  N   ILE A 364     149.468 215.905 130.062  1.00157.29           N  
ATOM   2886  CA  ILE A 364     149.789 214.486 130.182  1.00157.29           C  
ATOM   2887  C   ILE A 364     148.691 213.745 130.928  1.00157.29           C  
ATOM   2888  O   ILE A 364     148.337 212.618 130.571  1.00157.29           O  
ATOM   2889  CB  ILE A 364     151.161 214.295 130.850  1.00157.29           C  
ATOM   2890  CG1 ILE A 364     152.256 214.796 129.915  1.00157.29           C  
ATOM   2891  CG2 ILE A 364     151.388 212.844 131.211  1.00157.29           C  
ATOM   2892  CD1 ILE A 364     152.262 214.084 128.578  1.00157.29           C  
ATOM   2893  N   GLY A 365     148.148 214.348 131.983  1.00158.33           N  
ATOM   2894  CA  GLY A 365     146.965 213.777 132.606  1.00158.33           C  
ATOM   2895  C   GLY A 365     145.850 213.551 131.603  1.00158.33           C  
ATOM   2896  O   GLY A 365     145.267 212.463 131.537  1.00158.33           O  
ATOM   2897  N   VAL A 366     145.560 214.569 130.795  1.00166.65           N  
ATOM   2898  CA  VAL A 366     144.507 214.461 129.790  1.00166.65           C  
ATOM   2899  C   VAL A 366     144.799 213.320 128.824  1.00166.65           C  
ATOM   2900  O   VAL A 366     143.931 212.488 128.538  1.00166.65           O  
ATOM   2901  CB  VAL A 366     144.345 215.793 129.042  1.00166.65           C  
ATOM   2902  CG1 VAL A 366     143.597 215.584 127.738  1.00166.65           C  
ATOM   2903  CG2 VAL A 366     143.635 216.795 129.916  1.00166.65           C  
ATOM   2904  N   GLU A 367     146.020 213.272 128.295  1.00174.66           N  
ATOM   2905  CA  GLU A 367     146.327 212.272 127.280  1.00174.66           C  
ATOM   2906  C   GLU A 367     146.342 210.870 127.867  1.00174.66           C  
ATOM   2907  O   GLU A 367     145.900 209.917 127.216  1.00174.66           O  
ATOM   2908  CB  GLU A 367     147.656 212.591 126.607  1.00174.66           C  
ATOM   2909  CG  GLU A 367     147.549 213.691 125.581  1.00174.66           C  
ATOM   2910  CD  GLU A 367     146.219 213.667 124.862  1.00174.66           C  
ATOM   2911  OE1 GLU A 367     145.332 214.468 125.221  1.00174.66           O  
ATOM   2912  OE2 GLU A 367     146.054 212.835 123.947  1.00174.66           O  
ATOM   2913  N   THR A 368     146.837 210.720 129.094  1.00169.72           N  
ATOM   2914  CA  THR A 368     146.807 209.418 129.746  1.00169.72           C  
ATOM   2915  C   THR A 368     145.378 208.945 129.939  1.00169.72           C  
ATOM   2916  O   THR A 368     145.058 207.781 129.676  1.00169.72           O  
ATOM   2917  CB  THR A 368     147.534 209.482 131.086  1.00169.72           C  
ATOM   2918  OG1 THR A 368     148.920 209.759 130.864  1.00169.72           O  
ATOM   2919  CG2 THR A 368     147.403 208.166 131.810  1.00169.72           C  
ATOM   2920  N   ALA A 369     144.497 209.837 130.390  1.00166.86           N  
ATOM   2921  CA  ALA A 369     143.097 209.461 130.540  1.00166.86           C  
ATOM   2922  C   ALA A 369     142.492 209.062 129.200  1.00166.86           C  
ATOM   2923  O   ALA A 369     141.817 208.031 129.092  1.00166.86           O  
ATOM   2924  CB  ALA A 369     142.314 210.608 131.168  1.00166.86           C  
ATOM   2925  N   ARG A 370     142.736 209.859 128.160  1.00171.00           N  
ATOM   2926  CA  ARG A 370     142.114 209.592 126.867  1.00171.00           C  
ATOM   2927  C   ARG A 370     142.687 208.339 126.222  1.00171.00           C  
ATOM   2928  O   ARG A 370     142.074 207.754 125.324  1.00171.00           O  
ATOM   2929  CB  ARG A 370     142.281 210.794 125.943  1.00171.00           C  
ATOM   2930  CG  ARG A 370     141.383 211.956 126.289  1.00171.00           C  
ATOM   2931  CD  ARG A 370     141.406 212.992 125.188  1.00171.00           C  
ATOM   2932  NE  ARG A 370     140.577 214.145 125.512  1.00171.00           N  
ATOM   2933  CZ  ARG A 370     140.493 215.235 124.759  1.00171.00           C  
ATOM   2934  NH1 ARG A 370     141.187 215.319 123.632  1.00171.00           N  
ATOM   2935  NH2 ARG A 370     139.714 216.241 125.130  1.00171.00           N  
ATOM   2936  N   ARG A 371     143.877 207.919 126.649  1.00183.31           N  
ATOM   2937  CA  ARG A 371     144.407 206.649 126.169  1.00183.31           C  
ATOM   2938  C   ARG A 371     143.828 205.488 126.961  1.00183.31           C  
ATOM   2939  O   ARG A 371     143.555 204.417 126.407  1.00183.31           O  
ATOM   2940  CB  ARG A 371     145.931 206.648 126.242  1.00183.31           C  
ATOM   2941  CG  ARG A 371     146.593 207.341 125.070  1.00183.31           C  
ATOM   2942  CD  ARG A 371     148.083 207.062 125.050  1.00183.31           C  
ATOM   2943  NE  ARG A 371     148.677 207.190 126.379  1.00183.31           N  
ATOM   2944  CZ  ARG A 371     148.935 208.348 126.978  1.00183.31           C  
ATOM   2945  NH1 ARG A 371     148.654 209.491 126.368  1.00183.31           N  
ATOM   2946  NH2 ARG A 371     149.478 208.363 128.187  1.00183.31           N  
ATOM   2947  N   GLN A 372     143.647 205.678 128.269  1.00183.26           N  
ATOM   2948  CA  GLN A 372     142.946 204.682 129.071  1.00183.26           C  
ATOM   2949  C   GLN A 372     141.565 204.403 128.493  1.00183.26           C  
ATOM   2950  O   GLN A 372     141.144 203.246 128.388  1.00183.26           O  
ATOM   2951  CB  GLN A 372     142.829 205.156 130.519  1.00183.26           C  
ATOM   2952  CG  GLN A 372     144.144 205.292 131.260  1.00183.26           C  
ATOM   2953  CD  GLN A 372     144.674 203.973 131.763  1.00183.26           C  
ATOM   2954  OE1 GLN A 372     143.957 202.977 131.797  1.00183.26           O  
ATOM   2955  NE2 GLN A 372     145.935 203.961 132.171  1.00183.26           N  
ATOM   2956  N   GLN A 373     140.846 205.456 128.112  1.00184.26           N  
ATOM   2957  CA  GLN A 373     139.499 205.304 127.576  1.00184.26           C  
ATOM   2958  C   GLN A 373     139.518 205.000 126.085  1.00184.26           C  
ATOM   2959  O   GLN A 373     139.036 203.949 125.654  1.00184.26           O  
ATOM   2960  CB  GLN A 373     138.680 206.564 127.848  1.00184.26           C  
ATOM   2961  CG  GLN A 373     138.501 206.860 129.321  1.00184.26           C  
ATOM   2962  CD  GLN A 373     137.670 208.095 129.564  1.00184.26           C  
ATOM   2963  OE1 GLN A 373     137.488 208.519 130.704  1.00184.26           O  
ATOM   2964  NE2 GLN A 373     137.159 208.684 128.491  1.00184.26           N  
ATOM   2965  N   GLY A 374     140.066 205.913 125.291  1.00177.94           N  
ATOM   2966  CA  GLY A 374     140.095 205.749 123.850  1.00177.94           C  
ATOM   2967  C   GLY A 374     140.956 204.590 123.395  1.00177.94           C  
ATOM   2968  O   GLY A 374     140.453 203.495 123.154  1.00177.94           O  
TER    2969      GLY A 374                                                      
ATOM   2970  P     U B  20     148.881 230.285 148.243  1.00175.15           P  
ATOM   2971  OP1   U B  20     148.625 231.490 147.422  1.00175.15           O  
ATOM   2972  OP2   U B  20     150.163 230.155 148.975  1.00175.15           O  
ATOM   2973  O5'   U B  20     147.712 230.150 149.313  1.00175.15           O  
ATOM   2974  C5'   U B  20     147.939 229.466 150.533  1.00175.15           C  
ATOM   2975  C4'   U B  20     146.699 229.392 151.390  1.00175.15           C  
ATOM   2976  O4'   U B  20     146.279 230.721 151.797  1.00175.15           O  
ATOM   2977  C3'   U B  20     145.454 228.803 150.757  1.00175.15           C  
ATOM   2978  O3'   U B  20     145.473 227.390 150.685  1.00175.15           O  
ATOM   2979  C2'   U B  20     144.364 229.340 151.666  1.00175.15           C  
ATOM   2980  O2'   U B  20     144.368 228.641 152.901  1.00175.15           O  
ATOM   2981  C1'   U B  20     144.872 230.753 151.926  1.00175.15           C  
ATOM   2982  N1    U B  20     144.328 231.726 150.952  1.00175.15           N  
ATOM   2983  C2    U B  20     142.967 231.968 150.913  1.00175.15           C  
ATOM   2984  O2    U B  20     142.150 231.419 151.629  1.00175.15           O  
ATOM   2985  N3    U B  20     142.571 232.889 149.982  1.00175.15           N  
ATOM   2986  C4    U B  20     143.373 233.586 149.109  1.00175.15           C  
ATOM   2987  O4    U B  20     142.865 234.383 148.323  1.00175.15           O  
ATOM   2988  C5    U B  20     144.762 233.286 149.212  1.00175.15           C  
ATOM   2989  C6    U B  20     145.177 232.392 150.109  1.00175.15           C  
ATOM   2990  P     U B  21     144.650 226.622 149.537  1.00174.99           P  
ATOM   2991  OP1   U B  21     144.646 225.184 149.880  1.00174.99           O  
ATOM   2992  OP2   U B  21     145.143 227.049 148.206  1.00174.99           O  
ATOM   2993  O5'   U B  21     143.161 227.163 149.687  1.00174.99           O  
ATOM   2994  C5'   U B  21     142.327 226.761 150.766  1.00174.99           C  
ATOM   2995  C4'   U B  21     140.911 227.228 150.554  1.00174.99           C  
ATOM   2996  O4'   U B  21     140.888 228.663 150.418  1.00174.99           O  
ATOM   2997  C3'   U B  21     140.248 226.710 149.290  1.00174.99           C  
ATOM   2998  O3'   U B  21     139.642 225.457 149.531  1.00174.99           O  
ATOM   2999  C2'   U B  21     139.235 227.795 148.937  1.00174.99           C  
ATOM   3000  O2'   U B  21     138.008 227.563 149.611  1.00174.99           O  
ATOM   3001  C1'   U B  21     139.869 229.051 149.531  1.00174.99           C  
ATOM   3002  N1    U B  21     140.419 230.018 148.556  1.00174.99           N  
ATOM   3003  C2    U B  21     139.545 230.851 147.892  1.00174.99           C  
ATOM   3004  O2    U B  21     138.339 230.778 148.015  1.00174.99           O  
ATOM   3005  N3    U B  21     140.129 231.762 147.054  1.00174.99           N  
ATOM   3006  C4    U B  21     141.476 231.938 146.839  1.00174.99           C  
ATOM   3007  O4    U B  21     141.857 232.802 146.051  1.00174.99           O  
ATOM   3008  C5    U B  21     142.314 231.049 147.576  1.00174.99           C  
ATOM   3009  C6    U B  21     141.771 230.157 148.403  1.00174.99           C  
ATOM   3010  P     U B  22     139.475 224.368 148.371  1.00161.03           P  
ATOM   3011  OP1   U B  22     138.898 223.203 149.072  1.00161.03           O  
ATOM   3012  OP2   U B  22     140.717 224.240 147.575  1.00161.03           O  
ATOM   3013  O5'   U B  22     138.348 224.971 147.432  1.00161.03           O  
ATOM   3014  C5'   U B  22     137.032 225.172 147.926  1.00161.03           C  
ATOM   3015  C4'   U B  22     136.192 225.932 146.940  1.00161.03           C  
ATOM   3016  O4'   U B  22     136.826 227.206 146.662  1.00161.03           O  
ATOM   3017  C3'   U B  22     136.006 225.240 145.596  1.00161.03           C  
ATOM   3018  O3'   U B  22     134.693 225.497 145.109  1.00161.03           O  
ATOM   3019  C2'   U B  22     137.036 225.928 144.707  1.00161.03           C  
ATOM   3020  O2'   U B  22     136.713 225.921 143.335  1.00161.03           O  
ATOM   3021  C1'   U B  22     137.051 227.341 145.275  1.00161.03           C  
ATOM   3022  N1    U B  22     138.333 228.036 145.100  1.00161.03           N  
ATOM   3023  C2    U B  22     138.331 229.270 144.490  1.00161.03           C  
ATOM   3024  O2    U B  22     137.316 229.798 144.080  1.00161.03           O  
ATOM   3025  N3    U B  22     139.559 229.861 144.366  1.00161.03           N  
ATOM   3026  C4    U B  22     140.765 229.355 144.788  1.00161.03           C  
ATOM   3027  O4    U B  22     141.789 230.007 144.605  1.00161.03           O  
ATOM   3028  C5    U B  22     140.687 228.076 145.415  1.00161.03           C  
ATOM   3029  C6    U B  22     139.503 227.477 145.543  1.00161.03           C  
ATOM   3030  P     U B  23     133.486 224.520 145.514  1.00169.08           P  
ATOM   3031  OP1   U B  23     132.233 225.294 145.377  1.00169.08           O  
ATOM   3032  OP2   U B  23     133.794 223.873 146.812  1.00169.08           O  
ATOM   3033  O5'   U B  23     133.497 223.404 144.381  1.00169.08           O  
ATOM   3034  C5'   U B  23     133.203 223.748 143.037  1.00169.08           C  
ATOM   3035  C4'   U B  23     132.997 222.531 142.173  1.00169.08           C  
ATOM   3036  O4'   U B  23     134.245 221.801 142.028  1.00169.08           O  
ATOM   3037  C3'   U B  23     132.036 221.481 142.698  1.00169.08           C  
ATOM   3038  O3'   U B  23     130.670 221.813 142.535  1.00169.08           O  
ATOM   3039  C2'   U B  23     132.463 220.255 141.916  1.00169.08           C  
ATOM   3040  O2'   U B  23     132.034 220.355 140.568  1.00169.08           O  
ATOM   3041  C1'   U B  23     133.978 220.416 141.947  1.00169.08           C  
ATOM   3042  N1    U B  23     134.542 219.762 143.144  1.00169.08           N  
ATOM   3043  C2    U B  23     134.521 218.387 143.190  1.00169.08           C  
ATOM   3044  O2    U B  23     134.080 217.691 142.294  1.00169.08           O  
ATOM   3045  N3    U B  23     135.039 217.842 144.330  1.00169.08           N  
ATOM   3046  C4    U B  23     135.564 218.519 145.404  1.00169.08           C  
ATOM   3047  O4    U B  23     135.992 217.884 146.363  1.00169.08           O  
ATOM   3048  C5    U B  23     135.542 219.939 145.285  1.00169.08           C  
ATOM   3049  C6    U B  23     135.041 220.497 144.185  1.00169.08           C  
ATOM   3050  P     U B  24     129.606 221.373 143.656  1.00176.68           P  
ATOM   3051  OP1   U B  24     128.255 221.625 143.105  1.00176.68           O  
ATOM   3052  OP2   U B  24     129.998 221.959 144.959  1.00176.68           O  
ATOM   3053  O5'   U B  24     129.799 219.799 143.782  1.00176.68           O  
ATOM   3054  C5'   U B  24     129.358 218.931 142.751  1.00176.68           C  
ATOM   3055  C4'   U B  24     129.574 217.483 143.108  1.00176.68           C  
ATOM   3056  O4'   U B  24     130.969 217.247 143.425  1.00176.68           O  
ATOM   3057  C3'   U B  24     128.842 216.978 144.336  1.00176.68           C  
ATOM   3058  O3'   U B  24     127.477 216.694 144.097  1.00176.68           O  
ATOM   3059  C2'   U B  24     129.654 215.750 144.707  1.00176.68           C  
ATOM   3060  O2'   U B  24     129.342 214.676 143.836  1.00176.68           O  
ATOM   3061  C1'   U B  24     131.068 216.219 144.388  1.00176.68           C  
ATOM   3062  N1    U B  24     131.772 216.726 145.585  1.00176.68           N  
ATOM   3063  C2    U B  24     132.156 215.807 146.537  1.00176.68           C  
ATOM   3064  O2    U B  24     131.934 214.618 146.445  1.00176.68           O  
ATOM   3065  N3    U B  24     132.813 216.315 147.620  1.00176.68           N  
ATOM   3066  C4    U B  24     133.126 217.631 147.842  1.00176.68           C  
ATOM   3067  O4    U B  24     133.725 217.937 148.871  1.00176.68           O  
ATOM   3068  C5    U B  24     132.697 218.526 146.815  1.00176.68           C  
ATOM   3069  C6    U B  24     132.053 218.054 145.744  1.00176.68           C  
ATOM   3070  P     U B  25     126.429 216.702 145.312  1.00172.32           P  
ATOM   3071  OP1   U B  25     125.103 216.390 144.736  1.00172.32           O  
ATOM   3072  OP2   U B  25     126.617 217.927 146.122  1.00172.32           O  
ATOM   3073  O5'   U B  25     126.874 215.475 146.220  1.00172.32           O  
ATOM   3074  C5'   U B  25     126.826 214.149 145.715  1.00172.32           C  
ATOM   3075  C4'   U B  25     127.557 213.180 146.608  1.00172.32           C  
ATOM   3076  O4'   U B  25     128.769 213.796 147.128  1.00172.32           O  
ATOM   3077  C3'   U B  25     126.769 212.695 147.824  1.00172.32           C  
ATOM   3078  O3'   U B  25     127.070 211.323 148.056  1.00172.32           O  
ATOM   3079  C2'   U B  25     127.349 213.528 148.960  1.00172.32           C  
ATOM   3080  O2'   U B  25     127.225 212.942 150.237  1.00172.32           O  
ATOM   3081  C1'   U B  25     128.804 213.640 148.531  1.00172.32           C  
ATOM   3082  N1    U B  25     129.526 214.767 149.139  1.00172.32           N  
ATOM   3083  C2    U B  25     130.222 214.482 150.294  1.00172.32           C  
ATOM   3084  O2    U B  25     130.245 213.370 150.783  1.00172.32           O  
ATOM   3085  N3    U B  25     130.883 215.533 150.864  1.00172.32           N  
ATOM   3086  C4    U B  25     130.917 216.821 150.395  1.00172.32           C  
ATOM   3087  O4    U B  25     131.560 217.663 151.018  1.00172.32           O  
ATOM   3088  C5    U B  25     130.173 217.041 149.195  1.00172.32           C  
ATOM   3089  C6    U B  25     129.517 216.033 148.616  1.00172.32           C  
TER    3090        U B  25                                                      
MASTER      354    0    0   24    3    0    0    6 3088    2    0   44          
END                                                                             
