# Supplementary material for: Using structure prediction of negative sense RNA virus nucleoproteins to assess evolutionary relationships
Source: bioRxiv. 2024 May 22:2024.02.16.580771. Originally published 2024 Feb 17. Preprint. [Version 2] doi: 10.1101/2024.02.16.580771 (PMC10888975; doi:10.1101/2024.02.16.580771)
Supplement: Supplement 3 — Supplementary File 1: Initial Dataset NP PDBs (.pdb files) [file media-3.zip › Initial Dataset NP PDBs/6JC3.pdb]

HEADER    NUCLEAR PROTEIN/RNA                     28-JAN-19   6JC3              
TITLE     THE CRYO-EM STRUCTURE OF NUCLEOPROTEIN-RNA COMPLEX OF NEWCASTLE       
TITLE    2 DISEASE VIRUS                                                        
COMPND    MOL_ID: 1;                                                            
COMPND   2 MOLECULE: NUCLEOCAPSID;                                              
COMPND   3 CHAIN: A;                                                            
COMPND   4 SYNONYM: NUCLEOCAPSID PROTEIN;                                       
COMPND   5 ENGINEERED: YES;                                                     
COMPND   6 MOL_ID: 2;                                                           
COMPND   7 MOLECULE: POLYU;                                                     
COMPND   8 CHAIN: N;                                                            
COMPND   9 ENGINEERED: YES                                                      
SOURCE    MOL_ID: 1;                                                            
SOURCE   2 ORGANISM_SCIENTIFIC: AVIAN AVULAVIRUS 1;                             
SOURCE   3 ORGANISM_TAXID: 11176;                                               
SOURCE   4 GENE: NP, N;                                                         
SOURCE   5 EXPRESSION_SYSTEM: ESCHERICHIA COLI;                                 
SOURCE   6 EXPRESSION_SYSTEM_TAXID: 562;                                        
SOURCE   7 MOL_ID: 2;                                                           
SOURCE   8 SYNTHETIC: YES;                                                      
SOURCE   9 ORGANISM_SCIENTIFIC: ESCHERICHIA COLI;                               
SOURCE  10 ORGANISM_TAXID: 562                                                  
KEYWDS    SELF-CAPPING HELICAL STRUCTURE COMPLEX, NUCLEAR PROTEIN, NUCLEAR      
KEYWDS   2 PROTEIN-RNA COMPLEX                                                  
EXPDTA    ELECTRON MICROSCOPY                                                   
AUTHOR    X.SONG,H.SHAN,Y.ZHU,W.DING,S.OUYANG,Q.T.SHEN,Z.J.LIU                  
REVDAT   3   06-NOV-19 6JC3    1       CRYST1                                   
REVDAT   2   14-AUG-19 6JC3    1       JRNL                                     
REVDAT   1   07-AUG-19 6JC3    0                                                
JRNL        AUTH   X.SONG,H.SHAN,Y.ZHU,S.HU,L.XUE,Y.CHEN,W.DING,T.NIU,J.GU,     
JRNL        AUTH 2 S.OUYANG,Q.T.SHEN,Z.J.LIU                                    
JRNL        TITL   SELF-CAPPING OF NUCLEOPROTEIN FILAMENTS PROTECTS THE         
JRNL        TITL 2 NEWCASTLE DISEASE VIRUS GENOME.                              
JRNL        REF    ELIFE                         V.   8       2019              
JRNL        REFN                   ESSN 2050-084X                               
JRNL        PMID   31290740                                                     
JRNL        DOI    10.7554/ELIFE.45057                                          
REMARK   2                                                                      
REMARK   2 RESOLUTION.    4.80 ANGSTROMS.                                       
REMARK   3                                                                      
REMARK   3 REFINEMENT.                                                          
REMARK   3   SOFTWARE PACKAGES      : SERIALEM, CTFFIND, RELION                 
REMARK   3   RECONSTRUCTION SCHEMA  : NULL                                      
REMARK   3                                                                      
REMARK   3 EM MAP-MODEL FITTING AND REFINEMENT                                  
REMARK   3   PDB ENTRY                    : NULL                                
REMARK   3   REFINEMENT SPACE             : NULL                                
REMARK   3   REFINEMENT PROTOCOL          : NULL                                
REMARK   3   REFINEMENT TARGET            : NULL                                
REMARK   3   OVERALL ANISOTROPIC B VALUE  : NULL                                
REMARK   3                                                                      
REMARK   3 FITTING PROCEDURE : NULL                                             
REMARK   3                                                                      
REMARK   3 EM IMAGE RECONSTRUCTION STATISTICS                                   
REMARK   3   NOMINAL PIXEL SIZE (ANGSTROMS)    : NULL                           
REMARK   3   ACTUAL PIXEL SIZE  (ANGSTROMS)    : NULL                           
REMARK   3   EFFECTIVE RESOLUTION (ANGSTROMS)  : 4.800                          
REMARK   3   NUMBER OF PARTICLES               : 75290                          
REMARK   3   CTF CORRECTION METHOD             : PHASE FLIPPING AND AMPLITUDE   
REMARK   3                                       CORRECTION                     
REMARK   3                                                                      
REMARK   3 EM RECONSTRUCTION MAGNIFICATION CALIBRATION: NULL                    
REMARK   3                                                                      
REMARK   3 OTHER DETAILS: NULL                                                  
REMARK   4                                                                      
REMARK   4 6JC3 COMPLIES WITH FORMAT V. 3.30, 13-JUL-11                         
REMARK 100                                                                      
REMARK 100 THIS ENTRY HAS BEEN PROCESSED BY PDBJ ON 04-FEB-19.                  
REMARK 100 THE DEPOSITION ID IS D_1300010128.                                   
REMARK 245                                                                      
REMARK 245 EXPERIMENTAL DETAILS                                                 
REMARK 245   RECONSTRUCTION METHOD          : SINGLE PARTICLE                   
REMARK 245   SPECIMEN TYPE                  : NULL                              
REMARK 245                                                                      
REMARK 245 ELECTRON MICROSCOPE SAMPLE                                           
REMARK 245   SAMPLE TYPE                    : PARTICLE                          
REMARK 245   PARTICLE TYPE                  : POINT                             
REMARK 245   NAME OF SAMPLE                 : TERNARY COMPLEX OF                
REMARK 245                                    NUCLEOPROTEIN-RNA OF NEWCASTLE    
REMARK 245                                    DISEASE VIRUS                     
REMARK 245   SAMPLE CONCENTRATION (MG ML-1) : NULL                              
REMARK 245   SAMPLE SUPPORT DETAILS         : GLOW DISCHARGED                   
REMARK 245   SAMPLE VITRIFICATION DETAILS   : NULL                              
REMARK 245   SAMPLE BUFFER                  : NULL                              
REMARK 245   PH                             : 8.00                              
REMARK 245   SAMPLE DETAILS                 : NULL                              
REMARK 245                                                                      
REMARK 245 DATA ACQUISITION                                                     
REMARK 245   DATE OF EXPERIMENT                : NULL                           
REMARK 245   NUMBER OF MICROGRAPHS-IMAGES      : NULL                           
REMARK 245   TEMPERATURE (KELVIN)              : NULL                           
REMARK 245   MICROSCOPE MODEL                  : FEI TITAN KRIOS                
REMARK 245   DETECTOR TYPE                     : GATAN K2 SUMMIT (4K X 4K)      
REMARK 245   MINIMUM DEFOCUS (NM)              : NULL                           
REMARK 245   MAXIMUM DEFOCUS (NM)              : NULL                           
REMARK 245   MINIMUM TILT ANGLE (DEGREES)      : NULL                           
REMARK 245   MAXIMUM TILT ANGLE (DEGREES)      : NULL                           
REMARK 245   NOMINAL CS                        : NULL                           
REMARK 245   IMAGING MODE                      : BRIGHT FIELD                   
REMARK 245   ELECTRON DOSE (ELECTRONS NM**-2)  : 41.00                          
REMARK 245   ILLUMINATION MODE                 : FLOOD BEAM                     
REMARK 245   NOMINAL MAGNIFICATION             : NULL                           
REMARK 245   CALIBRATED MAGNIFICATION          : NULL                           
REMARK 245   SOURCE                            : FIELD EMISSION GUN             
REMARK 245   ACCELERATION VOLTAGE (KV)         : 300                            
REMARK 245   IMAGING DETAILS                   : NULL                           
REMARK 247                                                                      
REMARK 247 ELECTRON MICROSCOPY                                                  
REMARK 247  THE COORDINATES IN THIS ENTRY WERE GENERATED FROM ELECTRON          
REMARK 247  MICROSCOPY DATA. PROTEIN DATA BANK CONVENTIONS REQUIRE              
REMARK 247  THAT CRYST1 AND SCALE RECORDS BE INCLUDED, BUT THE VALUES           
REMARK 247  ON THESE RECORDS ARE MEANINGLESS EXCEPT FOR THE CALCULATION         
REMARK 247  OF THE STRUCTURE FACTORS.                                           
REMARK 300                                                                      
REMARK 300 BIOMOLECULE: 1                                                       
REMARK 300 SEE REMARK 350 FOR THE AUTHOR PROVIDED AND/OR PROGRAM                
REMARK 300 GENERATED ASSEMBLY INFORMATION FOR THE STRUCTURE IN                  
REMARK 300 THIS ENTRY. THE REMARK MAY ALSO PROVIDE INFORMATION ON               
REMARK 300 BURIED SURFACE AREA.                                                 
REMARK 350                                                                      
REMARK 350 COORDINATES FOR A COMPLETE MULTIMER REPRESENTING THE KNOWN           
REMARK 350 BIOLOGICALLY SIGNIFICANT OLIGOMERIZATION STATE OF THE                
REMARK 350 MOLECULE CAN BE GENERATED BY APPLYING BIOMT TRANSFORMATIONS          
REMARK 350 GIVEN BELOW.  BOTH NON-CRYSTALLOGRAPHIC AND                          
REMARK 350 CRYSTALLOGRAPHIC OPERATIONS ARE GIVEN.                               
REMARK 350                                                                      
REMARK 350 BIOMOLECULE: 1                                                       
REMARK 350 AUTHOR DETERMINED BIOLOGICAL UNIT: DIMERIC                           
REMARK 350 APPLY THE FOLLOWING TO CHAINS: A, N                                  
REMARK 350   BIOMT1   1  1.000000  0.000000  0.000000        0.00000            
REMARK 350   BIOMT2   1  0.000000  1.000000  0.000000        0.00000            
REMARK 350   BIOMT3   1  0.000000  0.000000  1.000000        0.00000            
REMARK 465                                                                      
REMARK 465 MISSING RESIDUES                                                     
REMARK 465 THE FOLLOWING RESIDUES WERE NOT LOCATED IN THE                       
REMARK 465 EXPERIMENT. (M=MODEL NUMBER; RES=RESIDUE NAME; C=CHAIN               
REMARK 465 IDENTIFIER; SSSEQ=SEQUENCE NUMBER; I=INSERTION CODE.)                
REMARK 465                                                                      
REMARK 465   M RES C SSSEQI                                                     
REMARK 465     ASN A    19                                                      
REMARK 465     GLY A    20                                                      
REMARK 465     ALA A    21                                                      
REMARK 465     LEU A    22                                                      
REMARK 465     GLY A    23                                                      
REMARK 465     GLY A    24                                                      
REMARK 465     GLY A    25                                                      
REMARK 500                                                                      
REMARK 500 GEOMETRY AND STEREOCHEMISTRY                                         
REMARK 500 SUBTOPIC: CLOSE CONTACTS IN SAME ASYMMETRIC UNIT                     
REMARK 500                                                                      
REMARK 500 THE FOLLOWING ATOMS ARE IN CLOSE CONTACT.                            
REMARK 500                                                                      
REMARK 500  ATM1  RES C  SSEQI   ATM2  RES C  SSEQI           DISTANCE          
REMARK 500   CD2  LEU A   314     OD1  ASP A   316              1.51            
REMARK 500   NE2  GLN A   319     N    MET A   320              1.63            
REMARK 500   CE2  PHE A   107     CA   PHE A   114              1.90            
REMARK 500   O    PHE A   128     N    ALA A   132              1.92            
REMARK 500   O    ASP A   318     OG   SER A   321              2.00            
REMARK 500   CG   MET A   180     OE2  GLU A   184              2.00            
REMARK 500   O    GLN A   319     N    PHE A   322              2.00            
REMARK 500   O    SER A   286     N    SER A   288              2.01            
REMARK 500   CG   PHE A   107     O    GLN A   113              2.06            
REMARK 500   O    GLY A   336     OG   SER A   339              2.09            
REMARK 500   CZ   PHE A   107     CB   PHE A   114              2.13            
REMARK 500   CZ   PHE A   107     CA   PHE A   114              2.16            
REMARK 500                                                                      
REMARK 500 REMARK: NULL                                                         
REMARK 500                                                                      
REMARK 500 GEOMETRY AND STEREOCHEMISTRY                                         
REMARK 500 SUBTOPIC: COVALENT BOND ANGLES                                       
REMARK 500                                                                      
REMARK 500 THE STEREOCHEMICAL PARAMETERS OF THE FOLLOWING RESIDUES              
REMARK 500 HAVE VALUES WHICH DEVIATE FROM EXPECTED VALUES BY MORE               
REMARK 500 THAN 6*RMSD (M=MODEL NUMBER; RES=RESIDUE NAME; C=CHAIN               
REMARK 500 IDENTIFIER; SSEQ=SEQUENCE NUMBER; I=INSERTION CODE).                 
REMARK 500                                                                      
REMARK 500 STANDARD TABLE:                                                      
REMARK 500 FORMAT: (10X,I3,1X,A3,1X,A1,I4,A1,3(1X,A4,2X),12X,F5.1)              
REMARK 500                                                                      
REMARK 500 EXPECTED VALUES PROTEIN: ENGH AND HUBER, 1999                        
REMARK 500 EXPECTED VALUES NUCLEIC ACID: CLOWNEY ET AL 1996                     
REMARK 500                                                                      
REMARK 500  M RES CSSEQI ATM1   ATM2   ATM3                                     
REMARK 500      U N  37   N3  -  C2  -  O2  ANGL. DEV. =  -4.7 DEGREES          
REMARK 500                                                                      
REMARK 500 REMARK: NULL                                                         
REMARK 500                                                                      
REMARK 500 GEOMETRY AND STEREOCHEMISTRY                                         
REMARK 500 SUBTOPIC: TORSION ANGLES                                             
REMARK 500                                                                      
REMARK 500 TORSION ANGLES OUTSIDE THE EXPECTED RAMACHANDRAN REGIONS:            
REMARK 500 (M=MODEL NUMBER; RES=RESIDUE NAME; C=CHAIN IDENTIFIER;               
REMARK 500 SSEQ=SEQUENCE NUMBER; I=INSERTION CODE).                             
REMARK 500                                                                      
REMARK 500 STANDARD TABLE:                                                      
REMARK 500 FORMAT:(10X,I3,1X,A3,1X,A1,I4,A1,4X,F7.2,3X,F7.2)                    
REMARK 500                                                                      
REMARK 500 EXPECTED VALUES: GJ KLEYWEGT AND TA JONES (1996). PHI/PSI-           
REMARK 500 CHOLOGY: RAMACHANDRAN REVISITED. STRUCTURE 4, 1395 - 1400            
REMARK 500                                                                      
REMARK 500  M RES CSSEQI        PSI       PHI                                   
REMARK 500    GLN A  82      -79.90    -90.29                                   
REMARK 500    ALA A  97     -159.51    -93.12                                   
REMARK 500    VAL A 101      -60.08    -96.37                                   
REMARK 500    GLU A 103       93.56    -60.81                                   
REMARK 500    ASP A 105        8.85     51.36                                   
REMARK 500    ASN A 141       -2.47     57.47                                   
REMARK 500    ASP A 152       45.74    -82.51                                   
REMARK 500    ALA A 242     -159.53    -76.73                                   
REMARK 500    THR A 245     -154.28   -164.52                                   
REMARK 500    LEU A 264       30.62    -93.51                                   
REMARK 500    LEU A 287      -10.75    -39.17                                   
REMARK 500    LYS A 304      -73.98    -69.49                                   
REMARK 500    PRO A 309       10.07    -65.55                                   
REMARK 500    MET A 320      -32.38    -37.91                                   
REMARK 500    PHE A 322       39.35    -78.63                                   
REMARK 500    GLN A 329      -70.86    -65.36                                   
REMARK 500    LYS A 343       67.61   -105.59                                   
REMARK 500    PHE A 350       74.72   -111.88                                   
REMARK 500    ALA A 369       78.77   -118.09                                   
REMARK 500    GLN A 370       27.07    -74.96                                   
REMARK 500    SER A 373       88.44    -60.52                                   
REMARK 500    GLN A 397        6.05    -67.71                                   
REMARK 500                                                                      
REMARK 500 REMARK: NULL                                                         
REMARK 900                                                                      
REMARK 900 RELATED ENTRIES                                                      
REMARK 900 RELATED ID: EMD-9793   RELATED DB: EMDB                              
REMARK 900 THE CRYO-EM STRUCTURE OF NUCLEOPROTEIN-RNA COMPLEX OF NEWCASTLE      
REMARK 900 DISEASE VIRUS                                                        
DBREF  6JC3 A    1   398  UNP    D6R3F6   D6R3F6_9MONO     1    398             
DBREF  6JC3 N   34    39  PDB    6JC3     6JC3            34     39             
SEQRES   1 A  398  MET SER SER VAL PHE ASP GLU TYR GLU GLN LEU LEU ALA          
SEQRES   2 A  398  ALA GLN THR ARG PRO ASN GLY ALA LEU GLY GLY GLY GLU          
SEQRES   3 A  398  LYS GLY SER THR LEU LYS VAL GLU VAL PRO VAL PHE THR          
SEQRES   4 A  398  LEU ASN SER ASP ASP PRO GLU ASP ARG TRP ASN PHE ALA          
SEQRES   5 A  398  VAL PHE CYS LEU ARG ILE ALA VAL SER GLU ASP ALA ASN          
SEQRES   6 A  398  LYS PRO LEU ARG GLN GLY ALA LEU ILE SER LEU LEU CYS          
SEQRES   7 A  398  SER HIS SER GLN VAL MET ARG ASN HIS VAL ALA LEU ALA          
SEQRES   8 A  398  GLY LYS GLN ASN GLU ALA THR LEU ALA VAL LEU GLU ILE          
SEQRES   9 A  398  ASP GLY PHE THR ASN GLY VAL PRO GLN PHE ASN ASN ARG          
SEQRES  10 A  398  SER GLY VAL SER GLU GLU ARG ALA GLN ARG PHE MET MET          
SEQRES  11 A  398  ILE ALA GLY SER LEU PRO ARG ALA CYS SER ASN GLY THR          
SEQRES  12 A  398  PRO PHE VAL THR ALA GLY VAL GLU ASP ASP ALA PRO GLU          
SEQRES  13 A  398  ASP ILE THR ASP THR LEU GLU ARG ILE LEU SER ILE GLN          
SEQRES  14 A  398  ALA GLN VAL TRP VAL THR VAL ALA LYS ALA MET THR ALA          
SEQRES  15 A  398  TYR GLU THR ALA ASP GLU SER GLU THR ARG ARG ILE ASN          
SEQRES  16 A  398  LYS TYR MET GLN GLN GLY ARG VAL GLN LYS LYS TYR ILE          
SEQRES  17 A  398  LEU HIS PRO VAL CYS ARG SER ALA ILE GLN LEU THR ILE          
SEQRES  18 A  398  ARG GLN SER LEU ALA VAL ARG ILE PHE LEU VAL SER GLU          
SEQRES  19 A  398  LEU LYS ARG GLY ARG ASN THR ALA GLY GLY THR SER THR          
SEQRES  20 A  398  TYR TYR ASN LEU VAL GLY ASP VAL ASP SER TYR ILE ARG          
SEQRES  21 A  398  ASN THR GLY LEU THR ALA PHE PHE LEU THR LEU LYS TYR          
SEQRES  22 A  398  GLY ILE ASN THR LYS THR SER ALA LEU ALA LEU SER SER          
SEQRES  23 A  398  LEU SER GLY ASP ILE GLN LYS MET LYS GLN LEU MET ARG          
SEQRES  24 A  398  LEU TYR ARG MET LYS GLY ASP ASN ALA PRO TYR MET THR          
SEQRES  25 A  398  LEU LEU GLY ASP SER ASP GLN MET SER PHE ALA PRO ALA          
SEQRES  26 A  398  GLU TYR ALA GLN LEU TYR SER PHE ALA MET GLY MET ALA          
SEQRES  27 A  398  SER VAL LEU ASP LYS GLY THR GLY LYS TYR GLN PHE ALA          
SEQRES  28 A  398  ARG ASP PHE MET SER THR SER PHE TRP ARG LEU GLY VAL          
SEQRES  29 A  398  GLU TYR ALA GLN ALA GLN GLY SER SER ILE ASN GLU ASP          
SEQRES  30 A  398  MET ALA ALA GLU LEU LYS LEU THR PRO ALA ALA ARG ARG          
SEQRES  31 A  398  GLY LEU ALA ALA ALA ALA GLN ARG                              
SEQRES   1 N    6    U   U   U   U   U   U                                      
HELIX    1 AA1 SER A    3  GLN A   15  1                                  13    
HELIX    2 AA2 ASP A   44  VAL A   60  1                                  17    
HELIX    3 AA3 ASN A   65  SER A   79  1                                  15    
HELIX    4 AA4 MET A   84  LYS A   93  1                                  10    
HELIX    5 AA5 GLU A  123  GLY A  133  1                                  11    
HELIX    6 AA6 THR A  147  GLU A  151  5                                   5    
HELIX    7 AA7 ASP A  157  THR A  175  1                                  19    
HELIX    8 AA8 ALA A  186  GLY A  201  1                                  16    
HELIX    9 AA9 GLN A  204  ILE A  208  5                                   5    
HELIX   10 AB1 HIS A  210  SER A  224  1                                  15    
HELIX   11 AB2 SER A  224  THR A  241  1                                  18    
HELIX   12 AB3 SER A  246  ARG A  260  1                                  15    
HELIX   13 AB4 LEU A  264  TYR A  273  1                                  10    
HELIX   14 AB5 THR A  279  ALA A  283  5                                   5    
HELIX   15 AB6 LEU A  287  MET A  303  1                                  17    
HELIX   16 AB7 ASN A  307  PRO A  309  5                                   3    
HELIX   17 AB8 TYR A  310  GLY A  315  1                                   6    
HELIX   18 AB9 ASP A  316  ALA A  323  5                                   8    
HELIX   19 AC1 PRO A  324  GLU A  326  5                                   3    
HELIX   20 AC2 TYR A  327  ASP A  342  1                                  16    
HELIX   21 AC3 SER A  356  ALA A  369  1                                  14    
HELIX   22 AC4 ASN A  375  LYS A  383  1                                   9    
HELIX   23 AC5 THR A  385  GLN A  397  1                                  13    
CRYST1    1.000    1.000    1.000  90.00  90.00  90.00 P 1           1          
ORIGX1      1.000000  0.000000  0.000000        0.00000                         
ORIGX2      0.000000  1.000000  0.000000        0.00000                         
ORIGX3      0.000000  0.000000  1.000000        0.00000                         
SCALE1      1.000000  0.000000  0.000000        0.00000                         
SCALE2      0.000000  1.000000  0.000000        0.00000                         
SCALE3      0.000000  0.000000  1.000000        0.00000                         
ATOM      1  N   MET A   1     223.962 214.442 160.179  1.00241.72           N  
ANISOU    1  N   MET A   1    35570  27293  28980  -4862  -8835   4237       N  
ATOM      2  CA  MET A   1     225.056 215.271 159.681  1.00242.66           C  
ANISOU    2  CA  MET A   1    35692  27440  29068  -4704  -8488   4051       C  
ATOM      3  C   MET A   1     225.699 214.604 158.476  1.00235.26           C  
ANISOU    3  C   MET A   1    34151  26750  28488  -4176  -7978   3772       C  
ATOM      4  O   MET A   1     226.568 213.743 158.619  1.00237.33           O  
ANISOU    4  O   MET A   1    34447  27192  28535  -4087  -7459   3465       O  
ATOM      5  CB  MET A   1     226.110 215.532 160.781  1.00249.70           C  
ANISOU    5  CB  MET A   1    37282  28296  29297  -5065  -8158   3853       C  
ATOM      6  CG  MET A   1     225.988 216.904 161.503  1.00257.03           C  
ANISOU    6  CG  MET A   1    38785  28959  29914  -5506  -8549   4080       C  
ATOM      7  SD  MET A   1     227.124 217.206 162.902  1.00259.28           S  
ANISOU    7  SD  MET A   1    39950  29178  29385  -5989  -8153   3864       S  
ATOM      8  CE  MET A   1     228.095 218.618 162.383  1.00255.82           C  
ANISOU    8  CE  MET A   1    39552  28704  28945  -5944  -7990   3808       C  
ATOM      9  N   SER A   2     225.250 215.002 157.289  1.00229.54           N  
ANISOU    9  N   SER A   2    32886  26015  28313  -3831  -8135   3889       N  
ATOM     10  CA  SER A   2     225.882 214.560 156.055  1.00217.93           C  
ANISOU   10  CA  SER A   2    30892  24743  27170  -3354  -7677   3638       C  
ATOM     11  C   SER A   2     227.244 215.221 155.925  1.00199.72           C  
ANISOU   11  C   SER A   2    28791  22477  24617  -3343  -7276   3406       C  
ATOM     12  O   SER A   2     227.340 216.451 155.866  1.00200.36           O  
ANISOU   12  O   SER A   2    29053  22393  24680  -3453  -7477   3532       O  
ATOM     13  CB  SER A   2     225.002 214.910 154.859  1.00225.03           C  
ANISOU   13  CB  SER A   2    31223  25576  28701  -3015  -7948   3836       C  
ATOM     14  OG  SER A   2     224.316 216.127 155.089  1.00233.11           O  
ANISOU   14  OG  SER A   2    32420  26340  29809  -3210  -8482   4164       O  
ATOM     15  N   SER A   3     228.297 214.412 155.910  1.00185.78           N  
ANISOU   15  N   SER A   3    27003  20924  22661  -3229  -6726   3084       N  
ATOM     16  CA  SER A   3     229.623 214.938 155.647  1.00174.67           C  
ANISOU   16  CA  SER A   3    25688  19591  21089  -3181  -6321   2865       C  
ATOM     17  C   SER A   3     229.917 214.874 154.158  1.00163.95           C  
ANISOU   17  C   SER A   3    23779  18344  20172  -2738  -6115   2754       C  
ATOM     18  O   SER A   3     229.325 214.093 153.409  1.00157.22           O  
ANISOU   18  O   SER A   3    22482  17570  19685  -2446  -6122   2755       O  
ATOM     19  CB  SER A   3     230.697 214.181 156.431  1.00174.84           C  
ANISOU   19  CB  SER A   3    25974  19772  20684  -3299  -5826   2591       C  
ATOM     20  OG  SER A   3     231.799 215.025 156.728  1.00178.68           O  
ANISOU   20  OG  SER A   3    26769  20249  20871  -3466  -5583   2485       O  
ATOM     21  N   VAL A   4     230.848 215.720 153.736  1.00167.56           N  
ANISOU   21  N   VAL A   4    24297  18798  20573  -2713  -5925   2658       N  
ATOM     22  CA  VAL A   4     231.066 215.924 152.312  1.00169.33           C  
ANISOU   22  CA  VAL A   4    24089  19059  21189  -2347  -5801   2591       C  
ATOM     23  C   VAL A   4     231.640 214.664 151.677  1.00187.40           C  
ANISOU   23  C   VAL A   4    26014  21601  23589  -2054  -5361   2334       C  
ATOM     24  O   VAL A   4     231.125 214.169 150.669  1.00184.53           O  
ANISOU   24  O   VAL A   4    25222  21274  23618  -1737  -5362   2331       O  
ATOM     25  CB  VAL A   4     231.966 217.149 152.095  1.00150.92           C  
ANISOU   25  CB  VAL A   4    21972  16652  18717  -2447  -5719   2558       C  
ATOM     26  CG1 VAL A   4     232.040 217.478 150.636  1.00145.46           C  
ANISOU   26  CG1 VAL A   4    20903  15941  18425  -2102  -5659   2523       C  
ATOM     27  CG2 VAL A   4     231.446 218.335 152.891  1.00143.69           C  
ANISOU   27  CG2 VAL A   4    21492  15484  17621  -2791  -6155   2812       C  
ATOM     28  N   PHE A   5     232.702 214.115 152.264  1.00201.16           N  
ANISOU   28  N   PHE A   5    27924  23511  24996  -2158  -4976   2121       N  
ATOM     29  CA  PHE A   5     233.247 212.860 151.760  1.00213.35           C  
ANISOU   29  CA  PHE A   5    29146  25286  26631  -1902  -4589   1897       C  
ATOM     30  C   PHE A   5     232.229 211.734 151.881  1.00218.36           C  
ANISOU   30  C   PHE A   5    29596  25952  27418  -1804  -4718   1949       C  
ATOM     31  O   PHE A   5     232.126 210.872 151.000  1.00213.64           O  
ANISOU   31  O   PHE A   5    28604  25475  27093  -1511  -4571   1855       O  
ATOM     32  CB  PHE A   5     234.526 212.506 152.518  1.00214.79           C  
ANISOU   32  CB  PHE A   5    29555  25618  26436  -2047  -4177   1693       C  
ATOM     33  CG  PHE A   5     235.652 213.473 152.295  1.00210.58           C  
ANISOU   33  CG  PHE A   5    29132  25101  25779  -2127  -3991   1623       C  
ATOM     34  CD1 PHE A   5     235.712 214.240 151.144  1.00201.04           C  
ANISOU   34  CD1 PHE A   5    27721  23835  24829  -1971  -4080   1661       C  
ATOM     35  CD2 PHE A   5     236.641 213.626 153.249  1.00210.76           C  
ANISOU   35  CD2 PHE A   5    29473  25182  25423  -2371  -3718   1524       C  
ATOM     36  CE1 PHE A   5     236.743 215.132 150.939  1.00194.62           C  
ANISOU   36  CE1 PHE A   5    27025  23032  23888  -2074  -3929   1607       C  
ATOM     37  CE2 PHE A   5     237.672 214.520 153.053  1.00206.21           C  
ANISOU   37  CE2 PHE A   5    28981  24631  24739  -2468  -3550   1475       C  
ATOM     38  CZ  PHE A   5     237.724 215.273 151.897  1.00199.63           C  
ANISOU   38  CZ  PHE A   5    27949  23747  24154  -2329  -3672   1520       C  
ATOM     39  N   ASP A   6     231.480 211.714 152.976  1.00229.70           N  
ANISOU   39  N   ASP A   6    31336  27277  28660  -2073  -4995   2102       N  
ATOM     40  CA  ASP A   6     230.536 210.624 153.169  1.00242.60           C  
ANISOU   40  CA  ASP A   6    32826  28945  30407  -2024  -5126   2160       C  
ATOM     41  C   ASP A   6     229.455 210.658 152.105  1.00234.97           C  
ANISOU   41  C   ASP A   6    31413  27925  29941  -1771  -5397   2320       C  
ATOM     42  O   ASP A   6     229.070 209.616 151.564  1.00235.26           O  
ANISOU   42  O   ASP A   6    31105  28075  30208  -1551  -5304   2265       O  
ATOM     43  CB  ASP A   6     229.926 210.702 154.564  1.00266.11           C  
ANISOU   43  CB  ASP A   6    36270  31787  33054  -2411  -5413   2317       C  
ATOM     44  CG  ASP A   6     230.895 210.263 155.640  1.00278.96           C  
ANISOU   44  CG  ASP A   6    38308  33482  34203  -2618  -5057   2122       C  
ATOM     45  OD1 ASP A   6     232.068 209.993 155.292  1.00280.20           O  
ANISOU   45  OD1 ASP A   6    38350  33796  34316  -2455  -4608   1886       O  
ATOM     46  OD2 ASP A   6     230.485 210.172 156.819  1.00286.76           O  
ANISOU   46  OD2 ASP A   6    39732  34359  34866  -2943  -5220   2208       O  
ATOM     47  N   GLU A   7     228.967 211.850 151.773  1.00228.14           N  
ANISOU   47  N   GLU A   7    30545  26877  29261  -1791  -5715   2519       N  
ATOM     48  CA  GLU A   7     227.974 211.928 150.715  1.00217.95           C  
ANISOU   48  CA  GLU A   7    28805  25519  28487  -1515  -5925   2668       C  
ATOM     49  C   GLU A   7     228.633 211.714 149.364  1.00190.69           C  
ANISOU   49  C   GLU A   7    24996  22180  25279  -1153  -5549   2458       C  
ATOM     50  O   GLU A   7     227.982 211.279 148.418  1.00192.86           O  
ANISOU   50  O   GLU A   7    24857  22469  25951   -874  -5545   2484       O  
ATOM     51  CB  GLU A   7     227.243 213.267 150.735  1.00236.17           C  
ANISOU   51  CB  GLU A   7    31206  27572  30956  -1616  -6380   2957       C  
ATOM     52  CG  GLU A   7     228.091 214.439 150.292  1.00247.83           C  
ANISOU   52  CG  GLU A   7    32829  28962  32375  -1597  -6275   2895       C  
ATOM     53  CD  GLU A   7     227.740 214.891 148.874  1.00256.78           C  
ANISOU   53  CD  GLU A   7    33556  30002  34005  -1233  -6281   2936       C  
ATOM     54  OE1 GLU A   7     226.529 214.957 148.546  1.00261.20           O  
ANISOU   54  OE1 GLU A   7    33841  30440  34965  -1105  -6594   3164       O  
ATOM     55  OE2 GLU A   7     228.666 215.120 148.068  1.00258.78           O  
ANISOU   55  OE2 GLU A   7    33755  30308  34261  -1070  -5955   2739       O  
ATOM     56  N   TYR A   8     229.920 212.016 149.255  1.00158.53           N  
ANISOU   56  N   TYR A   8    21084  18182  20970  -1171  -5230   2257       N  
ATOM     57  CA  TYR A   8     230.673 211.614 148.080  1.00136.18           C  
ANISOU   57  CA  TYR A   8    17963  15484  18294   -880  -4854   2038       C  
ATOM     58  C   TYR A   8     230.583 210.111 147.852  1.00144.83           C  
ANISOU   58  C   TYR A   8    18794  16771  19464   -715  -4630   1900       C  
ATOM     59  O   TYR A   8     230.353 209.645 146.727  1.00141.62           O  
ANISOU   59  O   TYR A   8    18030  16409  19372   -432  -4503   1839       O  
ATOM     60  CB  TYR A   8     232.111 212.050 148.267  1.00120.94           C  
ANISOU   60  CB  TYR A   8    16280  13631  16041  -1001  -4572   1865       C  
ATOM     61  CG  TYR A   8     232.985 211.648 147.152  1.00116.14           C  
ANISOU   61  CG  TYR A   8    15424  13162  15544   -760  -4215   1654       C  
ATOM     62  CD1 TYR A   8     232.623 211.888 145.844  1.00115.60           C  
ANISOU   62  CD1 TYR A   8    15076  13014  15832   -496  -4223   1665       C  
ATOM     63  CD2 TYR A   8     234.176 210.996 147.406  1.00117.67           C  
ANISOU   63  CD2 TYR A   8    15666  13556  15488   -800  -3864   1450       C  
ATOM     64  CE1 TYR A   8     233.444 211.510 144.813  1.00116.66           C  
ANISOU   64  CE1 TYR A   8    15033  13263  16031   -312  -3904   1472       C  
ATOM     65  CE2 TYR A   8     235.008 210.612 146.389  1.00118.18           C  
ANISOU   65  CE2 TYR A   8    15512  13747  15645   -610  -3571   1277       C  
ATOM     66  CZ  TYR A   8     234.640 210.868 145.088  1.00117.64           C  
ANISOU   66  CZ  TYR A   8    15211  13594  15893   -381  -3601   1286       C  
ATOM     67  OH  TYR A   8     235.474 210.476 144.062  1.00118.81           O  
ANISOU   67  OH  TYR A   8    15189  13853  16100   -225  -3322   1117       O  
ATOM     68  N   GLU A   9     230.732 209.338 148.921  1.00156.42           N  
ANISOU   68  N   GLU A   9    20460  18336  20638   -898  -4576   1853       N  
ATOM     69  CA  GLU A   9     230.572 207.886 148.815  1.00164.58           C  
ANISOU   69  CA  GLU A   9    21282  19529  21723   -767  -4401   1742       C  
ATOM     70  C   GLU A   9     229.127 207.500 148.523  1.00152.32           C  
ANISOU   70  C   GLU A   9    19458  17913  20504   -676  -4686   1926       C  
ATOM     71  O   GLU A   9     228.862 206.613 147.702  1.00147.46           O  
ANISOU   71  O   GLU A   9    18503  17396  20130   -443  -4539   1852       O  
ATOM     72  CB  GLU A   9     231.023 207.210 150.103  1.00182.42           C  
ANISOU   72  CB  GLU A   9    23867  21865  23580   -995  -4288   1661       C  
ATOM     73  CG  GLU A   9     232.482 206.875 150.154  1.00192.24           C  
ANISOU   73  CG  GLU A   9    25187  23260  24594   -964  -3864   1419       C  
ATOM     74  CD  GLU A   9     233.076 207.230 151.492  1.00207.00           C  
ANISOU   74  CD  GLU A   9    27513  25095  26044  -1264  -3806   1400       C  
ATOM     75  OE1 GLU A   9     232.324 207.175 152.495  1.00218.64           O  
ANISOU   75  OE1 GLU A   9    29259  26463  27350  -1491  -4041   1528       O  
ATOM     76  OE2 GLU A   9     234.277 207.576 151.541  1.00206.44           O  
ANISOU   76  OE2 GLU A   9    27536  25094  25810  -1289  -3527   1268       O  
ATOM     77  N   GLN A  10     228.189 208.102 149.258  1.00148.10           N  
ANISOU   77  N   GLN A  10    19084  17219  19970   -885  -5097   2177       N  
ATOM     78  CA  GLN A  10     226.771 207.843 149.045  1.00148.00           C  
ANISOU   78  CA  GLN A  10    18792  17138  20303   -827  -5415   2400       C  
ATOM     79  C   GLN A  10     226.368 208.142 147.613  1.00160.62           C  
ANISOU   79  C   GLN A  10    19948  18693  22386   -488  -5370   2427       C  
ATOM     80  O   GLN A  10     225.388 207.587 147.108  1.00158.20           O  
ANISOU   80  O   GLN A  10    19286  18397  22426   -338  -5457   2530       O  
ATOM     81  CB  GLN A  10     225.933 208.687 149.997  1.00145.58           C  
ANISOU   81  CB  GLN A  10    18743  16640  19931  -1123  -5907   2696       C  
ATOM     82  CG  GLN A  10     226.007 208.261 151.431  1.00147.96           C  
ANISOU   82  CG  GLN A  10    19487  16951  19780  -1481  -5999   2707       C  
ATOM     83  CD  GLN A  10     225.194 209.172 152.320  1.00159.28           C  
ANISOU   83  CD  GLN A  10    21214  18174  21129  -1805  -6515   3014       C  
ATOM     84  OE1 GLN A  10     224.213 209.778 151.881  1.00163.81           O  
ANISOU   84  OE1 GLN A  10    21541  18617  22082  -1740  -6877   3272       O  
ATOM     85  NE2 GLN A  10     225.598 209.281 153.578  1.00164.04           N  
ANISOU   85  NE2 GLN A  10    22356  18732  21241  -2161  -6549   2995       N  
ATOM     86  N   LEU A  11     227.092 209.041 146.954  1.00181.35           N  
ANISOU   86  N   LEU A  11    22608  21257  25041   -377  -5227   2342       N  
ATOM     87  CA  LEU A  11     226.914 209.266 145.529  1.00192.89           C  
ANISOU   87  CA  LEU A  11    23712  22670  26907    -45  -5088   2309       C  
ATOM     88  C   LEU A  11     227.590 208.176 144.718  1.00185.72           C  
ANISOU   88  C   LEU A  11    22613  21956  25997    159  -4651   2037       C  
ATOM     89  O   LEU A  11     227.074 207.766 143.674  1.00192.97           O  
ANISOU   89  O   LEU A  11    23182  22877  27261    415  -4533   2018       O  
ATOM     90  CB  LEU A  11     227.457 210.644 145.131  1.00207.64           C  
ANISOU   90  CB  LEU A  11    25740  24377  28776    -28  -5108   2319       C  
ATOM     91  CG  LEU A  11     226.502 211.849 145.050  1.00221.09           C  
ANISOU   91  CG  LEU A  11    27410  25818  30777    -18  -5505   2606       C  
ATOM     92  CD1 LEU A  11     227.220 213.121 144.587  1.00222.97           C  
ANISOU   92  CD1 LEU A  11    27844  25903  30969      3  -5463   2570       C  
ATOM     93  CD2 LEU A  11     225.311 211.552 144.124  1.00229.46           C  
ANISOU   93  CD2 LEU A  11    27993  26808  32383    278  -5563   2735       C  
ATOM     94  N   LEU A  12     228.734 207.687 145.169  1.00171.24           N  
ANISOU   94  N   LEU A  12    20999  20277  23788     48  -4403   1833       N  
ATOM     95  CA  LEU A  12     229.391 206.680 144.355  1.00163.78           C  
ANISOU   95  CA  LEU A  12    19873  19501  22855    237  -4025   1598       C  
ATOM     96  C   LEU A  12     228.900 205.264 144.601  1.00173.93           C  
ANISOU   96  C   LEU A  12    21009  20926  24152    255  -3974   1568       C  
ATOM     97  O   LEU A  12     229.465 204.334 144.015  1.00175.85           O  
ANISOU   97  O   LEU A  12    21132  21311  24372    386  -3675   1378       O  
ATOM     98  CB  LEU A  12     230.889 206.757 144.552  1.00154.35           C  
ANISOU   98  CB  LEU A  12    18913  18414  21321    150  -3764   1401       C  
ATOM     99  CG  LEU A  12     231.307 208.040 143.856  1.00148.04           C  
ANISOU   99  CG  LEU A  12    18171  17480  20599    198  -3767   1411       C  
ATOM    100  CD1 LEU A  12     232.785 208.244 144.029  1.00146.88           C  
ANISOU  100  CD1 LEU A  12    18234  17435  20138     88  -3535   1246       C  
ATOM    101  CD2 LEU A  12     230.914 207.966 142.384  1.00142.78           C  
ANISOU  101  CD2 LEU A  12    17201  16755  20294    486  -3647   1372       C  
ATOM    102  N   ALA A  13     227.880 205.080 145.439  1.00179.84           N  
ANISOU  102  N   ALA A  13    21780  21627  24922    108  -4275   1760       N  
ATOM    103  CA  ALA A  13     227.293 203.757 145.681  1.00182.12           C  
ANISOU  103  CA  ALA A  13    21934  22030  25231    102  -4265   1758       C  
ATOM    104  C   ALA A  13     226.095 203.431 144.784  1.00168.75           C  
ANISOU  104  C   ALA A  13    19820  20309  23989    296  -4339   1878       C  
ATOM    105  O   ALA A  13     226.006 202.313 144.253  1.00165.39           O  
ANISOU  105  O   ALA A  13    19188  20007  23645    421  -4131   1767       O  
ATOM    106  CB  ALA A  13     226.871 203.624 147.150  1.00190.29           C  
ANISOU  106  CB  ALA A  13    23266  23033  26000   -207  -4544   1897       C  
ATOM    107  N   ALA A  14     225.160 204.370 144.627  1.00164.10           N  
ANISOU  107  N   ALA A  14    19094  19553  23703    319  -4632   2114       N  
ATOM    108  CA  ALA A  14     224.001 204.125 143.780  1.00159.26           C  
ANISOU  108  CA  ALA A  14    18043  18903  23565    519  -4682   2247       C  
ATOM    109  C   ALA A  14     224.408 203.708 142.373  1.00173.19           C  
ANISOU  109  C   ALA A  14    19566  20725  25512    817  -4266   2031       C  
ATOM    110  O   ALA A  14     223.731 202.883 141.754  1.00171.41           O  
ANISOU  110  O   ALA A  14    19024  20560  25542    953  -4154   2035       O  
ATOM    111  CB  ALA A  14     223.120 205.373 143.735  1.00152.01           C  
ANISOU  111  CB  ALA A  14    17016  17770  22972    538  -5030   2527       C  
ATOM    112  N   GLN A  15     225.530 204.233 141.871  1.00189.48           N  
ANISOU  112  N   GLN A  15    21800  22773  27423    892  -4031   1843       N  
ATOM    113  CA  GLN A  15     225.927 204.051 140.475  1.00205.16           C  
ANISOU  113  CA  GLN A  15    23615  24766  29570   1150  -3667   1656       C  
ATOM    114  C   GLN A  15     226.412 202.633 140.184  1.00200.88           C  
ANISOU  114  C   GLN A  15    23030  24424  28872   1180  -3370   1446       C  
ATOM    115  O   GLN A  15     226.297 202.159 139.042  1.00201.41           O  
ANISOU  115  O   GLN A  15    22887  24504  29135   1376  -3107   1339       O  
ATOM    116  CB  GLN A  15     227.028 205.057 140.122  1.00217.98           C  
ANISOU  116  CB  GLN A  15    25481  26310  31033   1165  -3551   1537       C  
ATOM    117  CG  GLN A  15     227.455 205.064 138.662  1.00227.41           C  
ANISOU  117  CG  GLN A  15    26571  27465  32370   1398  -3208   1359       C  
ATOM    118  CD  GLN A  15     228.652 205.960 138.405  1.00229.59           C  
ANISOU  118  CD  GLN A  15    27123  27682  32427   1358  -3109   1240       C  
ATOM    119  OE1 GLN A  15     229.505 206.147 139.275  1.00226.59           O  
ANISOU  119  OE1 GLN A  15    27003  27383  31709   1155  -3176   1206       O  
ATOM    120  NE2 GLN A  15     228.704 206.547 137.213  1.00233.96           N  
ANISOU  120  NE2 GLN A  15    27633  28084  33176   1543  -2943   1181       N  
ATOM    121  N   THR A  16     226.947 201.949 141.194  1.00196.47           N  
ANISOU  121  N   THR A  16    22683  24004  27961    985  -3400   1386       N  
ATOM    122  CA  THR A  16     227.645 200.686 141.010  1.00194.53           C  
ANISOU  122  CA  THR A  16    22460  23935  27520   1002  -3128   1179       C  
ATOM    123  C   THR A  16     226.723 199.470 141.133  1.00202.35           C  
ANISOU  123  C   THR A  16    23253  25011  28618    994  -3159   1234       C  
ATOM    124  O   THR A  16     227.209 198.334 141.139  1.00207.46           O  
ANISOU  124  O   THR A  16    23943  25797  29087    981  -2978   1086       O  
ATOM    125  CB  THR A  16     228.798 200.594 142.014  1.00185.05           C  
ANISOU  125  CB  THR A  16    21591  22820  25898    821  -3104   1078       C  
ATOM    126  OG1 THR A  16     228.296 200.879 143.330  1.00185.98           O  
ANISOU  126  OG1 THR A  16    21885  22891  25887    606  -3403   1245       O  
ATOM    127  CG2 THR A  16     229.894 201.619 141.666  1.00174.14           C  
ANISOU  127  CG2 THR A  16    20368  21390  24405    838  -2995    986       C  
ATOM    128  N   ARG A  17     225.415 199.677 141.210  1.00203.06           N  
ANISOU  128  N   ARG A  17    23125  25022  29008    996  -3392   1453       N  
ATOM    129  CA  ARG A  17     224.481 198.559 141.182  1.00202.57           C  
ANISOU  129  CA  ARG A  17    22834  25043  29092    989  -3411   1519       C  
ATOM    130  C   ARG A  17     224.580 197.821 139.850  1.00208.33           C  
ANISOU  130  C   ARG A  17    23343  25833  29981   1200  -3050   1350       C  
ATOM    131  O   ARG A  17     224.462 198.451 138.790  1.00210.84           O  
ANISOU  131  O   ARG A  17    23499  26050  30561   1395  -2900   1330       O  
ATOM    132  CB  ARG A  17     223.044 199.032 141.409  1.00196.48           C  
ANISOU  132  CB  ARG A  17    21812  24169  28674    959  -3739   1817       C  
ATOM    133  CG  ARG A  17     222.029 197.901 141.391  1.00192.17           C  
ANISOU  133  CG  ARG A  17    21004  23715  28298    925  -3776   1910       C  
ATOM    134  CD  ARG A  17     220.601 198.407 141.536  1.00197.62           C  
ANISOU  134  CD  ARG A  17    21385  24306  29394    902  -4109   2234       C  
ATOM    135  NE  ARG A  17     220.161 199.176 140.376  1.00202.93           N  
ANISOU  135  NE  ARG A  17    21728  24857  30519   1177  -3980   2285       N  
ATOM    136  CZ  ARG A  17     219.858 200.470 140.410  1.00210.97           C  
ANISOU  136  CZ  ARG A  17    22708  25701  31753   1230  -4199   2460       C  
ATOM    137  NH1 ARG A  17     219.926 201.135 141.556  1.00213.32           N  
ANISOU  137  NH1 ARG A  17    23279  25934  31839    999  -4574   2607       N  
ATOM    138  NH2 ARG A  17     219.465 201.094 139.308  1.00216.65           N  
ANISOU  138  NH2 ARG A  17    23133  26291  32894   1506  -4039   2491       N  
ATOM    139  N   PRO A  18     224.803 196.504 139.854  1.00208.89           N  
ANISOU  139  N   PRO A  18    23434  26047  29887   1160  -2894   1225       N  
ATOM    140  CA  PRO A  18     224.800 195.714 138.621  1.00207.95           C  
ANISOU  140  CA  PRO A  18    23130  25982  29901   1322  -2568   1081       C  
ATOM    141  C   PRO A  18     223.389 195.482 138.078  1.00208.18           C  
ANISOU  141  C   PRO A  18    22775  25980  30343   1406  -2584   1237       C  
ATOM    142  O   PRO A  18     223.224 194.706 137.137  1.00207.27           O  
ANISOU  142  O   PRO A  18    22504  25913  30337   1509  -2311   1133       O  
ATOM    143  CB  PRO A  18     225.447 194.403 139.056  1.00207.20           C  
ANISOU  143  CB  PRO A  18    23215  26039  29474   1210  -2475    938       C  
ATOM    144  CG  PRO A  18     225.152 194.305 140.518  1.00206.90           C  
ANISOU  144  CG  PRO A  18    23336  26018  29259    995  -2784   1077       C  
ATOM    145  CD  PRO A  18     225.171 195.704 141.037  1.00208.61           C  
ANISOU  145  CD  PRO A  18    23650  26113  29498    953  -3001   1200       C  
ATOM    146  N   GLU A  26     212.912 190.164 132.937  1.00234.91           N  
ANISOU  146  N   GLU A  26    22414  29705  37136   1823  -1462   2304       N  
ATOM    147  CA  GLU A  26     213.457 189.135 132.065  1.00230.41           C  
ANISOU  147  CA  GLU A  26    22031  29203  36311   1830   -997   2007       C  
ATOM    148  C   GLU A  26     214.023 189.735 130.797  1.00223.88           C  
ANISOU  148  C   GLU A  26    21290  28217  35557   2120   -521   1770       C  
ATOM    149  O   GLU A  26     213.476 190.686 130.245  1.00226.45           O  
ANISOU  149  O   GLU A  26    21312  28391  36339   2363   -401   1873       O  
ATOM    150  CB  GLU A  26     212.394 188.098 131.708  1.00237.04           C  
ANISOU  150  CB  GLU A  26    22489  30166  37411   1737   -829   2117       C  
ATOM    151  CG  GLU A  26     212.809 187.132 130.607  1.00237.14           C  
ANISOU  151  CG  GLU A  26    22653  30216  37235   1766   -291   1826       C  
ATOM    152  CD  GLU A  26     213.394 185.845 131.144  1.00235.32           C  
ANISOU  152  CD  GLU A  26    22799  30141  36471   1481   -393   1696       C  
ATOM    153  OE1 GLU A  26     213.182 185.553 132.336  1.00235.16           O  
ANISOU  153  OE1 GLU A  26    22826  30214  36309   1251   -844   1867       O  
ATOM    154  OE2 GLU A  26     214.064 185.123 130.374  1.00235.08           O  
ANISOU  154  OE2 GLU A  26    23039  30124  36156   1480    -28   1429       O  
ATOM    155  N   LYS A  27     215.131 189.164 130.348  1.00225.36           N  
ANISOU  155  N   LYS A  27    21910  28427  35288   2085   -264   1459       N  
ATOM    156  CA  LYS A  27     215.779 189.615 129.133  1.00233.65           C  
ANISOU  156  CA  LYS A  27    23133  29326  36318   2304    183   1212       C  
ATOM    157  C   LYS A  27     215.026 189.097 127.917  1.00266.01           C  
ANISOU  157  C   LYS A  27    26949  33395  40727   2419    694   1160       C  
ATOM    158  O   LYS A  27     214.577 187.948 127.892  1.00269.45           O  
ANISOU  158  O   LYS A  27    27280  33976  41121   2256    783   1172       O  
ATOM    159  CB  LYS A  27     217.233 189.147 129.105  1.00220.00           C  
ANISOU  159  CB  LYS A  27    21963  27637  33991   2192    238    927       C  
ATOM    160  CG  LYS A  27     218.220 190.089 129.824  1.00215.82           C  
ANISOU  160  CG  LYS A  27    21745  27050  33209   2194    -74    903       C  
ATOM    161  CD  LYS A  27     218.110 190.059 131.362  1.00211.00           C  
ANISOU  161  CD  LYS A  27    21153  26550  32468   1997   -605   1099       C  
ATOM    162  CE  LYS A  27     219.084 191.050 132.060  1.00199.63           C  
ANISOU  162  CE  LYS A  27    20025  25044  30782   1995   -872   1072       C  
ATOM    163  NZ  LYS A  27     220.525 190.648 132.148  1.00182.55           N  
ANISOU  163  NZ  LYS A  27    18322  22934  28104   1905   -820    829       N  
ATOM    164  N   GLY A  28     214.893 189.955 126.909  1.00304.58           N  
ANISOU  164  N   GLY A  28    31731  38078  45918   2694   1048   1097       N  
ATOM    165  CA  GLY A  28     214.090 189.640 125.745  1.00313.63           C  
ANISOU  165  CA  GLY A  28    32580  39158  47426   2839   1577   1062       C  
ATOM    166  C   GLY A  28     214.660 188.495 124.926  1.00320.03           C  
ANISOU  166  C   GLY A  28    33726  40025  47847   2711   1988    775       C  
ATOM    167  O   GLY A  28     215.815 188.086 125.061  1.00316.12           O  
ANISOU  167  O   GLY A  28    33723  39578  46811   2558   1907    575       O  
ATOM    168  N   SER A  29     213.813 187.979 124.037  1.00329.49           N  
ANISOU  168  N   SER A  29    34639  41207  49345   2774   2445    767       N  
ATOM    169  CA  SER A  29     214.095 186.774 123.265  1.00333.29           C  
ANISOU  169  CA  SER A  29    35376  41751  49509   2617   2842    540       C  
ATOM    170  C   SER A  29     214.283 187.148 121.803  1.00338.09           C  
ANISOU  170  C   SER A  29    36152  42125  50184   2820   3470    304       C  
ATOM    171  O   SER A  29     213.418 187.801 121.205  1.00343.50           O  
ANISOU  171  O   SER A  29    36458  42660  51398   3076   3784    391       O  
ATOM    172  CB  SER A  29     212.965 185.760 123.420  1.00341.67           C  
ANISOU  172  CB  SER A  29    36018  42989  50812   2472   2893    711       C  
ATOM    173  OG  SER A  29     213.444 184.441 123.246  1.00343.12           O  
ANISOU  173  OG  SER A  29    36544  43300  50526   2206   3007    536       O  
ATOM    174  N   THR A  30     215.400 186.723 121.232  1.00327.85           N  
ANISOU  174  N   THR A  30    35427  40784  48356   2701   3651     17       N  
ATOM    175  CA  THR A  30     215.782 187.072 119.875  1.00322.17           C  
ANISOU  175  CA  THR A  30    35011  39822  47576   2838   4208   -235       C  
ATOM    176  C   THR A  30     215.720 185.833 118.995  1.00313.98           C  
ANISOU  176  C   THR A  30    34167  38823  46309   2657   4664   -415       C  
ATOM    177  O   THR A  30     215.375 184.740 119.443  1.00318.33           O  
ANISOU  177  O   THR A  30    34596  39587  46768   2439   4538   -338       O  
ATOM    178  CB  THR A  30     217.191 187.655 119.857  1.00321.97           C  
ANISOU  178  CB  THR A  30    35544  39693  47097   2813   4034   -415       C  
ATOM    179  OG1 THR A  30     218.129 186.578 119.968  1.00315.04           O  
ANISOU  179  OG1 THR A  30    35103  38958  45640   2516   3914   -565       O  
ATOM    180  CG2 THR A  30     217.381 188.574 121.054  1.00320.24           C  
ANISOU  180  CG2 THR A  30    35185  39520  46970   2879   3458   -222       C  
ATOM    181  N   LEU A  31     216.077 186.009 117.729  1.00289.94           N  
ANISOU  181  N   LEU A  31    31469  35553  43144   2729   5194   -660       N  
ATOM    182  CA  LEU A  31     216.263 184.861 116.860  1.00247.36           C  
ANISOU  182  CA  LEU A  31    26410  30168  37408   2510   5604   -867       C  
ATOM    183  C   LEU A  31     217.403 184.002 117.387  1.00237.77           C  
ANISOU  183  C   LEU A  31    25660  29117  35564   2194   5201   -954       C  
ATOM    184  O   LEU A  31     218.424 184.520 117.839  1.00224.85           O  
ANISOU  184  O   LEU A  31    24314  27466  33654   2181   4834   -989       O  
ATOM    185  CB  LEU A  31     216.566 185.325 115.441  1.00231.42           C  
ANISOU  185  CB  LEU A  31    24773  27841  35314   2626   6211  -1123       C  
ATOM    186  CG  LEU A  31     216.747 184.191 114.437  1.00213.54           C  
ANISOU  186  CG  LEU A  31    22915  25548  32675   2381   6677  -1347       C  
ATOM    187  CD1 LEU A  31     215.405 183.592 114.082  1.00202.92           C  
ANISOU  187  CD1 LEU A  31    21096  24256  31748   2419   7117  -1261       C  
ATOM    188  CD2 LEU A  31     217.485 184.653 113.190  1.00212.38           C  
ANISOU  188  CD2 LEU A  31    23365  25090  32240   2404   7121  -1629       C  
ATOM    189  N   LYS A  32     217.223 182.682 117.340  1.00252.11           N  
ANISOU  189  N   LYS A  32    27535  31088  37167   1939   5272   -978       N  
ATOM    190  CA  LYS A  32     218.174 181.740 117.923  1.00246.69           C  
ANISOU  190  CA  LYS A  32    27225  30565  35940   1647   4874  -1023       C  
ATOM    191  C   LYS A  32     218.224 180.455 117.105  1.00254.85           C  
ANISOU  191  C   LYS A  32    28574  31611  36645   1385   5222  -1180       C  
ATOM    192  O   LYS A  32     217.188 179.822 116.872  1.00251.07           O  
ANISOU  192  O   LYS A  32    27794  31200  36403   1339   5507  -1116       O  
ATOM    193  CB  LYS A  32     217.804 181.422 119.374  1.00247.20           C  
ANISOU  193  CB  LYS A  32    26931  30877  36118   1581   4318   -776       C  
ATOM    194  CG  LYS A  32     218.536 180.222 119.947  1.00244.38           C  
ANISOU  194  CG  LYS A  32    26901  30687  35265   1282   3987   -808       C  
ATOM    195  CD  LYS A  32     220.047 180.396 119.914  1.00241.61           C  
ANISOU  195  CD  LYS A  32    27091  30270  34439   1217   3779   -966       C  
ATOM    196  CE  LYS A  32     220.476 181.559 120.788  1.00241.63           C  
ANISOU  196  CE  LYS A  32    26987  30266  34554   1393   3380   -867       C  
ATOM    197  NZ  LYS A  32     221.955 181.628 120.942  1.00241.78           N  
ANISOU  197  NZ  LYS A  32    27477  30266  34123   1302   3119   -984       N  
ATOM    198  N   VAL A  33     219.442 180.052 116.711  1.00256.48           N  
ANISOU  198  N   VAL A  33    29387  31761  36304   1193   5167  -1367       N  
ATOM    199  CA  VAL A  33     219.657 178.970 115.754  1.00262.21           C  
ANISOU  199  CA  VAL A  33    30534  32437  36657    933   5518  -1543       C  
ATOM    200  C   VAL A  33     219.842 177.647 116.490  1.00247.36           C  
ANISOU  200  C   VAL A  33    28724  30780  34484    653   5156  -1468       C  
ATOM    201  O   VAL A  33     220.475 177.575 117.551  1.00242.66           O  
ANISOU  201  O   VAL A  33    28145  30317  33737    616   4605  -1371       O  
ATOM    202  CB  VAL A  33     220.865 179.281 114.843  1.00272.49           C  
ANISOU  202  CB  VAL A  33    32480  33526  37527    856   5647  -1771       C  
ATOM    203  CG1 VAL A  33     221.127 178.144 113.862  1.00274.17           C  
ANISOU  203  CG1 VAL A  33    33186  33674  37312    546   5971  -1944       C  
ATOM    204  CG2 VAL A  33     220.649 180.593 114.085  1.00275.48           C  
ANISOU  204  CG2 VAL A  33    32828  33653  38189   1131   6032  -1854       C  
ATOM    205  N   GLU A  34     219.278 176.594 115.906  1.00239.97           N  
ANISOU  205  N   GLU A  34    27844  29869  33466    455   5493  -1515       N  
ATOM    206  CA  GLU A  34     219.413 175.248 116.433  1.00230.06           C  
ANISOU  206  CA  GLU A  34    26715  28789  31906    166   5215  -1461       C  
ATOM    207  C   GLU A  34     220.874 174.807 116.411  1.00221.83           C  
ANISOU  207  C   GLU A  34    26278  27712  30296    -28   4906  -1576       C  
ATOM    208  O   GLU A  34     221.617 175.125 115.476  1.00229.30           O  
ANISOU  208  O   GLU A  34    27663  28471  30988    -62   5118  -1753       O  
ATOM    209  CB  GLU A  34     218.561 174.306 115.586  1.00234.13           C  
ANISOU  209  CB  GLU A  34    27235  29297  32427    -18   5724  -1518       C  
ATOM    210  CG  GLU A  34     217.106 174.276 115.996  1.00236.54           C  
ANISOU  210  CG  GLU A  34    26873  29738  33262     79   5852  -1325       C  
ATOM    211  CD  GLU A  34     216.254 175.162 115.104  1.00246.26           C  
ANISOU  211  CD  GLU A  34    27801  30813  34955    330   6448  -1366       C  
ATOM    212  OE1 GLU A  34     216.590 175.295 113.908  1.00250.22           O  
ANISOU  212  OE1 GLU A  34    28702  31100  35269    314   6931  -1587       O  
ATOM    213  OE2 GLU A  34     215.262 175.736 115.602  1.00250.98           O  
ANISOU  213  OE2 GLU A  34    27773  31485  36101    543   6427  -1171       O  
ATOM    214  N   VAL A  35     221.283 174.070 117.445  1.00208.15           N  
ANISOU  214  N   VAL A  35    24572  26147  28369   -160   4399  -1467       N  
ATOM    215  CA  VAL A  35     222.636 173.506 117.525  1.00187.30           C  
ANISOU  215  CA  VAL A  35    22449  23490  25227   -346   4067  -1538       C  
ATOM    216  C   VAL A  35     222.557 171.980 117.561  1.00174.04           C  
ANISOU  216  C   VAL A  35    20978  21895  23255   -650   4006  -1523       C  
ATOM    217  O   VAL A  35     222.116 171.397 118.560  1.00156.22           O  
ANISOU  217  O   VAL A  35    18470  19802  21086   -689   3718  -1373       O  
ATOM    218  CB  VAL A  35     223.408 174.039 118.748  1.00169.26           C  
ANISOU  218  CB  VAL A  35    20068  21295  22947   -210   3503  -1428       C  
ATOM    219  CG1 VAL A  35     224.865 173.562 118.720  1.00152.55           C  
ANISOU  219  CG1 VAL A  35    18458  19144  20362   -373   3199  -1497       C  
ATOM    220  CG2 VAL A  35     223.319 175.563 118.843  1.00166.99           C  
ANISOU  220  CG2 VAL A  35    19519  20940  22991     88   3540  -1411       C  
ATOM    221  N   PRO A  36     222.956 171.294 116.494  1.00176.70           N  
ANISOU  221  N   PRO A  36    21798  22110  23229   -890   4263  -1671       N  
ATOM    222  CA  PRO A  36     222.981 169.830 116.541  1.00177.86           C  
ANISOU  222  CA  PRO A  36    22195  22322  23061  -1198   4160  -1651       C  
ATOM    223  C   PRO A  36     224.025 169.347 117.520  1.00171.87           C  
ANISOU  223  C   PRO A  36    21612  21641  22048  -1253   3552  -1565       C  
ATOM    224  O   PRO A  36     225.155 169.835 117.544  1.00159.78           O  
ANISOU  224  O   PRO A  36    20313  20044  20352  -1195   3313  -1602       O  
ATOM    225  CB  PRO A  36     223.346 169.439 115.108  1.00188.25           C  
ANISOU  225  CB  PRO A  36    24057  23448  24020  -1433   4558  -1840       C  
ATOM    226  CG  PRO A  36     222.849 170.571 114.285  1.00191.55           C  
ANISOU  226  CG  PRO A  36    24336  23730  24714  -1232   5059  -1946       C  
ATOM    227  CD  PRO A  36     223.143 171.792 115.122  1.00185.83           C  
ANISOU  227  CD  PRO A  36    23278  23051  24280   -909   4742  -1860       C  
ATOM    228  N   VAL A  37     223.631 168.379 118.338  1.00195.82           N  
ANISOU  228  N   VAL A  37    24528  24812  25063  -1367   3312  -1443       N  
ATOM    229  CA  VAL A  37     224.462 167.890 119.429  1.00200.20           C  
ANISOU  229  CA  VAL A  37    25186  25441  25442  -1383   2753  -1343       C  
ATOM    230  C   VAL A  37     224.335 166.378 119.467  1.00185.04           C  
ANISOU  230  C   VAL A  37    23516  23549  23242  -1678   2667  -1309       C  
ATOM    231  O   VAL A  37     223.258 165.821 119.246  1.00187.83           O  
ANISOU  231  O   VAL A  37    23727  23953  23688  -1810   2931  -1287       O  
ATOM    232  CB  VAL A  37     224.065 168.533 120.778  1.00217.70           C  
ANISOU  232  CB  VAL A  37    26925  27792  27999  -1142   2459  -1193       C  
ATOM    233  CG1 VAL A  37     224.945 168.011 121.931  1.00214.26           C  
ANISOU  233  CG1 VAL A  37    26624  27411  27373  -1149   1925  -1103       C  
ATOM    234  CG2 VAL A  37     224.148 170.061 120.691  1.00219.52           C  
ANISOU  234  CG2 VAL A  37    26919  27980  28508   -860   2554  -1221       C  
ATOM    235  N   PHE A  38     225.437 165.715 119.729  1.00151.89           N  
ANISOU  235  N   PHE A  38    19686  19312  18714  -1786   2300  -1297       N  
ATOM    236  CA  PHE A  38     225.469 164.280 119.581  1.00130.66           C  
ANISOU  236  CA  PHE A  38    17331  16605  15709  -2085   2223  -1279       C  
ATOM    237  C   PHE A  38     225.380 163.629 120.935  1.00126.18           C  
ANISOU  237  C   PHE A  38    16624  16143  15174  -2063   1809  -1129       C  
ATOM    238  O   PHE A  38     225.879 164.153 121.931  1.00116.58           O  
ANISOU  238  O   PHE A  38    15243  14973  14079  -1845   1480  -1059       O  
ATOM    239  CB  PHE A  38     226.740 163.860 118.878  1.00124.79           C  
ANISOU  239  CB  PHE A  38    17132  15718  14564  -2252   2088  -1349       C  
ATOM    240  CG  PHE A  38     226.796 164.312 117.473  1.00133.37           C  
ANISOU  240  CG  PHE A  38    18466  16670  15537  -2350   2510  -1504       C  
ATOM    241  CD1 PHE A  38     225.751 165.041 116.931  1.00131.61           C  
ANISOU  241  CD1 PHE A  38    17961  16453  15591  -2254   3005  -1579       C  
ATOM    242  CD2 PHE A  38     227.901 164.050 116.700  1.00147.01           C  
ANISOU  242  CD2 PHE A  38    20710  18250  16894  -2535   2411  -1567       C  
ATOM    243  CE1 PHE A  38     225.787 165.473 115.645  1.00144.06           C  
ANISOU  243  CE1 PHE A  38    19795  17879  17063  -2333   3432  -1734       C  
ATOM    244  CE2 PHE A  38     227.947 164.485 115.404  1.00155.61           C  
ANISOU  244  CE2 PHE A  38    22083  19193  17850  -2648   2809  -1717       C  
ATOM    245  CZ  PHE A  38     226.885 165.197 114.878  1.00152.66           C  
ANISOU  245  CZ  PHE A  38    21450  18814  17742  -2540   3340  -1811       C  
ATOM    246  N   THR A  39     224.741 162.474 120.962  1.00136.45           N  
ANISOU  246  N   THR A  39    18021  17471  16351  -2303   1842  -1084       N  
ATOM    247  CA  THR A  39     224.550 161.780 122.218  1.00139.87           C  
ANISOU  247  CA  THR A  39    18365  17984  16795  -2314   1475   -945       C  
ATOM    248  C   THR A  39     224.879 160.315 122.048  1.00144.91           C  
ANISOU  248  C   THR A  39    19453  18549  17057  -2610   1327   -929       C  
ATOM    249  O   THR A  39     224.299 159.632 121.198  1.00140.39           O  
ANISOU  249  O   THR A  39    19045  17951  16344  -2875   1619   -974       O  
ATOM    250  CB  THR A  39     223.132 161.942 122.709  1.00135.78           C  
ANISOU  250  CB  THR A  39    17391  17601  16599  -2297   1623   -856       C  
ATOM    251  OG1 THR A  39     222.715 163.290 122.451  1.00140.23           O  
ANISOU  251  OG1 THR A  39    17571  18201  17510  -2064   1874   -888       O  
ATOM    252  CG2 THR A  39     223.106 161.651 124.200  1.00127.16           C  
ANISOU  252  CG2 THR A  39    16183  16575  15556  -2229   1188   -713       C  
ATOM    253  N   LEU A  40     225.810 159.850 122.865  1.00149.30           N  
ANISOU  253  N   LEU A  40    20204  19061  17461  -2558    885   -861       N  
ATOM    254  CA  LEU A  40     226.173 158.453 122.905  1.00154.78           C  
ANISOU  254  CA  LEU A  40    21314  19671  17826  -2802    667   -816       C  
ATOM    255  C   LEU A  40     225.119 157.667 123.672  1.00155.15           C  
ANISOU  255  C   LEU A  40    21236  19794  17920  -2932    615   -716       C  
ATOM    256  O   LEU A  40     224.301 158.223 124.409  1.00159.51           O  
ANISOU  256  O   LEU A  40    21380  20463  18761  -2801    639   -656       O  
ATOM    257  CB  LEU A  40     227.554 158.292 123.531  1.00163.35           C  
ANISOU  257  CB  LEU A  40    22612  20668  18784  -2663    223   -766       C  
ATOM    258  CG  LEU A  40     228.254 156.968 123.286  1.00174.22           C  
ANISOU  258  CG  LEU A  40    24485  21909  19804  -2895    -15   -727       C  
ATOM    259  CD1 LEU A  40     228.290 156.697 121.792  1.00176.52           C  
ANISOU  259  CD1 LEU A  40    25104  22119  19849  -3176    264   -824       C  
ATOM    260  CD2 LEU A  40     229.657 157.068 123.842  1.00181.79           C  
ANISOU  260  CD2 LEU A  40    25554  22787  20730  -2695   -414   -670       C  
ATOM    261  N   ASN A  41     225.132 156.356 123.468  1.00154.84           N  
ANISOU  261  N   ASN A  41    21573  19678  17581  -3218    529   -687       N  
ATOM    262  CA  ASN A  41     224.224 155.470 124.182  1.00158.02           C  
ANISOU  262  CA  ASN A  41    21938  20131  17972  -3387    441   -584       C  
ATOM    263  C   ASN A  41     224.905 154.250 124.735  1.00177.50           C  
ANISOU  263  C   ASN A  41    24827  22469  20145  -3502     48   -511       C  
ATOM    264  O   ASN A  41     224.401 153.674 125.705  1.00177.80           O  
ANISOU  264  O   ASN A  41    24835  22526  20195  -3552   -144   -412       O  
ATOM    265  CB  ASN A  41     223.110 155.010 123.255  1.00143.40           C  
ANISOU  265  CB  ASN A  41    20074  18330  16082  -3695    850   -616       C  
ATOM    266  CG  ASN A  41     222.489 156.146 122.553  1.00135.72           C  
ANISOU  266  CG  ASN A  41    18721  17450  15398  -3580   1283   -695       C  
ATOM    267  OD1 ASN A  41     221.904 157.021 123.169  1.00135.27           O  
ANISOU  267  OD1 ASN A  41    18199  17507  15689  -3368   1306   -644       O  
ATOM    268  ND2 ASN A  41     222.668 156.189 121.251  1.00138.51           N  
ANISOU  268  ND2 ASN A  41    19293  17730  15604  -3709   1624   -821       N  
ATOM    269  N   SER A  42     226.044 153.859 124.180  1.00189.25           N  
ANISOU  269  N   SER A  42    26711  23815  21380  -3544    -96   -545       N  
ATOM    270  CA  SER A  42     226.525 152.492 124.243  1.00199.42           C  
ANISOU  270  CA  SER A  42    28474  24956  22342  -3759   -372   -481       C  
ATOM    271  C   SER A  42     227.561 152.290 125.342  1.00195.92           C  
ANISOU  271  C   SER A  42    28128  24412  21900  -3519   -830   -394       C  
ATOM    272  O   SER A  42     228.087 153.230 125.941  1.00191.20           O  
ANISOU  272  O   SER A  42    27272  23853  21523  -3195   -930   -397       O  
ATOM    273  CB  SER A  42     227.110 152.083 122.892  1.00204.57           C  
ANISOU  273  CB  SER A  42    29539  25491  22696  -4000   -264   -548       C  
ATOM    274  OG  SER A  42     227.002 150.681 122.717  1.00208.27           O  
ANISOU  274  OG  SER A  42    30437  25849  22848  -4330   -386   -491       O  
ATOM    275  N   ASP A  43     227.852 151.015 125.585  1.00186.57           N  
ANISOU  275  N   ASP A  43    27339  23086  20466  -3690  -1096   -315       N  
ATOM    276  CA  ASP A  43     228.769 150.574 126.619  1.00176.51           C  
ANISOU  276  CA  ASP A  43    26212  21678  19176  -3489  -1514   -222       C  
ATOM    277  C   ASP A  43     230.040 149.978 126.046  1.00188.04           C  
ANISOU  277  C   ASP A  43    28067  22961  20421  -3536  -1765   -183       C  
ATOM    278  O   ASP A  43     230.935 149.612 126.810  1.00182.19           O  
ANISOU  278  O   ASP A  43    27441  22091  19694  -3346  -2109    -96       O  
ATOM    279  CB  ASP A  43     228.063 149.550 127.502  1.00168.34           C  
ANISOU  279  CB  ASP A  43    25321  20591  18049  -3628  -1657   -138       C  
ATOM    280  CG  ASP A  43     226.845 150.126 128.181  1.00168.72           C  
ANISOU  280  CG  ASP A  43    24978  20808  18319  -3594  -1479   -142       C  
ATOM    281  OD1 ASP A  43     226.666 151.368 128.123  1.00163.91           O  
ANISOU  281  OD1 ASP A  43    23967  20343  17967  -3399  -1288   -200       O  
ATOM    282  OD2 ASP A  43     226.056 149.328 128.732  1.00172.57           O  
ANISOU  282  OD2 ASP A  43    25573  21279  18718  -3786  -1543    -75       O  
ATOM    283  N   ASP A  44     230.139 149.866 124.734  1.00213.99           N  
ANISOU  283  N   ASP A  44    31569  26225  23513  -3789  -1601   -238       N  
ATOM    284  CA  ASP A  44     231.323 149.285 124.110  1.00219.84           C  
ANISOU  284  CA  ASP A  44    32713  26789  24027  -3887  -1870   -180       C  
ATOM    285  C   ASP A  44     232.477 150.279 124.165  1.00220.45           C  
ANISOU  285  C   ASP A  44    32597  26873  24291  -3576  -2008   -176       C  
ATOM    286  O   ASP A  44     232.293 151.454 123.822  1.00222.36           O  
ANISOU  286  O   ASP A  44    32537  27249  24700  -3461  -1742   -276       O  
ATOM    287  CB  ASP A  44     231.029 148.909 122.661  1.00226.46           C  
ANISOU  287  CB  ASP A  44    33883  27593  24568  -4293  -1631   -247       C  
ATOM    288  CG  ASP A  44     232.063 147.957 122.064  1.00224.03           C  
ANISOU  288  CG  ASP A  44    34101  27071  23949  -4505  -1965   -152       C  
ATOM    289  OD1 ASP A  44     233.029 147.582 122.757  1.00220.99           O  
ANISOU  289  OD1 ASP A  44    33789  26566  23613  -4316  -2388    -23       O  
ATOM    290  OD2 ASP A  44     231.919 147.602 120.874  1.00223.68           O  
ANISOU  290  OD2 ASP A  44    34402  26971  23616  -4866  -1797   -201       O  
ATOM    291  N   PRO A  45     233.667 149.857 124.617  1.00214.22           N  
ANISOU  291  N   PRO A  45    31953  25939  23500  -3427  -2418    -52       N  
ATOM    292  CA  PRO A  45     234.837 150.750 124.541  1.00212.51           C  
ANISOU  292  CA  PRO A  45    31566  25730  23447  -3178  -2559    -29       C  
ATOM    293  C   PRO A  45     235.195 151.128 123.118  1.00217.65           C  
ANISOU  293  C   PRO A  45    32401  26373  23925  -3411  -2439    -84       C  
ATOM    294  O   PRO A  45     235.566 152.284 122.852  1.00221.59           O  
ANISOU  294  O   PRO A  45    32656  26960  24576  -3258  -2328   -143       O  
ATOM    295  CB  PRO A  45     235.949 149.918 125.198  1.00209.65           C  
ANISOU  295  CB  PRO A  45    31382  25185  23089  -3043  -3024    142       C  
ATOM    296  CG  PRO A  45     235.237 148.962 126.087  1.00209.11           C  
ANISOU  296  CG  PRO A  45    31425  25053  22976  -3064  -3078    178       C  
ATOM    297  CD  PRO A  45     233.933 148.649 125.414  1.00210.39           C  
ANISOU  297  CD  PRO A  45    31719  25288  22930  -3420  -2758     78       C  
ATOM    298  N   GLU A  46     235.104 150.162 122.199  1.00213.91           N  
ANISOU  298  N   GLU A  46    32390  25776  23109  -3799  -2465    -65       N  
ATOM    299  CA  GLU A  46     235.261 150.450 120.778  1.00204.16           C  
ANISOU  299  CA  GLU A  46    31412  24514  21646  -4089  -2290   -139       C  
ATOM    300  C   GLU A  46     234.372 151.615 120.357  1.00198.73           C  
ANISOU  300  C   GLU A  46    30420  23997  21090  -4045  -1782   -322       C  
ATOM    301  O   GLU A  46     234.791 152.499 119.594  1.00194.48           O  
ANISOU  301  O   GLU A  46    29869  23472  20550  -4049  -1657   -391       O  
ATOM    302  CB  GLU A  46     234.935 149.189 119.967  1.00196.16           C  
ANISOU  302  CB  GLU A  46    30943  23358  20231  -4545  -2298   -117       C  
ATOM    303  CG  GLU A  46     235.323 149.272 118.504  1.00193.45           C  
ANISOU  303  CG  GLU A  46    31002  22922  19577  -4892  -2206   -164       C  
ATOM    304  CD  GLU A  46     236.824 149.421 118.331  1.00193.99           C  
ANISOU  304  CD  GLU A  46    31194  22876  19637  -4831  -2655    -22       C  
ATOM    305  OE1 GLU A  46     237.575 148.668 118.990  1.00193.39           O  
ANISOU  305  OE1 GLU A  46    31190  22689  19599  -4735  -3120    162       O  
ATOM    306  OE2 GLU A  46     237.252 150.302 117.553  1.00195.30           O  
ANISOU  306  OE2 GLU A  46    31373  23058  19775  -4874  -2545    -84       O  
ATOM    307  N   ASP A  47     233.152 151.657 120.889  1.00197.84           N  
ANISOU  307  N   ASP A  47    30048  24008  21113  -3991  -1504   -390       N  
ATOM    308  CA  ASP A  47     232.152 152.609 120.427  1.00194.98           C  
ANISOU  308  CA  ASP A  47    29408  23793  20884  -3982  -1003   -547       C  
ATOM    309  C   ASP A  47     232.413 154.002 120.981  1.00170.78           C  
ANISOU  309  C   ASP A  47    25869  20849  18170  -3591   -968   -580       C  
ATOM    310  O   ASP A  47     232.313 154.992 120.252  1.00171.21           O  
ANISOU  310  O   ASP A  47    25815  20952  18287  -3570   -676   -691       O  
ATOM    311  CB  ASP A  47     230.763 152.099 120.814  1.00217.94           C  
ANISOU  311  CB  ASP A  47    32189  26789  23829  -4088   -763   -570       C  
ATOM    312  CG  ASP A  47     230.392 150.802 120.079  1.00236.54           C  
ANISOU  312  CG  ASP A  47    35029  29031  25812  -4527   -712   -558       C  
ATOM    313  OD1 ASP A  47     231.165 150.358 119.193  1.00241.33           O  
ANISOU  313  OD1 ASP A  47    36087  29488  26120  -4761   -836   -545       O  
ATOM    314  OD2 ASP A  47     229.332 150.213 120.405  1.00242.85           O  
ANISOU  314  OD2 ASP A  47    35772  29890  26609  -4659   -568   -552       O  
ATOM    315  N   ARG A  48     232.767 154.093 122.255  1.00143.04           N  
ANISOU  315  N   ARG A  48    22102  17371  14877  -3288  -1253   -489       N  
ATOM    316  CA  ARG A  48     233.209 155.368 122.786  1.00130.47           C  
ANISOU  316  CA  ARG A  48    20117  15873  13583  -2937  -1269   -506       C  
ATOM    317  C   ARG A  48     234.435 155.873 122.044  1.00132.22           C  
ANISOU  317  C   ARG A  48    20483  16024  13732  -2937  -1405   -496       C  
ATOM    318  O   ARG A  48     234.545 157.069 121.763  1.00133.93           O  
ANISOU  318  O   ARG A  48    20477  16313  14097  -2801  -1231   -573       O  
ATOM    319  CB  ARG A  48     233.484 155.218 124.271  1.00125.57           C  
ANISOU  319  CB  ARG A  48    19289  15266  13157  -2649  -1560   -404       C  
ATOM    320  CG  ARG A  48     232.224 154.897 125.003  1.00128.49           C  
ANISOU  320  CG  ARG A  48    19504  15712  13603  -2663  -1420   -414       C  
ATOM    321  CD  ARG A  48     232.390 154.806 126.502  1.00126.92           C  
ANISOU  321  CD  ARG A  48    19138  15511  13575  -2394  -1666   -331       C  
ATOM    322  NE  ARG A  48     231.073 154.782 127.135  1.00123.95           N  
ANISOU  322  NE  ARG A  48    18569  15233  13294  -2425  -1498   -348       N  
ATOM    323  CZ  ARG A  48     230.298 155.856 127.292  1.00119.70           C  
ANISOU  323  CZ  ARG A  48    17648  14846  12986  -2312  -1253   -408       C  
ATOM    324  NH1 ARG A  48     230.689 157.062 126.870  1.00113.66           N  
ANISOU  324  NH1 ARG A  48    16664  14148  12375  -2149  -1125   -472       N  
ATOM    325  NH2 ARG A  48     229.111 155.722 127.861  1.00122.54           N  
ANISOU  325  NH2 ARG A  48    17850  15286  13426  -2378  -1152   -390       N  
ATOM    326  N   TRP A  49     235.361 154.971 121.707  1.00131.92           N  
ANISOU  326  N   TRP A  49    20827  15835  13463  -3107  -1734   -389       N  
ATOM    327  CA  TRP A  49     236.568 155.358 120.970  1.00132.79           C  
ANISOU  327  CA  TRP A  49    21104  15866  13484  -3159  -1920   -348       C  
ATOM    328  C   TRP A  49     236.229 155.971 119.617  1.00138.17           C  
ANISOU  328  C   TRP A  49    21960  16542  13997  -3397  -1558   -493       C  
ATOM    329  O   TRP A  49     236.762 157.027 119.238  1.00128.24           O  
ANISOU  329  O   TRP A  49    20596  15309  12821  -3307  -1510   -533       O  
ATOM    330  CB  TRP A  49     237.481 154.135 120.803  1.00129.50           C  
ANISOU  330  CB  TRP A  49    21096  15274  12837  -3350  -2353   -183       C  
ATOM    331  CG  TRP A  49     238.785 154.379 120.068  1.00138.48           C  
ANISOU  331  CG  TRP A  49    22431  16316  13870  -3449  -2631    -92       C  
ATOM    332  CD1 TRP A  49     238.930 154.669 118.735  1.00147.19           C  
ANISOU  332  CD1 TRP A  49    23856  17356  14715  -3759  -2494   -161       C  
ATOM    333  CD2 TRP A  49     240.119 154.327 120.611  1.00142.51           C  
ANISOU  333  CD2 TRP A  49    22846  16773  14530  -3262  -3095     97       C  
ATOM    334  NE1 TRP A  49     240.262 154.804 118.419  1.00150.13           N  
ANISOU  334  NE1 TRP A  49    24348  17643  15050  -3800  -2877    -18       N  
ATOM    335  CE2 TRP A  49     241.014 154.603 119.549  1.00146.26           C  
ANISOU  335  CE2 TRP A  49    23577  17167  14829  -3491  -3251    149       C  
ATOM    336  CE3 TRP A  49     240.645 154.086 121.888  1.00142.95           C  
ANISOU  336  CE3 TRP A  49    22625  16833  14857  -2925  -3378    230       C  
ATOM    337  CZ2 TRP A  49     242.406 154.643 119.729  1.00142.79           C  
ANISOU  337  CZ2 TRP A  49    23081  16670  14502  -3398  -3706    350       C  
ATOM    338  CZ3 TRP A  49     242.035 154.129 122.064  1.00144.61           C  
ANISOU  338  CZ3 TRP A  49    22771  16980  15194  -2805  -3790    416       C  
ATOM    339  CH2 TRP A  49     242.895 154.403 120.989  1.00142.35           C  
ANISOU  339  CH2 TRP A  49    22702  16633  14753  -3044  -3963    485       C  
ATOM    340  N   ASN A  50     235.365 155.302 118.858  1.00148.59           N  
ANISOU  340  N   ASN A  50    23574  17814  15068  -3715  -1289   -573       N  
ATOM    341  CA  ASN A  50     234.976 155.820 117.553  1.00157.74           C  
ANISOU  341  CA  ASN A  50    24938  18942  16055  -3948   -883   -726       C  
ATOM    342  C   ASN A  50     234.135 157.076 117.687  1.00152.63           C  
ANISOU  342  C   ASN A  50    23842  18442  15710  -3702   -460   -865       C  
ATOM    343  O   ASN A  50     234.243 157.981 116.859  1.00153.70           O  
ANISOU  343  O   ASN A  50    24021  18553  15825  -3729   -215   -972       O  
ATOM    344  CB  ASN A  50     234.231 154.731 116.799  1.00168.89           C  
ANISOU  344  CB  ASN A  50    26765  20267  17140  -4343   -677   -772       C  
ATOM    345  CG  ASN A  50     235.064 153.484 116.655  1.00173.31           C  
ANISOU  345  CG  ASN A  50    27795  20661  17392  -4599  -1125   -619       C  
ATOM    346  OD1 ASN A  50     234.565 152.368 116.784  1.00174.95           O  
ANISOU  346  OD1 ASN A  50    28207  20824  17440  -4790  -1160   -578       O  
ATOM    347  ND2 ASN A  50     236.361 153.671 116.414  1.00174.92           N  
ANISOU  347  ND2 ASN A  50    28164  20771  17528  -4606  -1498   -516       N  
ATOM    348  N   PHE A  51     233.326 157.163 118.740  1.00143.35           N  
ANISOU  348  N   PHE A  51    22247  17404  14814  -3466   -394   -855       N  
ATOM    349  CA  PHE A  51     232.613 158.393 119.033  1.00129.12           C  
ANISOU  349  CA  PHE A  51    19975  15741  13343  -3199    -80   -947       C  
ATOM    350  C   PHE A  51     233.571 159.546 119.275  1.00126.21           C  
ANISOU  350  C   PHE A  51    19408  15394  13151  -2936   -246   -932       C  
ATOM    351  O   PHE A  51     233.357 160.651 118.779  1.00126.87           O  
ANISOU  351  O   PHE A  51    19348  15506  13353  -2850     42  -1038       O  
ATOM    352  CB  PHE A  51     231.693 158.181 120.228  1.00110.24           C  
ANISOU  352  CB  PHE A  51    17212  13479  11195  -3025    -84   -898       C  
ATOM    353  CG  PHE A  51     230.778 159.305 120.449  1.00102.71           C  
ANISOU  353  CG  PHE A  51    15801  12658  10566  -2811    244   -974       C  
ATOM    354  CD1 PHE A  51     229.722 159.523 119.600  1.00103.34           C  
ANISOU  354  CD1 PHE A  51    15841  12758  10665  -2945    721  -1085       C  
ATOM    355  CD2 PHE A  51     230.964 160.138 121.524  1.00 98.60           C  
ANISOU  355  CD2 PHE A  51    14889  12232  10341  -2476     79   -925       C  
ATOM    356  CE1 PHE A  51     228.883 160.568 119.809  1.00102.76           C  
ANISOU  356  CE1 PHE A  51    15322  12795  10928  -2731   1002  -1132       C  
ATOM    357  CE2 PHE A  51     230.124 161.182 121.751  1.00 97.90           C  
ANISOU  357  CE2 PHE A  51    14387  12255  10555  -2286    342   -974       C  
ATOM    358  CZ  PHE A  51     229.072 161.401 120.895  1.00 99.99           C  
ANISOU  358  CZ  PHE A  51    14590  12538  10866  -2406    793  -1070       C  
ATOM    359  N   ALA A  52     234.651 159.308 120.008  1.00120.18           N  
ANISOU  359  N   ALA A  52    18640  14610  12412  -2808   -700   -797       N  
ATOM    360  CA  ALA A  52     235.561 160.411 120.304  1.00124.18           C  
ANISOU  360  CA  ALA A  52    18924  15154  13105  -2561   -852   -771       C  
ATOM    361  C   ALA A  52     236.367 160.802 119.067  1.00133.93           C  
ANISOU  361  C   ALA A  52    20485  16278  14124  -2763   -845   -807       C  
ATOM    362  O   ALA A  52     236.480 161.992 118.740  1.00135.10           O  
ANISOU  362  O   ALA A  52    20491  16455  14387  -2656   -675   -885       O  
ATOM    363  CB  ALA A  52     236.472 160.049 121.478  1.00120.70           C  
ANISOU  363  CB  ALA A  52    18352  14724  12786  -2351  -1303   -611       C  
ATOM    364  N   VAL A  53     236.912 159.813 118.346  1.00143.19           N  
ANISOU  364  N   VAL A  53    22128  17311  14967  -3081  -1034   -747       N  
ATOM    365  CA  VAL A  53     237.637 160.126 117.113  1.00157.59           C  
ANISOU  365  CA  VAL A  53    24332  19008  16536  -3335  -1037   -776       C  
ATOM    366  C   VAL A  53     236.727 160.840 116.135  1.00165.41           C  
ANISOU  366  C   VAL A  53    25401  19980  17467  -3439   -488   -980       C  
ATOM    367  O   VAL A  53     237.142 161.777 115.444  1.00157.51           O  
ANISOU  367  O   VAL A  53    24490  18928  16429  -3467   -380  -1047       O  
ATOM    368  CB  VAL A  53     238.225 158.860 116.468  1.00161.15           C  
ANISOU  368  CB  VAL A  53    25321  19296  16612  -3707  -1321   -673       C  
ATOM    369  CG1 VAL A  53     238.835 159.237 115.121  1.00162.81           C  
ANISOU  369  CG1 VAL A  53    25973  19363  16523  -4019  -1280   -719       C  
ATOM    370  CG2 VAL A  53     239.255 158.236 117.376  1.00165.06           C  
ANISOU  370  CG2 VAL A  53    25726  19784  17203  -3577  -1878   -454       C  
ATOM    371  N   PHE A  54     235.469 160.407 116.068  1.00183.96           N  
ANISOU  371  N   PHE A  54    27714  22363  19818  -3498   -126  -1074       N  
ATOM    372  CA  PHE A  54     234.498 160.997 115.166  1.00197.30           C  
ANISOU  372  CA  PHE A  54    29443  24030  21493  -3576    444  -1262       C  
ATOM    373  C   PHE A  54     234.198 162.438 115.547  1.00200.03           C  
ANISOU  373  C   PHE A  54    29317  24480  22205  -3226    649  -1332       C  
ATOM    374  O   PHE A  54     234.299 163.337 114.708  1.00207.17           O  
ANISOU  374  O   PHE A  54    30338  25305  23072  -3253    904  -1444       O  
ATOM    375  CB  PHE A  54     233.237 160.134 115.171  1.00205.07           C  
ANISOU  375  CB  PHE A  54    30419  25050  22450  -3700    743  -1309       C  
ATOM    376  CG  PHE A  54     232.088 160.720 114.420  1.00212.09           C  
ANISOU  376  CG  PHE A  54    31227  25939  23419  -3721   1366  -1485       C  
ATOM    377  CD1 PHE A  54     232.159 160.900 113.040  1.00222.83           C  
ANISOU  377  CD1 PHE A  54    33037  27132  24497  -3987   1702  -1622       C  
ATOM    378  CD2 PHE A  54     230.911 161.025 115.083  1.00210.57           C  
ANISOU  378  CD2 PHE A  54    30529  25900  23580  -3491   1623  -1505       C  
ATOM    379  CE1 PHE A  54     231.093 161.429 112.341  1.00225.88           C  
ANISOU  379  CE1 PHE A  54    33343  27499  24982  -3982   2321  -1788       C  
ATOM    380  CE2 PHE A  54     229.839 161.539 114.402  1.00218.43           C  
ANISOU  380  CE2 PHE A  54    31403  26892  24697  -3491   2199  -1646       C  
ATOM    381  CZ  PHE A  54     229.925 161.747 113.022  1.00224.95           C  
ANISOU  381  CZ  PHE A  54    32660  27546  25267  -3721   2572  -1794       C  
ATOM    382  N   CYS A  55     233.839 162.682 116.809  1.00193.82           N  
ANISOU  382  N   CYS A  55    28028  23854  21760  -2907    532  -1264       N  
ATOM    383  CA  CYS A  55     233.558 164.044 117.237  1.00180.99           C  
ANISOU  383  CA  CYS A  55    25962  22324  20482  -2583    687  -1311       C  
ATOM    384  C   CYS A  55     234.783 164.936 117.078  1.00171.95           C  
ANISOU  384  C   CYS A  55    24877  21133  19324  -2508    462  -1287       C  
ATOM    385  O   CYS A  55     234.640 166.144 116.849  1.00169.75           O  
ANISOU  385  O   CYS A  55    24429  20858  19210  -2354    683  -1370       O  
ATOM    386  CB  CYS A  55     233.038 164.034 118.677  1.00178.07           C  
ANISOU  386  CB  CYS A  55    25112  22118  20429  -2303    541  -1221       C  
ATOM    387  SG  CYS A  55     231.591 162.956 118.957  1.00182.30           S  
ANISOU  387  SG  CYS A  55    25561  22718  20985  -2420    753  -1219       S  
ATOM    388  N   LEU A  56     235.991 164.361 117.127  1.00165.71           N  
ANISOU  388  N   LEU A  56    24337  20287  18339  -2631     27  -1165       N  
ATOM    389  CA  LEU A  56     237.173 165.185 116.893  1.00162.69           C  
ANISOU  389  CA  LEU A  56    24017  19862  17937  -2604   -193  -1126       C  
ATOM    390  C   LEU A  56     237.344 165.508 115.412  1.00166.75           C  
ANISOU  390  C   LEU A  56    24993  20207  18159  -2895     44  -1242       C  
ATOM    391  O   LEU A  56     237.512 166.674 115.046  1.00158.20           O  
ANISOU  391  O   LEU A  56    23860  19096  17152  -2812    195  -1317       O  
ATOM    392  CB  LEU A  56     238.430 164.512 117.448  1.00161.18           C  
ANISOU  392  CB  LEU A  56    23890  19668  17682  -2628   -747   -932       C  
ATOM    393  CG  LEU A  56     239.686 165.378 117.272  1.00162.70           C  
ANISOU  393  CG  LEU A  56    24092  19839  17889  -2605  -1001   -862       C  
ATOM    394  CD1 LEU A  56     239.621 166.661 118.106  1.00159.72           C  
ANISOU  394  CD1 LEU A  56    23225  19595  17867  -2245   -931   -883       C  
ATOM    395  CD2 LEU A  56     240.906 164.603 117.683  1.00168.86           C  
ANISOU  395  CD2 LEU A  56    24945  20600  18613  -2659  -1532   -652       C  
ATOM    396  N   ARG A  57     237.280 164.492 114.543  1.00176.58           N  
ANISOU  396  N   ARG A  57    26721  21321  19050  -3252     92  -1263       N  
ATOM    397  CA  ARG A  57     237.321 164.717 113.098  1.00185.54           C  
ANISOU  397  CA  ARG A  57    28366  22269  19863  -3566    377  -1393       C  
ATOM    398  C   ARG A  57     236.230 165.666 112.622  1.00195.99           C  
ANISOU  398  C   ARG A  57    29552  23576  21339  -3438    981  -1595       C  
ATOM    399  O   ARG A  57     236.356 166.252 111.540  1.00197.84           O  
ANISOU  399  O   ARG A  57    30138  23650  21382  -3603   1242  -1717       O  
ATOM    400  CB  ARG A  57     237.207 163.388 112.348  1.00176.83           C  
ANISOU  400  CB  ARG A  57    27791  21035  18362  -3970    385  -1392       C  
ATOM    401  CG  ARG A  57     238.486 162.620 112.378  1.00161.36           C  
ANISOU  401  CG  ARG A  57    26126  19009  16173  -4183   -204  -1197       C  
ATOM    402  CD  ARG A  57     238.535 161.566 111.329  1.00155.23           C  
ANISOU  402  CD  ARG A  57    26002  18048  14930  -4654   -188  -1209       C  
ATOM    403  NE  ARG A  57     239.800 160.859 111.448  1.00154.43           N  
ANISOU  403  NE  ARG A  57    26130  17887  14661  -4831   -818   -983       N  
ATOM    404  CZ  ARG A  57     240.187 159.880 110.643  1.00169.41           C  
ANISOU  404  CZ  ARG A  57    28621  19610  16136  -5267   -999   -920       C  
ATOM    405  NH1 ARG A  57     239.385 159.475 109.660  1.00184.66           N  
ANISOU  405  NH1 ARG A  57    31003  21413  17747  -5579   -560  -1085       N  
ATOM    406  NH2 ARG A  57     241.370 159.298 110.825  1.00166.15           N  
ANISOU  406  NH2 ARG A  57    28352  19146  15630  -5393  -1616   -683       N  
ATOM    407  N   ILE A  58     235.150 165.805 113.384  1.00198.46           N  
ANISOU  407  N   ILE A  58    29381  24036  21989  -3160   1207  -1625       N  
ATOM    408  CA  ILE A  58     234.177 166.847 113.077  1.00195.69           C  
ANISOU  408  CA  ILE A  58    28796  23682  21877  -2970   1726  -1779       C  
ATOM    409  C   ILE A  58     234.699 168.189 113.542  1.00178.84           C  
ANISOU  409  C   ILE A  58    26358  21596  19998  -2683   1592  -1757       C  
ATOM    410  O   ILE A  58     234.754 169.155 112.773  1.00177.62           O  
ANISOU  410  O   ILE A  58    26346  21320  19823  -2681   1856  -1871       O  
ATOM    411  CB  ILE A  58     232.822 166.563 113.749  1.00211.54           C  
ANISOU  411  CB  ILE A  58    30359  25833  24183  -2787   1978  -1787       C  
ATOM    412  CG1 ILE A  58     232.289 165.177 113.423  1.00219.67           C  
ANISOU  412  CG1 ILE A  58    31653  26837  24974  -3075   2081  -1789       C  
ATOM    413  CG2 ILE A  58     231.801 167.584 113.281  1.00219.81           C  
ANISOU  413  CG2 ILE A  58    31184  26849  25483  -2614   2533  -1932       C  
ATOM    414  CD1 ILE A  58     231.330 164.675 114.497  1.00217.89           C  
ANISOU  414  CD1 ILE A  58    30967  26795  25028  -2908   2059  -1709       C  
ATOM    415  N   ALA A  59     235.067 168.257 114.827  1.00160.27           N  
ANISOU  415  N   ALA A  59    23598  19412  17884  -2441   1198  -1612       N  
ATOM    416  CA  ALA A  59     235.535 169.498 115.421  1.00142.68           C  
ANISOU  416  CA  ALA A  59    21047  17251  15913  -2163   1057  -1577       C  
ATOM    417  C   ALA A  59     236.596 170.169 114.568  1.00129.30           C  
ANISOU  417  C   ALA A  59    19709  15414  14004  -2319    970  -1603       C  
ATOM    418  O   ALA A  59     236.642 171.401 114.499  1.00127.09           O  
ANISOU  418  O   ALA A  59    19290  15114  13883  -2155   1094  -1657       O  
ATOM    419  CB  ALA A  59     236.073 169.227 116.829  1.00137.02           C  
ANISOU  419  CB  ALA A  59    19987  16700  15374  -1969    593  -1406       C  
ATOM    420  N   VAL A  60     237.426 169.387 113.876  1.00123.83           N  
ANISOU  420  N   VAL A  60    19503  14608  12940  -2657    755  -1559       N  
ATOM    421  CA  VAL A  60     238.599 169.943 113.205  1.00131.66           C  
ANISOU  421  CA  VAL A  60    20828  15479  13719  -2838    550  -1533       C  
ATOM    422  C   VAL A  60     238.337 170.125 111.715  1.00141.13           C  
ANISOU  422  C   VAL A  60    22575  16445  14601  -3128    952  -1706       C  
ATOM    423  O   VAL A  60     239.277 170.148 110.911  1.00141.15           O  
ANISOU  423  O   VAL A  60    23049  16301  14282  -3430    771  -1682       O  
ATOM    424  CB  VAL A  60     239.842 169.055 113.426  1.00138.65           C  
ANISOU  424  CB  VAL A  60    21895  16376  14410  -3036    -23  -1335       C  
ATOM    425  CG1 VAL A  60     240.378 169.204 114.840  1.00143.47           C  
ANISOU  425  CG1 VAL A  60    21984  17183  15346  -2726   -412  -1169       C  
ATOM    426  CG2 VAL A  60     239.530 167.602 113.137  1.00138.30           C  
ANISOU  426  CG2 VAL A  60    22149  16280  14118  -3286    -44  -1315       C  
ATOM    427  N   SER A  61     237.071 170.281 111.338  1.00154.43           N  
ANISOU  427  N   SER A  61    24207  18088  16382  -3046   1504  -1875       N  
ATOM    428  CA  SER A  61     236.697 170.260 109.928  1.00169.79           C  
ANISOU  428  CA  SER A  61    26699  19797  18016  -3327   1962  -2055       C  
ATOM    429  C   SER A  61     237.306 171.429 109.154  1.00159.68           C  
ANISOU  429  C   SER A  61    25712  18340  16619  -3390   2047  -2136       C  
ATOM    430  O   SER A  61     237.556 172.503 109.699  1.00158.32           O  
ANISOU  430  O   SER A  61    25197  18240  16717  -3122   1942  -2103       O  
ATOM    431  CB  SER A  61     235.174 170.286 109.775  1.00185.76           C  
ANISOU  431  CB  SER A  61    28505  21824  20253  -3167   2569  -2207       C  
ATOM    432  OG  SER A  61     234.803 170.796 108.503  1.00190.63           O  
ANISOU  432  OG  SER A  61    29537  22201  20694  -3306   3101  -2406       O  
ATOM    433  N   GLU A  62     237.567 171.207 107.874  1.00145.21           N  
ANISOU  433  N   GLU A  62    24556  16263  14353  -3773   2228  -2238       N  
ATOM    434  CA  GLU A  62     237.912 172.301 106.988  1.00160.01           C  
ANISOU  434  CA  GLU A  62    26786  17923  16087  -3856   2434  -2357       C  
ATOM    435  C   GLU A  62     236.709 172.887 106.275  1.00200.97           C  
ANISOU  435  C   GLU A  62    32029  22953  21378  -3727   3180  -2596       C  
ATOM    436  O   GLU A  62     236.839 173.956 105.675  1.00202.32           O  
ANISOU  436  O   GLU A  62    32405  22945  21523  -3701   3407  -2707       O  
ATOM    437  CB  GLU A  62     238.910 171.841 105.937  1.00151.44           C  
ANISOU  437  CB  GLU A  62    26474  16621  14447  -4372   2221  -2338       C  
ATOM    438  CG  GLU A  62     238.214 171.101 104.800  1.00153.60           C  
ANISOU  438  CG  GLU A  62    27322  16679  14362  -4688   2718  -2514       C  
ATOM    439  CD  GLU A  62     239.150 170.663 103.680  1.00153.51           C  
ANISOU  439  CD  GLU A  62    28159  16416  13751  -5246   2529  -2504       C  
ATOM    440  OE1 GLU A  62     240.235 171.262 103.549  1.00154.77           O  
ANISOU  440  OE1 GLU A  62    28507  16517  13784  -5376   2140  -2408       O  
ATOM    441  OE2 GLU A  62     238.839 169.673 102.979  1.00149.79           O  
ANISOU  441  OE2 GLU A  62    28166  15817  12930  -5579   2723  -2569       O  
ATOM    442  N   ASP A  63     235.550 172.214 106.305  1.00251.60           N  
ANISOU  442  N   ASP A  63    38268  29416  27913  -3653   3572  -2671       N  
ATOM    443  CA  ASP A  63     234.423 172.587 105.448  1.00269.91           C  
ANISOU  443  CA  ASP A  63    40709  31553  30290  -3591   4329  -2896       C  
ATOM    444  C   ASP A  63     233.060 172.626 106.123  1.00266.19           C  
ANISOU  444  C   ASP A  63    39565  31254  30321  -3209   4676  -2914       C  
ATOM    445  O   ASP A  63     232.126 173.183 105.535  1.00274.28           O  
ANISOU  445  O   ASP A  63    40557  32141  31515  -3064   5296  -3077       O  
ATOM    446  CB  ASP A  63     234.323 171.628 104.254  1.00290.41           C  
ANISOU  446  CB  ASP A  63    44024  33932  32387  -4047   4636  -3018       C  
ATOM    447  CG  ASP A  63     234.817 172.244 102.966  1.00304.86           C  
ANISOU  447  CG  ASP A  63    46584  35424  33826  -4320   4897  -3177       C  
ATOM    448  OD1 ASP A  63     235.396 173.350 103.020  1.00308.69           O  
ANISOU  448  OD1 ASP A  63    47040  35852  34396  -4190   4747  -3168       O  
ATOM    449  OD2 ASP A  63     234.593 171.632 101.900  1.00312.61           O  
ANISOU  449  OD2 ASP A  63    48186  36185  34407  -4675   5274  -3317       O  
ATOM    450  N   ALA A  64     232.891 172.046 107.307  1.00247.86           N  
ANISOU  450  N   ALA A  64    36722  29211  28244  -3050   4313  -2748       N  
ATOM    451  CA  ALA A  64     231.588 172.011 107.952  1.00228.50           C  
ANISOU  451  CA  ALA A  64    33652  26922  26244  -2739   4601  -2741       C  
ATOM    452  C   ALA A  64     231.253 173.366 108.570  1.00210.18           C  
ANISOU  452  C   ALA A  64    30790  24665  24403  -2304   4647  -2723       C  
ATOM    453  O   ALA A  64     232.127 174.065 109.088  1.00200.32           O  
ANISOU  453  O   ALA A  64    29454  23463  23197  -2199   4233  -2637       O  
ATOM    454  CB  ALA A  64     231.567 170.919 109.020  1.00224.77           C  
ANISOU  454  CB  ALA A  64    32872  26702  25828  -2750   4168  -2565       C  
ATOM    455  N   ASN A  65     229.974 173.729 108.535  1.00201.04           N  
ANISOU  455  N   ASN A  65    29251  23512  23624  -2055   5145  -2791       N  
ATOM    456  CA  ASN A  65     229.578 175.042 109.020  1.00193.94           C  
ANISOU  456  CA  ASN A  65    27868  22637  23183  -1653   5219  -2772       C  
ATOM    457  C   ASN A  65     229.814 175.135 110.519  1.00189.91           C  
ANISOU  457  C   ASN A  65    26815  22403  22939  -1437   4644  -2568       C  
ATOM    458  O   ASN A  65     230.208 174.153 111.157  1.00183.57           O  
ANISOU  458  O   ASN A  65    25998  21763  21987  -1578   4241  -2452       O  
ATOM    459  CB  ASN A  65     228.116 175.313 108.734  1.00198.98           C  
ANISOU  459  CB  ASN A  65    28154  23235  24215  -1428   5835  -2848       C  
ATOM    460  CG  ASN A  65     227.241 174.185 109.174  1.00201.11           C  
ANISOU  460  CG  ASN A  65    28122  23693  24596  -1483   5888  -2772       C  
ATOM    461  OD1 ASN A  65     227.617 173.390 110.032  1.00190.22           O  
ANISOU  461  OD1 ASN A  65    26638  22515  23121  -1578   5398  -2631       O  
ATOM    462  ND2 ASN A  65     226.058 174.099 108.590  1.00211.14           N  
ANISOU  462  ND2 ASN A  65    29250  24893  26079  -1423   6498  -2859       N  
ATOM    463  N   LYS A  66     229.511 176.289 111.095  1.00200.89           N  
ANISOU  463  N   LYS A  66    27764  23834  24730  -1093   4628  -2524       N  
ATOM    464  CA  LYS A  66     229.884 176.596 112.475  1.00197.90           C  
ANISOU  464  CA  LYS A  66    26949  23678  24566   -898   4090  -2346       C  
ATOM    465  C   LYS A  66     229.090 175.857 113.550  1.00188.63           C  
ANISOU  465  C   LYS A  66    25284  22745  23641   -799   3935  -2209       C  
ATOM    466  O   LYS A  66     229.692 175.110 114.351  1.00187.89           O  
ANISOU  466  O   LYS A  66    25177  22808  23405   -896   3477  -2093       O  
ATOM    467  CB  LYS A  66     229.768 178.101 112.731  1.00203.59           C  
ANISOU  467  CB  LYS A  66    27386  24346  25621   -583   4129  -2340       C  
ATOM    468  CG  LYS A  66     230.891 178.913 112.155  1.00207.01           C  
ANISOU  468  CG  LYS A  66    28241  24608  25807   -670   4028  -2408       C  
ATOM    469  CD  LYS A  66     230.762 180.357 112.576  1.00213.60           C  
ANISOU  469  CD  LYS A  66    28760  25413  26985   -356   4010  -2377       C  
ATOM    470  CE  LYS A  66     231.763 181.225 111.850  1.00226.00           C  
ANISOU  470  CE  LYS A  66    30785  26776  28309   -458   3987  -2461       C  
ATOM    471  NZ  LYS A  66     231.698 182.645 112.307  1.00232.73           N  
ANISOU  471  NZ  LYS A  66    31351  27597  29480   -166   3931  -2421       N  
ATOM    472  N   PRO A  67     227.760 176.052 113.623  1.00153.35           N  
ANISOU  472  N   PRO A  67    20403  18307  19556   -608   4291  -2204       N  
ATOM    473  CA  PRO A  67     227.006 175.459 114.737  1.00157.81           C  
ANISOU  473  CA  PRO A  67    20485  19103  20372   -522   4092  -2049       C  
ATOM    474  C   PRO A  67     227.382 174.013 114.966  1.00173.83           C  
ANISOU  474  C   PRO A  67    22744  21235  22070   -802   3839  -2006       C  
ATOM    475  O   PRO A  67     227.427 173.528 116.107  1.00170.64           O  
ANISOU  475  O   PRO A  67    22095  21015  21726   -772   3440  -1863       O  
ATOM    476  CB  PRO A  67     225.544 175.607 114.279  1.00156.12           C  
ANISOU  476  CB  PRO A  67    19952  18850  20516   -397   4631  -2082       C  
ATOM    477  CG  PRO A  67     225.554 176.660 113.252  1.00115.28           C  
ANISOU  477  CG  PRO A  67    14959  13437  15403   -285   5045  -2228       C  
ATOM    478  CD  PRO A  67     226.858 176.566 112.572  1.00135.01           C  
ANISOU  478  CD  PRO A  67    18095  15794  17410   -522   4926  -2341       C  
ATOM    479  N   LEU A  68     227.745 173.339 113.881  1.00198.03           N  
ANISOU  479  N   LEU A  68    26333  24157  24753  -1089   4050  -2129       N  
ATOM    480  CA  LEU A  68     228.004 171.910 113.887  1.00202.29           C  
ANISOU  480  CA  LEU A  68    27150  24751  24959  -1388   3878  -2099       C  
ATOM    481  C   LEU A  68     229.353 171.588 114.522  1.00189.91           C  
ANISOU  481  C   LEU A  68    25778  23244  23135  -1476   3278  -2003       C  
ATOM    482  O   LEU A  68     229.469 170.625 115.290  1.00189.67           O  
ANISOU  482  O   LEU A  68    25687  23346  23032  -1553   2950  -1890       O  
ATOM    483  CB  LEU A  68     227.926 171.396 112.447  1.00223.91           C  
ANISOU  483  CB  LEU A  68    30418  27289  27367  -1679   4328  -2265       C  
ATOM    484  CG  LEU A  68     227.446 169.970 112.204  1.00238.44           C  
ANISOU  484  CG  LEU A  68    32436  29166  28994  -1965   4443  -2264       C  
ATOM    485  CD1 LEU A  68     226.123 169.778 112.901  1.00244.23           C  
ANISOU  485  CD1 LEU A  68    32588  30073  30135  -1798   4592  -2176       C  
ATOM    486  CD2 LEU A  68     227.276 169.745 110.723  1.00244.82           C  
ANISOU  486  CD2 LEU A  68    33757  29747  29516  -2219   4982  -2450       C  
ATOM    487  N   ARG A  69     230.387 172.366 114.207  1.00147.46           N  
ANISOU  487  N   ARG A  69    20638  17764  17626  -1468   3133  -2037       N  
ATOM    488  CA  ARG A  69     231.653 172.167 114.889  1.00120.21           C  
ANISOU  488  CA  ARG A  69    17279  14386  14010  -1512   2567  -1921       C  
ATOM    489  C   ARG A  69     231.505 172.494 116.349  1.00111.16           C  
ANISOU  489  C   ARG A  69    15604  13438  13196  -1229   2254  -1781       C  
ATOM    490  O   ARG A  69     232.099 171.838 117.212  1.00119.91           O  
ANISOU  490  O   ARG A  69    16672  14658  14232  -1252   1835  -1661       O  
ATOM    491  CB  ARG A  69     232.719 173.040 114.270  1.00118.24           C  
ANISOU  491  CB  ARG A  69    17340  13996  13592  -1562   2488  -1972       C  
ATOM    492  CG  ARG A  69     232.820 172.866 112.810  1.00130.40           C  
ANISOU  492  CG  ARG A  69    19439  15309  14798  -1845   2827  -2122       C  
ATOM    493  CD  ARG A  69     233.533 174.054 112.271  1.00139.52           C  
ANISOU  493  CD  ARG A  69    20795  16318  15898  -1820   2845  -2184       C  
ATOM    494  NE  ARG A  69     234.142 173.772 110.984  1.00152.09           N  
ANISOU  494  NE  ARG A  69    23055  17688  17045  -2178   2962  -2285       N  
ATOM    495  CZ  ARG A  69     235.201 174.421 110.515  1.00158.42           C  
ANISOU  495  CZ  ARG A  69    24190  18364  17639  -2302   2781  -2291       C  
ATOM    496  NH1 ARG A  69     235.777 175.368 111.255  1.00157.87           N  
ANISOU  496  NH1 ARG A  69    23819  18386  17780  -2087   2479  -2201       N  
ATOM    497  NH2 ARG A  69     235.704 174.100 109.327  1.00163.23           N  
ANISOU  497  NH2 ARG A  69    25451  18756  17811  -2670   2882  -2378       N  
ATOM    498  N   GLN A  70     230.692 173.502 116.642  1.00101.64           N  
ANISOU  498  N   GLN A  70    14002  12261  12356   -963   2461  -1791       N  
ATOM    499  CA  GLN A  70     230.341 173.760 118.024  1.00117.24           C  
ANISOU  499  CA  GLN A  70    15490  14416  14642   -725   2202  -1657       C  
ATOM    500  C   GLN A  70     229.802 172.505 118.690  1.00141.26           C  
ANISOU  500  C   GLN A  70    18420  17586  17666   -814   2076  -1571       C  
ATOM    501  O   GLN A  70     230.229 172.129 119.788  1.00138.58           O  
ANISOU  501  O   GLN A  70    17964  17365  17327   -768   1681  -1454       O  
ATOM    502  CB  GLN A  70     229.294 174.841 118.070  1.00121.09           C  
ANISOU  502  CB  GLN A  70    15591  14894  15523   -476   2496  -1673       C  
ATOM    503  CG  GLN A  70     229.670 176.029 117.297  1.00134.13           C  
ANISOU  503  CG  GLN A  70    17386  16386  17192   -396   2686  -1772       C  
ATOM    504  CD  GLN A  70     228.646 177.082 117.493  1.00152.69           C  
ANISOU  504  CD  GLN A  70    19315  18729  19971   -121   2917  -1756       C  
ATOM    505  OE1 GLN A  70     227.566 176.795 118.007  1.00158.83           O  
ANISOU  505  OE1 GLN A  70    19723  19612  21014    -35   2990  -1678       O  
ATOM    506  NE2 GLN A  70     228.945 178.308 117.079  1.00159.91           N  
ANISOU  506  NE2 GLN A  70    20281  19510  20966     10   3023  -1816       N  
ATOM    507  N   GLY A  71     228.831 171.865 118.043  1.00156.36           N  
ANISOU  507  N   GLY A  71    20370  19469  19572   -942   2433  -1628       N  
ATOM    508  CA  GLY A  71     228.225 170.676 118.623  1.00159.30           C  
ANISOU  508  CA  GLY A  71    20645  19956  19927  -1052   2337  -1544       C  
ATOM    509  C   GLY A  71     229.215 169.540 118.779  1.00155.56           C  
ANISOU  509  C   GLY A  71    20540  19480  19087  -1268   1985  -1503       C  
ATOM    510  O   GLY A  71     229.225 168.837 119.792  1.00154.33           O  
ANISOU  510  O   GLY A  71    20270  19432  18936  -1262   1674  -1390       O  
ATOM    511  N   ALA A  72     230.048 169.337 117.768  1.00132.69           N  
ANISOU  511  N   ALA A  72    18108  16442  15865  -1469   2026  -1588       N  
ATOM    512  CA  ALA A  72     231.109 168.354 117.888  1.00121.99           C  
ANISOU  512  CA  ALA A  72    17099  15068  14183  -1664   1644  -1525       C  
ATOM    513  C   ALA A  72     231.938 168.610 119.134  1.00128.90           C  
ANISOU  513  C   ALA A  72    17761  16046  15170  -1467   1172  -1396       C  
ATOM    514  O   ALA A  72     232.284 167.671 119.855  1.00134.40           O  
ANISOU  514  O   ALA A  72    18497  16794  15775  -1515    852  -1294       O  
ATOM    515  CB  ALA A  72     231.992 168.377 116.647  1.00116.06           C  
ANISOU  515  CB  ALA A  72    16861  14142  13094  -1896   1706  -1614       C  
ATOM    516  N   LEU A  73     232.239 169.882 119.429  1.00124.43           N  
ANISOU  516  N   LEU A  73    16969  15499  14808  -1240   1140  -1398       N  
ATOM    517  CA  LEU A  73     233.041 170.174 120.623  1.00117.11           C  
ANISOU  517  CA  LEU A  73    15841  14668  13989  -1056    730  -1282       C  
ATOM    518  C   LEU A  73     232.254 169.949 121.903  1.00111.87           C  
ANISOU  518  C   LEU A  73    14810  14139  13557   -894    632  -1194       C  
ATOM    519  O   LEU A  73     232.802 169.466 122.903  1.00124.12           O  
ANISOU  519  O   LEU A  73    16319  15749  15090   -838    295  -1093       O  
ATOM    520  CB  LEU A  73     233.586 171.599 120.591  1.00119.37           C  
ANISOU  520  CB  LEU A  73    16009  14936  14410   -886    724  -1305       C  
ATOM    521  CG  LEU A  73     234.938 171.792 119.906  1.00125.35           C  
ANISOU  521  CG  LEU A  73    17102  15597  14928  -1023    555  -1311       C  
ATOM    522  CD1 LEU A  73     235.380 173.232 120.073  1.00125.77           C  
ANISOU  522  CD1 LEU A  73    16985  15653  15149   -840    533  -1319       C  
ATOM    523  CD2 LEU A  73     235.958 170.837 120.533  1.00123.50           C  
ANISOU  523  CD2 LEU A  73    16969  15405  14550  -1092    124  -1182       C  
ATOM    524  N   ILE A  74     230.981 170.309 121.904  1.00 99.50           N  
ANISOU  524  N   ILE A  74    12978  12612  12217   -818    919  -1223       N  
ATOM    525  CA  ILE A  74     230.150 169.956 123.039  1.00107.35           C  
ANISOU  525  CA  ILE A  74    13672  13723  13392   -732    813  -1127       C  
ATOM    526  C   ILE A  74     230.231 168.469 123.294  1.00128.27           C  
ANISOU  526  C   ILE A  74    16539  16380  15818   -921    642  -1075       C  
ATOM    527  O   ILE A  74     230.359 168.028 124.436  1.00131.97           O  
ANISOU  527  O   ILE A  74    16923  16910  16308   -857    357   -978       O  
ATOM    528  CB  ILE A  74     228.719 170.423 122.793  1.00105.95           C  
ANISOU  528  CB  ILE A  74    13194  13577  13486   -677   1160  -1147       C  
ATOM    529  CG1 ILE A  74     228.711 171.918 123.019  1.00120.91           C  
ANISOU  529  CG1 ILE A  74    14818  15475  15647   -433   1194  -1148       C  
ATOM    530  CG2 ILE A  74     227.744 169.673 123.673  1.00 92.00           C  
ANISOU  530  CG2 ILE A  74    11217  11915  11825   -712   1078  -1044       C  
ATOM    531  CD1 ILE A  74     227.561 172.575 122.420  1.00133.49           C  
ANISOU  531  CD1 ILE A  74    16170  17045  17507   -362   1574  -1186       C  
ATOM    532  N   SER A  75     230.227 167.676 122.226  1.00144.72           N  
ANISOU  532  N   SER A  75    18949  18379  17659  -1164    809  -1142       N  
ATOM    533  CA  SER A  75     230.276 166.222 122.377  1.00158.15           C  
ANISOU  533  CA  SER A  75    20894  20068  19128  -1370    650  -1091       C  
ATOM    534  C   SER A  75     231.633 165.749 122.884  1.00152.08           C  
ANISOU  534  C   SER A  75    20335  19263  18184  -1361    230  -1015       C  
ATOM    535  O   SER A  75     231.707 164.815 123.685  1.00148.10           O  
ANISOU  535  O   SER A  75    19878  18777  17618  -1385    -15   -928       O  
ATOM    536  CB  SER A  75     229.943 165.544 121.051  1.00177.11           C  
ANISOU  536  CB  SER A  75    23623  22376  21296  -1655    950  -1183       C  
ATOM    537  OG  SER A  75     228.578 165.730 120.718  1.00186.63           O  
ANISOU  537  OG  SER A  75    24598  23624  22688  -1669   1346  -1229       O  
ATOM    538  N   LEU A  76     232.721 166.347 122.396  1.00151.78           N  
ANISOU  538  N   LEU A  76    20436  19163  18069  -1336    143  -1040       N  
ATOM    539  CA  LEU A  76     234.037 165.991 122.921  1.00137.71           C  
ANISOU  539  CA  LEU A  76    18780  17357  16186  -1300   -262   -943       C  
ATOM    540  C   LEU A  76     234.142 166.335 124.388  1.00117.08           C  
ANISOU  540  C   LEU A  76    15844  14840  13801  -1032   -474   -858       C  
ATOM    541  O   LEU A  76     234.913 165.713 125.120  1.00114.16           O  
ANISOU  541  O   LEU A  76    15534  14456  13384   -983   -782   -763       O  
ATOM    542  CB  LEU A  76     235.158 166.693 122.158  1.00147.06           C  
ANISOU  542  CB  LEU A  76    20126  18473  17279  -1330   -325   -965       C  
ATOM    543  CG  LEU A  76     235.429 166.214 120.737  1.00155.25           C  
ANISOU  543  CG  LEU A  76    21606  19376  18006  -1642   -217  -1027       C  
ATOM    544  CD1 LEU A  76     236.504 167.082 120.083  1.00155.15           C  
ANISOU  544  CD1 LEU A  76    21728  19298  17924  -1668   -298  -1038       C  
ATOM    545  CD2 LEU A  76     235.831 164.742 120.767  1.00161.25           C  
ANISOU  545  CD2 LEU A  76    22664  20075  18526  -1842   -479   -936       C  
ATOM    546  N   LEU A  77     233.388 167.322 124.830  1.00108.76           N  
ANISOU  546  N   LEU A  77    14460  13867  12995   -858   -311   -887       N  
ATOM    547  CA  LEU A  77     233.417 167.651 126.237  1.00107.77           C  
ANISOU  547  CA  LEU A  77    14072  13820  13057   -636   -497   -811       C  
ATOM    548  C   LEU A  77     232.406 166.838 127.031  1.00111.73           C  
ANISOU  548  C   LEU A  77    14502  14361  13589   -669   -514   -762       C  
ATOM    549  O   LEU A  77     232.555 166.723 128.248  1.00112.69           O  
ANISOU  549  O   LEU A  77    14529  14510  13778   -539   -716   -690       O  
ATOM    550  CB  LEU A  77     233.197 169.159 126.410  1.00108.75           C  
ANISOU  550  CB  LEU A  77    13901  13999  13420   -445   -373   -843       C  
ATOM    551  CG  LEU A  77     234.360 169.982 125.801  1.00117.56           C  
ANISOU  551  CG  LEU A  77    15101  15072  14494   -410   -416   -872       C  
ATOM    552  CD1 LEU A  77     233.982 171.416 125.436  1.00121.41           C  
ANISOU  552  CD1 LEU A  77    15395  15571  15164   -299   -199   -938       C  
ATOM    553  CD2 LEU A  77     235.579 169.998 126.708  1.00118.12           C  
ANISOU  553  CD2 LEU A  77    15146  15163  14572   -283   -733   -783       C  
ATOM    554  N   CYS A  78     231.408 166.244 126.370  1.00124.40           N  
ANISOU  554  N   CYS A  78    16173  15961  15133   -857   -300   -799       N  
ATOM    555  CA  CYS A  78     230.386 165.448 127.048  1.00140.07           C  
ANISOU  555  CA  CYS A  78    18094  17987  17140   -933   -315   -742       C  
ATOM    556  C   CYS A  78     230.690 163.971 127.071  1.00125.93           C  
ANISOU  556  C   CYS A  78    16631  16124  15092  -1115   -483   -701       C  
ATOM    557  O   CYS A  78     230.175 163.253 127.932  1.00116.41           O  
ANISOU  557  O   CYS A  78    15424  14931  13876  -1149   -604   -634       O  
ATOM    558  CB  CYS A  78     229.016 165.600 126.377  1.00166.83           C  
ANISOU  558  CB  CYS A  78    21321  21424  20643  -1045     25   -783       C  
ATOM    559  SG  CYS A  78     228.213 167.199 126.507  1.00190.70           S  
ANISOU  559  SG  CYS A  78    23894  24528  24035   -835    228   -792       S  
ATOM    560  N   SER A  79     231.481 163.507 126.126  1.00129.89           N  
ANISOU  560  N   SER A  79    17437  16538  15379  -1252   -502   -735       N  
ATOM    561  CA  SER A  79     231.720 162.095 125.953  1.00142.90           C  
ANISOU  561  CA  SER A  79    19429  18098  16768  -1460   -648   -693       C  
ATOM    562  C   SER A  79     232.350 161.449 127.176  1.00139.97           C  
ANISOU  562  C   SER A  79    19115  17686  16381  -1340   -999   -589       C  
ATOM    563  O   SER A  79     232.249 160.229 127.325  1.00135.23           O  
ANISOU  563  O   SER A  79    18756  17015  15609  -1491  -1124   -539       O  
ATOM    564  CB  SER A  79     232.581 161.907 124.705  1.00155.36           C  
ANISOU  564  CB  SER A  79    21329  19577  18124  -1626   -639   -735       C  
ATOM    565  OG  SER A  79     233.950 162.125 124.995  1.00155.59           O  
ANISOU  565  OG  SER A  79    21408  19562  18149  -1490   -933   -674       O  
ATOM    566  N   HIS A  80     232.938 162.237 128.075  1.00146.93           N  
ANISOU  566  N   HIS A  80    19787  18602  17439  -1074  -1135   -558       N  
ATOM    567  CA  HIS A  80     233.678 161.665 129.194  1.00161.26           C  
ANISOU  567  CA  HIS A  80    21673  20352  19245   -935  -1430   -469       C  
ATOM    568  C   HIS A  80     232.801 160.795 130.083  1.00164.46           C  
ANISOU  568  C   HIS A  80    22134  20740  19613   -995  -1481   -425       C  
ATOM    569  O   HIS A  80     233.263 159.772 130.595  1.00163.89           O  
ANISOU  569  O   HIS A  80    22288  20558  19424  -1003  -1696   -358       O  
ATOM    570  CB  HIS A  80     234.284 162.774 130.048  1.00178.95           C  
ANISOU  570  CB  HIS A  80    23653  22643  21697   -647  -1495   -457       C  
ATOM    571  CG  HIS A  80     233.263 163.648 130.707  1.00198.22           C  
ANISOU  571  CG  HIS A  80    25808  25186  24321   -555  -1347   -484       C  
ATOM    572  ND1 HIS A  80     232.715 164.754 130.094  1.00204.12           N  
ANISOU  572  ND1 HIS A  80    26336  26020  25199   -547  -1122   -548       N  
ATOM    573  CD2 HIS A  80     232.708 163.589 131.940  1.00203.31           C  
ANISOU  573  CD2 HIS A  80    26368  25843  25038   -473  -1410   -443       C  
ATOM    574  CE1 HIS A  80     231.854 165.331 130.917  1.00205.16           C  
ANISOU  574  CE1 HIS A  80    26236  26222  25494   -463  -1073   -532       C  
ATOM    575  NE2 HIS A  80     231.835 164.644 132.045  1.00202.89           N  
ANISOU  575  NE2 HIS A  80    26037  25893  25160   -432  -1251   -469       N  
ATOM    576  N   SER A  81     231.548 161.188 130.288  1.00170.36           N  
ANISOU  576  N   SER A  81    22680  21582  20466  -1040  -1300   -450       N  
ATOM    577  CA  SER A  81     230.703 160.564 131.297  1.00182.48           C  
ANISOU  577  CA  SER A  81    24233  23111  21991  -1091  -1375   -393       C  
ATOM    578  C   SER A  81     230.330 159.137 130.893  1.00199.19           C  
ANISOU  578  C   SER A  81    26658  25150  23876  -1361  -1410   -367       C  
ATOM    579  O   SER A  81     230.610 158.689 129.780  1.00197.88           O  
ANISOU  579  O   SER A  81    26678  24945  23560  -1522  -1347   -398       O  
ATOM    580  CB  SER A  81     229.444 161.404 131.514  1.00178.59           C  
ANISOU  580  CB  SER A  81    23416  22748  21693  -1099  -1195   -400       C  
ATOM    581  OG  SER A  81     228.425 160.661 132.165  1.00178.26           O  
ANISOU  581  OG  SER A  81    23419  22708  21606  -1255  -1244   -335       O  
ATOM    582  N   GLN A  82     229.712 158.409 131.830  1.00212.96           N  
ANISOU  582  N   GLN A  82    28491  26858  25568  -1429  -1524   -305       N  
ATOM    583  CA  GLN A  82     228.985 157.180 131.509  1.00218.02           C  
ANISOU  583  CA  GLN A  82    29368  27456  26014  -1725  -1516   -275       C  
ATOM    584  C   GLN A  82     227.521 157.509 131.202  1.00215.78           C  
ANISOU  584  C   GLN A  82    28833  27316  25840  -1901  -1274   -279       C  
ATOM    585  O   GLN A  82     227.128 157.580 130.031  1.00224.68           O  
ANISOU  585  O   GLN A  82    29913  28500  26954  -2054  -1031   -332       O  
ATOM    586  CB  GLN A  82     229.058 156.131 132.645  1.00216.60           C  
ANISOU  586  CB  GLN A  82    29457  27140  25701  -1740  -1770   -197       C  
ATOM    587  CG  GLN A  82     230.381 155.359 132.800  1.00213.67           C  
ANISOU  587  CG  GLN A  82    29403  26587  25195  -1632  -2008   -166       C  
ATOM    588  CD  GLN A  82     230.416 154.537 134.092  1.00214.57           C  
ANISOU  588  CD  GLN A  82    29747  26550  25229  -1580  -2222   -100       C  
ATOM    589  OE1 GLN A  82     229.395 154.357 134.749  1.00214.43           O  
ANISOU  589  OE1 GLN A  82    29725  26555  25193  -1700  -2208    -75       O  
ATOM    590  NE2 GLN A  82     231.587 154.031 134.451  1.00219.58           N  
ANISOU  590  NE2 GLN A  82    30590  27019  25823  -1406  -2421    -62       N  
ATOM    591  N   VAL A  83     226.705 157.706 132.238  1.00199.18           N  
ANISOU  591  N   VAL A  83    26569  25262  23849  -1888  -1334   -217       N  
ATOM    592  CA  VAL A  83     225.309 158.089 132.036  1.00187.84           C  
ANISOU  592  CA  VAL A  83    24830  23970  22572  -2038  -1139   -186       C  
ATOM    593  C   VAL A  83     225.300 159.508 131.476  1.00183.70           C  
ANISOU  593  C   VAL A  83    23941  23554  22303  -1857   -927   -245       C  
ATOM    594  O   VAL A  83     225.521 160.475 132.208  1.00163.63           O  
ANISOU  594  O   VAL A  83    21208  21039  19925  -1635  -1009   -233       O  
ATOM    595  CB  VAL A  83     224.504 157.992 133.337  1.00184.29           C  
ANISOU  595  CB  VAL A  83    24316  23533  22173  -2085  -1311    -80       C  
ATOM    596  CG1 VAL A  83     223.099 158.490 133.115  1.00186.75           C  
ANISOU  596  CG1 VAL A  83    24252  24003  22702  -2228  -1137    -19       C  
ATOM    597  CG2 VAL A  83     224.466 156.552 133.835  1.00188.14           C  
ANISOU  597  CG2 VAL A  83    25202  23891  22391  -2285  -1505    -26       C  
ATOM    598  N   MET A  84     225.075 159.635 130.167  1.00211.80           N  
ANISOU  598  N   MET A  84    27437  27157  25879  -1956   -645   -313       N  
ATOM    599  CA  MET A  84     225.097 160.930 129.499  1.00220.93           C  
ANISOU  599  CA  MET A  84    28300  28386  27259  -1791   -416   -381       C  
ATOM    600  C   MET A  84     223.708 161.481 129.223  1.00221.86           C  
ANISOU  600  C   MET A  84    28027  28629  27642  -1859   -164   -342       C  
ATOM    601  O   MET A  84     223.594 162.553 128.625  1.00221.06           O  
ANISOU  601  O   MET A  84    27669  28572  27750  -1722     56   -394       O  
ATOM    602  CB  MET A  84     225.885 160.852 128.184  1.00240.35           C  
ANISOU  602  CB  MET A  84    30974  30780  29567  -1830   -247   -494       C  
ATOM    603  CG  MET A  84     227.386 160.618 128.364  1.00252.95           C  
ANISOU  603  CG  MET A  84    32868  32262  30981  -1714   -503   -514       C  
ATOM    604  SD  MET A  84     228.304 160.208 126.851  1.00265.90           S  
ANISOU  604  SD  MET A  84    34865  33800  32367  -1861   -395   -606       S  
ATOM    605  CE  MET A  84     228.070 161.693 125.877  1.00271.58           C  
ANISOU  605  CE  MET A  84    35304  34584  33298  -1749    -37   -712       C  
ATOM    606  N   ARG A  85     222.648 160.777 129.625  1.00218.77           N  
ANISOU  606  N   ARG A  85    27577  28288  27258  -2070   -193   -242       N  
ATOM    607  CA  ARG A  85     221.305 161.330 129.488  1.00208.52           C  
ANISOU  607  CA  ARG A  85    25845  27118  26267  -2124      7   -166       C  
ATOM    608  C   ARG A  85     221.160 162.594 130.334  1.00201.70           C  
ANISOU  608  C   ARG A  85    24650  26307  25682  -1886   -124   -101       C  
ATOM    609  O   ARG A  85     220.750 163.649 129.837  1.00197.21           O  
ANISOU  609  O   ARG A  85    23735  25798  25399  -1755     89   -110       O  
ATOM    610  CB  ARG A  85     220.261 160.273 129.879  1.00201.01           C  
ANISOU  610  CB  ARG A  85    24908  26212  25256  -2424    -60    -44       C  
ATOM    611  CG  ARG A  85     218.838 160.477 129.332  1.00193.19           C  
ANISOU  611  CG  ARG A  85    23498  25354  24552  -2568    228     36       C  
ATOM    612  CD  ARG A  85     218.799 160.684 127.822  1.00185.14           C  
ANISOU  612  CD  ARG A  85    22420  24339  23588  -2572    682    -91       C  
ATOM    613  NE  ARG A  85     218.907 162.098 127.462  1.00175.65           N  
ANISOU  613  NE  ARG A  85    20904  23155  22680  -2284    856   -142       N  
ATOM    614  CZ  ARG A  85     218.896 162.563 126.216  1.00171.04           C  
ANISOU  614  CZ  ARG A  85    20245  22551  22189  -2227   1264   -260       C  
ATOM    615  NH1 ARG A  85     218.744 161.726 125.199  1.00175.02           N  
ANISOU  615  NH1 ARG A  85    20962  23026  22512  -2453   1559   -339       N  
ATOM    616  NH2 ARG A  85     219.017 163.865 125.988  1.00166.34           N  
ANISOU  616  NH2 ARG A  85    19391  21954  21857  -1957   1388   -299       N  
ATOM    617  N   ASN A  86     221.531 162.512 131.612  1.00203.33           N  
ANISOU  617  N   ASN A  86    24987  26470  25799  -1826   -467    -38       N  
ATOM    618  CA  ASN A  86     221.298 163.631 132.515  1.00210.08           C  
ANISOU  618  CA  ASN A  86    25570  27368  26884  -1655   -614     40       C  
ATOM    619  C   ASN A  86     222.245 164.775 132.251  1.00197.38           C  
ANISOU  619  C   ASN A  86    23901  25733  25362  -1367   -553    -60       C  
ATOM    620  O   ASN A  86     221.893 165.924 132.506  1.00193.77           O  
ANISOU  620  O   ASN A  86    23134  25325  25163  -1226   -549    -12       O  
ATOM    621  CB  ASN A  86     221.429 163.180 133.961  1.00240.35           C  
ANISOU  621  CB  ASN A  86    29623  31141  30559  -1698   -968    124       C  
ATOM    622  CG  ASN A  86     220.300 162.277 134.376  1.00270.53           C  
ANISOU  622  CG  ASN A  86    33449  34998  34341  -1998  -1065    259       C  
ATOM    623  OD1 ASN A  86     219.336 162.098 133.628  1.00281.65           O  
ANISOU  623  OD1 ASN A  86    34619  36501  35893  -2163   -865    308       O  
ATOM    624  ND2 ASN A  86     220.397 161.705 135.574  1.00279.38           N  
ANISOU  624  ND2 ASN A  86    34846  36036  35271  -2079  -1358    322       N  
ATOM    625  N   HIS A  87     223.439 164.490 131.736  1.00200.98           N  
ANISOU  625  N   HIS A  87    24648  26107  25610  -1293   -524   -185       N  
ATOM    626  CA  HIS A  87     224.374 165.558 131.395  1.00204.28           C  
ANISOU  626  CA  HIS A  87    25016  26501  26099  -1050   -464   -276       C  
ATOM    627  C   HIS A  87     223.915 166.326 130.156  1.00209.51           C  
ANISOU  627  C   HIS A  87    25432  27207  26966  -1016   -123   -335       C  
ATOM    628  O   HIS A  87     224.057 167.553 130.096  1.00210.57           O  
ANISOU  628  O   HIS A  87    25354  27354  27298   -822    -67   -353       O  
ATOM    629  CB  HIS A  87     225.774 164.964 131.198  1.00197.86           C  
ANISOU  629  CB  HIS A  87    24577  25587  25013  -1011   -562   -363       C  
ATOM    630  CG  HIS A  87     226.823 165.959 130.804  1.00182.64           C  
ANISOU  630  CG  HIS A  87    22628  23635  23131   -801   -521   -446       C  
ATOM    631  ND1 HIS A  87     227.351 166.876 131.686  1.00175.90           N  
ANISOU  631  ND1 HIS A  87    21671  22785  22377   -592   -673   -425       N  
ATOM    632  CD2 HIS A  87     227.465 166.155 129.629  1.00178.67           C  
ANISOU  632  CD2 HIS A  87    22224  23096  22565   -794   -354   -545       C  
ATOM    633  CE1 HIS A  87     228.264 167.602 131.067  1.00175.41           C  
ANISOU  633  CE1 HIS A  87    21617  22702  22328   -461   -603   -503       C  
ATOM    634  NE2 HIS A  87     228.350 167.187 129.817  1.00176.55           N  
ANISOU  634  NE2 HIS A  87    21890  22818  22372   -583   -419   -575       N  
ATOM    635  N   VAL A  88     223.327 165.640 129.173  1.00205.91           N  
ANISOU  635  N   VAL A  88    25005  26761  26469  -1205    126   -366       N  
ATOM    636  CA  VAL A  88     222.740 166.358 128.046  1.00200.86           C  
ANISOU  636  CA  VAL A  88    24118  26148  26051  -1169    500   -419       C  
ATOM    637  C   VAL A  88     221.396 166.982 128.415  1.00195.09           C  
ANISOU  637  C   VAL A  88    22921  25514  25688  -1145    559   -287       C  
ATOM    638  O   VAL A  88     220.983 167.956 127.778  1.00194.26           O  
ANISOU  638  O   VAL A  88    22532  25420  25858  -1013    812   -307       O  
ATOM    639  CB  VAL A  88     222.623 165.441 126.813  1.00203.33           C  
ANISOU  639  CB  VAL A  88    24651  26423  26182  -1385    791   -510       C  
ATOM    640  CG1 VAL A  88     222.251 166.248 125.582  1.00203.79           C  
ANISOU  640  CG1 VAL A  88    24533  26465  26434  -1316   1219   -601       C  
ATOM    641  CG2 VAL A  88     223.948 164.751 126.553  1.00204.80           C  
ANISOU  641  CG2 VAL A  88    25311  26505  26000  -1438    652   -601       C  
ATOM    642  N   ALA A  89     220.715 166.476 129.451  1.00200.71           N  
ANISOU  642  N   ALA A  89    23552  26286  26421  -1269    315   -140       N  
ATOM    643  CA  ALA A  89     219.564 167.192 130.000  1.00205.50           C  
ANISOU  643  CA  ALA A  89    23716  26981  27384  -1239    267     22       C  
ATOM    644  C   ALA A  89     219.998 168.480 130.691  1.00212.46           C  
ANISOU  644  C   ALA A  89    24470  27844  28413   -990     82     46       C  
ATOM    645  O   ALA A  89     219.312 169.505 130.607  1.00210.12           O  
ANISOU  645  O   ALA A  89    23791  27585  28462   -873    161    125       O  
ATOM    646  CB  ALA A  89     218.800 166.293 130.971  1.00201.40           C  
ANISOU  646  CB  ALA A  89    23206  26516  26802  -1476      9    181       C  
ATOM    647  N   LEU A  90     221.133 168.428 131.387  1.00217.44           N  
ANISOU  647  N   LEU A  90    25413  28410  28792   -909   -162    -12       N  
ATOM    648  CA  LEU A  90     221.752 169.603 131.989  1.00218.95           C  
ANISOU  648  CA  LEU A  90    25551  28574  29066   -684   -312    -16       C  
ATOM    649  C   LEU A  90     222.226 170.580 130.921  1.00208.14           C  
ANISOU  649  C   LEU A  90    24089  27171  27823   -494    -47   -135       C  
ATOM    650  O   LEU A  90     222.272 171.792 131.164  1.00204.76           O  
ANISOU  650  O   LEU A  90    23469  26737  27592   -317    -87   -107       O  
ATOM    651  CB  LEU A  90     222.920 169.144 132.860  1.00231.89           C  
ANISOU  651  CB  LEU A  90    27566  30147  30396   -654   -572    -64       C  
ATOM    652  CG  LEU A  90     223.175 169.680 134.260  1.00238.35           C  
ANISOU  652  CG  LEU A  90    28417  30945  31201   -571   -870     11       C  
ATOM    653  CD1 LEU A  90     221.913 169.558 135.120  1.00242.63           C  
ANISOU  653  CD1 LEU A  90    28792  31535  31861   -734  -1044    189       C  
ATOM    654  CD2 LEU A  90     224.322 168.880 134.868  1.00237.27           C  
ANISOU  654  CD2 LEU A  90    28681  30726  30746   -559  -1030    -57       C  
ATOM    655  N   ALA A  91     222.621 170.058 129.757  1.00198.54           N  
ANISOU  655  N   ALA A  91    23053  25916  26466   -547    210   -267       N  
ATOM    656  CA  ALA A  91     222.791 170.894 128.573  1.00194.87           C  
ANISOU  656  CA  ALA A  91    22505  25406  26132   -420    526   -376       C  
ATOM    657  C   ALA A  91     221.465 171.540 128.173  1.00190.32           C  
ANISOU  657  C   ALA A  91    21494  24871  25948   -379    759   -293       C  
ATOM    658  O   ALA A  91     221.406 172.744 127.901  1.00201.12           O  
ANISOU  658  O   ALA A  91    22655  26205  27557   -186    865   -300       O  
ATOM    659  CB  ALA A  91     223.375 170.068 127.420  1.00197.42           C  
ANISOU  659  CB  ALA A  91    23158  25664  26187   -545    749   -522       C  
ATOM    660  N   GLY A  92     220.387 170.756 128.142  1.00171.63           N  
ANISOU  660  N   GLY A  92    18972  22573  23668   -559    837   -200       N  
ATOM    661  CA  GLY A  92     219.088 171.303 127.786  1.00159.14           C  
ANISOU  661  CA  GLY A  92    16926  21037  22502   -522   1056    -93       C  
ATOM    662  C   GLY A  92     218.543 172.302 128.784  1.00159.69           C  
ANISOU  662  C   GLY A  92    16650  21148  22877   -397    789     85       C  
ATOM    663  O   GLY A  92     217.614 173.049 128.457  1.00155.84           O  
ANISOU  663  O   GLY A  92    15748  20675  22790   -298    952    182       O  
ATOM    664  N   LYS A  93     219.110 172.345 129.987  1.00164.50           N  
ANISOU  664  N   LYS A  93    17431  21762  23308   -398    388    135       N  
ATOM    665  CA  LYS A  93     218.563 173.205 131.030  1.00179.87           C  
ANISOU  665  CA  LYS A  93    19109  23740  25495   -334     97    318       C  
ATOM    666  C   LYS A  93     218.734 174.685 130.687  1.00195.75           C  
ANISOU  666  C   LYS A  93    20920  25689  27765    -71    192    298       C  
ATOM    667  O   LYS A  93     217.941 175.524 131.131  1.00203.28           O  
ANISOU  667  O   LYS A  93    21529  26660  29047     -6     66    470       O  
ATOM    668  CB  LYS A  93     219.226 172.853 132.370  1.00168.11           C  
ANISOU  668  CB  LYS A  93    17931  22244  23701   -408   -307    347       C  
ATOM    669  CG  LYS A  93     218.600 173.485 133.609  1.00160.84           C  
ANISOU  669  CG  LYS A  93    16825  21348  22939   -432   -654    550       C  
ATOM    670  CD  LYS A  93     219.432 174.647 134.114  1.00162.22           C  
ANISOU  670  CD  LYS A  93    17082  21458  23096   -232   -795    511       C  
ATOM    671  CE  LYS A  93     218.848 175.238 135.383  1.00165.92           C  
ANISOU  671  CE  LYS A  93    17437  21933  23671   -292  -1156    713       C  
ATOM    672  NZ  LYS A  93     219.570 176.480 135.759  1.00166.58           N  
ANISOU  672  NZ  LYS A  93    17570  21953  23769   -102  -1253    680       N  
ATOM    673  N   GLN A  94     219.730 175.020 129.876  1.00196.59           N  
ANISOU  673  N   GLN A  94    21245  25715  27736     65    402    105       N  
ATOM    674  CA  GLN A  94     220.021 176.414 129.578  1.00195.71           C  
ANISOU  674  CA  GLN A  94    21014  25526  27821    302    474     73       C  
ATOM    675  C   GLN A  94     219.104 176.894 128.464  1.00238.26           C  
ANISOU  675  C   GLN A  94    26065  30878  33585    403    860     84       C  
ATOM    676  O   GLN A  94     219.334 176.602 127.289  1.00228.71           O  
ANISOU  676  O   GLN A  94    24987  29610  32301    408   1231    -76       O  
ATOM    677  CB  GLN A  94     221.486 176.583 129.203  1.00166.55           C  
ANISOU  677  CB  GLN A  94    17705  21756  23821    382    516   -123       C  
ATOM    678  CG  GLN A  94     221.763 177.983 128.836  1.00145.56           C  
ANISOU  678  CG  GLN A  94    14947  19010  21349    600    603   -157       C  
ATOM    679  CD  GLN A  94     221.126 178.907 129.816  1.00129.39           C  
ANISOU  679  CD  GLN A  94    12605  16982  19573    681    339     31       C  
ATOM    680  OE1 GLN A  94     220.441 179.847 129.436  1.00132.41           O  
ANISOU  680  OE1 GLN A  94    12686  17316  20310    823    461    101       O  
ATOM    681  NE2 GLN A  94     221.384 178.679 131.093  1.00122.60           N  
ANISOU  681  NE2 GLN A  94    11860  16178  18545    593    -28    115       N  
ATOM    682  N   ASN A  95     218.085 177.664 128.830  1.00292.33           N  
ANISOU  682  N   ASN A  95    32489  37744  40840    485    776    276       N  
ATOM    683  CA  ASN A  95     217.024 178.038 127.904  1.00307.37           C  
ANISOU  683  CA  ASN A  95    33993  39620  43176    586   1133    332       C  
ATOM    684  C   ASN A  95     217.430 179.107 126.891  1.00303.90           C  
ANISOU  684  C   ASN A  95    33567  39029  42873    837   1455    192       C  
ATOM    685  O   ASN A  95     216.635 179.408 125.992  1.00313.59           O  
ANISOU  685  O   ASN A  95    34501  40198  44450    948   1828    205       O  
ATOM    686  CB  ASN A  95     215.792 178.525 128.681  1.00323.05           C  
ANISOU  686  CB  ASN A  95    35490  41668  45586    590    888    622       C  
ATOM    687  CG  ASN A  95     214.923 177.384 129.185  1.00331.67           C  
ANISOU  687  CG  ASN A  95    36442  42898  46679    324    753    778       C  
ATOM    688  OD1 ASN A  95     214.701 177.235 130.387  1.00333.83           O  
ANISOU  688  OD1 ASN A  95    36709  43240  46889    180    320    946       O  
ATOM    689  ND2 ASN A  95     214.439 176.562 128.260  1.00334.57           N  
ANISOU  689  ND2 ASN A  95    36729  43297  47094    235   1133    719       N  
ATOM    690  N   GLU A  96     218.623 179.688 126.994  1.00287.53           N  
ANISOU  690  N   GLU A  96    31823  36880  40547    926   1341     62       N  
ATOM    691  CA  GLU A  96     218.921 180.820 126.125  1.00233.11           C  
ANISOU  691  CA  GLU A  96    24933  29830  33808   1155   1605    -43       C  
ATOM    692  C   GLU A  96     219.239 180.367 124.704  1.00200.55           C  
ANISOU  692  C   GLU A  96    21052  25613  29537   1139   2092   -266       C  
ATOM    693  O   GLU A  96     218.807 181.006 123.741  1.00193.73           O  
ANISOU  693  O   GLU A  96    20046  24619  28944   1302   2474   -315       O  
ATOM    694  CB  GLU A  96     220.073 181.632 126.702  1.00224.58           C  
ANISOU  694  CB  GLU A  96    24116  28703  32512   1232   1318    -94       C  
ATOM    695  CG  GLU A  96     220.151 183.024 126.156  1.00217.94           C  
ANISOU  695  CG  GLU A  96    23193  27703  31910   1470   1466   -121       C  
ATOM    696  CD  GLU A  96     220.827 183.073 124.807  1.00210.53           C  
ANISOU  696  CD  GLU A  96    22559  26626  30806   1516   1877   -358       C  
ATOM    697  OE1 GLU A  96     221.532 182.104 124.442  1.00204.11           O  
ANISOU  697  OE1 GLU A  96    22090  25845  29616   1348   1954   -504       O  
ATOM    698  OE2 GLU A  96     220.677 184.105 124.124  1.00212.65           O  
ANISOU  698  OE2 GLU A  96    22751  26736  31311   1711   2105   -393       O  
ATOM    699  N   ALA A  97     220.000 179.289 124.546  1.00186.29           N  
ANISOU  699  N   ALA A  97    19634  23849  27298    942   2090   -399       N  
ATOM    700  CA  ALA A  97     220.276 178.746 123.221  1.00172.10           C  
ANISOU  700  CA  ALA A  97    18115  21960  25315    870   2527   -599       C  
ATOM    701  C   ALA A  97     219.241 177.660 122.901  1.00168.63           C  
ANISOU  701  C   ALA A  97    17499  21603  24971    711   2762   -552       C  
ATOM    702  O   ALA A  97     218.156 177.641 123.487  1.00180.42           O  
ANISOU  702  O   ALA A  97    18560  23194  26797    720   2665   -356       O  
ATOM    703  CB  ALA A  97     221.724 178.242 123.150  1.00164.61           C  
ANISOU  703  CB  ALA A  97    17697  20993  23853    737   2379   -756       C  
ATOM    704  N   THR A  98     219.540 176.761 121.954  1.00149.29           N  
ANISOU  704  N   THR A  98    15379  19110  22235    545   3069   -717       N  
ATOM    705  CA  THR A  98     218.624 175.675 121.592  1.00131.14           C  
ANISOU  705  CA  THR A  98    12959  16885  19983    362   3318   -686       C  
ATOM    706  C   THR A  98     219.408 174.499 121.036  1.00109.76           C  
ANISOU  706  C   THR A  98    10774  14158  16772    106   3398   -851       C  
ATOM    707  O   THR A  98     220.071 174.643 120.004  1.00110.32           O  
ANISOU  707  O   THR A  98    11205  14081  16632     99   3680  -1040       O  
ATOM    708  CB  THR A  98     217.576 176.122 120.568  1.00121.02           C  
ANISOU  708  CB  THR A  98    11360  15513  19109    492   3870   -700       C  
ATOM    709  OG1 THR A  98     216.736 177.144 121.119  1.00117.98           O  
ANISOU  709  OG1 THR A  98    10438  15149  19241    724   3764   -506       O  
ATOM    710  CG2 THR A  98     216.740 174.958 120.155  1.00126.23           C  
ANISOU  710  CG2 THR A  98    11931  16253  19777    275   4151   -681       C  
ATOM    711  N   LEU A  99     219.289 173.336 121.699  1.00108.77           N  
ANISOU  711  N   LEU A  99    10704  14166  16458   -117   3147   -769       N  
ATOM    712  CA  LEU A  99     220.070 172.141 121.394  1.00139.35           C  
ANISOU  712  CA  LEU A  99    15076  18028  19845   -372   3110   -885       C  
ATOM    713  C   LEU A  99     219.155 170.947 121.155  1.00137.90           C  
ANISOU  713  C   LEU A  99    14826  17923  19647   -615   3305   -840       C  
ATOM    714  O   LEU A  99     218.117 170.811 121.809  1.00129.33           O  
ANISOU  714  O   LEU A  99    13326  16962  18852   -630   3217   -663       O  
ATOM    715  CB  LEU A  99     221.035 171.788 122.541  1.00130.88           C  
ANISOU  715  CB  LEU A  99    14220  17018  18488   -418   2556   -832       C  
ATOM    716  CG  LEU A  99     221.927 172.845 123.213  1.00133.95           C  
ANISOU  716  CG  LEU A  99    14625  17382  18890   -208   2239   -822       C  
ATOM    717  CD1 LEU A  99     222.899 172.183 124.206  1.00125.03           C  
ANISOU  717  CD1 LEU A  99    13766  16304  17437   -296   1779   -790       C  
ATOM    718  CD2 LEU A  99     222.675 173.728 122.218  1.00138.63           C  
ANISOU  718  CD2 LEU A  99    15425  17822  19426    -86   2475   -982       C  
ATOM    719  N   ALA A 100     219.566 170.062 120.247  1.00171.01           N  
ANISOU  719  N   ALA A 100    19449  22043  23485   -832   3538   -988       N  
ATOM    720  CA  ALA A 100     218.836 168.842 119.919  1.00182.94           C  
ANISOU  720  CA  ALA A 100    20990  23612  24905  -1105   3741   -968       C  
ATOM    721  C   ALA A 100     219.610 167.606 120.384  1.00175.61           C  
ANISOU  721  C   ALA A 100    20500  22713  23512  -1357   3374   -970       C  
ATOM    722  O   ALA A 100     220.764 167.682 120.812  1.00177.90           O  
ANISOU  722  O   ALA A 100    21080  22962  23550  -1312   3018  -1003       O  
ATOM    723  CB  ALA A 100     218.534 168.776 118.415  1.00194.70           C  
ANISOU  723  CB  ALA A 100    22635  24974  26369  -1180   4373  -1135       C  
ATOM    724  N   VAL A 101     218.960 166.446 120.267  1.00162.97           N  
ANISOU  724  N   VAL A 101    18939  21174  21809  -1625   3478   -928       N  
ATOM    725  CA  VAL A 101     219.446 165.211 120.875  1.00145.48           C  
ANISOU  725  CA  VAL A 101    17063  18994  19220  -1862   3104   -885       C  
ATOM    726  C   VAL A 101     220.239 164.358 119.892  1.00141.69           C  
ANISOU  726  C   VAL A 101    17174  18386  18276  -2099   3247  -1042       C  
ATOM    727  O   VAL A 101     221.419 164.070 120.131  1.00135.41           O  
ANISOU  727  O   VAL A 101    16767  17525  17157  -2124   2908  -1078       O  
ATOM    728  CB  VAL A 101     218.274 164.412 121.455  1.00144.67           C  
ANISOU  728  CB  VAL A 101    16676  19033  19259  -2046   3061   -721       C  
ATOM    729  CG1 VAL A 101     218.704 163.006 121.743  1.00151.33           C  
ANISOU  729  CG1 VAL A 101    17953  19869  19676  -2336   2802   -711       C  
ATOM    730  CG2 VAL A 101     217.792 165.092 122.713  1.00137.15           C  
ANISOU  730  CG2 VAL A 101    15271  18194  18646  -1862   2720   -537       C  
ATOM    731  N   LEU A 102     219.603 163.943 118.794  1.00149.75           N  
ANISOU  731  N   LEU A 102    18269  19365  19265  -2284   3744  -1126       N  
ATOM    732  CA  LEU A 102     220.248 163.113 117.773  1.00172.77           C  
ANISOU  732  CA  LEU A 102    21779  22144  21721  -2557   3915  -1273       C  
ATOM    733  C   LEU A 102     220.969 161.925 118.415  1.00183.94           C  
ANISOU  733  C   LEU A 102    23579  23564  22745  -2769   3430  -1209       C  
ATOM    734  O   LEU A 102     222.200 161.826 118.457  1.00182.39           O  
ANISOU  734  O   LEU A 102    23771  23274  22255  -2768   3122  -1252       O  
ATOM    735  CB  LEU A 102     221.208 163.933 116.907  1.00185.03           C  
ANISOU  735  CB  LEU A 102    23639  23529  23135  -2443   4062  -1439       C  
ATOM    736  CG  LEU A 102     220.772 165.319 116.429  1.00193.14           C  
ANISOU  736  CG  LEU A 102    24324  24513  24546  -2156   4443  -1503       C  
ATOM    737  CD1 LEU A 102     221.763 165.869 115.403  1.00197.77           C  
ANISOU  737  CD1 LEU A 102    25368  24899  24878  -2147   4615  -1686       C  
ATOM    738  CD2 LEU A 102     219.373 165.244 115.843  1.00196.74           C  
ANISOU  738  CD2 LEU A 102    24445  25005  25301  -2201   5004  -1502       C  
ATOM    739  N   GLU A 103     220.143 161.034 118.947  1.00204.78           N  
ANISOU  739  N   GLU A 103    26077  26314  25417  -2948   3361  -1089       N  
ATOM    740  CA  GLU A 103     220.598 159.779 119.525  1.00213.97           C  
ANISOU  740  CA  GLU A 103    27597  27471  26232  -3177   2957  -1019       C  
ATOM    741  C   GLU A 103     221.301 158.945 118.467  1.00213.73           C  
ANISOU  741  C   GLU A 103    28186  27286  25736  -3461   3079  -1143       C  
ATOM    742  O   GLU A 103     220.658 158.185 117.745  1.00218.47           O  
ANISOU  742  O   GLU A 103    28932  27873  26203  -3750   3412  -1178       O  
ATOM    743  CB  GLU A 103     219.403 159.021 120.107  1.00231.58           C  
ANISOU  743  CB  GLU A 103    29560  29837  28593  -3356   2953   -875       C  
ATOM    744  CG  GLU A 103     219.762 157.894 121.037  1.00239.71           C  
ANISOU  744  CG  GLU A 103    30865  30866  29348  -3523   2467   -770       C  
ATOM    745  CD  GLU A 103     218.693 157.681 122.083  1.00245.44           C  
ANISOU  745  CD  GLU A 103    31191  31742  30323  -3559   2309   -591       C  
ATOM    746  OE1 GLU A 103     217.532 158.090 121.843  1.00247.00           O  
ANISOU  746  OE1 GLU A 103    30934  32051  30862  -3561   2641   -541       O  
ATOM    747  OE2 GLU A 103     219.021 157.126 123.150  1.00249.06           O  
ANISOU  747  OE2 GLU A 103    31788  32196  30646  -3582   1851   -493       O  
ATOM    748  N   ILE A 104     222.617 159.056 118.372  1.00192.93           N  
ANISOU  748  N   ILE A 104    25925  24532  22848  -3406   2801  -1198       N  
ATOM    749  CA  ILE A 104     223.336 158.458 117.258  1.00185.81           C  
ANISOU  749  CA  ILE A 104    25619  23465  21517  -3673   2914  -1312       C  
ATOM    750  C   ILE A 104     223.224 156.941 117.248  1.00203.62           C  
ANISOU  750  C   ILE A 104    28246  25689  23432  -4038   2787  -1256       C  
ATOM    751  O   ILE A 104     223.720 156.289 116.326  1.00199.22           O  
ANISOU  751  O   ILE A 104    28220  24989  22487  -4321   2869  -1332       O  
ATOM    752  CB  ILE A 104     224.802 158.861 117.305  1.00166.90           C  
ANISOU  752  CB  ILE A 104    23505  20962  18948  -3545   2550  -1335       C  
ATOM    753  CG1 ILE A 104     225.399 158.270 118.570  1.00163.79           C  
ANISOU  753  CG1 ILE A 104    23123  20607  18504  -3475   1960  -1188       C  
ATOM    754  CG2 ILE A 104     224.908 160.363 117.317  1.00163.85           C  
ANISOU  754  CG2 ILE A 104    22773  20600  18882  -3204   2673  -1388       C  
ATOM    755  CD1 ILE A 104     226.857 158.302 118.578  1.00160.31           C  
ANISOU  755  CD1 ILE A 104    23010  20053  17847  -3427   1582  -1181       C  
ATOM    756  N   ASP A 105     222.614 156.361 118.284  1.00237.87           N  
ANISOU  756  N   ASP A 105    32348  30144  27886  -4053   2556  -1116       N  
ATOM    757  CA  ASP A 105     222.283 154.933 118.314  1.00249.32           C  
ANISOU  757  CA  ASP A 105    34100  31576  29053  -4410   2475  -1053       C  
ATOM    758  C   ASP A 105     223.442 153.999 117.987  1.00251.38           C  
ANISOU  758  C   ASP A 105    35012  31662  28841  -4627   2162  -1063       C  
ATOM    759  O   ASP A 105     223.216 152.819 117.712  1.00255.99           O  
ANISOU  759  O   ASP A 105    35943  32191  29131  -4972   2163  -1036       O  
ATOM    760  CB  ASP A 105     221.119 154.625 117.361  1.00258.91           C  
ANISOU  760  CB  ASP A 105    35266  32827  30282  -4678   3058  -1116       C  
ATOM    761  CG  ASP A 105     219.747 154.879 117.974  1.00265.37           C  
ANISOU  761  CG  ASP A 105    35466  33839  31525  -4601   3230  -1013       C  
ATOM    762  OD1 ASP A 105     219.473 154.326 119.060  1.00265.04           O  
ANISOU  762  OD1 ASP A 105    35304  33878  31521  -4630   2862   -864       O  
ATOM    763  OD2 ASP A 105     218.935 155.611 117.366  1.00268.25           O  
ANISOU  763  OD2 ASP A 105    35475  34263  32186  -4522   3729  -1071       O  
ATOM    764  N   GLY A 106     224.640 154.554 117.894  1.00229.89           N  
ANISOU  764  N   GLY A 106    32457  28845  26046  -4452   1930  -1099       N  
ATOM    765  CA  GLY A 106     225.818 153.764 117.619  1.00215.36           C  
ANISOU  765  CA  GLY A 106    31188  26836  23805  -4631   1579  -1077       C  
ATOM    766  C   GLY A 106     226.049 153.570 116.145  1.00219.01           C  
ANISOU  766  C   GLY A 106    32129  27154  23932  -4938   1898  -1202       C  
ATOM    767  O   GLY A 106     225.155 153.776 115.332  1.00218.46           O  
ANISOU  767  O   GLY A 106    31997  27108  23900  -5068   2440  -1311       O  
ATOM    768  N   PHE A 107     227.259 153.148 115.803  1.00237.86           N  
ANISOU  768  N   PHE A 107    35008  29379  25990  -5066   1560  -1178       N  
ATOM    769  CA  PHE A 107     227.645 152.904 114.424  1.00245.39           C  
ANISOU  769  CA  PHE A 107    36520  30161  26557  -5402   1777  -1280       C  
ATOM    770  C   PHE A 107     228.086 151.454 114.352  1.00253.56           C  
ANISOU  770  C   PHE A 107    38096  31063  27181  -5756   1431  -1179       C  
ATOM    771  O   PHE A 107     228.535 150.888 115.345  1.00246.51           O  
ANISOU  771  O   PHE A 107    37168  30175  26319  -5652    933  -1029       O  
ATOM    772  CB  PHE A 107     228.801 153.807 114.010  1.00247.47           C  
ANISOU  772  CB  PHE A 107    36911  30331  26786  -5262   1629  -1320       C  
ATOM    773  CG  PHE A 107     228.378 155.126 113.422  1.00250.45           C  
ANISOU  773  CG  PHE A 107    37024  30746  27391  -5084   2124  -1477       C  
ATOM    774  CD1 PHE A 107     229.149 155.741 112.455  1.00261.44           C  
ANISOU  774  CD1 PHE A 107    38752  31992  28593  -5159   2212  -1572       C  
ATOM    775  CD2 PHE A 107     227.221 155.755 113.834  1.00251.98           C  
ANISOU  775  CD2 PHE A 107    36645  31105  27991  -4850   2484  -1516       C  
ATOM    776  CE1 PHE A 107     228.778 156.964 111.927  1.00257.48           C  
ANISOU  776  CE1 PHE A 107    38033  31498  28300  -4983   2667  -1717       C  
ATOM    777  CE2 PHE A 107     226.836 156.975 113.306  1.00242.84           C  
ANISOU  777  CE2 PHE A 107    35237  29962  27070  -4663   2929  -1647       C  
ATOM    778  CZ  PHE A 107     227.617 157.582 112.347  1.00239.65           C  
ANISOU  778  CZ  PHE A 107    35189  29399  26469  -4722   3034  -1756       C  
ATOM    779  N   THR A 108     228.029 150.854 113.175  1.00271.27           N  
ANISOU  779  N   THR A 108    40881  33163  29026  -6175   1680  -1255       N  
ATOM    780  CA  THR A 108     228.374 149.446 113.070  1.00279.01           C  
ANISOU  780  CA  THR A 108    42403  34006  29603  -6543   1357  -1151       C  
ATOM    781  C   THR A 108     229.873 149.260 113.021  1.00304.71           C  
ANISOU  781  C   THR A 108    46041  37095  32639  -6564    784  -1042       C  
ATOM    782  O   THR A 108     230.626 150.164 113.352  1.00303.17           O  
ANISOU  782  O   THR A 108    45602  36928  32661  -6246    575  -1023       O  
ATOM    783  CB  THR A 108     227.712 148.765 111.861  1.00266.87           C  
ANISOU  783  CB  THR A 108    41342  32368  27687  -7032   1829  -1260       C  
ATOM    784  OG1 THR A 108     228.637 148.684 110.770  1.00269.17           O  
ANISOU  784  OG1 THR A 108    42264  32443  27564  -7318   1767  -1304       O  
ATOM    785  CG2 THR A 108     226.465 149.520 111.447  1.00256.39           C  
ANISOU  785  CG2 THR A 108    39618  31175  26621  -6958   2550  -1422       C  
ATOM    786  N   ASN A 109     230.299 148.060 112.648  1.00322.79           N  
ANISOU  786  N   ASN A 109    48917  39214  34515  -6945    509   -953       N  
ATOM    787  CA  ASN A 109     231.717 147.733 112.561  1.00333.10           C  
ANISOU  787  CA  ASN A 109    50612  40345  35606  -7011    -79   -812       C  
ATOM    788  C   ASN A 109     232.406 148.636 111.552  1.00326.22           C  
ANISOU  788  C   ASN A 109    49955  39385  34611  -7072     44   -905       C  
ATOM    789  O   ASN A 109     233.505 149.127 111.798  1.00311.78           O  
ANISOU  789  O   ASN A 109    48061  37522  32880  -6876   -365   -810       O  
ATOM    790  CB  ASN A 109     231.881 146.275 112.154  1.00356.44           C  
ANISOU  790  CB  ASN A 109    54211  43115  38105  -7476   -323   -710       C  
ATOM    791  CG  ASN A 109     230.857 145.850 111.124  1.00371.73           C  
ANISOU  791  CG  ASN A 109    56493  45018  39731  -7911    258   -862       C  
ATOM    792  OD1 ASN A 109     230.194 146.695 110.520  1.00378.38           O  
ANISOU  792  OD1 ASN A 109    57161  45938  40667  -7883    846  -1049       O  
ATOM    793  ND2 ASN A 109     230.722 144.546 110.915  1.00375.77           N  
ANISOU  793  ND2 ASN A 109    57495  45402  39879  -8312    115   -781       N  
ATOM    794  N   GLY A 110     231.758 148.884 110.418  1.00287.99           N  
ANISOU  794  N   GLY A 110    45367  34498  29560  -7345    628  -1091       N  
ATOM    795  CA  GLY A 110     232.320 149.790 109.449  1.00252.98           C  
ANISOU  795  CA  GLY A 110    41160  29962  24998  -7409    800  -1200       C  
ATOM    796  C   GLY A 110     232.298 151.120 110.160  1.00254.85           C  
ANISOU  796  C   GLY A 110    40708  30379  25744  -6880    869  -1241       C  
ATOM    797  O   GLY A 110     231.300 151.521 110.730  1.00225.64           O  
ANISOU  797  O   GLY A 110    36474  26860  22399  -6614   1201  -1309       O  
ATOM    798  N   VAL A 111     233.372 151.870 110.069  1.00280.91           N  
ANISOU  798  N   VAL A 111    44025  33627  29080  -6748    578  -1199       N  
ATOM    799  CA  VAL A 111     233.385 153.131 110.783  1.00279.40           C  
ANISOU  799  CA  VAL A 111    43196  33603  29361  -6256    622  -1229       C  
ATOM    800  C   VAL A 111     232.322 154.138 110.338  1.00284.28           C  
ANISOU  800  C   VAL A 111    43528  34302  30183  -6122   1327  -1448       C  
ATOM    801  O   VAL A 111     231.668 154.751 111.164  1.00289.79           O  
ANISOU  801  O   VAL A 111    43608  35185  31312  -5747   1472  -1466       O  
ATOM    802  CB  VAL A 111     234.783 153.777 110.754  1.00280.73           C  
ANISOU  802  CB  VAL A 111    43430  33702  29531  -6156    171  -1132       C  
ATOM    803  CG1 VAL A 111     235.748 152.959 111.596  1.00281.14           C  
ANISOU  803  CG1 VAL A 111    43496  33734  29592  -6106   -539   -885       C  
ATOM    804  CG2 VAL A 111     235.298 153.893 109.332  1.00285.11           C  
ANISOU  804  CG2 VAL A 111    44644  34040  29643  -6568    292  -1211       C  
ATOM    805  N   PRO A 112     232.090 154.256 109.036  1.00274.55           N  
ANISOU  805  N   PRO A 112    42759  32918  28639  -6442   1780  -1608       N  
ATOM    806  CA  PRO A 112     231.168 155.300 108.590  1.00260.15           C  
ANISOU  806  CA  PRO A 112    40655  31145  27047  -6273   2456  -1811       C  
ATOM    807  C   PRO A 112     229.700 155.326 108.988  1.00246.64           C  
ANISOU  807  C   PRO A 112    38431  29606  25674  -6100   2945  -1883       C  
ATOM    808  O   PRO A 112     229.273 156.412 109.361  1.00238.04           O  
ANISOU  808  O   PRO A 112    36803  28638  25004  -5722   3166  -1938       O  
ATOM    809  CB  PRO A 112     231.244 155.185 107.064  1.00269.93           C  
ANISOU  809  CB  PRO A 112    42613  32141  27807  -6717   2848  -1966       C  
ATOM    810  CG  PRO A 112     231.750 153.806 106.812  1.00278.81           C  
ANISOU  810  CG  PRO A 112    44336  33136  28465  -7161   2469  -1846       C  
ATOM    811  CD  PRO A 112     232.749 153.600 107.900  1.00276.56           C  
ANISOU  811  CD  PRO A 112    43821  32928  28333  -6948   1692  -1613       C  
ATOM    812  N   GLN A 113     228.950 154.233 108.976  1.00265.65           N  
ANISOU  812  N   GLN A 113    40956  32035  27942  -6350   3083  -1864       N  
ATOM    813  CA  GLN A 113     227.533 154.445 109.256  1.00242.47           C  
ANISOU  813  CA  GLN A 113    37488  29268  25370  -6183   3593  -1930       C  
ATOM    814  C   GLN A 113     227.160 154.951 110.621  1.00230.46           C  
ANISOU  814  C   GLN A 113    35212  27978  24373  -5730   3374  -1822       C  
ATOM    815  O   GLN A 113     227.567 154.437 111.654  1.00246.96           O  
ANISOU  815  O   GLN A 113    37176  30143  26515  -5635   2829  -1659       O  
ATOM    816  CB  GLN A 113     226.635 153.276 108.847  1.00244.61           C  
ANISOU  816  CB  GLN A 113    38008  29525  25408  -6566   3908  -1951       C  
ATOM    817  CG  GLN A 113     227.370 152.015 108.495  1.00243.11           C  
ANISOU  817  CG  GLN A 113    38524  29170  24679  -7010   3529  -1870       C  
ATOM    818  CD  GLN A 113     228.333 151.645 109.571  1.00226.61           C  
ANISOU  818  CD  GLN A 113    36360  27115  22628  -6854   2739  -1663       C  
ATOM    819  OE1 GLN A 113     228.315 152.212 110.660  1.00226.30           O  
ANISOU  819  OE1 GLN A 113    35732  27240  23009  -6436   2510  -1585       O  
ATOM    820  NE2 GLN A 113     229.204 150.694 109.280  1.00215.94           N  
ANISOU  820  NE2 GLN A 113    35614  25594  20840  -7189   2313  -1566       N  
ATOM    821  N   PHE A 114     226.341 155.984 110.575  1.00221.01           N  
ANISOU  821  N   PHE A 114    33532  26877  23566  -5457   3837  -1919       N  
ATOM    822  CA  PHE A 114     225.806 156.574 111.756  1.00232.55           C  
ANISOU  822  CA  PHE A 114    34274  28549  25534  -5053   3719  -1829       C  
ATOM    823  C   PHE A 114     224.455 155.937 111.687  1.00220.58           C  
ANISOU  823  C   PHE A 114    32567  27128  24114  -5211   4130  -1835       C  
ATOM    824  O   PHE A 114     223.623 156.318 110.881  1.00207.98           O  
ANISOU  824  O   PHE A 114    30887  25514  22623  -5250   4754  -1963       O  
ATOM    825  CB  PHE A 114     225.693 158.077 111.571  1.00214.14           C  
ANISOU  825  CB  PHE A 114    31583  26232  23547  -4709   4011  -1928       C  
ATOM    826  CG  PHE A 114     224.385 158.646 112.019  1.00179.48           C  
ANISOU  826  CG  PHE A 114    26519  22015  19660  -4451   4371  -1921       C  
ATOM    827  CD1 PHE A 114     224.112 158.821 113.354  1.00170.42           C  
ANISOU  827  CD1 PHE A 114    24828  21056  18866  -4174   4019  -1770       C  
ATOM    828  CD2 PHE A 114     223.432 159.006 111.100  1.00169.65           C  
ANISOU  828  CD2 PHE A 114    25192  20730  18538  -4491   5063  -2057       C  
ATOM    829  CE1 PHE A 114     222.906 159.342 113.766  1.00165.46           C  
ANISOU  829  CE1 PHE A 114    23585  20582  18702  -3965   4306  -1736       C  
ATOM    830  CE2 PHE A 114     222.224 159.533 111.499  1.00169.32           C  
ANISOU  830  CE2 PHE A 114    24492  20844  18997  -4251   5376  -2023       C  
ATOM    831  CZ  PHE A 114     221.959 159.701 112.836  1.00167.13           C  
ANISOU  831  CZ  PHE A 114    23673  20762  19066  -3998   4973  -1853       C  
ATOM    832  N   ASN A 115     224.232 154.951 112.529  1.00212.73           N  
ANISOU  832  N   ASN A 115    31509  26228  23088  -5308   3791  -1690       N  
ATOM    833  CA  ASN A 115     222.970 154.260 112.523  1.00196.53           C  
ANISOU  833  CA  ASN A 115    29283  24278  21113  -5498   4129  -1669       C  
ATOM    834  C   ASN A 115     222.080 154.904 113.552  1.00188.33           C  
ANISOU  834  C   ASN A 115    27482  23457  20619  -5154   4134  -1576       C  
ATOM    835  O   ASN A 115     222.302 154.785 114.754  1.00177.82           O  
ANISOU  835  O   ASN A 115    25923  22220  19419  -4985   3629  -1433       O  
ATOM    836  CB  ASN A 115     223.215 152.805 112.854  1.00201.08           C  
ANISOU  836  CB  ASN A 115    30259  24817  21327  -5826   3739  -1556       C  
ATOM    837  CG  ASN A 115     224.548 152.316 112.330  1.00205.28           C  
ANISOU  837  CG  ASN A 115    31483  25138  21377  -6042   3390  -1567       C  
ATOM    838  OD1 ASN A 115     224.600 151.513 111.407  1.00184.97           O  
ANISOU  838  OD1 ASN A 115    29470  22423  18387  -6451   3563  -1624       O  
ATOM    839  ND2 ASN A 115     225.634 152.798 112.919  1.00227.64           N  
ANISOU  839  ND2 ASN A 115    34279  27946  24267  -5780   2891  -1501       N  
ATOM    840  N   ASN A 116     221.048 155.572 113.070  1.00195.39           N  
ANISOU  840  N   ASN A 116    27991  24415  21833  -5062   4717  -1652       N  
ATOM    841  CA  ASN A 116     220.139 156.258 113.975  1.00201.10           C  
ANISOU  841  CA  ASN A 116    27969  25338  23102  -4749   4732  -1546       C  
ATOM    842  C   ASN A 116     218.692 155.885 113.705  1.00207.44           C  
ANISOU  842  C   ASN A 116    28446  26255  24118  -4911   5229  -1520       C  
ATOM    843  O   ASN A 116     218.311 155.607 112.565  1.00205.88           O  
ANISOU  843  O   ASN A 116    28494  25968  23763  -5150   5779  -1647       O  
ATOM    844  CB  ASN A 116     220.268 157.773 113.864  1.00215.69           C  
ANISOU  844  CB  ASN A 116    29472  27178  25301  -4352   4897  -1617       C  
ATOM    845  CG  ASN A 116     219.785 158.477 115.104  1.00220.81           C  
ANISOU  845  CG  ASN A 116    29453  28010  26436  -4008   4632  -1467       C  
ATOM    846  OD1 ASN A 116     218.769 158.093 115.688  1.00216.86           O  
ANISOU  846  OD1 ASN A 116    28569  27662  26166  -4057   4647  -1339       O  
ATOM    847  ND2 ASN A 116     220.518 159.503 115.534  1.00226.30           N  
ANISOU  847  ND2 ASN A 116    30022  28688  27274  -3681   4367  -1472       N  
ATOM    848  N   ARG A 117     217.884 155.922 114.769  1.00213.05           N  
ANISOU  848  N   ARG A 117    28591  27159  25199  -4782   5040  -1349       N  
ATOM    849  CA  ARG A 117     216.453 155.640 114.698  1.00218.88           C  
ANISOU  849  CA  ARG A 117    28896  28042  26227  -4911   5440  -1273       C  
ATOM    850  C   ARG A 117     215.580 156.883 114.615  1.00216.18           C  
ANISOU  850  C   ARG A 117    27872  27793  26475  -4580   5832  -1262       C  
ATOM    851  O   ARG A 117     214.570 156.882 113.901  1.00226.34           O  
ANISOU  851  O   ARG A 117    28910  29116  27974  -4672   6423  -1289       O  
ATOM    852  CB  ARG A 117     216.002 154.799 115.902  1.00225.10           C  
ANISOU  852  CB  ARG A 117    29504  28981  27045  -5042   4978  -1064       C  
ATOM    853  CG  ARG A 117     214.641 154.165 115.658  1.00231.98           C  
ANISOU  853  CG  ARG A 117    30090  29979  28072  -5317   5376   -983       C  
ATOM    854  CD  ARG A 117     214.736 152.918 114.787  1.00237.51           C  
ANISOU  854  CD  ARG A 117    31400  30572  28272  -5780   5603  -1070       C  
ATOM    855  NE  ARG A 117     214.585 153.187 113.351  1.00242.86           N  
ANISOU  855  NE  ARG A 117    32256  31135  28885  -5865   6308  -1266       N  
ATOM    856  CZ  ARG A 117     213.515 153.725 112.762  1.00249.71           C  
ANISOU  856  CZ  ARG A 117    32648  32077  30156  -5795   6947  -1291       C  
ATOM    857  NH1 ARG A 117     212.451 154.083 113.469  1.00252.10           N  
ANISOU  857  NH1 ARG A 117    32211  32586  30991  -5645   6955  -1112       N  
ATOM    858  NH2 ARG A 117     213.515 153.911 111.445  1.00253.36           N  
ANISOU  858  NH2 ARG A 117    33383  32391  30491  -5881   7589  -1492       N  
ATOM    859  N   SER A 118     215.914 157.942 115.331  1.00204.99           N  
ANISOU  859  N   SER A 118    26130  26411  25347  -4198   5529  -1213       N  
ATOM    860  CA  SER A 118     214.992 159.049 115.488  1.00199.78           C  
ANISOU  860  CA  SER A 118    24764  25855  25287  -3888   5787  -1143       C  
ATOM    861  C   SER A 118     215.540 160.303 114.814  1.00203.20           C  
ANISOU  861  C   SER A 118    25226  26146  25835  -3576   6041  -1303       C  
ATOM    862  O   SER A 118     216.749 160.559 114.844  1.00205.65           O  
ANISOU  862  O   SER A 118    25942  26340  25858  -3495   5735  -1391       O  
ATOM    863  CB  SER A 118     214.723 159.293 116.977  1.00186.35           C  
ANISOU  863  CB  SER A 118    22604  24322  23876  -3717   5223   -921       C  
ATOM    864  OG  SER A 118     214.211 158.121 117.605  1.00175.67           O  
ANISOU  864  OG  SER A 118    21266  23083  22396  -4026   4982   -772       O  
ATOM    865  N   GLY A 119     214.650 161.042 114.149  1.00204.23           N  
ANISOU  865  N   GLY A 119    24942  26274  26381  -3419   6624  -1338       N  
ATOM    866  CA  GLY A 119     214.863 162.449 113.837  1.00201.64           C  
ANISOU  866  CA  GLY A 119    24417  25848  26348  -3037   6810  -1422       C  
ATOM    867  C   GLY A 119     215.949 162.803 112.842  1.00199.39           C  
ANISOU  867  C   GLY A 119    24745  25324  25688  -3031   7000  -1661       C  
ATOM    868  O   GLY A 119     216.418 163.945 112.847  1.00195.61           O  
ANISOU  868  O   GLY A 119    24187  24765  25371  -2720   6950  -1712       O  
ATOM    869  N   VAL A 120     216.352 161.878 111.972  1.00209.13           N  
ANISOU  869  N   VAL A 120    26605  26433  26419  -3385   7213  -1803       N  
ATOM    870  CA  VAL A 120     217.420 162.162 111.016  1.00219.06           C  
ANISOU  870  CA  VAL A 120    28505  27451  27275  -3434   7351  -2016       C  
ATOM    871  C   VAL A 120     216.998 161.704 109.620  1.00249.25           C  
ANISOU  871  C   VAL A 120    32698  31119  30885  -3708   8084  -2197       C  
ATOM    872  O   VAL A 120     215.812 161.450 109.377  1.00257.77           O  
ANISOU  872  O   VAL A 120    33408  32281  32253  -3760   8561  -2161       O  
ATOM    873  CB  VAL A 120     218.743 161.509 111.465  1.00203.73           C  
ANISOU  873  CB  VAL A 120    27116  25474  24818  -3613   6691  -1999       C  
ATOM    874  CG1 VAL A 120     219.223 162.109 112.780  1.00192.73           C  
ANISOU  874  CG1 VAL A 120    25379  24205  23645  -3308   6045  -1849       C  
ATOM    875  CG2 VAL A 120     218.562 160.016 111.637  1.00200.37           C  
ANISOU  875  CG2 VAL A 120    26947  25117  24069  -4007   6537  -1926       C  
ATOM    876  N   SER A 121     217.953 161.615 108.688  1.00268.10           N  
ANISOU  876  N   SER A 121    35814  33277  32776  -3895   8193  -2384       N  
ATOM    877  CA  SER A 121     217.670 161.137 107.335  1.00284.91           C  
ANISOU  877  CA  SER A 121    38420  35223  34611  -4203   8879  -2573       C  
ATOM    878  C   SER A 121     218.967 160.698 106.677  1.00291.94           C  
ANISOU  878  C   SER A 121    40208  35896  34820  -4515   8672  -2705       C  
ATOM    879  O   SER A 121     220.051 161.164 107.029  1.00291.22           O  
ANISOU  879  O   SER A 121    40303  35756  34590  -4393   8159  -2690       O  
ATOM    880  CB  SER A 121     217.027 162.211 106.465  1.00294.43           C  
ANISOU  880  CB  SER A 121    39398  36291  36179  -3946   9630  -2719       C  
ATOM    881  OG  SER A 121     217.838 163.368 106.477  1.00291.33           O  
ANISOU  881  OG  SER A 121    39078  35776  35837  -3651   9436  -2782       O  
ATOM    882  N   GLU A 122     218.838 159.846 105.667  1.00297.23           N  
ANISOU  882  N   GLU A 122    41436  36424  35073  -4927   9103  -2834       N  
ATOM    883  CA  GLU A 122     220.024 159.291 105.035  1.00302.86           C  
ANISOU  883  CA  GLU A 122    43038  36928  35106  -5291   8868  -2930       C  
ATOM    884  C   GLU A 122     220.651 160.218 104.002  1.00342.51           C  
ANISOU  884  C   GLU A 122    48519  41672  39946  -5243   9197  -3137       C  
ATOM    885  O   GLU A 122     221.714 159.899 103.458  1.00344.42           O  
ANISOU  885  O   GLU A 122    49509  41725  39631  -5541   8962  -3207       O  
ATOM    886  CB  GLU A 122     219.696 157.942 104.417  1.00284.22           C  
ANISOU  886  CB  GLU A 122    41162  34516  32312  -5801   9128  -2969       C  
ATOM    887  CG  GLU A 122     220.900 157.043 104.279  1.00264.73           C  
ANISOU  887  CG  GLU A 122    39480  31922  29184  -6195   8578  -2949       C  
ATOM    888  CD  GLU A 122     221.074 156.137 105.486  1.00249.65           C  
ANISOU  888  CD  GLU A 122    37373  30217  27265  -6247   7854  -2719       C  
ATOM    889  OE1 GLU A 122     220.201 156.154 106.386  1.00246.06           O  
ANISOU  889  OE1 GLU A 122    36214  30001  27277  -6024   7813  -2586       O  
ATOM    890  OE2 GLU A 122     222.074 155.386 105.520  1.00244.78           O  
ANISOU  890  OE2 GLU A 122    37325  29510  26171  -6525   7328  -2664       O  
ATOM    891  N   GLU A 123     220.035 161.357 103.729  1.00385.05           N  
ANISOU  891  N   GLU A 123    53492  47020  45790  -4884   9707  -3225       N  
ATOM    892  CA  GLU A 123     220.740 162.394 102.994  1.00394.55           C  
ANISOU  892  CA  GLU A 123    55070  47971  46871  -4767   9877  -3391       C  
ATOM    893  C   GLU A 123     221.661 163.174 103.925  1.00380.17           C  
ANISOU  893  C   GLU A 123    53021  46234  45192  -4463   9147  -3269       C  
ATOM    894  O   GLU A 123     222.792 163.504 103.559  1.00382.19           O  
ANISOU  894  O   GLU A 123    53812  46316  45086  -4558   8881  -3334       O  
ATOM    895  CB  GLU A 123     219.723 163.307 102.319  1.00412.07           C  
ANISOU  895  CB  GLU A 123    56954  50085  49531  -4488  10727  -3533       C  
ATOM    896  CG  GLU A 123     220.299 164.493 101.634  1.00424.03           C  
ANISOU  896  CG  GLU A 123    58772  51336  51004  -4308  10944  -3700       C  
ATOM    897  CD  GLU A 123     219.219 165.451 101.233  1.00436.45           C  
ANISOU  897  CD  GLU A 123    59846  52839  53147  -3932  11701  -3791       C  
ATOM    898  OE1 GLU A 123     218.031 165.087 101.375  1.00441.76           O  
ANISOU  898  OE1 GLU A 123    59983  53661  54203  -3868  12094  -3728       O  
ATOM    899  OE2 GLU A 123     219.552 166.551 100.756  1.00440.40           O  
ANISOU  899  OE2 GLU A 123    60494  53123  53714  -3711  11908  -3917       O  
ATOM    900  N   ARG A 124     221.180 163.462 105.129  1.00340.48           N  
ANISOU  900  N   ARG A 124    47212  41471  40683  -4121   8822  -3083       N  
ATOM    901  CA  ARG A 124     222.018 163.944 106.223  1.00274.12           C  
ANISOU  901  CA  ARG A 124    38570  33193  32389  -3882   8062  -2933       C  
ATOM    902  C   ARG A 124     223.111 162.937 106.525  1.00232.60           C  
ANISOU  902  C   ARG A 124    33819  27945  26613  -4210   7412  -2850       C  
ATOM    903  O   ARG A 124     224.284 163.277 106.768  1.00192.40           O  
ANISOU  903  O   ARG A 124    28965  22804  21333  -4177   6900  -2816       O  
ATOM    904  CB  ARG A 124     221.115 164.123 107.431  1.00262.25           C  
ANISOU  904  CB  ARG A 124    36202  31971  31470  -3562   7886  -2743       C  
ATOM    905  CG  ARG A 124     220.672 165.501 107.655  1.00254.28           C  
ANISOU  905  CG  ARG A 124    34634  30974  31005  -3108   8070  -2739       C  
ATOM    906  CD  ARG A 124     219.886 165.556 108.903  1.00245.65           C  
ANISOU  906  CD  ARG A 124    32766  30155  30414  -2864   7788  -2524       C  
ATOM    907  NE  ARG A 124     219.157 166.808 108.917  1.00250.51           N  
ANISOU  907  NE  ARG A 124    32818  30763  31601  -2459   8119  -2520       N  
ATOM    908  CZ  ARG A 124     218.172 167.089 109.752  1.00253.83           C  
ANISOU  908  CZ  ARG A 124    32494  31382  32567  -2215   8068  -2345       C  
ATOM    909  NH1 ARG A 124     217.785 166.197 110.652  1.00251.42           N  
ANISOU  909  NH1 ARG A 124    31934  31301  32294  -2349   7711  -2168       N  
ATOM    910  NH2 ARG A 124     217.573 168.264 109.670  1.00258.23           N  
ANISOU  910  NH2 ARG A 124    32583  31897  33633  -1851   8366  -2339       N  
ATOM    911  N   ALA A 125     222.657 161.760 106.128  1.00244.81           N  
ANISOU  911  N   ALA A 125    35636  29488  27894  -4571   7626  -2865       N  
ATOM    912  CA  ALA A 125     223.312 160.494 106.169  1.00235.32           C  
ANISOU  912  CA  ALA A 125    34957  28270  26184  -4975   7206  -2799       C  
ATOM    913  C   ALA A 125     224.475 160.516 105.211  1.00222.11           C  
ANISOU  913  C   ALA A 125    34100  26330  23963  -5256   7130  -2917       C  
ATOM    914  O   ALA A 125     225.213 159.554 105.139  1.00223.32           O  
ANISOU  914  O   ALA A 125    34769  26425  23655  -5605   6729  -2857       O  
ATOM    915  CB  ALA A 125     222.328 159.409 105.768  1.00251.64           C  
ANISOU  915  CB  ALA A 125    37105  30366  28140  -5290   7636  -2821       C  
ATOM    916  N   GLN A 126     224.588 161.531 104.373  1.00206.93           N  
ANISOU  916  N   GLN A 126    32353  24216  22053  -5154   7551  -3087       N  
ATOM    917  CA  GLN A 126     225.738 161.576 103.513  1.00195.61           C  
ANISOU  917  CA  GLN A 126    31713  22527  20083  -5446   7416  -3179       C  
ATOM    918  C   GLN A 126     226.645 162.753 103.778  1.00180.34           C  
ANISOU  918  C   GLN A 126    29693  20554  18274  -5165   7065  -3161       C  
ATOM    919  O   GLN A 126     227.815 162.734 103.426  1.00181.54           O  
ANISOU  919  O   GLN A 126    30401  20558  18017  -5389   6688  -3153       O  
ATOM    920  CB  GLN A 126     225.301 161.552 102.061  1.00211.01           C  
ANISOU  920  CB  GLN A 126    34230  24207  21736  -5728   8208  -3417       C  
ATOM    921  CG  GLN A 126     224.832 160.183 101.618  1.00214.81           C  
ANISOU  921  CG  GLN A 126    35090  24667  21862  -6175   8430  -3433       C  
ATOM    922  CD  GLN A 126     225.898 159.124 101.805  1.00211.66           C  
ANISOU  922  CD  GLN A 126    35233  24246  20944  -6564   7712  -3296       C  
ATOM    923  OE1 GLN A 126     226.837 159.295 102.585  1.00204.83           O  
ANISOU  923  OE1 GLN A 126    34246  23466  20114  -6426   6988  -3139       O  
ATOM    924  NE2 GLN A 126     225.761 158.022 101.086  1.00211.13           N  
ANISOU  924  NE2 GLN A 126    35766  24055  20400  -7054   7916  -3347       N  
ATOM    925  N   ARG A 127     226.128 163.780 104.419  1.00181.57           N  
ANISOU  925  N   ARG A 127    29149  20843  18994  -4691   7155  -3136       N  
ATOM    926  CA  ARG A 127     226.977 164.933 104.648  1.00199.39           C  
ANISOU  926  CA  ARG A 127    31342  23057  21362  -4439   6845  -3123       C  
ATOM    927  C   ARG A 127     228.158 164.830 105.624  1.00228.65           C  
ANISOU  927  C   ARG A 127    34986  26892  24998  -4398   5978  -2928       C  
ATOM    928  O   ARG A 127     229.288 165.157 105.261  1.00247.96           O  
ANISOU  928  O   ARG A 127    37873  29196  27144  -4530   5680  -2935       O  
ATOM    929  CB  ARG A 127     226.094 166.115 105.043  1.00187.69           C  
ANISOU  929  CB  ARG A 127    29147  21662  20505  -3945   7183  -3145       C  
ATOM    930  CG  ARG A 127     226.825 167.432 105.211  1.00174.83           C  
ANISOU  930  CG  ARG A 127    27434  19970  19024  -3667   6962  -3151       C  
ATOM    931  CD  ARG A 127     227.387 167.937 103.899  1.00176.53           C  
ANISOU  931  CD  ARG A 127    28363  19856  18856  -3875   7301  -3347       C  
ATOM    932  NE  ARG A 127     227.287 169.389 103.802  1.00185.72           N  
ANISOU  932  NE  ARG A 127    29285  20924  20355  -3512   7531  -3423       N  
ATOM    933  CZ  ARG A 127     227.972 170.127 102.938  1.00194.32           C  
ANISOU  933  CZ  ARG A 127    30911  21744  21178  -3607   7664  -3558       C  
ATOM    934  NH1 ARG A 127     228.822 169.551 102.103  1.00199.90           N  
ANISOU  934  NH1 ARG A 127    32424  22255  21272  -4068   7568  -3623       N  
ATOM    935  NH2 ARG A 127     227.818 171.441 102.911  1.00193.98           N  
ANISOU  935  NH2 ARG A 127    30620  21616  21469  -3259   7869  -3617       N  
ATOM    936  N   PHE A 128     227.928 164.304 106.821  1.00228.58           N  
ANISOU  936  N   PHE A 128    34478  27137  25236  -4252   5576  -2749       N  
ATOM    937  CA  PHE A 128     228.993 164.282 107.823  1.00217.14           C  
ANISOU  937  CA  PHE A 128    32906  25809  23788  -4153   4809  -2567       C  
ATOM    938  C   PHE A 128     230.124 163.417 107.387  1.00240.25           C  
ANISOU  938  C   PHE A 128    36505  28608  26173  -4560   4402  -2518       C  
ATOM    939  O   PHE A 128     231.307 163.769 107.487  1.00244.82           O  
ANISOU  939  O   PHE A 128    37268  29137  26614  -4573   3940  -2446       O  
ATOM    940  CB  PHE A 128     228.470 163.727 109.138  1.00174.05           C  
ANISOU  940  CB  PHE A 128    26874  20614  18643  -3967   4503  -2398       C  
ATOM    941  CG  PHE A 128     227.113 164.219 109.498  1.00158.63           C  
ANISOU  941  CG  PHE A 128    24293  18793  17185  -3673   4930  -2421       C  
ATOM    942  CD1 PHE A 128     226.022 163.894 108.723  1.00186.56           C  
ANISOU  942  CD1 PHE A 128    27872  22275  20736  -3808   5566  -2537       C  
ATOM    943  CD2 PHE A 128     226.930 164.994 110.623  1.00127.59           C  
ANISOU  943  CD2 PHE A 128    19726  15039  13711  -3275   4689  -2312       C  
ATOM    944  CE1 PHE A 128     224.770 164.349 109.056  1.00194.00           C  
ANISOU  944  CE1 PHE A 128    28190  23344  22176  -3536   5940  -2528       C  
ATOM    945  CE2 PHE A 128     225.682 165.451 110.966  1.00127.49           C  
ANISOU  945  CE2 PHE A 128    19128  15145  14167  -3021   5034  -2303       C  
ATOM    946  CZ  PHE A 128     224.599 165.129 110.182  1.00167.85           C  
ANISOU  946  CZ  PHE A 128    24244  20207  19324  -3145   5651  -2402       C  
ATOM    947  N   MET A 129     229.672 162.256 106.902  1.00244.67           N  
ANISOU  947  N   MET A 129    37405  29117  26443  -4904   4595  -2546       N  
ATOM    948  CA  MET A 129     230.535 161.226 106.396  1.00243.34           C  
ANISOU  948  CA  MET A 129    37918  28808  25730  -5354   4265  -2495       C  
ATOM    949  C   MET A 129     231.112 162.027 105.287  1.00258.21           C  
ANISOU  949  C   MET A 129    40302  30450  27355  -5494   4489  -2638       C  
ATOM    950  O   MET A 129     232.328 162.115 105.151  1.00273.03           O  
ANISOU  950  O   MET A 129    42534  32233  28973  -5642   4011  -2558       O  
ATOM    951  CB  MET A 129     229.724 160.043 105.895  1.00228.38           C  
ANISOU  951  CB  MET A 129    36309  26874  23589  -5694   4609  -2546       C  
ATOM    952  CG  MET A 129     228.291 160.379 105.555  1.00201.99           C  
ANISOU  952  CG  MET A 129    32645  23567  20535  -5559   5383  -2701       C  
ATOM    953  SD  MET A 129     227.440 161.303 106.843  1.00181.43           S  
ANISOU  953  SD  MET A 129    29001  21247  18688  -4955   5398  -2623       S  
ATOM    954  CE  MET A 129     226.860 159.969 107.871  1.00191.54           C  
ANISOU  954  CE  MET A 129    29986  22750  20042  -5032   5092  -2444       C  
ATOM    955  N   MET A 130     230.267 162.729 104.544  1.00258.84           N  
ANISOU  955  N   MET A 130    40370  30427  27551  -5412   5202  -2841       N  
ATOM    956  CA  MET A 130     230.990 163.622 103.655  1.00236.43           C  
ANISOU  956  CA  MET A 130    37992  27353  24486  -5502   5307  -2957       C  
ATOM    957  C   MET A 130     231.953 164.494 104.473  1.00206.19           C  
ANISOU  957  C   MET A 130    33832  23628  20885  -5210   4722  -2819       C  
ATOM    958  O   MET A 130     233.145 164.609 104.158  1.00209.78           O  
ANISOU  958  O   MET A 130    34726  23960  21022  -5422   4308  -2761       O  
ATOM    959  CB  MET A 130     229.962 164.446 102.879  1.00236.81           C  
ANISOU  959  CB  MET A 130    37981  27273  24722  -5351   6155  -3189       C  
ATOM    960  CG  MET A 130     230.321 164.750 101.462  1.00233.80           C  
ANISOU  960  CG  MET A 130    38402  26549  23882  -5680   6551  -3384       C  
ATOM    961  SD  MET A 130     231.869 165.600 101.313  1.00234.74           S  
ANISOU  961  SD  MET A 130    38894  26532  23766  -5746   5987  -3324       S  
ATOM    962  CE  MET A 130     231.499 167.047 102.303  1.00229.66           C  
ANISOU  962  CE  MET A 130    37338  26080  23841  -5078   5996  -3295       C  
ATOM    963  N   ILE A 131     231.469 164.994 105.611  1.00199.97           N  
ANISOU  963  N   ILE A 131    32261  23081  20637  -4753   4625  -2736       N  
ATOM    964  CA  ILE A 131     232.215 165.881 106.507  1.00195.30           C  
ANISOU  964  CA  ILE A 131    31264  22613  20327  -4431   4140  -2613       C  
ATOM    965  C   ILE A 131     233.347 165.144 107.176  1.00198.85           C  
ANISOU  965  C   ILE A 131    31802  23150  20600  -4563   3381  -2400       C  
ATOM    966  O   ILE A 131     234.299 165.774 107.648  1.00176.74           O  
ANISOU  966  O   ILE A 131    28874  20393  17886  -4424   2940  -2295       O  
ATOM    967  CB  ILE A 131     231.300 166.490 107.590  1.00185.16           C  
ANISOU  967  CB  ILE A 131    29144  21561  19647  -3942   4243  -2571       C  
ATOM    968  CG1 ILE A 131     230.209 167.358 106.974  1.00207.51           C  
ANISOU  968  CG1 ILE A 131    31808  24301  22736  -3753   4970  -2755       C  
ATOM    969  CG2 ILE A 131     232.097 167.308 108.601  1.00147.23           C  
ANISOU  969  CG2 ILE A 131    23945  16892  15105  -3637   3720  -2434       C  
ATOM    970  CD1 ILE A 131     229.338 168.051 108.015  1.00213.35           C  
ANISOU  970  CD1 ILE A 131    31728  25253  24082  -3284   5029  -2690       C  
ATOM    971  N   ALA A 132     233.223 163.824 107.337  1.00233.96           N  
ANISOU  971  N   ALA A 132    36400  27641  24854  -4794   3212  -2317       N  
ATOM    972  CA  ALA A 132     234.381 163.059 107.765  1.00234.06           C  
ANISOU  972  CA  ALA A 132    36610  27675  24647  -4968   2510  -2116       C  
ATOM    973  C   ALA A 132     235.542 163.452 106.861  1.00212.39           C  
ANISOU  973  C   ALA A 132    34446  24718  21532  -5249   2315  -2122       C  
ATOM    974  O   ALA A 132     236.596 163.884 107.337  1.00217.89           O  
ANISOU  974  O   ALA A 132    35025  25462  22302  -5149   1806  -1980       O  
ATOM    975  CB  ALA A 132     234.098 161.554 107.723  1.00230.20           C  
ANISOU  975  CB  ALA A 132    36392  27180  23895  -5272   2424  -2054       C  
ATOM    976  N   GLY A 133     235.310 163.427 105.547  1.00196.85           N  
ANISOU  976  N   GLY A 133    33090  22513  19190  -5588   2764  -2295       N  
ATOM    977  CA  GLY A 133     236.292 163.855 104.574  1.00175.55           C  
ANISOU  977  CA  GLY A 133    31013  19582  16104  -5897   2649  -2324       C  
ATOM    978  C   GLY A 133     236.846 165.233 104.842  1.00177.64           C  
ANISOU  978  C   GLY A 133    30992  19875  16627  -5607   2527  -2317       C  
ATOM    979  O   GLY A 133     237.935 165.570 104.374  1.00133.02           O  
ANISOU  979  O   GLY A 133    25737  14090  10713  -5831   2198  -2255       O  
ATOM    980  N   SER A 134     236.114 166.040 105.605  1.00181.22           N  
ANISOU  980  N   SER A 134    30763  20501  17590  -5128   2764  -2365       N  
ATOM    981  CA  SER A 134     236.616 167.368 105.931  1.00191.17           C  
ANISOU  981  CA  SER A 134    31733  21795  19109  -4844   2638  -2351       C  
ATOM    982  C   SER A 134     237.950 167.255 106.645  1.00191.15           C  
ANISOU  982  C   SER A 134    31628  21899  19100  -4859   1867  -2108       C  
ATOM    983  O   SER A 134     238.041 166.641 107.710  1.00196.96           O  
ANISOU  983  O   SER A 134    31951  22839  20047  -4694   1494  -1944       O  
ATOM    984  CB  SER A 134     235.625 168.142 106.791  1.00200.76           C  
ANISOU  984  CB  SER A 134    32197  23195  20887  -4331   2929  -2399       C  
ATOM    985  OG  SER A 134     236.112 169.449 107.009  1.00200.13           O  
ANISOU  985  OG  SER A 134    31907  23119  21015  -4093   2830  -2396       O  
ATOM    986  N   LEU A 135     238.974 167.875 106.066  1.00187.87           N  
ANISOU  986  N   LEU A 135    31585  21340  18459  -5053   1645  -2081       N  
ATOM    987  CA  LEU A 135     240.348 167.616 106.405  1.00185.93           C  
ANISOU  987  CA  LEU A 135    31409  21136  18101  -5205    927  -1841       C  
ATOM    988  C   LEU A 135     241.171 168.892 106.373  1.00185.56           C  
ANISOU  988  C   LEU A 135    31304  21062  18138  -5121    751  -1810       C  
ATOM    989  O   LEU A 135     241.006 169.699 105.464  1.00190.70           O  
ANISOU  989  O   LEU A 135    32310  21517  18629  -5226   1130  -1982       O  
ATOM    990  CB  LEU A 135     240.920 166.626 105.399  1.00189.84           C  
ANISOU  990  CB  LEU A 135    32676  21418  18036  -5767    739  -1794       C  
ATOM    991  CG  LEU A 135     240.604 165.238 105.890  1.00192.91           C  
ANISOU  991  CG  LEU A 135    32983  21907  18406  -5819    567  -1691       C  
ATOM    992  CD1 LEU A 135     240.696 164.240 104.756  1.00196.81           C  
ANISOU  992  CD1 LEU A 135    34280  22164  18334  -6374    608  -1719       C  
ATOM    993  CD2 LEU A 135     241.608 164.955 106.985  1.00193.15           C  
ANISOU  993  CD2 LEU A 135    32605  22120  18663  -5663   -149  -1409       C  
ATOM    994  N   PRO A 136     242.065 169.085 107.277  1.00182.05           N  
ANISOU  994  N   PRO A 136    30468  20787  17917  -4961    208  -1600       N  
ATOM    995  CA  PRO A 136     242.941 170.255 107.167  1.00183.13           C  
ANISOU  995  CA  PRO A 136    30605  20889  18088  -4949     12  -1553       C  
ATOM    996  C   PRO A 136     244.014 169.961 106.139  1.00202.28           C  
ANISOU  996  C   PRO A 136    33735  23102  20021  -5484   -322  -1459       C  
ATOM    997  O   PRO A 136     244.903 169.128 106.364  1.00199.74           O  
ANISOU  997  O   PRO A 136    33475  22824  19591  -5684   -888  -1225       O  
ATOM    998  CB  PRO A 136     243.512 170.387 108.583  1.00178.98           C  
ANISOU  998  CB  PRO A 136    29384  20636  17983  -4601   -458  -1341       C  
ATOM    999  CG  PRO A 136     243.115 169.072 109.292  1.00180.20           C  
ANISOU  999  CG  PRO A 136    29321  20923  18226  -4523   -589  -1253       C  
ATOM   1000  CD  PRO A 136     242.583 168.142 108.267  1.00179.26           C  
ANISOU 1000  CD  PRO A 136    29794  20616  17702  -4888   -327  -1364       C  
ATOM   1001  N   ARG A 137     243.888 170.589 104.959  1.00229.24           N  
ANISOU 1001  N   ARG A 137    37723  26260  23119  -5737     41  -1641       N  
ATOM   1002  CA  ARG A 137     244.925 170.486 103.930  1.00254.61           C  
ANISOU 1002  CA  ARG A 137    41661  29245  25836  -6279   -275  -1556       C  
ATOM   1003  C   ARG A 137     246.291 170.869 104.489  1.00263.79           C  
ANISOU 1003  C   ARG A 137    42567  30532  27128  -6295   -971  -1275       C  
ATOM   1004  O   ARG A 137     247.323 170.340 104.051  1.00268.79           O  
ANISOU 1004  O   ARG A 137    43604  31076  27449  -6720  -1486  -1073       O  
ATOM   1005  CB  ARG A 137     244.594 171.398 102.732  1.00266.08           C  
ANISOU 1005  CB  ARG A 137    43697  30404  26998  -6465    252  -1808       C  
ATOM   1006  CG  ARG A 137     243.433 170.986 101.802  1.00272.24           C  
ANISOU 1006  CG  ARG A 137    44956  30969  27515  -6600    962  -2087       C  
ATOM   1007  CD  ARG A 137     243.621 171.554 100.367  1.00275.38           C  
ANISOU 1007  CD  ARG A 137    46227  30991  27413  -7018   1273  -2262       C  
ATOM   1008  NE  ARG A 137     242.442 171.337  99.525  1.00276.38           N  
ANISOU 1008  NE  ARG A 137    46749  30909  27356  -7074   2057  -2555       N  
ATOM   1009  CZ  ARG A 137     242.415 171.449  98.200  1.00280.55           C  
ANISOU 1009  CZ  ARG A 137    48145  31077  27374  -7491   2428  -2737       C  
ATOM   1010  NH1 ARG A 137     243.504 171.814  97.533  1.00283.47           N  
ANISOU 1010  NH1 ARG A 137    49118  31246  27342  -7914   2062  -2654       N  
ATOM   1011  NH2 ARG A 137     241.282 171.227  97.545  1.00283.69           N  
ANISOU 1011  NH2 ARG A 137    48807  31309  27672  -7485   3186  -3002       N  
ATOM   1012  N   ALA A 138     246.315 171.806 105.441  1.00264.58           N  
ANISOU 1012  N   ALA A 138    42005  30835  27689  -5853   -994  -1248       N  
ATOM   1013  CA  ALA A 138     247.571 172.207 106.056  1.00267.75           C  
ANISOU 1013  CA  ALA A 138    42091  31378  28262  -5835  -1607   -983       C  
ATOM   1014  C   ALA A 138     248.093 171.121 106.984  1.00271.87           C  
ANISOU 1014  C   ALA A 138    42223  32103  28973  -5755  -2128   -721       C  
ATOM   1015  O   ALA A 138     249.310 170.937 107.102  1.00270.33           O  
ANISOU 1015  O   ALA A 138    42020  31945  28749  -5952  -2727   -450       O  
ATOM   1016  CB  ALA A 138     247.390 173.519 106.820  1.00262.35           C  
ANISOU 1016  CB  ALA A 138    40832  30844  28004  -5390  -1439  -1043       C  
ATOM   1017  N   CYS A 139     247.192 170.393 107.648  1.00275.11           N  
ANISOU 1017  N   CYS A 139    42305  32636  29587  -5471  -1914   -786       N  
ATOM   1018  CA  CYS A 139     247.615 169.361 108.586  1.00275.34           C  
ANISOU 1018  CA  CYS A 139    41967  32838  29813  -5357  -2369   -553       C  
ATOM   1019  C   CYS A 139     248.060 168.102 107.856  1.00283.13           C  
ANISOU 1019  C   CYS A 139    43523  33665  30389  -5826  -2688   -423       C  
ATOM   1020  O   CYS A 139     247.511 167.725 106.816  1.00290.09           O  
ANISOU 1020  O   CYS A 139    45015  34338  30868  -6150  -2377   -585       O  
ATOM   1021  CB  CYS A 139     246.501 169.012 109.566  1.00267.22           C  
ANISOU 1021  CB  CYS A 139    40429  31980  29121  -4918  -2052   -660       C  
ATOM   1022  SG  CYS A 139     246.825 167.533 110.565  1.00258.73           S  
ANISOU 1022  SG  CYS A 139    39059  31045  28201  -4822  -2521   -418       S  
ATOM   1023  N   SER A 140     249.045 167.435 108.441  1.00281.80           N  
ANISOU 1023  N   SER A 140    43141  33591  30340  -5852  -3302   -123       N  
ATOM   1024  CA  SER A 140     249.763 166.345 107.803  1.00273.07           C  
ANISOU 1024  CA  SER A 140    42540  32334  28879  -6317  -3764     80       C  
ATOM   1025  C   SER A 140     249.188 164.995 108.219  1.00257.95           C  
ANISOU 1025  C   SER A 140    40589  30447  26976  -6249  -3769    102       C  
ATOM   1026  O   SER A 140     248.415 164.884 109.175  1.00252.38           O  
ANISOU 1026  O   SER A 140    39378  29907  26606  -5817  -3516     12       O  
ATOM   1027  CB  SER A 140     251.258 166.434 108.132  1.00278.96           C  
ANISOU 1027  CB  SER A 140    43075  33148  29770  -6405  -4473    431       C  
ATOM   1028  OG  SER A 140     251.920 165.204 107.901  1.00282.30           O  
ANISOU 1028  OG  SER A 140    43784  33478  30001  -6728  -4997    686       O  
ATOM   1029  N   ASN A 141     249.548 163.968 107.444  1.00243.32           N  
ANISOU 1029  N   ASN A 141    39326  28407  24716  -6717  -4059    221       N  
ATOM   1030  CA  ASN A 141     248.959 162.634 107.516  1.00216.21           C  
ANISOU 1030  CA  ASN A 141    36067  24931  21153  -6788  -4031    219       C  
ATOM   1031  C   ASN A 141     247.448 162.676 107.299  1.00205.46           C  
ANISOU 1031  C   ASN A 141    34794  23554  19718  -6670  -3281   -126       C  
ATOM   1032  O   ASN A 141     246.801 161.626 107.245  1.00201.34           O  
ANISOU 1032  O   ASN A 141    34467  22986  19047  -6764  -3160   -169       O  
ATOM   1033  CB  ASN A 141     249.308 161.966 108.849  1.00201.33           C  
ANISOU 1033  CB  ASN A 141    33561  23234  19702  -6414  -4428    446       C  
ATOM   1034  CG  ASN A 141     250.791 162.039 109.160  1.00190.20           C  
ANISOU 1034  CG  ASN A 141    31939  21863  18466  -6457  -5127    796       C  
ATOM   1035  OD1 ASN A 141     251.582 162.454 108.330  1.00188.46           O  
ANISOU 1035  OD1 ASN A 141    32084  21523  17999  -6829  -5381    896       O  
ATOM   1036  ND2 ASN A 141     251.174 161.620 110.358  1.00179.73           N  
ANISOU 1036  ND2 ASN A 141    30028  20695  17568  -6085  -5436    990       N  
ATOM   1037  N   GLY A 142     246.892 163.873 107.134  1.00205.65           N  
ANISOU 1037  N   GLY A 142    34691  23604  19841  -6484  -2783   -360       N  
ATOM   1038  CA  GLY A 142     245.448 164.024 107.068  1.00202.09           C  
ANISOU 1038  CA  GLY A 142    34181  23169  19435  -6292  -2071   -662       C  
ATOM   1039  C   GLY A 142     244.731 163.409 108.246  1.00204.23           C  
ANISOU 1039  C   GLY A 142    33884  23643  20070  -5893  -2008   -650       C  
ATOM   1040  O   GLY A 142     243.681 162.776 108.067  1.00208.21           O  
ANISOU 1040  O   GLY A 142    34523  24118  20470  -5929  -1617   -800       O  
ATOM   1041  N   THR A 143     245.296 163.544 109.445  1.00197.09           N  
ANISOU 1041  N   THR A 143    32371  22936  19579  -5534  -2389   -466       N  
ATOM   1042  CA  THR A 143     244.709 162.980 110.656  1.00178.72           C  
ANISOU 1042  CA  THR A 143    29519  20789  17596  -5154  -2374   -439       C  
ATOM   1043  C   THR A 143     245.015 163.909 111.809  1.00159.21           C  
ANISOU 1043  C   THR A 143    26359  18527  15608  -4685  -2477   -379       C  
ATOM   1044  O   THR A 143     245.941 164.727 111.732  1.00150.60           O  
ANISOU 1044  O   THR A 143    25197  17446  14580  -4693  -2714   -284       O  
ATOM   1045  CB  THR A 143     245.245 161.577 110.976  1.00179.60           C  
ANISOU 1045  CB  THR A 143    29750  20869  17622  -5297  -2875   -206       C  
ATOM   1046  OG1 THR A 143     244.267 160.842 111.728  1.00182.22           O  
ANISOU 1046  OG1 THR A 143    29834  21293  18107  -5073  -2671   -269       O  
ATOM   1047  CG2 THR A 143     246.493 161.681 111.815  1.00171.18           C  
ANISOU 1047  CG2 THR A 143    28291  19901  16849  -5107  -3461     71       C  
ATOM   1048  N   PRO A 144     244.277 163.813 112.883  1.00153.72           N  
ANISOU 1048  N   PRO A 144    25169  17994  15243  -4298  -2312   -425       N  
ATOM   1049  CA  PRO A 144     244.518 164.706 114.012  1.00153.32           C  
ANISOU 1049  CA  PRO A 144    24493  18132  15631  -3864  -2379   -379       C  
ATOM   1050  C   PRO A 144     245.724 164.330 114.838  1.00153.97           C  
ANISOU 1050  C   PRO A 144    24312  18283  15906  -3752  -2956   -104       C  
ATOM   1051  O   PRO A 144     246.418 165.220 115.326  1.00176.90           O  
ANISOU 1051  O   PRO A 144    26874  21285  19054  -3557  -3106    -26       O  
ATOM   1052  CB  PRO A 144     243.234 164.579 114.835  1.00157.36           C  
ANISOU 1052  CB  PRO A 144    24645  18767  16379  -3546  -2011   -516       C  
ATOM   1053  CG  PRO A 144     242.649 163.278 114.399  1.00162.97           C  
ANISOU 1053  CG  PRO A 144    25728  19377  16817  -3801  -1944   -540       C  
ATOM   1054  CD  PRO A 144     242.932 163.223 112.946  1.00160.73           C  
ANISOU 1054  CD  PRO A 144    26071  18894  16104  -4253  -1890   -590       C  
ATOM   1055  N   PHE A 145     245.986 163.057 115.062  1.00130.39           N  
ANISOU 1055  N   PHE A 145    21447  15249  12846  -3846  -3269     49       N  
ATOM   1056  CA  PHE A 145     247.056 162.738 115.987  1.00131.54           C  
ANISOU 1056  CA  PHE A 145    21257  15463  13258  -3657  -3767    309       C  
ATOM   1057  C   PHE A 145     248.369 162.661 115.209  1.00154.32           C  
ANISOU 1057  C   PHE A 145    24438  18236  15960  -3997  -4240    526       C  
ATOM   1058  O   PHE A 145     248.413 162.071 114.127  1.00157.90           O  
ANISOU 1058  O   PHE A 145    25461  18517  16017  -4425  -4318    535       O  
ATOM   1059  CB  PHE A 145     246.751 161.435 116.723  1.00122.48           C  
ANISOU 1059  CB  PHE A 145    20056  14308  12172  -3548  -3901    390       C  
ATOM   1060  CG  PHE A 145     245.588 161.532 117.676  1.00113.45           C  
ANISOU 1060  CG  PHE A 145    18562  13291  11253  -3199  -3518    223       C  
ATOM   1061  CD1 PHE A 145     245.792 161.533 119.034  1.00112.86           C  
ANISOU 1061  CD1 PHE A 145    18003  13334  11546  -2802  -3640    312       C  
ATOM   1062  CD2 PHE A 145     244.292 161.537 117.211  1.00112.26           C  
ANISOU 1062  CD2 PHE A 145    18589  13127  10939  -3290  -3046     -6       C  
ATOM   1063  CE1 PHE A 145     244.732 161.597 119.912  1.00109.91           C  
ANISOU 1063  CE1 PHE A 145    17352  13060  11348  -2523  -3324    174       C  
ATOM   1064  CE2 PHE A 145     243.226 161.589 118.092  1.00108.10           C  
ANISOU 1064  CE2 PHE A 145    17733  12716  10625  -2999  -2742   -127       C  
ATOM   1065  CZ  PHE A 145     243.448 161.621 119.440  1.00103.97           C  
ANISOU 1065  CZ  PHE A 145    16760  12305  10440  -2630  -2897    -36       C  
ATOM   1066  N   VAL A 146     249.434 163.290 115.758  1.00164.84           N  
ANISOU 1066  N   VAL A 146    25387  19664  17580  -3825  -4551    706       N  
ATOM   1067  CA  VAL A 146     250.689 163.535 115.018  1.00165.70           C  
ANISOU 1067  CA  VAL A 146    25704  19695  17560  -4144  -4981    914       C  
ATOM   1068  C   VAL A 146     251.459 162.232 114.778  1.00180.70           C  
ANISOU 1068  C   VAL A 146    27867  21464  19327  -4402  -5517   1188       C  
ATOM   1069  O   VAL A 146     252.038 162.028 113.702  1.00179.00           O  
ANISOU 1069  O   VAL A 146    28140  21095  18778  -4858  -5793   1299       O  
ATOM   1070  CB  VAL A 146     251.568 164.583 115.743  1.00143.82           C  
ANISOU 1070  CB  VAL A 146    22392  17083  15170  -3875  -5142   1039       C  
ATOM   1071  CG1 VAL A 146     253.049 164.375 115.435  1.00138.10           C  
ANISOU 1071  CG1 VAL A 146    21705  16309  14457  -4117  -5756   1376       C  
ATOM   1072  CG2 VAL A 146     251.155 165.999 115.361  1.00131.14           C  
ANISOU 1072  CG2 VAL A 146    20781  15523  13525  -3859  -4747    818       C  
ATOM   1073  N   THR A 147     251.498 161.339 115.766  1.00187.67           N  
ANISOU 1073  N   THR A 147    28458  22386  20462  -4127  -5689   1312       N  
ATOM   1074  CA  THR A 147     252.001 159.989 115.520  1.00196.27           C  
ANISOU 1074  CA  THR A 147    29847  23322  21405  -4364  -6145   1545       C  
ATOM   1075  C   THR A 147     250.954 159.219 114.723  1.00192.96           C  
ANISOU 1075  C   THR A 147    30014  22759  20545  -4672  -5877   1356       C  
ATOM   1076  O   THR A 147     249.822 159.040 115.182  1.00194.44           O  
ANISOU 1076  O   THR A 147    30111  23001  20767  -4462  -5455   1141       O  
ATOM   1077  CB  THR A 147     252.316 159.267 116.829  1.00202.80           C  
ANISOU 1077  CB  THR A 147    30207  24207  22638  -3957  -6372   1720       C  
ATOM   1078  OG1 THR A 147     253.391 159.937 117.496  1.00204.39           O  
ANISOU 1078  OG1 THR A 147    29883  24530  23247  -3705  -6629   1919       O  
ATOM   1079  CG2 THR A 147     252.746 157.828 116.541  1.00208.24           C  
ANISOU 1079  CG2 THR A 147    31242  24711  23168  -4201  -6834   1957       C  
ATOM   1080  N   ALA A 148     251.328 158.765 113.529  1.00184.87           N  
ANISOU 1080  N   ALA A 148    29596  21546  19098  -5189  -6121   1444       N  
ATOM   1081  CA  ALA A 148     250.334 158.291 112.571  1.00182.73           C  
ANISOU 1081  CA  ALA A 148    29939  21133  18355  -5541  -5775   1226       C  
ATOM   1082  C   ALA A 148     249.613 157.035 113.056  1.00180.98           C  
ANISOU 1082  C   ALA A 148    29778  20873  18113  -5459  -5724   1208       C  
ATOM   1083  O   ALA A 148     248.383 157.027 113.183  1.00179.45           O  
ANISOU 1083  O   ALA A 148    29581  20728  17873  -5346  -5204    947       O  
ATOM   1084  CB  ALA A 148     250.999 158.041 111.225  1.00189.84           C  
ANISOU 1084  CB  ALA A 148    31520  21821  18788  -6143  -6093   1348       C  
ATOM   1085  N   GLY A 149     250.350 155.957 113.306  1.00176.13           N  
ANISOU 1085  N   GLY A 149    29227  20161  17531  -5529  -6267   1495       N  
ATOM   1086  CA  GLY A 149     249.721 154.681 113.594  1.00170.54           C  
ANISOU 1086  CA  GLY A 149    28703  19370  16724  -5541  -6263   1494       C  
ATOM   1087  C   GLY A 149     249.127 154.550 114.984  1.00160.32           C  
ANISOU 1087  C   GLY A 149    26855  18225  15836  -5006  -6054   1422       C  
ATOM   1088  O   GLY A 149     249.345 153.533 115.647  1.00172.74           O  
ANISOU 1088  O   GLY A 149    28361  19735  17538  -4881  -6356   1595       O  
ATOM   1089  N   VAL A 150     248.370 155.553 115.436  1.00140.78           N  
ANISOU 1089  N   VAL A 150    24009  15927  13554  -4701  -5550   1176       N  
ATOM   1090  CA  VAL A 150     247.811 155.553 116.775  1.00130.90           C  
ANISOU 1090  CA  VAL A 150    22243  14817  12677  -4212  -5352   1107       C  
ATOM   1091  C   VAL A 150     246.310 155.274 116.783  1.00147.63           C  
ANISOU 1091  C   VAL A 150    24489  16962  14641  -4224  -4836    842       C  
ATOM   1092  O   VAL A 150     245.837 154.546 117.661  1.00154.78           O  
ANISOU 1092  O   VAL A 150    25250  17880  15679  -4016  -4824    852       O  
ATOM   1093  CB  VAL A 150     248.128 156.885 117.496  1.00115.03           C  
ANISOU 1093  CB  VAL A 150    19646  12997  11061  -3820  -5225   1068       C  
ATOM   1094  CG1 VAL A 150     247.287 157.062 118.731  1.00118.44           C  
ANISOU 1094  CG1 VAL A 150    19633  13571  11796  -3378  -4898    927       C  
ATOM   1095  CG2 VAL A 150     249.553 156.923 117.901  1.00116.26           C  
ANISOU 1095  CG2 VAL A 150    19536  13151  11487  -3699  -5744   1365       C  
ATOM   1096  N   GLU A 151     245.552 155.804 115.816  1.00147.04           N  
ANISOU 1096  N   GLU A 151    24692  16885  14291  -4473  -4409    615       N  
ATOM   1097  CA  GLU A 151     244.089 155.782 115.881  1.00147.49           C  
ANISOU 1097  CA  GLU A 151    24741  17006  14292  -4429  -3860    362       C  
ATOM   1098  C   GLU A 151     243.498 154.411 115.545  1.00147.06           C  
ANISOU 1098  C   GLU A 151    25135  16818  13924  -4726  -3865    366       C  
ATOM   1099  O   GLU A 151     242.377 154.104 115.970  1.00142.31           O  
ANISOU 1099  O   GLU A 151    24431  16282  13360  -4627  -3531    229       O  
ATOM   1100  CB  GLU A 151     243.524 156.890 114.964  1.00151.70           C  
ANISOU 1100  CB  GLU A 151    25379  17570  14689  -4557  -3377    126       C  
ATOM   1101  CG  GLU A 151     242.042 157.193 115.139  1.00155.56           C  
ANISOU 1101  CG  GLU A 151    25692  18165  15249  -4419  -2780   -126       C  
ATOM   1102  CD  GLU A 151     241.185 156.432 114.145  1.00174.56           C  
ANISOU 1102  CD  GLU A 151    28620  20448  17255  -4819  -2478   -252       C  
ATOM   1103  OE1 GLU A 151     241.742 155.611 113.387  1.00183.61           O  
ANISOU 1103  OE1 GLU A 151    30293  21420  18050  -5206  -2753   -144       O  
ATOM   1104  OE2 GLU A 151     239.952 156.636 114.136  1.00182.93           O  
ANISOU 1104  OE2 GLU A 151    29561  21583  18360  -4756  -1971   -447       O  
ATOM   1105  N   ASP A 152     244.236 153.571 114.828  1.00150.60           N  
ANISOU 1105  N   ASP A 152    26073  17081  14068  -5098  -4261    538       N  
ATOM   1106  CA  ASP A 152     243.829 152.198 114.584  1.00152.24           C  
ANISOU 1106  CA  ASP A 152    26720  17144  13980  -5386  -4350    582       C  
ATOM   1107  C   ASP A 152     244.194 151.304 115.759  1.00177.79           C  
ANISOU 1107  C   ASP A 152    29718  20364  17470  -5113  -4750    786       C  
ATOM   1108  O   ASP A 152     244.757 150.223 115.571  1.00167.12           O  
ANISOU 1108  O   ASP A 152    28716  18838  15944  -5336  -5185    989       O  
ATOM   1109  CB  ASP A 152     244.497 151.708 113.311  1.00143.99           C  
ANISOU 1109  CB  ASP A 152    26336  15888  12487  -5921  -4632    693       C  
ATOM   1110  CG  ASP A 152     246.001 151.656 113.446  1.00138.59           C  
ANISOU 1110  CG  ASP A 152    25595  15133  11932  -5903  -5291   1000       C  
ATOM   1111  OD1 ASP A 152     246.528 152.135 114.469  1.00125.85           O  
ANISOU 1111  OD1 ASP A 152    23405  13647  10766  -5462  -5462   1101       O  
ATOM   1112  OD2 ASP A 152     246.664 151.148 112.529  1.00137.29           O  
ANISOU 1112  OD2 ASP A 152    25957  14782  11425  -6341  -5640   1151       O  
ATOM   1113  N   ASP A 153     243.909 151.762 116.971  1.00232.52           N  
ANISOU 1113  N   ASP A 153    36079  27458  24811  -4635  -4617    740       N  
ATOM   1114  CA  ASP A 153     244.284 151.063 118.190  1.00256.68           C  
ANISOU 1114  CA  ASP A 153    38878  30495  28153  -4317  -4946    914       C  
ATOM   1115  C   ASP A 153     243.131 150.208 118.705  1.00263.74           C  
ANISOU 1115  C   ASP A 153    39852  31382  28977  -4304  -4720    814       C  
ATOM   1116  O   ASP A 153     241.981 150.339 118.282  1.00268.06           O  
ANISOU 1116  O   ASP A 153    40511  31992  29346  -4465  -4263    601       O  
ATOM   1117  CB  ASP A 153     244.725 152.061 119.265  1.00268.52           C  
ANISOU 1117  CB  ASP A 153    39742  32157  30126  -3815  -4942    931       C  
ATOM   1118  CG  ASP A 153     245.602 151.425 120.322  1.00280.21           C  
ANISOU 1118  CG  ASP A 153    41000  33566  31902  -3514  -5383   1171       C  
ATOM   1119  OD1 ASP A 153     245.973 150.240 120.152  1.00287.01           O  
ANISOU 1119  OD1 ASP A 153    42200  34241  32610  -3698  -5746   1349       O  
ATOM   1120  OD2 ASP A 153     245.913 152.108 121.325  1.00282.67           O  
ANISOU 1120  OD2 ASP A 153    40807  33994  32599  -3092  -5354   1183       O  
ATOM   1121  N   ALA A 154     243.459 149.318 119.638  1.00239.98           N  
ANISOU 1121  N   ALA A 154    36775  28284  26122  -4109  -5046    980       N  
ATOM   1122  CA  ALA A 154     242.473 148.431 120.241  1.00221.85           C  
ANISOU 1122  CA  ALA A 154    34568  25957  23766  -4094  -4903    918       C  
ATOM   1123  C   ALA A 154     242.193 148.884 121.661  1.00216.35           C  
ANISOU 1123  C   ALA A 154    33343  25389  23469  -3601  -4771    870       C  
ATOM   1124  O   ALA A 154     243.056 148.714 122.537  1.00214.97           O  
ANISOU 1124  O   ALA A 154    32951  25155  23572  -3288  -5094   1038       O  
ATOM   1125  CB  ALA A 154     242.971 146.987 120.240  1.00218.02           C  
ANISOU 1125  CB  ALA A 154    34487  25235  23116  -4271  -5364   1137       C  
ATOM   1126  N   PRO A 155     241.043 149.482 121.938  1.00211.98           N  
ANISOU 1126  N   PRO A 155    32570  25002  22971  -3516  -4307    656       N  
ATOM   1127  CA  PRO A 155     240.659 149.687 123.337  1.00219.37           C  
ANISOU 1127  CA  PRO A 155    33108  26023  24220  -3113  -4212    623       C  
ATOM   1128  C   PRO A 155     240.063 148.416 123.927  1.00240.94           C  
ANISOU 1128  C   PRO A 155    36077  28630  26837  -3174  -4293    665       C  
ATOM   1129  O   PRO A 155     238.847 148.203 123.861  1.00246.15           O  
ANISOU 1129  O   PRO A 155    36820  29351  27353  -3341  -3987    531       O  
ATOM   1130  CB  PRO A 155     239.639 150.827 123.254  1.00208.28           C  
ANISOU 1130  CB  PRO A 155    31414  24833  22891  -3061  -3716    399       C  
ATOM   1131  CG  PRO A 155     239.033 150.689 121.910  1.00203.16           C  
ANISOU 1131  CG  PRO A 155    31118  24174  21900  -3492  -3480    294       C  
ATOM   1132  CD  PRO A 155     240.078 150.086 121.003  1.00205.63           C  
ANISOU 1132  CD  PRO A 155    31847  24310  21972  -3768  -3846    444       C  
ATOM   1133  N   GLU A 156     240.920 147.552 124.490  1.00253.19           N  
ANISOU 1133  N   GLU A 156    37739  29999  28463  -3047  -4712    863       N  
ATOM   1134  CA  GLU A 156     240.448 146.289 125.055  1.00260.38           C  
ANISOU 1134  CA  GLU A 156    38925  30753  29255  -3107  -4828    918       C  
ATOM   1135  C   GLU A 156     239.560 146.516 126.269  1.00267.02           C  
ANISOU 1135  C   GLU A 156    39493  31688  30276  -2842  -4573    803       C  
ATOM   1136  O   GLU A 156     238.584 145.783 126.463  1.00258.37           O  
ANISOU 1136  O   GLU A 156    38610  30555  29002  -3018  -4462    752       O  
ATOM   1137  CB  GLU A 156     241.624 145.394 125.455  1.00262.04           C  
ANISOU 1137  CB  GLU A 156    39279  30726  29558  -2971  -5333   1165       C  
ATOM   1138  CG  GLU A 156     242.611 145.087 124.354  1.00270.78           C  
ANISOU 1138  CG  GLU A 156    40664  31714  30506  -3234  -5682   1331       C  
ATOM   1139  CD  GLU A 156     243.885 144.449 124.882  1.00279.44           C  
ANISOU 1139  CD  GLU A 156    41749  32603  31824  -3002  -6187   1602       C  
ATOM   1140  OE1 GLU A 156     243.800 143.652 125.846  1.00284.35           O  
ANISOU 1140  OE1 GLU A 156    42415  33078  32548  -2798  -6299   1667       O  
ATOM   1141  OE2 GLU A 156     244.973 144.763 124.347  1.00281.09           O  
ANISOU 1141  OE2 GLU A 156    41894  32789  32119  -3017  -6469   1756       O  
ATOM   1142  N   ASP A 157     239.894 147.503 127.099  1.00295.97           N  
ANISOU 1142  N   ASP A 157    42710  35466  34279  -2446  -4493    773       N  
ATOM   1143  CA  ASP A 157     239.158 147.805 128.316  1.00297.34           C  
ANISOU 1143  CA  ASP A 157    42634  35714  34627  -2190  -4281    677       C  
ATOM   1144  C   ASP A 157     238.683 149.248 128.274  1.00278.64           C  
ANISOU 1144  C   ASP A 157    39862  33596  32413  -2083  -3930    518       C  
ATOM   1145  O   ASP A 157     239.089 150.039 127.419  1.00278.75           O  
ANISOU 1145  O   ASP A 157    39766  33707  32438  -2143  -3871    489       O  
ATOM   1146  CB  ASP A 157     240.016 147.580 129.567  1.00313.83           C  
ANISOU 1146  CB  ASP A 157    44591  37663  36988  -1781  -4512    798       C  
ATOM   1147  CG  ASP A 157     240.656 146.212 129.586  1.00332.00           C  
ANISOU 1147  CG  ASP A 157    47265  39691  39190  -1838  -4894    983       C  
ATOM   1148  OD1 ASP A 157     240.133 145.305 128.904  1.00337.95           O  
ANISOU 1148  OD1 ASP A 157    48418  40360  39628  -2207  -4951    995       O  
ATOM   1149  OD2 ASP A 157     241.678 146.039 130.282  1.00338.59           O  
ANISOU 1149  OD2 ASP A 157    47991  40387  40270  -1515  -5131   1122       O  
ATOM   1150  N   ILE A 158     237.825 149.593 129.229  1.00231.55           N  
ANISOU 1150  N   ILE A 158    33695  27720  26563  -1930  -3714    423       N  
ATOM   1151  CA  ILE A 158     237.245 150.920 129.200  1.00179.00           C  
ANISOU 1151  CA  ILE A 158    26672  21291  20049  -1850  -3390    282       C  
ATOM   1152  C   ILE A 158     238.199 151.946 129.759  1.00179.12           C  
ANISOU 1152  C   ILE A 158    26334  21362  20361  -1484  -3438    304       C  
ATOM   1153  O   ILE A 158     238.039 153.146 129.497  1.00168.70           O  
ANISOU 1153  O   ILE A 158    24727  20214  19158  -1425  -3224    210       O  
ATOM   1154  CB  ILE A 158     235.951 150.946 130.003  1.00146.30           C  
ANISOU 1154  CB  ILE A 158    22440  17225  15922  -1853  -3173    195       C  
ATOM   1155  CG1 ILE A 158     235.311 149.584 129.920  1.00140.59           C  
ANISOU 1155  CG1 ILE A 158    22109  16371  14937  -2138  -3252    234       C  
ATOM   1156  CG2 ILE A 158     235.008 151.951 129.402  1.00134.25           C  
ANISOU 1156  CG2 ILE A 158    20671  15914  14425  -1968  -2823     60       C  
ATOM   1157  CD1 ILE A 158     234.115 149.469 130.782  1.00139.37           C  
ANISOU 1157  CD1 ILE A 158    21902  16266  14787  -2166  -3104    184       C  
ATOM   1158  N   THR A 159     239.194 151.500 130.515  1.00186.89           N  
ANISOU 1158  N   THR A 159    27332  22196  21480  -1237  -3704    432       N  
ATOM   1159  CA  THR A 159     240.032 152.422 131.271  1.00197.07           C  
ANISOU 1159  CA  THR A 159    28266  23536  23076   -866  -3715    454       C  
ATOM   1160  C   THR A 159     240.890 153.285 130.343  1.00193.70           C  
ANISOU 1160  C   THR A 159    27667  23207  22722   -884  -3756    480       C  
ATOM   1161  O   THR A 159     240.939 154.512 130.497  1.00184.70           O  
ANISOU 1161  O   THR A 159    26201  22224  21753   -732  -3580    405       O  
ATOM   1162  CB  THR A 159     240.907 151.639 132.256  1.00210.53           C  
ANISOU 1162  CB  THR A 159    30038  25033  24921   -597  -3966    595       C  
ATOM   1163  OG1 THR A 159     240.151 150.553 132.825  1.00206.25           O  
ANISOU 1163  OG1 THR A 159    29799  24346  24220   -681  -3988    590       O  
ATOM   1164  CG2 THR A 159     241.378 152.562 133.373  1.00215.95           C  
ANISOU 1164  CG2 THR A 159    30364  25774  25912   -204  -3861    574       C  
ATOM   1165  N   ASP A 160     241.576 152.658 129.372  1.00199.48           N  
ANISOU 1165  N   ASP A 160    28642  23839  23313  -1092  -4004    595       N  
ATOM   1166  CA  ASP A 160     242.372 153.402 128.392  1.00201.74           C  
ANISOU 1166  CA  ASP A 160    28835  24199  23619  -1178  -4072    631       C  
ATOM   1167  C   ASP A 160     241.509 154.275 127.493  1.00193.31           C  
ANISOU 1167  C   ASP A 160    27743  23295  22411  -1398  -3747    455       C  
ATOM   1168  O   ASP A 160     241.949 155.344 127.054  1.00191.19           O  
ANISOU 1168  O   ASP A 160    27274  23135  22236  -1361  -3681    427       O  
ATOM   1169  CB  ASP A 160     243.193 152.448 127.521  1.00214.33           C  
ANISOU 1169  CB  ASP A 160    30762  25627  25046  -1413  -4434    803       C  
ATOM   1170  CG  ASP A 160     244.203 151.656 128.309  1.00226.72           C  
ANISOU 1170  CG  ASP A 160    32315  27020  26807  -1171  -4785   1009       C  
ATOM   1171  OD1 ASP A 160     244.641 152.132 129.376  1.00230.28           O  
ANISOU 1171  OD1 ASP A 160    32429  27500  27569   -793  -4752   1031       O  
ATOM   1172  OD2 ASP A 160     244.569 150.558 127.845  1.00233.17           O  
ANISOU 1172  OD2 ASP A 160    33467  27659  27468  -1361  -5086   1153       O  
ATOM   1173  N   THR A 161     240.295 153.831 127.183  1.00190.15           N  
ANISOU 1173  N   THR A 161    27546  22907  21796  -1631  -3536    344       N  
ATOM   1174  CA  THR A 161     239.399 154.653 126.380  1.00185.75           C  
ANISOU 1174  CA  THR A 161    26933  22494  21149  -1806  -3183    178       C  
ATOM   1175  C   THR A 161     239.059 155.936 127.124  1.00160.13           C  
ANISOU 1175  C   THR A 161    23254  19414  18173  -1519  -2950     80       C  
ATOM   1176  O   THR A 161     239.171 157.045 126.580  1.00156.17           O  
ANISOU 1176  O   THR A 161    22581  19019  17737  -1507  -2795      8       O  
ATOM   1177  CB  THR A 161     238.141 153.853 126.051  1.00206.72           C  
ANISOU 1177  CB  THR A 161    29845  25132  23569  -2086  -2996     99       C  
ATOM   1178  OG1 THR A 161     238.527 152.549 125.589  1.00212.62           O  
ANISOU 1178  OG1 THR A 161    31016  25699  24071  -2327  -3263    212       O  
ATOM   1179  CG2 THR A 161     237.319 154.549 124.966  1.00214.93           C  
ANISOU 1179  CG2 THR A 161    30883  26283  24498  -2309  -2627    -55       C  
ATOM   1180  N   LEU A 162     238.663 155.793 128.391  1.00148.11           N  
ANISOU 1180  N   LEU A 162    21583  17898  16795  -1298  -2936     81       N  
ATOM   1181  CA  LEU A 162     238.539 156.940 129.279  1.00146.83           C  
ANISOU 1181  CA  LEU A 162    21038  17862  16890  -1009  -2787     22       C  
ATOM   1182  C   LEU A 162     239.756 157.833 129.223  1.00176.35           C  
ANISOU 1182  C   LEU A 162    24561  21638  20807   -820  -2893     74       C  
ATOM   1183  O   LEU A 162     239.636 159.038 129.010  1.00168.34           O  
ANISOU 1183  O   LEU A 162    23311  20753  19897   -762  -2710     -8       O  
ATOM   1184  CB  LEU A 162     238.353 156.484 130.715  1.00131.12           C  
ANISOU 1184  CB  LEU A 162    19006  15809  15003   -794  -2853     57       C  
ATOM   1185  CG  LEU A 162     236.956 156.053 130.999  1.00127.20           C  
ANISOU 1185  CG  LEU A 162    18601  15335  14396   -944  -2689    -13       C  
ATOM   1186  CD1 LEU A 162     236.940 155.781 132.471  1.00130.38           C  
ANISOU 1186  CD1 LEU A 162    18973  15661  14903   -714  -2765     22       C  
ATOM   1187  CD2 LEU A 162     236.090 157.235 130.610  1.00124.92           C  
ANISOU 1187  CD2 LEU A 162    18050  15231  14183   -985  -2390   -133       C  
ATOM   1188  N   GLU A 163     240.929 157.252 129.493  1.00202.38           N  
ANISOU 1188  N   GLU A 163    27918  24816  24163   -711  -3195    223       N  
ATOM   1189  CA  GLU A 163     242.171 158.009 129.612  1.00216.45           C  
ANISOU 1189  CA  GLU A 163    29456  26630  26155   -512  -3327    307       C  
ATOM   1190  C   GLU A 163     242.446 158.811 128.346  1.00220.43           C  
ANISOU 1190  C   GLU A 163    29960  27215  26578   -709  -3283    274       C  
ATOM   1191  O   GLU A 163     242.871 159.971 128.416  1.00221.22           O  
ANISOU 1191  O   GLU A 163    29787  27422  26843   -573  -3211    252       O  
ATOM   1192  CB  GLU A 163     243.301 157.025 129.936  1.00221.57           C  
ANISOU 1192  CB  GLU A 163    30202  27114  26872   -412  -3677    501       C  
ATOM   1193  CG  GLU A 163     244.619 157.597 130.389  1.00225.37           C  
ANISOU 1193  CG  GLU A 163    30383  27611  27638   -147  -3831    626       C  
ATOM   1194  CD  GLU A 163     245.733 156.589 130.202  1.00233.33           C  
ANISOU 1194  CD  GLU A 163    31519  28453  28681   -154  -4214    845       C  
ATOM   1195  OE1 GLU A 163     245.429 155.382 130.103  1.00236.55           O  
ANISOU 1195  OE1 GLU A 163    32246  28710  28921   -284  -4346    890       O  
ATOM   1196  OE2 GLU A 163     246.907 157.001 130.149  1.00236.35           O  
ANISOU 1196  OE2 GLU A 163    31682  28852  29267    -40  -4395    985       O  
ATOM   1197  N   ARG A 164     242.162 158.226 127.180  1.00217.82           N  
ANISOU 1197  N   ARG A 164    29963  26824  25974  -1046  -3303    261       N  
ATOM   1198  CA  ARG A 164     242.322 158.947 125.920  1.00201.65           C  
ANISOU 1198  CA  ARG A 164    27995  24822  23801  -1268  -3223    209       C  
ATOM   1199  C   ARG A 164     241.333 160.104 125.828  1.00185.58           C  
ANISOU 1199  C   ARG A 164    25762  22930  21820  -1229  -2831     22       C  
ATOM   1200  O   ARG A 164     241.685 161.215 125.398  1.00181.19           O  
ANISOU 1200  O   ARG A 164    25064  22446  21332  -1206  -2750    -17       O  
ATOM   1201  CB  ARG A 164     242.113 157.989 124.750  1.00203.91           C  
ANISOU 1201  CB  ARG A 164    28737  24989  23749  -1656  -3287    219       C  
ATOM   1202  CG  ARG A 164     242.430 158.610 123.418  1.00207.80           C  
ANISOU 1202  CG  ARG A 164    29399  25483  24073  -1914  -3237    180       C  
ATOM   1203  CD  ARG A 164     242.406 157.575 122.336  1.00209.79           C  
ANISOU 1203  CD  ARG A 164    30149  25588  23973  -2309  -3348    216       C  
ATOM   1204  NE  ARG A 164     241.024 157.227 122.061  1.00210.10           N  
ANISOU 1204  NE  ARG A 164    30343  25642  23845  -2465  -2997     54       N  
ATOM   1205  CZ  ARG A 164     240.281 157.849 121.153  1.00211.45           C  
ANISOU 1205  CZ  ARG A 164    30603  25854  23884  -2640  -2628   -114       C  
ATOM   1206  NH1 ARG A 164     240.805 158.834 120.429  1.00213.67           N  
ANISOU 1206  NH1 ARG A 164    30883  26151  24153  -2691  -2577   -150       N  
ATOM   1207  NH2 ARG A 164     239.018 157.489 120.960  1.00209.04           N  
ANISOU 1207  NH2 ARG A 164    30390  25567  23468  -2767  -2301   -242       N  
ATOM   1208  N   ILE A 165     240.077 159.838 126.187  1.00180.63           N  
ANISOU 1208  N   ILE A 165    25133  22336  21163  -1238  -2599    -81       N  
ATOM   1209  CA  ILE A 165     239.075 160.896 126.277  1.00178.46           C  
ANISOU 1209  CA  ILE A 165    24618  22193  20997  -1163  -2253   -228       C  
ATOM   1210  C   ILE A 165     239.576 162.021 127.174  1.00181.31           C  
ANISOU 1210  C   ILE A 165    24610  22647  21634   -849  -2266   -216       C  
ATOM   1211  O   ILE A 165     239.492 163.204 126.830  1.00174.04           O  
ANISOU 1211  O   ILE A 165    23518  21810  20798   -809  -2094   -292       O  
ATOM   1212  CB  ILE A 165     237.742 160.309 126.776  1.00173.90           C  
ANISOU 1212  CB  ILE A 165    24052  21633  20388  -1201  -2082   -288       C  
ATOM   1213  CG1 ILE A 165     236.981 159.681 125.611  1.00175.15           C  
ANISOU 1213  CG1 ILE A 165    24510  21748  20291  -1542  -1910   -355       C  
ATOM   1214  CG2 ILE A 165     236.918 161.317 127.532  1.00172.69           C  
ANISOU 1214  CG2 ILE A 165    23552  21609  20454  -1004  -1860   -367       C  
ATOM   1215  CD1 ILE A 165     235.815 158.851 126.051  1.00175.12           C  
ANISOU 1215  CD1 ILE A 165    24560  21746  20230  -1631  -1807   -375       C  
ATOM   1216  N   LEU A 166     240.110 161.652 128.337  1.00187.48           N  
ANISOU 1216  N   LEU A 166    25282  23399  22553   -627  -2457   -120       N  
ATOM   1217  CA  LEU A 166     240.651 162.618 129.282  1.00197.88           C  
ANISOU 1217  CA  LEU A 166    26274  24790  24120   -334  -2464   -101       C  
ATOM   1218  C   LEU A 166     241.719 163.470 128.626  1.00201.40           C  
ANISOU 1218  C   LEU A 166    26628  25273  24624   -337  -2547    -59       C  
ATOM   1219  O   LEU A 166     241.743 164.690 128.801  1.00199.09           O  
ANISOU 1219  O   LEU A 166    26095  25080  24472   -216  -2415   -113       O  
ATOM   1220  CB  LEU A 166     241.251 161.904 130.499  1.00202.32           C  
ANISOU 1220  CB  LEU A 166    26803  25273  24797   -115  -2660      8       C  
ATOM   1221  CG  LEU A 166     240.469 161.206 131.618  1.00201.05           C  
ANISOU 1221  CG  LEU A 166    26695  25058  24636    -21  -2617    -10       C  
ATOM   1222  CD1 LEU A 166     241.438 160.567 132.624  1.00193.71           C  
ANISOU 1222  CD1 LEU A 166    25761  24011  23831    212  -2821    111       C  
ATOM   1223  CD2 LEU A 166     239.514 162.157 132.320  1.00205.29           C  
ANISOU 1223  CD2 LEU A 166    27021  25707  25273     81  -2378   -117       C  
ATOM   1224  N   SER A 167     242.625 162.832 127.883  1.00204.04           N  
ANISOU 1224  N   SER A 167    27163  25518  24845   -491  -2792     52       N  
ATOM   1225  CA  SER A 167     243.747 163.550 127.289  1.00197.65           C  
ANISOU 1225  CA  SER A 167    26280  24731  24085   -524  -2931    126       C  
ATOM   1226  C   SER A 167     243.266 164.534 126.244  1.00181.13           C  
ANISOU 1226  C   SER A 167    24243  22695  21883   -698  -2701     -7       C  
ATOM   1227  O   SER A 167     243.712 165.686 126.208  1.00181.41           O  
ANISOU 1227  O   SER A 167    24082  22806  22040   -616  -2658    -19       O  
ATOM   1228  CB  SER A 167     244.727 162.567 126.660  1.00213.11           C  
ANISOU 1228  CB  SER A 167    28480  26567  25923   -700  -3276    293       C  
ATOM   1229  OG  SER A 167     244.796 161.386 127.433  1.00222.57           O  
ANISOU 1229  OG  SER A 167    29738  27670  27158   -594  -3439    386       O  
ATOM   1230  N   ILE A 168     242.355 164.092 125.387  1.00165.01           N  
ANISOU 1230  N   ILE A 168    22476  20605  19614   -937  -2534   -108       N  
ATOM   1231  CA  ILE A 168     241.796 164.983 124.382  1.00158.74           C  
ANISOU 1231  CA  ILE A 168    21753  19836  18723  -1086  -2259   -249       C  
ATOM   1232  C   ILE A 168     241.076 166.150 125.046  1.00162.25           C  
ANISOU 1232  C   ILE A 168    21860  20400  19388   -853  -1995   -356       C  
ATOM   1233  O   ILE A 168     241.336 167.326 124.745  1.00173.11           O  
ANISOU 1233  O   ILE A 168    23116  21819  20837   -812  -1906   -399       O  
ATOM   1234  CB  ILE A 168     240.871 164.189 123.452  1.00149.16           C  
ANISOU 1234  CB  ILE A 168    20883  18545  17247  -1368  -2082   -339       C  
ATOM   1235  CG1 ILE A 168     241.718 163.236 122.614  1.00144.04           C  
ANISOU 1235  CG1 ILE A 168    20619  17763  16347  -1647  -2364   -228       C  
ATOM   1236  CG2 ILE A 168     240.037 165.128 122.600  1.00147.82           C  
ANISOU 1236  CG2 ILE A 168    20732  18396  17034  -1454  -1702   -509       C  
ATOM   1237  CD1 ILE A 168     240.989 162.014 122.185  1.00145.24           C  
ANISOU 1237  CD1 ILE A 168    21099  17826  16260  -1880  -2306   -256       C  
ATOM   1238  N   GLN A 169     240.183 165.848 125.986  1.00154.19           N  
ANISOU 1238  N   GLN A 169    20695  19423  18468   -709  -1892   -388       N  
ATOM   1239  CA  GLN A 169     239.435 166.899 126.659  1.00149.65           C  
ANISOU 1239  CA  GLN A 169    19817  18950  18094   -512  -1676   -468       C  
ATOM   1240  C   GLN A 169     240.331 167.835 127.441  1.00145.19           C  
ANISOU 1240  C   GLN A 169    18989  18449  17729   -283  -1792   -410       C  
ATOM   1241  O   GLN A 169     240.022 169.015 127.563  1.00125.27           O  
ANISOU 1241  O   GLN A 169    16269  15993  15333   -181  -1632   -474       O  
ATOM   1242  CB  GLN A 169     238.427 166.286 127.602  1.00153.24           C  
ANISOU 1242  CB  GLN A 169    20200  19427  18600   -433  -1615   -479       C  
ATOM   1243  CG  GLN A 169     237.390 165.537 126.880  1.00171.01           C  
ANISOU 1243  CG  GLN A 169    22648  21639  20686   -655  -1449   -543       C  
ATOM   1244  CD  GLN A 169     236.612 164.669 127.815  1.00185.47           C  
ANISOU 1244  CD  GLN A 169    24468  23472  22529   -625  -1476   -515       C  
ATOM   1245  OE1 GLN A 169     237.097 164.327 128.900  1.00182.64           O  
ANISOU 1245  OE1 GLN A 169    24057  23097  22240   -465  -1672   -436       O  
ATOM   1246  NE2 GLN A 169     235.389 164.308 127.419  1.00194.98           N  
ANISOU 1246  NE2 GLN A 169    25724  24690  23670   -781  -1266   -577       N  
ATOM   1247  N   ALA A 170     241.427 167.329 127.994  1.00167.06           N  
ANISOU 1247  N   ALA A 170    21742  21192  20542   -197  -2060   -282       N  
ATOM   1248  CA  ALA A 170     242.325 168.161 128.780  1.00169.27           C  
ANISOU 1248  CA  ALA A 170    21757  21534  21024     18  -2150   -217       C  
ATOM   1249  C   ALA A 170     243.158 169.047 127.873  1.00159.44           C  
ANISOU 1249  C   ALA A 170    20508  20307  19764    -83  -2197   -199       C  
ATOM   1250  O   ALA A 170     243.463 170.187 128.217  1.00159.86           O  
ANISOU 1250  O   ALA A 170    20343  20435  19962     43  -2143   -208       O  
ATOM   1251  CB  ALA A 170     243.224 167.278 129.657  1.00177.35           C  
ANISOU 1251  CB  ALA A 170    22746  22510  22130    157  -2393    -77       C  
ATOM   1252  N   GLN A 171     243.542 168.525 126.715  1.00131.05           N  
ANISOU 1252  N   GLN A 171    17186  16634  15975   -332  -2309   -167       N  
ATOM   1253  CA  GLN A 171     244.132 169.356 125.686  1.00106.16           C  
ANISOU 1253  CA  GLN A 171    14114  13474  12748   -492  -2325   -171       C  
ATOM   1254  C   GLN A 171     243.197 170.487 125.353  1.00106.43           C  
ANISOU 1254  C   GLN A 171    14095  13544  12798   -478  -2002   -334       C  
ATOM   1255  O   GLN A 171     243.629 171.608 125.077  1.00114.20           O  
ANISOU 1255  O   GLN A 171    14998  14557  13835   -472  -1973   -347       O  
ATOM   1256  CB  GLN A 171     244.358 168.493 124.476  1.00 96.75           C  
ANISOU 1256  CB  GLN A 171    13307  12165  11287   -805  -2446   -140       C  
ATOM   1257  CG  GLN A 171     245.528 167.647 124.651  1.00 97.38           C  
ANISOU 1257  CG  GLN A 171    13419  12202  11380   -834  -2822     57       C  
ATOM   1258  CD  GLN A 171     245.554 166.621 123.586  1.00114.05           C  
ANISOU 1258  CD  GLN A 171    15946  14184  13204  -1152  -2946     88       C  
ATOM   1259  OE1 GLN A 171     244.620 166.538 122.788  1.00121.82           O  
ANISOU 1259  OE1 GLN A 171    17185  15117  13982  -1334  -2702    -57       O  
ATOM   1260  NE2 GLN A 171     246.573 165.778 123.593  1.00123.52           N  
ANISOU 1260  NE2 GLN A 171    17217  15319  14395  -1219  -3318    284       N  
ATOM   1261  N   VAL A 172     241.900 170.207 125.389  1.00100.99           N  
ANISOU 1261  N   VAL A 172    13441  12850  12081   -471  -1763   -447       N  
ATOM   1262  CA  VAL A 172     240.929 171.275 125.203  1.00104.52           C  
ANISOU 1262  CA  VAL A 172    13779  13329  12606   -414  -1457   -581       C  
ATOM   1263  C   VAL A 172     240.931 172.214 126.410  1.00108.40           C  
ANISOU 1263  C   VAL A 172    13922  13922  13345   -146  -1450   -563       C  
ATOM   1264  O   VAL A 172     241.004 173.439 126.257  1.00121.08           O  
ANISOU 1264  O   VAL A 172    15417  15553  15036    -92  -1354   -604       O  
ATOM   1265  CB  VAL A 172     239.531 170.691 124.949  1.00111.66           C  
ANISOU 1265  CB  VAL A 172    14768  14208  13449   -481  -1212   -680       C  
ATOM   1266  CG1 VAL A 172     238.476 171.780 125.032  1.00106.54           C  
ANISOU 1266  CG1 VAL A 172    13912  13603  12966   -360   -923   -783       C  
ATOM   1267  CG2 VAL A 172     239.491 169.988 123.607  1.00123.76           C  
ANISOU 1267  CG2 VAL A 172    16678  15630  14716   -773  -1150   -724       C  
ATOM   1268  N   TRP A 173     240.868 171.646 127.626  1.00 98.48           N  
ANISOU 1268  N   TRP A 173    12522  12707  12187     13  -1550   -503       N  
ATOM   1269  CA  TRP A 173     240.666 172.432 128.849  1.00 96.27           C  
ANISOU 1269  CA  TRP A 173    11963  12507  12109    243  -1510   -499       C  
ATOM   1270  C   TRP A 173     241.854 173.320 129.168  1.00 92.55           C  
ANISOU 1270  C   TRP A 173    11339  12082  11743    339  -1628   -432       C  
ATOM   1271  O   TRP A 173     241.701 174.369 129.805  1.00 79.96           O  
ANISOU 1271  O   TRP A 173     9551  10546  10286    475  -1546   -453       O  
ATOM   1272  CB  TRP A 173     240.391 171.518 130.042  1.00100.47           C  
ANISOU 1272  CB  TRP A 173    12452  13041  12679    359  -1586   -452       C  
ATOM   1273  CG  TRP A 173     238.968 171.072 130.155  1.00104.49           C  
ANISOU 1273  CG  TRP A 173    12999  13544  13159    315  -1435   -517       C  
ATOM   1274  CD1 TRP A 173     238.483 169.804 130.022  1.00106.98           C  
ANISOU 1274  CD1 TRP A 173    13494  13808  13347    200  -1461   -510       C  
ATOM   1275  CD2 TRP A 173     237.835 171.917 130.377  1.00 99.01           C  
ANISOU 1275  CD2 TRP A 173    12147  12897  12574    364  -1247   -582       C  
ATOM   1276  NE1 TRP A 173     237.116 169.808 130.187  1.00103.77           N  
ANISOU 1276  NE1 TRP A 173    13032  13425  12970    173  -1293   -566       N  
ATOM   1277  CE2 TRP A 173     236.697 171.095 130.400  1.00 98.54           C  
ANISOU 1277  CE2 TRP A 173    12153  12823  12464    276  -1168   -603       C  
ATOM   1278  CE3 TRP A 173     237.678 173.290 130.574  1.00 92.65           C  
ANISOU 1278  CE3 TRP A 173    11149  12141  11914    468  -1154   -609       C  
ATOM   1279  CZ2 TRP A 173     235.423 171.603 130.612  1.00 95.13           C  
ANISOU 1279  CZ2 TRP A 173    11569  12431  12146    292  -1010   -636       C  
ATOM   1280  CZ3 TRP A 173     236.412 173.788 130.782  1.00 88.48           C  
ANISOU 1280  CZ3 TRP A 173    10490  11638  11490    493  -1004   -645       C  
ATOM   1281  CH2 TRP A 173     235.305 172.950 130.808  1.00 90.16           C  
ANISOU 1281  CH2 TRP A 173    10740  11843  11674    408   -939   -652       C  
ATOM   1282  N   VAL A 174     243.038 172.889 128.768  1.00 99.96           N  
ANISOU 1282  N   VAL A 174    12361  12994  12625    258  -1836   -335       N  
ATOM   1283  CA  VAL A 174     244.217 173.732 128.826  1.00107.17           C  
ANISOU 1283  CA  VAL A 174    13136  13954  13630    294  -1954   -256       C  
ATOM   1284  C   VAL A 174     244.051 174.929 127.889  1.00107.12           C  
ANISOU 1284  C   VAL A 174    13180  13944  13578    182  -1823   -338       C  
ATOM   1285  O   VAL A 174     244.210 176.086 128.290  1.00100.93           O  
ANISOU 1285  O   VAL A 174    12219  13216  12914    282  -1765   -348       O  
ATOM   1286  CB  VAL A 174     245.460 172.885 128.498  1.00112.32           C  
ANISOU 1286  CB  VAL A 174    13867  14570  14239    200  -2236   -107       C  
ATOM   1287  CG1 VAL A 174     246.696 173.756 128.380  1.00124.82           C  
ANISOU 1287  CG1 VAL A 174    15305  16206  15915    186  -2374     -6       C  
ATOM   1288  CG2 VAL A 174     245.642 171.802 129.573  1.00104.23           C  
ANISOU 1288  CG2 VAL A 174    12767  13533  13305    366  -2345    -24       C  
ATOM   1289  N   THR A 175     243.679 174.670 126.645  1.00112.05           N  
ANISOU 1289  N   THR A 175    14071  14484  14018    -29  -1755   -404       N  
ATOM   1290  CA  THR A 175     243.483 175.696 125.619  1.00112.54           C  
ANISOU 1290  CA  THR A 175    14252  14498  14008   -150  -1601   -495       C  
ATOM   1291  C   THR A 175     242.303 176.493 125.822  1.00109.25           C  
ANISOU 1291  C   THR A 175    13723  14092  13695    -27  -1331   -614       C  
ATOM   1292  O   THR A 175     241.943 177.271 124.939  1.00109.68           O  
ANISOU 1292  O   THR A 175    13892  14079  13703   -106  -1155   -705       O  
ATOM   1293  CB  THR A 175     243.378 175.050 124.245  1.00124.53           C  
ANISOU 1293  CB  THR A 175    16139  15898  15277   -420  -1571   -541       C  
ATOM   1294  OG1 THR A 175     242.259 174.145 124.229  1.00128.38           O  
ANISOU 1294  OG1 THR A 175    16709  16357  15712   -425  -1414   -614       O  
ATOM   1295  CG2 THR A 175     244.671 174.342 123.923  1.00134.39           C  
ANISOU 1295  CG2 THR A 175    17525  17123  16414   -584  -1898   -392       C  
ATOM   1296  N   VAL A 176     241.599 176.336 126.931  1.00108.29           N  
ANISOU 1296  N   VAL A 176    13395  14034  13715    158  -1280   -616       N  
ATOM   1297  CA  VAL A 176     240.474 177.213 127.153  1.00111.99           C  
ANISOU 1297  CA  VAL A 176    13728  14512  14312    269  -1058   -701       C  
ATOM   1298  C   VAL A 176     240.940 178.575 127.661  1.00119.06           C  
ANISOU 1298  C   VAL A 176    14444  15453  15341    384  -1081   -678       C  
ATOM   1299  O   VAL A 176     240.308 179.598 127.363  1.00125.13           O  
ANISOU 1299  O   VAL A 176    15171  16190  16184    420   -916   -745       O  
ATOM   1300  CB  VAL A 176     239.491 176.525 128.099  1.00114.83           C  
ANISOU 1300  CB  VAL A 176    13969  14912  14747    376  -1020   -698       C  
ATOM   1301  CG1 VAL A 176     238.368 177.462 128.431  1.00123.74           C  
ANISOU 1301  CG1 VAL A 176    14923  16056  16038    488   -843   -748       C  
ATOM   1302  CG2 VAL A 176     238.949 175.296 127.421  1.00117.90           C  
ANISOU 1302  CG2 VAL A 176    14558  15246  14991    229   -964   -731       C  
ATOM   1303  N   ALA A 177     242.061 178.629 128.388  1.00116.83           N  
ANISOU 1303  N   ALA A 177    14054  15236  15098    440  -1276   -579       N  
ATOM   1304  CA  ALA A 177     242.628 179.900 128.829  1.00111.53           C  
ANISOU 1304  CA  ALA A 177    13230  14612  14533    516  -1300   -549       C  
ATOM   1305  C   ALA A 177     243.331 180.630 127.684  1.00106.59           C  
ANISOU 1305  C   ALA A 177    12748  13933  13817    356  -1321   -557       C  
ATOM   1306  O   ALA A 177     243.715 180.043 126.665  1.00111.04           O  
ANISOU 1306  O   ALA A 177    13533  14434  14224    175  -1378   -555       O  
ATOM   1307  CB  ALA A 177     243.605 179.694 129.983  1.00113.67           C  
ANISOU 1307  CB  ALA A 177    13329  14970  14890    625  -1464   -438       C  
ATOM   1308  N   LYS A 178     243.531 181.933 127.893  1.00103.88           N  
ANISOU 1308  N   LYS A 178    12303  13607  13558    404  -1289   -559       N  
ATOM   1309  CA  LYS A 178     243.914 182.864 126.833  1.00112.24           C  
ANISOU 1309  CA  LYS A 178    13521  14590  14537    261  -1261   -590       C  
ATOM   1310  C   LYS A 178     242.850 182.854 125.744  1.00115.95           C  
ANISOU 1310  C   LYS A 178    14203  14927  14927    196  -1036   -721       C  
ATOM   1311  O   LYS A 178     243.111 182.671 124.557  1.00119.70           O  
ANISOU 1311  O   LYS A 178    14950  15301  15230      6  -1014   -759       O  
ATOM   1312  CB  LYS A 178     245.308 182.555 126.284  1.00117.25           C  
ANISOU 1312  CB  LYS A 178    14262  15234  15053     73  -1484   -489       C  
ATOM   1313  CG  LYS A 178     246.366 182.533 127.383  1.00125.42           C  
ANISOU 1313  CG  LYS A 178    15037  16402  16215    160  -1675   -348       C  
ATOM   1314  CD  LYS A 178     246.630 183.937 127.954  1.00133.44           C  
ANISOU 1314  CD  LYS A 178    15890  17468  17343    230  -1641   -334       C  
ATOM   1315  CE  LYS A 178     247.632 183.880 129.105  1.00137.76           C  
ANISOU 1315  CE  LYS A 178    16167  18147  18027    327  -1775   -201       C  
ATOM   1316  NZ  LYS A 178     247.002 183.243 130.304  1.00136.35           N  
ANISOU 1316  NZ  LYS A 178    15844  18013  17951    540  -1697   -219       N  
ATOM   1317  N   ALA A 179     241.626 183.063 126.194  1.00121.34           N  
ANISOU 1317  N   ALA A 179    14757  15605  15743    352   -863   -781       N  
ATOM   1318  CA  ALA A 179     240.471 182.787 125.366  1.00138.49           C  
ANISOU 1318  CA  ALA A 179    17053  17673  17893    330   -626   -889       C  
ATOM   1319  C   ALA A 179     240.187 183.855 124.323  1.00162.74           C  
ANISOU 1319  C   ALA A 179    20279  20601  20953    288   -430   -980       C  
ATOM   1320  O   ALA A 179     239.255 183.664 123.547  1.00161.12           O  
ANISOU 1320  O   ALA A 179    20183  20292  20743    275   -188  -1076       O  
ATOM   1321  CB  ALA A 179     239.237 182.592 126.248  1.00134.71           C  
ANISOU 1321  CB  ALA A 179    16347  17247  17591    503   -533   -893       C  
ATOM   1322  N   MET A 180     240.946 184.950 124.255  1.00183.26           N  
ANISOU 1322  N   MET A 180    22905  23178  23549    262   -508   -956       N  
ATOM   1323  CA  MET A 180     240.577 186.034 123.341  1.00195.16           C  
ANISOU 1323  CA  MET A 180    24570  24521  25062    248   -307  -1047       C  
ATOM   1324  C   MET A 180     240.703 185.614 121.865  1.00196.31           C  
ANISOU 1324  C   MET A 180    25100  24509  24979     38   -168  -1140       C  
ATOM   1325  O   MET A 180     241.104 184.494 121.526  1.00195.99           O  
ANISOU 1325  O   MET A 180    25211  24492  24766   -117   -254  -1125       O  
ATOM   1326  CB  MET A 180     241.409 187.287 123.612  1.00196.66           C  
ANISOU 1326  CB  MET A 180    24732  24716  25275    240   -441   -992       C  
ATOM   1327  CG  MET A 180     242.055 187.337 124.970  1.00189.05           C  
ANISOU 1327  CG  MET A 180    23495  23933  24401    318   -676   -869       C  
ATOM   1328  SD  MET A 180     240.999 186.877 126.342  1.00190.69           S  
ANISOU 1328  SD  MET A 180    23383  24257  24813    547   -654   -839       S  
ATOM   1329  CE  MET A 180     239.952 188.331 126.379  1.00192.04           C  
ANISOU 1329  CE  MET A 180    23472  24318  25175    694   -490   -881       C  
ATOM   1330  N   THR A 181     240.344 186.550 120.974  1.00188.82           N  
ANISOU 1330  N   THR A 181    24340  23379  24025     29     55  -1238       N  
ATOM   1331  CA  THR A 181     240.191 186.251 119.551  1.00193.08           C  
ANISOU 1331  CA  THR A 181    25277  23727  24358   -147    282  -1359       C  
ATOM   1332  C   THR A 181     241.497 186.392 118.768  1.00213.03           C  
ANISOU 1332  C   THR A 181    28168  26177  26597   -434    107  -1338       C  
ATOM   1333  O   THR A 181     241.728 185.623 117.831  1.00232.00           O  
ANISOU 1333  O   THR A 181    30914  28486  28750   -661    148  -1384       O  
ATOM   1334  CB  THR A 181     239.119 187.147 118.926  1.00195.95           C  
ANISOU 1334  CB  THR A 181    25692  23897  24864     -7    651  -1482       C  
ATOM   1335  OG1 THR A 181     239.631 188.473 118.751  1.00204.40           O  
ANISOU 1335  OG1 THR A 181    26862  24864  25936    -10    611  -1481       O  
ATOM   1336  CG2 THR A 181     237.880 187.191 119.793  1.00193.14           C  
ANISOU 1336  CG2 THR A 181    24924  23626  24835    272    762  -1460       C  
ATOM   1337  N   ALA A 182     242.298 187.378 119.112  1.00212.42           N  
ANISOU 1337  N   ALA A 182    28037  26128  26544   -448    -83  -1264       N  
ATOM   1338  CA  ALA A 182     243.551 187.521 118.407  1.00201.42           C  
ANISOU 1338  CA  ALA A 182    26967  24674  24890   -744   -284  -1217       C  
ATOM   1339  C   ALA A 182     244.331 186.262 118.737  1.00194.82           C  
ANISOU 1339  C   ALA A 182    26073  23996  23952   -879   -577  -1094       C  
ATOM   1340  O   ALA A 182     244.112 185.608 119.764  1.00195.16           O  
ANISOU 1340  O   ALA A 182    25776  24214  24159   -710   -665  -1028       O  
ATOM   1341  CB  ALA A 182     244.295 188.755 118.873  1.00192.99           C  
ANISOU 1341  CB  ALA A 182    25790  23643  23893   -735   -460  -1135       C  
ATOM   1342  N   TYR A 183     245.305 185.914 117.921  1.00189.00           N  
ANISOU 1342  N   TYR A 183    25670  23193  22946  -1193   -760  -1044       N  
ATOM   1343  CA  TYR A 183     246.016 184.673 118.164  1.00186.58           C  
ANISOU 1343  CA  TYR A 183    25320  23013  22558  -1321  -1050   -913       C  
ATOM   1344  C   TYR A 183     247.031 184.808 119.282  1.00186.91           C  
ANISOU 1344  C   TYR A 183    24983  23268  22766  -1254  -1390   -722       C  
ATOM   1345  O   TYR A 183     248.225 184.886 119.029  1.00200.75           O  
ANISOU 1345  O   TYR A 183    26825  25041  24409  -1481  -1679   -587       O  
ATOM   1346  CB  TYR A 183     246.762 184.297 116.894  1.00186.03           C  
ANISOU 1346  CB  TYR A 183    25751  22790  22142  -1710  -1172   -897       C  
ATOM   1347  CG  TYR A 183     246.986 182.828 116.736  1.00193.11           C  
ANISOU 1347  CG  TYR A 183    26748  23723  22902  -1856  -1337   -827       C  
ATOM   1348  CD1 TYR A 183     245.941 181.993 116.400  1.00210.14           C  
ANISOU 1348  CD1 TYR A 183    29035  25809  25001  -1813  -1068   -956       C  
ATOM   1349  CD2 TYR A 183     248.239 182.271 116.910  1.00194.58           C  
ANISOU 1349  CD2 TYR A 183    26895  24006  23029  -2042  -1767   -619       C  
ATOM   1350  CE1 TYR A 183     246.127 180.639 116.251  1.00218.51           C  
ANISOU 1350  CE1 TYR A 183    30216  26889  25920  -1961  -1224   -890       C  
ATOM   1351  CE2 TYR A 183     248.437 180.913 116.760  1.00204.81           C  
ANISOU 1351  CE2 TYR A 183    28297  25315  24206  -2174  -1940   -541       C  
ATOM   1352  CZ  TYR A 183     247.372 180.107 116.433  1.00221.26           C  
ANISOU 1352  CZ  TYR A 183    30542  27320  26206  -2137  -1667   -683       C  
ATOM   1353  OH  TYR A 183     247.533 178.754 116.281  1.00233.39           O  
ANISOU 1353  OH  TYR A 183    32210  28857  27610  -2279  -1837   -608       O  
ATOM   1354  N   GLU A 184     246.551 184.777 120.525  1.00171.55           N  
ANISOU 1354  N   GLU A 184    22620  21477  21085   -954  -1352   -703       N  
ATOM   1355  CA  GLU A 184     247.398 184.920 121.676  1.00157.51           C  
ANISOU 1355  CA  GLU A 184    20474  19890  19482   -855  -1599   -544       C  
ATOM   1356  C   GLU A 184     248.268 183.719 121.610  1.00160.24           C  
ANISOU 1356  C   GLU A 184    20844  20298  19743  -1006  -1878   -405       C  
ATOM   1357  O   GLU A 184     247.780 182.606 121.493  1.00161.98           O  
ANISOU 1357  O   GLU A 184    21138  20498  19907   -996  -1840   -436       O  
ATOM   1358  CB  GLU A 184     246.566 184.816 122.940  1.00128.84           C  
ANISOU 1358  CB  GLU A 184    16482  16376  16094   -534  -1477   -570       C  
ATOM   1359  CG  GLU A 184     245.143 185.306 122.797  1.00122.52           C  
ANISOU 1359  CG  GLU A 184    15712  15477  15362   -375  -1151   -732       C  
ATOM   1360  CD  GLU A 184     244.871 186.516 123.651  1.00136.62           C  
ANISOU 1360  CD  GLU A 184    17253  17310  17344   -185  -1092   -732       C  
ATOM   1361  OE1 GLU A 184     245.773 187.360 123.772  1.00133.95           O  
ANISOU 1361  OE1 GLU A 184    16889  17003  17004   -260  -1229   -658       O  
ATOM   1362  OE2 GLU A 184     243.757 186.616 124.204  1.00160.56           O  
ANISOU 1362  OE2 GLU A 184    20127  20349  20529     21   -922   -793       O  
ATOM   1363  N   THR A 185     249.557 183.917 121.740  1.00160.11           N  
ANISOU 1363  N   THR A 185    20737  20360  19738  -1142  -2172   -233       N  
ATOM   1364  CA  THR A 185     250.405 182.775 121.652  1.00174.50           C  
ANISOU 1364  CA  THR A 185    22565  22228  21507  -1283  -2466    -74       C  
ATOM   1365  C   THR A 185     250.613 182.226 123.031  1.00188.18           C  
ANISOU 1365  C   THR A 185    23861  24135  23502  -1018  -2550     30       C  
ATOM   1366  O   THR A 185     251.423 182.729 123.790  1.00200.69           O  
ANISOU 1366  O   THR A 185    25143  25846  25263   -946  -2678    157       O  
ATOM   1367  CB  THR A 185     251.758 183.158 121.087  1.00184.44           C  
ANISOU 1367  CB  THR A 185    23920  23486  22672  -1579  -2778     97       C  
ATOM   1368  OG1 THR A 185     252.662 182.072 121.292  1.00202.28           O  
ANISOU 1368  OG1 THR A 185    26056  25824  24976  -1657  -3106    301       O  
ATOM   1369  CG2 THR A 185     252.272 184.368 121.812  1.00187.72           C  
ANISOU 1369  CG2 THR A 185    24037  24015  23273  -1483  -2796    158       C  
ATOM   1370  N   ALA A 186     249.867 181.185 123.349  1.00188.49           N  
ANISOU 1370  N   ALA A 186    23886  24171  23559   -881  -2460    -26       N  
ATOM   1371  CA  ALA A 186     250.012 180.507 124.637  1.00184.90           C  
ANISOU 1371  CA  ALA A 186    23080  23847  23326   -633  -2527     62       C  
ATOM   1372  C   ALA A 186     250.444 179.061 124.440  1.00189.04           C  
ANISOU 1372  C   ALA A 186    23686  24350  23790   -722  -2752    178       C  
ATOM   1373  O   ALA A 186     250.167 178.193 125.279  1.00173.75           O  
ANISOU 1373  O   ALA A 186    21590  22456  21970   -526  -2743    196       O  
ATOM   1374  CB  ALA A 186     248.717 180.550 125.443  1.00180.07           C  
ANISOU 1374  CB  ALA A 186    22347  23254  22818   -364  -2240    -89       C  
ATOM   1375  N   ASP A 187     251.106 178.794 123.311  1.00205.28           N  
ANISOU 1375  N   ASP A 187    26027  26321  25649  -1035  -2965    260       N  
ATOM   1376  CA  ASP A 187     251.575 177.449 123.004  1.00225.23           C  
ANISOU 1376  CA  ASP A 187    28675  28805  28096  -1165  -3225    392       C  
ATOM   1377  C   ASP A 187     252.592 176.975 124.036  1.00236.71           C  
ANISOU 1377  C   ASP A 187    29734  30383  29824  -1002  -3478    612       C  
ATOM   1378  O   ASP A 187     252.575 175.811 124.445  1.00229.83           O  
ANISOU 1378  O   ASP A 187    28815  29502  29010   -904  -3575    678       O  
ATOM   1379  CB  ASP A 187     252.189 177.426 121.599  1.00229.68           C  
ANISOU 1379  CB  ASP A 187    29639  29247  28381  -1573  -3437    458       C  
ATOM   1380  CG  ASP A 187     251.266 178.020 120.535  1.00227.98           C  
ANISOU 1380  CG  ASP A 187    29838  28886  27900  -1732  -3143    233       C  
ATOM   1381  OD1 ASP A 187     250.033 178.030 120.733  1.00226.38           O  
ANISOU 1381  OD1 ASP A 187    29646  28659  27708  -1549  -2802     38       O  
ATOM   1382  OD2 ASP A 187     251.786 178.482 119.495  1.00227.83           O  
ANISOU 1382  OD2 ASP A 187    30134  28765  27666  -2046  -3253    259       O  
ATOM   1383  N   GLU A 188     253.493 177.870 124.463  1.00245.31           N  
ANISOU 1383  N   GLU A 188    30536  31578  31091   -971  -3574    730       N  
ATOM   1384  CA  GLU A 188     254.571 177.480 125.369  1.00248.10           C  
ANISOU 1384  CA  GLU A 188    30491  32043  31731   -826  -3798    957       C  
ATOM   1385  C   GLU A 188     254.041 177.211 126.768  1.00244.99           C  
ANISOU 1385  C   GLU A 188    29807  31718  31561   -440  -3574    887       C  
ATOM   1386  O   GLU A 188     254.504 176.292 127.448  1.00249.98           O  
ANISOU 1386  O   GLU A 188    30240  32370  32372   -284  -3700   1020       O  
ATOM   1387  CB  GLU A 188     255.655 178.563 125.412  1.00247.42           C  
ANISOU 1387  CB  GLU A 188    30177  32059  31774   -922  -3932   1102       C  
ATOM   1388  CG  GLU A 188     255.990 179.174 124.061  1.00244.93           C  
ANISOU 1388  CG  GLU A 188    30202  31663  31198  -1315  -4082   1120       C  
ATOM   1389  CD  GLU A 188     257.338 179.844 124.056  1.00242.86           C  
ANISOU 1389  CD  GLU A 188    29699  31500  31077  -1469  -4351   1353       C  
ATOM   1390  OE1 GLU A 188     257.816 180.218 125.146  1.00242.22           O  
ANISOU 1390  OE1 GLU A 188    29171  31563  31297  -1236  -4300   1438       O  
ATOM   1391  OE2 GLU A 188     257.917 179.992 122.964  1.00244.07           O  
ANISOU 1391  OE2 GLU A 188    30121  31582  31032  -1838  -4607   1456       O  
ATOM   1392  N   SER A 189     253.066 178.002 127.211  1.00236.08           N  
ANISOU 1392  N   SER A 189    28668  30610  30422   -290  -3249    685       N  
ATOM   1393  CA  SER A 189     252.455 177.765 128.511  1.00222.82           C  
ANISOU 1393  CA  SER A 189    26781  28975  28906     35  -3037    608       C  
ATOM   1394  C   SER A 189     251.541 176.542 128.463  1.00210.71           C  
ANISOU 1394  C   SER A 189    25453  27348  27260     83  -2987    523       C  
ATOM   1395  O   SER A 189     251.523 175.727 129.398  1.00211.29           O  
ANISOU 1395  O   SER A 189    25387  27425  27467    293  -2982    562       O  
ATOM   1396  CB  SER A 189     251.708 179.029 128.952  1.00225.59           C  
ANISOU 1396  CB  SER A 189    27076  29367  29269    139  -2752    445       C  
ATOM   1397  OG  SER A 189     252.498 180.201 128.741  1.00224.82           O  
ANISOU 1397  OG  SER A 189    26871  29333  29215     27  -2809    514       O  
ATOM   1398  N   GLU A 190     250.780 176.394 127.379  1.00184.21           N  
ANISOU 1398  N   GLU A 190    22442  23895  23653   -117  -2934    405       N  
ATOM   1399  CA  GLU A 190     250.117 175.126 127.133  1.00171.76           C  
ANISOU 1399  CA  GLU A 190    21087  22228  21948   -145  -2940    362       C  
ATOM   1400  C   GLU A 190     251.091 173.965 127.247  1.00165.91           C  
ANISOU 1400  C   GLU A 190    20298  21463  21276   -162  -3252    568       C  
ATOM   1401  O   GLU A 190     250.798 172.969 127.909  1.00159.44           O  
ANISOU 1401  O   GLU A 190    19451  20614  20516     -5  -3251    579       O  
ATOM   1402  CB  GLU A 190     249.460 175.155 125.765  1.00175.10           C  
ANISOU 1402  CB  GLU A 190    21900  22544  22086   -414  -2864    241       C  
ATOM   1403  CG  GLU A 190     249.232 173.790 125.198  1.00178.40           C  
ANISOU 1403  CG  GLU A 190    22595  22860  22330   -558  -2974    262       C  
ATOM   1404  CD  GLU A 190     248.746 173.864 123.773  1.00182.14           C  
ANISOU 1404  CD  GLU A 190    23484  23216  22506   -858  -2887    151       C  
ATOM   1405  OE1 GLU A 190     248.188 174.923 123.409  1.00186.58           O  
ANISOU 1405  OE1 GLU A 190    24093  23771  23028   -871  -2645      8       O  
ATOM   1406  OE2 GLU A 190     248.977 172.902 123.005  1.00180.71           O  
ANISOU 1406  OE2 GLU A 190    23595  22937  22130  -1087  -3061    214       O  
ATOM   1407  N   THR A 191     252.272 174.099 126.635  1.00171.71           N  
ANISOU 1407  N   THR A 191    21019  22205  22019   -352  -3537    746       N  
ATOM   1408  CA  THR A 191     253.284 173.044 126.665  1.00184.29           C  
ANISOU 1408  CA  THR A 191    22544  23769  23709   -385  -3882    981       C  
ATOM   1409  C   THR A 191     253.812 172.795 128.076  1.00201.32           C  
ANISOU 1409  C   THR A 191    24286  25999  26206    -42  -3879   1091       C  
ATOM   1410  O   THR A 191     254.036 171.645 128.463  1.00201.91           O  
ANISOU 1410  O   THR A 191    24333  26012  26371     65  -4019   1199       O  
ATOM   1411  CB  THR A 191     254.433 173.399 125.716  1.00174.06           C  
ANISOU 1411  CB  THR A 191    21297  22474  22364   -687  -4202   1168       C  
ATOM   1412  OG1 THR A 191     253.928 173.533 124.381  1.00165.39           O  
ANISOU 1412  OG1 THR A 191    20656  21270  20913  -1019  -4185   1054       O  
ATOM   1413  CG2 THR A 191     255.542 172.341 125.760  1.00173.20           C  
ANISOU 1413  CG2 THR A 191    21074  22335  22400   -721  -4605   1453       C  
ATOM   1414  N   ARG A 192     254.049 173.861 128.846  1.00204.74           N  
ANISOU 1414  N   ARG A 192    24415  26548  26829    127  -3713   1070       N  
ATOM   1415  CA  ARG A 192     254.470 173.718 130.240  1.00199.13           C  
ANISOU 1415  CA  ARG A 192    23339  25896  26427    460  -3630   1141       C  
ATOM   1416  C   ARG A 192     253.431 172.936 131.047  1.00181.54           C  
ANISOU 1416  C   ARG A 192    21209  23596  24171    682  -3422    997       C  
ATOM   1417  O   ARG A 192     253.771 172.049 131.841  1.00180.96           O  
ANISOU 1417  O   ARG A 192    21008  23478  24272    891  -3468   1091       O  
ATOM   1418  CB  ARG A 192     254.701 175.105 130.848  1.00202.47           C  
ANISOU 1418  CB  ARG A 192    23497  26445  26987    557  -3435   1101       C  
ATOM   1419  CG  ARG A 192     255.799 175.913 130.162  1.00207.15           C  
ANISOU 1419  CG  ARG A 192    23964  27116  27628    336  -3646   1262       C  
ATOM   1420  CD  ARG A 192     255.922 177.282 130.791  1.00213.71           C  
ANISOU 1420  CD  ARG A 192    24565  28064  28569    422  -3430   1205       C  
ATOM   1421  NE  ARG A 192     256.821 178.179 130.066  1.00228.17           N  
ANISOU 1421  NE  ARG A 192    26327  29965  30400    171  -3611   1333       N  
ATOM   1422  CZ  ARG A 192     258.005 178.586 130.525  1.00247.09           C  
ANISOU 1422  CZ  ARG A 192    28348  32474  33061    205  -3709   1532       C  
ATOM   1423  NH1 ARG A 192     258.438 178.168 131.705  1.00258.75           N  
ANISOU 1423  NH1 ARG A 192    29484  33995  34833    502  -3614   1616       N  
ATOM   1424  NH2 ARG A 192     258.756 179.416 129.809  1.00248.65           N  
ANISOU 1424  NH2 ARG A 192    28515  32732  33230    -63  -3888   1648       N  
ATOM   1425  N   ARG A 193     252.157 173.231 130.840  1.00156.21           N  
ANISOU 1425  N   ARG A 193    18234  20366  20752    634  -3197    777       N  
ATOM   1426  CA  ARG A 193     251.139 172.485 131.553  1.00138.83           C  
ANISOU 1426  CA  ARG A 193    16140  18099  18508    799  -3028    655       C  
ATOM   1427  C   ARG A 193     250.977 171.066 131.020  1.00128.28           C  
ANISOU 1427  C   ARG A 193    15057  16642  17042    696  -3211    706       C  
ATOM   1428  O   ARG A 193     250.642 170.156 131.785  1.00126.40           O  
ANISOU 1428  O   ARG A 193    14845  16335  16847    864  -3173    698       O  
ATOM   1429  CB  ARG A 193     249.839 173.267 131.516  1.00138.15           C  
ANISOU 1429  CB  ARG A 193    16178  18035  18276    775  -2751    436       C  
ATOM   1430  CG  ARG A 193     249.963 174.585 132.226  1.00133.83           C  
ANISOU 1430  CG  ARG A 193    15397  17590  17863    898  -2579    394       C  
ATOM   1431  CD  ARG A 193     248.662 175.307 132.146  1.00138.79           C  
ANISOU 1431  CD  ARG A 193    16147  18222  18365    871  -2346    204       C  
ATOM   1432  NE  ARG A 193     248.753 176.647 132.700  1.00151.94           N  
ANISOU 1432  NE  ARG A 193    17631  19971  20129    949  -2206    168       N  
ATOM   1433  CZ  ARG A 193     247.892 177.618 132.424  1.00165.45           C  
ANISOU 1433  CZ  ARG A 193    19409  21692  21762    893  -2051     41       C  
ATOM   1434  NH1 ARG A 193     246.891 177.391 131.588  1.00167.99           N  
ANISOU 1434  NH1 ARG A 193    19949  21951  21927    772  -1991    -63       N  
ATOM   1435  NH2 ARG A 193     248.029 178.816 132.978  1.00170.04           N  
ANISOU 1435  NH2 ARG A 193    19837  22338  22432    959  -1947     24       N  
ATOM   1436  N   ILE A 194     251.248 170.839 129.740  1.00124.88           N  
ANISOU 1436  N   ILE A 194    14840  16170  16439    408  -3416    766       N  
ATOM   1437  CA  ILE A 194     251.225 169.475 129.234  1.00129.14           C  
ANISOU 1437  CA  ILE A 194    15631  16586  16849    286  -3623    841       C  
ATOM   1438  C   ILE A 194     252.353 168.682 129.858  1.00151.46           C  
ANISOU 1438  C   ILE A 194    18245  19377  19925    448  -3876   1072       C  
ATOM   1439  O   ILE A 194     252.195 167.511 130.224  1.00146.73           O  
ANISOU 1439  O   ILE A 194    17744  18672  19334    539  -3951   1114       O  
ATOM   1440  CB  ILE A 194     251.351 169.480 127.707  1.00119.44           C  
ANISOU 1440  CB  ILE A 194    14711  15308  15361    -90  -3791    862       C  
ATOM   1441  CG1 ILE A 194     250.173 170.233 127.083  1.00110.98           C  
ANISOU 1441  CG1 ILE A 194    13852  14247  14067   -219  -3491    624       C  
ATOM   1442  CG2 ILE A 194     251.511 168.050 127.176  1.00117.96           C  
ANISOU 1442  CG2 ILE A 194    14795  14986  15039   -246  -4057    977       C  
ATOM   1443  CD1 ILE A 194     248.793 169.754 127.459  1.00103.03           C  
ANISOU 1443  CD1 ILE A 194    12969  13206  12969   -126  -3231    445       C  
ATOM   1444  N   ASN A 195     253.508 169.327 129.998  1.00189.96           N  
ANISOU 1444  N   ASN A 195    22815  24337  25024    489  -4005   1232       N  
ATOM   1445  CA  ASN A 195     254.681 168.705 130.589  1.00211.17           C  
ANISOU 1445  CA  ASN A 195    25222  27000  28014    664  -4233   1478       C  
ATOM   1446  C   ASN A 195     254.418 168.337 132.045  1.00210.89           C  
ANISOU 1446  C   ASN A 195    25011  26935  28182   1045  -4001   1422       C  
ATOM   1447  O   ASN A 195     254.804 167.258 132.507  1.00213.02           O  
ANISOU 1447  O   ASN A 195    25245  27094  28598   1203  -4135   1552       O  
ATOM   1448  CB  ASN A 195     255.871 169.672 130.484  1.00230.09           C  
ANISOU 1448  CB  ASN A 195    27282  29519  30621    624  -4359   1645       C  
ATOM   1449  CG  ASN A 195     256.537 169.672 129.107  1.00236.87           C  
ANISOU 1449  CG  ASN A 195    28303  30363  31333    242  -4726   1805       C  
ATOM   1450  OD1 ASN A 195     256.438 168.709 128.345  1.00243.55           O  
ANISOU 1450  OD1 ASN A 195    29456  31088  31993     43  -4961   1866       O  
ATOM   1451  ND2 ASN A 195     257.221 170.773 128.789  1.00234.48           N  
ANISOU 1451  ND2 ASN A 195    27821  30176  31096    114  -4780   1877       N  
ATOM   1452  N   LYS A 196     253.764 169.229 132.798  1.00198.40           N  
ANISOU 1452  N   LYS A 196    23343  25432  26608   1193  -3655   1234       N  
ATOM   1453  CA  LYS A 196     253.526 168.899 134.198  1.00181.03           C  
ANISOU 1453  CA  LYS A 196    21029  23184  24569   1527  -3429   1178       C  
ATOM   1454  C   LYS A 196     252.325 167.975 134.385  1.00168.84           C  
ANISOU 1454  C   LYS A 196    19820  21519  22813   1537  -3335   1031       C  
ATOM   1455  O   LYS A 196     252.220 167.311 135.424  1.00178.76           O  
ANISOU 1455  O   LYS A 196    21066  22679  24176   1782  -3234   1024       O  
ATOM   1456  CB  LYS A 196     253.366 170.157 135.045  1.00169.84           C  
ANISOU 1456  CB  LYS A 196    19405  21882  23242   1672  -3117   1058       C  
ATOM   1457  CG  LYS A 196     253.976 169.968 136.409  1.00167.86           C  
ANISOU 1457  CG  LYS A 196    18896  21598  23284   2010  -2970   1124       C  
ATOM   1458  CD  LYS A 196     254.026 171.254 137.142  1.00166.11           C  
ANISOU 1458  CD  LYS A 196    18470  21495  23151   2108  -2695   1039       C  
ATOM   1459  CE  LYS A 196     252.634 171.641 137.585  1.00166.69           C  
ANISOU 1459  CE  LYS A 196    18787  21556  22993   2102  -2436    796       C  
ATOM   1460  NZ  LYS A 196     252.688 172.846 138.454  1.00169.07           N  
ANISOU 1460  NZ  LYS A 196    18915  21947  23376   2208  -2168    720       N  
ATOM   1461  N   TYR A 197     251.433 167.893 133.398  1.00145.18           N  
ANISOU 1461  N   TYR A 197    17127  18514  19520   1271  -3358    918       N  
ATOM   1462  CA  TYR A 197     250.472 166.803 133.375  1.00109.04           C  
ANISOU 1462  CA  TYR A 197    12865  13816  14751   1228  -3347    836       C  
ATOM   1463  C   TYR A 197     251.122 165.496 132.974  1.00102.35           C  
ANISOU 1463  C   TYR A 197    12136  12834  13917   1176  -3665   1020       C  
ATOM   1464  O   TYR A 197     250.566 164.428 133.248  1.00 98.83           O  
ANISOU 1464  O   TYR A 197    11912  12262  13378   1208  -3677    994       O  
ATOM   1465  CB  TYR A 197     249.365 167.144 132.420  1.00 91.70           C  
ANISOU 1465  CB  TYR A 197    10925  11655  12263    961  -3246    670       C  
ATOM   1466  CG  TYR A 197     248.485 168.178 132.969  1.00 86.76           C  
ANISOU 1466  CG  TYR A 197    10220  11120  11626   1042  -2940    491       C  
ATOM   1467  CD1 TYR A 197     248.591 168.564 134.287  1.00 86.29           C  
ANISOU 1467  CD1 TYR A 197     9953  11083  11750   1311  -2778    471       C  
ATOM   1468  CD2 TYR A 197     247.546 168.770 132.163  1.00 85.28           C  
ANISOU 1468  CD2 TYR A 197    10176  10979  11246    844  -2809    348       C  
ATOM   1469  CE1 TYR A 197     247.792 169.499 134.775  1.00 84.35           C  
ANISOU 1469  CE1 TYR A 197     9661  10908  11479   1355  -2535    326       C  
ATOM   1470  CE2 TYR A 197     246.741 169.697 132.630  1.00 83.39           C  
ANISOU 1470  CE2 TYR A 197     9858  10811  11017    913  -2565    210       C  
ATOM   1471  CZ  TYR A 197     246.856 170.068 133.932  1.00 95.71           C  
ANISOU 1471  CZ  TYR A 197    11225  12397  12743   1156  -2446    203       C  
ATOM   1472  OH  TYR A 197     246.005 171.040 134.367  1.00 92.86           O  
ANISOU 1472  OH  TYR A 197    10810  12100  12373   1194  -2228     75       O  
ATOM   1473  N   MET A 198     252.269 165.570 132.306  1.00114.93           N  
ANISOU 1473  N   MET A 198    13603  14449  15617   1072  -3944   1217       N  
ATOM   1474  CA  MET A 198     253.110 164.398 132.129  1.00134.01           C  
ANISOU 1474  CA  MET A 198    16048  16735  18135   1075  -4283   1446       C  
ATOM   1475  C   MET A 198     253.865 164.045 133.403  1.00149.84           C  
ANISOU 1475  C   MET A 198    17744  18683  20505   1458  -4258   1571       C  
ATOM   1476  O   MET A 198     254.104 162.862 133.665  1.00161.16           O  
ANISOU 1476  O   MET A 198    19265  19956  22014   1563  -4424   1691       O  
ATOM   1477  CB  MET A 198     254.075 164.625 130.979  1.00151.58           C  
ANISOU 1477  CB  MET A 198    18242  18999  20353    806  -4619   1635       C  
ATOM   1478  CG  MET A 198     253.374 164.589 129.651  1.00168.97           C  
ANISOU 1478  CG  MET A 198    20854  21183  22163    414  -4674   1531       C  
ATOM   1479  SD  MET A 198     254.484 165.045 128.317  1.00187.06           S  
ANISOU 1479  SD  MET A 198    23161  23512  24400     57  -5045   1736       S  
ATOM   1480  CE  MET A 198     255.908 164.002 128.655  1.00194.76           C  
ANISOU 1480  CE  MET A 198    23904  24389  25709    185  -5496   2106       C  
ATOM   1481  N   GLN A 199     254.253 165.044 134.196  1.00157.78           N  
ANISOU 1481  N   GLN A 199    18407  19803  21738   1669  -4040   1548       N  
ATOM   1482  CA  GLN A 199     254.705 164.765 135.563  1.00174.96           C  
ANISOU 1482  CA  GLN A 199    20344  21909  24225   2058  -3885   1598       C  
ATOM   1483  C   GLN A 199     253.634 164.016 136.348  1.00185.91           C  
ANISOU 1483  C   GLN A 199    22018  23155  25463   2192  -3678   1427       C  
ATOM   1484  O   GLN A 199     253.933 163.051 137.065  1.00192.54           O  
ANISOU 1484  O   GLN A 199    22867  23829  26462   2425  -3706   1512       O  
ATOM   1485  CB  GLN A 199     255.065 166.050 136.309  1.00172.68           C  
ANISOU 1485  CB  GLN A 199    19711  21769  24132   2224  -3609   1547       C  
ATOM   1486  CG  GLN A 199     256.539 166.303 136.499  1.00170.99           C  
ANISOU 1486  CG  GLN A 199    19053  21607  24308   2364  -3737   1796       C  
ATOM   1487  CD  GLN A 199     256.785 167.374 137.542  1.00162.15           C  
ANISOU 1487  CD  GLN A 199    17631  20595  23385   2587  -3384   1721       C  
ATOM   1488  OE1 GLN A 199     256.268 167.305 138.656  1.00153.17           O  
ANISOU 1488  OE1 GLN A 199    16555  19384  22257   2822  -3066   1574       O  
ATOM   1489  NE2 GLN A 199     257.554 168.388 137.175  1.00162.52           N  
ANISOU 1489  NE2 GLN A 199    17381  20808  23562   2484  -3439   1821       N  
ATOM   1490  N   GLN A 200     252.381 164.470 136.248  1.00185.22           N  
ANISOU 1490  N   GLN A 200    22163  23126  25088   2050  -3468   1193       N  
ATOM   1491  CA  GLN A 200     251.270 163.719 136.818  1.00190.09           C  
ANISOU 1491  CA  GLN A 200    23090  23617  25520   2095  -3325   1045       C  
ATOM   1492  C   GLN A 200     251.170 162.349 136.169  1.00215.78           C  
ANISOU 1492  C   GLN A 200    26632  26716  28638   1956  -3603   1138       C  
ATOM   1493  O   GLN A 200     251.368 161.315 136.816  1.00231.17           O  
ANISOU 1493  O   GLN A 200    28665  28487  30683   2141  -3659   1213       O  
ATOM   1494  CB  GLN A 200     249.973 164.492 136.623  1.00175.95           C  
ANISOU 1494  CB  GLN A 200    21455  21934  23465   1919  -3105    818       C  
ATOM   1495  CG  GLN A 200     250.048 165.854 137.219  1.00172.68           C  
ANISOU 1495  CG  GLN A 200    20789  21659  23163   2030  -2861    735       C  
ATOM   1496  CD  GLN A 200     249.638 165.830 138.655  1.00177.46           C  
ANISOU 1496  CD  GLN A 200    21418  22189  23821   2274  -2597    636       C  
ATOM   1497  OE1 GLN A 200     248.691 165.140 139.025  1.00174.24           O  
ANISOU 1497  OE1 GLN A 200    21286  21674  23243   2257  -2537    541       O  
ATOM   1498  NE2 GLN A 200     250.370 166.555 139.491  1.00184.44           N  
ANISOU 1498  NE2 GLN A 200    22031  23116  24932   2489  -2436    664       N  
ATOM   1499  N   GLY A 201     250.866 162.331 134.877  1.00219.82           N  
ANISOU 1499  N   GLY A 201    27327  27279  28915   1621  -3770   1133       N  
ATOM   1500  CA  GLY A 201     250.826 161.115 134.095  1.00219.64           C  
ANISOU 1500  CA  GLY A 201    27604  27121  28730   1426  -4053   1230       C  
ATOM   1501  C   GLY A 201     249.453 160.725 133.610  1.00213.14           C  
ANISOU 1501  C   GLY A 201    27158  26276  27550   1181  -3953   1054       C  
ATOM   1502  O   GLY A 201     249.330 159.701 132.930  1.00217.57           O  
ANISOU 1502  O   GLY A 201    28011  26722  27936    984  -4167   1120       O  
ATOM   1503  N   ARG A 202     248.415 161.495 133.930  1.00177.37           N  
ANISOU 1503  N   ARG A 202    22629  21850  22914   1175  -3643    845       N  
ATOM   1504  CA  ARG A 202     247.080 161.125 133.493  1.00153.89           C  
ANISOU 1504  CA  ARG A 202    19967  18865  19641    947  -3535    694       C  
ATOM   1505  C   ARG A 202     246.899 161.270 131.999  1.00150.61           C  
ANISOU 1505  C   ARG A 202    19718  18504  19004    599  -3623    679       C  
ATOM   1506  O   ARG A 202     245.906 160.761 131.470  1.00152.75           O  
ANISOU 1506  O   ARG A 202    20270  18744  19026    380  -3560    584       O  
ATOM   1507  CB  ARG A 202     246.049 161.973 134.204  1.00146.06           C  
ANISOU 1507  CB  ARG A 202    18895  17972  18630   1027  -3209    505       C  
ATOM   1508  CG  ARG A 202     246.263 161.982 135.670  1.00153.49           C  
ANISOU 1508  CG  ARG A 202    19703  18854  19761   1347  -3094    506       C  
ATOM   1509  CD  ARG A 202     245.371 162.985 136.333  1.00167.92           C  
ANISOU 1509  CD  ARG A 202    21442  20787  21571   1398  -2808    343       C  
ATOM   1510  NE  ARG A 202     245.133 162.615 137.718  1.00178.32           N  
ANISOU 1510  NE  ARG A 202    22819  21993  22942   1614  -2688    311       N  
ATOM   1511  CZ  ARG A 202     244.539 163.398 138.609  1.00182.66           C  
ANISOU 1511  CZ  ARG A 202    23307  22593  23503   1702  -2463    199       C  
ATOM   1512  NH1 ARG A 202     244.125 164.618 138.266  1.00177.18           N  
ANISOU 1512  NH1 ARG A 202    22459  22067  22797   1610  -2342    117       N  
ATOM   1513  NH2 ARG A 202     244.375 162.957 139.850  1.00188.35           N  
ANISOU 1513  NH2 ARG A 202    24147  23179  24240   1874  -2365    175       N  
ATOM   1514  N   VAL A 203     247.820 161.956 131.321  1.00146.76           N  
ANISOU 1514  N   VAL A 203    19077  18090  18595    530  -3751    769       N  
ATOM   1515  CA  VAL A 203     247.795 162.134 129.869  1.00154.64           C  
ANISOU 1515  CA  VAL A 203    20272  19114  19370    184  -3842    763       C  
ATOM   1516  C   VAL A 203     249.069 161.532 129.281  1.00164.45           C  
ANISOU 1516  C   VAL A 203    21557  20270  20658     82  -4239   1002       C  
ATOM   1517  O   VAL A 203     250.177 161.799 129.767  1.00167.66           O  
ANISOU 1517  O   VAL A 203    21664  20698  21344    275  -4387   1160       O  
ATOM   1518  CB  VAL A 203     247.654 163.620 129.460  1.00147.34           C  
ANISOU 1518  CB  VAL A 203    19183  18347  18453    133  -3642    649       C  
ATOM   1519  CG1 VAL A 203     247.932 163.805 127.952  1.00145.91           C  
ANISOU 1519  CG1 VAL A 203    19224  18158  18058   -217  -3771    675       C  
ATOM   1520  CG2 VAL A 203     246.265 164.180 129.835  1.00133.95           C  
ANISOU 1520  CG2 VAL A 203    17482  16724  16689    178  -3279    427       C  
ATOM   1521  N   GLN A 204     248.906 160.714 128.243  1.00169.18           N  
ANISOU 1521  N   GLN A 204    22525  20768  20987   -233  -4412   1039       N  
ATOM   1522  CA  GLN A 204     250.035 160.118 127.555  1.00179.42           C  
ANISOU 1522  CA  GLN A 204    23922  21968  22281   -398  -4829   1278       C  
ATOM   1523  C   GLN A 204     250.639 161.079 126.548  1.00187.24           C  
ANISOU 1523  C   GLN A 204    24887  23043  23211   -627  -4917   1316       C  
ATOM   1524  O   GLN A 204     249.958 161.942 125.978  1.00184.97           O  
ANISOU 1524  O   GLN A 204    24683  22842  22754   -771  -4653   1128       O  
ATOM   1525  CB  GLN A 204     249.619 158.841 126.828  1.00181.29           C  
ANISOU 1525  CB  GLN A 204    24624  22045  22215   -684  -4994   1307       C  
ATOM   1526  CG  GLN A 204     248.895 157.849 127.689  1.00183.85           C  
ANISOU 1526  CG  GLN A 204    25052  22270  22535   -523  -4906   1255       C  
ATOM   1527  CD  GLN A 204     249.857 157.026 128.512  1.00188.15           C  
ANISOU 1527  CD  GLN A 204    25453  22684  23353   -264  -5200   1483       C  
ATOM   1528  OE1 GLN A 204     250.987 156.773 128.093  1.00191.89           O  
ANISOU 1528  OE1 GLN A 204    25884  23095  23930   -327  -5566   1718       O  
ATOM   1529  NE2 GLN A 204     249.415 156.596 129.689  1.00189.33           N  
ANISOU 1529  NE2 GLN A 204    25534  22776  23627     24  -5046   1425       N  
ATOM   1530  N   LYS A 205     251.943 160.904 126.329  1.00191.02           N  
ANISOU 1530  N   LYS A 205    25253  23484  23841   -664  -5304   1577       N  
ATOM   1531  CA  LYS A 205     252.619 161.594 125.242  1.00188.49           C  
ANISOU 1531  CA  LYS A 205    24997  23206  23415   -961  -5484   1660       C  
ATOM   1532  C   LYS A 205     252.131 161.105 123.884  1.00187.52           C  
ANISOU 1532  C   LYS A 205    25425  22974  22852  -1413  -5552   1602       C  
ATOM   1533  O   LYS A 205     252.258 161.825 122.887  1.00191.35           O  
ANISOU 1533  O   LYS A 205    26078  23485  23143  -1699  -5549   1564       O  
ATOM   1534  CB  LYS A 205     254.135 161.411 125.394  1.00184.28           C  
ANISOU 1534  CB  LYS A 205    24192  22652  23175   -902  -5923   1990       C  
ATOM   1535  CG  LYS A 205     254.966 161.991 124.269  1.00181.77           C  
ANISOU 1535  CG  LYS A 205    23962  22357  22745  -1254  -6201   2131       C  
ATOM   1536  CD  LYS A 205     256.409 162.160 124.683  1.00184.48           C  
ANISOU 1536  CD  LYS A 205    23868  22745  23482  -1114  -6548   2443       C  
ATOM   1537  CE  LYS A 205     257.109 163.134 123.758  1.00185.51           C  
ANISOU 1537  CE  LYS A 205    24005  22951  23527  -1427  -6721   2532       C  
ATOM   1538  NZ  LYS A 205     258.476 163.477 124.236  1.00189.56           N  
ANISOU 1538  NZ  LYS A 205    24012  23548  24465  -1279  -7010   2830       N  
ATOM   1539  N   LYS A 206     251.528 159.916 123.836  1.00183.20           N  
ANISOU 1539  N   LYS A 206    25189  22295  22125  -1491  -5581   1581       N  
ATOM   1540  CA  LYS A 206     251.144 159.298 122.575  1.00180.53           C  
ANISOU 1540  CA  LYS A 206    25401  21831  21361  -1936  -5664   1550       C  
ATOM   1541  C   LYS A 206     249.964 159.981 121.887  1.00175.00           C  
ANISOU 1541  C   LYS A 206    24932  21187  20375  -2115  -5214   1251       C  
ATOM   1542  O   LYS A 206     249.715 159.707 120.708  1.00174.87           O  
ANISOU 1542  O   LYS A 206    25380  21072  19992  -2512  -5228   1208       O  
ATOM   1543  CB  LYS A 206     250.805 157.831 122.815  1.00181.92           C  
ANISOU 1543  CB  LYS A 206    25828  21852  21442  -1953  -5804   1612       C  
ATOM   1544  CG  LYS A 206     250.836 156.977 121.565  1.00187.73           C  
ANISOU 1544  CG  LYS A 206    27131  22422  21776  -2430  -6049   1687       C  
ATOM   1545  CD  LYS A 206     250.699 155.525 121.928  1.00187.35           C  
ANISOU 1545  CD  LYS A 206    27286  22213  21687  -2415  -6256   1797       C  
ATOM   1546  CE  LYS A 206     251.936 155.024 122.631  1.00189.72           C  
ANISOU 1546  CE  LYS A 206    27295  22443  22347  -2176  -6708   2111       C  
ATOM   1547  NZ  LYS A 206     251.845 153.554 122.827  1.00192.48           N  
ANISOU 1547  NZ  LYS A 206    27921  22593  22619  -2209  -6952   2236       N  
ATOM   1548  N   TYR A 207     249.239 160.865 122.568  1.00169.12           N  
ANISOU 1548  N   TYR A 207    23889  20583  19786  -1844  -4816   1052       N  
ATOM   1549  CA  TYR A 207     247.955 161.331 122.054  1.00171.34           C  
ANISOU 1549  CA  TYR A 207    24355  20899  19845  -1962  -4371    778       C  
ATOM   1550  C   TYR A 207     247.880 162.826 121.788  1.00174.52           C  
ANISOU 1550  C   TYR A 207    24585  21420  20305  -1928  -4119    647       C  
ATOM   1551  O   TYR A 207     246.788 163.399 121.769  1.00179.34           O  
ANISOU 1551  O   TYR A 207    25174  22091  20877  -1875  -3712    426       O  
ATOM   1552  CB  TYR A 207     246.843 160.918 123.001  1.00165.44           C  
ANISOU 1552  CB  TYR A 207    23489  20188  19182  -1724  -4097    643       C  
ATOM   1553  CG  TYR A 207     246.679 159.442 123.053  1.00165.64           C  
ANISOU 1553  CG  TYR A 207    23793  20074  19067  -1829  -4283    729       C  
ATOM   1554  CD1 TYR A 207     246.095 158.771 121.987  1.00167.27           C  
ANISOU 1554  CD1 TYR A 207    24476  20174  18904  -2205  -4227    662       C  
ATOM   1555  CD2 TYR A 207     247.132 158.707 124.129  1.00170.57           C  
ANISOU 1555  CD2 TYR A 207    24236  20655  19917  -1567  -4506    877       C  
ATOM   1556  CE1 TYR A 207     245.921 157.408 122.003  1.00170.86           C  
ANISOU 1556  CE1 TYR A 207    25218  20495  19206  -2331  -4401    742       C  
ATOM   1557  CE2 TYR A 207     246.970 157.335 124.161  1.00175.79           C  
ANISOU 1557  CE2 TYR A 207    25185  21166  20439  -1671  -4686    959       C  
ATOM   1558  CZ  TYR A 207     246.362 156.688 123.092  1.00176.67           C  
ANISOU 1558  CZ  TYR A 207    25770  21184  20171  -2062  -4646    894       C  
ATOM   1559  OH  TYR A 207     246.198 155.319 123.114  1.00184.65           O  
ANISOU 1559  OH  TYR A 207    27091  22041  21027  -2188  -4833    980       O  
ATOM   1560  N   ILE A 208     249.010 163.471 121.533  1.00170.99           N  
ANISOU 1560  N   ILE A 208    24024  20999  19948  -1977  -4363    790       N  
ATOM   1561  CA  ILE A 208     248.965 164.900 121.289  1.00159.36           C  
ANISOU 1561  CA  ILE A 208    22409  19623  18519  -1953  -4137    671       C  
ATOM   1562  C   ILE A 208     248.251 165.169 119.969  1.00139.91           C  
ANISOU 1562  C   ILE A 208    20392  17073  15693  -2292  -3887    490       C  
ATOM   1563  O   ILE A 208     248.241 164.344 119.046  1.00130.65           O  
ANISOU 1563  O   ILE A 208    19671  15760  14211  -2628  -4003    518       O  
ATOM   1564  CB  ILE A 208     250.386 165.493 121.324  1.00168.39           C  
ANISOU 1564  CB  ILE A 208    23329  20812  19839  -1954  -4478    886       C  
ATOM   1565  CG1 ILE A 208     251.092 165.069 122.615  1.00166.71           C  
ANISOU 1565  CG1 ILE A 208    22686  20660  19998  -1612  -4697   1073       C  
ATOM   1566  CG2 ILE A 208     250.356 167.017 121.237  1.00170.92           C  
ANISOU 1566  CG2 ILE A 208    23470  21238  20234  -1896  -4246    768       C  
ATOM   1567  CD1 ILE A 208     250.265 165.263 123.886  1.00161.18           C  
ANISOU 1567  CD1 ILE A 208    21669  20055  19519  -1217  -4366    924       C  
ATOM   1568  N   LEU A 209     247.586 166.308 119.906  1.00133.78           N  
ANISOU 1568  N   LEU A 209    19504  16369  14958  -2196  -3513    296       N  
ATOM   1569  CA  LEU A 209     246.949 166.724 118.676  1.00145.54           C  
ANISOU 1569  CA  LEU A 209    21385  17766  16147  -2475  -3226    116       C  
ATOM   1570  C   LEU A 209     247.947 167.499 117.807  1.00159.48           C  
ANISOU 1570  C   LEU A 209    23328  19478  17788  -2722  -3414    193       C  
ATOM   1571  O   LEU A 209     249.135 167.637 118.120  1.00140.36           O  
ANISOU 1571  O   LEU A 209    20718  17101  15512  -2704  -3796    406       O  
ATOM   1572  CB  LEU A 209     245.695 167.558 118.978  1.00143.03           C  
ANISOU 1572  CB  LEU A 209    20870  17527  15949  -2250  -2730   -121       C  
ATOM   1573  CG  LEU A 209     244.435 167.005 119.670  1.00136.66           C  
ANISOU 1573  CG  LEU A 209    19922  16769  15233  -2056  -2458   -236       C  
ATOM   1574  CD1 LEU A 209     243.193 167.875 119.412  1.00125.20           C  
ANISOU 1574  CD1 LEU A 209    18416  15344  13813  -1978  -1966   -464       C  
ATOM   1575  CD2 LEU A 209     244.164 165.582 119.223  1.00139.66           C  
ANISOU 1575  CD2 LEU A 209    20665  17038  15362  -2294  -2540   -207       C  
ATOM   1576  N   HIS A 210     247.444 167.981 116.684  1.00193.98           N  
ANISOU 1576  N   HIS A 210    28080  23740  21882  -2969  -3134     22       N  
ATOM   1577  CA  HIS A 210     248.147 168.932 115.838  1.00205.34           C  
ANISOU 1577  CA  HIS A 210    29722  25114  23183  -3196  -3205     37       C  
ATOM   1578  C   HIS A 210     247.919 170.335 116.393  1.00203.41           C  
ANISOU 1578  C   HIS A 210    29088  24990  23207  -2897  -2958    -68       C  
ATOM   1579  O   HIS A 210     246.766 170.754 116.524  1.00207.81           O  
ANISOU 1579  O   HIS A 210    29559  25569  23832  -2716  -2521   -277       O  
ATOM   1580  CB  HIS A 210     247.606 168.817 114.419  1.00219.03           C  
ANISOU 1580  CB  HIS A 210    32079  26650  24493  -3575  -2951   -126       C  
ATOM   1581  CG  HIS A 210     248.527 169.343 113.376  1.00239.31           C  
ANISOU 1581  CG  HIS A 210    35039  29088  26799  -3945  -3156    -56       C  
ATOM   1582  ND1 HIS A 210     248.327 170.554 112.752  1.00245.54           N  
ANISOU 1582  ND1 HIS A 210    35976  29811  27505  -4000  -2862   -217       N  
ATOM   1583  CD2 HIS A 210     249.660 168.828 112.851  1.00248.21           C  
ANISOU 1583  CD2 HIS A 210    36455  30127  27728  -4294  -3647    170       C  
ATOM   1584  CE1 HIS A 210     249.300 170.763 111.884  1.00250.65           C  
ANISOU 1584  CE1 HIS A 210    37012  30334  27891  -4380  -3156   -102       C  
ATOM   1585  NE2 HIS A 210     250.124 169.730 111.926  1.00251.98           N  
ANISOU 1585  NE2 HIS A 210    37262  30491  27986  -4573  -3647    141       N  
ATOM   1586  N   PRO A 211     248.967 171.080 116.748  1.00188.44           N  
ANISOU 1586  N   PRO A 211    26939  23177  21484  -2842  -3227     82       N  
ATOM   1587  CA  PRO A 211     248.739 172.362 117.446  1.00183.41           C  
ANISOU 1587  CA  PRO A 211    25900  22665  21123  -2535  -3007     -5       C  
ATOM   1588  C   PRO A 211     247.987 173.397 116.614  1.00185.12           C  
ANISOU 1588  C   PRO A 211    26362  22782  21192  -2610  -2598   -235       C  
ATOM   1589  O   PRO A 211     247.232 174.205 117.178  1.00182.35           O  
ANISOU 1589  O   PRO A 211    25725  22507  21052  -2322  -2289   -369       O  
ATOM   1590  CB  PRO A 211     250.161 172.827 117.785  1.00180.00           C  
ANISOU 1590  CB  PRO A 211    25231  22316  20844  -2557  -3417    229       C  
ATOM   1591  CG  PRO A 211     250.970 171.565 117.782  1.00179.51           C  
ANISOU 1591  CG  PRO A 211    25242  22226  20736  -2708  -3850    460       C  
ATOM   1592  CD  PRO A 211     250.393 170.745 116.672  1.00181.73           C  
ANISOU 1592  CD  PRO A 211    26092  22326  20631  -3030  -3759    361       C  
ATOM   1593  N   VAL A 212     248.173 173.386 115.289  1.00192.14           N  
ANISOU 1593  N   VAL A 212    27794  23487  21723  -2995  -2590   -277       N  
ATOM   1594  CA  VAL A 212     247.424 174.272 114.393  1.00194.41           C  
ANISOU 1594  CA  VAL A 212    28385  23635  21847  -3076  -2159   -508       C  
ATOM   1595  C   VAL A 212     245.924 174.080 114.590  1.00208.65           C  
ANISOU 1595  C   VAL A 212    30094  25443  23741  -2846  -1678   -720       C  
ATOM   1596  O   VAL A 212     245.190 175.020 114.937  1.00196.23           O  
ANISOU 1596  O   VAL A 212    28267  23913  22379  -2579  -1357   -853       O  
ATOM   1597  CB  VAL A 212     247.834 174.015 112.928  1.00187.10           C  
ANISOU 1597  CB  VAL A 212    28142  22480  20470  -3564  -2222   -520       C  
ATOM   1598  CG1 VAL A 212     246.957 174.795 111.966  1.00183.15           C  
ANISOU 1598  CG1 VAL A 212    28002  21798  19790  -3634  -1706   -783       C  
ATOM   1599  CG2 VAL A 212     249.311 174.336 112.707  1.00185.90           C  
ANISOU 1599  CG2 VAL A 212    28071  22323  20241  -3818  -2719   -292       C  
ATOM   1600  N   CYS A 213     245.455 172.845 114.354  1.00232.99           N  
ANISOU 1600  N   CYS A 213    33383  28477  26665  -2965  -1640   -737       N  
ATOM   1601  CA  CYS A 213     244.051 172.488 114.544  1.00244.98           C  
ANISOU 1601  CA  CYS A 213    34802  30011  28267  -2786  -1220   -905       C  
ATOM   1602  C   CYS A 213     243.578 172.811 115.957  1.00243.96           C  
ANISOU 1602  C   CYS A 213    34057  30086  28551  -2353  -1184   -887       C  
ATOM   1603  O   CYS A 213     242.422 173.189 116.153  1.00243.43           O  
ANISOU 1603  O   CYS A 213    33811  30043  28639  -2149   -800  -1035       O  
ATOM   1604  CB  CYS A 213     243.846 170.995 114.239  1.00253.00           C  
ANISOU 1604  CB  CYS A 213    36105  30969  29056  -3002  -1295   -872       C  
ATOM   1605  SG  CYS A 213     243.942 170.517 112.487  1.00259.61           S  
ANISOU 1605  SG  CYS A 213    37755  31531  29354  -3536  -1177   -959       S  
ATOM   1606  N   ARG A 214     244.460 172.684 116.946  1.00222.12           N  
ANISOU 1606  N   ARG A 214    30967  27458  25971  -2216  -1575   -700       N  
ATOM   1607  CA  ARG A 214     244.081 172.988 118.317  1.00207.43           C  
ANISOU 1607  CA  ARG A 214    28575  25772  24468  -1830  -1547   -681       C  
ATOM   1608  C   ARG A 214     243.774 174.469 118.479  1.00198.09           C  
ANISOU 1608  C   ARG A 214    27177  24620  23466  -1642  -1317   -779       C  
ATOM   1609  O   ARG A 214     242.753 174.839 119.063  1.00194.41           O  
ANISOU 1609  O   ARG A 214    26444  24217  23205  -1394  -1053   -875       O  
ATOM   1610  CB  ARG A 214     245.200 172.560 119.253  1.00214.34           C  
ANISOU 1610  CB  ARG A 214    29194  26759  25487  -1741  -1986   -462       C  
ATOM   1611  CG  ARG A 214     244.937 172.831 120.698  1.00222.16           C  
ANISOU 1611  CG  ARG A 214    29691  27909  26811  -1370  -1968   -437       C  
ATOM   1612  CD  ARG A 214     246.077 172.268 121.496  1.00229.61           C  
ANISOU 1612  CD  ARG A 214    30437  28927  27877  -1300  -2367   -224       C  
ATOM   1613  NE  ARG A 214     246.005 170.824 121.634  1.00234.27           N  
ANISOU 1613  NE  ARG A 214    31148  29478  28386  -1355  -2515   -153       N  
ATOM   1614  CZ  ARG A 214     247.074 170.061 121.816  1.00238.66           C  
ANISOU 1614  CZ  ARG A 214    31702  30024  28954  -1413  -2896     48       C  
ATOM   1615  NH1 ARG A 214     248.278 170.618 121.845  1.00244.47           N  
ANISOU 1615  NH1 ARG A 214    32303  30800  29786  -1438  -3155    199       N  
ATOM   1616  NH2 ARG A 214     246.949 168.747 121.942  1.00234.05           N  
ANISOU 1616  NH2 ARG A 214    31250  29385  28295  -1457  -3026    110       N  
ATOM   1617  N   SER A 215     244.653 175.339 117.966  1.00199.46           N  
ANISOU 1617  N   SER A 215    27475  24745  23566  -1773  -1439   -741       N  
ATOM   1618  CA  SER A 215     244.430 176.782 118.055  1.00194.52           C  
ANISOU 1618  CA  SER A 215    26692  24125  23091  -1618  -1241   -827       C  
ATOM   1619  C   SER A 215     243.202 177.200 117.271  1.00204.06           C  
ANISOU 1619  C   SER A 215    28093  25199  24243  -1612   -771  -1040       C  
ATOM   1620  O   SER A 215     242.530 178.178 117.620  1.00188.92           O  
ANISOU 1620  O   SER A 215    25939  23303  22538  -1380   -536  -1125       O  
ATOM   1621  CB  SER A 215     245.623 177.558 117.512  1.00182.15           C  
ANISOU 1621  CB  SER A 215    25295  22505  21407  -1820  -1466   -744       C  
ATOM   1622  OG  SER A 215     245.331 177.978 116.198  1.00172.88           O  
ANISOU 1622  OG  SER A 215    24582  21127  19976  -2050  -1221   -887       O  
ATOM   1623  N   ALA A 216     242.908 176.478 116.196  1.00242.61           N  
ANISOU 1623  N   ALA A 216    33408  29931  28843  -1870   -624  -1122       N  
ATOM   1624  CA  ALA A 216     241.645 176.703 115.505  1.00243.78           C  
ANISOU 1624  CA  ALA A 216    33702  29955  28970  -1839   -126  -1324       C  
ATOM   1625  C   ALA A 216     240.465 176.281 116.373  1.00235.54           C  
ANISOU 1625  C   ALA A 216    32270  29036  28187  -1567     60  -1356       C  
ATOM   1626  O   ALA A 216     239.421 176.941 116.374  1.00241.76           O  
ANISOU 1626  O   ALA A 216    32891  29802  29164  -1376    416  -1471       O  
ATOM   1627  CB  ALA A 216     241.624 175.955 114.172  1.00255.69           C  
ANISOU 1627  CB  ALA A 216    35791  31267  30093  -2202     10  -1405       C  
ATOM   1628  N   ILE A 217     240.604 175.170 117.099  1.00179.16           N  
ANISOU 1628  N   ILE A 217    24994  22016  21063  -1555   -186  -1244       N  
ATOM   1629  CA  ILE A 217     239.578 174.773 118.051  1.00139.62           C  
ANISOU 1629  CA  ILE A 217    19620  17134  16296  -1314    -72  -1249       C  
ATOM   1630  C   ILE A 217     239.360 175.877 119.070  1.00120.80           C  
ANISOU 1630  C   ILE A 217    16790  14866  14243   -997    -71  -1227       C  
ATOM   1631  O   ILE A 217     238.230 176.167 119.471  1.00119.06           O  
ANISOU 1631  O   ILE A 217    16314  14686  14239   -804    173  -1287       O  
ATOM   1632  CB  ILE A 217     239.977 173.453 118.722  1.00131.49           C  
ANISOU 1632  CB  ILE A 217    18556  16193  15212  -1360   -392  -1116       C  
ATOM   1633  CG1 ILE A 217     240.059 172.354 117.684  1.00138.26           C  
ANISOU 1633  CG1 ILE A 217    19878  16921  15732  -1690   -379  -1139       C  
ATOM   1634  CG2 ILE A 217     238.995 173.090 119.797  1.00131.14           C  
ANISOU 1634  CG2 ILE A 217    18152  16274  15402  -1126   -314  -1109       C  
ATOM   1635  CD1 ILE A 217     240.912 171.219 118.155  1.00145.71           C  
ANISOU 1635  CD1 ILE A 217    20870  17909  16583  -1782   -801   -971       C  
ATOM   1636  N   GLN A 218     240.442 176.519 119.494  1.00112.49           N  
ANISOU 1636  N   GLN A 218    15642  13865  13235   -958   -350  -1130       N  
ATOM   1637  CA  GLN A 218     240.331 177.656 120.405  1.00111.21           C  
ANISOU 1637  CA  GLN A 218    15108  13796  13350   -692   -351  -1110       C  
ATOM   1638  C   GLN A 218     239.534 178.788 119.773  1.00115.63           C  
ANISOU 1638  C   GLN A 218    15695  14246  13992   -622      1  -1245       C  
ATOM   1639  O   GLN A 218     238.552 179.270 120.355  1.00111.94           O  
ANISOU 1639  O   GLN A 218    14933  13826  13774   -397    173  -1276       O  
ATOM   1640  CB  GLN A 218     241.727 178.126 120.838  1.00113.64           C  
ANISOU 1640  CB  GLN A 218    15345  14168  13663   -706   -695   -980       C  
ATOM   1641  CG  GLN A 218     241.778 179.511 121.492  1.00113.15           C  
ANISOU 1641  CG  GLN A 218    15007  14163  13821   -504   -676   -973       C  
ATOM   1642  CD  GLN A 218     243.175 179.907 121.957  1.00115.61           C  
ANISOU 1642  CD  GLN A 218    15224  14555  14146   -532  -1002   -833       C  
ATOM   1643  OE1 GLN A 218     243.375 181.005 122.462  1.00111.63           O  
ANISOU 1643  OE1 GLN A 218    14529  14096  13787   -409  -1012   -815       O  
ATOM   1644  NE2 GLN A 218     244.112 178.960 121.912  1.00117.01           N  
ANISOU 1644  NE2 GLN A 218    15495  14761  14204   -678  -1279   -716       N  
ATOM   1645  N   LEU A 219     239.964 179.235 118.587  1.00136.33           N  
ANISOU 1645  N   LEU A 219    18682  16708  16411   -819     97  -1316       N  
ATOM   1646  CA  LEU A 219     239.241 180.259 117.831  1.00145.47           C  
ANISOU 1646  CA  LEU A 219    19934  17712  17625   -763    466  -1457       C  
ATOM   1647  C   LEU A 219     237.757 179.933 117.710  1.00175.34           C  
ANISOU 1647  C   LEU A 219    23597  21469  21554   -638    843  -1557       C  
ATOM   1648  O   LEU A 219     236.896 180.817 117.826  1.00166.41           O  
ANISOU 1648  O   LEU A 219    22250  20305  20673   -426   1086  -1611       O  
ATOM   1649  CB  LEU A 219     239.898 180.421 116.456  1.00132.75           C  
ANISOU 1649  CB  LEU A 219    18848  15901  15692  -1059    530  -1530       C  
ATOM   1650  CG  LEU A 219     239.296 181.398 115.468  1.00113.98           C  
ANISOU 1650  CG  LEU A 219    16691  13308  13309  -1044    937  -1691       C  
ATOM   1651  CD1 LEU A 219     239.528 182.789 115.890  1.00 95.77           C  
ANISOU 1651  CD1 LEU A 219    14191  11004  11194   -869    882  -1667       C  
ATOM   1652  CD2 LEU A 219     240.070 181.208 114.233  1.00 99.37           C  
ANISOU 1652  CD2 LEU A 219    15414  11272  11071  -1397    926  -1740       C  
ATOM   1653  N   THR A 220     237.445 178.660 117.490  1.00203.90           N  
ANISOU 1653  N   THR A 220    27339  25101  25033   -774    882  -1566       N  
ATOM   1654  CA  THR A 220     236.061 178.208 117.454  1.00217.42           C  
ANISOU 1654  CA  THR A 220    28901  26816  26891   -680   1213  -1634       C  
ATOM   1655  C   THR A 220     235.401 178.368 118.815  1.00204.70           C  
ANISOU 1655  C   THR A 220    26776  25383  25615   -406   1110  -1543       C  
ATOM   1656  O   THR A 220     234.275 178.865 118.913  1.00206.71           O  
ANISOU 1656  O   THR A 220    26780  25629  26131   -227   1375  -1580       O  
ATOM   1657  CB  THR A 220     236.004 176.749 116.995  1.00236.33           C  
ANISOU 1657  CB  THR A 220    31565  29198  29031   -922   1223  -1645       C  
ATOM   1658  OG1 THR A 220     237.033 176.507 116.027  1.00243.81           O  
ANISOU 1658  OG1 THR A 220    33005  30013  29619  -1219   1119  -1667       O  
ATOM   1659  CG2 THR A 220     234.641 176.410 116.388  1.00242.95           C  
ANISOU 1659  CG2 THR A 220    32407  29965  29936   -919   1690  -1762       C  
ATOM   1660  N   ILE A 221     236.080 177.937 119.873  1.00162.14           N  
ANISOU 1660  N   ILE A 221    21234  20143  20227   -375    727  -1414       N  
ATOM   1661  CA  ILE A 221     235.528 178.084 121.211  1.00145.85           C  
ANISOU 1661  CA  ILE A 221    18746  18231  18438   -145    613  -1327       C  
ATOM   1662  C   ILE A 221     235.068 179.516 121.445  1.00147.23           C  
ANISOU 1662  C   ILE A 221    18680  18384  18875     67    734  -1342       C  
ATOM   1663  O   ILE A 221     233.942 179.750 121.898  1.00140.42           O  
ANISOU 1663  O   ILE A 221    17529  17559  18264    224    872  -1330       O  
ATOM   1664  CB  ILE A 221     236.548 177.634 122.267  1.00142.96           C  
ANISOU 1664  CB  ILE A 221    18302  17993  18024   -132    206  -1199       C  
ATOM   1665  CG1 ILE A 221     236.522 176.116 122.422  1.00152.65           C  
ANISOU 1665  CG1 ILE A 221    19636  19260  19102   -257     96  -1159       C  
ATOM   1666  CG2 ILE A 221     236.330 178.350 123.570  1.00138.42           C  
ANISOU 1666  CG2 ILE A 221    17359  17531  17703    103     85  -1124       C  
ATOM   1667  CD1 ILE A 221     237.837 175.535 122.920  1.00160.81           C  
ANISOU 1667  CD1 ILE A 221    20747  20346  20009   -316   -276  -1048       C  
ATOM   1668  N   ARG A 222     235.913 180.498 121.102  1.00159.43           N  
ANISOU 1668  N   ARG A 222    20350  19859  20367     55    676  -1358       N  
ATOM   1669  CA  ARG A 222     235.563 181.890 121.429  1.00171.01           C  
ANISOU 1669  CA  ARG A 222    21597  21301  22079    256    743  -1355       C  
ATOM   1670  C   ARG A 222     234.662 182.546 120.388  1.00148.23           C  
ANISOU 1670  C   ARG A 222    18786  18239  19296    305   1145  -1473       C  
ATOM   1671  O   ARG A 222     234.055 183.587 120.658  1.00141.70           O  
ANISOU 1671  O   ARG A 222    17734  17378  18729    500   1239  -1462       O  
ATOM   1672  CB  ARG A 222     236.809 182.766 121.621  1.00201.63           C  
ANISOU 1672  CB  ARG A 222    25546  25181  25883    235    506  -1311       C  
ATOM   1673  CG  ARG A 222     236.538 184.250 122.081  1.00219.53           C  
ANISOU 1673  CG  ARG A 222    27598  27423  28389    431    529  -1291       C  
ATOM   1674  CD  ARG A 222     236.294 184.414 123.622  1.00227.63           C  
ANISOU 1674  CD  ARG A 222    28253  28615  29620    605    317  -1172       C  
ATOM   1675  NE  ARG A 222     234.929 184.759 124.072  1.00234.59           N  
ANISOU 1675  NE  ARG A 222    28853  29499  30784    786    455  -1154       N  
ATOM   1676  CZ  ARG A 222     234.452 185.998 124.243  1.00236.05           C  
ANISOU 1676  CZ  ARG A 222    28888  29618  31183    935    512  -1136       C  
ATOM   1677  NH1 ARG A 222     233.205 186.189 124.665  1.00230.54           N  
ANISOU 1677  NH1 ARG A 222    27916  28926  30752   1081    598  -1089       N  
ATOM   1678  NH2 ARG A 222     235.221 187.053 124.015  1.00240.75           N  
ANISOU 1678  NH2 ARG A 222    29604  30139  31730    927    459  -1148       N  
ATOM   1679  N   GLN A 223     234.540 181.980 119.210  1.00140.04           N  
ANISOU 1679  N   GLN A 223    18067  17074  18070    138   1396  -1582       N  
ATOM   1680  CA  GLN A 223     233.522 182.554 118.358  1.00151.42           C  
ANISOU 1680  CA  GLN A 223    19519  18348  19667    231   1829  -1691       C  
ATOM   1681  C   GLN A 223     232.099 182.134 118.749  1.00156.37           C  
ANISOU 1681  C   GLN A 223    19786  19048  20581    378   2023  -1662       C  
ATOM   1682  O   GLN A 223     231.151 182.803 118.328  1.00168.16           O  
ANISOU 1682  O   GLN A 223    21140  20429  22326    534   2349  -1708       O  
ATOM   1683  CB  GLN A 223     233.825 182.208 116.904  1.00164.31           C  
ANISOU 1683  CB  GLN A 223    21652  19786  20993     -2   2094  -1833       C  
ATOM   1684  CG  GLN A 223     234.834 183.139 116.259  1.00168.57           C  
ANISOU 1684  CG  GLN A 223    22530  20170  21348    -99   2043  -1883       C  
ATOM   1685  CD  GLN A 223     235.218 182.681 114.865  1.00173.55           C  
ANISOU 1685  CD  GLN A 223    23724  20603  21615   -386   2258  -2014       C  
ATOM   1686  OE1 GLN A 223     234.912 181.560 114.469  1.00174.45           O  
ANISOU 1686  OE1 GLN A 223    23986  20720  21576   -539   2381  -2053       O  
ATOM   1687  NE2 GLN A 223     235.850 183.566 114.097  1.00175.43           N  
ANISOU 1687  NE2 GLN A 223    24307  20650  21697   -479   2315  -2084       N  
ATOM   1688  N   SER A 224     231.917 181.071 119.558  1.00142.30           N  
ANISOU 1688  N   SER A 224    17840  17441  18785    336   1826  -1574       N  
ATOM   1689  CA  SER A 224     230.591 180.536 119.895  1.00127.09           C  
ANISOU 1689  CA  SER A 224    15600  15591  17097    418   1985  -1533       C  
ATOM   1690  C   SER A 224     230.193 180.934 121.305  1.00116.06           C  
ANISOU 1690  C   SER A 224    13781  14346  15972    602   1713  -1384       C  
ATOM   1691  O   SER A 224     230.930 180.680 122.261  1.00111.46           O  
ANISOU 1691  O   SER A 224    13181  13886  15283    578   1351  -1302       O  
ATOM   1692  CB  SER A 224     230.527 179.012 119.798  1.00119.15           C  
ANISOU 1692  CB  SER A 224    14739  14657  15874    212   1969  -1537       C  
ATOM   1693  OG  SER A 224     229.397 178.522 120.511  1.00109.10           O  
ANISOU 1693  OG  SER A 224    13110  13507  14836    286   1985  -1449       O  
ATOM   1694  N   LEU A 225     228.994 181.490 121.435  1.00111.80           N  
ANISOU 1694  N   LEU A 225    12905  13791  15783    775   1894  -1341       N  
ATOM   1695  CA  LEU A 225     228.578 182.062 122.708  1.00111.75           C  
ANISOU 1695  CA  LEU A 225    12528  13895  16036    935   1632  -1192       C  
ATOM   1696  C   LEU A 225     228.431 180.981 123.759  1.00127.90           C  
ANISOU 1696  C   LEU A 225    14462  16117  18017    849   1367  -1090       C  
ATOM   1697  O   LEU A 225     229.110 180.987 124.794  1.00119.65           O  
ANISOU 1697  O   LEU A 225    13414  15167  16879    851   1027  -1018       O  
ATOM   1698  CB  LEU A 225     227.248 182.790 122.557  1.00101.84           C  
ANISOU 1698  CB  LEU A 225    10924  12577  15192   1119   1869  -1141       C  
ATOM   1699  CG  LEU A 225     226.840 183.518 123.835  1.00 95.57           C  
ANISOU 1699  CG  LEU A 225     9784  11871  14656   1264   1567   -972       C  
ATOM   1700  CD1 LEU A 225     227.879 184.551 124.261  1.00 90.51           C  
ANISOU 1700  CD1 LEU A 225     9266  11200  13924   1322   1329   -969       C  
ATOM   1701  CD2 LEU A 225     225.486 184.146 123.712  1.00102.52           C  
ANISOU 1701  CD2 LEU A 225    10287  12695  15972   1434   1756   -885       C  
ATOM   1702  N   ALA A 226     227.537 180.035 123.493  1.00145.41           N  
ANISOU 1702  N   ALA A 226    16602  18369  20279    767   1542  -1086       N  
ATOM   1703  CA  ALA A 226     226.996 179.180 124.532  1.00151.51           C  
ANISOU 1703  CA  ALA A 226    17191  19291  21086    711   1327   -964       C  
ATOM   1704  C   ALA A 226     227.896 178.000 124.866  1.00148.05           C  
ANISOU 1704  C   ALA A 226    17034  18920  20297    538   1106   -981       C  
ATOM   1705  O   ALA A 226     227.738 177.407 125.941  1.00147.60           O  
ANISOU 1705  O   ALA A 226    16885  18971  20225    507    854   -881       O  
ATOM   1706  CB  ALA A 226     225.609 178.689 124.106  1.00160.90           C  
ANISOU 1706  CB  ALA A 226    18150  20491  22494    683   1608   -934       C  
ATOM   1707  N   VAL A 227     228.814 177.624 123.975  1.00140.20           N  
ANISOU 1707  N   VAL A 227    16396  17850  19022    418   1187  -1097       N  
ATOM   1708  CA  VAL A 227     229.760 176.596 124.369  1.00125.01           C  
ANISOU 1708  CA  VAL A 227    14715  15980  16801    279    926  -1085       C  
ATOM   1709  C   VAL A 227     230.554 177.079 125.575  1.00125.47           C  
ANISOU 1709  C   VAL A 227    14696  16110  16868    390    575  -1001       C  
ATOM   1710  O   VAL A 227     230.808 176.308 126.504  1.00122.98           O  
ANISOU 1710  O   VAL A 227    14393  15873  16460    356    333   -931       O  
ATOM   1711  CB  VAL A 227     230.660 176.203 123.187  1.00117.48           C  
ANISOU 1711  CB  VAL A 227    14163  14922  15551    114   1031  -1199       C  
ATOM   1712  CG1 VAL A 227     231.548 175.049 123.602  1.00123.53           C  
ANISOU 1712  CG1 VAL A 227    15149  15738  16048    -25    742  -1157       C  
ATOM   1713  CG2 VAL A 227     229.818 175.820 122.001  1.00109.17           C  
ANISOU 1713  CG2 VAL A 227    13208  13782  14489      4   1431  -1294       C  
ATOM   1714  N   ARG A 228     230.868 178.382 125.634  1.00132.88           N  
ANISOU 1714  N   ARG A 228    15545  17012  17930    529    563  -1004       N  
ATOM   1715  CA  ARG A 228     231.569 178.925 126.802  1.00134.74           C  
ANISOU 1715  CA  ARG A 228    15697  17314  18183    628    266   -926       C  
ATOM   1716  C   ARG A 228     230.675 178.941 128.024  1.00127.57           C  
ANISOU 1716  C   ARG A 228    14522  16490  17459    705    134   -813       C  
ATOM   1717  O   ARG A 228     231.150 178.769 129.146  1.00126.50           O  
ANISOU 1717  O   ARG A 228    14383  16419  17261    727   -113   -747       O  
ATOM   1718  CB  ARG A 228     232.043 180.351 126.565  1.00148.45           C  
ANISOU 1718  CB  ARG A 228    17411  18987  20008    736    289   -950       C  
ATOM   1719  CG  ARG A 228     232.971 180.531 125.439  1.00161.82           C  
ANISOU 1719  CG  ARG A 228    19382  20585  21517    647    384  -1047       C  
ATOM   1720  CD  ARG A 228     233.449 181.949 125.485  1.00169.00           C  
ANISOU 1720  CD  ARG A 228    20252  21446  22515    752    348  -1046       C  
ATOM   1721  NE  ARG A 228     232.396 182.859 125.043  1.00174.11           N  
ANISOU 1721  NE  ARG A 228    20745  22000  23410    871    586  -1069       N  
ATOM   1722  CZ  ARG A 228     231.993 182.994 123.783  1.00171.37           C  
ANISOU 1722  CZ  ARG A 228    20524  21516  23072    845    902  -1172       C  
ATOM   1723  NH1 ARG A 228     232.528 182.253 122.819  1.00169.53           N  
ANISOU 1723  NH1 ARG A 228    20609  21224  22581    670   1009  -1265       N  
ATOM   1724  NH2 ARG A 228     231.037 183.862 123.486  1.00171.82           N  
ANISOU 1724  NH2 ARG A 228    20402  21481  23402    991   1115  -1176       N  
ATOM   1725  N   ILE A 229     229.397 179.236 127.826  1.00126.29           N  
ANISOU 1725  N   ILE A 229    14134  16315  17534    748    300   -782       N  
ATOM   1726  CA  ILE A 229     228.432 179.190 128.913  1.00128.34           C  
ANISOU 1726  CA  ILE A 229    14145  16649  17968    777    158   -653       C  
ATOM   1727  C   ILE A 229     228.382 177.798 129.509  1.00138.82           C  
ANISOU 1727  C   ILE A 229    15576  18048  19122    642     21   -618       C  
ATOM   1728  O   ILE A 229     228.346 177.623 130.733  1.00136.54           O  
ANISOU 1728  O   ILE A 229    15253  17814  18812    641   -219   -529       O  
ATOM   1729  CB  ILE A 229     227.074 179.651 128.371  1.00121.33           C  
ANISOU 1729  CB  ILE A 229    12980  15730  17391    831    383   -614       C  
ATOM   1730  CG1 ILE A 229     227.202 181.147 128.075  1.00124.77           C  
ANISOU 1730  CG1 ILE A 229    13322  16078  18008    994    448   -625       C  
ATOM   1731  CG2 ILE A 229     225.938 179.231 129.306  1.00115.73           C  
ANISOU 1731  CG2 ILE A 229    12029  15105  16839    786    241   -464       C  
ATOM   1732  CD1 ILE A 229     226.215 181.671 127.110  1.00126.00           C  
ANISOU 1732  CD1 ILE A 229    13284  16146  18446   1079    760   -637       C  
ATOM   1733  N   PHE A 230     228.405 176.788 128.646  1.00145.91           N  
ANISOU 1733  N   PHE A 230    16640  18928  19871    514    176   -691       N  
ATOM   1734  CA  PHE A 230     228.506 175.407 129.092  1.00145.45           C  
ANISOU 1734  CA  PHE A 230    16739  18913  19611    374     45   -668       C  
ATOM   1735  C   PHE A 230     229.832 175.157 129.811  1.00137.88           C  
ANISOU 1735  C   PHE A 230    15985  17959  18444    398   -209   -670       C  
ATOM   1736  O   PHE A 230     229.886 174.398 130.787  1.00140.29           O  
ANISOU 1736  O   PHE A 230    16351  18297  18656    362   -401   -609       O  
ATOM   1737  CB  PHE A 230     228.354 174.477 127.886  1.00143.31           C  
ANISOU 1737  CB  PHE A 230    16642  18604  19206    220    276   -753       C  
ATOM   1738  CG  PHE A 230     228.131 173.045 128.250  1.00135.06           C  
ANISOU 1738  CG  PHE A 230    15728  17595  17994     58    175   -716       C  
ATOM   1739  CD1 PHE A 230     226.924 172.644 128.803  1.00131.77           C  
ANISOU 1739  CD1 PHE A 230    15115  17239  17711     -4    163   -621       C  
ATOM   1740  CD2 PHE A 230     229.135 172.104 128.061  1.00130.60           C  
ANISOU 1740  CD2 PHE A 230    15485  16995  17143    -43     67   -759       C  
ATOM   1741  CE1 PHE A 230     226.717 171.320 129.140  1.00133.01           C  
ANISOU 1741  CE1 PHE A 230    15421  17418  17698   -170     64   -585       C  
ATOM   1742  CE2 PHE A 230     228.945 170.777 128.402  1.00129.90           C  
ANISOU 1742  CE2 PHE A 230    15543  16919  16896   -191    -37   -720       C  
ATOM   1743  CZ  PHE A 230     227.731 170.379 128.944  1.00130.59           C  
ANISOU 1743  CZ  PHE A 230    15457  17063  17098   -258    -31   -640       C  
ATOM   1744  N   LEU A 231     230.914 175.787 129.345  1.00128.36           N  
ANISOU 1744  N   LEU A 231    14888  16713  17170    458   -204   -732       N  
ATOM   1745  CA  LEU A 231     232.176 175.658 130.062  1.00119.25           C  
ANISOU 1745  CA  LEU A 231    13864  15571  15876    500   -434   -713       C  
ATOM   1746  C   LEU A 231     232.050 176.246 131.448  1.00115.87           C  
ANISOU 1746  C   LEU A 231    13284  15188  15556    615   -600   -632       C  
ATOM   1747  O   LEU A 231     232.516 175.655 132.419  1.00115.22           O  
ANISOU 1747  O   LEU A 231    13285  15121  15374    625   -773   -590       O  
ATOM   1748  CB  LEU A 231     233.321 176.348 129.322  1.00128.62           C  
ANISOU 1748  CB  LEU A 231    15158  16716  16997    525   -413   -771       C  
ATOM   1749  CG  LEU A 231     233.824 175.805 127.974  1.00142.59           C  
ANISOU 1749  CG  LEU A 231    17172  18418  18589    381   -302   -848       C  
ATOM   1750  CD1 LEU A 231     234.779 176.821 127.358  1.00160.44           C  
ANISOU 1750  CD1 LEU A 231    19500  20633  20827    406   -292   -888       C  
ATOM   1751  CD2 LEU A 231     234.455 174.411 128.010  1.00136.66           C  
ANISOU 1751  CD2 LEU A 231    16641  17662  17622    261   -452   -825       C  
ATOM   1752  N   VAL A 232     231.417 177.415 131.544  1.00116.77           N  
ANISOU 1752  N   VAL A 232    13194  15304  15870    697   -542   -608       N  
ATOM   1753  CA  VAL A 232     231.231 178.123 132.808  1.00119.23           C  
ANISOU 1753  CA  VAL A 232    13383  15643  16277    780   -700   -525       C  
ATOM   1754  C   VAL A 232     230.457 177.270 133.802  1.00115.16           C  
ANISOU 1754  C   VAL A 232    12864  15156  15736    708   -824   -446       C  
ATOM   1755  O   VAL A 232     230.799 177.197 134.988  1.00111.89           O  
ANISOU 1755  O   VAL A 232    12522  14746  15246    730   -991   -401       O  
ATOM   1756  CB  VAL A 232     230.517 179.465 132.562  1.00128.28           C  
ANISOU 1756  CB  VAL A 232    14313  16768  17659    860   -618   -498       C  
ATOM   1757  CG1 VAL A 232     230.151 180.112 133.886  1.00123.49           C  
ANISOU 1757  CG1 VAL A 232    13603  16180  17136    901   -804   -393       C  
ATOM   1758  CG2 VAL A 232     231.406 180.393 131.744  1.00151.00           C  
ANISOU 1758  CG2 VAL A 232    17242  19599  20532    927   -524   -575       C  
ATOM   1759  N   SER A 233     229.391 176.629 133.337  1.00119.61           N  
ANISOU 1759  N   SER A 233    13357  15731  16358    608   -732   -426       N  
ATOM   1760  CA  SER A 233     228.604 175.767 134.215  1.00126.99           C  
ANISOU 1760  CA  SER A 233    14304  16689  17256    502   -859   -341       C  
ATOM   1761  C   SER A 233     229.380 174.496 134.568  1.00109.66           C  
ANISOU 1761  C   SER A 233    12383  14474  14808    443   -952   -374       C  
ATOM   1762  O   SER A 233     229.339 174.022 135.712  1.00106.67           O  
ANISOU 1762  O   SER A 233    12110  14082  14337    413  -1117   -319       O  
ATOM   1763  CB  SER A 233     227.265 175.450 133.532  1.00136.93           C  
ANISOU 1763  CB  SER A 233    15382  17974  18670    400   -718   -300       C  
ATOM   1764  OG  SER A 233     226.203 175.225 134.446  1.00136.50           O  
ANISOU 1764  OG  SER A 233    15219  17952  18695    306   -866   -170       O  
ATOM   1765  N   GLU A 234     230.096 173.938 133.595  1.00100.12           N  
ANISOU 1765  N   GLU A 234    11314  13245  13482    420   -853   -459       N  
ATOM   1766  CA  GLU A 234     231.008 172.853 133.877  1.00103.69           C  
ANISOU 1766  CA  GLU A 234    12017  13662  13720    393   -963   -477       C  
ATOM   1767  C   GLU A 234     231.941 173.221 135.009  1.00130.38           C  
ANISOU 1767  C   GLU A 234    15452  17025  17063    524  -1115   -456       C  
ATOM   1768  O   GLU A 234     232.077 172.477 135.982  1.00141.40           O  
ANISOU 1768  O   GLU A 234    16989  18384  18353    517  -1239   -422       O  
ATOM   1769  CB  GLU A 234     231.809 172.525 132.631  1.00106.63           C  
ANISOU 1769  CB  GLU A 234    12518  14006  13989    357   -866   -555       C  
ATOM   1770  CG  GLU A 234     232.548 171.257 132.835  1.00124.62           C  
ANISOU 1770  CG  GLU A 234    15041  16238  16071    305   -996   -547       C  
ATOM   1771  CD  GLU A 234     231.582 170.094 133.016  1.00141.41           C  
ANISOU 1771  CD  GLU A 234    17255  18354  18120    153  -1007   -514       C  
ATOM   1772  OE1 GLU A 234     230.848 169.751 132.060  1.00150.66           O  
ANISOU 1772  OE1 GLU A 234    18421  19537  19286     14   -851   -542       O  
ATOM   1773  OE2 GLU A 234     231.524 169.551 134.133  1.00146.22           O  
ANISOU 1773  OE2 GLU A 234    17945  18937  18673    165  -1155   -461       O  
ATOM   1774  N   LEU A 235     232.570 174.394 134.911  1.00140.89           N  
ANISOU 1774  N   LEU A 235    16680  18370  18480    640  -1089   -478       N  
ATOM   1775  CA  LEU A 235     233.574 174.825 135.884  1.00152.16           C  
ANISOU 1775  CA  LEU A 235    18146  19788  19881    764  -1192   -464       C  
ATOM   1776  C   LEU A 235     232.950 175.190 137.220  1.00153.64           C  
ANISOU 1776  C   LEU A 235    18308  19968  20099    779  -1277   -404       C  
ATOM   1777  O   LEU A 235     233.600 175.055 138.259  1.00154.46           O  
ANISOU 1777  O   LEU A 235    18526  20037  20126    847  -1352   -392       O  
ATOM   1778  CB  LEU A 235     234.367 176.029 135.360  1.00162.31           C  
ANISOU 1778  CB  LEU A 235    19330  21096  21246    851  -1138   -496       C  
ATOM   1779  CG  LEU A 235     235.126 175.926 134.035  1.00173.06           C  
ANISOU 1779  CG  LEU A 235    20744  22450  22561    818  -1070   -550       C  
ATOM   1780  CD1 LEU A 235     235.676 177.289 133.618  1.00174.21           C  
ANISOU 1780  CD1 LEU A 235    20789  22610  22794    882  -1022   -572       C  
ATOM   1781  CD2 LEU A 235     236.226 174.903 134.145  1.00179.50           C  
ANISOU 1781  CD2 LEU A 235    21716  23241  23244    820  -1176   -537       C  
ATOM   1782  N   LYS A 236     231.704 175.659 137.217  1.00154.48           N  
ANISOU 1782  N   LYS A 236    18275  20097  20323    712  -1266   -358       N  
ATOM   1783  CA  LYS A 236     231.031 175.920 138.480  1.00154.37           C  
ANISOU 1783  CA  LYS A 236    18274  20066  20314    678  -1388   -279       C  
ATOM   1784  C   LYS A 236     230.750 174.614 139.210  1.00159.35           C  
ANISOU 1784  C   LYS A 236    19111  20649  20785    580  -1478   -253       C  
ATOM   1785  O   LYS A 236     231.035 174.482 140.408  1.00156.27           O  
ANISOU 1785  O   LYS A 236    18893  20199  20284    596  -1567   -235       O  
ATOM   1786  CB  LYS A 236     229.738 176.695 138.236  1.00153.47           C  
ANISOU 1786  CB  LYS A 236    17933  19985  20394    617  -1387   -205       C  
ATOM   1787  CG  LYS A 236     229.083 177.240 139.505  1.00149.14           C  
ANISOU 1787  CG  LYS A 236    17391  19412  19861    563  -1552   -102       C  
ATOM   1788  CD  LYS A 236     230.041 178.125 140.307  1.00145.78           C  
ANISOU 1788  CD  LYS A 236    17060  18956  19374    666  -1588   -125       C  
ATOM   1789  CE  LYS A 236     230.336 179.445 139.591  1.00144.41           C  
ANISOU 1789  CE  LYS A 236    16698  18810  19363    771  -1510   -145       C  
ATOM   1790  NZ  LYS A 236     229.102 180.296 139.399  1.00138.59           N  
ANISOU 1790  NZ  LYS A 236    15738  18079  18841    726  -1562    -43       N  
ATOM   1791  N   ARG A 237     230.223 173.622 138.495  1.00168.98           N  
ANISOU 1791  N   ARG A 237    20348  21880  21978    472  -1441   -257       N  
ATOM   1792  CA  ARG A 237     230.008 172.330 139.128  1.00180.93           C  
ANISOU 1792  CA  ARG A 237    22087  23335  23323    369  -1532   -233       C  
ATOM   1793  C   ARG A 237     231.318 171.655 139.503  1.00189.43           C  
ANISOU 1793  C   ARG A 237    23392  24336  24247    478  -1552   -288       C  
ATOM   1794  O   ARG A 237     231.323 170.774 140.371  1.00186.96           O  
ANISOU 1794  O   ARG A 237    23309  23938  23791    441  -1636   -270       O  
ATOM   1795  CB  ARG A 237     229.208 171.425 138.210  1.00186.81           C  
ANISOU 1795  CB  ARG A 237    22803  24109  24066    217  -1475   -224       C  
ATOM   1796  CG  ARG A 237     227.744 171.689 138.344  1.00195.31           C  
ANISOU 1796  CG  ARG A 237    23700  25235  25274     75  -1508   -126       C  
ATOM   1797  CD  ARG A 237     226.927 170.750 137.515  1.00199.71           C  
ANISOU 1797  CD  ARG A 237    24222  25827  25834    -90  -1430   -110       C  
ATOM   1798  NE  ARG A 237     226.699 169.492 138.219  1.00205.27           N  
ANISOU 1798  NE  ARG A 237    25181  26470  26340   -237  -1560    -72       N  
ATOM   1799  CZ  ARG A 237     227.325 168.362 137.939  1.00209.98           C  
ANISOU 1799  CZ  ARG A 237    26020  27009  26752   -263  -1548   -130       C  
ATOM   1800  NH1 ARG A 237     228.234 168.341 136.976  1.00211.86           N  
ANISOU 1800  NH1 ARG A 237    26275  27248  26973   -166  -1429   -221       N  
ATOM   1801  NH2 ARG A 237     227.043 167.264 138.629  1.00211.61           N  
ANISOU 1801  NH2 ARG A 237    26472  27144  26785   -400  -1673    -88       N  
ATOM   1802  N   GLY A 238     232.415 172.029 138.848  1.00199.59           N  
ANISOU 1802  N   GLY A 238    24621  25643  25570    606  -1481   -345       N  
ATOM   1803  CA  GLY A 238     233.734 171.555 139.217  1.00195.78           C  
ANISOU 1803  CA  GLY A 238    24287  25097  25003    734  -1508   -371       C  
ATOM   1804  C   GLY A 238     234.237 172.180 140.501  1.00191.69           C  
ANISOU 1804  C   GLY A 238    23813  24537  24483    855  -1526   -363       C  
ATOM   1805  O   GLY A 238     234.701 171.479 141.405  1.00193.99           O  
ANISOU 1805  O   GLY A 238    24304  24730  24675    913  -1557   -360       O  
ATOM   1806  N   ARG A 239     234.146 173.502 140.600  1.00180.50           N  
ANISOU 1806  N   ARG A 239    22233  23178  23171    891  -1491   -360       N  
ATOM   1807  CA  ARG A 239     234.580 174.165 141.820  1.00175.84           C  
ANISOU 1807  CA  ARG A 239    21705  22546  22560    978  -1490   -354       C  
ATOM   1808  C   ARG A 239     233.709 173.742 143.000  1.00167.74           C  
ANISOU 1808  C   ARG A 239    20887  21433  21414    874  -1565   -316       C  
ATOM   1809  O   ARG A 239     234.195 173.692 144.134  1.00169.26           O  
ANISOU 1809  O   ARG A 239    21265  21533  21512    938  -1547   -327       O  
ATOM   1810  CB  ARG A 239     234.539 175.683 141.619  1.00186.91           C  
ANISOU 1810  CB  ARG A 239    22907  24021  24087   1004  -1456   -349       C  
ATOM   1811  CG  ARG A 239     235.112 176.518 142.751  1.00195.77           C  
ANISOU 1811  CG  ARG A 239    24089  25110  25185   1081  -1432   -348       C  
ATOM   1812  CD  ARG A 239     236.539 176.106 143.084  1.00205.61           C  
ANISOU 1812  CD  ARG A 239    25403  26319  26400   1235  -1355   -384       C  
ATOM   1813  NE  ARG A 239     237.038 176.819 144.257  1.00222.59           N  
ANISOU 1813  NE  ARG A 239    27634  28426  28515   1300  -1289   -389       N  
ATOM   1814  CZ  ARG A 239     238.289 176.751 144.706  1.00236.37           C  
ANISOU 1814  CZ  ARG A 239    29393  30143  30273   1449  -1185   -410       C  
ATOM   1815  NH1 ARG A 239     239.188 176.017 144.060  1.00238.08           N  
ANISOU 1815  NH1 ARG A 239    29532  30374  30552   1549  -1175   -410       N  
ATOM   1816  NH2 ARG A 239     238.646 177.433 145.791  1.00242.85           N  
ANISOU 1816  NH2 ARG A 239    30301  30919  31051   1489  -1090   -420       N  
ATOM   1817  N   ASN A 240     232.435 173.394 142.745  1.00168.14           N  
ANISOU 1817  N   ASN A 240    20921  21502  21461    703  -1642   -268       N  
ATOM   1818  CA  ASN A 240     231.514 173.020 143.823  1.00167.81           C  
ANISOU 1818  CA  ASN A 240    21082  21381  21298    556  -1751   -210       C  
ATOM   1819  C   ASN A 240     231.853 171.663 144.431  1.00175.17           C  
ANISOU 1819  C   ASN A 240    22324  22185  22048    555  -1766   -234       C  
ATOM   1820  O   ASN A 240     231.711 171.475 145.645  1.00172.30           O  
ANISOU 1820  O   ASN A 240    22225  21701  21539    509  -1809   -221       O  
ATOM   1821  CB  ASN A 240     230.072 173.021 143.318  1.00167.79           C  
ANISOU 1821  CB  ASN A 240    20927  21446  21377    364  -1837   -128       C  
ATOM   1822  CG  ASN A 240     229.424 174.379 143.418  1.00175.96           C  
ANISOU 1822  CG  ASN A 240    21758  22539  22558    329  -1887    -60       C  
ATOM   1823  OD1 ASN A 240     229.803 175.204 144.250  1.00178.98           O  
ANISOU 1823  OD1 ASN A 240    22217  22881  22906    378  -1906    -58       O  
ATOM   1824  ND2 ASN A 240     228.421 174.617 142.580  1.00179.03           N  
ANISOU 1824  ND2 ASN A 240    21890  23015  23120    241  -1902      3       N  
ATOM   1825  N   THR A 241     232.281 170.707 143.618  1.00190.12           N  
ANISOU 1825  N   THR A 241    24221  24081  23935    592  -1737   -265       N  
ATOM   1826  CA  THR A 241     232.507 169.355 144.110  1.00202.91           C  
ANISOU 1826  CA  THR A 241    26139  25564  25394    583  -1771   -275       C  
ATOM   1827  C   THR A 241     233.815 169.271 144.885  1.00209.64           C  
ANISOU 1827  C   THR A 241    27138  26304  26212    802  -1690   -323       C  
ATOM   1828  O   THR A 241     234.795 169.947 144.562  1.00209.30           O  
ANISOU 1828  O   THR A 241    26914  26320  26290    968  -1606   -351       O  
ATOM   1829  CB  THR A 241     232.527 168.364 142.950  1.00211.74           C  
ANISOU 1829  CB  THR A 241    27225  26713  26512    534  -1782   -280       C  
ATOM   1830  OG1 THR A 241     231.383 168.586 142.119  1.00219.70           O  
ANISOU 1830  OG1 THR A 241    28043  27840  27593    355  -1798   -243       O  
ATOM   1831  CG2 THR A 241     232.488 166.938 143.475  1.00211.96           C  
ANISOU 1831  CG2 THR A 241    27583  26589  26364    478  -1851   -270       C  
ATOM   1832  N   ALA A 242     233.828 168.427 145.912  1.00215.36           N  
ANISOU 1832  N   ALA A 242    28193  26856  26777    798  -1706   -327       N  
ATOM   1833  CA  ALA A 242     235.006 168.282 146.756  1.00218.74           C  
ANISOU 1833  CA  ALA A 242    28775  27149  27188   1020  -1592   -371       C  
ATOM   1834  C   ALA A 242     236.094 167.448 146.081  1.00216.87           C  
ANISOU 1834  C   ALA A 242    28484  26885  27033   1191  -1573   -376       C  
ATOM   1835  O   ALA A 242     236.110 167.305 144.851  1.00215.22           O  
ANISOU 1835  O   ALA A 242    28080  26792  26902   1146  -1633   -357       O  
ATOM   1836  CB  ALA A 242     234.615 167.665 148.100  1.00221.23           C  
ANISOU 1836  CB  ALA A 242    29505  27256  27296    957  -1594   -380       C  
ATOM   1837  N   GLY A 243     237.012 166.901 146.882  1.00211.14           N  
ANISOU 1837  N   GLY A 243    27940  25990  26292   1385  -1488   -395       N  
ATOM   1838  CA  GLY A 243     238.141 166.136 146.383  1.00201.49           C  
ANISOU 1838  CA  GLY A 243    26658  24720  25179   1570  -1491   -373       C  
ATOM   1839  C   GLY A 243     237.823 164.686 146.077  1.00190.97           C  
ANISOU 1839  C   GLY A 243    25552  23271  23736   1486  -1619   -343       C  
ATOM   1840  O   GLY A 243     238.172 164.185 145.005  1.00190.56           O  
ANISOU 1840  O   GLY A 243    25384  23276  23747   1476  -1716   -303       O  
ATOM   1841  N   GLY A 244     237.170 163.994 147.005  1.00183.41           N  
ANISOU 1841  N   GLY A 244    24953  22139  22595   1404  -1629   -357       N  
ATOM   1842  CA  GLY A 244     236.802 162.616 146.750  1.00178.96           C  
ANISOU 1842  CA  GLY A 244    24636  21455  21906   1298  -1759   -326       C  
ATOM   1843  C   GLY A 244     235.751 162.481 145.664  1.00172.90           C  
ANISOU 1843  C   GLY A 244    23767  20847  21079   1016  -1892   -297       C  
ATOM   1844  O   GLY A 244     234.563 162.664 145.940  1.00173.69           O  
ANISOU 1844  O   GLY A 244    23949  20983  21063    791  -1931   -294       O  
ATOM   1845  N   THR A 245     236.158 162.159 144.437  1.00167.33           N  
ANISOU 1845  N   THR A 245    22892  20231  20455   1012  -1959   -267       N  
ATOM   1846  CA  THR A 245     235.194 162.060 143.347  1.00159.51           C  
ANISOU 1846  CA  THR A 245    21804  19387  19415    750  -2031   -251       C  
ATOM   1847  C   THR A 245     235.813 161.319 142.155  1.00155.96           C  
ANISOU 1847  C   THR A 245    21322  18948  18988    743  -2112   -219       C  
ATOM   1848  O   THR A 245     236.722 160.504 142.318  1.00155.04           O  
ANISOU 1848  O   THR A 245    21350  18680  18877    889  -2173   -185       O  
ATOM   1849  CB  THR A 245     234.704 163.460 142.948  1.00154.61           C  
ANISOU 1849  CB  THR A 245    20862  18977  18907    693  -1956   -274       C  
ATOM   1850  OG1 THR A 245     234.012 163.367 141.702  1.00164.11           O  
ANISOU 1850  OG1 THR A 245    21929  20314  20109    493  -1981   -263       O  
ATOM   1851  CG2 THR A 245     235.868 164.437 142.825  1.00143.61           C  
ANISOU 1851  CG2 THR A 245    19223  17651  17690    925  -1872   -293       C  
ATOM   1852  N   SER A 246     235.291 161.609 140.955  1.00155.86           N  
ANISOU 1852  N   SER A 246    21131  19100  18987    565  -2109   -223       N  
ATOM   1853  CA  SER A 246     235.743 161.005 139.706  1.00159.91           C  
ANISOU 1853  CA  SER A 246    21642  19632  19483    495  -2179   -197       C  
ATOM   1854  C   SER A 246     236.732 161.914 138.973  1.00156.23           C  
ANISOU 1854  C   SER A 246    20906  19277  19178    627  -2143   -201       C  
ATOM   1855  O   SER A 246     236.658 163.144 139.052  1.00139.55           O  
ANISOU 1855  O   SER A 246    18557  17286  17179    688  -2038   -239       O  
ATOM   1856  CB  SER A 246     234.555 160.690 138.788  1.00161.66           C  
ANISOU 1856  CB  SER A 246    21883  19946  19596    194  -2162   -206       C  
ATOM   1857  OG  SER A 246     234.206 161.811 137.994  1.00163.77           O  
ANISOU 1857  OG  SER A 246    21859  20395  19971    146  -2040   -245       O  
ATOM   1858  N   THR A 247     237.628 161.278 138.209  1.00168.27           N  
ANISOU 1858  N   THR A 247    22486  20750  20697    639  -2254   -151       N  
ATOM   1859  CA  THR A 247     238.826 161.933 137.680  1.00166.71           C  
ANISOU 1859  CA  THR A 247    22082  20612  20649    777  -2277   -122       C  
ATOM   1860  C   THR A 247     238.515 163.134 136.800  1.00159.92           C  
ANISOU 1860  C   THR A 247    20988  19935  19841    684  -2163   -179       C  
ATOM   1861  O   THR A 247     239.325 164.067 136.710  1.00168.00           O  
ANISOU 1861  O   THR A 247    21801  21028  21005    815  -2138   -172       O  
ATOM   1862  CB  THR A 247     239.665 160.917 136.895  1.00175.80           C  
ANISOU 1862  CB  THR A 247    23375  21668  21753    732  -2463    -35       C  
ATOM   1863  OG1 THR A 247     239.624 159.644 137.560  1.00181.40           O  
ANISOU 1863  OG1 THR A 247    24359  22190  22375    759  -2568     12       O  
ATOM   1864  CG2 THR A 247     241.108 161.397 136.730  1.00177.74           C  
ANISOU 1864  CG2 THR A 247    23422  21929  22182    918  -2541     39       C  
ATOM   1865  N   TYR A 248     237.366 163.138 136.137  1.00146.90           N  
ANISOU 1865  N   TYR A 248    19367  18356  18092    462  -2082   -229       N  
ATOM   1866  CA  TYR A 248     237.149 164.195 135.169  1.00135.70           C  
ANISOU 1866  CA  TYR A 248    17752  17077  16731    387  -1962   -281       C  
ATOM   1867  C   TYR A 248     236.977 165.548 135.865  1.00129.25           C  
ANISOU 1867  C   TYR A 248    16692  16350  16066    531  -1851   -317       C  
ATOM   1868  O   TYR A 248     237.614 166.542 135.478  1.00128.05           O  
ANISOU 1868  O   TYR A 248    16363  16270  16020    609  -1812   -329       O  
ATOM   1869  CB  TYR A 248     235.969 163.824 134.286  1.00132.05           C  
ANISOU 1869  CB  TYR A 248    17369  16652  16150    132  -1868   -322       C  
ATOM   1870  CG  TYR A 248     235.552 164.949 133.415  1.00136.53           C  
ANISOU 1870  CG  TYR A 248    17738  17342  16797     77  -1696   -386       C  
ATOM   1871  CD1 TYR A 248     236.216 165.188 132.224  1.00141.85           C  
ANISOU 1871  CD1 TYR A 248    18431  18026  17439     12  -1680   -403       C  
ATOM   1872  CD2 TYR A 248     234.479 165.757 133.753  1.00136.92           C  
ANISOU 1872  CD2 TYR A 248    17599  17475  16949     78  -1558   -420       C  
ATOM   1873  CE1 TYR A 248     235.850 166.228 131.406  1.00144.47           C  
ANISOU 1873  CE1 TYR A 248    18616  18440  17837    -30  -1501   -470       C  
ATOM   1874  CE2 TYR A 248     234.093 166.800 132.940  1.00138.29           C  
ANISOU 1874  CE2 TYR A 248    17587  17738  17221     51  -1390   -473       C  
ATOM   1875  CZ  TYR A 248     234.782 167.034 131.761  1.00141.99           C  
ANISOU 1875  CZ  TYR A 248    18096  18203  17650      4  -1346   -508       C  
ATOM   1876  OH  TYR A 248     234.417 168.072 130.923  1.00139.88           O  
ANISOU 1876  OH  TYR A 248    17682  17994  17471    -16  -1159   -570       O  
ATOM   1877  N   TYR A 249     236.177 165.594 136.932  1.00125.65           N  
ANISOU 1877  N   TYR A 249    16253  15879  15611    553  -1819   -325       N  
ATOM   1878  CA  TYR A 249     236.050 166.835 137.692  1.00132.34           C  
ANISOU 1878  CA  TYR A 249    16913  16790  16581    674  -1741   -346       C  
ATOM   1879  C   TYR A 249     237.359 167.243 138.325  1.00141.70           C  
ANISOU 1879  C   TYR A 249    18038  17943  17859    899  -1765   -326       C  
ATOM   1880  O   TYR A 249     237.607 168.430 138.533  1.00134.15           O  
ANISOU 1880  O   TYR A 249    16897  17062  17014    990  -1694   -344       O  
ATOM   1881  CB  TYR A 249     234.980 166.711 138.771  1.00129.31           C  
ANISOU 1881  CB  TYR A 249    16612  16372  16148    620  -1738   -339       C  
ATOM   1882  CG  TYR A 249     233.604 166.709 138.179  1.00127.32           C  
ANISOU 1882  CG  TYR A 249    16302  16195  15879    407  -1690   -342       C  
ATOM   1883  CD1 TYR A 249     233.418 167.011 136.839  1.00132.23           C  
ANISOU 1883  CD1 TYR A 249    16790  16905  16547    318  -1600   -372       C  
ATOM   1884  CD2 TYR A 249     232.490 166.486 138.951  1.00125.75           C  
ANISOU 1884  CD2 TYR A 249    16171  15978  15632    291  -1722   -311       C  
ATOM   1885  CE1 TYR A 249     232.163 167.032 136.271  1.00136.50           C  
ANISOU 1885  CE1 TYR A 249    17242  17512  17108    143  -1513   -372       C  
ATOM   1886  CE2 TYR A 249     231.227 166.513 138.395  1.00131.32           C  
ANISOU 1886  CE2 TYR A 249    16766  16763  16365     99  -1676   -291       C  
ATOM   1887  CZ  TYR A 249     231.072 166.789 137.050  1.00139.74           C  
ANISOU 1887  CZ  TYR A 249    17672  17918  17504     40  -1555   -324       C  
ATOM   1888  OH  TYR A 249     229.829 166.821 136.466  1.00153.32           O  
ANISOU 1888  OH  TYR A 249    19254  19715  19286   -132  -1466   -304       O  
ATOM   1889  N   ASN A 250     238.205 166.284 138.638  1.00168.82           N  
ANISOU 1889  N   ASN A 250    21617  21262  21264    992  -1858   -281       N  
ATOM   1890  CA  ASN A 250     239.463 166.647 139.255  1.00182.12           C  
ANISOU 1890  CA  ASN A 250    23206  22917  23075   1219  -1858   -249       C  
ATOM   1891  C   ASN A 250     240.381 167.314 138.243  1.00174.52           C  
ANISOU 1891  C   ASN A 250    22042  22052  22216   1234  -1884   -224       C  
ATOM   1892  O   ASN A 250     241.032 168.315 138.560  1.00176.08           O  
ANISOU 1892  O   ASN A 250    22050  22310  22541   1360  -1824   -221       O  
ATOM   1893  CB  ASN A 250     240.086 165.412 139.878  1.00211.10           C  
ANISOU 1893  CB  ASN A 250    27071  26418  26721   1335  -1945   -193       C  
ATOM   1894  CG  ASN A 250     239.187 164.805 140.944  1.00230.31           C  
ANISOU 1894  CG  ASN A 250    29747  28733  29028   1307  -1915   -223       C  
ATOM   1895  OD1 ASN A 250     238.758 163.650 140.835  1.00235.62           O  
ANISOU 1895  OD1 ASN A 250    30650  29304  29570   1200  -2004   -204       O  
ATOM   1896  ND2 ASN A 250     238.837 165.608 141.941  1.00238.54           N  
ANISOU 1896  ND2 ASN A 250    30764  29785  30086   1366  -1800   -266       N  
ATOM   1897  N   LEU A 251     240.405 166.808 137.005  1.00159.79           N  
ANISOU 1897  N   LEU A 251    20238  20199  20278   1076  -1970   -206       N  
ATOM   1898  CA  LEU A 251     241.118 167.524 135.952  1.00147.64           C  
ANISOU 1898  CA  LEU A 251    18552  18746  18797   1033  -1994   -190       C  
ATOM   1899  C   LEU A 251     240.557 168.920 135.764  1.00150.41           C  
ANISOU 1899  C   LEU A 251    18731  19216  19201   1005  -1845   -264       C  
ATOM   1900  O   LEU A 251     241.310 169.896 135.651  1.00158.92           O  
ANISOU 1900  O   LEU A 251    19637  20360  20386   1077  -1830   -251       O  
ATOM   1901  CB  LEU A 251     241.044 166.775 134.627  1.00144.01           C  
ANISOU 1901  CB  LEU A 251    18253  18263  18200    819  -2086   -175       C  
ATOM   1902  CG  LEU A 251     241.850 165.493 134.655  1.00149.22           C  
ANISOU 1902  CG  LEU A 251    19071  18799  18826    841  -2285    -71       C  
ATOM   1903  CD1 LEU A 251     242.121 165.015 133.235  1.00151.96           C  
ANISOU 1903  CD1 LEU A 251    19565  19130  19044    616  -2406    -36       C  
ATOM   1904  CD2 LEU A 251     243.114 165.756 135.426  1.00151.06           C  
ANISOU 1904  CD2 LEU A 251    19129  19014  19253   1082  -2353     16       C  
ATOM   1905  N   VAL A 252     239.234 169.035 135.732  1.00150.26           N  
ANISOU 1905  N   VAL A 252    18749  19222  19122    898  -1743   -330       N  
ATOM   1906  CA  VAL A 252     238.622 170.332 135.470  1.00149.03           C  
ANISOU 1906  CA  VAL A 252    18426  19162  19037    873  -1613   -387       C  
ATOM   1907  C   VAL A 252     238.981 171.333 136.574  1.00151.54           C  
ANISOU 1907  C   VAL A 252    18598  19510  19472   1042  -1576   -380       C  
ATOM   1908  O   VAL A 252     239.562 172.394 136.311  1.00127.48           O  
ANISOU 1908  O   VAL A 252    15400  16524  16512   1090  -1544   -384       O  
ATOM   1909  CB  VAL A 252     237.103 170.158 135.287  1.00139.16           C  
ANISOU 1909  CB  VAL A 252    17212  17925  17737    733  -1524   -429       C  
ATOM   1910  CG1 VAL A 252     236.413 171.495 135.174  1.00138.95           C  
ANISOU 1910  CG1 VAL A 252    16993  17977  17824    739  -1403   -467       C  
ATOM   1911  CG2 VAL A 252     236.849 169.332 134.036  1.00128.72           C  
ANISOU 1911  CG2 VAL A 252    16028  16582  16299    551  -1514   -446       C  
ATOM   1912  N   GLY A 253     238.672 171.002 137.827  1.00174.50           N  
ANISOU 1912  N   GLY A 253    21579  22361  22361   1118  -1578   -371       N  
ATOM   1913  CA  GLY A 253     238.988 171.905 138.922  1.00196.63           C  
ANISOU 1913  CA  GLY A 253    24294  25175  25243   1255  -1522   -371       C  
ATOM   1914  C   GLY A 253     240.462 172.185 139.077  1.00217.44           C  
ANISOU 1914  C   GLY A 253    26827  27817  27974   1406  -1533   -332       C  
ATOM   1915  O   GLY A 253     240.843 173.288 139.482  1.00209.83           O  
ANISOU 1915  O   GLY A 253    25727  26906  27094   1480  -1464   -337       O  
ATOM   1916  N   ASP A 254     241.313 171.210 138.751  1.00251.03           N  
ANISOU 1916  N   ASP A 254    31133  32018  32230   1445  -1628   -279       N  
ATOM   1917  CA  ASP A 254     242.746 171.437 138.808  1.00268.66           C  
ANISOU 1917  CA  ASP A 254    33222  34265  34593   1579  -1660   -211       C  
ATOM   1918  C   ASP A 254     243.172 172.472 137.767  1.00257.13           C  
ANISOU 1918  C   ASP A 254    31594  32918  33187   1497  -1675   -205       C  
ATOM   1919  O   ASP A 254     243.935 173.389 138.082  1.00259.05           O  
ANISOU 1919  O   ASP A 254    31665  33219  33542   1583  -1631   -181       O  
ATOM   1920  CB  ASP A 254     243.466 170.092 138.626  1.00291.14           C  
ANISOU 1920  CB  ASP A 254    36163  37015  37442   1623  -1797   -130       C  
ATOM   1921  CG  ASP A 254     244.944 170.150 138.978  1.00307.73           C  
ANISOU 1921  CG  ASP A 254    38090  39108  39724   1802  -1833    -30       C  
ATOM   1922  OD1 ASP A 254     245.272 170.607 140.092  1.00313.48           O  
ANISOU 1922  OD1 ASP A 254    38738  39823  40548   1971  -1698    -39       O  
ATOM   1923  OD2 ASP A 254     245.773 169.703 138.154  1.00314.23           O  
ANISOU 1923  OD2 ASP A 254    38864  39931  40597   1765  -1997     67       O  
ATOM   1924  N   VAL A 255     242.662 172.372 136.532  1.00212.46           N  
ANISOU 1924  N   VAL A 255    26002  27284  27440   1319  -1717   -233       N  
ATOM   1925  CA  VAL A 255     242.988 173.381 135.522  1.00172.43           C  
ANISOU 1925  CA  VAL A 255    20828  22294  22395   1226  -1713   -241       C  
ATOM   1926  C   VAL A 255     242.245 174.677 135.790  1.00156.25           C  
ANISOU 1926  C   VAL A 255    18684  20303  20382   1232  -1573   -313       C  
ATOM   1927  O   VAL A 255     242.584 175.735 135.220  1.00155.08           O  
ANISOU 1927  O   VAL A 255    18437  20210  20277   1193  -1550   -320       O  
ATOM   1928  CB  VAL A 255     242.683 172.843 134.110  1.00164.19           C  
ANISOU 1928  CB  VAL A 255    19933  21227  21225   1028  -1769   -259       C  
ATOM   1929  CG1 VAL A 255     241.201 172.890 133.809  1.00161.85           C  
ANISOU 1929  CG1 VAL A 255    19718  20927  20851    929  -1637   -355       C  
ATOM   1930  CG2 VAL A 255     243.481 173.583 133.049  1.00164.65           C  
ANISOU 1930  CG2 VAL A 255    19944  21327  21290    928  -1819   -235       C  
ATOM   1931  N   ASP A 256     241.249 174.632 136.669  1.00158.56           N  
ANISOU 1931  N   ASP A 256    19018  20572  20656   1269  -1499   -353       N  
ATOM   1932  CA  ASP A 256     240.411 175.803 136.859  1.00173.72           C  
ANISOU 1932  CA  ASP A 256    20859  22534  22613   1252  -1402   -400       C  
ATOM   1933  C   ASP A 256     241.213 177.005 137.324  1.00168.40           C  
ANISOU 1933  C   ASP A 256    20044  21909  22031   1338  -1369   -382       C  
ATOM   1934  O   ASP A 256     241.093 178.097 136.757  1.00166.10           O  
ANISOU 1934  O   ASP A 256    19671  21660  21779   1290  -1331   -404       O  
ATOM   1935  CB  ASP A 256     239.296 175.539 137.857  1.00202.66           C  
ANISOU 1935  CB  ASP A 256    24600  26160  26242   1258  -1371   -417       C  
ATOM   1936  CG  ASP A 256     238.341 176.724 137.948  1.00227.76           C  
ANISOU 1936  CG  ASP A 256    27689  29375  29476   1220  -1311   -439       C  
ATOM   1937  OD1 ASP A 256     237.871 177.194 136.881  1.00233.96           O  
ANISOU 1937  OD1 ASP A 256    28407  30188  30299   1144  -1271   -465       O  
ATOM   1938  OD2 ASP A 256     238.099 177.225 139.071  1.00238.07           O  
ANISOU 1938  OD2 ASP A 256    29000  30666  30789   1265  -1301   -426       O  
ATOM   1939  N   SER A 257     242.015 176.838 138.374  1.00165.01           N  
ANISOU 1939  N   SER A 257    19592  21465  21638   1465  -1365   -343       N  
ATOM   1940  CA  SER A 257     242.704 177.996 138.918  1.00164.86           C  
ANISOU 1940  CA  SER A 257    19443  21495  21700   1532  -1305   -327       C  
ATOM   1941  C   SER A 257     243.536 178.703 137.859  1.00159.62           C  
ANISOU 1941  C   SER A 257    18655  20900  21092   1471  -1349   -298       C  
ATOM   1942  O   SER A 257     243.789 179.900 137.995  1.00165.91           O  
ANISOU 1942  O   SER A 257    19357  21745  21937   1468  -1301   -298       O  
ATOM   1943  CB  SER A 257     243.589 177.603 140.102  1.00176.57           C  
ANISOU 1943  CB  SER A 257    20912  22945  23231   1684  -1256   -286       C  
ATOM   1944  OG  SER A 257     244.650 176.765 139.690  1.00182.59           O  
ANISOU 1944  OG  SER A 257    21617  23702  24058   1738  -1338   -216       O  
ATOM   1945  N   TYR A 258     243.946 178.003 136.797  1.00149.08           N  
ANISOU 1945  N   TYR A 258    17350  19561  19733   1398  -1450   -269       N  
ATOM   1946  CA  TYR A 258     244.566 178.696 135.679  1.00146.53           C  
ANISOU 1946  CA  TYR A 258    16971  19284  19422   1290  -1504   -248       C  
ATOM   1947  C   TYR A 258     243.540 179.353 134.769  1.00144.97           C  
ANISOU 1947  C   TYR A 258    16848  19071  19161   1173  -1441   -332       C  
ATOM   1948  O   TYR A 258     243.876 180.330 134.082  1.00145.20           O  
ANISOU 1948  O   TYR A 258    16845  19122  19201   1099  -1437   -336       O  
ATOM   1949  CB  TYR A 258     245.435 177.750 134.853  1.00150.08           C  
ANISOU 1949  CB  TYR A 258    17458  19717  19848   1222  -1657   -173       C  
ATOM   1950  CG  TYR A 258     246.484 177.020 135.634  1.00157.36           C  
ANISOU 1950  CG  TYR A 258    18279  20637  20874   1354  -1731    -68       C  
ATOM   1951  CD1 TYR A 258     247.594 177.685 136.142  1.00159.28           C  
ANISOU 1951  CD1 TYR A 258    18316  20944  21257   1432  -1728     12       C  
ATOM   1952  CD2 TYR A 258     246.376 175.655 135.847  1.00162.72           C  
ANISOU 1952  CD2 TYR A 258    19062  21241  21524   1403  -1795    -43       C  
ATOM   1953  CE1 TYR A 258     248.565 177.009 136.854  1.00166.15           C  
ANISOU 1953  CE1 TYR A 258    19060  21804  22264   1578  -1768    117       C  
ATOM   1954  CE2 TYR A 258     247.336 174.968 136.556  1.00169.28           C  
ANISOU 1954  CE2 TYR A 258    19796  22045  22477   1551  -1852     59       C  
ATOM   1955  CZ  TYR A 258     248.427 175.644 137.058  1.00173.45           C  
ANISOU 1955  CZ  TYR A 258    20093  22637  23172   1649  -1829    140       C  
ATOM   1956  OH  TYR A 258     249.380 174.944 137.766  1.00180.51           O  
ANISOU 1956  OH  TYR A 258    20861  23496  24229   1820  -1859    251       O  
ATOM   1957  N   ILE A 259     242.304 178.844 134.725  1.00149.23           N  
ANISOU 1957  N   ILE A 259    17486  19567  19649   1152  -1385   -392       N  
ATOM   1958  CA  ILE A 259     241.311 179.521 133.885  1.00160.36           C  
ANISOU 1958  CA  ILE A 259    18926  20957  21048   1068  -1294   -462       C  
ATOM   1959  C   ILE A 259     240.870 180.858 134.489  1.00155.93           C  
ANISOU 1959  C   ILE A 259    18259  20413  20573   1126  -1226   -475       C  
ATOM   1960  O   ILE A 259     240.682 181.842 133.764  1.00152.23           O  
ANISOU 1960  O   ILE A 259    17776  19931  20134   1081  -1173   -506       O  
ATOM   1961  CB  ILE A 259     240.102 178.612 133.614  1.00171.88           C  
ANISOU 1961  CB  ILE A 259    20481  22373  22454   1018  -1244   -506       C  
ATOM   1962  CG1 ILE A 259     240.521 177.376 132.806  1.00185.61           C  
ANISOU 1962  CG1 ILE A 259    22365  24079  24080    921  -1311   -496       C  
ATOM   1963  CG2 ILE A 259     238.986 179.408 132.936  1.00169.24           C  
ANISOU 1963  CG2 ILE A 259    20121  22016  22169    973  -1114   -566       C  
ATOM   1964  CD1 ILE A 259     239.602 176.181 132.975  1.00194.36           C  
ANISOU 1964  CD1 ILE A 259    23572  25152  25124    887  -1299   -511       C  
ATOM   1965  N   ARG A 260     240.707 180.927 135.811  1.00161.44           N  
ANISOU 1965  N   ARG A 260    18915  21124  21301   1218  -1227   -450       N  
ATOM   1966  CA  ARG A 260     239.991 182.054 136.409  1.00168.74           C  
ANISOU 1966  CA  ARG A 260    19784  22046  22285   1241  -1184   -456       C  
ATOM   1967  C   ARG A 260     240.829 183.332 136.374  1.00177.48           C  
ANISOU 1967  C   ARG A 260    20818  23183  23434   1245  -1178   -439       C  
ATOM   1968  O   ARG A 260     242.013 183.330 136.026  1.00183.39           O  
ANISOU 1968  O   ARG A 260    21538  23968  24175   1232  -1210   -413       O  
ATOM   1969  CB  ARG A 260     239.634 181.791 137.867  1.00169.86           C  
ANISOU 1969  CB  ARG A 260    19958  22175  22406   1300  -1194   -432       C  
ATOM   1970  CG  ARG A 260     240.840 181.505 138.739  1.00170.08           C  
ANISOU 1970  CG  ARG A 260    19988  22222  22415   1383  -1194   -401       C  
ATOM   1971  CD  ARG A 260     240.462 181.239 140.174  1.00166.63           C  
ANISOU 1971  CD  ARG A 260    19644  21740  21928   1431  -1169   -394       C  
ATOM   1972  NE  ARG A 260     239.828 179.943 140.355  1.00164.78           N  
ANISOU 1972  NE  ARG A 260    19529  21453  21628   1422  -1202   -403       N  
ATOM   1973  CZ  ARG A 260     239.266 179.555 141.493  1.00163.31           C  
ANISOU 1973  CZ  ARG A 260    19479  21203  21367   1427  -1197   -400       C  
ATOM   1974  NH1 ARG A 260     239.252 180.375 142.535  1.00167.08           N  
ANISOU 1974  NH1 ARG A 260    20003  21660  21820   1436  -1156   -393       N  
ATOM   1975  NH2 ARG A 260     238.713 178.355 141.589  1.00157.14           N  
ANISOU 1975  NH2 ARG A 260    18820  20369  20516   1401  -1237   -403       N  
ATOM   1976  N   ASN A 261     240.180 184.441 136.751  1.00179.03           N  
ANISOU 1976  N   ASN A 261    20982  23361  23680   1249  -1154   -438       N  
ATOM   1977  CA  ASN A 261     240.846 185.676 137.177  1.00182.78           C  
ANISOU 1977  CA  ASN A 261    21411  23859  24180   1253  -1152   -411       C  
ATOM   1978  C   ASN A 261     241.570 186.363 136.026  1.00196.30           C  
ANISOU 1978  C   ASN A 261    23103  25577  25904   1190  -1152   -419       C  
ATOM   1979  O   ASN A 261     242.507 187.145 136.244  1.00199.07           O  
ANISOU 1979  O   ASN A 261    23412  25966  26259   1171  -1163   -386       O  
ATOM   1980  CB  ASN A 261     241.819 185.396 138.316  1.00181.64           C  
ANISOU 1980  CB  ASN A 261    21251  23759  24004   1308  -1143   -375       C  
ATOM   1981  CG  ASN A 261     241.283 185.844 139.625  1.00179.56           C  
ANISOU 1981  CG  ASN A 261    21039  23468  23716   1329  -1121   -363       C  
ATOM   1982  OD1 ASN A 261     241.163 187.034 139.864  1.00176.25           O  
ANISOU 1982  OD1 ASN A 261    20615  23040  23312   1293  -1120   -347       O  
ATOM   1983  ND2 ASN A 261     240.922 184.893 140.479  1.00181.07           N  
ANISOU 1983  ND2 ASN A 261    21313  23630  23854   1369  -1112   -366       N  
ATOM   1984  N   THR A 262     241.116 186.065 134.807  1.00202.88           N  
ANISOU 1984  N   THR A 262    23987  26364  26733   1143  -1130   -464       N  
ATOM   1985  CA  THR A 262     241.760 186.440 133.556  1.00204.94           C  
ANISOU 1985  CA  THR A 262    24303  26604  26963   1053  -1128   -483       C  
ATOM   1986  C   THR A 262     241.338 187.849 133.160  1.00197.05           C  
ANISOU 1986  C   THR A 262    23315  25536  26018   1038  -1081   -503       C  
ATOM   1987  O   THR A 262     240.217 188.278 133.446  1.00197.49           O  
ANISOU 1987  O   THR A 262    23339  25542  26156   1096  -1039   -512       O  
ATOM   1988  CB  THR A 262     241.387 185.458 132.428  1.00206.12           C  
ANISOU 1988  CB  THR A 262    24556  26705  27054    995  -1093   -534       C  
ATOM   1989  OG1 THR A 262     241.501 184.104 132.887  1.00206.92           O  
ANISOU 1989  OG1 THR A 262    24660  26848  27114   1019  -1143   -513       O  
ATOM   1990  CG2 THR A 262     242.314 185.628 131.240  1.00204.95           C  
ANISOU 1990  CG2 THR A 262    24518  26531  26823    867  -1122   -541       C  
ATOM   1991  N   GLY A 263     242.250 188.574 132.508  1.00180.29           N  
ANISOU 1991  N   GLY A 263    21241  23404  23857    952  -1105   -495       N  
ATOM   1992  CA  GLY A 263     241.926 189.877 131.945  1.00156.37           C  
ANISOU 1992  CA  GLY A 263    18269  20281  20865    927  -1058   -520       C  
ATOM   1993  C   GLY A 263     241.659 190.965 132.964  1.00141.18           C  
ANISOU 1993  C   GLY A 263    16270  18358  19012    981  -1082   -476       C  
ATOM   1994  O   GLY A 263     241.538 192.145 132.618  1.00138.26           O  
ANISOU 1994  O   GLY A 263    15950  17907  18674    958  -1069   -479       O  
ATOM   1995  N   LEU A 264     241.543 190.569 134.227  1.00131.76           N  
ANISOU 1995  N   LEU A 264    14989  17240  17832   1043  -1116   -436       N  
ATOM   1996  CA  LEU A 264     241.454 191.505 135.333  1.00136.30           C  
ANISOU 1996  CA  LEU A 264    15533  17823  18433   1060  -1148   -387       C  
ATOM   1997  C   LEU A 264     242.823 191.779 135.932  1.00150.61           C  
ANISOU 1997  C   LEU A 264    17311  19730  20185   1007  -1171   -341       C  
ATOM   1998  O   LEU A 264     242.927 192.066 137.125  1.00150.04           O  
ANISOU 1998  O   LEU A 264    17216  19693  20099   1024  -1169   -304       O  
ATOM   1999  CB  LEU A 264     240.514 190.941 136.389  1.00128.35           C  
ANISOU 1999  CB  LEU A 264    14496  16821  17448   1130  -1160   -369       C  
ATOM   2000  CG  LEU A 264     239.088 190.770 135.875  1.00119.41           C  
ANISOU 2000  CG  LEU A 264    13351  15606  16414   1173  -1145   -387       C  
ATOM   2001  CD1 LEU A 264     238.150 190.588 137.053  1.00121.10           C  
ANISOU 2001  CD1 LEU A 264    13546  15816  16650   1199  -1206   -336       C  
ATOM   2002  CD2 LEU A 264     238.666 191.960 134.999  1.00114.39           C  
ANISOU 2002  CD2 LEU A 264    12730  14860  15871   1171  -1121   -394       C  
ATOM   2003  N   THR A 265     243.872 191.714 135.106  1.00171.83           N  
ANISOU 2003  N   THR A 265    19999  22452  22836    928  -1191   -335       N  
ATOM   2004  CA  THR A 265     245.226 191.483 135.606  1.00167.84           C  
ANISOU 2004  CA  THR A 265    19398  22063  22311    893  -1215   -273       C  
ATOM   2005  C   THR A 265     245.805 192.720 136.291  1.00156.34           C  
ANISOU 2005  C   THR A 265    17913  20637  20852    835  -1206   -223       C  
ATOM   2006  O   THR A 265     246.339 192.627 137.400  1.00155.74           O  
ANISOU 2006  O   THR A 265    17753  20639  20783    868  -1159   -183       O  
ATOM   2007  CB  THR A 265     246.136 191.023 134.458  1.00181.17           C  
ANISOU 2007  CB  THR A 265    21094  23775  23967    795  -1281   -254       C  
ATOM   2008  OG1 THR A 265     245.435 190.089 133.625  1.00184.45           O  
ANISOU 2008  OG1 THR A 265    21598  24128  24357    815  -1276   -315       O  
ATOM   2009  CG2 THR A 265     247.379 190.334 134.997  1.00184.75           C  
ANISOU 2009  CG2 THR A 265    21395  24350  24451    800  -1321   -170       C  
ATOM   2010  N   ALA A 266     245.767 193.874 135.626  1.00132.88           N  
ANISOU 2010  N   ALA A 266    15027  17598  17864    742  -1234   -226       N  
ATOM   2011  CA  ALA A 266     246.267 195.089 136.261  1.00114.71           C  
ANISOU 2011  CA  ALA A 266    12723  15316  15544    664  -1232   -176       C  
ATOM   2012  C   ALA A 266     245.535 195.359 137.567  1.00 99.84           C  
ANISOU 2012  C   ALA A 266    10858  13415  13661    735  -1186   -175       C  
ATOM   2013  O   ALA A 266     246.146 195.785 138.554  1.00 77.03           O  
ANISOU 2013  O   ALA A 266     7936  10589  10742    696  -1138   -132       O  
ATOM   2014  CB  ALA A 266     246.127 196.274 135.311  1.00116.07           C  
ANISOU 2014  CB  ALA A 266    13030  15378  15693    562  -1277   -187       C  
ATOM   2015  N   PHE A 267     244.228 195.093 137.593  1.00 81.20           N  
ANISOU 2015  N   PHE A 267     8556  10965  11330    821  -1197   -214       N  
ATOM   2016  CA  PHE A 267     243.438 195.274 138.804  1.00 88.24           C  
ANISOU 2016  CA  PHE A 267     9495  11825  12206    859  -1194   -198       C  
ATOM   2017  C   PHE A 267     244.007 194.483 139.977  1.00122.60           C  
ANISOU 2017  C   PHE A 267    13804  16271  16509    894  -1113   -189       C  
ATOM   2018  O   PHE A 267     243.983 194.967 141.117  1.00131.98           O  
ANISOU 2018  O   PHE A 267    15062  17451  17633    860  -1076   -165       O  
ATOM   2019  CB  PHE A 267     241.990 194.859 138.544  1.00 77.24           C  
ANISOU 2019  CB  PHE A 267     8128  10340  10878    939  -1237   -222       C  
ATOM   2020  CG  PHE A 267     241.102 194.969 139.753  1.00 78.11           C  
ANISOU 2020  CG  PHE A 267     8302  10410  10966    947  -1278   -185       C  
ATOM   2021  CD1 PHE A 267     240.595 196.204 140.154  1.00 81.08           C  
ANISOU 2021  CD1 PHE A 267     8765  10698  11343    884  -1357   -130       C  
ATOM   2022  CD2 PHE A 267     240.757 193.830 140.479  1.00 82.53           C  
ANISOU 2022  CD2 PHE A 267     8863  11002  11492    999  -1256   -197       C  
ATOM   2023  CE1 PHE A 267     239.756 196.310 141.273  1.00 86.69           C  
ANISOU 2023  CE1 PHE A 267     9565  11358  12014    855  -1430    -78       C  
ATOM   2024  CE2 PHE A 267     239.924 193.910 141.599  1.00 86.00           C  
ANISOU 2024  CE2 PHE A 267     9404  11389  11883    970  -1312   -156       C  
ATOM   2025  CZ  PHE A 267     239.419 195.164 142.001  1.00 91.93           C  
ANISOU 2025  CZ  PHE A 267    10244  12056  12628    889  -1408    -92       C  
ATOM   2026  N   PHE A 268     244.500 193.248 139.723  1.00141.13           N  
ANISOU 2026  N   PHE A 268    16058  18686  18878    962  -1078   -208       N  
ATOM   2027  CA  PHE A 268     245.027 192.337 140.756  1.00144.80           C  
ANISOU 2027  CA  PHE A 268    16480  19214  19323   1033   -985   -203       C  
ATOM   2028  C   PHE A 268     246.507 192.541 141.045  1.00136.08           C  
ANISOU 2028  C   PHE A 268    15250  18212  18242   1003   -904   -154       C  
ATOM   2029  O   PHE A 268     246.963 192.229 142.155  1.00133.32           O  
ANISOU 2029  O   PHE A 268    14881  17893  17880   1055   -776   -144       O  
ATOM   2030  CB  PHE A 268     244.800 190.851 140.381  1.00144.13           C  
ANISOU 2030  CB  PHE A 268    16360  19136  19268   1129  -1001   -232       C  
ATOM   2031  CG  PHE A 268     243.442 190.331 140.773  1.00140.03           C  
ANISOU 2031  CG  PHE A 268    15950  18538  18718   1173  -1027   -266       C  
ATOM   2032  CD1 PHE A 268     243.170 189.991 142.091  1.00135.93           C  
ANISOU 2032  CD1 PHE A 268    15524  17991  18130   1206   -967   -268       C  
ATOM   2033  CD2 PHE A 268     242.424 190.237 139.830  1.00144.81           C  
ANISOU 2033  CD2 PHE A 268    16574  19087  19361   1167  -1103   -291       C  
ATOM   2034  CE1 PHE A 268     241.921 189.546 142.454  1.00136.74           C  
ANISOU 2034  CE1 PHE A 268    15737  18021  18196   1211  -1022   -281       C  
ATOM   2035  CE2 PHE A 268     241.168 189.810 140.186  1.00144.63           C  
ANISOU 2035  CE2 PHE A 268    16618  19003  19333   1189  -1140   -299       C  
ATOM   2036  CZ  PHE A 268     240.914 189.455 141.500  1.00143.30           C  
ANISOU 2036  CZ  PHE A 268    16541  18816  19089   1200  -1119   -288       C  
ATOM   2037  N   LEU A 269     247.259 193.055 140.075  1.00128.42           N  
ANISOU 2037  N   LEU A 269    14198  17286  17308    915   -965   -118       N  
ATOM   2038  CA  LEU A 269     248.562 193.623 140.375  1.00122.30           C  
ANISOU 2038  CA  LEU A 269    13298  16608  16562    841   -906    -48       C  
ATOM   2039  C   LEU A 269     248.440 194.726 141.413  1.00121.00           C  
ANISOU 2039  C   LEU A 269    13228  16421  16325    777   -814    -44       C  
ATOM   2040  O   LEU A 269     249.174 194.743 142.404  1.00115.85           O  
ANISOU 2040  O   LEU A 269    12507  15831  15679    788   -663    -15       O  
ATOM   2041  CB  LEU A 269     249.206 194.170 139.106  1.00124.45           C  
ANISOU 2041  CB  LEU A 269    13524  16907  16853    707  -1025     -5       C  
ATOM   2042  CG  LEU A 269     249.504 193.153 138.007  1.00122.52           C  
ANISOU 2042  CG  LEU A 269    13219  16681  16651    718  -1130      7       C  
ATOM   2043  CD1 LEU A 269     250.349 193.802 136.892  1.00126.75           C  
ANISOU 2043  CD1 LEU A 269    13740  17243  17179    538  -1248     68       C  
ATOM   2044  CD2 LEU A 269     250.151 191.894 138.596  1.00114.21           C  
ANISOU 2044  CD2 LEU A 269    12000  15708  15687    840  -1080     49       C  
ATOM   2045  N   THR A 270     247.530 195.677 141.187  1.00122.72           N  
ANISOU 2045  N   THR A 270    13608  16540  16478    706   -896    -66       N  
ATOM   2046  CA  THR A 270     247.314 196.738 142.173  1.00131.29           C  
ANISOU 2046  CA  THR A 270    14827  17583  17473    621   -842    -53       C  
ATOM   2047  C   THR A 270     247.009 196.151 143.547  1.00126.78           C  
ANISOU 2047  C   THR A 270    14335  16996  16841    694   -712    -78       C  
ATOM   2048  O   THR A 270     247.573 196.574 144.560  1.00126.15           O  
ANISOU 2048  O   THR A 270    14291  16942  16697    639   -564    -62       O  
ATOM   2049  CB  THR A 270     246.172 197.660 141.734  1.00135.38           C  
ANISOU 2049  CB  THR A 270    15511  17968  17957    566   -984    -60       C  
ATOM   2050  OG1 THR A 270     246.202 197.807 140.311  1.00137.52           O  
ANISOU 2050  OG1 THR A 270    15743  18217  18293    551  -1086    -67       O  
ATOM   2051  CG2 THR A 270     246.335 199.042 142.372  1.00136.90           C  
ANISOU 2051  CG2 THR A 270    15831  18125  18059    419   -974    -17       C  
ATOM   2052  N   LEU A 271     246.108 195.175 143.595  1.00117.66           N  
ANISOU 2052  N   LEU A 271    13228  15786  15690    802   -753   -121       N  
ATOM   2053  CA  LEU A 271     245.805 194.498 144.846  1.00112.00           C  
ANISOU 2053  CA  LEU A 271    12625  15034  14897    862   -637   -150       C  
ATOM   2054  C   LEU A 271     247.061 193.920 145.471  1.00106.35           C  
ANISOU 2054  C   LEU A 271    11783  14406  14220    932   -428   -145       C  
ATOM   2055  O   LEU A 271     247.340 194.151 146.649  1.00109.47           O  
ANISOU 2055  O   LEU A 271    12285  14781  14529    908   -252   -153       O  
ATOM   2056  CB  LEU A 271     244.774 193.404 144.596  1.00114.72           C  
ANISOU 2056  CB  LEU A 271    13007  15322  15258    959   -730   -186       C  
ATOM   2057  CG  LEU A 271     243.453 194.070 144.243  1.00115.84           C  
ANISOU 2057  CG  LEU A 271    13263  15366  15383    892   -906   -172       C  
ATOM   2058  CD1 LEU A 271     242.401 193.021 143.938  1.00119.17           C  
ANISOU 2058  CD1 LEU A 271    13693  15745  15840    970   -993   -196       C  
ATOM   2059  CD2 LEU A 271     243.023 194.957 145.400  1.00113.07           C  
ANISOU 2059  CD2 LEU A 271    13126  14937  14899    776   -905   -144       C  
ATOM   2060  N   LYS A 272     247.848 193.186 144.691  1.00 98.99           N  
ANISOU 2060  N   LYS A 272    10628  13562  13423   1015   -440   -124       N  
ATOM   2061  CA  LYS A 272     249.020 192.526 145.238  1.00100.62           C  
ANISOU 2061  CA  LYS A 272    10666  13843  13720   1112   -257    -97       C  
ATOM   2062  C   LYS A 272     250.062 193.531 145.717  1.00124.82           C  
ANISOU 2062  C   LYS A 272    13642  16985  16801   1016   -106    -45       C  
ATOM   2063  O   LYS A 272     250.374 193.576 146.907  1.00142.29           O  
ANISOU 2063  O   LYS A 272    15917  19179  18969   1042    125    -61       O  
ATOM   2064  CB  LYS A 272     249.630 191.582 144.209  1.00 86.45           C  
ANISOU 2064  CB  LYS A 272     8649  12122  12077   1194   -358    -55       C  
ATOM   2065  CG  LYS A 272     250.809 190.816 144.754  1.00 85.30           C  
ANISOU 2065  CG  LYS A 272     8296  12041  12072   1321   -194     -3       C  
ATOM   2066  CD  LYS A 272     251.266 189.786 143.763  1.00 98.72           C  
ANISOU 2066  CD  LYS A 272     9814  13787  13908   1391   -344     52       C  
ATOM   2067  CE  LYS A 272     252.586 189.158 144.178  1.00112.20           C  
ANISOU 2067  CE  LYS A 272    11250  15567  15812   1512   -216    146       C  
ATOM   2068  NZ  LYS A 272     253.192 188.381 143.048  1.00121.22           N  
ANISOU 2068  NZ  LYS A 272    12198  16767  17092   1521   -426    241       N  
ATOM   2069  N   TYR A 273     250.577 194.362 144.813  1.00128.38           N  
ANISOU 2069  N   TYR A 273    13973  17509  17298    890   -223     15       N  
ATOM   2070  CA  TYR A 273     251.709 195.244 145.107  1.00136.82           C  
ANISOU 2070  CA  TYR A 273    14906  18674  18406    780    -98     86       C  
ATOM   2071  C   TYR A 273     251.255 196.559 145.730  1.00133.83           C  
ANISOU 2071  C   TYR A 273    14760  18232  17857    619    -52     64       C  
ATOM   2072  O   TYR A 273     251.705 196.937 146.820  1.00137.72           O  
ANISOU 2072  O   TYR A 273    15293  18736  18299    582    179     65       O  
ATOM   2073  CB  TYR A 273     252.494 195.506 143.816  1.00138.24           C  
ANISOU 2073  CB  TYR A 273    14877  18952  18696    684   -272    173       C  
ATOM   2074  CG  TYR A 273     253.142 194.252 143.302  1.00136.08           C  
ANISOU 2074  CG  TYR A 273    14366  18747  18592    811   -322    226       C  
ATOM   2075  CD1 TYR A 273     252.429 193.384 142.483  1.00135.59           C  
ANISOU 2075  CD1 TYR A 273    14373  18624  18521    884   -494    183       C  
ATOM   2076  CD2 TYR A 273     254.455 193.934 143.615  1.00134.39           C  
ANISOU 2076  CD2 TYR A 273    13853  18652  18558    851   -202    330       C  
ATOM   2077  CE1 TYR A 273     252.989 192.227 142.018  1.00136.34           C  
ANISOU 2077  CE1 TYR A 273    14287  18765  18751    982   -561    237       C  
ATOM   2078  CE2 TYR A 273     255.026 192.780 143.146  1.00135.74           C  
ANISOU 2078  CE2 TYR A 273    13809  18869  18897    966   -283    400       C  
ATOM   2079  CZ  TYR A 273     254.285 191.930 142.347  1.00138.90           C  
ANISOU 2079  CZ  TYR A 273    14323  19198  19256   1024   -473    351       C  
ATOM   2080  OH  TYR A 273     254.838 190.770 141.867  1.00146.71           O  
ANISOU 2080  OH  TYR A 273    15131  20219  20393   1118   -577    428       O  
ATOM   2081  N   GLY A 274     250.379 197.272 145.031  1.00127.28           N  
ANISOU 2081  N   GLY A 274    14092  17325  16943    521   -263     48       N  
ATOM   2082  CA  GLY A 274     249.901 198.559 145.473  1.00127.57           C  
ANISOU 2082  CA  GLY A 274    14357  17284  16830    360   -281     48       C  
ATOM   2083  C   GLY A 274     249.406 198.587 146.901  1.00127.45           C  
ANISOU 2083  C   GLY A 274    14572  17186  16667    354   -120      5       C  
ATOM   2084  O   GLY A 274     249.870 199.413 147.692  1.00125.84           O  
ANISOU 2084  O   GLY A 274    14457  16988  16367    223     31     24       O  
ATOM   2085  N   ILE A 275     248.499 197.678 147.263  1.00128.75           N  
ANISOU 2085  N   ILE A 275    14855  17268  16798    474   -142    -51       N  
ATOM   2086  CA  ILE A 275     247.763 197.824 148.515  1.00139.10           C  
ANISOU 2086  CA  ILE A 275    16471  18459  17923    418    -63    -87       C  
ATOM   2087  C   ILE A 275     248.181 196.804 149.561  1.00157.40           C  
ANISOU 2087  C   ILE A 275    18809  20773  20221    538    207   -138       C  
ATOM   2088  O   ILE A 275     248.498 197.181 150.693  1.00163.00           O  
ANISOU 2088  O   ILE A 275    19691  21444  20798    458    434   -156       O  
ATOM   2089  CB  ILE A 275     246.248 197.728 148.293  1.00137.66           C  
ANISOU 2089  CB  ILE A 275    16472  18149  17683    414   -312    -96       C  
ATOM   2090  CG1 ILE A 275     245.761 198.857 147.388  1.00146.83           C  
ANISOU 2090  CG1 ILE A 275    17647  19273  18868    307   -549    -44       C  
ATOM   2091  CG2 ILE A 275     245.534 197.768 149.638  1.00133.03           C  
ANISOU 2091  CG2 ILE A 275    16220  17435  16889    329   -254   -116       C  
ATOM   2092  CD1 ILE A 275     244.315 198.701 146.976  1.00154.21           C  
ANISOU 2092  CD1 ILE A 275    18671  20097  19824    339   -790    -34       C  
ATOM   2093  N   ASN A 276     248.156 195.511 149.214  1.00170.79           N  
ANISOU 2093  N   ASN A 276    20364  22490  22037    725    195   -165       N  
ATOM   2094  CA  ASN A 276     248.376 194.460 150.212  1.00187.54           C  
ANISOU 2094  CA  ASN A 276    22554  24566  24136    858    434   -218       C  
ATOM   2095  C   ASN A 276     249.741 194.545 150.896  1.00204.45           C  
ANISOU 2095  C   ASN A 276    24553  26780  26349    898    771   -207       C  
ATOM   2096  O   ASN A 276     249.970 193.795 151.857  1.00210.34           O  
ANISOU 2096  O   ASN A 276    25388  27460  27071   1013   1027   -258       O  
ATOM   2097  CB  ASN A 276     248.192 193.053 149.601  1.00187.00           C  
ANISOU 2097  CB  ASN A 276    22341  24508  24202   1050    342   -234       C  
ATOM   2098  CG  ASN A 276     246.715 192.663 149.400  1.00187.11           C  
ANISOU 2098  CG  ASN A 276    22560  24416  24117   1029    108   -264       C  
ATOM   2099  OD1 ASN A 276     245.885 192.835 150.295  1.00190.57           O  
ANISOU 2099  OD1 ASN A 276    23306  24733  24370    939    112   -291       O  
ATOM   2100  ND2 ASN A 276     246.396 192.124 148.222  1.00188.59           N  
ANISOU 2100  ND2 ASN A 276    22582  24647  24426   1096    -95   -250       N  
ATOM   2101  N   THR A 277     250.647 195.429 150.440  1.00208.71           N  
ANISOU 2101  N   THR A 277    24877  27444  26981    806    792   -139       N  
ATOM   2102  CA  THR A 277     251.896 195.705 151.155  1.00217.56           C  
ANISOU 2102  CA  THR A 277    25854  28638  28170    807   1127   -113       C  
ATOM   2103  C   THR A 277     251.813 196.914 152.092  1.00219.52           C  
ANISOU 2103  C   THR A 277    26386  28827  28195    592   1288   -132       C  
ATOM   2104  O   THR A 277     252.643 197.021 153.006  1.00236.30           O  
ANISOU 2104  O   THR A 277    28491  30967  30324    596   1646   -142       O  
ATOM   2105  CB  THR A 277     253.077 195.899 150.180  1.00216.35           C  
ANISOU 2105  CB  THR A 277    25273  28667  28262    810   1072     -4       C  
ATOM   2106  OG1 THR A 277     252.816 196.990 149.282  1.00218.36           O  
ANISOU 2106  OG1 THR A 277    25553  28957  28456    613    807     40       O  
ATOM   2107  CG2 THR A 277     253.404 194.612 149.416  1.00216.19           C  
ANISOU 2107  CG2 THR A 277    24970  28703  28469   1017    963     31       C  
ATOM   2108  N   LYS A 278     250.840 197.809 151.896  1.00198.14           N  
ANISOU 2108  N   LYS A 278    23942  26042  25302    406   1042   -133       N  
ATOM   2109  CA  LYS A 278     250.582 198.941 152.796  1.00172.87           C  
ANISOU 2109  CA  LYS A 278    21081  22752  21851    174   1136   -143       C  
ATOM   2110  C   LYS A 278     251.874 199.687 153.152  1.00157.70           C  
ANISOU 2110  C   LYS A 278    19007  20941  19971     75   1426   -103       C  
ATOM   2111  O   LYS A 278     252.292 199.796 154.307  1.00156.93           O  
ANISOU 2111  O   LYS A 278    19066  20799  19762     30   1780   -145       O  
ATOM   2112  CB  LYS A 278     249.820 198.481 154.043  1.00160.85           C  
ANISOU 2112  CB  LYS A 278    19964  21053  20100    167   1277   -227       C  
ATOM   2113  CG  LYS A 278     248.357 198.133 153.773  1.00143.60           C  
ANISOU 2113  CG  LYS A 278    17994  18746  17820    163    935   -238       C  
ATOM   2114  CD  LYS A 278     247.602 197.882 155.058  1.00134.06           C  
ANISOU 2114  CD  LYS A 278    17243  17352  16341     78   1038   -300       C  
ATOM   2115  CE  LYS A 278     246.108 197.823 154.830  1.00131.12           C  
ANISOU 2115  CE  LYS A 278    17088  16865  15868      3    656   -272       C  
ATOM   2116  NZ  LYS A 278     245.372 197.539 156.092  1.00129.28           N  
ANISOU 2116  NZ  LYS A 278    17327  16443  15352   -115    724   -316       N  
ATOM   2117  N   THR A 279     252.511 200.190 152.106  1.00143.46           N  
ANISOU 2117  N   THR A 279    16897  19279  18331     29   1278    -17       N  
ATOM   2118  CA  THR A 279     253.669 201.044 152.250  1.00143.25           C  
ANISOU 2118  CA  THR A 279    16703  19373  18352   -113   1478     49       C  
ATOM   2119  C   THR A 279     253.213 202.486 152.523  1.00149.04           C  
ANISOU 2119  C   THR A 279    17775  20025  18828   -406   1387     63       C  
ATOM   2120  O   THR A 279     252.098 202.885 152.176  1.00145.94           O  
ANISOU 2120  O   THR A 279    17635  19514  18302   -482   1076     56       O  
ATOM   2121  CB  THR A 279     254.536 200.904 150.995  1.00136.39           C  
ANISOU 2121  CB  THR A 279    15386  18680  17756    -62   1322    148       C  
ATOM   2122  OG1 THR A 279     253.787 201.299 149.839  1.00137.59           O  
ANISOU 2122  OG1 THR A 279    15605  18797  17876   -130    918    168       O  
ATOM   2123  CG2 THR A 279     254.944 199.445 150.810  1.00123.41           C  
ANISOU 2123  CG2 THR A 279    13443  17094  16354    219   1392    147       C  
ATOM   2124  N   SER A 280     254.073 203.265 153.189  1.00157.11           N  
ANISOU 2124  N   SER A 280    18805  21102  19788   -573   1672     90       N  
ATOM   2125  CA  SER A 280     253.649 204.580 153.677  1.00157.64           C  
ANISOU 2125  CA  SER A 280    19259  21065  19571   -868   1630     98       C  
ATOM   2126  C   SER A 280     253.330 205.558 152.553  1.00175.26           C  
ANISOU 2126  C   SER A 280    21491  23301  21799  -1020   1231    178       C  
ATOM   2127  O   SER A 280     252.542 206.485 152.755  1.00173.26           O  
ANISOU 2127  O   SER A 280    21602  22907  21321  -1214   1054    187       O  
ATOM   2128  CB  SER A 280     254.715 205.198 154.574  1.00155.34           C  
ANISOU 2128  CB  SER A 280    18960  20843  19220  -1029   2046    113       C  
ATOM   2129  OG  SER A 280     254.673 206.613 154.471  1.00154.42           O  
ANISOU 2129  OG  SER A 280    19050  20702  18923  -1337   1913    174       O  
ATOM   2130  N   ALA A 281     253.945 205.407 151.383  1.00216.12           N  
ANISOU 2130  N   ALA A 281    26290  28617  27210   -949   1084    243       N  
ATOM   2131  CA  ALA A 281     253.575 206.295 150.288  1.00219.81           C  
ANISOU 2131  CA  ALA A 281    26809  29050  27659  -1082    718    303       C  
ATOM   2132  C   ALA A 281     252.177 206.006 149.754  1.00219.81           C  
ANISOU 2132  C   ALA A 281    26993  28896  27627   -969    391    262       C  
ATOM   2133  O   ALA A 281     251.655 206.806 148.970  1.00229.05           O  
ANISOU 2133  O   ALA A 281    28278  29986  28764  -1065    102    301       O  
ATOM   2134  CB  ALA A 281     254.609 206.217 149.156  1.00225.21           C  
ANISOU 2134  CB  ALA A 281    27088  29906  28574  -1070    642    385       C  
ATOM   2135  N   LEU A 282     251.627 204.884 150.177  1.00194.49           N  
ANISOU 2135  N   LEU A 282    23804  25648  24444   -768    452    190       N  
ATOM   2136  CA  LEU A 282     250.273 204.619 149.814  1.00176.75           C  
ANISOU 2136  CA  LEU A 282    21730  23261  22167   -683    169    162       C  
ATOM   2137  C   LEU A 282     249.541 205.777 150.464  1.00167.27           C  
ANISOU 2137  C   LEU A 282    20929  21902  20724   -909     68    189       C  
ATOM   2138  O   LEU A 282     248.700 206.407 149.847  1.00127.18           O  
ANISOU 2138  O   LEU A 282    15976  16713  15632   -959   -237    230       O  
ATOM   2139  CB  LEU A 282     249.829 203.318 150.427  1.00174.26           C  
ANISOU 2139  CB  LEU A 282    21432  22914  21864   -487    285     87       C  
ATOM   2140  CG  LEU A 282     248.347 203.103 150.202  1.00177.72           C  
ANISOU 2140  CG  LEU A 282    22068  23204  22255   -436     -5     73       C  
ATOM   2141  CD1 LEU A 282     248.019 201.622 150.246  1.00160.03           C  
ANISOU 2141  CD1 LEU A 282    19722  20973  20108   -207     40     10       C  
ATOM   2142  CD2 LEU A 282     247.542 203.889 151.221  1.00192.72           C  
ANISOU 2142  CD2 LEU A 282    24386  24940  23898   -634    -54     88       C  
ATOM   2143  N   ALA A 283     249.887 206.083 151.707  1.00196.29           N  
ANISOU 2143  N   ALA A 283    24815  25555  24212  -1051    330    171       N  
ATOM   2144  CA  ALA A 283     249.295 207.212 152.363  1.00200.19           C  
ANISOU 2144  CA  ALA A 283    25717  25896  24451  -1305    233    209       C  
ATOM   2145  C   ALA A 283     250.060 208.333 151.739  1.00204.84           C  
ANISOU 2145  C   ALA A 283    26210  26553  25065  -1474    187    282       C  
ATOM   2146  O   ALA A 283     251.287 208.320 151.726  1.00218.95           O  
ANISOU 2146  O   ALA A 283    27754  28503  26935  -1496    439    288       O  
ATOM   2147  CB  ALA A 283     249.567 207.167 153.847  1.00208.80           C  
ANISOU 2147  CB  ALA A 283    27078  26944  25314  -1426    573    159       C  
ATOM   2148  N   LEU A 284     249.326 209.298 151.221  1.00198.66           N  
ANISOU 2148  N   LEU A 284    25616  25640  24224  -1594   -141    348       N  
ATOM   2149  CA  LEU A 284     249.904 210.447 150.560  1.00206.93           C  
ANISOU 2149  CA  LEU A 284    26638  26711  25275  -1771   -237    421       C  
ATOM   2150  C   LEU A 284     248.861 211.535 150.463  1.00224.87           C  
ANISOU 2150  C   LEU A 284    29256  28767  27417  -1920   -571    493       C  
ATOM   2151  O   LEU A 284     247.788 211.429 151.039  1.00230.27           O  
ANISOU 2151  O   LEU A 284    30190  29302  27999  -1916   -707    498       O  
ATOM   2152  CB  LEU A 284     250.450 210.092 149.183  1.00202.00           C  
ANISOU 2152  CB  LEU A 284    25637  26210  24903  -1623   -325    429       C  
ATOM   2153  CG  LEU A 284     251.753 210.827 148.879  1.00198.71           C  
ANISOU 2153  CG  LEU A 284    25075  25928  24497  -1812   -207    488       C  
ATOM   2154  CD1 LEU A 284     252.247 211.567 150.109  1.00193.77           C  
ANISOU 2154  CD1 LEU A 284    24667  25307  23651  -2064     41    507       C  
ATOM   2155  CD2 LEU A 284     252.810 209.869 148.363  1.00203.28           C  
ANISOU 2155  CD2 LEU A 284    25215  26721  25302  -1664    -45    479       C  
ATOM   2156  N   SER A 285     249.190 212.605 149.764  1.00243.22           N  
ANISOU 2156  N   SER A 285    31606  31065  29742  -2068   -714    562       N  
ATOM   2157  CA  SER A 285     248.265 213.701 149.638  1.00250.23           C  
ANISOU 2157  CA  SER A 285    32815  31731  30530  -2202  -1036    645       C  
ATOM   2158  C   SER A 285     246.960 213.340 148.957  1.00247.10           C  
ANISOU 2158  C   SER A 285    32400  31192  30296  -1982  -1346    658       C  
ATOM   2159  O   SER A 285     245.903 213.747 149.415  1.00258.00           O  
ANISOU 2159  O   SER A 285    34052  32387  31590  -2042  -1565    721       O  
ATOM   2160  CB  SER A 285     248.905 214.778 148.783  1.00255.08           C  
ANISOU 2160  CB  SER A 285    33418  32340  31160  -2354  -1135    708       C  
ATOM   2161  OG  SER A 285     248.820 214.407 147.420  1.00254.73           O  
ANISOU 2161  OG  SER A 285    33121  32311  31353  -2147  -1279    691       O  
ATOM   2162  N   SER A 286     247.016 212.606 147.851  1.00218.16           N  
ANISOU 2162  N   SER A 286    28420  27604  26868  -1744  -1373    611       N  
ATOM   2163  CA  SER A 286     245.777 212.293 147.138  1.00187.72           C  
ANISOU 2163  CA  SER A 286    24529  23610  23184  -1536  -1634    622       C  
ATOM   2164  C   SER A 286     245.451 210.850 146.785  1.00168.44           C  
ANISOU 2164  C   SER A 286    21820  21261  20920  -1260  -1572    541       C  
ATOM   2165  O   SER A 286     244.293 210.457 146.691  1.00170.07           O  
ANISOU 2165  O   SER A 286    22040  21360  21219  -1122  -1743    555       O  
ATOM   2166  CB  SER A 286     245.760 213.074 145.824  1.00179.97           C  
ANISOU 2166  CB  SER A 286    23519  22531  22330  -1516  -1820    661       C  
ATOM   2167  OG  SER A 286     246.389 214.332 145.956  1.00186.12           O  
ANISOU 2167  OG  SER A 286    24498  23264  22955  -1777  -1839    725       O  
ATOM   2168  N   LEU A 287     246.471 210.046 146.619  1.00150.97           N  
ANISOU 2168  N   LEU A 287    19356  19246  18760  -1190  -1335    468       N  
ATOM   2169  CA  LEU A 287     246.233 208.713 146.096  1.00139.46           C  
ANISOU 2169  CA  LEU A 287    17646  17867  17477   -936  -1299    398       C  
ATOM   2170  C   LEU A 287     244.966 208.089 146.655  1.00139.20           C  
ANISOU 2170  C   LEU A 287    17709  17734  17445   -828  -1402    394       C  
ATOM   2171  O   LEU A 287     244.483 207.105 146.080  1.00120.70           O  
ANISOU 2171  O   LEU A 287    15188  15414  15258   -622  -1435    349       O  
ATOM   2172  CB  LEU A 287     247.474 207.852 146.334  1.00133.50           C  
ANISOU 2172  CB  LEU A 287    16655  17328  16742   -899  -1012    340       C  
ATOM   2173  CG  LEU A 287     248.688 208.296 145.501  1.00129.51           C  
ANISOU 2173  CG  LEU A 287    15979  16936  16292   -989   -964    365       C  
ATOM   2174  CD1 LEU A 287     249.565 207.135 145.130  1.00125.88           C  
ANISOU 2174  CD1 LEU A 287    15191  16663  15975   -852   -808    326       C  
ATOM   2175  CD2 LEU A 287     248.206 208.921 144.199  1.00127.44           C  
ANISOU 2175  CD2 LEU A 287    15762  16546  16113   -976  -1212    389       C  
ATOM   2176  N   SER A 288     244.374 208.713 147.683  1.00155.18           N  
ANISOU 2176  N   SER A 288    20029  19635  19297   -987  -1485    453       N  
ATOM   2177  CA  SER A 288     243.241 208.125 148.399  1.00147.13           C  
ANISOU 2177  CA  SER A 288    19134  18525  18241   -941  -1589    469       C  
ATOM   2178  C   SER A 288     242.042 207.886 147.484  1.00149.71           C  
ANISOU 2178  C   SER A 288    19343  18751  18789   -763  -1849    508       C  
ATOM   2179  O   SER A 288     241.524 206.774 147.427  1.00151.89           O  
ANISOU 2179  O   SER A 288    19487  19064  19159   -604  -1838    466       O  
ATOM   2180  CB  SER A 288     242.821 209.016 149.559  1.00137.23           C  
ANISOU 2180  CB  SER A 288    18263  17131  16747  -1193  -1686    551       C  
ATOM   2181  OG  SER A 288     242.372 210.253 149.055  1.00137.12           O  
ANISOU 2181  OG  SER A 288    18365  16967  16767  -1287  -1950    658       O  
ATOM   2182  N   GLY A 289     241.553 208.923 146.797  1.00146.29           N  
ANISOU 2182  N   GLY A 289    18962  18175  18446   -789  -2075    592       N  
ATOM   2183  CA  GLY A 289     240.358 208.788 145.974  1.00138.20           C  
ANISOU 2183  CA  GLY A 289    17820  17031  17657   -615  -2298    642       C  
ATOM   2184  C   GLY A 289     240.298 207.520 145.134  1.00127.66           C  
ANISOU 2184  C   GLY A 289    16189  15807  16509   -373  -2186    545       C  
ATOM   2185  O   GLY A 289     239.281 206.805 145.085  1.00121.91           O  
ANISOU 2185  O   GLY A 289    15372  15044  15906   -249  -2284    564       O  
ATOM   2186  N   ASP A 290     241.416 207.193 144.496  1.00122.82           N  
ANISOU 2186  N   ASP A 290    15425  15334  15908   -327  -1986    449       N  
ATOM   2187  CA  ASP A 290     241.443 205.951 143.747  1.00121.06           C  
ANISOU 2187  CA  ASP A 290    14956  15214  15827   -128  -1882    360       C  
ATOM   2188  C   ASP A 290     241.457 204.732 144.667  1.00133.61           C  
ANISOU 2188  C   ASP A 290    16511  16915  17340    -90  -1758    312       C  
ATOM   2189  O   ASP A 290     240.955 203.679 144.281  1.00128.91           O  
ANISOU 2189  O   ASP A 290    15768  16352  16861     67  -1751    270       O  
ATOM   2190  CB  ASP A 290     242.626 205.959 142.795  1.00116.42           C  
ANISOU 2190  CB  ASP A 290    14240  14729  15267   -118  -1746    295       C  
ATOM   2191  CG  ASP A 290     242.359 206.805 141.569  1.00115.43           C  
ANISOU 2191  CG  ASP A 290    14134  14464  15260    -90  -1864    316       C  
ATOM   2192  OD1 ASP A 290     241.230 207.317 141.460  1.00114.67           O  
ANISOU 2192  OD1 ASP A 290    14112  14196  15263    -40  -2035    382       O  
ATOM   2193  OD2 ASP A 290     243.247 206.929 140.696  1.00116.51           O  
ANISOU 2193  OD2 ASP A 290    14215  14650  15403   -113  -1791    274       O  
ATOM   2194  N   ILE A 291     241.982 204.854 145.892  1.00148.26           N  
ANISOU 2194  N   ILE A 291    18526  18813  18994   -236  -1648    314       N  
ATOM   2195  CA  ILE A 291     241.852 203.767 146.875  1.00157.20           C  
ANISOU 2195  CA  ILE A 291    19695  19998  20034   -206  -1533    271       C  
ATOM   2196  C   ILE A 291     240.389 203.562 147.237  1.00152.87           C  
ANISOU 2196  C   ILE A 291    19256  19321  19506   -199  -1754    339       C  
ATOM   2197  O   ILE A 291     239.910 202.430 147.387  1.00153.52           O  
ANISOU 2197  O   ILE A 291    19273  19433  19626    -95  -1737    305       O  
ATOM   2198  CB  ILE A 291     242.673 204.077 148.143  1.00170.18           C  
ANISOU 2198  CB  ILE A 291    21538  21678  21446   -377  -1340    259       C  
ATOM   2199  CG1 ILE A 291     244.162 204.175 147.837  1.00187.83           C  
ANISOU 2199  CG1 ILE A 291    23608  24064  23695   -383  -1108    210       C  
ATOM   2200  CG2 ILE A 291     242.387 203.063 149.261  1.00161.90           C  
ANISOU 2200  CG2 ILE A 291    20615  20628  20274   -363  -1227    216       C  
ATOM   2201  CD1 ILE A 291     244.906 204.948 148.914  1.00201.76           C  
ANISOU 2201  CD1 ILE A 291    25574  25835  25250   -592   -939    225       C  
ATOM   2202  N   GLN A 292     239.685 204.669 147.464  1.00149.74           N  
ANISOU 2202  N   GLN A 292    19042  18776  19078   -332  -1977    451       N  
ATOM   2203  CA  GLN A 292     238.261 204.633 147.737  1.00140.76           C  
ANISOU 2203  CA  GLN A 292    17982  17505  17996   -347  -2243    558       C  
ATOM   2204  C   GLN A 292     237.544 203.886 146.635  1.00145.41           C  
ANISOU 2204  C   GLN A 292    18282  18109  18857   -125  -2308    546       C  
ATOM   2205  O   GLN A 292     236.725 202.996 146.896  1.00138.98           O  
ANISOU 2205  O   GLN A 292    17428  17292  18085    -77  -2377    564       O  
ATOM   2206  CB  GLN A 292     237.726 206.055 147.867  1.00130.52           C  
ANISOU 2206  CB  GLN A 292    16870  16039  16683   -500  -2498    700       C  
ATOM   2207  CG  GLN A 292     236.567 206.115 148.795  1.00133.77           C  
ANISOU 2207  CG  GLN A 292    17487  16320  17020   -637  -2754    832       C  
ATOM   2208  CD  GLN A 292     236.963 205.625 150.155  1.00144.76           C  
ANISOU 2208  CD  GLN A 292    19153  17748  18103   -806  -2605    780       C  
ATOM   2209  OE1 GLN A 292     237.963 206.069 150.709  1.00152.89           O  
ANISOU 2209  OE1 GLN A 292    20358  18813  18922   -936  -2407    722       O  
ATOM   2210  NE2 GLN A 292     236.221 204.654 150.677  1.00148.49           N  
ANISOU 2210  NE2 GLN A 292    19661  18212  18548   -801  -2667    794       N  
ATOM   2211  N   LYS A 293     237.885 204.202 145.385  1.00155.68           N  
ANISOU 2211  N   LYS A 293    19399  19424  20329     -1  -2266    509       N  
ATOM   2212  CA  LYS A 293     237.279 203.452 144.293  1.00169.18           C  
ANISOU 2212  CA  LYS A 293    20856  21146  22280    204  -2273    478       C  
ATOM   2213  C   LYS A 293     237.790 202.002 144.255  1.00171.64           C  
ANISOU 2213  C   LYS A 293    21040  21617  22558    302  -2068    357       C  
ATOM   2214  O   LYS A 293     237.066 201.102 143.800  1.00177.91           O  
ANISOU 2214  O   LYS A 293    21684  22423  23492    427  -2088    344       O  
ATOM   2215  CB  LYS A 293     237.487 204.187 142.957  1.00170.86           C  
ANISOU 2215  CB  LYS A 293    20964  21298  22657    295  -2266    463       C  
ATOM   2216  CG  LYS A 293     236.467 203.760 141.861  1.00169.28           C  
ANISOU 2216  CG  LYS A 293    20553  21031  22734    490  -2312    471       C  
ATOM   2217  CD  LYS A 293     236.696 204.398 140.497  1.00163.85           C  
ANISOU 2217  CD  LYS A 293    19805  20259  22190    587  -2257    432       C  
ATOM   2218  CE  LYS A 293     236.375 205.879 140.539  1.00164.23           C  
ANISOU 2218  CE  LYS A 293    19994  20124  22284    520  -2434    548       C  
ATOM   2219  NZ  LYS A 293     234.953 206.130 140.878  1.00163.89           N  
ANISOU 2219  NZ  LYS A 293    19907  19942  22423    561  -2664    700       N  
ATOM   2220  N   MET A 294     239.003 201.740 144.761  1.00160.61           N  
ANISOU 2220  N   MET A 294    19697  20337  20992    247  -1872    278       N  
ATOM   2221  CA  MET A 294     239.499 200.363 144.823  1.00149.12           C  
ANISOU 2221  CA  MET A 294    18129  19012  19515    346  -1694    181       C  
ATOM   2222  C   MET A 294     238.615 199.511 145.720  1.00135.23           C  
ANISOU 2222  C   MET A 294    16461  17224  17697    336  -1754    204       C  
ATOM   2223  O   MET A 294     238.190 198.414 145.342  1.00131.13           O  
ANISOU 2223  O   MET A 294    15814  16743  17268    453  -1741    168       O  
ATOM   2224  CB  MET A 294     240.949 200.323 145.319  1.00162.23           C  
ANISOU 2224  CB  MET A 294    19815  20789  21037    292  -1475    120       C  
ATOM   2225  CG  MET A 294     242.033 200.602 144.272  1.00177.80           C  
ANISOU 2225  CG  MET A 294    21626  22846  23086    323  -1385     83       C  
ATOM   2226  SD  MET A 294     242.285 199.343 142.981  1.00192.90           S  
ANISOU 2226  SD  MET A 294    23287  24850  25155    502  -1326      7       S  
ATOM   2227  CE  MET A 294     242.724 197.906 143.934  1.00188.72           C  
ANISOU 2227  CE  MET A 294    22725  24424  24556    573  -1163    -45       C  
ATOM   2228  N   LYS A 295     238.304 200.019 146.909  1.00138.67           N  
ANISOU 2228  N   LYS A 295    17145  17579  17962    173  -1830    268       N  
ATOM   2229  CA  LYS A 295     237.412 199.300 147.814  1.00145.56           C  
ANISOU 2229  CA  LYS A 295    18160  18398  18747    118  -1920    305       C  
ATOM   2230  C   LYS A 295     235.969 199.285 147.303  1.00137.62           C  
ANISOU 2230  C   LYS A 295    17048  17309  17931    150  -2185    413       C  
ATOM   2231  O   LYS A 295     235.215 198.358 147.629  1.00130.03           O  
ANISOU 2231  O   LYS A 295    16094  16341  16970    154  -2252    432       O  
ATOM   2232  CB  LYS A 295     237.500 199.901 149.224  1.00164.01           C  
ANISOU 2232  CB  LYS A 295    20847  20653  20818   -102  -1930    348       C  
ATOM   2233  CG  LYS A 295     238.795 199.499 149.982  1.00176.75           C  
ANISOU 2233  CG  LYS A 295    22567  22347  22242   -114  -1605    231       C  
ATOM   2234  CD  LYS A 295     238.846 200.018 151.435  1.00183.06           C  
ANISOU 2234  CD  LYS A 295    23763  23045  22748   -345  -1565    256       C  
ATOM   2235  CE  LYS A 295     240.175 199.680 152.134  1.00184.89           C  
ANISOU 2235  CE  LYS A 295    24068  23351  22833   -332  -1187    138       C  
ATOM   2236  NZ  LYS A 295     240.314 200.402 153.443  1.00188.06           N  
ANISOU 2236  NZ  LYS A 295    24874  23643  22937   -577  -1106    155       N  
ATOM   2237  N   GLN A 296     235.579 200.275 146.495  1.00145.54           N  
ANISOU 2237  N   GLN A 296    17946  18244  19110    177  -2328    488       N  
ATOM   2238  CA  GLN A 296     234.307 200.174 145.780  1.00152.88           C  
ANISOU 2238  CA  GLN A 296    18686  19108  20295    266  -2519    581       C  
ATOM   2239  C   GLN A 296     234.271 198.944 144.878  1.00159.09           C  
ANISOU 2239  C   GLN A 296    19230  19995  21223    448  -2375    483       C  
ATOM   2240  O   GLN A 296     233.340 198.137 144.958  1.00170.15           O  
ANISOU 2240  O   GLN A 296    20554  21394  22702    467  -2462    528       O  
ATOM   2241  CB  GLN A 296     234.030 201.444 144.974  1.00151.50           C  
ANISOU 2241  CB  GLN A 296    18433  18825  20306    303  -2643    662       C  
ATOM   2242  CG  GLN A 296     233.515 202.586 145.825  1.00158.10           C  
ANISOU 2242  CG  GLN A 296    19487  19518  21067    118  -2898    822       C  
ATOM   2243  CD  GLN A 296     232.099 202.347 146.303  1.00163.67           C  
ANISOU 2243  CD  GLN A 296    20176  20139  21874     56  -3176    987       C  
ATOM   2244  OE1 GLN A 296     231.274 201.832 145.552  1.00165.49           O  
ANISOU 2244  OE1 GLN A 296    20140  20371  22366    202  -3220   1023       O  
ATOM   2245  NE2 GLN A 296     231.813 202.703 147.555  1.00166.06           N  
ANISOU 2245  NE2 GLN A 296    20769  20364  21961   -179  -3363   1094       N  
ATOM   2246  N   LEU A 297     235.267 198.788 143.996  1.00150.45           N  
ANISOU 2246  N   LEU A 297    18024  18985  20156    560  -2168    360       N  
ATOM   2247  CA  LEU A 297     235.291 197.594 143.146  1.00139.42           C  
ANISOU 2247  CA  LEU A 297    16439  17675  18860    705  -2036    268       C  
ATOM   2248  C   LEU A 297     235.502 196.321 143.943  1.00140.32           C  
ANISOU 2248  C   LEU A 297    16623  17872  18822    686  -1954    213       C  
ATOM   2249  O   LEU A 297     235.129 195.246 143.477  1.00126.47           O  
ANISOU 2249  O   LEU A 297    14747  16162  17145    771  -1914    175       O  
ATOM   2250  CB  LEU A 297     236.363 197.688 142.071  1.00131.05           C  
ANISOU 2250  CB  LEU A 297    15287  16676  17831    790  -1862    162       C  
ATOM   2251  CG  LEU A 297     236.282 198.924 141.193  1.00134.62           C  
ANISOU 2251  CG  LEU A 297    15709  17027  18412    811  -1912    195       C  
ATOM   2252  CD1 LEU A 297     237.093 198.658 139.951  1.00133.00           C  
ANISOU 2252  CD1 LEU A 297    15414  16873  18246    893  -1749     87       C  
ATOM   2253  CD2 LEU A 297     234.828 199.292 140.851  1.00139.94           C  
ANISOU 2253  CD2 LEU A 297    16288  17570  19312    868  -2072    303       C  
ATOM   2254  N   MET A 298     236.076 196.424 145.137  1.00156.38           N  
ANISOU 2254  N   MET A 298    18867  19911  20637    574  -1914    206       N  
ATOM   2255  CA  MET A 298     236.116 195.287 146.046  1.00167.25           C  
ANISOU 2255  CA  MET A 298    20364  21319  21863    550  -1846    166       C  
ATOM   2256  C   MET A 298     234.710 194.861 146.449  1.00165.85           C  
ANISOU 2256  C   MET A 298    20231  21070  21715    481  -2049    264       C  
ATOM   2257  O   MET A 298     234.319 193.708 146.260  1.00164.30           O  
ANISOU 2257  O   MET A 298    19962  20910  21556    539  -2030    236       O  
ATOM   2258  CB  MET A 298     236.955 195.634 147.276  1.00185.22           C  
ANISOU 2258  CB  MET A 298    22889  23584  23901    436  -1734    141       C  
ATOM   2259  CG  MET A 298     238.428 195.778 146.950  1.00196.72           C  
ANISOU 2259  CG  MET A 298    24259  25140  25345    507  -1508     51       C  
ATOM   2260  SD  MET A 298     239.061 194.250 146.240  1.00207.11           S  
ANISOU 2260  SD  MET A 298    25370  26573  26750    694  -1344    -52       S  
ATOM   2261  CE  MET A 298     239.007 193.172 147.675  1.00210.55           C  
ANISOU 2261  CE  MET A 298    26038  26968  26992    667  -1244    -86       C  
ATOM   2262  N   ARG A 299     233.941 195.785 147.020  1.00149.55           N  
ANISOU 2262  N   ARG A 299    18293  18899  19630    337  -2264    393       N  
ATOM   2263  CA  ARG A 299     232.553 195.485 147.356  1.00143.65           C  
ANISOU 2263  CA  ARG A 299    17557  18081  18941    247  -2507    525       C  
ATOM   2264  C   ARG A 299     231.790 194.956 146.136  1.00144.48           C  
ANISOU 2264  C   ARG A 299    17335  18226  19335    395  -2537    543       C  
ATOM   2265  O   ARG A 299     231.005 194.006 146.250  1.00143.02           O  
ANISOU 2265  O   ARG A 299    17106  18052  19182    372  -2608    581       O  
ATOM   2266  CB  ARG A 299     231.880 196.735 147.932  1.00146.55           C  
ANISOU 2266  CB  ARG A 299    18066  18322  19295     77  -2771    690       C  
ATOM   2267  CG  ARG A 299     232.258 197.009 149.372  1.00151.68           C  
ANISOU 2267  CG  ARG A 299    19114  18904  19613   -137  -2779    696       C  
ATOM   2268  CD  ARG A 299     231.478 198.187 149.958  1.00168.08           C  
ANISOU 2268  CD  ARG A 299    21363  20838  21659   -343  -3091    884       C  
ATOM   2269  NE  ARG A 299     232.158 198.766 151.125  1.00183.56           N  
ANISOU 2269  NE  ARG A 299    23720  22733  23289   -540  -3028    859       N  
ATOM   2270  CZ  ARG A 299     231.687 199.765 151.874  1.00196.83           C  
ANISOU 2270  CZ  ARG A 299    25666  24278  24844   -775  -3274   1006       C  
ATOM   2271  NH1 ARG A 299     230.509 200.311 151.599  1.00205.20           N  
ANISOU 2271  NH1 ARG A 299    26610  25249  26107   -831  -3634   1210       N  
ATOM   2272  NH2 ARG A 299     232.388 200.216 152.910  1.00198.46           N  
ANISOU 2272  NH2 ARG A 299    26254  24427  24724   -958  -3159    959       N  
ATOM   2273  N   LEU A 300     232.031 195.542 144.951  1.00143.50           N  
ANISOU 2273  N   LEU A 300    16998  18115  19410    536  -2463    513       N  
ATOM   2274  CA  LEU A 300     231.421 195.043 143.716  1.00145.91           C  
ANISOU 2274  CA  LEU A 300    17016  18447  19975    684  -2422    504       C  
ATOM   2275  C   LEU A 300     231.960 193.700 143.286  1.00136.17           C  
ANISOU 2275  C   LEU A 300    15730  17323  18683    772  -2216    362       C  
ATOM   2276  O   LEU A 300     231.321 193.027 142.479  1.00137.09           O  
ANISOU 2276  O   LEU A 300    15658  17464  18966    850  -2184    359       O  
ATOM   2277  CB  LEU A 300     231.623 195.996 142.536  1.00159.88           C  
ANISOU 2277  CB  LEU A 300    18631  20175  21939    809  -2357    486       C  
ATOM   2278  CG  LEU A 300     230.523 196.999 142.194  1.00177.46           C  
ANISOU 2278  CG  LEU A 300    20724  22275  24427    829  -2548    644       C  
ATOM   2279  CD1 LEU A 300     230.677 197.468 140.743  1.00181.23           C  
ANISOU 2279  CD1 LEU A 300    21029  22712  25119   1004  -2393    579       C  
ATOM   2280  CD2 LEU A 300     229.172 196.335 142.410  1.00180.48           C  
ANISOU 2280  CD2 LEU A 300    20961  22648  24965    798  -2708    775       C  
ATOM   2281  N   TYR A 301     233.145 193.330 143.732  1.00130.76           N  
ANISOU 2281  N   TYR A 301    15195  16701  17788    767  -2066    252       N  
ATOM   2282  CA  TYR A 301     233.630 191.998 143.431  1.00131.12           C  
ANISOU 2282  CA  TYR A 301    15206  16833  17779    842  -1908    141       C  
ATOM   2283  C   TYR A 301     232.981 190.962 144.342  1.00139.24           C  
ANISOU 2283  C   TYR A 301    16355  17852  18698    758  -1984    176       C  
ATOM   2284  O   TYR A 301     232.542 189.907 143.868  1.00133.68           O  
ANISOU 2284  O   TYR A 301    15553  17184  18054    798  -1959    154       O  
ATOM   2285  CB  TYR A 301     235.149 191.958 143.553  1.00127.54           C  
ANISOU 2285  CB  TYR A 301    14831  16444  17184    882  -1728     33       C  
ATOM   2286  CG  TYR A 301     235.721 190.679 143.034  1.00124.65           C  
ANISOU 2286  CG  TYR A 301    14400  16158  16804    974  -1589    -63       C  
ATOM   2287  CD1 TYR A 301     235.889 190.475 141.675  1.00128.62           C  
ANISOU 2287  CD1 TYR A 301    14737  16698  17434   1061  -1519   -114       C  
ATOM   2288  CD2 TYR A 301     236.056 189.650 143.906  1.00127.13           C  
ANISOU 2288  CD2 TYR A 301    14848  16489  16968    967  -1531    -99       C  
ATOM   2289  CE1 TYR A 301     236.409 189.287 141.196  1.00138.47           C  
ANISOU 2289  CE1 TYR A 301    15953  18008  18653   1121  -1419   -188       C  
ATOM   2290  CE2 TYR A 301     236.569 188.456 143.443  1.00134.05           C  
ANISOU 2290  CE2 TYR A 301    15672  17421  17838   1052  -1429   -171       C  
ATOM   2291  CZ  TYR A 301     236.746 188.275 142.086  1.00144.04           C  
ANISOU 2291  CZ  TYR A 301    16769  18733  19226   1121  -1387   -210       C  
ATOM   2292  OH  TYR A 301     237.265 187.077 141.622  1.00150.84           O  
ANISOU 2292  OH  TYR A 301    17605  19641  20067   1182  -1312   -268       O  
ATOM   2293  N   ARG A 302     232.894 191.260 145.648  1.00149.91           N  
ANISOU 2293  N   ARG A 302    17947  19141  19871    619  -2078    231       N  
ATOM   2294  CA  ARG A 302     232.352 190.301 146.613  1.00146.11           C  
ANISOU 2294  CA  ARG A 302    17652  18625  19238    511  -2149    258       C  
ATOM   2295  C   ARG A 302     230.847 190.146 146.423  1.00130.18           C  
ANISOU 2295  C   ARG A 302    15514  16575  17373    429  -2377    399       C  
ATOM   2296  O   ARG A 302     230.354 189.041 146.174  1.00125.44           O  
ANISOU 2296  O   ARG A 302    14847  16008  16807    437  -2374    391       O  
ATOM   2297  CB  ARG A 302     232.699 190.710 148.061  1.00158.06           C  
ANISOU 2297  CB  ARG A 302    19510  20057  20488    363  -2164    271       C  
ATOM   2298  CG  ARG A 302     234.217 190.806 148.384  1.00163.34           C  
ANISOU 2298  CG  ARG A 302    20284  20762  21017    442  -1903    140       C  
ATOM   2299  CD  ARG A 302     234.836 189.559 149.088  1.00166.30           C  
ANISOU 2299  CD  ARG A 302    20838  21132  21218    483  -1721     39       C  
ATOM   2300  NE  ARG A 302     236.302 189.671 149.249  1.00167.46           N  
ANISOU 2300  NE  ARG A 302    20995  21324  21309    590  -1462    -66       N  
ATOM   2301  CZ  ARG A 302     236.981 189.602 150.404  1.00163.89           C  
ANISOU 2301  CZ  ARG A 302    20804  20810  20656    554  -1291   -118       C  
ATOM   2302  NH1 ARG A 302     236.349 189.400 151.557  1.00165.00           N  
ANISOU 2302  NH1 ARG A 302    21284  20823  20585    397  -1349    -90       N  
ATOM   2303  NH2 ARG A 302     238.308 189.724 150.410  1.00157.55           N  
ANISOU 2303  NH2 ARG A 302    19930  20067  19866    669  -1050   -194       N  
ATOM   2304  N   MET A 303     230.099 191.248 146.485  1.00113.98           N  
ANISOU 2304  N   MET A 303    13411  14457  15439    349  -2580    540       N  
ATOM   2305  CA  MET A 303     228.668 191.114 146.263  1.00112.51           C  
ANISOU 2305  CA  MET A 303    13050  14246  15452    282  -2802    700       C  
ATOM   2306  C   MET A 303     228.315 190.746 144.827  1.00130.18           C  
ANISOU 2306  C   MET A 303    14931  16552  17978    454  -2692    671       C  
ATOM   2307  O   MET A 303     227.161 190.392 144.562  1.00139.93           O  
ANISOU 2307  O   MET A 303    15979  17787  19399    416  -2820    790       O  
ATOM   2308  CB  MET A 303     227.945 192.389 146.654  1.00109.93           C  
ANISOU 2308  CB  MET A 303    12732  13820  15216    164  -3070    884       C  
ATOM   2309  CG  MET A 303     227.682 192.472 148.125  1.00118.63           C  
ANISOU 2309  CG  MET A 303    14194  14833  16048    -88  -3271    977       C  
ATOM   2310  SD  MET A 303     226.517 193.795 148.444  1.00134.66           S  
ANISOU 2310  SD  MET A 303    16183  16740  18242   -253  -3672   1251       S  
ATOM   2311  CE  MET A 303     227.604 195.206 148.678  1.00138.36           C  
ANISOU 2311  CE  MET A 303    16849  17149  18573   -242  -3590   1188       C  
ATOM   2312  N   LYS A 304     229.255 190.831 143.893  1.00142.70           N  
ANISOU 2312  N   LYS A 304    16425  18190  19604    623  -2457    526       N  
ATOM   2313  CA  LYS A 304     229.047 190.162 142.618  1.00152.74           C  
ANISOU 2313  CA  LYS A 304    17453  19521  21062    756  -2305    462       C  
ATOM   2314  C   LYS A 304     229.121 188.673 142.879  1.00169.69           C  
ANISOU 2314  C   LYS A 304    19689  21728  23056    716  -2239    395       C  
ATOM   2315  O   LYS A 304     228.107 187.972 142.869  1.00166.67           O  
ANISOU 2315  O   LYS A 304    19214  21355  22757    649  -2327    475       O  
ATOM   2316  CB  LYS A 304     230.101 190.553 141.600  1.00146.04           C  
ANISOU 2316  CB  LYS A 304    16548  18698  20241    906  -2088    324       C  
ATOM   2317  CG  LYS A 304     229.925 189.889 140.281  1.00141.40           C  
ANISOU 2317  CG  LYS A 304    15772  18151  19804   1016  -1917    250       C  
ATOM   2318  CD  LYS A 304     228.660 190.372 139.650  1.00142.34           C  
ANISOU 2318  CD  LYS A 304    15642  18212  20228   1054  -1976    366       C  
ATOM   2319  CE  LYS A 304     228.500 189.762 138.282  1.00142.75           C  
ANISOU 2319  CE  LYS A 304    15531  18288  20421   1161  -1753    276       C  
ATOM   2320  NZ  LYS A 304     227.244 190.224 137.625  1.00147.28           N  
ANISOU 2320  NZ  LYS A 304    15829  18797  21334   1225  -1759    390       N  
ATOM   2321  N   GLY A 305     230.346 188.201 143.101  1.00192.83           N  
ANISOU 2321  N   GLY A 305    22792  24696  25779    759  -2087    257       N  
ATOM   2322  CA  GLY A 305     230.612 186.912 143.707  1.00204.92           C  
ANISOU 2322  CA  GLY A 305    24498  26249  27115    715  -2046    199       C
[truncated: 135,109 more chars]
