# Supplementary material for: Using structure prediction of negative sense RNA virus nucleoproteins to assess evolutionary relationships
Source: bioRxiv. 2024 May 22:2024.02.16.580771. Originally published 2024 Feb 17. Preprint. [Version 2] doi: 10.1101/2024.02.16.580771 (PMC10888975; doi:10.1101/2024.02.16.580771)
Supplement: Supplement 3 — Supplementary File 1: Initial Dataset NP PDBs (.pdb files) [file media-3.zip › Initial Dataset NP PDBs/5E4V.pdb]

HEADER    VIRAL PROTEIN                           07-OCT-15   5E4V              
TITLE     CRYSTAL STRUCTURE OF MEASLES N0-P COMPLEX                             
COMPND    MOL_ID: 1;                                                            
COMPND   2 MOLECULE: NUCLEOPROTEIN,PHOSPHOPROTEIN;                              
COMPND   3 CHAIN: A;                                                            
COMPND   4 FRAGMENT: NUCLEOPROTEIN CORE DOMAIN WITH PHOSPHOPROTEIN BINDING      
COMPND   5 PEPTIDE FUSED,NUCLEOPROTEIN CORE DOMAIN WITH PHOSPHOPROTEIN BINDING  
COMPND   6 PEPTIDE FUSED;                                                       
COMPND   7 SYNONYM: NUCLEOCAPSID PROTEIN,PROTEIN N;                             
COMPND   8 ENGINEERED: YES;                                                     
COMPND   9 OTHER_DETAILS: FIRST RESIDUE REMAINED FROM TEV CLEAVAGE SITE.        
COMPND  10 RESIDUES 2-389 CORRESPOND TO MEASLES NUCLEOPROTEIN GENBANK ID        
COMPND  11 AAA18995.1 AA 21-408. RESIDUES 390-437 CORRESPOND TO MEASLES         
COMPND  12 PHOSPHOPROTEIN GENBANK ID AAF85668.1 AA 1-48 (ALTHOUGH THE FULL      
COMPND  13 SEQUENCE OF THE PROTEIN IN OUR VIRUS STRAIN (HALONEN STRAIN) DIFFERS 
COMPND  14 BY D512N VARIATION COMPARED TO AAF85668.1, THE DIFFERENCE DOES NOT   
COMPND  15 AFFECT THE PART OF THE SEQUENCE USED IN THE EXPERIMENT).             
SOURCE    MOL_ID: 1;                                                            
SOURCE   2 ORGANISM_SCIENTIFIC: MEASLES VIRUS (STRAIN EDMONSTON B), MEASLES     
SOURCE   3 VIRUS (STRAIN EDMONSTON-MORATEN VACCINE);                            
SOURCE   4 ORGANISM_COMMON: MEV;                                                
SOURCE   5 ORGANISM_TAXID: 70146, 132484;                                       
SOURCE   6 STRAIN: EDMONSTON B, EDMONSTON-MORATEN VACCINE;                      
SOURCE   7 GENE: N, NP;                                                         
SOURCE   8 EXPRESSION_SYSTEM: ESCHERICHIA COLI BL21(DE3);                       
SOURCE   9 EXPRESSION_SYSTEM_TAXID: 469008;                                     
SOURCE  10 EXPRESSION_SYSTEM_VARIANT: ROSETTA;                                  
SOURCE  11 EXPRESSION_SYSTEM_VECTOR_TYPE: PLASMID;                              
SOURCE  12 EXPRESSION_SYSTEM_PLASMID: PET22B                                    
KEYWDS    PARAMYXOVIRUS, NUCLEOCAPSID PROTEIN, RNA-BINDING PROTEIN, VIRAL       
KEYWDS   2 PROTEIN                                                              
EXPDTA    X-RAY DIFFRACTION                                                     
AUTHOR    S.G.GURYANOV,L.LILJEROOS,P.KASARAGOD,T.KAJANDER,S.J.BUTCHER           
REVDAT   2   09-MAR-16 5E4V    1       JRNL                                     
REVDAT   1   27-JAN-16 5E4V    0                                                
JRNL        AUTH   S.G.GURYANOV,L.LILJEROOS,P.KASARAGOD,T.KAJANDER,S.J.BUTCHER  
JRNL        TITL   CRYSTAL STRUCTURE OF THE MEASLES VIRUS NUCLEOPROTEIN CORE IN 
JRNL        TITL 2 COMPLEX WITH AN N-TERMINAL REGION OF PHOSPHOPROTEIN.         
JRNL        REF    J.VIROL.                      V.  90  2849 2015              
JRNL        REFN                   ESSN 1098-5514                               
JRNL        PMID   26719278                                                     
JRNL        DOI    10.1128/JVI.02865-15                                         
REMARK   2                                                                      
REMARK   2 RESOLUTION.    2.71 ANGSTROMS.                                       
REMARK   3                                                                      
REMARK   3 REFINEMENT.                                                          
REMARK   3   PROGRAM     : PHENIX                                               
REMARK   3   AUTHORS     : PAUL ADAMS,PAVEL AFONINE,VINCENT CHEN,IAN            
REMARK   3               : DAVIS,KRESHNA GOPAL,RALF GROSSE-KUNSTLEVE,           
REMARK   3               : LI-WEI HUNG,ROBERT IMMORMINO,TOM IOERGER,            
REMARK   3               : AIRLIE MCCOY,ERIK MCKEE,NIGEL MORIARTY,              
REMARK   3               : REETAL PAI,RANDY READ,JANE RICHARDSON,               
REMARK   3               : DAVID RICHARDSON,TOD ROMO,JIM SACCHETTINI,           
REMARK   3               : NICHOLAS SAUTER,JACOB SMITH,LAURENT                  
REMARK   3               : STORONI,TOM TERWILLIGER,PETER ZWART                  
REMARK   3                                                                      
REMARK   3    REFINEMENT TARGET : ML                                            
REMARK   3                                                                      
REMARK   3  DATA USED IN REFINEMENT.                                            
REMARK   3   RESOLUTION RANGE HIGH (ANGSTROMS) : 2.71                           
REMARK   3   RESOLUTION RANGE LOW  (ANGSTROMS) : 78.93                          
REMARK   3   MIN(FOBS/SIGMA_FOBS)              : 1.360                          
REMARK   3   COMPLETENESS FOR RANGE        (%) : 99.8                           
REMARK   3   NUMBER OF REFLECTIONS             : 12656                          
REMARK   3                                                                      
REMARK   3  FIT TO DATA USED IN REFINEMENT.                                     
REMARK   3   R VALUE     (WORKING + TEST SET) : 0.214                           
REMARK   3   R VALUE            (WORKING SET) : 0.211                           
REMARK   3   FREE R VALUE                     : 0.266                           
REMARK   3   FREE R VALUE TEST SET SIZE   (%) : 5.530                           
REMARK   3   FREE R VALUE TEST SET COUNT      : 700                             
REMARK   3                                                                      
REMARK   3  FIT TO DATA USED IN REFINEMENT (IN BINS).                           
REMARK   3   BIN  RESOLUTION RANGE  COMPL.    NWORK NFREE   RWORK  RFREE        
REMARK   3     1 78.9630 -  4.6339    1.00     2498   141  0.2027 0.2361        
REMARK   3     2  4.6339 -  3.6781    1.00     2377   154  0.1789 0.2694        
REMARK   3     3  3.6781 -  3.2131    1.00     2389   129  0.2049 0.2478        
REMARK   3     4  3.2131 -  2.9193    1.00     2346   126  0.2524 0.2807        
REMARK   3     5  2.9193 -  2.7101    1.00     2346   150  0.3324 0.4125        
REMARK   3                                                                      
REMARK   3  BULK SOLVENT MODELLING.                                             
REMARK   3   METHOD USED        : FLAT BULK SOLVENT MODEL                       
REMARK   3   SOLVENT RADIUS     : 1.10                                          
REMARK   3   SHRINKAGE RADIUS   : 1.01                                          
REMARK   3   K_SOL              : 0.38                                          
REMARK   3   B_SOL              : 49.99                                         
REMARK   3                                                                      
REMARK   3  ERROR ESTIMATES.                                                    
REMARK   3   COORDINATE ERROR (MAXIMUM-LIKELIHOOD BASED)     : 0.420            
REMARK   3   PHASE ERROR (DEGREES, MAXIMUM-LIKELIHOOD BASED) : 27.650           
REMARK   3                                                                      
REMARK   3  B VALUES.                                                           
REMARK   3   FROM WILSON PLOT           (A**2) : 62.32                          
REMARK   3   MEAN B VALUE      (OVERALL, A**2) : 68.86                          
REMARK   3   OVERALL ANISOTROPIC B VALUE.                                       
REMARK   3    B11 (A**2) : 0.59820                                              
REMARK   3    B22 (A**2) : 0.59820                                              
REMARK   3    B33 (A**2) : -1.19650                                             
REMARK   3    B12 (A**2) : 0.00000                                              
REMARK   3    B13 (A**2) : 0.00000                                              
REMARK   3    B23 (A**2) : 0.00000                                              
REMARK   3                                                                      
REMARK   3  TWINNING INFORMATION.                                               
REMARK   3   FRACTION: NULL                                                     
REMARK   3   OPERATOR: NULL                                                     
REMARK   3                                                                      
REMARK   3  DEVIATIONS FROM IDEAL VALUES.                                       
REMARK   3                 RMSD          COUNT                                  
REMARK   3   BOND      :  0.005           3025                                  
REMARK   3   ANGLE     :  0.976           4117                                  
REMARK   3   CHIRALITY :  0.054            496                                  
REMARK   3   PLANARITY :  0.004            526                                  
REMARK   3   DIHEDRAL  : 14.802           1052                                  
REMARK   3                                                                      
REMARK   3  TLS DETAILS                                                         
REMARK   3   NUMBER OF TLS GROUPS  : 2                                          
REMARK   3   TLS GROUP : 1                                                      
REMARK   3    SELECTION: CHAIN A AND RESID 240:423                              
REMARK   3    ORIGIN FOR THE GROUP (A):  -1.5196  14.5882 -24.7750              
REMARK   3    T TENSOR                                                          
REMARK   3      T11:   0.2920 T22:   0.3296                                     
REMARK   3      T33:   0.2708 T12:  -0.0185                                     
REMARK   3      T13:  -0.0074 T23:  -0.0377                                     
REMARK   3    L TENSOR                                                          
REMARK   3      L11:   0.4781 L22:   0.4983                                     
REMARK   3      L33:   1.2863 L12:   0.1882                                     
REMARK   3      L13:  -0.4262 L23:  -0.2998                                     
REMARK   3    S TENSOR                                                          
REMARK   3      S11:   0.0570 S12:   0.0408 S13:   0.0716                       
REMARK   3      S21:  -0.0635 S22:   0.1864 S23:  -0.0169                       
REMARK   3      S31:  -0.1583 S32:   0.0862 S33:  -0.1829                       
REMARK   3   TLS GROUP : 2                                                      
REMARK   3    SELECTION: CHAIN A AND RESID 12:239                               
REMARK   3    ORIGIN FOR THE GROUP (A): -40.6262  18.9853 -19.4826              
REMARK   3    T TENSOR                                                          
REMARK   3      T11:   0.2709 T22:   0.3510                                     
REMARK   3      T33:   0.1797 T12:   0.0521                                     
REMARK   3      T13:   0.0044 T23:  -0.0254                                     
REMARK   3    L TENSOR                                                          
REMARK   3      L11:   1.4331 L22:   0.9299                                     
REMARK   3      L33:   0.3321 L12:  -0.1573                                     
REMARK   3      L13:   0.6600 L23:   0.0393                                     
REMARK   3    S TENSOR                                                          
REMARK   3      S11:  -0.0662 S12:  -0.0100 S13:  -0.0268                       
REMARK   3      S21:  -0.0739 S22:  -0.0523 S23:   0.2120                       
REMARK   3      S31:   0.0679 S32:  -0.1257 S33:   0.0786                       
REMARK   3                                                                      
REMARK   3  NCS DETAILS                                                         
REMARK   3   NUMBER OF NCS GROUPS : NULL                                        
REMARK   3                                                                      
REMARK   3  OTHER REFINEMENT REMARKS: NULL                                      
REMARK   4                                                                      
REMARK   4 5E4V COMPLIES WITH FORMAT V. 3.30, 13-JUL-11                         
REMARK 100                                                                      
REMARK 100 THIS ENTRY HAS BEEN PROCESSED BY RCSB ON 07-OCT-15.                  
REMARK 100 THE DEPOSITION ID IS D_1000209235.                                   
REMARK 200                                                                      
REMARK 200 EXPERIMENTAL DETAILS                                                 
REMARK 200  EXPERIMENT TYPE                : X-RAY DIFFRACTION                  
REMARK 200  DATE OF DATA COLLECTION        : 24-JAN-15                          
REMARK 200  TEMPERATURE           (KELVIN) : 100                                
REMARK 200  PH                             : 5.2                                
REMARK 200  NUMBER OF CRYSTALS USED        : 1                                  
REMARK 200                                                                      
REMARK 200  SYNCHROTRON              (Y/N) : Y                                  
REMARK 200  RADIATION SOURCE               : DIAMOND                            
REMARK 200  BEAMLINE                       : I03                                
REMARK 200  X-RAY GENERATOR MODEL          : NULL                               
REMARK 200  MONOCHROMATIC OR LAUE    (M/L) : M                                  
REMARK 200  WAVELENGTH OR RANGE        (A) : 0.9763                             
REMARK 200  MONOCHROMATOR                  : NULL                               
REMARK 200  OPTICS                         : FOCUSED BEAM                       
REMARK 200                                                                      
REMARK 200  DETECTOR TYPE                  : PIXEL                              
REMARK 200  DETECTOR MANUFACTURER          : DECTRIS PILATUS 6M                 
REMARK 200  INTENSITY-INTEGRATION SOFTWARE : XIA2 0.3.8.0                       
REMARK 200  DATA SCALING SOFTWARE          : XIA2 0.3.8.0                       
REMARK 200                                                                      
REMARK 200  NUMBER OF UNIQUE REFLECTIONS   : 12618                              
REMARK 200  RESOLUTION RANGE HIGH      (A) : 2.710                              
REMARK 200  RESOLUTION RANGE LOW       (A) : 94.070                             
REMARK 200  REJECTION CRITERIA  (SIGMA(I)) : NULL                               
REMARK 200                                                                      
REMARK 200 OVERALL.                                                             
REMARK 200  COMPLETENESS FOR RANGE     (%) : 100.0                              
REMARK 200  DATA REDUNDANCY                : 5.100                              
REMARK 200  R MERGE                    (I) : 0.12300                            
REMARK 200  R SYM                      (I) : NULL                               
REMARK 200  <I/SIGMA(I)> FOR THE DATA SET  : 7.5000                             
REMARK 200                                                                      
REMARK 200 IN THE HIGHEST RESOLUTION SHELL.                                     
REMARK 200  HIGHEST RESOLUTION SHELL, RANGE HIGH (A) : 2.71                     
REMARK 200  HIGHEST RESOLUTION SHELL, RANGE LOW  (A) : 2.86                     
REMARK 200  COMPLETENESS FOR SHELL     (%) : 100.0                              
REMARK 200  DATA REDUNDANCY IN SHELL       : 4.90                               
REMARK 200  R MERGE FOR SHELL          (I) : 0.89300                            
REMARK 200  R SYM FOR SHELL            (I) : NULL                               
REMARK 200  <I/SIGMA(I)> FOR SHELL         : 1.600                              
REMARK 200                                                                      
REMARK 200 DIFFRACTION PROTOCOL: SINGLE WAVELENGTH                              
REMARK 200 METHOD USED TO DETERMINE THE STRUCTURE: MOLECULAR REPLACEMENT        
REMARK 200 SOFTWARE USED: PHASER 2.5.5                                          
REMARK 200 STARTING MODEL: 4CO6                                                 
REMARK 200                                                                      
REMARK 200 REMARK: NULL                                                         
REMARK 280                                                                      
REMARK 280 CRYSTAL                                                              
REMARK 280 SOLVENT CONTENT, VS   (%): 47.24                                     
REMARK 280 MATTHEWS COEFFICIENT, VM (ANGSTROMS**3/DA): 2.33                     
REMARK 280                                                                      
REMARK 280 CRYSTALLIZATION CONDITIONS: PEG 4000, SODIUM CITRATE, PH 5.2,        
REMARK 280  VAPOR DIFFUSION, SITTING DROP, TEMPERATURE 295K                     
REMARK 290                                                                      
REMARK 290 CRYSTALLOGRAPHIC SYMMETRY                                            
REMARK 290 SYMMETRY OPERATORS FOR SPACE GROUP: P 31 2 1                         
REMARK 290                                                                      
REMARK 290      SYMOP   SYMMETRY                                                
REMARK 290     NNNMMM   OPERATOR                                                
REMARK 290       1555   X,Y,Z                                                   
REMARK 290       2555   -Y,X-Y,Z+1/3                                            
REMARK 290       3555   -X+Y,-X,Z+2/3                                           
REMARK 290       4555   Y,X,-Z                                                  
REMARK 290       5555   X-Y,-Y,-Z+2/3                                           
REMARK 290       6555   -X,-X+Y,-Z+1/3                                          
REMARK 290                                                                      
REMARK 290     WHERE NNN -> OPERATOR NUMBER                                     
REMARK 290           MMM -> TRANSLATION VECTOR                                  
REMARK 290                                                                      
REMARK 290 CRYSTALLOGRAPHIC SYMMETRY TRANSFORMATIONS                            
REMARK 290 THE FOLLOWING TRANSFORMATIONS OPERATE ON THE ATOM/HETATM             
REMARK 290 RECORDS IN THIS ENTRY TO PRODUCE CRYSTALLOGRAPHICALLY                
REMARK 290 RELATED MOLECULES.                                                   
REMARK 290   SMTRY1   1  1.000000  0.000000  0.000000        0.00000            
REMARK 290   SMTRY2   1  0.000000  1.000000  0.000000        0.00000            
REMARK 290   SMTRY3   1  0.000000  0.000000  1.000000        0.00000            
REMARK 290   SMTRY1   2 -0.500000 -0.866025  0.000000        0.00000            
REMARK 290   SMTRY2   2  0.866025 -0.500000  0.000000        0.00000            
REMARK 290   SMTRY3   2  0.000000  0.000000  1.000000       31.40333            
REMARK 290   SMTRY1   3 -0.500000  0.866025  0.000000        0.00000            
REMARK 290   SMTRY2   3 -0.866025 -0.500000  0.000000        0.00000            
REMARK 290   SMTRY3   3  0.000000  0.000000  1.000000       62.80667            
REMARK 290   SMTRY1   4 -0.500000  0.866025  0.000000        0.00000            
REMARK 290   SMTRY2   4  0.866025  0.500000  0.000000        0.00000            
REMARK 290   SMTRY3   4  0.000000  0.000000 -1.000000        0.00000            
REMARK 290   SMTRY1   5  1.000000  0.000000  0.000000        0.00000            
REMARK 290   SMTRY2   5  0.000000 -1.000000  0.000000        0.00000            
REMARK 290   SMTRY3   5  0.000000  0.000000 -1.000000       62.80667            
REMARK 290   SMTRY1   6 -0.500000 -0.866025  0.000000        0.00000            
REMARK 290   SMTRY2   6 -0.866025  0.500000  0.000000        0.00000            
REMARK 290   SMTRY3   6  0.000000  0.000000 -1.000000       31.40333            
REMARK 290                                                                      
REMARK 290 REMARK: NULL                                                         
REMARK 300                                                                      
REMARK 300 BIOMOLECULE: 1                                                       
REMARK 300 SEE REMARK 350 FOR THE AUTHOR PROVIDED AND/OR PROGRAM                
REMARK 300 GENERATED ASSEMBLY INFORMATION FOR THE STRUCTURE IN                  
REMARK 300 THIS ENTRY. THE REMARK MAY ALSO PROVIDE INFORMATION ON               
REMARK 300 BURIED SURFACE AREA.                                                 
REMARK 350                                                                      
REMARK 350 COORDINATES FOR A COMPLETE MULTIMER REPRESENTING THE KNOWN           
REMARK 350 BIOLOGICALLY SIGNIFICANT OLIGOMERIZATION STATE OF THE                
REMARK 350 MOLECULE CAN BE GENERATED BY APPLYING BIOMT TRANSFORMATIONS          
REMARK 350 GIVEN BELOW.  BOTH NON-CRYSTALLOGRAPHIC AND                          
REMARK 350 CRYSTALLOGRAPHIC OPERATIONS ARE GIVEN.                               
REMARK 350                                                                      
REMARK 350 BIOMOLECULE: 1                                                       
REMARK 350 SOFTWARE DETERMINED QUATERNARY STRUCTURE: DIMERIC                    
REMARK 350 SOFTWARE USED: PISA                                                  
REMARK 350 TOTAL BURIED SURFACE AREA: 6520 ANGSTROM**2                          
REMARK 350 SURFACE AREA OF THE COMPLEX: 35760 ANGSTROM**2                       
REMARK 350 CHANGE IN SOLVENT FREE ENERGY: -73.0 KCAL/MOL                        
REMARK 350 APPLY THE FOLLOWING TO CHAINS: A                                     
REMARK 350   BIOMT1   1  1.000000  0.000000  0.000000        0.00000            
REMARK 350   BIOMT2   1  0.000000  1.000000  0.000000        0.00000            
REMARK 350   BIOMT3   1  0.000000  0.000000  1.000000        0.00000            
REMARK 350   BIOMT1   2 -0.500000 -0.866025  0.000000        0.00000            
REMARK 350   BIOMT2   2 -0.866025  0.500000  0.000000        0.00000            
REMARK 350   BIOMT3   2  0.000000  0.000000 -1.000000      -62.80667            
REMARK 465                                                                      
REMARK 465 MISSING RESIDUES                                                     
REMARK 465 THE FOLLOWING RESIDUES WERE NOT LOCATED IN THE                       
REMARK 465 EXPERIMENT. (M=MODEL NUMBER; RES=RESIDUE NAME; C=CHAIN               
REMARK 465 IDENTIFIER; SSSEQ=SEQUENCE NUMBER; I=INSERTION CODE.)                
REMARK 465                                                                      
REMARK 465   M RES C SSSEQI                                                     
REMARK 465     SER A     1                                                      
REMARK 465     THR A     2                                                      
REMARK 465     SER A     3                                                      
REMARK 465     GLY A     4                                                      
REMARK 465     SER A     5                                                      
REMARK 465     GLY A     6                                                      
REMARK 465     GLY A     7                                                      
REMARK 465     ALA A     8                                                      
REMARK 465     ILE A     9                                                      
REMARK 465     ARG A    10                                                      
REMARK 465     GLY A    11                                                      
REMARK 465     ARG A   100                                                      
REMARK 465     GLY A   101                                                      
REMARK 465     HIS A   114                                                      
REMARK 465     ASP A   115                                                      
REMARK 465     ASP A   116                                                      
REMARK 465     PRO A   117                                                      
REMARK 465     ILE A   118                                                      
REMARK 465     SER A   119                                                      
REMARK 465     SER A   120                                                      
REMARK 465     ILE A   428                                                      
REMARK 465     SER A   429                                                      
REMARK 465     ASP A   430                                                      
REMARK 465     ASN A   431                                                      
REMARK 465     PRO A   432                                                      
REMARK 465     GLY A   433                                                      
REMARK 465     GLN A   434                                                      
REMARK 465     GLU A   435                                                      
REMARK 465     ARG A   436                                                      
REMARK 465     ALA A   437                                                      
REMARK 470                                                                      
REMARK 470 MISSING ATOM                                                         
REMARK 470 THE FOLLOWING RESIDUES HAVE MISSING ATOMS (M=MODEL NUMBER;           
REMARK 470 RES=RESIDUE NAME; C=CHAIN IDENTIFIER; SSEQ=SEQUENCE NUMBER;          
REMARK 470 I=INSERTION CODE):                                                   
REMARK 470   M RES CSSEQI  ATOMS                                                
REMARK 470     ILE A  12    CG1  CG2  CD1                                       
REMARK 470     GLU A  63    CG   CD   OE1  OE2                                  
REMARK 470     ARG A  81    CG   CD   NE   CZ   NH1  NH2                        
REMARK 470     GLN A  90    CG   CD   OE1  NE2                                  
REMARK 470     THR A 102    OG1  CG2                                            
REMARK 470     ASN A 103    CG   OD1  ND2                                       
REMARK 470     MET A 104    CG   SD   CE                                        
REMARK 470     GLU A 105    CG   CD   OE1  OE2                                  
REMARK 470     ASP A 106    CG   OD1  OD2                                       
REMARK 470     GLU A 107    CG   CD   OE1  OE2                                  
REMARK 470     ASP A 109    CG   OD1  OD2                                       
REMARK 470     GLN A 110    CG   CD   OE1  NE2                                  
REMARK 470     SER A 113    OG                                                  
REMARK 470     ARG A 124    CG   CD   NE   CZ   NH1  NH2                        
REMARK 470     LYS A 131    CG   CD   CE   NZ                                   
REMARK 470     GLN A 139    CD   OE1  NE2                                       
REMARK 470     GLU A 142    CG   CD   OE1  OE2                                  
REMARK 470     LYS A 161    CD   CE   NZ                                        
REMARK 470     ASP A 171    CG   OD1  OD2                                       
REMARK 470     SER A 172    OG                                                  
REMARK 470     ARG A 175    CG   CD   NE   CZ   NH1  NH2                        
REMARK 470     ILE A 178    CD1                                                 
REMARK 470     LYS A 179    CD   CE   NZ                                        
REMARK 470     GLN A 183    CG   CD   OE1  NE2                                  
REMARK 470     ARG A 184    CG   CD   NE   CZ   NH1  NH2                        
REMARK 470     ARG A 185    CG   CD   NE   CZ   NH1  NH2                        
REMARK 470     ARG A 191    CZ   NH1  NH2                                       
REMARK 470     ARG A 194    NE   CZ   NH1  NH2                                  
REMARK 470     LYS A 195    CD   CE   NZ                                        
REMARK 470     LYS A 222    NZ                                                  
REMARK 470     ASN A 227    CG   OD1  ND2                                       
REMARK 470     LYS A 228    NZ                                                  
REMARK 470     ARG A 230    CG   CD   NE   CZ   NH1  NH2                        
REMARK 470     GLU A 233    CD   OE1  OE2                                       
REMARK 470     ILE A 238    CD1                                                 
REMARK 470     HIS A 268    CG   ND1  CD2  CE1  NE2                             
REMARK 470     GLU A 289    OE1  OE2                                            
REMARK 470     GLU A 298    CG   CD   OE1  OE2                                  
REMARK 470     ILE A 301    CD1                                                 
REMARK 470     ASN A 303    CG   OD1  ND2                                       
REMARK 470     LYS A 304    CG   CD   CE   NZ                                   
REMARK 470     SER A 327    OG                                                  
REMARK 470     LEU A 331    CG   CD1  CD2                                       
REMARK 470     ARG A 344    NE   CZ   NH1  NH2                                  
REMARK 470     ARG A 352    NE   CZ   NH1  NH2                                  
REMARK 470     LYS A 356    CD   CE   NZ                                        
REMARK 470     ASP A 371    CG   OD1  OD2                                       
REMARK 470     GLU A 392    CG   CD   OE1  OE2                                  
REMARK 470     GLU A 393    CG   CD   OE1  OE2                                  
REMARK 470     ARG A 396    CZ   NH1  NH2                                       
REMARK 470     LYS A 399    CD   CE   NZ                                        
REMARK 470     GLU A 403    CG   CD   OE1  OE2                                  
REMARK 470     ARG A 406    NE   CZ   NH1  NH2                                  
REMARK 470     LYS A 409    CG   CD   CE   NZ                                   
REMARK 470     GLU A 411    CG   CD   OE1  OE2                                  
REMARK 470     LEU A 416    CG   CD1  CD2                                       
REMARK 470     ILE A 418    CG1  CG2  CD1                                       
REMARK 470     GLU A 419    CG   CD   OE1  OE2                                  
REMARK 470     GLU A 420    CG   CD   OE1  OE2                                  
REMARK 470     MET A 422    CG   SD   CE                                        
REMARK 470     TRP A 425    CG   CD1  CD2  NE1  CE2  CE3  CZ2                   
REMARK 470     TRP A 425    CZ3  CH2                                            
REMARK 470     GLU A 427    CG   CD   OE1  OE2                                  
REMARK 500                                                                      
REMARK 500 GEOMETRY AND STEREOCHEMISTRY                                         
REMARK 500 SUBTOPIC: TORSION ANGLES                                             
REMARK 500                                                                      
REMARK 500 TORSION ANGLES OUTSIDE THE EXPECTED RAMACHANDRAN REGIONS:            
REMARK 500 (M=MODEL NUMBER; RES=RESIDUE NAME; C=CHAIN IDENTIFIER;               
REMARK 500 SSEQ=SEQUENCE NUMBER; I=INSERTION CODE).                             
REMARK 500                                                                      
REMARK 500 STANDARD TABLE:                                                      
REMARK 500 FORMAT:(10X,I3,1X,A3,1X,A1,I4,A1,4X,F7.2,3X,F7.2)                    
REMARK 500                                                                      
REMARK 500 EXPECTED VALUES: GJ KLEYWEGT AND TA JONES (1996). PHI/PSI-           
REMARK 500 CHOLOGY: RAMACHANDRAN REVISITED. STRUCTURE 4, 1395 - 1400            
REMARK 500                                                                      
REMARK 500  M RES CSSEQI        PSI       PHI                                   
REMARK 500    SER A  88      114.30   -171.60                                   
REMARK 500    MET A 104       43.50    -96.21                                   
REMARK 500    GLN A 122       59.37      8.75                                   
REMARK 500    ARG A 124        1.97    -63.31                                   
REMARK 500    TRP A 127     -154.75   -165.96                                   
REMARK 500    ALA A 165     -120.49     60.22                                   
REMARK 500    ALA A 170      -39.06   -140.35                                   
REMARK 500    SER A 172      -79.07    -85.04                                   
REMARK 500    GLN A 183      121.46   -174.67                                   
REMARK 500    ARG A 184       57.90    -93.88                                   
REMARK 500    ASN A 227       55.06     80.19                                   
REMARK 500    TYR A 310       51.86   -164.04                                   
REMARK 500    SER A 327      121.46    178.98                                   
REMARK 500    MET A 328      153.78     84.72                                   
REMARK 500    ASN A 332       82.32   -160.49                                   
REMARK 500    ALA A 410     -126.72    -48.56                                   
REMARK 500    GLU A 411      101.06    -53.69                                   
REMARK 500    PRO A 412     -107.00    -72.36                                   
REMARK 500                                                                      
REMARK 500 REMARK: NULL                                                         
DBREF  5E4V A    2   389  UNP    Q89933   NCAP_MEASF      21    408             
DBREF  5E4V A  390   437  UNP    Q77M42   Q77M42_MEASM     1     48             
SEQADV 5E4V SER A    1  UNP  Q89933              EXPRESSION TAG                 
SEQRES   1 A  437  SER THR SER GLY SER GLY GLY ALA ILE ARG GLY ILE LYS          
SEQRES   2 A  437  HIS ILE ILE ILE VAL PRO ILE PRO GLY ASP SER SER ILE          
SEQRES   3 A  437  THR THR ARG SER ARG LEU LEU ASP ARG LEU VAL ARG LEU          
SEQRES   4 A  437  ILE GLY ASN PRO ASP VAL SER GLY PRO LYS LEU THR GLY          
SEQRES   5 A  437  ALA LEU ILE GLY ILE LEU SER LEU PHE VAL GLU SER PRO          
SEQRES   6 A  437  GLY GLN LEU ILE GLN ARG ILE THR ASP ASP PRO ASP VAL          
SEQRES   7 A  437  SER ILE ARG LEU LEU GLU VAL VAL GLN SER ASP GLN SER          
SEQRES   8 A  437  GLN SER GLY LEU THR PHE ALA SER ARG GLY THR ASN MET          
SEQRES   9 A  437  GLU ASP GLU ALA ASP GLN TYR PHE SER HIS ASP ASP PRO          
SEQRES  10 A  437  ILE SER SER ASP GLN SER ARG PHE GLY TRP PHE GLU ASN          
SEQRES  11 A  437  LYS GLU ILE SER ASP ILE GLU VAL GLN ASP PRO GLU GLY          
SEQRES  12 A  437  PHE ASN MET ILE LEU GLY THR ILE LEU ALA GLN ILE TRP          
SEQRES  13 A  437  VAL LEU LEU ALA LYS ALA VAL THR ALA PRO ASP THR ALA          
SEQRES  14 A  437  ALA ASP SER GLU LEU ARG ARG TRP ILE LYS TYR THR GLN          
SEQRES  15 A  437  GLN ARG ARG VAL VAL GLY GLU PHE ARG LEU GLU ARG LYS          
SEQRES  16 A  437  TRP LEU ASP VAL VAL ARG ASN ARG ILE ALA GLU ASP LEU          
SEQRES  17 A  437  SER LEU ARG ARG PHE MET VAL ALA LEU ILE LEU ASP ILE          
SEQRES  18 A  437  LYS ARG THR PRO GLY ASN LYS PRO ARG ILE ALA GLU MET          
SEQRES  19 A  437  ILE CYS ASP ILE ASP THR TYR ILE VAL GLU ALA GLY LEU          
SEQRES  20 A  437  ALA SER PHE ILE LEU THR ILE LYS PHE GLY ILE GLU THR          
SEQRES  21 A  437  MET TYR PRO ALA LEU GLY LEU HIS GLU PHE ALA GLY GLU          
SEQRES  22 A  437  LEU SER THR LEU GLU SER LEU MET ASN LEU TYR GLN GLN          
SEQRES  23 A  437  MET GLY GLU THR ALA PRO TYR MET VAL ILE LEU GLU ASN          
SEQRES  24 A  437  SER ILE GLN ASN LYS PHE SER ALA GLY SER TYR PRO LEU          
SEQRES  25 A  437  LEU TRP SER TYR ALA MET GLY VAL GLY VAL GLU LEU GLU          
SEQRES  26 A  437  ASN SER MET GLY GLY LEU ASN PHE GLY ARG SER TYR PHE          
SEQRES  27 A  437  ASP PRO ALA TYR PHE ARG LEU GLY GLN GLU MET VAL ARG          
SEQRES  28 A  437  ARG SER ALA GLY LYS VAL SER SER THR LEU ALA SER GLU          
SEQRES  29 A  437  LEU GLY ILE THR ALA GLU ASP ALA ARG LEU VAL SER GLU          
SEQRES  30 A  437  ILE ALA MET HIS THR THR GLU ASP LYS ILE SER ARG MET          
SEQRES  31 A  437  ALA GLU GLU GLN ALA ARG HIS VAL LYS ASN GLY LEU GLU          
SEQRES  32 A  437  CYS ILE ARG ALA LEU LYS ALA GLU PRO ILE GLY SER LEU          
SEQRES  33 A  437  ALA ILE GLU GLU ALA MET ALA ALA TRP SER GLU ILE SER          
SEQRES  34 A  437  ASP ASN PRO GLY GLN GLU ARG ALA                              
FORMUL   2  HOH   *9(H2 O)                                                      
HELIX    1 AA1 SER A   25  ASN A   42  1                                  18    
HELIX    2 AA2 SER A   46  SER A   59  1                                  14    
HELIX    3 AA3 SER A   64  THR A   73  1                                  10    
HELIX    4 AA4 MET A  104  PHE A  112  1                                   9    
HELIX    5 AA5 ASP A  140  ALA A  165  1                                  26    
HELIX    6 AA6 THR A  168  GLN A  182  1                                  15    
HELIX    7 AA7 VAL A  187  ARG A  191  5                                   5    
HELIX    8 AA8 GLU A  193  ASP A  207  1                                  15    
HELIX    9 AA9 ASP A  207  ARG A  223  1                                  17    
HELIX   10 AB1 PRO A  229  LEU A  247  1                                  19    
HELIX   11 AB2 LEU A  247  ILE A  258  1                                  12    
HELIX   12 AB3 TYR A  262  GLU A  269  5                                   8    
HELIX   13 AB4 PHE A  270  MET A  287  1                                  18    
HELIX   14 AB5 GLY A  288  PRO A  292  5                                   5    
HELIX   15 AB6 TYR A  293  GLU A  298  1                                   6    
HELIX   16 AB7 GLU A  298  PHE A  305  1                                   8    
HELIX   17 AB8 SER A  306  SER A  309  5                                   4    
HELIX   18 AB9 TYR A  310  ASN A  326  1                                  17    
HELIX   19 AC1 ASP A  339  GLY A  366  1                                  28    
HELIX   20 AC2 THR A  368  ASP A  385  1                                  18    
HELIX   21 AC3 ASP A  385  ALA A  410  1                                  26    
HELIX   22 AC4 GLY A  414  GLU A  427  1                                  14    
SHEET    1 AA1 3 HIS A  14  PRO A  21  0                                        
SHEET    2 AA1 3 VAL A  78  GLN A  87  1  O  SER A  79   N  HIS A  14           
SHEET    3 AA1 3 LEU A  95  PHE A  97 -1  O  THR A  96   N  VAL A  86           
CISPEP   1 ALA A   98    SER A   99          0         2.81                     
CISPEP   2 GLN A  183    ARG A  184          0        10.41                     
CISPEP   3 GLY A  226    ASN A  227          0         2.38                     
CISPEP   4 SER A  327    MET A  328          0         6.62                     
CRYST1   91.140   91.140   94.210  90.00  90.00 120.00 P 31 2 1      6          
ORIGX1      1.000000  0.000000  0.000000        0.00000                         
ORIGX2      0.000000  1.000000  0.000000        0.00000                         
ORIGX3      0.000000  0.000000  1.000000        0.00000                         
SCALE1      0.010972  0.006335  0.000000        0.00000                         
SCALE2      0.000000  0.012670  0.000000        0.00000                         
SCALE3      0.000000  0.000000  0.010615        0.00000                         
ATOM      1  N   ILE A  12     -41.531  16.235   7.865  1.00 84.83           N  
ANISOU    1  N   ILE A  12    10574  13371   8288    718   1224    197       N  
ATOM      2  CA  ILE A  12     -40.484  15.223   7.890  1.00 91.85           C  
ANISOU    2  CA  ILE A  12    11556  14157   9186    660   1189    332       C  
ATOM      3  C   ILE A  12     -39.791  15.140   6.536  1.00 82.80           C  
ANISOU    3  C   ILE A  12    10455  12802   8204    639   1097    319       C  
ATOM      4  O   ILE A  12     -38.707  15.692   6.346  1.00 79.80           O  
ANISOU    4  O   ILE A  12    10144  12335   7840    695   1008    265       O  
ATOM      5  CB  ILE A  12     -41.051  13.832   8.242  1.00101.95           C  
ANISOU    5  CB  ILE A  12    12807  15482  10448    548   1279    506       C  
ATOM      6  HA  ILE A  12     -39.816  15.464   8.565  1.00110.11           H  
ATOM      7  N   LYS A  13     -40.432  14.454   5.596  1.00 92.09           N  
ANISOU    7  N   LYS A  13    11586  13902   9501    559   1119    369       N  
ATOM      8  CA  LYS A  13     -39.845  14.192   4.286  1.00 98.76           C  
ANISOU    8  CA  LYS A  13    12470  14561  10492    530   1043    370       C  
ATOM      9  C   LYS A  13     -40.442  15.141   3.249  1.00 93.35           C  
ANISOU    9  C   LYS A  13    11731  13838   9901    567   1011    243       C  
ATOM     10  O   LYS A  13     -41.605  15.525   3.355  1.00 83.32           O  
ANISOU   10  O   LYS A  13    10372  12662   8622    574   1065    192       O  
ATOM     11  CB  LYS A  13     -40.108  12.737   3.889  1.00102.08           C  
ANISOU   11  CB  LYS A  13    12882  14911  10991    420   1073    507       C  
ATOM     12  CG  LYS A  13     -39.130  12.169   2.886  1.00 99.19           C  
ANISOU   12  CG  LYS A  13    12584  14364  10739    391    994    536       C  
ATOM     13  CD  LYS A  13     -39.490  10.755   2.500  1.00105.64           C  
ANISOU   13  CD  LYS A  13    13381  15111  11644    288   1015    656       C  
ATOM     14  CE  LYS A  13     -38.253   9.995   2.082  1.00113.72           C  
ANISOU   14  CE  LYS A  13    14489  15988  12731    265    945    712       C  
ATOM     15  NZ  LYS A  13     -38.577   8.905   1.128  1.00123.68           N  
ANISOU   15  NZ  LYS A  13    15727  17136  14130    186    931    766       N  
ATOM     16  H   LYS A  13     -41.220  14.124   5.694  1.00110.39           H  
ATOM     17  HA  LYS A  13     -38.877  14.337   4.323  1.00118.39           H  
ATOM     18  HB2 LYS A  13     -40.064  12.186   4.687  1.00122.38           H  
ATOM     19  HB3 LYS A  13     -40.995  12.677   3.501  1.00122.38           H  
ATOM     20  HG2 LYS A  13     -39.141  12.715   2.085  1.00118.91           H  
ATOM     21  HG3 LYS A  13     -38.241  12.162   3.275  1.00118.91           H  
ATOM     22  HD2 LYS A  13     -39.886  10.302   3.261  1.00126.65           H  
ATOM     23  HD3 LYS A  13     -40.109  10.770   1.754  1.00126.65           H  
ATOM     24  HE2 LYS A  13     -37.635  10.604   1.648  1.00136.35           H  
ATOM     25  HE3 LYS A  13     -37.840   9.600   2.865  1.00136.35           H  
ATOM     26  HZ1 LYS A  13     -37.834   8.473   0.897  1.00148.30           H  
ATOM     27  HZ2 LYS A  13     -39.141   8.329   1.505  1.00148.30           H  
ATOM     28  HZ3 LYS A  13     -38.955   9.244   0.397  1.00148.30           H  
ATOM     29  N   HIS A  14     -39.649  15.518   2.249  1.00 81.98           N  
ANISOU   29  N   HIS A  14    10339  12261   8550    590    923    195       N  
ATOM     30  CA  HIS A  14     -40.103  16.483   1.248  1.00 71.61           C  
ANISOU   30  CA  HIS A  14     8982  10904   7321    627    879     82       C  
ATOM     31  C   HIS A  14     -40.796  15.815   0.059  1.00 83.07           C  
ANISOU   31  C   HIS A  14    10396  12275   8892    554    885    111       C  
ATOM     32  O   HIS A  14     -40.191  15.008  -0.639  1.00 82.92           O  
ANISOU   32  O   HIS A  14    10425  12142   8938    507    855    174       O  
ATOM     33  CB  HIS A  14     -38.936  17.330   0.736  1.00 48.82           C  
ANISOU   33  CB  HIS A  14     6160   7921   4469    689    780     18       C  
ATOM     34  CG  HIS A  14     -39.344  18.366  -0.260  1.00 65.38           C  
ANISOU   34  CG  HIS A  14     8216   9974   6651    726    726    -86       C  
ATOM     35  ND1 HIS A  14     -39.372  18.128  -1.615  1.00 74.38           N  
ANISOU   35  ND1 HIS A  14     9358  11004   7900    686    691    -77       N  
ATOM     36  CD2 HIS A  14     -39.761  19.652  -0.102  1.00 73.68           C  
ANISOU   36  CD2 HIS A  14     9220  11078   7696    800    696   -202       C  
ATOM     37  CE1 HIS A  14     -39.782  19.220  -2.254  1.00 68.59           C  
ANISOU   37  CE1 HIS A  14     8585  10257   7220    730    641   -173       C  
ATOM     38  NE2 HIS A  14     -40.021  20.149  -1.342  1.00 74.08           N  
ANISOU   38  NE2 HIS A  14     9248  11045   7855    798    641   -249       N  
ATOM     39  H   HIS A  14     -38.848  15.232   2.127  1.00 98.27           H  
ATOM     40  HA  HIS A  14     -40.750  17.088   1.667  1.00 85.81           H  
ATOM     41  HB2 HIS A  14     -38.526  17.786   1.487  1.00 58.47           H  
ATOM     42  HB3 HIS A  14     -38.288  16.747   0.310  1.00 58.47           H  
ATOM     43  HD1 HIS A  14     -39.156  17.386  -1.993  1.00 89.14           H  
ATOM     44  HD2 HIS A  14     -39.851  20.107   0.704  1.00 88.30           H  
ATOM     45  HE1 HIS A  14     -39.882  19.314  -3.173  1.00 82.20           H  
ATOM     46  HE2 HIS A  14     -40.296  20.946  -1.509  1.00 88.78           H  
ATOM     47  N   ILE A  15     -42.059  16.165  -0.175  1.00 42.73           N  
ANISOU   47  N   ILE A  15     5197   7224   3816    551    919     58       N  
ATOM     48  CA  ILE A  15     -42.800  15.626  -1.313  1.00 53.77           C  
ANISOU   48  CA  ILE A  15     6553   8545   5331    489    915     72       C  
ATOM     49  C   ILE A  15     -42.768  16.541  -2.530  1.00 56.29           C  
ANISOU   49  C   ILE A  15     6873   8781   5735    528    833    -26       C  
ATOM     50  O   ILE A  15     -43.004  17.744  -2.427  1.00 64.73           O  
ANISOU   50  O   ILE A  15     7910   9893   6791    596    806   -126       O  
ATOM     51  CB  ILE A  15     -44.281  15.387  -0.979  1.00 68.01           C  
ANISOU   51  CB  ILE A  15     8250  10449   7142    453    996     78       C  
ATOM     52  CG1 ILE A  15     -44.416  14.468   0.233  1.00 68.95           C  
ANISOU   52  CG1 ILE A  15     8358  10665   7174    406   1085    191       C  
ATOM     53  CG2 ILE A  15     -44.999  14.792  -2.192  1.00 48.56           C  
ANISOU   53  CG2 ILE A  15     5747   7893   4811    389    978     91       C  
ATOM     54  CD1 ILE A  15     -45.845  14.099   0.545  1.00 64.55           C  
ANISOU   54  CD1 ILE A  15     7689  10205   6632    358   1173    218       C  
ATOM     55  H   ILE A  15     -42.510  16.713   0.311  1.00 51.17           H  
ATOM     56  HA  ILE A  15     -42.406  14.767  -1.570  1.00 64.41           H  
ATOM     57  HB  ILE A  15     -44.690  16.240  -0.766  1.00 81.50           H  
ATOM     58 HG12 ILE A  15     -43.927  13.647   0.061  1.00 82.62           H  
ATOM     59 HG13 ILE A  15     -44.047  14.916   1.010  1.00 82.62           H  
ATOM     60 HG21 ILE A  15     -45.922  14.649  -1.969  1.00 58.16           H  
ATOM     61 HG22 ILE A  15     -44.932  15.406  -2.927  1.00 58.16           H  
ATOM     62 HG23 ILE A  15     -44.584  13.958  -2.423  1.00 58.16           H  
ATOM     63 HD11 ILE A  15     -45.858  13.523   1.313  1.00 77.35           H  
ATOM     64 HD12 ILE A  15     -46.341  14.900   0.727  1.00 77.35           H  
ATOM     65 HD13 ILE A  15     -46.222  13.645  -0.212  1.00 77.35           H  
ATOM     66  N   ILE A  16     -42.489  15.949  -3.684  1.00 62.65           N  
ANISOU   66  N   ILE A  16     7710   9467   6627    485    790      4       N  
ATOM     67  CA  ILE A  16     -42.570  16.649  -4.955  1.00 59.32           C  
ANISOU   67  CA  ILE A  16     7285   8968   6285    507    717    -69       C  
ATOM     68  C   ILE A  16     -43.759  16.140  -5.759  1.00 66.60           C  
ANISOU   68  C   ILE A  16     8141   9868   7295    452    728    -70       C  
ATOM     69  O   ILE A  16     -43.787  14.983  -6.175  1.00 60.92           O  
ANISOU   69  O   ILE A  16     7434   9091   6622    388    738     -2       O  
ATOM     70  CB  ILE A  16     -41.299  16.430  -5.780  1.00 61.93           C  
ANISOU   70  CB  ILE A  16     7704   9185   6643    507    654    -45       C  
ATOM     71  CG1 ILE A  16     -40.101  17.064  -5.075  1.00 58.83           C  
ANISOU   71  CG1 ILE A  16     7370   8802   6180    566    630    -52       C  
ATOM     72  CG2 ILE A  16     -41.466  17.007  -7.179  1.00 70.93           C  
ANISOU   72  CG2 ILE A  16     8838  10253   7859    518    585   -103       C  
ATOM     73  CD1 ILE A  16     -38.776  16.726  -5.717  1.00 37.55           C  
ANISOU   73  CD1 ILE A  16     4756   6004   3508    562    582    -15       C  
ATOM     74  H   ILE A  16     -42.246  15.127  -3.757  1.00 75.06           H  
ATOM     75  HA  ILE A  16     -42.683  17.609  -4.798  1.00 71.07           H  
ATOM     76  HB  ILE A  16     -41.142  15.476  -5.857  1.00 74.20           H  
ATOM     77 HG12 ILE A  16     -40.202  18.029  -5.092  1.00 70.48           H  
ATOM     78 HG13 ILE A  16     -40.076  16.752  -4.157  1.00 70.48           H  
ATOM     79 HG21 ILE A  16     -40.659  16.858  -7.677  1.00 85.00           H  
ATOM     80 HG22 ILE A  16     -42.203  16.569  -7.612  1.00 85.00           H  
ATOM     81 HG23 ILE A  16     -41.639  17.948  -7.110  1.00 85.00           H  
ATOM     82 HD11 ILE A  16     -38.072  17.155  -5.225  1.00 44.95           H  
ATOM     83 HD12 ILE A  16     -38.655  15.773  -5.699  1.00 44.95           H  
ATOM     84 HD13 ILE A  16     -38.780  17.038  -6.625  1.00 44.95           H  
ATOM     85  N   ILE A  17     -44.744  17.006  -5.968  1.00 58.41           N  
ANISOU   85  N   ILE A  17     7032   8873   6290    481    718   -152       N  
ATOM     86  CA  ILE A  17     -45.883  16.673  -6.811  1.00 63.76           C  
ANISOU   86  CA  ILE A  17     7644   9521   7061    437    713   -166       C  
ATOM     87  C   ILE A  17     -45.458  16.721  -8.272  1.00 62.53           C  
ANISOU   87  C   ILE A  17     7539   9249   6972    433    626   -185       C  
ATOM     88  O   ILE A  17     -44.888  17.711  -8.725  1.00 48.53           O  
ANISOU   88  O   ILE A  17     5800   7447   5193    486    561   -238       O  
ATOM     89  CB  ILE A  17     -47.062  17.647  -6.595  1.00 74.89           C  
ANISOU   89  CB  ILE A  17     8956  11009   8490    473    721   -256       C  
ATOM     90  CG1 ILE A  17     -47.928  17.188  -5.421  1.00 69.56           C  
ANISOU   90  CG1 ILE A  17     8201  10452   7775    448    826   -223       C  
ATOM     91  CG2 ILE A  17     -47.919  17.746  -7.850  1.00 76.55           C  
ANISOU   91  CG2 ILE A  17     9122  11152   8810    452    665   -299       C  
ATOM     92  CD1 ILE A  17     -47.345  17.503  -4.071  1.00 77.85           C  
ANISOU   92  CD1 ILE A  17     9274  11604   8702    492    876   -215       C  
ATOM     93  H   ILE A  17     -44.775  17.797  -5.632  1.00 69.98           H  
ATOM     94  HA  ILE A  17     -46.188  15.764  -6.605  1.00 76.40           H  
ATOM     95  HB  ILE A  17     -46.706  18.526  -6.392  1.00 89.76           H  
ATOM     96 HG12 ILE A  17     -48.792  17.626  -5.480  1.00 83.35           H  
ATOM     97 HG13 ILE A  17     -48.044  16.226  -5.476  1.00 83.35           H  
ATOM     98 HG21 ILE A  17     -48.642  18.356  -7.687  1.00 91.74           H  
ATOM     99 HG22 ILE A  17     -47.377  18.067  -8.574  1.00 91.74           H  
ATOM    100 HG23 ILE A  17     -48.266  16.876  -8.061  1.00 91.74           H  
ATOM    101 HD11 ILE A  17     -47.943  17.186  -3.391  1.00 93.31           H  
ATOM    102 HD12 ILE A  17     -46.494  17.067  -3.989  1.00 93.31           H  
ATOM    103 HD13 ILE A  17     -47.234  18.454  -3.993  1.00 93.31           H  
ATOM    104  N   VAL A  18     -45.735  15.648  -9.005  1.00 62.99           N  
ANISOU  104  N   VAL A  18     7598   9241   7094    371    621   -142       N  
ATOM    105  CA  VAL A  18     -45.369  15.568 -10.413  1.00 58.99           C  
ANISOU  105  CA  VAL A  18     7139   8635   6640    368    543   -161       C  
ATOM    106  C   VAL A  18     -46.532  14.995 -11.216  1.00 57.16           C  
ANISOU  106  C   VAL A  18     6849   8368   6503    320    527   -174       C  
ATOM    107  O   VAL A  18     -46.915  13.845 -11.021  1.00 50.84           O  
ANISOU  107  O   VAL A  18     6023   7553   5739    262    564   -117       O  
ATOM    108  CB  VAL A  18     -44.112  14.695 -10.611  1.00 58.06           C  
ANISOU  108  CB  VAL A  18     7109   8450   6500    350    536    -99       C  
ATOM    109  CG1 VAL A  18     -43.804  14.515 -12.089  1.00 37.83           C  
ANISOU  109  CG1 VAL A  18     4589   5800   3985    346    464   -123       C  
ATOM    110  CG2 VAL A  18     -42.926  15.314  -9.892  1.00 54.14           C  
ANISOU  110  CG2 VAL A  18     6670   7979   5922    399    540    -90       C  
ATOM    111  H   VAL A  18     -46.138  14.949  -8.708  1.00 75.47           H  
ATOM    112  HA  VAL A  18     -45.175  16.468 -10.749  1.00 70.67           H  
ATOM    113  HB  VAL A  18     -44.273  13.809 -10.224  1.00 69.56           H  
ATOM    114 HG11 VAL A  18     -43.019  13.969 -12.180  1.00 45.28           H  
ATOM    115 HG12 VAL A  18     -44.551  14.088 -12.514  1.00 45.28           H  
ATOM    116 HG13 VAL A  18     -43.651  15.377 -12.483  1.00 45.28           H  
ATOM    117 HG21 VAL A  18     -42.155  14.758 -10.026  1.00 64.85           H  
ATOM    118 HG22 VAL A  18     -42.765  16.189 -10.251  1.00 64.85           H  
ATOM    119 HG23 VAL A  18     -43.126  15.376  -8.955  1.00 64.85           H  
ATOM    120  N   PRO A  19     -47.108  15.808 -12.115  1.00 64.36           N  
ANISOU  120  N   PRO A  19     7733   9261   7458    345    464   -246       N  
ATOM    121  CA  PRO A  19     -48.259  15.376 -12.919  1.00 68.69           C  
ANISOU  121  CA  PRO A  19     8223   9773   8101    307    435   -268       C  
ATOM    122  C   PRO A  19     -47.896  14.474 -14.102  1.00 60.82           C  
ANISOU  122  C   PRO A  19     7283   8682   7144    276    380   -253       C  
ATOM    123  O   PRO A  19     -46.899  14.702 -14.785  1.00 64.04           O  
ANISOU  123  O   PRO A  19     7770   9051   7513    304    334   -260       O  
ATOM    124  CB  PRO A  19     -48.861  16.696 -13.409  1.00 57.83           C  
ANISOU  124  CB  PRO A  19     6810   8413   6750    353    376   -352       C  
ATOM    125  CG  PRO A  19     -47.739  17.668 -13.388  1.00 55.82           C  
ANISOU  125  CG  PRO A  19     6623   8162   6426    410    344   -366       C  
ATOM    126  CD  PRO A  19     -46.796  17.236 -12.303  1.00 59.53           C  
ANISOU  126  CD  PRO A  19     7135   8664   6818    410    413   -308       C  
ATOM    127  HA  PRO A  19     -48.913  14.916 -12.352  1.00 82.31           H  
ATOM    128  HB2 PRO A  19     -49.201  16.585 -14.311  1.00 69.28           H  
ATOM    129  HB3 PRO A  19     -49.568  16.976 -12.807  1.00 69.28           H  
ATOM    130  HG2 PRO A  19     -47.289  17.657 -14.248  1.00 66.87           H  
ATOM    131  HG3 PRO A  19     -48.085  18.554 -13.200  1.00 66.87           H  
ATOM    132  HD2 PRO A  19     -45.877  17.345 -12.592  1.00 71.32           H  
ATOM    133  HD3 PRO A  19     -46.973  17.730 -11.487  1.00 71.32           H  
ATOM    134  N   ILE A  20     -48.722  13.456 -14.325  1.00 46.24           N  
ANISOU  134  N   ILE A  20     5389   6802   5378    222    384   -235       N  
ATOM    135  CA  ILE A  20     -48.527  12.492 -15.401  1.00 56.88           C  
ANISOU  135  CA  ILE A  20     6777   8059   6775    194    327   -232       C  
ATOM    136  C   ILE A  20     -49.857  12.262 -16.114  1.00 62.83           C  
ANISOU  136  C   ILE A  20     7458   8780   7634    166    281   -273       C  
ATOM    137  O   ILE A  20     -50.917  12.491 -15.533  1.00 61.52           O  
ANISOU  137  O   ILE A  20     7201   8660   7514    150    317   -278       O  
ATOM    138  CB  ILE A  20     -48.043  11.143 -14.850  1.00 66.29           C  
ANISOU  138  CB  ILE A  20     7988   9220   7980    147    370   -154       C  
ATOM    139  CG1 ILE A  20     -49.008  10.646 -13.772  1.00 64.07           C  
ANISOU  139  CG1 ILE A  20     7614   8984   7745     96    443    -99       C  
ATOM    140  CG2 ILE A  20     -46.639  11.270 -14.274  1.00 46.69           C  
ANISOU  140  CG2 ILE A  20     5585   6753   5401    175    401   -116       C  
ATOM    141  CD1 ILE A  20     -49.028   9.148 -13.614  1.00 74.96           C  
ANISOU  141  CD1 ILE A  20     8984  10303   9196     31    452    -26       C  
ATOM    142  H   ILE A  20     -49.422  13.300 -13.852  1.00 55.37           H  
ATOM    143  HA  ILE A  20     -47.871  12.831 -16.045  1.00 68.14           H  
ATOM    144  HB  ILE A  20     -48.026  10.498 -15.574  1.00 79.44           H  
ATOM    145 HG12 ILE A  20     -48.748  11.030 -12.920  1.00 76.77           H  
ATOM    146 HG13 ILE A  20     -49.906  10.932 -14.001  1.00 76.77           H  
ATOM    147 HG21 ILE A  20     -46.361  10.415 -13.937  1.00 55.91           H  
ATOM    148 HG22 ILE A  20     -46.042  11.559 -14.968  1.00 55.91           H  
ATOM    149 HG23 ILE A  20     -46.651  11.914 -13.562  1.00 55.91           H  
ATOM    150 HD11 ILE A  20     -49.653   8.915 -12.923  1.00 89.84           H  
ATOM    151 HD12 ILE A  20     -49.296   8.750 -14.446  1.00 89.84           H  
ATOM    152 HD13 ILE A  20     -48.148   8.847 -13.374  1.00 89.84           H  
ATOM    153  N   PRO A  21     -49.814  11.803 -17.375  1.00 68.21           N  
ANISOU  153  N   PRO A  21     8177   9386   8355    162    201   -307       N  
ATOM    154  CA  PRO A  21     -51.068  11.549 -18.094  1.00 76.16           C  
ANISOU  154  CA  PRO A  21     9117  10354   9467    138    144   -351       C  
ATOM    155  C   PRO A  21     -51.866  10.403 -17.477  1.00 73.99           C  
ANISOU  155  C   PRO A  21     8763  10058   9292     72    185   -300       C  
ATOM    156  O   PRO A  21     -51.281   9.466 -16.934  1.00 76.40           O  
ANISOU  156  O   PRO A  21     9090  10344   9594     41    226   -234       O  
ATOM    157  CB  PRO A  21     -50.601  11.187 -19.510  1.00 73.25           C  
ANISOU  157  CB  PRO A  21     8823   9914   9096    154     51   -394       C  
ATOM    158  CG  PRO A  21     -49.206  11.719 -19.612  1.00 65.19           C  
ANISOU  158  CG  PRO A  21     7896   8914   7957    199     60   -386       C  
ATOM    159  CD  PRO A  21     -48.638  11.592 -18.234  1.00 60.23           C  
ANISOU  159  CD  PRO A  21     7266   8330   7288    188    155   -317       C  
ATOM    160  HA  PRO A  21     -51.620  12.359 -18.125  1.00 91.28           H  
ATOM    161  HB2 PRO A  21     -50.609  10.223 -19.619  1.00 87.79           H  
ATOM    162  HB3 PRO A  21     -51.178  11.611 -20.163  1.00 87.79           H  
ATOM    163  HG2 PRO A  21     -48.698  11.186 -20.243  1.00 78.11           H  
ATOM    164  HG3 PRO A  21     -49.230  12.648 -19.889  1.00 78.11           H  
ATOM    165  HD2 PRO A  21     -48.272  10.704 -18.098  1.00 72.16           H  
ATOM    166  HD3 PRO A  21     -47.973  12.281 -18.076  1.00 72.16           H  
ATOM    167  N   GLY A  22     -53.189  10.486 -17.572  1.00 65.91           N  
ANISOU  167  N   GLY A  22     7643   9035   8366     49    169   -326       N  
ATOM    168  CA  GLY A  22     -54.071   9.504 -16.966  1.00 73.53           C  
ANISOU  168  CA  GLY A  22     8514   9985   9437    -18    211   -271       C  
ATOM    169  C   GLY A  22     -54.705   8.568 -17.981  1.00 76.20           C  
ANISOU  169  C   GLY A  22     8829  10220   9903    -52    120   -299       C  
ATOM    170  O   GLY A  22     -55.558   7.752 -17.637  1.00 67.80           O  
ANISOU  170  O   GLY A  22     7676   9129   8956   -111    136   -256       O  
ATOM    171  H   GLY A  22     -53.604  11.113 -17.990  1.00 78.98           H  
ATOM    172  HA2 GLY A  22     -53.569   8.970 -16.331  1.00 88.12           H  
ATOM    173  HA3 GLY A  22     -54.781   9.961 -16.488  1.00 88.12           H  
ATOM    174  N   ASP A  23     -54.289   8.690 -19.237  1.00 61.09           N  
ANISOU  174  N   ASP A  23     6992   8250   7968    -14     23   -369       N  
ATOM    175  CA  ASP A  23     -54.764   7.809 -20.297  1.00 70.45           C  
ANISOU  175  CA  ASP A  23     8171   9336   9260    -33    -78   -411       C  
ATOM    176  C   ASP A  23     -53.804   7.873 -21.477  1.00 79.68           C  
ANISOU  176  C   ASP A  23     9456  10469  10348     18   -158   -472       C  
ATOM    177  O   ASP A  23     -53.032   8.821 -21.605  1.00 78.29           O  
ANISOU  177  O   ASP A  23     9349  10349  10050     67   -145   -487       O  
ATOM    178  CB  ASP A  23     -56.170   8.208 -20.741  1.00 70.21           C  
ANISOU  178  CB  ASP A  23     8050   9294   9334    -42   -132   -465       C  
ATOM    179  CG  ASP A  23     -56.227   9.616 -21.289  1.00 69.20           C  
ANISOU  179  CG  ASP A  23     7949   9213   9129     18   -169   -534       C  
ATOM    180  OD1 ASP A  23     -55.806   9.822 -22.446  1.00 71.75           O  
ANISOU  180  OD1 ASP A  23     8353   9503   9405     57   -259   -592       O  
ATOM    181  OD2 ASP A  23     -56.692  10.517 -20.561  1.00 64.93           O  
ANISOU  181  OD2 ASP A  23     7348   8745   8576     26   -112   -529       O  
ATOM    182  H   ASP A  23     -53.726   9.282 -19.504  1.00 73.19           H  
ATOM    183  HA  ASP A  23     -54.792   6.886 -19.968  1.00 84.42           H  
ATOM    184  HB2 ASP A  23     -56.466   7.602 -21.439  1.00 84.14           H  
ATOM    185  HB3 ASP A  23     -56.769   8.157 -19.980  1.00 84.14           H  
ATOM    186  N   SER A  24     -53.858   6.867 -22.341  1.00 75.00           N  
ANISOU  186  N   SER A  24     8881   9789   9828      8   -242   -508       N  
ATOM    187  CA  SER A  24     -52.911   6.760 -23.445  1.00 78.15           C  
ANISOU  187  CA  SER A  24     9387  10162  10146     57   -311   -568       C  
ATOM    188  C   SER A  24     -53.024   7.919 -24.432  1.00 66.96           C  
ANISOU  188  C   SER A  24     8010   8782   8649    110   -373   -638       C  
ATOM    189  O   SER A  24     -52.061   8.242 -25.128  1.00 77.32           O  
ANISOU  189  O   SER A  24     9414  10115   9847    157   -396   -667       O  
ATOM    190  CB  SER A  24     -53.111   5.435 -24.186  1.00 90.70           C  
ANISOU  190  CB  SER A  24    10973  11647  11841     39   -400   -609       C  
ATOM    191  OG  SER A  24     -54.477   5.226 -24.497  1.00 93.76           O  
ANISOU  191  OG  SER A  24    11273  11986  12365      9   -465   -640       O  
ATOM    192  H   SER A  24     -54.435   6.230 -22.310  1.00 89.89           H  
ATOM    193  HA  SER A  24     -52.001   6.765 -23.081  1.00 93.67           H  
ATOM    194  HB2 SER A  24     -52.600   5.455 -25.010  1.00108.72           H  
ATOM    195  HB3 SER A  24     -52.802   4.710 -23.622  1.00108.72           H  
ATOM    196  HG  SER A  24     -54.568   4.514 -24.893  1.00112.39           H  
ATOM    197  N   SER A  25     -54.195   8.546 -24.486  1.00 50.75           N  
ANISOU  197  N   SER A  25     5883   6739   6661    101   -400   -661       N  
ATOM    198  CA  SER A  25     -54.492   9.527 -25.530  1.00 59.16           C  
ANISOU  198  CA  SER A  25     6977   7821   7679    145   -483   -728       C  
ATOM    199  C   SER A  25     -53.438  10.629 -25.663  1.00 69.92           C  
ANISOU  199  C   SER A  25     8424   9255   8886    194   -458   -718       C  
ATOM    200  O   SER A  25     -52.811  11.041 -24.688  1.00 65.98           O  
ANISOU  200  O   SER A  25     7931   8808   8330    196   -365   -662       O  
ATOM    201  CB  SER A  25     -55.893  10.126 -25.325  1.00 56.90           C  
ANISOU  201  CB  SER A  25     6586   7538   7495    126   -503   -745       C  
ATOM    202  OG  SER A  25     -55.873  11.530 -25.121  1.00 66.49           O  
ANISOU  202  OG  SER A  25     7802   8821   8639    158   -483   -746       O  
ATOM    203  H   SER A  25     -54.838   8.422 -23.928  1.00 60.79           H  
ATOM    204  HA  SER A  25     -54.511   9.052 -26.387  1.00 70.87           H  
ATOM    205  HB2 SER A  25     -56.428   9.935 -26.111  1.00 68.16           H  
ATOM    206  HB3 SER A  25     -56.296   9.707 -24.548  1.00 68.16           H  
ATOM    207  HG  SER A  25     -55.101  11.807 -25.146  1.00 79.67           H  
ATOM    208  N   ILE A  26     -53.265  11.097 -26.894  1.00 77.96           N  
ANISOU  208  N   ILE A  26     9506  10277   9839    235   -546   -770       N  
ATOM    209  CA  ILE A  26     -52.329  12.169 -27.202  1.00 78.29           C  
ANISOU  209  CA  ILE A  26     9622  10381   9743    279   -538   -756       C  
ATOM    210  C   ILE A  26     -52.873  13.530 -26.794  1.00 68.08           C  
ANISOU  210  C   ILE A  26     8282   9129   8456    288   -534   -744       C  
ATOM    211  O   ILE A  26     -52.113  14.429 -26.455  1.00 68.62           O  
ANISOU  211  O   ILE A  26     8384   9248   8439    312   -493   -709       O  
ATOM    212  CB  ILE A  26     -52.005  12.202 -28.711  1.00 82.59           C  
ANISOU  212  CB  ILE A  26    10247  10923  10210    316   -637   -808       C  
ATOM    213  CG1 ILE A  26     -51.242  10.940 -29.116  1.00 83.32           C  
ANISOU  213  CG1 ILE A  26    10395  10986  10278    322   -637   -830       C  
ATOM    214  CG2 ILE A  26     -51.204  13.451 -29.072  1.00 69.77           C  
ANISOU  214  CG2 ILE A  26     8686   9366   8457    355   -637   -780       C  
ATOM    215  CD1 ILE A  26     -50.058  10.625 -28.225  1.00 80.74           C  
ANISOU  215  CD1 ILE A  26    10098  10680   9901    319   -532   -772       C  
ATOM    216  H   ILE A  26     -53.689  10.803 -27.583  1.00 93.44           H  
ATOM    217  HA  ILE A  26     -51.493  12.015 -26.713  1.00 93.83           H  
ATOM    218  HB  ILE A  26     -52.841  12.224 -29.202  1.00 98.99           H  
ATOM    219 HG12 ILE A  26     -51.848  10.184 -29.081  1.00 99.87           H  
ATOM    220 HG13 ILE A  26     -50.910  11.052 -30.021  1.00 99.87           H  
ATOM    221 HG21 ILE A  26     -51.020  13.441 -30.014  1.00 83.61           H  
ATOM    222 HG22 ILE A  26     -51.720  14.228 -28.847  1.00 83.61           H  
ATOM    223 HG23 ILE A  26     -50.382  13.448 -28.577  1.00 83.61           H  
ATOM    224 HD11 ILE A  26     -49.633   9.824 -28.541  1.00 96.78           H  
ATOM    225 HD12 ILE A  26     -49.439  11.358 -28.257  1.00 96.78           H  
ATOM    226 HD13 ILE A  26     -50.369  10.498 -27.326  1.00 96.78           H  
ATOM    227  N   THR A  27     -54.190  13.686 -26.836  1.00 74.83           N  
ANISOU  227  N   THR A  27     9054   9958   9420    270   -582   -779       N  
ATOM    228  CA  THR A  27     -54.806  14.959 -26.493  1.00 71.15           C  
ANISOU  228  CA  THR A  27     8533   9524   8977    282   -590   -782       C  
ATOM    229  C   THR A  27     -54.517  15.310 -25.036  1.00 73.03           C  
ANISOU  229  C   THR A  27     8729   9813   9207    276   -472   -734       C  
ATOM    230  O   THR A  27     -54.194  16.454 -24.707  1.00 62.37           O  
ANISOU  230  O   THR A  27     7384   8507   7806    306   -459   -723       O  
ATOM    231  CB  THR A  27     -56.320  14.912 -26.724  1.00 69.95           C  
ANISOU  231  CB  THR A  27     8286   9330   8963    262   -657   -833       C  
ATOM    232  OG1 THR A  27     -56.584  14.649 -28.109  1.00 70.41           O  
ANISOU  232  OG1 THR A  27     8389   9343   9022    273   -779   -883       O  
ATOM    233  CG2 THR A  27     -56.965  16.231 -26.319  1.00 57.49           C  
ANISOU  233  CG2 THR A  27     6641   7782   7419    279   -667   -845       C  
ATOM    234  H   THR A  27     -54.748  13.071 -27.059  1.00 89.68           H  
ATOM    235  HA  THR A  27     -54.429  15.664 -27.060  1.00 85.27           H  
ATOM    236  HB  THR A  27     -56.706  14.205 -26.184  1.00 83.83           H  
ATOM    237  HG1 THR A  27     -56.255  13.929 -28.326  1.00 84.38           H  
ATOM    238 HG21 THR A  27     -56.598  16.949 -26.839  1.00 68.87           H  
ATOM    239 HG22 THR A  27     -57.913  16.192 -26.467  1.00 68.87           H  
ATOM    240 HG23 THR A  27     -56.802  16.404 -25.389  1.00 68.87           H  
ATOM    241  N   THR A  28     -54.635  14.314 -24.168  1.00 64.83           N  
ANISOU  241  N   THR A  28     7648   8766   8219    238   -392   -704       N  
ATOM    242  CA  THR A  28     -54.318  14.484 -22.759  1.00 70.31           C  
ANISOU  242  CA  THR A  28     8309   9516   8891    230   -277   -654       C  
ATOM    243  C   THR A  28     -52.841  14.825 -22.602  1.00 69.10           C  
ANISOU  243  C   THR A  28     8252   9396   8608    262   -238   -616       C  
ATOM    244  O   THR A  28     -52.486  15.917 -22.166  1.00 59.98           O  
ANISOU  244  O   THR A  28     7101   8288   7399    294   -218   -609       O  
ATOM    245  CB  THR A  28     -54.635  13.204 -21.974  1.00 78.22           C  
ANISOU  245  CB  THR A  28     9256  10498   9964    177   -206   -613       C  
ATOM    246  OG1 THR A  28     -55.975  12.787 -22.266  1.00 81.00           O  
ANISOU  246  OG1 THR A  28     9519  10808  10451    144   -253   -646       O  
ATOM    247  CG2 THR A  28     -54.492  13.441 -20.482  1.00 81.21           C  
ANISOU  247  CG2 THR A  28     9589  10948  10317    168    -88   -561       C  
ATOM    248  H   THR A  28     -54.900  13.522 -24.373  1.00 77.68           H  
ATOM    249  HA  THR A  28     -54.851  15.218 -22.388  1.00 84.26           H  
ATOM    250  HB  THR A  28     -54.016  12.504 -22.234  1.00 93.74           H  
ATOM    251  HG1 THR A  28     -56.152  12.103 -21.850  1.00 97.09           H  
ATOM    252 HG21 THR A  28     -54.692  12.635 -20.001  1.00 97.33           H  
ATOM    253 HG22 THR A  28     -53.594  13.711 -20.278  1.00 97.33           H  
ATOM    254 HG23 THR A  28     -55.097  14.131 -20.200  1.00 97.33           H  
ATOM    255  N   ARG A  29     -51.987  13.876 -22.963  1.00 59.60           N  
ANISOU  255  N   ARG A  29     7119   8163   7363    254   -233   -595       N  
ATOM    256  CA  ARG A  29     -50.544  14.076 -22.965  1.00 53.93           C  
ANISOU  256  CA  ARG A  29     6493   7469   6530    283   -204   -562       C  
ATOM    257  C   ARG A  29     -50.174  15.481 -23.452  1.00 57.62           C  
ANISOU  257  C   ARG A  29     6996   7971   6927    328   -248   -573       C  
ATOM    258  O   ARG A  29     -49.375  16.198 -22.829  1.00 40.53           O  
ANISOU  258  O   ARG A  29     4854   5846   4700    351   -203   -540       O  
ATOM    259  CB  ARG A  29     -49.923  13.031 -23.885  1.00 59.20           C  
ANISOU  259  CB  ARG A  29     7229   8090   7174    281   -240   -574       C  
ATOM    260  CG  ARG A  29     -48.444  12.811 -23.707  1.00 66.58           C  
ANISOU  260  CG  ARG A  29     8243   9040   8014    299   -191   -536       C  
ATOM    261  CD  ARG A  29     -48.042  11.496 -24.349  1.00 79.62           C  
ANISOU  261  CD  ARG A  29     9935  10640   9677    290   -217   -556       C  
ATOM    262  NE  ARG A  29     -48.671  10.367 -23.667  1.00 83.65           N  
ANISOU  262  NE  ARG A  29    10386  11103  10295    241   -191   -540       N  
ATOM    263  CZ  ARG A  29     -48.014   9.418 -23.007  1.00 81.17           C  
ANISOU  263  CZ  ARG A  29    10084  10764   9992    221   -139   -498       C  
ATOM    264  NH1 ARG A  29     -46.691   9.431 -22.942  1.00 68.19           N  
ANISOU  264  NH1 ARG A  29     8511   9137   8261    247   -106   -476       N  
ATOM    265  NH2 ARG A  29     -48.688   8.442 -22.417  1.00 85.02           N  
ANISOU  265  NH2 ARG A  29    10509  11207  10588    170   -124   -473       N  
ATOM    266  H   ARG A  29     -52.225  13.090 -23.216  1.00 71.40           H  
ATOM    267  HA  ARG A  29     -50.189  13.952 -22.060  1.00 64.60           H  
ATOM    268  HB2 ARG A  29     -50.364  12.182 -23.727  1.00 70.92           H  
ATOM    269  HB3 ARG A  29     -50.068  13.305 -24.804  1.00 70.92           H  
ATOM    270  HG2 ARG A  29     -47.954  13.529 -24.139  1.00 79.78           H  
ATOM    271  HG3 ARG A  29     -48.232  12.773 -22.762  1.00 79.78           H  
ATOM    272  HD2 ARG A  29     -48.327  11.490 -25.276  1.00 95.43           H  
ATOM    273  HD3 ARG A  29     -47.080  11.390 -24.291  1.00 95.43           H  
ATOM    274  HE  ARG A  29     -49.528  10.312 -23.695  1.00100.27           H  
ATOM    275 HH11 ARG A  29     -46.248  10.062 -23.321  1.00 81.71           H  
ATOM    276 HH12 ARG A  29     -46.276   8.810 -22.515  1.00 81.71           H  
ATOM    277 HH21 ARG A  29     -49.547   8.425 -22.459  1.00101.91           H  
ATOM    278 HH22 ARG A  29     -48.266   7.823 -21.994  1.00101.91           H  
ATOM    279  N   SER A  30     -50.789  15.871 -24.562  1.00 69.02           N  
ANISOU  279  N   SER A  30     8440   9394   8390    338   -345   -618       N  
ATOM    280  CA  SER A  30     -50.454  17.108 -25.253  1.00 60.21           C  
ANISOU  280  CA  SER A  30     7363   8301   7213    375   -407   -619       C  
ATOM    281  C   SER A  30     -50.920  18.325 -24.472  1.00 62.06           C  
ANISOU  281  C   SER A  30     7533   8563   7483    390   -400   -621       C  
ATOM    282  O   SER A  30     -50.167  19.285 -24.277  1.00 56.36           O  
ANISOU  282  O   SER A  30     6840   7869   6704    420   -396   -593       O  
ATOM    283  CB  SER A  30     -51.093  17.114 -26.640  1.00 56.06           C  
ANISOU  283  CB  SER A  30     6853   7746   6702    379   -519   -664       C  
ATOM    284  OG  SER A  30     -50.791  18.309 -27.332  1.00 68.26           O  
ANISOU  284  OG  SER A  30     8433   9313   8188    410   -585   -652       O  
ATOM    285  H   SER A  30     -51.424  15.432 -24.932  1.00 82.71           H  
ATOM    286  HA  SER A  30     -49.482  17.165 -25.362  1.00 72.14           H  
ATOM    287  HB2 SER A  30     -50.753  16.361 -27.148  1.00 67.16           H  
ATOM    288  HB3 SER A  30     -52.056  17.041 -26.544  1.00 67.16           H  
ATOM    289  HG  SER A  30     -51.141  18.299 -28.074  1.00 81.79           H  
ATOM    290  N   ARG A  31     -52.169  18.283 -24.028  1.00 73.02           N  
ANISOU  290  N   ARG A  31     8829   9942   8972    372   -401   -657       N  
ATOM    291  CA  ARG A  31     -52.738  19.390 -23.280  1.00 66.06           C  
ANISOU  291  CA  ARG A  31     7875   9090   8136    392   -397   -676       C  
ATOM    292  C   ARG A  31     -51.963  19.577 -21.987  1.00 61.29           C  
ANISOU  292  C   ARG A  31     7272   8535   7482    404   -296   -641       C  
ATOM    293  O   ARG A  31     -51.696  20.705 -21.567  1.00 64.22           O  
ANISOU  293  O   ARG A  31     7632   8932   7835    440   -304   -645       O  
ATOM    294  CB  ARG A  31     -54.209  19.126 -22.977  1.00 64.08           C  
ANISOU  294  CB  ARG A  31     7515   8827   8005    367   -400   -722       C  
ATOM    295  CG  ARG A  31     -54.930  20.318 -22.378  1.00 54.97           C  
ANISOU  295  CG  ARG A  31     6276   7701   6909    394   -412   -762       C  
ATOM    296  CD  ARG A  31     -56.408  20.033 -22.201  1.00 60.26           C  
ANISOU  296  CD  ARG A  31     6832   8359   7704    370   -419   -810       C  
ATOM    297  NE  ARG A  31     -57.014  19.545 -23.437  1.00 73.38           N  
ANISOU  297  NE  ARG A  31     8506   9957   9420    350   -516   -834       N  
ATOM    298  CZ  ARG A  31     -58.258  19.086 -23.536  1.00 69.72           C  
ANISOU  298  CZ  ARG A  31     7954   9464   9075    322   -540   -872       C  
ATOM    299  NH1 ARG A  31     -59.040  19.047 -22.469  1.00 71.12           N  
ANISOU  299  NH1 ARG A  31     8019   9677   9327    309   -462   -885       N  
ATOM    300  NH2 ARG A  31     -58.721  18.659 -24.702  1.00 71.70           N  
ANISOU  300  NH2 ARG A  31     8224   9652   9368    309   -640   -897       N  
ATOM    301  H   ARG A  31     -52.708  17.624 -24.146  1.00 87.50           H  
ATOM    302  HA  ARG A  31     -52.670  20.213 -23.807  1.00 79.16           H  
ATOM    303  HB2 ARG A  31     -54.661  18.890 -23.802  1.00 76.78           H  
ATOM    304  HB3 ARG A  31     -54.272  18.393 -22.345  1.00 76.78           H  
ATOM    305  HG2 ARG A  31     -54.551  20.518 -21.507  1.00 65.85           H  
ATOM    306  HG3 ARG A  31     -54.835  21.081 -22.969  1.00 65.85           H  
ATOM    307  HD2 ARG A  31     -56.523  19.354 -21.518  1.00 72.19           H  
ATOM    308  HD3 ARG A  31     -56.862  20.850 -21.942  1.00 72.19           H  
ATOM    309  HE  ARG A  31     -56.533  19.555 -24.150  1.00 87.95           H  
ATOM    310 HH11 ARG A  31     -58.744  19.321 -21.709  1.00 85.23           H  
ATOM    311 HH12 ARG A  31     -59.844  18.749 -22.535  1.00 85.23           H  
ATOM    312 HH21 ARG A  31     -58.218  18.682 -25.399  1.00 85.93           H  
ATOM    313 HH22 ARG A  31     -59.527  18.363 -24.763  1.00 85.93           H  
ATOM    314  N   LEU A  32     -51.598  18.461 -21.363  1.00 51.33           N  
ANISOU  314  N   LEU A  32     6021   7280   6202    375   -209   -606       N  
ATOM    315  CA  LEU A  32     -50.798  18.496 -20.150  1.00 51.21           C  
ANISOU  315  CA  LEU A  32     6016   7310   6130    385   -116   -566       C  
ATOM    316  C   LEU A  32     -49.465  19.171 -20.437  1.00 53.04           C  
ANISOU  316  C   LEU A  32     6335   7546   6271    421   -136   -538       C  
ATOM    317  O   LEU A  32     -49.079  20.109 -19.736  1.00 44.07           O  
ANISOU  317  O   LEU A  32     5190   6443   5110    454   -121   -536       O  
ATOM    318  CB  LEU A  32     -50.573  17.084 -19.605  1.00 63.32           C  
ANISOU  318  CB  LEU A  32     7558   8838   7662    343    -37   -523       C  
ATOM    319  CG  LEU A  32     -49.506  16.952 -18.511  1.00 55.41           C  
ANISOU  319  CG  LEU A  32     6594   7876   6586    351     50   -471       C  
ATOM    320  CD1 LEU A  32     -49.909  17.710 -17.259  1.00 45.61           C  
ANISOU  320  CD1 LEU A  32     5284   6702   5344    371    105   -482       C  
ATOM    321  CD2 LEU A  32     -49.249  15.493 -18.183  1.00 43.76           C  
ANISOU  321  CD2 LEU A  32     5133   6377   5117    305    106   -422       C  
ATOM    322  H   LEU A  32     -51.802  17.671 -21.626  1.00 61.48           H  
ATOM    323  HA  LEU A  32     -51.268  19.018 -19.467  1.00 61.33           H  
ATOM    324  HB2 LEU A  32     -51.409  16.763 -19.234  1.00 75.87           H  
ATOM    325  HB3 LEU A  32     -50.305  16.512 -20.341  1.00 75.87           H  
ATOM    326  HG  LEU A  32     -48.675  17.335 -18.836  1.00 66.38           H  
ATOM    327 HD11 LEU A  32     -49.221  17.607 -16.597  1.00 54.62           H  
ATOM    328 HD12 LEU A  32     -50.017  18.639 -17.477  1.00 54.62           H  
ATOM    329 HD13 LEU A  32     -50.736  17.352 -16.930  1.00 54.62           H  
ATOM    330 HD21 LEU A  32     -48.579  15.440 -17.498  1.00 52.40           H  
ATOM    331 HD22 LEU A  32     -50.065  15.094 -17.875  1.00 52.40           H  
ATOM    332 HD23 LEU A  32     -48.943  15.045 -18.975  1.00 52.40           H  
ATOM    333  N   LEU A  33     -48.759  18.702 -21.464  1.00 57.51           N  
ANISOU  333  N   LEU A  33     6979   8080   6792    416   -171   -518       N  
ATOM    334  CA  LEU A  33     -47.511  19.358 -21.842  1.00 54.46           C  
ANISOU  334  CA  LEU A  33     6667   7700   6324    447   -191   -485       C  
ATOM    335  C   LEU A  33     -47.717  20.864 -21.967  1.00 50.40           C  
ANISOU  335  C   LEU A  33     6128   7196   5826    481   -257   -501       C  
ATOM    336  O   LEU A  33     -46.972  21.663 -21.389  1.00 36.02           O  
ANISOU  336  O   LEU A  33     4318   5394   3975    510   -243   -479       O  
ATOM    337  CB  LEU A  33     -46.964  18.816 -23.159  1.00 47.49           C  
ANISOU  337  CB  LEU A  33     5858   6793   5394    443   -235   -476       C  
ATOM    338  CG  LEU A  33     -45.768  19.632 -23.663  1.00 45.62           C  
ANISOU  338  CG  LEU A  33     5685   6570   5077    473   -259   -436       C  
ATOM    339  CD1 LEU A  33     -44.648  19.637 -22.628  1.00 26.98           C  
ANISOU  339  CD1 LEU A  33     3348   4228   2677    485   -182   -394       C  
ATOM    340  CD2 LEU A  33     -45.255  19.121 -25.000  1.00 59.22           C  
ANISOU  340  CD2 LEU A  33     7476   8287   6740    473   -297   -431       C  
ATOM    341  H   LEU A  33     -48.972  18.006 -21.945  1.00 68.90           H  
ATOM    342  HA  LEU A  33     -46.840  19.199 -21.145  1.00 65.23           H  
ATOM    343  HB2 LEU A  33     -46.672  17.900 -23.030  1.00 56.88           H  
ATOM    344  HB3 LEU A  33     -47.661  18.853 -23.833  1.00 56.88           H  
ATOM    345  HG  LEU A  33     -46.053  20.551 -23.791  1.00 54.63           H  
ATOM    346 HD11 LEU A  33     -43.912  20.153 -22.967  1.00 32.27           H  
ATOM    347 HD12 LEU A  33     -44.976  20.028 -21.815  1.00 32.27           H  
ATOM    348 HD13 LEU A  33     -44.367  18.733 -22.468  1.00 32.27           H  
ATOM    349 HD21 LEU A  33     -44.510  19.660 -25.275  1.00 70.95           H  
ATOM    350 HD22 LEU A  33     -44.980  18.207 -24.900  1.00 70.95           H  
ATOM    351 HD23 LEU A  33     -45.961  19.182 -25.649  1.00 70.95           H  
ATOM    352  N   ASP A  34     -48.730  21.245 -22.736  1.00 44.70           N  
ANISOU  352  N   ASP A  34     5370   6454   5160    479   -338   -540       N  
ATOM    353  CA  ASP A  34     -49.061  22.651 -22.910  1.00 47.46           C  
ANISOU  353  CA  ASP A  34     5687   6801   5543    508   -417   -557       C  
ATOM    354  C   ASP A  34     -49.202  23.386 -21.575  1.00 49.43           C  
ANISOU  354  C   ASP A  34     5873   7080   5827    535   -376   -580       C  
ATOM    355  O   ASP A  34     -48.514  24.383 -21.325  1.00 40.53           O  
ANISOU  355  O   ASP A  34     4759   5958   4681    568   -400   -564       O  
ATOM    356  CB  ASP A  34     -50.355  22.791 -23.703  1.00 58.68           C  
ANISOU  356  CB  ASP A  34     7061   8194   7040    498   -503   -606       C  
ATOM    357  CG  ASP A  34     -50.791  24.230 -23.840  1.00 67.60           C  
ANISOU  357  CG  ASP A  34     8148   9313   8225    528   -594   -627       C  
ATOM    358  OD1 ASP A  34     -51.493  24.723 -22.935  1.00 59.85           O  
ANISOU  358  OD1 ASP A  34     7083   8343   7314    543   -580   -675       O  
ATOM    359  OD2 ASP A  34     -50.421  24.871 -24.845  1.00 68.05           O  
ANISOU  359  OD2 ASP A  34     8251   9351   8253    536   -681   -596       O  
ATOM    360  H   ASP A  34     -49.241  20.701 -23.176  1.00 53.53           H  
ATOM    361  HA  ASP A  34     -48.346  23.086 -23.419  1.00 56.83           H  
ATOM    362  HB2 ASP A  34     -50.222  22.430 -24.593  1.00 70.30           H  
ATOM    363  HB3 ASP A  34     -51.060  22.305 -23.248  1.00 70.30           H  
ATOM    364  N   ARG A  35     -50.098  22.903 -20.719  1.00 42.57           N  
ANISOU  364  N   ARG A  35     4932   6234   5009    522   -317   -619       N  
ATOM    365  CA  ARG A  35     -50.339  23.574 -19.446  1.00 55.32           C  
ANISOU  365  CA  ARG A  35     6480   7892   6648    552   -275   -653       C  
ATOM    366  C   ARG A  35     -49.066  23.638 -18.604  1.00 48.72           C  
ANISOU  366  C   ARG A  35     5695   7084   5731    573   -212   -611       C  
ATOM    367  O   ARG A  35     -48.820  24.636 -17.933  1.00 42.79           O  
ANISOU  367  O   ARG A  35     4921   6353   4984    616   -225   -634       O  
ATOM    368  CB  ARG A  35     -51.461  22.893 -18.654  1.00 60.70           C  
ANISOU  368  CB  ARG A  35     7073   8607   7382    529   -203   -689       C  
ATOM    369  CG  ARG A  35     -52.771  22.701 -19.417  1.00 62.44           C  
ANISOU  369  CG  ARG A  35     7234   8796   7696    505   -261   -731       C  
ATOM    370  CD  ARG A  35     -53.236  23.971 -20.134  1.00 77.01           C  
ANISOU  370  CD  ARG A  35     9053  10609   9600    538   -383   -777       C  
ATOM    371  NE  ARG A  35     -54.661  23.912 -20.471  1.00 71.14           N  
ANISOU  371  NE  ARG A  35     8222   9845   8962    523   -427   -833       N  
ATOM    372  CZ  ARG A  35     -55.157  23.824 -21.704  1.00 71.23           C  
ANISOU  372  CZ  ARG A  35     8248   9801   9015    506   -524   -841       C  
ATOM    373  NH1 ARG A  35     -54.356  23.799 -22.763  1.00 46.23           N  
ANISOU  373  NH1 ARG A  35     5181   6601   5783    502   -585   -795       N  
ATOM    374  NH2 ARG A  35     -56.471  23.771 -21.881  1.00 79.59           N  
ANISOU  374  NH2 ARG A  35     9218  10841  10181    494   -561   -896       N  
ATOM    375  H   ARG A  35     -50.577  22.197 -20.852  1.00 50.97           H  
ATOM    376  HA  ARG A  35     -50.621  24.494 -19.627  1.00 66.27           H  
ATOM    377  HB2 ARG A  35     -51.153  22.015 -18.377  1.00 72.72           H  
ATOM    378  HB3 ARG A  35     -51.655  23.431 -17.870  1.00 72.72           H  
ATOM    379  HG2 ARG A  35     -52.648  22.009 -20.085  1.00 74.82           H  
ATOM    380  HG3 ARG A  35     -53.465  22.440 -18.792  1.00 74.82           H  
ATOM    381  HD2 ARG A  35     -53.092  24.736 -19.555  1.00 92.30           H  
ATOM    382  HD3 ARG A  35     -52.734  24.075 -20.958  1.00 92.30           H  
ATOM    383  HE  ARG A  35     -55.222  23.935 -19.820  1.00 85.25           H  
ATOM    384 HH11 ARG A  35     -53.503  23.833 -22.657  1.00 55.36           H  
ATOM    385 HH12 ARG A  35     -54.690  23.745 -23.553  1.00 55.36           H  
ATOM    386 HH21 ARG A  35     -56.997  23.789 -21.201  1.00 95.39           H  
ATOM    387 HH22 ARG A  35     -56.796  23.719 -22.675  1.00 95.39           H  
ATOM    388  N   LEU A  36     -48.258  22.580 -18.637  1.00 67.10           N  
ANISOU  388  N   LEU A  36     8090   9409   7996    545   -152   -556       N  
ATOM    389  CA  LEU A  36     -47.003  22.561 -17.881  1.00 65.87           C  
ANISOU  389  CA  LEU A  36     7987   9273   7769    562    -97   -513       C  
ATOM    390  C   LEU A  36     -46.018  23.621 -18.386  1.00 52.60           C  
ANISOU  390  C   LEU A  36     6355   7568   6064    597   -167   -491       C  
ATOM    391  O   LEU A  36     -45.484  24.405 -17.593  1.00 38.56           O  
ANISOU  391  O   LEU A  36     4570   5806   4275    635   -165   -495       O  
ATOM    392  CB  LEU A  36     -46.357  21.171 -17.919  1.00 62.93           C  
ANISOU  392  CB  LEU A  36     7672   8891   7346    525    -30   -461       C  
ATOM    393  CG  LEU A  36     -47.017  20.094 -17.050  1.00 65.96           C  
ANISOU  393  CG  LEU A  36     8012   9303   7748    489     55   -458       C  
ATOM    394  CD1 LEU A  36     -46.376  18.727 -17.273  1.00 43.67           C  
ANISOU  394  CD1 LEU A  36     5247   6450   4895    451     96   -407       C  
ATOM    395  CD2 LEU A  36     -46.953  20.478 -15.581  1.00 66.33           C  
ANISOU  395  CD2 LEU A  36     8022   9412   7770    514    120   -464       C  
ATOM    396  H   LEU A  36     -48.413  21.861 -19.085  1.00 80.40           H  
ATOM    397  HA  LEU A  36     -47.203  22.768 -16.944  1.00 78.93           H  
ATOM    398  HB2 LEU A  36     -46.373  20.853 -18.835  1.00 75.40           H  
ATOM    399  HB3 LEU A  36     -45.436  21.255 -17.624  1.00 75.40           H  
ATOM    400  HG  LEU A  36     -47.953  20.026 -17.297  1.00 79.04           H  
ATOM    401 HD11 LEU A  36     -46.815  18.082 -16.714  1.00 52.29           H  
ATOM    402 HD12 LEU A  36     -46.476  18.483 -18.196  1.00 52.29           H  
ATOM    403 HD13 LEU A  36     -45.445  18.778 -17.046  1.00 52.29           H  
ATOM    404 HD21 LEU A  36     -47.372  19.790 -15.060  1.00 79.49           H  
ATOM    405 HD22 LEU A  36     -46.033  20.571 -15.323  1.00 79.49           H  
ATOM    406 HD23 LEU A  36     -47.414  21.311 -15.456  1.00 79.49           H  
ATOM    407  N   VAL A  37     -45.770  23.646 -19.695  1.00 47.42           N  
ANISOU  407  N   VAL A  37     5745   6875   5398    584   -230   -464       N  
ATOM    408  CA  VAL A  37     -44.927  24.693 -20.266  1.00 47.97           C  
ANISOU  408  CA  VAL A  37     5850   6923   5452    610   -301   -429       C  
ATOM    409  C   VAL A  37     -45.457  26.036 -19.805  1.00 50.80           C  
ANISOU  409  C   VAL A  37     6143   7280   5880    648   -365   -474       C  
ATOM    410  O   VAL A  37     -44.717  26.901 -19.339  1.00 43.33           O  
ANISOU  410  O   VAL A  37     5201   6329   4935    682   -388   -461       O  
ATOM    411  CB  VAL A  37     -44.949  24.705 -21.803  1.00 42.46           C  
ANISOU  411  CB  VAL A  37     5192   6200   4742    592   -373   -402       C  
ATOM    412  CG1 VAL A  37     -44.245  25.954 -22.323  1.00 35.62           C  
ANISOU  412  CG1 VAL A  37     4344   5316   3874    615   -453   -358       C  
ATOM    413  CG2 VAL A  37     -44.303  23.457 -22.369  1.00 41.38           C  
ANISOU  413  CG2 VAL A  37     5123   6066   4535    565   -321   -368       C  
ATOM    414  H   VAL A  37     -46.077  23.074 -20.268  1.00 56.79           H  
ATOM    415  HA  VAL A  37     -44.002  24.589 -19.958  1.00 57.45           H  
ATOM    416  HB  VAL A  37     -45.880  24.731 -22.109  1.00 50.84           H  
ATOM    417 HG11 VAL A  37     -44.267  25.948 -23.283  1.00 42.63           H  
ATOM    418 HG12 VAL A  37     -44.700  26.731 -21.990  1.00 42.63           H  
ATOM    419 HG13 VAL A  37     -43.335  25.950 -22.016  1.00 42.63           H  
ATOM    420 HG21 VAL A  37     -44.335  23.497 -23.327  1.00 49.55           H  
ATOM    421 HG22 VAL A  37     -43.391  23.416 -22.072  1.00 49.55           H  
ATOM    422 HG23 VAL A  37     -44.785  22.687 -22.056  1.00 49.55           H  
ATOM    423  N   ARG A  38     -46.763  26.191 -19.958  1.00 50.28           N  
ANISOU  423  N   ARG A  38     6011   7211   5881    644   -402   -531       N  
ATOM    424  CA  ARG A  38     -47.459  27.397 -19.557  1.00 59.31           C  
ANISOU  424  CA  ARG A  38     7079   8350   7105    681   -469   -591       C  
ATOM    425  C   ARG A  38     -47.149  27.741 -18.105  1.00 56.98           C  
ANISOU  425  C   ARG A  38     6752   8094   6804    721   -413   -625       C  
ATOM    426  O   ARG A  38     -46.858  28.890 -17.766  1.00 47.93           O  
ANISOU  426  O   ARG A  38     5584   6934   5694    765   -475   -647       O  
ATOM    427  CB  ARG A  38     -48.951  27.149 -19.718  1.00 64.23           C  
ANISOU  427  CB  ARG A  38     7629   8976   7798    666   -482   -655       C  
ATOM    428  CG  ARG A  38     -49.767  28.364 -20.043  1.00 67.65           C  
ANISOU  428  CG  ARG A  38     7997   9379   8328    694   -596   -707       C  
ATOM    429  CD  ARG A  38     -51.155  27.942 -20.479  1.00 79.65           C  
ANISOU  429  CD  ARG A  38     9458  10891   9914    670   -616   -757       C  
ATOM    430  NE  ARG A  38     -51.159  27.432 -21.848  1.00 86.28           N  
ANISOU  430  NE  ARG A  38    10358  11695  10732    631   -667   -710       N  
ATOM    431  CZ  ARG A  38     -51.204  28.200 -22.933  1.00 80.33           C  
ANISOU  431  CZ  ARG A  38     9623  10896  10003    634   -788   -689       C  
ATOM    432  NH1 ARG A  38     -51.244  29.522 -22.818  1.00 68.54           N  
ANISOU  432  NH1 ARG A  38     8091   9377   8573    670   -876   -706       N  
ATOM    433  NH2 ARG A  38     -51.204  27.644 -24.137  1.00 64.23           N  
ANISOU  433  NH2 ARG A  38     7642   8838   7925    602   -826   -651       N  
ATOM    434  H   ARG A  38     -47.282  25.593 -20.306  1.00 60.22           H  
ATOM    435  HA  ARG A  38     -47.193  28.147 -20.130  1.00 71.05           H  
ATOM    436  HB2 ARG A  38     -49.081  26.510 -20.436  1.00 76.96           H  
ATOM    437  HB3 ARG A  38     -49.293  26.781 -18.889  1.00 76.96           H  
ATOM    438  HG2 ARG A  38     -49.846  28.924 -19.254  1.00 81.07           H  
ATOM    439  HG3 ARG A  38     -49.349  28.853 -20.769  1.00 81.07           H  
ATOM    440  HD2 ARG A  38     -51.474  27.239 -19.892  1.00 95.46           H  
ATOM    441  HD3 ARG A  38     -51.749  28.708 -20.439  1.00 95.46           H  
ATOM    442  HE  ARG A  38     -51.130  26.579 -21.960  1.00103.43           H  
ATOM    443 HH11 ARG A  38     -51.244  29.886 -22.039  1.00 82.13           H  
ATOM    444 HH12 ARG A  38     -51.272  30.014 -23.522  1.00 82.13           H  
ATOM    445 HH21 ARG A  38     -51.177  26.788 -24.215  1.00 76.96           H  
ATOM    446 HH22 ARG A  38     -51.231  28.140 -24.839  1.00 76.96           H  
ATOM    447  N   LEU A  39     -47.217  26.721 -17.257  1.00 51.90           N  
ANISOU  447  N   LEU A  39     6106   7498   6114    705   -302   -629       N  
ATOM    448  CA  LEU A  39     -47.019  26.866 -15.822  1.00 54.84           C  
ANISOU  448  CA  LEU A  39     6450   7925   6463    740   -236   -662       C  
ATOM    449  C   LEU A  39     -45.601  27.302 -15.470  1.00 63.49           C  
ANISOU  449  C   LEU A  39     7606   9008   7510    769   -244   -620       C  
ATOM    450  O   LEU A  39     -45.401  28.185 -14.638  1.00 54.31           O  
ANISOU  450  O   LEU A  39     6413   7860   6361    821   -267   -664       O  
ATOM    451  CB  LEU A  39     -47.327  25.536 -15.139  1.00 55.19           C  
ANISOU  451  CB  LEU A  39     6488   8020   6460    703   -116   -649       C  
ATOM    452  CG  LEU A  39     -47.016  25.441 -13.650  1.00 66.53           C  
ANISOU  452  CG  LEU A  39     7911   9526   7842    730    -32   -663       C  
ATOM    453  CD1 LEU A  39     -47.724  26.541 -12.882  1.00 64.79           C  
ANISOU  453  CD1 LEU A  39     7603   9348   7666    789    -60   -757       C  
ATOM    454  CD2 LEU A  39     -47.420  24.072 -13.137  1.00 67.50           C  
ANISOU  454  CD2 LEU A  39     8024   9692   7929    682     77   -631       C  
ATOM    455  H   LEU A  39     -47.381  25.912 -17.497  1.00 62.16           H  
ATOM    456  HA  LEU A  39     -47.641  27.540 -15.476  1.00 65.70           H  
ATOM    457  HB2 LEU A  39     -48.274  25.354 -15.246  1.00 66.11           H  
ATOM    458  HB3 LEU A  39     -46.815  24.842 -15.583  1.00 66.11           H  
ATOM    459  HG  LEU A  39     -46.061  25.544 -13.516  1.00 79.72           H  
ATOM    460 HD11 LEU A  39     -47.511  26.458 -11.950  1.00 77.63           H  
ATOM    461 HD12 LEU A  39     -47.426  27.392 -13.212  1.00 77.63           H  
ATOM    462 HD13 LEU A  39     -48.671  26.453 -13.012  1.00 77.63           H  
ATOM    463 HD21 LEU A  39     -47.222  24.019 -12.199  1.00 80.88           H  
ATOM    464 HD22 LEU A  39     -48.362  23.951 -13.280  1.00 80.88           H  
ATOM    465 HD23 LEU A  39     -46.926  23.402 -13.615  1.00 80.88           H  
ATOM    466  N   ILE A  40     -44.617  26.668 -16.095  1.00 69.77           N  
ANISOU  466  N   ILE A  40     8484   9776   8252    738   -227   -541       N  
ATOM    467  CA  ILE A  40     -43.223  27.009 -15.837  1.00 65.06           C  
ANISOU  467  CA  ILE A  40     7943   9161   7616    760   -233   -494       C  
ATOM    468  C   ILE A  40     -42.909  28.466 -16.191  1.00 64.00           C  
ANISOU  468  C   ILE A  40     7792   8983   7542    799   -347   -500       C  
ATOM    469  O   ILE A  40     -42.029  29.080 -15.594  1.00 66.10           O  
ANISOU  469  O   ILE A  40     8070   9238   7806    835   -366   -492       O  
ATOM    470  CB  ILE A  40     -42.286  26.060 -16.599  1.00 57.85           C  
ANISOU  470  CB  ILE A  40     7112   8226   6643    720   -197   -413       C  
ATOM    471  CG1 ILE A  40     -42.156  24.745 -15.831  1.00 64.89           C  
ANISOU  471  CG1 ILE A  40     8024   9152   7478    695    -89   -399       C  
ATOM    472  CG2 ILE A  40     -40.916  26.687 -16.785  1.00 35.76           C  
ANISOU  472  CG2 ILE A  40     4361   5395   3831    741   -236   -358       C  
ATOM    473  CD1 ILE A  40     -42.149  23.520 -16.711  1.00 57.59           C  
ANISOU  473  CD1 ILE A  40     7142   8211   6529    645    -56   -361       C  
ATOM    474  H   ILE A  40     -44.733  26.029 -16.668  1.00 83.61           H  
ATOM    475  HA  ILE A  40     -43.046  26.893 -14.880  1.00 77.96           H  
ATOM    476  HB  ILE A  40     -42.668  25.877 -17.472  1.00 69.31           H  
ATOM    477 HG12 ILE A  40     -41.323  24.756 -15.333  1.00 77.75           H  
ATOM    478 HG13 ILE A  40     -42.904  24.665 -15.219  1.00 77.75           H  
ATOM    479 HG21 ILE A  40     -40.354  26.073 -17.263  1.00 42.80           H  
ATOM    480 HG22 ILE A  40     -41.011  27.502 -17.285  1.00 42.80           H  
ATOM    481 HG23 ILE A  40     -40.538  26.874 -15.922  1.00 42.80           H  
ATOM    482 HD11 ILE A  40     -42.064  22.739 -16.159  1.00 69.00           H  
ATOM    483 HD12 ILE A  40     -42.972  23.486 -17.204  1.00 69.00           H  
ATOM    484 HD13 ILE A  40     -41.406  23.575 -17.317  1.00 69.00           H  
ATOM    485  N   GLY A  41     -43.635  29.017 -17.157  1.00 60.38           N  
ANISOU  485  N   GLY A  41     7306   8493   7144    790   -430   -510       N  
ATOM    486  CA  GLY A  41     -43.423  30.391 -17.575  1.00 66.13           C  
ANISOU  486  CA  GLY A  41     8013   9171   7943    820   -550   -506       C  
ATOM    487  C   GLY A  41     -44.031  31.398 -16.619  1.00 66.90           C  
ANISOU  487  C   GLY A  41     8030   9274   8115    877   -599   -600       C  
ATOM    488  O   GLY A  41     -43.714  32.586 -16.662  1.00 68.34           O  
ANISOU  488  O   GLY A  41     8189   9409   8367    912   -701   -605       O  
ATOM    489  H   GLY A  41     -44.260  28.612 -17.587  1.00 72.35           H  
ATOM    490  HA2 GLY A  41     -42.471  30.565 -17.637  1.00 79.24           H  
ATOM    491  HA3 GLY A  41     -43.817  30.526 -18.451  1.00 79.24           H  
ATOM    492  N   ASN A  42     -44.913  30.925 -15.751  1.00 54.00           N  
ANISOU  492  N   ASN A  42     6348   7699   6472    887   -527   -677       N  
ATOM    493  CA  ASN A  42     -45.546  31.791 -14.775  1.00 59.95           C  
ANISOU  493  CA  ASN A  42     7019   8476   7285    948   -559   -782       C  
ATOM    494  C   ASN A  42     -44.528  32.281 -13.752  1.00 71.26           C  
ANISOU  494  C   ASN A  42     8467   9916   8693    999   -558   -795       C  
ATOM    495  O   ASN A  42     -43.889  31.478 -13.070  1.00 69.81           O  
ANISOU  495  O   ASN A  42     8329   9776   8420    991   -462   -766       O  
ATOM    496  CB  ASN A  42     -46.678  31.046 -14.083  1.00 68.09           C  
ANISOU  496  CB  ASN A  42     7993   9584   8295    942   -463   -850       C  
ATOM    497  CG  ASN A  42     -47.625  31.972 -13.369  1.00 65.37           C  
ANISOU  497  CG  ASN A  42     7546   9268   8026   1002   -506   -971       C  
ATOM    498  OD1 ASN A  42     -47.216  32.777 -12.535  1.00 65.41           O  
ANISOU  498  OD1 ASN A  42     7529   9282   8041   1065   -539  -1026       O  
ATOM    499  ND2 ASN A  42     -48.904  31.879 -13.706  1.00 72.93           N  
ANISOU  499  ND2 ASN A  42     8434  10235   9041    988   -512  -1021       N  
ATOM    500  H   ASN A  42     -45.162  30.103 -15.708  1.00 64.69           H  
ATOM    501  HA  ASN A  42     -45.924  32.572 -15.231  1.00 71.83           H  
ATOM    502  HB2 ASN A  42     -47.184  30.551 -14.746  1.00 81.60           H  
ATOM    503  HB3 ASN A  42     -46.302  30.437 -13.428  1.00 81.60           H  
ATOM    504 HD21 ASN A  42     -49.486  32.385 -13.328  1.00 87.40           H  
ATOM    505 HD22 ASN A  42     -49.150  31.312 -14.304  1.00 87.40           H  
ATOM    506  N   PRO A  43     -44.381  33.607 -13.633  1.00 69.59           N  
ANISOU  506  N   PRO A  43     8216   9658   8569   1053   -675   -839       N  
ATOM    507  CA  PRO A  43     -43.331  34.193 -12.795  1.00 66.59           C  
ANISOU  507  CA  PRO A  43     7851   9265   8184   1104   -702   -849       C  
ATOM    508  C   PRO A  43     -43.617  33.977 -11.321  1.00 75.51           C  
ANISOU  508  C   PRO A  43     8948  10485   9259   1155   -623   -945       C  
ATOM    509  O   PRO A  43     -42.739  34.132 -10.474  1.00 72.71           O  
ANISOU  509  O   PRO A  43     8619  10141   8866   1193   -615   -952       O  
ATOM    510  CB  PRO A  43     -43.425  35.681 -13.129  1.00 65.04           C  
ANISOU  510  CB  PRO A  43     7600   8990   8121   1147   -862   -886       C  
ATOM    511  CG  PRO A  43     -44.865  35.888 -13.439  1.00 76.95           C  
ANISOU  511  CG  PRO A  43     9033  10509   9694   1149   -892   -961       C  
ATOM    512  CD  PRO A  43     -45.324  34.628 -14.126  1.00 71.40           C  
ANISOU  512  CD  PRO A  43     8368   9843   8917   1075   -793   -900       C  
ATOM    513  HA  PRO A  43     -42.446  33.844 -13.031  1.00 79.79           H  
ATOM    514  HB2 PRO A  43     -43.157  36.209 -12.360  1.00 77.93           H  
ATOM    515  HB3 PRO A  43     -42.871  35.882 -13.899  1.00 77.93           H  
ATOM    516  HG2 PRO A  43     -45.358  36.027 -12.616  1.00 92.22           H  
ATOM    517  HG3 PRO A  43     -44.963  36.653 -14.029  1.00 92.22           H  
ATOM    518  HD2 PRO A  43     -46.230  34.409 -13.859  1.00 85.56           H  
ATOM    519  HD3 PRO A  43     -45.248  34.721 -15.088  1.00 85.56           H  
ATOM    520  N   ASP A  44     -44.856  33.605 -11.031  1.00 78.87           N  
ANISOU  520  N   ASP A  44     9313  10978   9676   1153   -565  -1015       N  
ATOM    521  CA  ASP A  44     -45.352  33.567  -9.668  1.00 79.56           C  
ANISOU  521  CA  ASP A  44     9347  11163   9718   1207   -497  -1118       C  
ATOM    522  C   ASP A  44     -45.348  32.167  -9.062  1.00 69.13           C  
ANISOU  522  C   ASP A  44     8063   9932   8269   1165   -340  -1073       C  
ATOM    523  O   ASP A  44     -45.905  31.960  -7.987  1.00 64.55           O  
ANISOU  523  O   ASP A  44     7437   9453   7637   1196   -264  -1143       O  
ATOM    524  CB  ASP A  44     -46.776  34.124  -9.646  1.00 91.34           C  
ANISOU  524  CB  ASP A  44    10731  12682  11292   1237   -532  -1230       C  
ATOM    525  CG  ASP A  44     -46.951  35.238  -8.635  1.00106.42           C  
ANISOU  525  CG  ASP A  44    12568  14620  13246   1336   -594  -1368       C  
ATOM    526  OD1 ASP A  44     -45.935  35.828  -8.208  1.00109.56           O  
ANISOU  526  OD1 ASP A  44    12999  14985  13643   1381   -653  -1372       O  
ATOM    527  OD2 ASP A  44     -48.109  35.530  -8.271  1.00113.92           O  
ANISOU  527  OD2 ASP A  44    13423  15626  14237   1371   -588  -1478       O  
ATOM    528  H   ASP A  44     -45.437  33.367 -11.619  1.00 94.53           H  
ATOM    529  HA  ASP A  44     -44.792  34.142  -9.107  1.00 95.35           H  
ATOM    530  HB2 ASP A  44     -46.991  34.478 -10.523  1.00109.49           H  
ATOM    531  HB3 ASP A  44     -47.391  33.411  -9.416  1.00109.49           H  
ATOM    532  N   VAL A  45     -44.723  31.207  -9.736  1.00 84.01           N  
ANISOU  532  N   VAL A  45    10029  11785  10106   1095   -293   -955       N  
ATOM    533  CA  VAL A  45     -44.743  29.827  -9.258  1.00 77.61           C  
ANISOU  533  CA  VAL A  45     9252  11043   9193   1048   -156   -903       C  
ATOM    534  C   VAL A  45     -43.531  29.503  -8.387  1.00 74.07           C  
ANISOU  534  C   VAL A  45     8871  10616   8655   1065   -113   -863       C  
ATOM    535  O   VAL A  45     -42.440  30.031  -8.601  1.00 68.52           O  
ANISOU  535  O   VAL A  45     8217   9847   7970   1085   -183   -832       O  
ATOM    536  CB  VAL A  45     -44.819  28.827 -10.423  1.00 71.89           C  
ANISOU  536  CB  VAL A  45     8572  10275   8468    965   -127   -810       C  
ATOM    537  CG1 VAL A  45     -44.717  27.399  -9.905  1.00 60.29           C  
ANISOU  537  CG1 VAL A  45     7138   8861   6907    917      0   -750       C  
ATOM    538  CG2 VAL A  45     -46.111  29.022 -11.192  1.00 67.05           C  
ANISOU  538  CG2 VAL A  45     7891   9649   7937    947   -164   -852       C  
ATOM    539  H   VAL A  45     -44.284  31.326 -10.466  1.00100.70           H  
ATOM    540  HA  VAL A  45     -45.544  29.700  -8.708  1.00 93.02           H  
ATOM    541  HB  VAL A  45     -44.070  28.986 -11.035  1.00 86.15           H  
ATOM    542 HG11 VAL A  45     -44.766  26.794 -10.649  1.00 72.23           H  
ATOM    543 HG12 VAL A  45     -43.879  27.292  -9.450  1.00 72.23           H  
ATOM    544 HG13 VAL A  45     -45.443  27.235  -9.299  1.00 72.23           H  
ATOM    545 HG21 VAL A  45     -46.142  28.391 -11.915  1.00 80.35           H  
ATOM    546 HG22 VAL A  45     -46.852  28.877 -10.598  1.00 80.35           H  
ATOM    547 HG23 VAL A  45     -46.137  29.917 -11.537  1.00 80.35           H  
ATOM    548  N   SER A  46     -43.737  28.618  -7.416  1.00 64.50           N  
ANISOU  548  N   SER A  46     7659   9496   7352   1054      0   -858       N  
ATOM    549  CA  SER A  46     -42.723  28.296  -6.417  1.00 59.25           C  
ANISOU  549  CA  SER A  46     7052   8865   6595   1075     42   -829       C  
ATOM    550  C   SER A  46     -41.782  27.194  -6.894  1.00 50.78           C  
ANISOU  550  C   SER A  46     6070   7744   5482   1010     85   -707       C  
ATOM    551  O   SER A  46     -42.151  26.377  -7.734  1.00 46.67           O  
ANISOU  551  O   SER A  46     5559   7197   4977    944    118   -651       O  
ATOM    552  CB  SER A  46     -43.390  27.855  -5.115  1.00 65.11           C  
ANISOU  552  CB  SER A  46     7751   9738   7248   1093    144   -872       C  
ATOM    553  OG  SER A  46     -43.291  26.450  -4.948  1.00 64.42           O  
ANISOU  553  OG  SER A  46     7706   9682   7088   1023    250   -774       O  
ATOM    554  H   SER A  46     -44.471  28.182  -7.313  1.00 77.28           H  
ATOM    555  HA  SER A  46     -42.188  29.096  -6.231  1.00 70.98           H  
ATOM    556  HB2 SER A  46     -42.949  28.293  -4.370  1.00 78.01           H  
ATOM    557  HB3 SER A  46     -44.327  28.104  -5.140  1.00 78.01           H  
ATOM    558  HG  SER A  46     -43.652  26.225  -4.247  1.00 77.19           H  
ATOM    559  N   GLY A  47     -40.577  27.168  -6.328  1.00 52.07           N  
ANISOU  559  N   GLY A  47     6296   7894   5597   1032     79   -674       N  
ATOM    560  CA  GLY A  47     -39.528  26.261  -6.763  1.00 26.78           C  
ANISOU  560  CA  GLY A  47     3175   4634   2366    982    104   -569       C  
ATOM    561  C   GLY A  47     -39.939  24.804  -6.830  1.00 53.71           C  
ANISOU  561  C   GLY A  47     6602   8075   5731    909    205   -502       C  
ATOM    562  O   GLY A  47     -39.933  24.198  -7.908  1.00 44.17           O  
ANISOU  562  O   GLY A  47     5416   6809   4556    855    207   -448       O  
ATOM    563  H   GLY A  47     -40.342  27.678  -5.677  1.00 62.37           H  
ATOM    564  HA2 GLY A  47     -39.226  26.528  -7.645  1.00 32.02           H  
ATOM    565  HA3 GLY A  47     -38.777  26.333  -6.153  1.00 32.02           H  
ATOM    566  N   PRO A  48     -40.281  24.225  -5.672  1.00 62.43           N  
ANISOU  566  N   PRO A  48     7692   9269   6757    909    287   -503       N  
ATOM    567  CA  PRO A  48     -40.666  22.813  -5.585  1.00 64.79           C  
ANISOU  567  CA  PRO A  48     8001   9597   7020    838    380   -429       C  
ATOM    568  C   PRO A  48     -41.693  22.439  -6.651  1.00 60.32           C  
ANISOU  568  C   PRO A  48     7391   9004   6522    785    386   -426       C  
ATOM    569  O   PRO A  48     -41.564  21.395  -7.309  1.00 71.95           O  
ANISOU  569  O   PRO A  48     8898  10429   8011    723    411   -356       O  
ATOM    570  CB  PRO A  48     -41.257  22.710  -4.177  1.00 60.26           C  
ANISOU  570  CB  PRO A  48     7385   9148   6363    861    453   -456       C  
ATOM    571  CG  PRO A  48     -40.493  23.731  -3.398  1.00 58.18           C  
ANISOU  571  CG  PRO A  48     7141   8902   6063    943    400   -516       C  
ATOM    572  CD  PRO A  48     -40.286  24.878  -4.350  1.00 54.83           C  
ANISOU  572  CD  PRO A  48     6706   8391   5734    979    291   -571       C  
ATOM    573  HA  PRO A  48     -39.881  22.232  -5.659  1.00 77.64           H  
ATOM    574  HB2 PRO A  48     -42.203  22.926  -4.199  1.00 72.20           H  
ATOM    575  HB3 PRO A  48     -41.111  21.820  -3.821  1.00 72.20           H  
ATOM    576  HG2 PRO A  48     -41.013  24.013  -2.629  1.00 69.70           H  
ATOM    577  HG3 PRO A  48     -39.642  23.359  -3.118  1.00 69.70           H  
ATOM    578  HD2 PRO A  48     -41.021  25.508  -4.287  1.00 65.68           H  
ATOM    579  HD3 PRO A  48     -39.433  25.308  -4.182  1.00 65.68           H  
ATOM    580  N   LYS A  49     -42.691  23.300  -6.831  1.00 42.78           N  
ANISOU  580  N   LYS A  49     5096   6809   4351    814    355   -508       N  
ATOM    581  CA  LYS A  49     -43.718  23.086  -7.845  1.00 58.15           C  
ANISOU  581  CA  LYS A  49     6997   8727   6371    772    346   -516       C  
ATOM    582  C   LYS A  49     -43.099  23.014  -9.242  1.00 56.09           C  
ANISOU  582  C   LYS A  49     6793   8360   6160    745    279   -475       C  
ATOM    583  O   LYS A  49     -43.306  22.048  -9.982  1.00 33.18           O  
ANISOU  583  O   LYS A  49     3907   5422   3277    687    300   -427       O  
ATOM    584  CB  LYS A  49     -44.753  24.209  -7.795  1.00 59.48           C  
ANISOU  584  CB  LYS A  49     7076   8931   6592    819    304   -620       C  
ATOM    585  CG  LYS A  49     -45.932  23.989  -8.722  1.00 71.23           C  
ANISOU  585  CG  LYS A  49     8508  10398   8160    778    294   -635       C  
ATOM    586  CD  LYS A  49     -47.041  24.983  -8.445  1.00 85.56           C  
ANISOU  586  CD  LYS A  49    10222  12262  10026    825    268   -741       C  
ATOM    587  CE  LYS A  49     -48.372  24.508  -9.002  1.00 78.02           C  
ANISOU  587  CE  LYS A  49     9195  11312   9139    778    289   -752       C  
ATOM    588  NZ  LYS A  49     -49.504  25.307  -8.457  1.00 89.10           N  
ANISOU  588  NZ  LYS A  49    10486  12785  10582    825    290   -857       N  
ATOM    589  H   LYS A  49     -42.795  24.022  -6.375  1.00 51.23           H  
ATOM    590  HA  LYS A  49     -44.176  22.238  -7.668  1.00 69.67           H  
ATOM    591  HB2 LYS A  49     -45.096  24.279  -6.891  1.00 71.26           H  
ATOM    592  HB3 LYS A  49     -44.325  25.041  -8.051  1.00 71.26           H  
ATOM    593  HG2 LYS A  49     -45.643  24.103  -9.641  1.00 85.37           H  
ATOM    594  HG3 LYS A  49     -46.283  23.095  -8.589  1.00 85.37           H  
ATOM    595  HD2 LYS A  49     -47.137  25.097  -7.487  1.00102.56           H  
ATOM    596  HD3 LYS A  49     -46.823  25.831  -8.863  1.00102.56           H  
ATOM    597  HE2 LYS A  49     -48.369  24.605  -9.968  1.00 93.51           H  
ATOM    598  HE3 LYS A  49     -48.509  23.579  -8.758  1.00 93.51           H  
ATOM    599  HZ1 LYS A  49     -50.274  25.014  -8.794  1.00106.80           H  
ATOM    600  HZ2 LYS A  49     -49.530  25.232  -7.570  1.00106.80           H  
ATOM    601  HZ3 LYS A  49     -49.402  26.165  -8.671  1.00106.80           H  
ATOM    602  N   LEU A  50     -42.348  24.053  -9.595  1.00 47.83           N  
ANISOU  602  N   LEU A  50     5772   7265   5136    790    195   -496       N  
ATOM    603  CA  LEU A  50     -41.611  24.089 -10.851  1.00 60.83           C  
ANISOU  603  CA  LEU A  50     7474   8825   6815    771    136   -450       C  
ATOM    604  C   LEU A  50     -40.821  22.808 -11.090  1.00 59.54           C  
ANISOU  604  C   LEU A  50     7380   8633   6610    722    188   -368       C  
ATOM    605  O   LEU A  50     -40.897  22.216 -12.171  1.00 44.56           O  
ANISOU  605  O   LEU A  50     5504   6693   4736    680    180   -337       O  
ATOM    606  CB  LEU A  50     -40.670  25.292 -10.864  1.00 58.76           C  
ANISOU  606  CB  LEU A  50     7232   8525   6571    825     54   -463       C  
ATOM    607  CG  LEU A  50     -41.398  26.620 -11.057  1.00 75.77           C  
ANISOU  607  CG  LEU A  50     9319  10674   8797    868    -31   -540       C  
ATOM    608  CD1 LEU A  50     -40.445  27.793 -10.916  1.00 78.22           C  
ANISOU  608  CD1 LEU A  50     9643  10941   9136    923   -117   -551       C  
ATOM    609  CD2 LEU A  50     -42.084  26.639 -12.414  1.00 75.51           C  
ANISOU  609  CD2 LEU A  50     9270  10597   8821    832    -76   -531       C  
ATOM    610  H   LEU A  50     -42.248  24.759  -9.116  1.00 57.28           H  
ATOM    611  HA  LEU A  50     -42.246  24.195 -11.589  1.00 72.88           H  
ATOM    612  HB2 LEU A  50     -40.197  25.331 -10.018  1.00 70.40           H  
ATOM    613  HB3 LEU A  50     -40.038  25.189 -11.592  1.00 70.40           H  
ATOM    614  HG  LEU A  50     -42.082  26.706 -10.375  1.00 90.81           H  
ATOM    615 HD11 LEU A  50     -40.934  28.610 -11.043  1.00 93.75           H  
ATOM    616 HD12 LEU A  50     -40.058  27.777 -10.037  1.00 93.75           H  
ATOM    617 HD13 LEU A  50     -39.756  27.717 -11.579  1.00 93.75           H  
ATOM    618 HD21 LEU A  50     -42.537  27.478 -12.523  1.00 90.49           H  
ATOM    619 HD22 LEU A  50     -41.421  26.533 -13.101  1.00 90.49           H  
ATOM    620 HD23 LEU A  50     -42.715  25.917 -12.455  1.00 90.49           H  
ATOM    621  N   THR A  51     -40.059  22.380 -10.090  1.00 48.39           N  
ANISOU  621  N   THR A  51     6003   7245   5139    730    236   -337       N  
ATOM    622  CA  THR A  51     -39.288  21.150 -10.221  1.00 45.45           C  
ANISOU  622  CA  THR A  51     5692   6840   4736    687    280   -262       C  
ATOM    623  C   THR A  51     -40.226  20.002 -10.563  1.00 48.74           C  
ANISOU  623  C   THR A  51     6087   7264   5170    626    329   -242       C  
ATOM    624  O   THR A  51     -39.981  19.233 -11.507  1.00 40.64           O  
ANISOU  624  O   THR A  51     5093   6183   4164    588    323   -208       O  
ATOM    625  CB  THR A  51     -38.534  20.811  -8.935  1.00 47.56           C  
ANISOU  625  CB  THR A  51     5991   7140   4939    702    324   -233       C  
ATOM    626  OG1 THR A  51     -37.751  21.937  -8.528  1.00 42.85           O  
ANISOU  626  OG1 THR A  51     5408   6538   4336    764    270   -262       O  
ATOM    627  CG2 THR A  51     -37.623  19.621  -9.161  1.00 44.08           C  
ANISOU  627  CG2 THR A  51     5615   6651   4485    662    352   -158       C  
ATOM    628  H   THR A  51     -39.970  22.785  -9.331  1.00 57.95           H  
ATOM    629  HA  THR A  51     -38.637  21.247 -10.947  1.00 54.42           H  
ATOM    630  HB  THR A  51     -39.168  20.586  -8.236  1.00 56.95           H  
ATOM    631  HG1 THR A  51     -37.344  21.762  -7.838  1.00 51.31           H  
ATOM    632 HG21 THR A  51     -37.151  19.411  -8.352  1.00 52.79           H  
ATOM    633 HG22 THR A  51     -38.140  18.858  -9.428  1.00 52.79           H  
ATOM    634 HG23 THR A  51     -36.986  19.823  -9.851  1.00 52.79           H  
ATOM    635  N   GLY A  52     -41.302  19.891  -9.789  1.00 43.78           N  
ANISOU  635  N   GLY A  52     5396   6703   4536    619    377   -267       N  
ATOM    636  CA  GLY A  52     -42.339  18.916 -10.082  1.00 32.97           C  
ANISOU  636  CA  GLY A  52     3987   5340   3201    561    417   -250       C  
ATOM    637  C   GLY A  52     -42.750  18.947 -11.547  1.00 37.65           C  
ANISOU  637  C   GLY A  52     4577   5871   3860    542    359   -271       C  
ATOM    638  O   GLY A  52     -42.745  17.922 -12.243  1.00 57.21           O  
ANISOU  638  O   GLY A  52     7077   8301   6361    496    364   -236       O  
ATOM    639  H   GLY A  52     -41.449  20.370  -9.076  1.00 52.42           H  
ATOM    640  HA2 GLY A  52     -42.018  18.026  -9.870  1.00 39.45           H  
ATOM    641  HA3 GLY A  52     -43.121  19.101  -9.538  1.00 39.45           H  
ATOM    642  N   ALA A  53     -43.099  20.137 -12.022  1.00 42.68           N  
ANISOU  642  N   ALA A  53     5184   6505   4526    580    296   -330       N  
ATOM    643  CA  ALA A  53     -43.581  20.300 -13.386  1.00 51.00           C  
ANISOU  643  CA  ALA A  53     6231   7509   5637    565    232   -351       C  
ATOM    644  C   ALA A  53     -42.523  19.869 -14.396  1.00 47.31           C  
ANISOU  644  C   ALA A  53     5843   6979   5154    552    202   -307       C  
ATOM    645  O   ALA A  53     -42.838  19.225 -15.400  1.00 40.77           O  
ANISOU  645  O   ALA A  53     5025   6115   4351    519    183   -303       O  
ATOM    646  CB  ALA A  53     -43.989  21.738 -13.627  1.00 46.39           C  
ANISOU  646  CB  ALA A  53     5606   6931   5089    612    160   -412       C  
ATOM    647  H   ALA A  53     -43.068  20.869 -11.568  1.00 51.10           H  
ATOM    648  HA  ALA A  53     -44.371  19.734 -13.515  1.00 61.08           H  
ATOM    649  HB1 ALA A  53     -44.304  21.826 -14.530  1.00 55.55           H  
ATOM    650  HB2 ALA A  53     -44.688  21.971 -13.012  1.00 55.55           H  
ATOM    651  HB3 ALA A  53     -43.228  22.306 -13.489  1.00 55.55           H  
ATOM    652  N   LEU A  54     -41.270  20.226 -14.130  1.00 40.15           N  
ANISOU  652  N   LEU A  54     4988   6062   4205    581    197   -279       N  
ATOM    653  CA  LEU A  54     -40.175  19.850 -15.020  1.00 50.11           C  
ANISOU  653  CA  LEU A  54     6318   7273   5448    573    178   -238       C  
ATOM    654  C   LEU A  54     -39.974  18.340 -15.075  1.00 52.86           C  
ANISOU  654  C   LEU A  54     6697   7600   5787    530    228   -202       C  
ATOM    655  O   LEU A  54     -39.754  17.788 -16.149  1.00 51.02           O  
ANISOU  655  O   LEU A  54     6495   7330   5560    512    207   -196       O  
ATOM    656  CB  LEU A  54     -38.870  20.540 -14.617  1.00 61.99           C  
ANISOU  656  CB  LEU A  54     7862   8770   6922    613    164   -213       C  
ATOM    657  CG  LEU A  54     -38.758  22.005 -15.051  1.00 61.59           C  
ANISOU  657  CG  LEU A  54     7796   8710   6896    652     87   -234       C  
ATOM    658  CD1 LEU A  54     -37.619  22.700 -14.332  1.00 39.39           C  
ANISOU  658  CD1 LEU A  54     5006   5892   4069    692     74   -216       C  
ATOM    659  CD2 LEU A  54     -38.584  22.111 -16.561  1.00 57.93           C  
ANISOU  659  CD2 LEU A  54     7356   8212   6441    638     37   -215       C  
ATOM    660  H   LEU A  54     -41.028  20.690 -13.444  1.00 48.07           H  
ATOM    661  HA  LEU A  54     -40.397  20.149 -15.927  1.00 60.02           H  
ATOM    662  HB2 LEU A  54     -38.791  20.514 -13.651  1.00 74.27           H  
ATOM    663  HB3 LEU A  54     -38.129  20.059 -15.017  1.00 74.27           H  
ATOM    664  HG  LEU A  54     -39.580  22.463 -14.815  1.00 73.80           H  
ATOM    665 HD11 LEU A  54     -37.576  23.613 -14.624  1.00 47.16           H  
ATOM    666 HD12 LEU A  54     -37.780  22.666 -13.386  1.00 47.16           H  
ATOM    667 HD13 LEU A  54     -36.797  22.249 -14.540  1.00 47.16           H  
ATOM    668 HD21 LEU A  54     -38.517  23.038 -16.802  1.00 69.40           H  
ATOM    669 HD22 LEU A  54     -37.784  21.647 -16.816  1.00 69.40           H  
ATOM    670 HD23 LEU A  54     -39.345  21.714 -16.991  1.00 69.40           H  
ATOM    671  N   ILE A  55     -40.038  17.665 -13.931  1.00 47.96           N  
ANISOU  671  N   ILE A  55     6066   7004   5152    514    290   -179       N  
ATOM    672  CA  ILE A  55     -39.925  16.209 -13.950  1.00 61.74           C  
ANISOU  672  CA  ILE A  55     7833   8720   6907    468    327   -141       C  
ATOM    673  C   ILE A  55     -41.127  15.615 -14.676  1.00 63.71           C  
ANISOU  673  C   ILE A  55     8040   8954   7211    429    316   -165       C  
ATOM    674  O   ILE A  55     -41.014  14.586 -15.346  1.00 47.23           O  
ANISOU  674  O   ILE A  55     5976   6819   5150    400    308   -155       O  
ATOM    675  CB  ILE A  55     -39.792  15.612 -12.544  1.00 61.80           C  
ANISOU  675  CB  ILE A  55     7836   8758   6888    453    391    -97       C  
ATOM    676  CG1 ILE A  55     -38.481  16.079 -11.912  1.00 62.04           C  
ANISOU  676  CG1 ILE A  55     7916   8789   6866    493    392    -74       C  
ATOM    677  CG2 ILE A  55     -39.812  14.092 -12.616  1.00 39.65           C  
ANISOU  677  CG2 ILE A  55     5042   5910   4113    400    418    -53       C  
ATOM    678  CD1 ILE A  55     -38.426  15.928 -10.410  1.00 52.11           C  
ANISOU  678  CD1 ILE A  55     6651   7583   5565    495    443    -43       C  
ATOM    679  H   ILE A  55     -40.132  18.024 -13.143  1.00 57.43           H  
ATOM    680  HA  ILE A  55     -39.121  15.964 -14.454  1.00 73.98           H  
ATOM    681  HB  ILE A  55     -40.534  15.915 -11.998  1.00 74.05           H  
ATOM    682 HG12 ILE A  55     -37.753  15.559 -12.287  1.00 74.33           H  
ATOM    683 HG13 ILE A  55     -38.353  17.018 -12.119  1.00 74.33           H  
ATOM    684 HG21 ILE A  55     -39.727  13.736 -11.728  1.00 47.46           H  
ATOM    685 HG22 ILE A  55     -40.642  13.809 -13.005  1.00 47.46           H  
ATOM    686 HG23 ILE A  55     -39.077  13.796 -13.159  1.00 47.46           H  
ATOM    687 HD11 ILE A  55     -37.575  16.242 -10.096  1.00 62.41           H  
ATOM    688 HD12 ILE A  55     -39.132  16.447 -10.018  1.00 62.41           H  
ATOM    689 HD13 ILE A  55     -38.537  15.001 -10.185  1.00 62.41           H  
ATOM    690  N   GLY A  56     -42.280  16.264 -14.542  1.00 44.35           N  
ANISOU  690  N   GLY A  56     5524   6540   4787    433    308   -204       N  
ATOM    691  CA  GLY A  56     -43.423  15.921 -15.368  1.00 44.33           C  
ANISOU  691  CA  GLY A  56     5478   6517   4846    403    279   -236       C  
ATOM    692  C   GLY A  56     -43.049  15.943 -16.842  1.00 51.23           C  
ANISOU  692  C   GLY A  56     6400   7343   5724    411    212   -256       C  
ATOM    693  O   GLY A  56     -43.090  14.917 -17.521  1.00 54.16           O  
ANISOU  693  O   GLY A  56     6788   7671   6120    383    201   -254       O  
ATOM    694  H   GLY A  56     -42.427  16.896 -13.966  1.00 53.11           H  
ATOM    695  HA2 GLY A  56     -43.740  15.033 -15.139  1.00 53.08           H  
ATOM    696  HA3 GLY A  56     -44.140  16.557 -15.217  1.00 53.08           H  
ATOM    697  N   ILE A  57     -42.672  17.122 -17.330  1.00 46.86           N  
ANISOU  697  N   ILE A  57     5863   6797   5144    451    165   -275       N  
ATOM    698  CA  ILE A  57     -42.318  17.307 -18.739  1.00 61.23           C  
ANISOU  698  CA  ILE A  57     7725   8588   6951    461    102   -286       C  
ATOM    699  C   ILE A  57     -41.181  16.397 -19.225  1.00 59.79           C  
ANISOU  699  C   ILE A  57     7610   8375   6732    456    117   -259       C  
ATOM    700  O   ILE A  57     -41.217  15.897 -20.352  1.00 46.16           O  
ANISOU  700  O   ILE A  57     5908   6626   5005    448     82   -278       O  
ATOM    701  CB  ILE A  57     -41.930  18.773 -19.020  1.00 57.40           C  
ANISOU  701  CB  ILE A  57     7246   8117   6444    502     52   -289       C  
ATOM    702  CG1 ILE A  57     -43.153  19.677 -18.876  1.00 60.65           C  
ANISOU  702  CG1 ILE A  57     7590   8548   6907    510     14   -333       C  
ATOM    703  CG2 ILE A  57     -41.341  18.917 -20.420  1.00 41.14           C  
ANISOU  703  CG2 ILE A  57     5239   6041   4353    509      0   -280       C  
ATOM    704  CD1 ILE A  57     -42.839  21.149 -18.976  1.00 57.82           C  
ANISOU  704  CD1 ILE A  57     7227   8196   6547    551    -43   -336       C  
ATOM    705  H   ILE A  57     -42.617  17.845 -16.855  1.00 56.11           H  
ATOM    706  HA  ILE A  57     -43.108  17.103 -19.283  1.00 73.36           H  
ATOM    707  HB  ILE A  57     -41.263  19.047 -18.372  1.00 68.76           H  
ATOM    708 HG12 ILE A  57     -43.786  19.462 -19.579  1.00 72.66           H  
ATOM    709 HG13 ILE A  57     -43.559  19.519 -18.010  1.00 72.66           H  
ATOM    710 HG21 ILE A  57     -41.109  19.837 -20.567  1.00 49.26           H  
ATOM    711 HG22 ILE A  57     -40.557  18.367 -20.486  1.00 49.26           H  
ATOM    712 HG23 ILE A  57     -41.994  18.636 -21.064  1.00 49.26           H  
ATOM    713 HD11 ILE A  57     -43.652  21.649 -18.876  1.00 69.27           H  
ATOM    714 HD12 ILE A  57     -42.222  21.384 -18.278  1.00 69.27           H  
ATOM    715 HD13 ILE A  57     -42.447  21.328 -19.834  1.00 69.27           H  
ATOM    716  N   LEU A  58     -40.170  16.194 -18.387  1.00 44.60           N  
ANISOU  716  N   LEU A  58     5715   6453   4778    464    164   -220       N  
ATOM    717  CA  LEU A  58     -39.021  15.371 -18.763  1.00 43.79           C  
ANISOU  717  CA  LEU A  58     5670   6320   4649    464    178   -197       C  
ATOM    718  C   LEU A  58     -39.403  13.910 -18.995  1.00 50.45           C  
ANISOU  718  C   LEU A  58     6511   7125   5531    427    188   -208       C  
ATOM    719  O   LEU A  58     -38.693  13.183 -19.686  1.00 50.64           O  
ANISOU  719  O   LEU A  58     6576   7120   5545    430    180   -215       O  
ATOM    720  CB  LEU A  58     -37.930  15.446 -17.689  1.00 44.20           C  
ANISOU  720  CB  LEU A  58     5746   6376   4672    479    222   -153       C  
ATOM    721  CG  LEU A  58     -37.087  16.721 -17.650  1.00 32.81           C  
ANISOU  721  CG  LEU A  58     4321   4952   3196    520    202   -138       C  
ATOM    722  CD1 LEU A  58     -36.224  16.743 -16.407  1.00 33.28           C  
ANISOU  722  CD1 LEU A  58     4395   5012   3238    534    240   -103       C  
ATOM    723  CD2 LEU A  58     -36.224  16.847 -18.893  1.00 38.28           C  
ANISOU  723  CD2 LEU A  58     5053   5632   3859    535    174   -133       C  
ATOM    724  H   LEU A  58     -40.125  16.516 -17.593  1.00 53.41           H  
ATOM    725  HA  LEU A  58     -38.644  15.718 -19.598  1.00 52.43           H  
ATOM    726  HB2 LEU A  58     -38.354  15.356 -16.821  1.00 52.93           H  
ATOM    727  HB3 LEU A  58     -37.321  14.703 -17.825  1.00 52.93           H  
ATOM    728  HG  LEU A  58     -37.678  17.490 -17.618  1.00 39.26           H  
ATOM    729 HD11 LEU A  58     -35.704  17.550 -16.402  1.00 39.82           H  
ATOM    730 HD12 LEU A  58     -36.791  16.714 -15.633  1.00 39.82           H  
ATOM    731 HD13 LEU A  58     -35.643  15.979 -16.416  1.00 39.82           H  
ATOM    732 HD21 LEU A  58     -35.710  17.656 -18.835  1.00 45.82           H  
ATOM    733 HD22 LEU A  58     -35.637  16.089 -18.944  1.00 45.82           H  
ATOM    734 HD23 LEU A  58     -36.792  16.875 -19.666  1.00 45.82           H  
ATOM    735  N   SER A  59     -40.524  13.486 -18.419  1.00 45.65           N  
ANISOU  735  N   SER A  59     5851   6518   4976    394    203   -212       N  
ATOM    736  CA  SER A  59     -40.929  12.084 -18.455  1.00 59.63           C  
ANISOU  736  CA  SER A  59     7610   8244   6805    353    209   -211       C  
ATOM    737  C   SER A  59     -41.901  11.767 -19.587  1.00 64.30           C  
ANISOU  737  C   SER A  59     8179   8810   7443    340    152   -265       C  
ATOM    738  O   SER A  59     -42.286  10.614 -19.772  1.00 61.92           O  
ANISOU  738  O   SER A  59     7864   8461   7203    308    140   -273       O  
ATOM    739  CB  SER A  59     -41.576  11.705 -17.124  1.00 63.37           C  
ANISOU  739  CB  SER A  59     8033   8732   7314    317    262   -169       C  
ATOM    740  OG  SER A  59     -40.608  11.635 -16.094  1.00 39.95           O  
ANISOU  740  OG  SER A  59     5095   5777   4306    324    309   -116       O  
ATOM    741  H   SER A  59     -41.073  13.996 -17.996  1.00 54.67           H  
ATOM    742  HA  SER A  59     -40.133  11.526 -18.576  1.00 71.45           H  
ATOM    743  HB2 SER A  59     -42.236  12.376 -16.892  1.00 75.93           H  
ATOM    744  HB3 SER A  59     -42.002  10.838 -17.216  1.00 75.93           H  
ATOM    745  HG  SER A  59     -40.967  11.431 -15.386  1.00 47.82           H  
ATOM    746  N   LEU A  60     -42.287  12.783 -20.349  1.00 61.05           N  
ANISOU  746  N   LEU A  60     7764   8425   7009    364    107   -300       N  
ATOM    747  CA  LEU A  60     -43.383  12.642 -21.304  1.00 68.82           C  
ANISOU  747  CA  LEU A  60     8719   9392   8039    353     47   -352       C  
ATOM    748  C   LEU A  60     -43.061  11.847 -22.568  1.00 63.48           C  
ANISOU  748  C   LEU A  60     8087   8679   7355    360     -4   -394       C  
ATOM    749  O   LEU A  60     -43.953  11.597 -23.377  1.00 66.17           O  
ANISOU  749  O   LEU A  60     8407   8998   7736    352    -62   -442       O  
ATOM    750  CB  LEU A  60     -43.911  14.020 -21.702  1.00 61.62           C  
ANISOU  750  CB  LEU A  60     7788   8517   7108    377      6   -374       C  
ATOM    751  CG  LEU A  60     -44.906  14.629 -20.715  1.00 64.06           C  
ANISOU  751  CG  LEU A  60     8022   8853   7463    365     30   -370       C  
ATOM    752  CD1 LEU A  60     -45.398  15.984 -21.215  1.00 56.08           C  
ANISOU  752  CD1 LEU A  60     6994   7868   6448    393    -28   -400       C  
ATOM    753  CD2 LEU A  60     -46.075  13.674 -20.477  1.00 36.96           C  
ANISOU  753  CD2 LEU A  60     4527   5394   4121    320     37   -383       C  
ATOM    754  H   LEU A  60     -41.931  13.566 -20.334  1.00 73.15           H  
ATOM    755  HA  LEU A  60     -44.116  12.173 -20.852  1.00 82.47           H  
ATOM    756  HB2 LEU A  60     -43.161  14.629 -21.777  1.00 73.83           H  
ATOM    757  HB3 LEU A  60     -44.357  13.944 -22.560  1.00 73.83           H  
ATOM    758  HG  LEU A  60     -44.459  14.770 -19.866  1.00 76.75           H  
ATOM    759 HD11 LEU A  60     -46.020  16.345 -20.579  1.00 67.19           H  
ATOM    760 HD12 LEU A  60     -44.647  16.574 -21.309  1.00 67.19           H  
ATOM    761 HD13 LEU A  60     -45.830  15.865 -22.065  1.00 67.19           H  
ATOM    762 HD21 LEU A  60     -46.685  14.077 -19.855  1.00 44.23           H  
ATOM    763 HD22 LEU A  60     -46.519  13.509 -21.312  1.00 44.23           H  
ATOM    764 HD23 LEU A  60     -45.737  12.851 -20.117  1.00 44.23           H  
ATOM    765  N   PHE A  61     -41.807  11.438 -22.739  1.00 48.22           N  
ANISOU  765  N   PHE A  61     6210   6739   5372    380     15   -382       N  
ATOM    766  CA  PHE A  61     -41.398  10.773 -23.976  1.00 50.11           C  
ANISOU  766  CA  PHE A  61     6492   6958   5588    399    -30   -434       C  
ATOM    767  C   PHE A  61     -41.484   9.243 -23.922  1.00 56.75           C  
ANISOU  767  C   PHE A  61     7325   7732   6505    375    -39   -457       C  
ATOM    768  O   PHE A  61     -41.113   8.569 -24.882  1.00 61.81           O  
ANISOU  768  O   PHE A  61     7998   8353   7133    396    -79   -512       O  
ATOM    769  CB  PHE A  61     -39.980  11.198 -24.373  1.00 47.95           C  
ANISOU  769  CB  PHE A  61     6277   6720   5221    439    -10   -419       C  
ATOM    770  CG  PHE A  61     -38.905  10.613 -23.501  1.00 57.11           C  
ANISOU  770  CG  PHE A  61     7457   7858   6385    437     48   -380       C  
ATOM    771  CD1 PHE A  61     -38.689  11.098 -22.222  1.00 53.13           C  
ANISOU  771  CD1 PHE A  61     6936   7364   5885    426     99   -318       C  
ATOM    772  CD2 PHE A  61     -38.108   9.579 -23.963  1.00 54.47           C  
ANISOU  772  CD2 PHE A  61     7154   7493   6050    451     45   -410       C  
ATOM    773  CE1 PHE A  61     -37.701  10.559 -21.417  1.00 44.81           C  
ANISOU  773  CE1 PHE A  61     5903   6288   4835    425    144   -280       C  
ATOM    774  CE2 PHE A  61     -37.119   9.037 -23.164  1.00 53.32           C  
ANISOU  774  CE2 PHE A  61     7023   7320   5917    449     89   -374       C  
ATOM    775  CZ  PHE A  61     -36.914   9.529 -21.888  1.00 40.34           C  
ANISOU  775  CZ  PHE A  61     5367   5684   4277    435    138   -305       C  
ATOM    776  H   PHE A  61     -41.178  11.532 -22.160  1.00 57.75           H  
ATOM    777  HA  PHE A  61     -41.998  11.069 -24.692  1.00 60.01           H  
ATOM    778  HB2 PHE A  61     -39.811  10.912 -25.284  1.00 57.42           H  
ATOM    779  HB3 PHE A  61     -39.916  12.164 -24.314  1.00 57.42           H  
ATOM    780  HD1 PHE A  61     -39.217  11.792 -21.899  1.00 63.64           H  
ATOM    781  HD2 PHE A  61     -38.241   9.243 -24.820  1.00 65.25           H  
ATOM    782  HE1 PHE A  61     -37.565  10.893 -20.559  1.00 53.66           H  
ATOM    783  HE2 PHE A  61     -36.590   8.342 -23.485  1.00 63.87           H  
ATOM    784  HZ  PHE A  61     -36.249   9.166 -21.349  1.00 48.30           H  
ATOM    785  N   VAL A  62     -41.968   8.694 -22.811  1.00 58.52           N  
ANISOU  785  N   VAL A  62     7504   7924   6808    332     -5   -416       N  
ATOM    786  CA  VAL A  62     -42.225   7.256 -22.725  1.00 67.80           C  
ANISOU  786  CA  VAL A  62     8658   9024   8078    300    -26   -427       C  
ATOM    787  C   VAL A  62     -43.727   7.024 -22.635  1.00 56.99           C  
ANISOU  787  C   VAL A  62     7219   7630   6807    259    -56   -436       C  
ATOM    788  O   VAL A  62     -44.466   7.917 -22.236  1.00 48.36           O  
ANISOU  788  O   VAL A  62     6087   6581   5708    249    -37   -416       O  
ATOM    789  CB  VAL A  62     -41.509   6.595 -21.517  1.00 71.35           C  
ANISOU  789  CB  VAL A  62     9110   9447   8554    276     32   -357       C  
ATOM    790  CG1 VAL A  62     -40.003   6.804 -21.617  1.00 56.16           C  
ANISOU  790  CG1 VAL A  62     7250   7541   6547    318     57   -352       C  
ATOM    791  CG2 VAL A  62     -42.054   7.126 -20.189  1.00 39.68           C  
ANISOU  791  CG2 VAL A  62     5052   5472   4552    242     94   -282       C  
ATOM    792  H   VAL A  62     -42.157   9.130 -22.094  1.00 70.11           H  
ATOM    793  HA  VAL A  62     -41.900   6.825 -23.543  1.00 81.24           H  
ATOM    794  HB  VAL A  62     -41.678   5.630 -21.543  1.00 85.51           H  
ATOM    795 HG11 VAL A  62     -39.809   7.305 -22.413  1.00 67.28           H  
ATOM    796 HG12 VAL A  62     -39.703   7.287 -20.844  1.00 67.28           H  
ATOM    797 HG13 VAL A  62     -39.571   5.947 -21.656  1.00 67.28           H  
ATOM    798 HG21 VAL A  62     -42.741   7.772 -20.370  1.00 47.50           H  
ATOM    799 HG22 VAL A  62     -42.417   6.393 -19.686  1.00 47.50           H  
ATOM    800 HG23 VAL A  62     -41.338   7.537 -19.700  1.00 47.50           H  
ATOM    801  N   GLU A  63     -44.173   5.829 -23.015  1.00 65.01           N  
ANISOU  801  N   GLU A  63     8212   8570   7919    236   -109   -470       N  
ATOM    802  CA  GLU A  63     -45.600   5.511 -23.048  1.00 65.76           C  
ANISOU  802  CA  GLU A  63     8234   8630   8123    195   -148   -482       C  
ATOM    803  C   GLU A  63     -46.237   5.651 -21.668  1.00 58.76           C  
ANISOU  803  C   GLU A  63     7279   7763   7285    144    -77   -394       C  
ATOM    804  O   GLU A  63     -47.396   6.042 -21.554  1.00 53.08           O  
ANISOU  804  O   GLU A  63     6495   7059   6614    121    -82   -396       O  
ATOM    805  CB  GLU A  63     -45.823   4.099 -23.595  1.00 49.83           C  
ANISOU  805  CB  GLU A  63     6203   6516   6216    179   -222   -527       C  
ATOM    806  H   GLU A  63     -43.666   5.180 -23.261  1.00 77.90           H  
ATOM    807  HA  GLU A  63     -46.049   6.140 -23.651  1.00 78.80           H  
ATOM    808  N   SER A  64     -45.483   5.323 -20.622  1.00 47.07           N  
ANISOU  808  N   SER A  64     5810   6285   5788    127    -11   -320       N  
ATOM    809  CA  SER A  64     -45.949   5.549 -19.259  1.00 65.81           C  
ANISOU  809  CA  SER A  64     8128   8701   8176     85     67   -234       C  
ATOM    810  C   SER A  64     -44.946   6.322 -18.403  1.00 64.76           C  
ANISOU  810  C   SER A  64     8040   8636   7930    112    140   -186       C  
ATOM    811  O   SER A  64     -44.064   5.730 -17.777  1.00 45.19           O  
ANISOU  811  O   SER A  64     5592   6136   5441    103    169   -133       O  
ATOM    812  CB  SER A  64     -46.278   4.230 -18.571  1.00 68.19           C  
ANISOU  812  CB  SER A  64     8379   8936   8592     21     73   -167       C  
ATOM    813  OG  SER A  64     -46.675   4.475 -17.234  1.00 85.73           O  
ANISOU  813  OG  SER A  64    10550  11216  10807    -17    158    -77       O  
ATOM    814  H   SER A  64     -44.701   4.969 -20.675  1.00 56.37           H  
ATOM    815  HA  SER A  64     -46.774   6.077 -19.296  1.00 78.86           H  
ATOM    816  HB2 SER A  64     -47.003   3.794 -19.045  1.00 81.71           H  
ATOM    817  HB3 SER A  64     -45.489   3.665 -18.572  1.00 81.71           H  
ATOM    818  HG  SER A  64     -46.853   3.767 -16.860  1.00102.76           H  
ATOM    819  N   PRO A  65     -45.090   7.653 -18.367  1.00 65.23           N  
ANISOU  819  N   PRO A  65     8101   8771   7914    146    161   -205       N  
ATOM    820  CA  PRO A  65     -44.286   8.550 -17.530  1.00 70.12           C  
ANISOU  820  CA  PRO A  65     8751   9456   8435    175    221   -168       C  
ATOM    821  C   PRO A  65     -44.226   8.126 -16.056  1.00 64.97           C  
ANISOU  821  C   PRO A  65     8072   8827   7787    138    294    -81       C  
ATOM    822  O   PRO A  65     -43.135   8.054 -15.476  1.00 60.87           O  
ANISOU  822  O   PRO A  65     7603   8312   7212    152    324    -40       O  
ATOM    823  CB  PRO A  65     -45.014   9.890 -17.677  1.00 51.31           C  
ANISOU  823  CB  PRO A  65     6337   7136   6022    201    216   -207       C  
ATOM    824  CG  PRO A  65     -45.601   9.832 -19.043  1.00 45.00           C  
ANISOU  824  CG  PRO A  65     5535   6298   5264    208    136   -277       C  
ATOM    825  CD  PRO A  65     -46.007   8.399 -19.247  1.00 50.70           C  
ANISOU  825  CD  PRO A  65     6233   6947   6085    163    110   -272       C  
ATOM    826  HA  PRO A  65     -43.377   8.631 -17.886  1.00 84.03           H  
ATOM    827  HB2 PRO A  65     -45.709   9.964 -17.005  1.00 61.46           H  
ATOM    828  HB3 PRO A  65     -44.380  10.620 -17.604  1.00 61.46           H  
ATOM    829  HG2 PRO A  65     -46.374  10.416 -19.090  1.00 53.88           H  
ATOM    830  HG3 PRO A  65     -44.933  10.094 -19.695  1.00 53.88           H  
ATOM    831  HD2 PRO A  65     -46.927   8.266 -18.967  1.00 60.73           H  
ATOM    832  HD3 PRO A  65     -45.875   8.139 -20.172  1.00 60.73           H  
ATOM    833  N   GLY A  66     -45.384   7.849 -15.463  1.00 56.31           N  
ANISOU  833  N   GLY A  66     6895   7747   6753     92    323    -49       N  
ATOM    834  CA  GLY A  66     -45.456   7.498 -14.056  1.00 52.95           C  
ANISOU  834  CA  GLY A  66     6437   7362   6321     55    398     41       C  
ATOM    835  C   GLY A  66     -44.616   6.282 -13.714  1.00 44.10           C  
ANISOU  835  C   GLY A  66     5354   6177   5227     24    397    107       C  
ATOM    836  O   GLY A  66     -43.965   6.236 -12.668  1.00 38.23           O  
ANISOU  836  O   GLY A  66     4633   5467   4426     20    448    175       O  
ATOM    837  H   GLY A  66     -46.146   7.859 -15.860  1.00 67.46           H  
ATOM    838  HA2 GLY A  66     -45.145   8.246 -13.521  1.00 63.43           H  
ATOM    839  HA3 GLY A  66     -46.377   7.311 -13.817  1.00 63.43           H  
ATOM    840  N   GLN A  67     -44.625   5.295 -14.602  1.00 54.41           N  
ANISOU  840  N   GLN A  67     6665   7385   6621      5    331     83       N  
ATOM    841  CA  GLN A  67     -43.841   4.084 -14.404  1.00 62.92           C  
ANISOU  841  CA  GLN A  67     7775   8385   7747    -22    312    133       C  
ATOM    842  C   GLN A  67     -42.364   4.417 -14.318  1.00 53.38           C  
ANISOU  842  C   GLN A  67     6654   7184   6445     28    320    127       C  
ATOM    843  O   GLN A  67     -41.699   4.128 -13.319  1.00 53.74           O  
ANISOU  843  O   GLN A  67     6720   7237   6462     15    357    204       O  
ATOM    844  CB  GLN A  67     -44.056   3.124 -15.566  1.00 68.34           C  
ANISOU  844  CB  GLN A  67     8456   8966   8542    -32    224     76       C  
ATOM    845  CG  GLN A  67     -45.331   2.322 -15.489  1.00 75.51           C  
ANISOU  845  CG  GLN A  67     9275   9830   9584    -98    204    108       C  
ATOM    846  CD  GLN A  67     -45.472   1.366 -16.656  1.00 84.71           C  
ANISOU  846  CD  GLN A  67    10440  10883  10861   -100    102     39       C  
ATOM    847  OE1 GLN A  67     -44.498   1.062 -17.347  1.00 88.87           O  
ANISOU  847  OE1 GLN A  67    11033  11363  11370    -59     55    -19       O  
ATOM    848  NE2 GLN A  67     -46.687   0.889 -16.884  1.00 74.75           N  
ANISOU  848  NE2 GLN A  67     9099   9581   9720   -145     67     38       N  
ATOM    849  H   GLN A  67     -45.079   5.304 -15.332  1.00 65.17           H  
ATOM    850  HA  GLN A  67     -44.115   3.643 -13.573  1.00 75.39           H  
ATOM    851  HB2 GLN A  67     -44.080   3.635 -16.390  1.00 81.89           H  
ATOM    852  HB3 GLN A  67     -43.316   2.498 -15.592  1.00 81.89           H  
ATOM    853  HG2 GLN A  67     -45.331   1.802 -14.670  1.00 90.49           H  
ATOM    854  HG3 GLN A  67     -46.089   2.927 -15.501  1.00 90.49           H  
ATOM    855 HE21 GLN A  67     -47.344   1.126 -16.382  1.00 89.58           H  
ATOM    856 HE22 GLN A  67     -46.819   0.343 -17.535  1.00 89.58           H  
ATOM    857  N   LEU A  68     -41.858   5.015 -15.391  1.00 68.05           N  
ANISOU  857  N   LEU A  68     8559   9039   8258     85    281     39       N  
ATOM    858  CA  LEU A  68     -40.471   5.440 -15.456  1.00 69.50           C  
ANISOU  858  CA  LEU A  68     8818   9232   8358    136    286     27       C  
ATOM    859  C   LEU A  68     -40.096   6.196 -14.197  1.00 59.40           C  
ANISOU  859  C   LEU A  68     7547   8027   6997    144    353     89       C  
ATOM    860  O   LEU A  68     -39.128   5.847 -13.515  1.00 40.66           O  
ANISOU  860  O   LEU A  68     5211   5637   4600    146    370    140       O  
ATOM    861  CB  LEU A  68     -40.252   6.342 -16.668  1.00 61.43           C  
ANISOU  861  CB  LEU A  68     7827   8232   7280    192    252    -62       C  
ATOM    862  CG  LEU A  68     -38.889   7.034 -16.723  1.00 62.22           C  
ANISOU  862  CG  LEU A  68     7992   8358   7290    245    266    -69       C  
ATOM    863  CD1 LEU A  68     -37.805   6.047 -17.133  1.00 44.69           C  
ANISOU  863  CD1 LEU A  68     5816   6068   5096    256    239    -81       C  
ATOM    864  CD2 LEU A  68     -38.939   8.212 -17.679  1.00 41.81           C  
ANISOU  864  CD2 LEU A  68     5422   5820   4643    290    245   -130       C  
ATOM    865  H   LEU A  68     -42.307   5.186 -16.104  1.00 81.55           H  
ATOM    866  HA  LEU A  68     -39.888   4.657 -15.537  1.00 83.29           H  
ATOM    867  HB2 LEU A  68     -40.340   5.805 -17.471  1.00 73.60           H  
ATOM    868  HB3 LEU A  68     -40.931   7.034 -16.664  1.00 73.60           H  
ATOM    869  HG  LEU A  68     -38.669   7.371 -15.841  1.00 74.55           H  
ATOM    870 HD11 LEU A  68     -36.961   6.504 -17.161  1.00 53.51           H  
ATOM    871 HD12 LEU A  68     -37.772   5.335 -16.490  1.00 53.51           H  
ATOM    872 HD13 LEU A  68     -38.016   5.695 -18.001  1.00 53.51           H  
ATOM    873 HD21 LEU A  68     -38.077   8.634 -17.700  1.00 50.06           H  
ATOM    874 HD22 LEU A  68     -39.171   7.895 -18.554  1.00 50.06           H  
ATOM    875 HD23 LEU A  68     -39.601   8.836 -17.370  1.00 50.06           H  
ATOM    876  N   ILE A  69     -40.864   7.237 -13.889  1.00 50.19           N  
ANISOU  876  N   ILE A  69     6344   6939   5787    154    384     79       N  
ATOM    877  CA  ILE A  69     -40.586   8.019 -12.697  1.00 50.34           C  
ANISOU  877  CA  ILE A  69     6367   7035   5725    170    442    122       C  
ATOM    878  C   ILE A  69     -40.462   7.065 -11.513  1.00 61.42           C  
ANISOU  878  C   ILE A  69     7761   8432   7144    122    481    219       C  
ATOM    879  O   ILE A  69     -39.400   6.970 -10.913  1.00 56.60           O  
ANISOU  879  O   ILE A  69     7201   7816   6489    137    491    259       O  
ATOM    880  CB  ILE A  69     -41.650   9.106 -12.453  1.00 54.68           C  
ANISOU  880  CB  ILE A  69     6861   7669   6247    182    468     93       C  
ATOM    881  CG1 ILE A  69     -41.558  10.171 -13.547  1.00 48.52           C  
ANISOU  881  CG1 ILE A  69     6101   6893   5443    234    421      9       C  
ATOM    882  CG2 ILE A  69     -41.438   9.773 -11.107  1.00 35.77           C  
ANISOU  882  CG2 ILE A  69     4463   5357   3771    200    526    132       C  
ATOM    883  CD1 ILE A  69     -42.782  11.059 -13.660  1.00 42.48           C  
ANISOU  883  CD1 ILE A  69     5271   6181   4688    240    420    -36       C  
ATOM    884  H   ILE A  69     -41.547   7.506 -14.351  1.00 60.11           H  
ATOM    885  HA  ILE A  69     -39.722   8.467 -12.810  1.00 60.29           H  
ATOM    886  HB  ILE A  69     -42.531   8.702 -12.475  1.00 65.50           H  
ATOM    887 HG12 ILE A  69     -40.796  10.741 -13.362  1.00 58.11           H  
ATOM    888 HG13 ILE A  69     -41.435   9.728 -14.402  1.00 58.11           H  
ATOM    889 HG21 ILE A  69     -42.113  10.444 -10.982  1.00 42.81           H  
ATOM    890 HG22 ILE A  69     -41.504   9.110 -10.417  1.00 42.81           H  
ATOM    891 HG23 ILE A  69     -40.568  10.177 -11.093  1.00 42.81           H  
ATOM    892 HD11 ILE A  69     -42.643  11.695 -14.366  1.00 50.86           H  
ATOM    893 HD12 ILE A  69     -43.547  10.513 -13.858  1.00 50.86           H  
ATOM    894 HD13 ILE A  69     -42.913  11.518 -12.827  1.00 50.86           H  
ATOM    895  N   GLN A  70     -41.520   6.320 -11.208  1.00 49.54           N  
ANISOU  895  N   GLN A  70     6191   6922   5709     63    496    264       N  
ATOM    896  CA  GLN A  70     -41.478   5.391 -10.079  1.00 53.46           C  
ANISOU  896  CA  GLN A  70     6674   7416   6224      8    532    374       C  
ATOM    897  C   GLN A  70     -40.193   4.566 -10.037  1.00 68.64           C  
ANISOU  897  C   GLN A  70     8662   9256   8161      9    498    409       C  
ATOM    898  O   GLN A  70     -39.450   4.618  -9.056  1.00 51.97           O  
ANISOU  898  O   GLN A  70     6586   7174   5986     15    528    469       O  
ATOM    899  CB  GLN A  70     -42.678   4.451 -10.107  1.00 70.31           C  
ANISOU  899  CB  GLN A  70     8727   9518   8468    -64    531    418       C  
ATOM    900  CG  GLN A  70     -43.956   5.087  -9.615  1.00 87.44           C  
ANISOU  900  CG  GLN A  70    10815  11786  10620    -79    590    424       C  
ATOM    901  CD  GLN A  70     -45.143   4.158  -9.730  1.00105.17           C  
ANISOU  901  CD  GLN A  70    12975  13995  12991   -152    584    468       C  
ATOM    902  OE1 GLN A  70     -45.110   3.179 -10.477  1.00107.35           O  
ANISOU  902  OE1 GLN A  70    13253  14160  13377   -181    517    463       O  
ATOM    903  NE2 GLN A  70     -46.199   4.454  -8.983  1.00108.27           N  
ANISOU  903  NE2 GLN A  70    13285  14479  13373   -181    653    508       N  
ATOM    904  H   GLN A  70     -42.269   6.331 -11.634  1.00 59.33           H  
ATOM    905  HA  GLN A  70     -41.525   5.908  -9.248  1.00 64.04           H  
ATOM    906  HB2 GLN A  70     -42.825   4.156 -11.019  1.00 84.25           H  
ATOM    907  HB3 GLN A  70     -42.490   3.687  -9.540  1.00 84.25           H  
ATOM    908  HG2 GLN A  70     -43.852   5.329  -8.682  1.00104.81           H  
ATOM    909  HG3 GLN A  70     -44.141   5.878 -10.146  1.00104.81           H  
ATOM    910 HE21 GLN A  70     -46.183   5.144  -8.470  1.00129.81           H  
ATOM    911 HE22 GLN A  70     -46.899   3.956  -9.012  1.00129.81           H  
ATOM    912  N   ARG A  71     -39.924   3.802 -11.091  1.00 83.21           N  
ANISOU  912  N   ARG A  71    10524  11001  10093      6    432    365       N  
ATOM    913  CA  ARG A  71     -38.782   2.889 -11.051  1.00 78.69           C  
ANISOU  913  CA  ARG A  71    10001  10342   9555      3    395    394       C  
ATOM    914  C   ARG A  71     -37.422   3.586 -10.988  1.00 68.67           C  
ANISOU  914  C   ARG A  71     8805   9090   8196     67    399    366       C  
ATOM    915  O   ARG A  71     -36.511   3.077 -10.337  1.00 62.10           O  
ANISOU  915  O   ARG A  71     8009   8224   7363     61    394    423       O  
ATOM    916  CB  ARG A  71     -38.802   1.890 -12.213  1.00 84.96           C  
ANISOU  916  CB  ARG A  71    10790  11025  10466     -6    318    338       C  
ATOM    917  CG  ARG A  71     -39.418   2.398 -13.493  1.00 98.09           C  
ANISOU  917  CG  ARG A  71    12438  12694  12136     25    287    229       C  
ATOM    918  CD  ARG A  71     -39.151   1.435 -14.631  1.00108.90           C  
ANISOU  918  CD  ARG A  71    13820  13960  13599     33    206    160       C  
ATOM    919  NE  ARG A  71     -37.776   1.526 -15.115  1.00110.57           N  
ANISOU  919  NE  ARG A  71    14098  14149  13763     90    187    108       N  
ATOM    920  CZ  ARG A  71     -37.435   1.851 -16.358  1.00100.07           C  
ANISOU  920  CZ  ARG A  71    12797  12819  12404    144    153      4       C  
ATOM    921  NH1 ARG A  71     -38.359   2.117 -17.272  1.00 94.99           N  
ANISOU  921  NH1 ARG A  71    12128  12190  11773    150    125    -64       N  
ATOM    922  NH2 ARG A  71     -36.157   1.902 -16.694  1.00 94.97           N  
ANISOU  922  NH2 ARG A  71    12204  12161  11717    193    147    -32       N  
ATOM    923  H   ARG A  71     -40.378   3.795 -11.829  1.00 99.74           H  
ATOM    924  HA  ARG A  71     -38.861   2.361 -10.229  1.00 94.31           H  
ATOM    925  HB2 ARG A  71     -37.888   1.632 -12.412  1.00101.84           H  
ATOM    926  HB3 ARG A  71     -39.306   1.108 -11.938  1.00101.84           H  
ATOM    927  HG2 ARG A  71     -40.377   2.480 -13.379  1.00117.59           H  
ATOM    928  HG3 ARG A  71     -39.028   3.257 -13.720  1.00117.59           H  
ATOM    929  HD2 ARG A  71     -39.304   0.528 -14.323  1.00130.57           H  
ATOM    930  HD3 ARG A  71     -39.745   1.643 -15.369  1.00130.57           H  
ATOM    931  HE  ARG A  71     -37.144   1.357 -14.557  1.00132.57           H  
ATOM    932 HH11 ARG A  71     -39.193   2.084 -17.063  1.00113.87           H  
ATOM    933 HH12 ARG A  71     -38.125   2.324 -18.073  1.00113.87           H  
ATOM    934 HH21 ARG A  71     -35.551   1.731 -16.108  1.00113.85           H  
ATOM    935 HH22 ARG A  71     -35.932   2.111 -17.497  1.00113.85           H  
ATOM    936  N   ILE A  72     -37.265   4.732 -11.647  1.00 71.32           N  
ANISOU  936  N   ILE A  72     9161   9474   8465    124    401    285       N  
ATOM    937  CA  ILE A  72     -35.933   5.344 -11.720  1.00 61.38           C  
ANISOU  937  CA  ILE A  72     7965   8219   7139    181    397    260       C  
ATOM    938  C   ILE A  72     -35.576   6.371 -10.640  1.00 50.48           C  
ANISOU  938  C   ILE A  72     6601   6919   5659    209    442    295       C  
ATOM    939  O   ILE A  72     -34.393   6.583 -10.381  1.00 49.53           O  
ANISOU  939  O   ILE A  72     6530   6786   5504    243    435    302       O  
ATOM    940  CB  ILE A  72     -35.669   6.004 -13.085  1.00 60.10           C  
ANISOU  940  CB  ILE A  72     7822   8055   6959    232    366    162       C  
ATOM    941  CG1 ILE A  72     -36.474   7.299 -13.223  1.00 57.75           C  
ANISOU  941  CG1 ILE A  72     7498   7840   6604    253    387    127       C  
ATOM    942  CG2 ILE A  72     -35.967   5.025 -14.208  1.00 47.84           C  
ANISOU  942  CG2 ILE A  72     6257   6428   5492    217    315    111       C  
ATOM    943  CD1 ILE A  72     -35.895   8.254 -14.231  1.00 52.45           C  
ANISOU  943  CD1 ILE A  72     6857   7185   5886    309    364     60       C  
ATOM    944  H   ILE A  72     -37.891   5.162 -12.066  1.00 85.47           H  
ATOM    945  HA  ILE A  72     -35.280   4.619 -11.633  1.00 73.55           H  
ATOM    946  HB  ILE A  72     -34.727   6.232 -13.130  1.00 72.00           H  
ATOM    947 HG12 ILE A  72     -37.376   7.080 -13.505  1.00 69.18           H  
ATOM    948 HG13 ILE A  72     -36.496   7.749 -12.364  1.00 69.18           H  
ATOM    949 HG21 ILE A  72     -35.797   5.454 -15.049  1.00 57.29           H  
ATOM    950 HG22 ILE A  72     -35.400   4.257 -14.111  1.00 57.29           H  
ATOM    951 HG23 ILE A  72     -36.889   4.761 -14.155  1.00 57.29           H  
ATOM    952 HD11 ILE A  72     -36.445   9.040 -14.268  1.00 62.82           H  
ATOM    953 HD12 ILE A  72     -35.004   8.489 -13.962  1.00 62.82           H  
ATOM    954 HD13 ILE A  72     -35.875   7.826 -15.091  1.00 62.82           H  
ATOM    955  N   THR A  73     -36.557   7.023 -10.018  1.00 55.84           N  
ANISOU  955  N   THR A  73     7238   7681   6297    199    483    309       N  
ATOM    956  CA  THR A  73     -36.224   8.047  -9.026  1.00 55.76           C  
ANISOU  956  CA  THR A  73     7243   7752   6191    235    518    324       C  
ATOM    957  C   THR A  73     -35.338   7.419  -7.960  1.00 67.04           C  
ANISOU  957  C   THR A  73     8711   9162   7600    223    526    404       C  
ATOM    958  O   THR A  73     -35.616   6.330  -7.456  1.00 54.28           O  
ANISOU  958  O   THR A  73     7079   7519   6026    167    534    479       O  
ATOM    959  CB  THR A  73     -37.458   8.707  -8.339  1.00 53.56           C  
ANISOU  959  CB  THR A  73     6905   7574   5871    227    567    327       C  
ATOM    960  OG1 THR A  73     -37.993   7.837  -7.333  1.00 61.39           O  
ANISOU  960  OG1 THR A  73     7866   8590   6871    169    607    417       O  
ATOM    961  CG2 THR A  73     -38.538   9.053  -9.343  1.00 55.24           C  
ANISOU  961  CG2 THR A  73     7069   7792   6129    223    553    261       C  
ATOM    962  H   THR A  73     -37.398   6.898 -10.147  1.00 66.89           H  
ATOM    963  HA  THR A  73     -35.711   8.757  -9.464  1.00 66.80           H  
ATOM    964  HB  THR A  73     -37.174   9.532  -7.917  1.00 64.16           H  
ATOM    965  HG1 THR A  73     -38.642   8.188  -6.974  1.00 73.56           H  
ATOM    966 HG21 THR A  73     -39.284   9.457  -8.894  1.00 66.18           H  
ATOM    967 HG22 THR A  73     -38.194   9.669  -9.994  1.00 66.18           H  
ATOM    968 HG23 THR A  73     -38.836   8.259  -9.791  1.00 66.18           H  
ATOM    969  N   ASP A  74     -34.259   8.116  -7.633  1.00 90.78           N  
ANISOU  969  N   ASP A  74    11766  12179  10548    274    517    393       N  
ATOM    970  CA  ASP A  74     -33.291   7.628  -6.670  1.00 90.92           C  
ANISOU  970  CA  ASP A  74    11826  12174  10545    272    513    461       C  
ATOM    971  C   ASP A  74     -32.817   8.787  -5.802  1.00 85.48           C  
ANISOU  971  C   ASP A  74    11160  11558   9759    326    525    451       C  
ATOM    972  O   ASP A  74     -31.646   9.165  -5.831  1.00 89.83           O  
ANISOU  972  O   ASP A  74    11756  12075  10299    369    494    435       O  
ATOM    973  CB  ASP A  74     -32.113   6.989  -7.401  1.00 98.28           C  
ANISOU  973  CB  ASP A  74    12800  13000  11540    282    464    447       C  
ATOM    974  CG  ASP A  74     -31.057   6.458  -6.456  1.00105.52           C  
ANISOU  974  CG  ASP A  74    13762  13882  12449    281    448    515       C  
ATOM    975  OD1 ASP A  74     -31.199   6.650  -5.229  1.00111.67           O  
ANISOU  975  OD1 ASP A  74    14547  14724  13161    274    474    574       O  
ATOM    976  OD2 ASP A  74     -30.078   5.856  -6.941  1.00101.34           O  
ANISOU  976  OD2 ASP A  74    13261  13263  11979    289    408    506       O  
ATOM    977  H   ASP A  74     -34.064   8.886  -7.962  1.00108.82           H  
ATOM    978  HA  ASP A  74     -33.708   6.954  -6.094  1.00108.99           H  
ATOM    979  HB2 ASP A  74     -32.437   6.247  -7.935  1.00117.82           H  
ATOM    980  HB3 ASP A  74     -31.697   7.653  -7.973  1.00117.82           H  
ATOM    981  N   ASP A  75     -33.746   9.360  -5.045  1.00 83.09           N  
ANISOU  981  N   ASP A  75    10821  11356   9392    326    568    456       N  
ATOM    982  CA  ASP A  75     -33.435  10.430  -4.109  1.00 76.53           C  
ANISOU  982  CA  ASP A  75    10006  10604   8468    380    576    439       C  
ATOM    983  C   ASP A  75     -34.006  10.040  -2.754  1.00 83.98           C  
ANISOU  983  C   ASP A  75    10934  11634   9342    350    626    513       C  
ATOM    984  O   ASP A  75     -35.214   9.850  -2.621  1.00 94.93           O  
ANISOU  984  O   ASP A  75    12262  13080  10727    313    673    528       O  
ATOM    985  CB  ASP A  75     -34.047  11.752  -4.582  1.00 69.01           C  
ANISOU  985  CB  ASP A  75     9018   9706   7497    426    576    347       C  
ATOM    986  CG  ASP A  75     -33.541  12.953  -3.795  1.00 75.71           C  
ANISOU  986  CG  ASP A  75     9884  10612   8269    495    562    309       C  
ATOM    987  OD1 ASP A  75     -33.211  12.799  -2.601  1.00 77.13           O  
ANISOU  987  OD1 ASP A  75    10088  10836   8381    502    576    354       O  
ATOM    988  OD2 ASP A  75     -33.475  14.058  -4.374  1.00 69.08           O  
ANISOU  988  OD2 ASP A  75     9035   9773   7441    543    530    235       O  
ATOM    989  H   ASP A  75     -34.578   9.142  -5.057  1.00 99.59           H  
ATOM    990  HA  ASP A  75     -32.464  10.536  -4.030  1.00 91.72           H  
ATOM    991  HB2 ASP A  75     -33.821  11.889  -5.515  1.00 82.70           H  
ATOM    992  HB3 ASP A  75     -35.011  11.710  -4.477  1.00 82.70           H  
ATOM    993  N   PRO A  76     -33.136   9.903  -1.743  1.00 73.09           N  
ANISOU  993  N   PRO A  76     9603  10262   7904    365    616    565       N  
ATOM    994  CA  PRO A  76     -33.575   9.486  -0.405  1.00 71.89           C  
ANISOU  994  CA  PRO A  76     9443  10201   7670    336    663    648       C  
ATOM    995  C   PRO A  76     -34.299  10.574   0.401  1.00 80.35           C  
ANISOU  995  C   PRO A  76    10481  11417   8633    382    707    601       C  
ATOM    996  O   PRO A  76     -35.064  10.246   1.309  1.00 77.27           O  
ANISOU  996  O   PRO A  76    10059  11126   8176    351    766    661       O  
ATOM    997  CB  PRO A  76     -32.263   9.098   0.284  1.00 57.14           C  
ANISOU  997  CB  PRO A  76     7648   8286   5778    349    620    705       C  
ATOM    998  CG  PRO A  76     -31.216   9.886  -0.418  1.00 60.31           C  
ANISOU  998  CG  PRO A  76     8085   8616   6214    413    562    620       C  
ATOM    999  CD  PRO A  76     -31.669   9.999  -1.842  1.00 54.94           C  
ANISOU  999  CD  PRO A  76     7369   7883   5622    404    558    556       C  
ATOM   1000  HA  PRO A  76     -34.151   8.695  -0.469  1.00 86.15           H  
ATOM   1001  HB2 PRO A  76     -32.302   9.338   1.223  1.00 68.46           H  
ATOM   1002  HB3 PRO A  76     -32.106   8.146   0.178  1.00 68.46           H  
ATOM   1003  HG2 PRO A  76     -31.145  10.765  -0.013  1.00 72.26           H  
ATOM   1004  HG3 PRO A  76     -30.368   9.418  -0.367  1.00 72.26           H  
ATOM   1005  HD2 PRO A  76     -31.410  10.857  -2.212  1.00 65.81           H  
ATOM   1006  HD3 PRO A  76     -31.316   9.264  -2.368  1.00 65.81           H  
ATOM   1007  N   ASP A  77     -34.071  11.841   0.072  1.00 92.25           N  
ANISOU 1007  N   ASP A  77    11990  12936  10126    454    678    495       N  
ATOM   1008  CA  ASP A  77     -34.604  12.946   0.868  1.00 91.47           C  
ANISOU 1008  CA  ASP A  77    11861  12963   9930    512    703    432       C  
ATOM   1009  C   ASP A  77     -36.000  13.399   0.433  1.00 78.45           C  
ANISOU 1009  C   ASP A  77    10130  11379   8299    505    747    374       C  
ATOM   1010  O   ASP A  77     -36.657  14.147   1.154  1.00 74.73           O  
ANISOU 1010  O   ASP A  77     9618  11027   7750    545    781    326       O  
ATOM   1011  CB  ASP A  77     -33.646  14.139   0.823  1.00 87.52           C  
ANISOU 1011  CB  ASP A  77    11399  12438   9418    598    635    346       C  
ATOM   1012  CG  ASP A  77     -32.189  13.717   0.835  1.00 90.84           C  
ANISOU 1012  CG  ASP A  77    11894  12757   9863    603    579    389       C  
ATOM   1013  OD1 ASP A  77     -31.882  12.654   1.415  1.00 88.47           O  
ANISOU 1013  OD1 ASP A  77    11626  12445   9545    558    592    485       O  
ATOM   1014  OD2 ASP A  77     -31.352  14.445   0.258  1.00 84.07           O  
ANISOU 1014  OD2 ASP A  77    11060  11831   9053    650    518    332       O  
ATOM   1015  H   ASP A  77     -33.609  12.090  -0.609  1.00110.59           H  
ATOM   1016  HA  ASP A  77     -34.668  12.653   1.801  1.00109.65           H  
ATOM   1017  HB2 ASP A  77     -33.806  14.643   0.010  1.00104.91           H  
ATOM   1018  HB3 ASP A  77     -33.802  14.700   1.599  1.00104.91           H  
ATOM   1019  N   VAL A  78     -36.455  12.956  -0.736  1.00 65.26           N  
ANISOU 1019  N   VAL A  78     8431   9633   6732    460    742    372       N  
ATOM   1020  CA  VAL A  78     -37.777  13.350  -1.217  1.00 72.89           C  
ANISOU 1020  CA  VAL A  78     9317  10648   7729    451    774    318       C  
ATOM   1021  C   VAL A  78     -38.626  12.169  -1.675  1.00 59.21           C  
ANISOU 1021  C   VAL A  78     7541   8885   6069    364    810    386       C  
ATOM   1022  O   VAL A  78     -38.111  11.099  -1.991  1.00 46.29           O  
ANISOU 1022  O   VAL A  78     5941   7159   4488    315    791    457       O  
ATOM   1023  CB  VAL A  78     -37.690  14.360  -2.378  1.00 76.80           C  
ANISOU 1023  CB  VAL A  78     9807  11085   8288    497    714    215       C  
ATOM   1024  CG1 VAL A  78     -36.681  15.453  -2.055  1.00 67.94           C  
ANISOU 1024  CG1 VAL A  78     8730   9962   7123    577    661    158       C  
ATOM   1025  CG2 VAL A  78     -37.338  13.653  -3.677  1.00 64.53           C  
ANISOU 1025  CG2 VAL A  78     8278   9407   6835    456    677    234       C  
ATOM   1026  H   VAL A  78     -36.024  12.432  -1.265  1.00 78.19           H  
ATOM   1027  HA  VAL A  78     -38.255  13.788  -0.482  1.00 87.35           H  
ATOM   1028  HB  VAL A  78     -38.565  14.784  -2.494  1.00 92.04           H  
ATOM   1029 HG11 VAL A  78     -36.643  16.069  -2.790  1.00 81.42           H  
ATOM   1030 HG12 VAL A  78     -36.960  15.910  -1.258  1.00 81.42           H  
ATOM   1031 HG13 VAL A  78     -35.819  15.052  -1.919  1.00 81.42           H  
ATOM   1032 HG21 VAL A  78     -37.289  14.302  -4.383  1.00 77.32           H  
ATOM   1033 HG22 VAL A  78     -36.489  13.216  -3.575  1.00 77.32           H  
ATOM   1034 HG23 VAL A  78     -38.018  13.005  -3.874  1.00 77.32           H  
ATOM   1035  N   SER A  79     -39.936  12.399  -1.715  1.00 49.40           N  
ANISOU 1035  N   SER A  79     6217   7715   4838    350    856    357       N  
ATOM   1036  CA  SER A  79     -40.912  11.388  -2.091  1.00 61.24           C  
ANISOU 1036  CA  SER A  79     7658   9194   6414    270    890    416       C  
ATOM   1037  C   SER A  79     -41.802  11.955  -3.190  1.00 65.01           C  
ANISOU 1037  C   SER A  79     8079   9650   6971    279    869    325       C  
ATOM   1038  O   SER A  79     -42.356  13.040  -3.040  1.00 62.48           O  
ANISOU 1038  O   SER A  79     7716   9406   6619    329    879    243       O  
ATOM   1039  CB  SER A  79     -41.766  11.021  -0.881  1.00 69.98           C  
ANISOU 1039  CB  SER A  79     8706  10430   7454    234    978    488       C  
ATOM   1040  OG  SER A  79     -42.237   9.690  -0.970  1.00 88.20           O  
ANISOU 1040  OG  SER A  79    10983  12695   9833    143   1002    596       O  
ATOM   1041  H   SER A  79     -40.291  13.158  -1.522  1.00 59.17           H  
ATOM   1042  HA  SER A  79     -40.458  10.585  -2.423  1.00 73.37           H  
ATOM   1043  HB2 SER A  79     -41.230  11.112  -0.078  1.00 83.86           H  
ATOM   1044  HB3 SER A  79     -42.527  11.621  -0.840  1.00 83.86           H  
ATOM   1045  HG  SER A  79     -42.694   9.509  -0.313  1.00105.72           H  
ATOM   1046  N   ILE A  80     -41.940  11.224  -4.292  1.00 69.49           N  
ANISOU 1046  N   ILE A  80     8645  10111   7646    233    832    336       N  
ATOM   1047  CA  ILE A  80     -42.716  11.709  -5.428  1.00 55.34           C  
ANISOU 1047  CA  ILE A  80     6809   8288   5931    241    799    253       C  
ATOM   1048  C   ILE A  80     -44.159  11.243  -5.348  1.00 63.76           C  
ANISOU 1048  C   ILE A  80     7777   9396   7051    186    847    276       C  
ATOM   1049  O   ILE A  80     -44.429  10.051  -5.201  1.00 78.56           O  
ANISOU 1049  O   ILE A  80     9633  11241   8975    115    869    365       O  
ATOM   1050  CB  ILE A  80     -42.154  11.200  -6.768  1.00 62.79           C  
ANISOU 1050  CB  ILE A  80     7800   9099   6957    227    727    239       C  
ATOM   1051  CG1 ILE A  80     -40.625  11.269  -6.785  1.00 56.94           C  
ANISOU 1051  CG1 ILE A  80     7152   8305   6176    263    689    247       C  
ATOM   1052  CG2 ILE A  80     -42.756  11.997  -7.923  1.00 52.52           C  
ANISOU 1052  CG2 ILE A  80     6471   7778   5707    254    681    143       C  
ATOM   1053  CD1 ILE A  80     -40.071  12.504  -7.446  1.00 39.73           C  
ANISOU 1053  CD1 ILE A  80     5005   6114   3978    332    639    161       C  
ATOM   1054  H   ILE A  80     -41.596  10.444  -4.406  1.00 83.27           H  
ATOM   1055  HA  ILE A  80     -42.705  12.688  -5.438  1.00 66.30           H  
ATOM   1056  HB  ILE A  80     -42.416  10.272  -6.872  1.00 75.23           H  
ATOM   1057 HG12 ILE A  80     -40.302  11.253  -5.871  1.00 68.21           H  
ATOM   1058 HG13 ILE A  80     -40.284  10.499  -7.267  1.00 68.21           H  
ATOM   1059 HG21 ILE A  80     -42.395  11.667  -8.749  1.00 62.91           H  
ATOM   1060 HG22 ILE A  80     -43.709  11.887  -7.914  1.00 62.91           H  
ATOM   1061 HG23 ILE A  80     -42.531  12.923  -7.813  1.00 62.91           H  
ATOM   1062 HD11 ILE A  80     -39.112  12.471  -7.416  1.00 47.57           H  
ATOM   1063 HD12 ILE A  80     -40.369  12.531  -8.358  1.00 47.57           H  
ATOM   1064 HD13 ILE A  80     -40.387  13.279  -6.975  1.00 47.57           H  
ATOM   1065  N   ARG A  81     -45.085  12.190  -5.448  1.00 52.33           N  
ANISOU 1065  N   ARG A  81     6263   8014   5605    218    858    196       N  
ATOM   1066  CA  ARG A  81     -46.500  11.869  -5.559  1.00 64.00           C  
ANISOU 1066  CA  ARG A  81     7640   9524   7155    171    895    200       C  
ATOM   1067  C   ARG A  81     -46.936  12.107  -6.992  1.00 55.48           C  
ANISOU 1067  C   ARG A  81     6548   8357   6177    174    821    124       C  
ATOM   1068  O   ARG A  81     -47.113  13.251  -7.404  1.00 55.15           O  
ANISOU 1068  O   ARG A  81     6496   8331   6129    231    785     29       O  
ATOM   1069  CB  ARG A  81     -47.330  12.740  -4.615  1.00 70.00           C  
ANISOU 1069  CB  ARG A  81     8321  10427   7849    206    962    159       C  
ATOM   1070  H   ARG A  81     -44.916  13.033  -5.454  1.00 62.68           H  
ATOM   1071  HA  ARG A  81     -46.648  10.927  -5.334  1.00 76.69           H  
ATOM   1072  N   LEU A  82     -47.092  11.033  -7.759  1.00 71.15           N  
ANISOU 1072  N   LEU A  82     8533  10244   8256    116    789    164       N  
ATOM   1073  CA  LEU A  82     -47.584  11.160  -9.125  1.00 69.05           C  
ANISOU 1073  CA  LEU A  82     8254   9900   8083    117    716     93       C  
ATOM   1074  C   LEU A  82     -49.016  11.668  -9.070  1.00 53.95           C  
ANISOU 1074  C   LEU A  82     6232   8049   6217    113    740     47       C  
ATOM   1075  O   LEU A  82     -49.716  11.459  -8.082  1.00 54.58           O  
ANISOU 1075  O   LEU A  82     6238   8214   6285     84    820     94       O  
ATOM   1076  CB  LEU A  82     -47.537   9.821  -9.863  1.00 60.92           C  
ANISOU 1076  CB  LEU A  82     7239   8759   7149     57    675    140       C  
ATOM   1077  CG  LEU A  82     -46.219   9.047  -9.851  1.00 55.37           C  
ANISOU 1077  CG  LEU A  82     6628   7988   6422     50    655    194       C  
ATOM   1078  CD1 LEU A  82     -46.330   7.842 -10.771  1.00 70.71           C  
ANISOU 1078  CD1 LEU A  82     8572   9814   8478      1    597    208       C  
ATOM   1079  CD2 LEU A  82     -45.052   9.930 -10.263  1.00 49.87           C  
ANISOU 1079  CD2 LEU A  82     6019   7281   5650    120    615    135       C  
ATOM   1080  H   LEU A  82     -46.922  10.227  -7.515  1.00 85.26           H  
ATOM   1081  HA  LEU A  82     -47.037  11.809  -9.614  1.00 82.75           H  
ATOM   1082  HB2 LEU A  82     -48.209   9.241  -9.473  1.00 72.99           H  
ATOM   1083  HB3 LEU A  82     -47.760   9.985 -10.793  1.00 72.99           H  
ATOM   1084  HG  LEU A  82     -46.049   8.725  -8.952  1.00 66.33           H  
ATOM   1085 HD11 LEU A  82     -45.499   7.362 -10.758  1.00 84.73           H  
ATOM   1086 HD12 LEU A  82     -47.041   7.277 -10.460  1.00 84.73           H  
ATOM   1087 HD13 LEU A  82     -46.519   8.147 -11.662  1.00 84.73           H  
ATOM   1088 HD21 LEU A  82     -44.245   9.410 -10.243  1.00 59.73           H  
ATOM   1089 HD22 LEU A  82     -45.208  10.259 -11.151  1.00 59.73           H  
ATOM   1090 HD23 LEU A  82     -44.985  10.665  -9.649  1.00 59.73           H  
ATOM   1091  N   LEU A  83     -49.452  12.339 -10.128  1.00 70.79           N  
ANISOU 1091  N   LEU A  83     8353  10143   8402    141    672    -42       N  
ATOM   1092  CA  LEU A  83     -50.796  12.894 -10.159  1.00 74.47           C  
ANISOU 1092  CA  LEU A  83     8714  10658   8925    143    682    -97       C  
ATOM   1093  C   LEU A  83     -51.449  12.627 -11.507  1.00 71.42           C  
ANISOU 1093  C   LEU A  83     8308  10177   8652    121    600   -141       C  
ATOM   1094  O   LEU A  83     -51.197  13.329 -12.483  1.00 72.81           O  
ANISOU 1094  O   LEU A  83     8528  10307   8830    163    520   -211       O  
ATOM   1095  CB  LEU A  83     -50.753  14.393  -9.863  1.00 70.06           C  
ANISOU 1095  CB  LEU A  83     8148  10172   8301    221    677   -182       C  
ATOM   1096  CG  LEU A  83     -51.831  14.908  -8.908  1.00 79.18           C  
ANISOU 1096  CG  LEU A  83     9191  11444   9450    231    750   -209       C  
ATOM   1097  CD1 LEU A  83     -51.857  14.100  -7.615  1.00 81.21           C  
ANISOU 1097  CD1 LEU A  83     9419  11786   9651    189    859   -112       C  
ATOM   1098  CD2 LEU A  83     -51.605  16.379  -8.610  1.00 80.82           C  
ANISOU 1098  CD2 LEU A  83     9402  11710   9595    317    730   -302       C  
ATOM   1099  H   LEU A  83     -48.990  12.485 -10.839  1.00 84.84           H  
ATOM   1100  HA  LEU A  83     -51.338  12.462  -9.467  1.00 89.25           H  
ATOM   1101  HB2 LEU A  83     -49.891  14.603  -9.469  1.00 83.96           H  
ATOM   1102  HB3 LEU A  83     -50.852  14.874 -10.700  1.00 83.96           H  
ATOM   1103  HG  LEU A  83     -52.698  14.819  -9.334  1.00 94.90           H  
ATOM   1104 HD11 LEU A  83     -52.042  13.182  -7.825  1.00 97.34           H  
ATOM   1105 HD12 LEU A  83     -51.002  14.173  -7.185  1.00 97.34           H  
ATOM   1106 HD13 LEU A  83     -52.543  14.450  -7.042  1.00 97.34           H  
ATOM   1107 HD21 LEU A  83     -51.644  16.873  -9.432  1.00 96.87           H  
ATOM   1108 HD22 LEU A  83     -52.289  16.685  -8.010  1.00 96.87           H  
ATOM   1109 HD23 LEU A  83     -50.741  16.486  -8.204  1.00 96.87           H  
ATOM   1110  N   GLU A  84     -52.289  11.600 -11.549  1.00 67.50           N  
ANISOU 1110  N   GLU A  84     7745   9651   8253     54    616    -94       N  
ATOM   1111  CA  GLU A  84     -52.951  11.201 -12.781  1.00 59.35           C  
ANISOU 1111  CA  GLU A  84     6690   8524   7337     30    532   -134       C  
ATOM   1112  C   GLU A  84     -53.863  12.319 -13.268  1.00 66.48           C  
ANISOU 1112  C   GLU A  84     7532   9450   8275     69    492   -231       C  
ATOM   1113  O   GLU A  84     -54.756  12.766 -12.546  1.00 50.48           O  
ANISOU 1113  O   GLU A  84     5409   7506   6265     70    549   -244       O  
ATOM   1114  CB  GLU A  84     -53.756   9.923 -12.554  1.00 73.02           C  
ANISOU 1114  CB  GLU A  84     8343  10224   9178    -51    560    -61       C  
ATOM   1115  CG  GLU A  84     -52.982   8.830 -11.832  1.00 90.31           C  
ANISOU 1115  CG  GLU A  84    10573  12401  11341    -96    607     50       C  
ATOM   1116  CD  GLU A  84     -52.842   7.568 -12.659  1.00100.73           C  
ANISOU 1116  CD  GLU A  84    11918  13591  12765   -143    535     77       C  
ATOM   1117  OE1 GLU A  84     -53.113   6.474 -12.121  1.00108.66           O  
ANISOU 1117  OE1 GLU A  84    12875  14573  13839   -212    567    172       O  
ATOM   1118  OE2 GLU A  84     -52.454   7.670 -13.842  1.00 92.69           O  
ANISOU 1118  OE2 GLU A  84    10964  12494  11759   -110    443      3       O  
ATOM   1119  H   GLU A  84     -52.494  11.115 -10.869  1.00 80.89           H  
ATOM   1120  HA  GLU A  84     -52.278  11.026 -13.472  1.00 71.11           H  
ATOM   1121  HB2 GLU A  84     -54.537  10.136 -12.019  1.00 87.51           H  
ATOM   1122  HB3 GLU A  84     -54.033   9.571 -13.414  1.00 87.51           H  
ATOM   1123  HG2 GLU A  84     -52.092   9.155 -11.628  1.00108.26           H  
ATOM   1124  HG3 GLU A  84     -53.449   8.601 -11.012  1.00108.26           H  
ATOM   1125  N   VAL A  85     -53.631  12.764 -14.499  1.00 82.44           N  
ANISOU 1125  N   VAL A  85     9611  11404  10309    103    391   -298       N  
ATOM   1126  CA  VAL A  85     -54.364  13.886 -15.070  1.00 83.76           C  
ANISOU 1126  CA  VAL A  85     9736  11580  10509    143    333   -388       C  
ATOM   1127  C   VAL A  85     -55.180  13.431 -16.270  1.00 91.23           C  
ANISOU 1127  C   VAL A  85    10654  12438  11569    116    242   -425       C  
ATOM   1128  O   VAL A  85     -54.714  12.623 -17.069  1.00 93.35           O  
ANISOU 1128  O   VAL A  85    10988  12629  11853     98    189   -412       O  
ATOM   1129  CB  VAL A  85     -53.405  14.986 -15.549  1.00 88.23           C  
ANISOU 1129  CB  VAL A  85    10392  12145  10987    210    277   -433       C  
ATOM   1130  CG1 VAL A  85     -54.187  16.202 -16.018  1.00 90.30           C  
ANISOU 1130  CG1 VAL A  85    10603  12417  11290    250    213   -518       C  
ATOM   1131  CG2 VAL A  85     -52.429  15.361 -14.447  1.00 86.21           C  
ANISOU 1131  CG2 VAL A  85    10177  11958  10619    239    350   -398       C  
ATOM   1132  H   VAL A  85     -53.044  12.428 -15.029  1.00 98.82           H  
ATOM   1133  HA  VAL A  85     -54.971  14.264 -14.399  1.00100.40           H  
ATOM   1134  HB  VAL A  85     -52.887  14.648 -16.309  1.00105.76           H  
ATOM   1135 HG11 VAL A  85     -53.570  16.876 -16.312  1.00108.24           H  
ATOM   1136 HG12 VAL A  85     -54.761  15.944 -16.743  1.00108.24           H  
ATOM   1137 HG13 VAL A  85     -54.713  16.536 -15.287  1.00108.24           H  
ATOM   1138 HG21 VAL A  85     -51.842  16.049 -14.770  1.00103.33           H  
ATOM   1139 HG22 VAL A  85     -52.923  15.682 -13.688  1.00103.33           H  
ATOM   1140 HG23 VAL A  85     -51.921  14.584 -14.202  1.00103.33           H  
ATOM   1141  N   VAL A  86     -56.396  13.952 -16.400  1.00 81.12           N  
ANISOU 1141  N   VAL A  86     9276  11172  10373    119    220   -480       N  
ATOM   1142  CA  VAL A  86     -57.220  13.632 -17.561  1.00 76.41           C  
ANISOU 1142  CA  VAL A  86     8653  10492   9889     99    121   -524       C  
ATOM   1143  C   VAL A  86     -58.015  14.846 -18.029  1.00 71.66           C  
ANISOU 1143  C   VAL A  86     8000   9900   9328    141     55   -611       C  
ATOM   1144  O   VAL A  86     -58.155  15.829 -17.297  1.00 79.62           O  
ANISOU 1144  O   VAL A  86     8964  10984  10302    177     98   -638       O  
ATOM   1145  CB  VAL A  86     -58.191  12.473 -17.262  1.00 82.44           C  
ANISOU 1145  CB  VAL A  86     9317  11230  10777     28    155   -481       C  
ATOM   1146  CG1 VAL A  86     -59.287  12.925 -16.304  1.00 66.67           C  
ANISOU 1146  CG1 VAL A  86     7183   9316   8831     19    233   -486       C  
ATOM   1147  CG2 VAL A  86     -58.791  11.936 -18.554  1.00 90.50           C  
ANISOU 1147  CG2 VAL A  86    10335  12143  11909      9     37   -524       C  
ATOM   1148  H   VAL A  86     -56.766  14.485 -15.828  1.00 95.18           H  
ATOM   1149  HA  VAL A  86     -56.636  13.353 -18.297  1.00 91.58           H  
ATOM   1150  HB  VAL A  86     -57.696  11.745 -16.833  1.00 98.81           H  
ATOM   1151 HG11 VAL A  86     -59.146  13.848 -16.081  1.00 79.88           H  
ATOM   1152 HG12 VAL A  86     -60.140  12.817 -16.732  1.00 79.88           H  
ATOM   1153 HG13 VAL A  86     -59.249  12.386 -15.510  1.00 79.88           H  
ATOM   1154 HG21 VAL A  86     -59.392  11.217 -18.344  1.00108.49           H  
ATOM   1155 HG22 VAL A  86     -59.269  12.643 -18.994  1.00108.49           H  
ATOM   1156 HG23 VAL A  86     -58.083  11.618 -19.118  1.00108.49           H  
ATOM   1157  N   GLN A  87     -58.522  14.765 -19.257  1.00 67.85           N  
ANISOU 1157  N   GLN A  87     7524   9338   8920    138    -58   -659       N  
ATOM   1158  CA  GLN A  87     -59.330  15.827 -19.848  1.00 73.91           C  
ANISOU 1158  CA  GLN A  87     8243  10096   9741    173   -142   -739       C  
ATOM   1159  C   GLN A  87     -60.574  16.153 -19.020  1.00 63.89           C  
ANISOU 1159  C   GLN A  87     6826   8880   8568    163    -88   -765       C  
ATOM   1160  O   GLN A  87     -60.991  15.380 -18.158  1.00 63.40           O  
ANISOU 1160  O   GLN A  87     6689   8853   8549    118      7   -717       O  
ATOM   1161  CB  GLN A  87     -59.748  15.441 -21.267  1.00 74.50           C  
ANISOU 1161  CB  GLN A  87     8346  10075   9886    162   -272   -777       C  
ATOM   1162  CG  GLN A  87     -58.579  15.139 -22.189  1.00 84.07           C  
ANISOU 1162  CG  GLN A  87     9698  11245  10999    178   -328   -763       C  
ATOM   1163  CD  GLN A  87     -59.002  14.903 -23.629  1.00 92.49           C  
ANISOU 1163  CD  GLN A  87    10794  12232  12116    179   -464   -814       C  
ATOM   1164  OE1 GLN A  87     -58.384  14.114 -24.345  1.00 87.11           O  
ANISOU 1164  OE1 GLN A  87    10196  11507  11396    174   -502   -806       O  
ATOM   1165  NE2 GLN A  87     -60.050  15.594 -24.065  1.00 98.14           N  
ANISOU 1165  NE2 GLN A  87    11443  12929  12916    191   -542   -872       N  
ATOM   1166  H   GLN A  87     -58.408  14.091 -19.779  1.00 81.31           H  
ATOM   1167  HA  GLN A  87     -58.788  16.641 -19.906  1.00 88.57           H  
ATOM   1168  HB2 GLN A  87     -60.304  14.647 -21.225  1.00 89.29           H  
ATOM   1169  HB3 GLN A  87     -60.251  16.174 -21.656  1.00 89.29           H  
ATOM   1170  HG2 GLN A  87     -57.967  15.892 -22.177  1.00100.77           H  
ATOM   1171  HG3 GLN A  87     -58.128  14.340 -21.875  1.00100.77           H  
ATOM   1172 HE21 GLN A  87     -60.326  15.493 -24.873  1.00117.65           H  
ATOM   1173 HE22 GLN A  87     -60.453  16.142 -23.539  1.00117.65           H  
ATOM   1174  N   SER A  88     -61.168  17.303 -19.310  1.00 49.59           N  
ANISOU 1174  N   SER A  88     4971   7076   6796    205   -152   -840       N  
ATOM   1175  CA  SER A  88     -62.296  17.810 -18.543  1.00 72.16           C  
ANISOU 1175  CA  SER A  88     7685   9993   9740    211   -105   -884       C  
ATOM   1176  C   SER A  88     -62.877  19.027 -19.242  1.00 73.85           C  
ANISOU 1176  C   SER A  88     7870  10177  10012    259   -221   -975       C  
ATOM   1177  O   SER A  88     -62.219  20.060 -19.347  1.00 70.11           O  
ANISOU 1177  O   SER A  88     7458   9718   9464    313   -261  -1000       O  
ATOM   1178  CB  SER A  88     -61.844  18.190 -17.132  1.00 82.05           C  
ANISOU 1178  CB  SER A  88     8915  11360  10900    234     25   -862       C  
ATOM   1179  OG  SER A  88     -62.736  19.119 -16.538  1.00 74.19           O  
ANISOU 1179  OG  SER A  88     7800  10430   9959    269     47   -934       O  
ATOM   1180  H   SER A  88     -60.932  17.818 -19.957  1.00 59.40           H  
ATOM   1181  HA  SER A  88     -62.989  17.121 -18.478  1.00 86.48           H  
ATOM   1182  HB2 SER A  88     -61.815  17.389 -16.585  1.00 98.35           H  
ATOM   1183  HB3 SER A  88     -60.961  18.589 -17.181  1.00 98.35           H  
ATOM   1184  HG  SER A  88     -62.479  19.312 -15.784  1.00 88.91           H  
ATOM   1185  N   ASP A  89     -64.109  18.902 -19.722  1.00 81.99           N  
ANISOU 1185  N   ASP A  89     8804  11161  11186    239   -281  -1020       N  
ATOM   1186  CA  ASP A  89     -64.762  19.995 -20.432  1.00 85.15           C  
ANISOU 1186  CA  ASP A  89     9169  11522  11660    281   -405  -1105       C  
ATOM   1187  C   ASP A  89     -65.337  21.009 -19.451  1.00 87.89           C  
ANISOU 1187  C   ASP A  89     9400  11951  12041    324   -351  -1167       C  
ATOM   1188  O   ASP A  89     -65.917  22.016 -19.857  1.00 92.16           O  
ANISOU 1188  O   ASP A  89     9895  12466  12656    364   -448  -1245       O  
ATOM   1189  CB  ASP A  89     -65.885  19.454 -21.317  1.00 93.03           C  
ANISOU 1189  CB  ASP A  89    10104  12434  12807    245   -498  -1135       C  
ATOM   1190  CG  ASP A  89     -65.410  18.373 -22.267  1.00 99.13           C  
ANISOU 1190  CG  ASP A  89    10981  13128  13556    207   -555  -1088       C  
ATOM   1191  OD1 ASP A  89     -65.032  17.282 -21.788  1.00 99.40           O  
ANISOU 1191  OD1 ASP A  89    11030  13176  13562    164   -464  -1021       O  
ATOM   1192  OD2 ASP A  89     -65.424  18.607 -23.495  1.00 95.78           O  
ANISOU 1192  OD2 ASP A  89    10622  12631  13141    223   -694  -1120       O  
ATOM   1193  H   ASP A  89     -64.590  18.192 -19.650  1.00 98.27           H  
ATOM   1194  HA  ASP A  89     -64.109  20.450 -21.003  1.00102.06           H  
ATOM   1195  HB2 ASP A  89     -66.577  19.075 -20.753  1.00111.52           H  
ATOM   1196  HB3 ASP A  89     -66.249  20.181 -21.846  1.00111.52           H  
ATOM   1197  N   GLN A  90     -65.163  20.745 -18.159  1.00 88.13           N  
ANISOU 1197  N   GLN A  90     9385  12082  12017    318   -201  -1136       N  
ATOM   1198  CA  GLN A  90     -65.841  21.516 -17.124  1.00 81.41           C  
ANISOU 1198  CA  GLN A  90     8404  11325  11201    356   -131  -1201       C  
ATOM   1199  C   GLN A  90     -64.930  22.460 -16.336  1.00 82.75           C  
ANISOU 1199  C   GLN A  90     8622  11573  11246    420    -89  -1221       C  
ATOM   1200  O   GLN A  90     -65.409  23.408 -15.716  1.00 69.02           O  
ANISOU 1200  O   GLN A  90     6790   9896   9536    474    -75  -1305       O  
ATOM   1201  CB  GLN A  90     -66.548  20.564 -16.157  1.00 82.54           C  
ANISOU 1201  CB  GLN A  90     8431  11545  11387    304     13  -1158       C  
ATOM   1202  H   GLN A  90     -64.655  20.121 -17.855  1.00105.64           H  
ATOM   1203  HA  GLN A  90     -66.531  22.065 -17.552  1.00 97.57           H  
ATOM   1204  N   SER A  91     -63.626  22.208 -16.346  1.00 92.06           N  
ANISOU 1204  N   SER A  91     9938  12748  12291    418    -71  -1152       N  
ATOM   1205  CA  SER A  91     -62.697  23.064 -15.607  1.00 90.26           C  
ANISOU 1205  CA  SER A  91     9760  12586  11950    478    -39  -1168       C  
ATOM   1206  C   SER A  91     -62.159  24.197 -16.479  1.00 88.48           C  
ANISOU 1206  C   SER A  91     9612  12288  11720    529   -183  -1209       C  
ATOM   1207  O   SER A  91     -62.270  24.152 -17.705  1.00 86.28           O  
ANISOU 1207  O   SER A  91     9380  11913  11491    511   -299  -1202       O  
ATOM   1208  CB  SER A  91     -61.545  22.244 -15.011  1.00 85.13           C  
ANISOU 1208  CB  SER A  91     9208  11977  11162    452     63  -1070       C  
ATOM   1209  OG  SER A  91     -61.013  21.315 -15.942  1.00 78.04           O  
ANISOU 1209  OG  SER A  91     8411  10991  10248    401     20   -996       O  
ATOM   1210  H   SER A  91     -63.254  21.557 -16.766  1.00110.35           H  
ATOM   1211  HA  SER A  91     -63.182  23.474 -14.860  1.00108.20           H  
ATOM   1212  HB2 SER A  91     -60.839  22.850 -14.738  1.00102.05           H  
ATOM   1213  HB3 SER A  91     -61.875  21.757 -14.239  1.00102.05           H  
ATOM   1214  HG  SER A  91     -61.415  21.371 -16.654  1.00 93.53           H  
ATOM   1215  N   GLN A  92     -61.596  25.220 -15.841  1.00 87.70           N  
ANISOU 1215  N   GLN A  92     9523  12236  11564    593   -182  -1251       N  
ATOM   1216  CA  GLN A  92     -61.015  26.341 -16.569  1.00 86.27           C  
ANISOU 1216  CA  GLN A  92     9410  11987  11383    640   -318  -1277       C  
ATOM   1217  C   GLN A  92     -59.847  25.811 -17.392  1.00 92.77           C  
ANISOU 1217  C   GLN A  92    10384  12749  12114    607   -349  -1180       C  
ATOM   1218  O   GLN A  92     -59.687  26.140 -18.570  1.00101.64           O  
ANISOU 1218  O   GLN A  92    11568  13789  13261    604   -472  -1168       O  
ATOM   1219  CB  GLN A  92     -60.524  27.420 -15.608  1.00 95.71           C  
ANISOU 1219  CB  GLN A  92    10588  13244  12533    713   -302  -1334       C  
ATOM   1220  CG  GLN A  92     -60.035  28.682 -16.305  1.00103.93           C  
ANISOU 1220  CG  GLN A  92    11677  14209  13603    761   -453  -1363       C  
ATOM   1221  CD  GLN A  92     -59.596  29.755 -15.326  1.00116.41           C  
ANISOU 1221  CD  GLN A  92    13231  15842  15158    838   -450  -1430       C  
ATOM   1222  OE1 GLN A  92     -60.021  29.769 -14.171  1.00118.68           O  
ANISOU 1222  OE1 GLN A  92    13432  16228  15434    869   -352  -1492       O  
ATOM   1223  NE2 GLN A  92     -58.739  30.661 -15.784  1.00110.41           N  
ANISOU 1223  NE2 GLN A  92    12544  15019  14389    871   -560  -1418       N  
ATOM   1224  H   GLN A  92     -61.537  25.288 -14.985  1.00105.13           H  
ATOM   1225  HA  GLN A  92     -61.681  26.730 -17.174  1.00103.41           H  
ATOM   1226  HB2 GLN A  92     -61.253  27.670 -15.019  1.00114.73           H  
ATOM   1227  HB3 GLN A  92     -59.787  27.064 -15.087  1.00114.73           H  
ATOM   1228  HG2 GLN A  92     -59.276  28.459 -16.867  1.00124.60           H  
ATOM   1229  HG3 GLN A  92     -60.754  29.044 -16.846  1.00124.60           H  
ATOM   1230 HE21 GLN A  92     -58.462  30.619 -16.597  1.00132.38           H  
ATOM   1231 HE22 GLN A  92     -58.461  31.290 -15.267  1.00132.38           H  
ATOM   1232  N   SER A  93     -59.009  25.014 -16.734  1.00 93.00           N  
ANISOU 1232  N   SER A  93    10473  12828  12034    585   -237  -1111       N  
ATOM   1233  CA  SER A  93     -58.044  24.159 -17.416  1.00 83.72           C  
ANISOU 1233  CA  SER A  93     9423  11605  10780    544   -239  -1019       C  
ATOM   1234  C   SER A  93     -58.861  23.095 -18.154  1.00 87.80           C  
ANISOU 1234  C   SER A  93     9916  12074  11369    483   -252  -1001       C  
ATOM   1235  O   SER A  93     -60.022  22.880 -17.827  1.00100.83           O  
ANISOU 1235  O   SER A  93    11453  13745  13112    468   -223  -1041       O  
ATOM   1236  CB  SER A  93     -57.093  23.497 -16.405  1.00 76.47           C  
ANISOU 1236  CB  SER A  93     8556  10752   9748    534   -113   -956       C  
ATOM   1237  OG  SER A  93     -57.793  22.829 -15.374  1.00 74.81           O  
ANISOU 1237  OG  SER A  93     8256  10618   9552    510      5   -956       O  
ATOM   1238  H   SER A  93     -58.980  24.951 -15.877  1.00111.48           H  
ATOM   1239  HA  SER A  93     -57.523  24.678 -18.063  1.00100.34           H  
ATOM   1240  HB2 SER A  93     -56.539  22.854 -16.874  1.00 91.65           H  
ATOM   1241  HB3 SER A  93     -56.534  24.183 -16.008  1.00 91.65           H  
ATOM   1242  HG  SER A  93     -57.262  22.486 -14.851  1.00 89.66           H  
ATOM   1243  N   GLY A  94     -58.278  22.441 -19.153  1.00 74.06           N  
ANISOU 1243  N   GLY A  94     8277  10270   9592    452   -299   -947       N  
ATOM   1244  CA  GLY A  94     -58.951  21.337 -19.819  1.00 75.61           C  
ANISOU 1244  CA  GLY A  94     8457  10417   9853    398   -314   -932       C  
ATOM   1245  C   GLY A  94     -58.625  20.030 -19.134  1.00 73.95           C  
ANISOU 1245  C   GLY A  94     8258  10235   9604    351   -196   -866       C  
ATOM   1246  O   GLY A  94     -58.614  18.975 -19.759  1.00 65.67           O  
ANISOU 1246  O   GLY A  94     7245   9134   8573    308   -212   -832       O  
ATOM   1247  H   GLY A  94     -57.494  22.617 -19.461  1.00 88.76           H  
ATOM   1248  HA2 GLY A  94     -59.911  21.473 -19.795  1.00 90.61           H  
ATOM   1249  HA3 GLY A  94     -58.664  21.286 -20.744  1.00 90.61           H  
ATOM   1250  N   LEU A  95     -58.360  20.106 -17.835  1.00 76.00           N  
ANISOU 1250  N   LEU A  95     8486  10579   9813    361    -83   -848       N  
ATOM   1251  CA  LEU A  95     -57.788  18.978 -17.115  1.00 71.54           C  
ANISOU 1251  CA  LEU A  95     7951  10043   9187    321     25   -770       C  
ATOM   1252  C   LEU A  95     -58.299  18.860 -15.683  1.00 71.36           C  
ANISOU 1252  C   LEU A  95     7828  10120   9165    314    151   -761       C  
ATOM   1253  O   LEU A  95     -58.706  19.847 -15.066  1.00 67.05           O  
ANISOU 1253  O   LEU A  95     7213   9639   8624    360    167   -822       O  
ATOM   1254  CB  LEU A  95     -56.265  19.115 -17.086  1.00 72.63           C  
ANISOU 1254  CB  LEU A  95     8215  10182   9198    345     32   -726       C  
ATOM   1255  CG  LEU A  95     -55.564  19.286 -18.435  1.00 70.67           C  
ANISOU 1255  CG  LEU A  95     8072   9856   8921    357    -77   -724       C  
ATOM   1256  CD1 LEU A  95     -54.124  19.709 -18.215  1.00 68.33           C  
ANISOU 1256  CD1 LEU A  95     7876   9578   8510    391    -61   -689       C  
ATOM   1257  CD2 LEU A  95     -55.635  18.012 -19.264  1.00 69.03           C  
ANISOU 1257  CD2 LEU A  95     7901   9583   8746    307   -101   -694       C  
ATOM   1258  H   LEU A  95     -58.503  20.800 -17.348  1.00 91.09           H  
ATOM   1259  HA  LEU A  95     -58.012  18.149 -17.588  1.00 85.73           H  
ATOM   1260  HB2 LEU A  95     -56.041  19.889 -16.546  1.00 87.04           H  
ATOM   1261  HB3 LEU A  95     -55.898  18.318 -16.672  1.00 87.04           H  
ATOM   1262  HG  LEU A  95     -56.009  19.991 -18.932  1.00 84.68           H  
ATOM   1263 HD11 LEU A  95     -53.696  19.814 -19.068  1.00 81.89           H  
ATOM   1264 HD12 LEU A  95     -54.113  20.543 -17.739  1.00 81.89           H  
ATOM   1265 HD13 LEU A  95     -53.675  19.033 -17.703  1.00 81.89           H  
ATOM   1266 HD21 LEU A  95     -55.186  18.159 -20.100  1.00 82.73           H  
ATOM   1267 HD22 LEU A  95     -55.205  17.302 -18.782  1.00 82.73           H  
ATOM   1268 HD23 LEU A  95     -56.556  17.792 -19.421  1.00 82.73           H  
ATOM   1269  N   THR A  96     -58.268  17.637 -15.163  1.00 71.44           N  
ANISOU 1269  N   THR A  96     7829  10145   9170    257    237   -685       N  
ATOM   1270  CA  THR A  96     -58.558  17.397 -13.754  1.00 81.82           C  
ANISOU 1270  CA  THR A  96     9065  11566  10456    244    369   -651       C  
ATOM   1271  C   THR A  96     -57.935  16.076 -13.306  1.00 84.39           C  
ANISOU 1271  C   THR A  96     9439  11889  10737    186    443   -541       C  
ATOM   1272  O   THR A  96     -57.320  15.362 -14.107  1.00 79.41           O  
ANISOU 1272  O   THR A  96     8895  11168  10109    160    388   -504       O  
ATOM   1273  CB  THR A  96     -60.083  17.410 -13.466  1.00 81.15           C  
ANISOU 1273  CB  THR A  96     8823  11521  10488    224    401   -689       C  
ATOM   1274  OG1 THR A  96     -60.314  17.673 -12.076  1.00 81.16           O  
ANISOU 1274  OG1 THR A  96     8747  11656  10434    240    523   -686       O  
ATOM   1275  CG2 THR A  96     -60.728  16.090 -13.846  1.00 72.76           C  
ANISOU 1275  CG2 THR A  96     7718  10397   9531    143    405   -627       C  
ATOM   1276  H   THR A  96     -58.088  16.923 -15.616  1.00 85.61           H  
ATOM   1277  HA  THR A  96     -58.150  18.113 -13.224  1.00 98.06           H  
ATOM   1278  HB  THR A  96     -60.499  18.110 -13.994  1.00 97.26           H  
ATOM   1279  HG1 THR A  96     -61.119  17.681 -11.922  1.00 97.28           H  
ATOM   1280 HG21 THR A  96     -60.332  15.375 -13.342  1.00 87.20           H  
ATOM   1281 HG22 THR A  96     -61.669  16.119 -13.660  1.00 87.20           H  
ATOM   1282 HG23 THR A  96     -60.599  15.920 -14.782  1.00 87.20           H  
ATOM   1283  N   PHE A  97     -58.093  15.762 -12.023  1.00 84.07           N  
ANISOU 1283  N   PHE A  97     9339  11949  10655    167    565   -490       N  
ATOM   1284  CA  PHE A  97     -57.440  14.606 -11.418  1.00 92.78           C  
ANISOU 1284  CA  PHE A  97    10486  13060  11706    115    637   -376       C  
ATOM   1285  C   PHE A  97     -58.405  13.454 -11.159  1.00 95.15           C  
ANISOU 1285  C   PHE A  97    10686  13358  12109     33    692   -303       C  
ATOM   1286  O   PHE A  97     -59.621  13.603 -11.281  1.00 92.84           O  
ANISOU 1286  O   PHE A  97    10277  13078  11921     19    692   -343       O  
ATOM   1287  CB  PHE A  97     -56.800  15.010 -10.089  1.00 96.04           C  
ANISOU 1287  CB  PHE A  97    10916  13593  11982    149    735   -351       C  
ATOM   1288  CG  PHE A  97     -55.791  16.114 -10.208  1.00 96.10           C  
ANISOU 1288  CG  PHE A  97    11017  13602  11896    228    683   -414       C  
ATOM   1289  CD1 PHE A  97     -54.575  15.892 -10.828  1.00 99.36           C  
ANISOU 1289  CD1 PHE A  97    11558  13932  12263    233    624   -386       C  
ATOM   1290  CD2 PHE A  97     -56.053  17.369  -9.687  1.00101.05           C  
ANISOU 1290  CD2 PHE A  97    11596  14311  12486    298    692   -502       C  
ATOM   1291  CE1 PHE A  97     -53.642  16.905 -10.936  1.00 95.74           C  
ANISOU 1291  CE1 PHE A  97    11177  13471  11727    301    577   -433       C  
ATOM   1292  CE2 PHE A  97     -55.121  18.384  -9.790  1.00 94.50           C  
ANISOU 1292  CE2 PHE A  97    10847  13473  11586    367    636   -554       C  
ATOM   1293  CZ  PHE A  97     -53.916  18.152 -10.415  1.00 89.76           C  
ANISOU 1293  CZ  PHE A  97    10372  12788  10943    366    579   -514       C  
ATOM   1294  H   PHE A  97     -58.580  16.210 -11.475  1.00100.77           H  
ATOM   1295  HA  PHE A  97     -56.733  14.285 -12.016  1.00111.22           H  
ATOM   1296  HB2 PHE A  97     -57.497  15.310  -9.485  1.00115.13           H  
ATOM   1297  HB3 PHE A  97     -56.349  14.237  -9.712  1.00115.13           H  
ATOM   1298  HD1 PHE A  97     -54.385  15.053 -11.181  1.00119.12           H  
ATOM   1299  HD2 PHE A  97     -56.865  17.532  -9.264  1.00121.14           H  
ATOM   1300  HE1 PHE A  97     -52.829  16.746 -11.357  1.00114.77           H  
ATOM   1301  HE2 PHE A  97     -55.309  19.225  -9.439  1.00113.29           H  
ATOM   1302  HZ  PHE A  97     -53.289  18.835 -10.486  1.00107.59           H  
ATOM   1303  N   ALA A  98     -57.837  12.306 -10.802  1.00100.86           N  
ANISOU 1303  N   ALA A  98    11450  14059  12811    -23    733   -194       N  
ATOM   1304  CA  ALA A  98     -58.597  11.166 -10.304  1.00106.97           C  
ANISOU 1304  CA  ALA A  98    12131  14843  13671   -107    799    -97       C  
ATOM   1305  C   ALA A  98     -58.236  10.986  -8.830  1.00117.50           C  
ANISOU 1305  C   ALA A  98    13451  16304  14888   -119    929     -7       C  
ATOM   1306  O   ALA A  98     -57.051  10.978  -8.491  1.00121.50           O  
ANISOU 1306  O   ALA A  98    14067  16819  15281    -96    937     25       O  
ATOM   1307  CB  ALA A  98     -58.239   9.919 -11.083  1.00102.64           C  
ANISOU 1307  CB  ALA A  98    11638  14158  13204   -165    729    -36       C  
ATOM   1308  H   ALA A  98     -56.991  12.160 -10.841  1.00120.91           H  
ATOM   1309  HA  ALA A  98     -59.559  11.335 -10.384  1.00128.25           H  
ATOM   1310  HB1 ALA A  98     -58.446  10.060 -12.009  1.00123.06           H  
ATOM   1311  HB2 ALA A  98     -57.300   9.746 -10.980  1.00123.06           H  
ATOM   1312  HB3 ALA A  98     -58.748   9.180 -10.741  1.00123.06           H  
ATOM   1313  N   SER A  99     -59.229  10.840  -7.952  1.00103.07           N  
ANISOU 1313  N   SER A  99    11494  14582  13087   -154   1030     36       N  
ATOM   1314  CA  SER A  99     -60.638  10.784  -8.332  1.00104.18           C  
ANISOU 1314  CA  SER A  99    11496  14710  13377   -186   1023      4       C  
ATOM   1315  C   SER A  99     -61.512  11.247  -7.179  1.00110.33           C  
ANISOU 1315  C   SER A  99    12142  15659  14121   -179   1151      6       C  
ATOM   1316  O   SER A  99     -61.142  11.129  -6.015  1.00102.80           O  
ANISOU 1316  O   SER A  99    11189  14825  13044   -184   1259     79       O  
ATOM   1317  CB  SER A  99     -61.044   9.361  -8.718  1.00102.31           C  
ANISOU 1317  CB  SER A  99    11220  14369  13285   -284    998    108       C  
ATOM   1318  OG  SER A  99     -60.883   8.467  -7.633  1.00100.64           O  
ANISOU 1318  OG  SER A  99    10983  14224  13034   -348   1102    255       O  
ATOM   1319  H   SER A  99     -59.104  10.769  -7.104  1.00123.57           H  
ATOM   1320  HA  SER A  99     -60.796  11.373  -9.099  1.00124.90           H  
ATOM   1321  HB2 SER A  99     -61.975   9.362  -8.989  1.00122.66           H  
ATOM   1322  HB3 SER A  99     -60.486   9.064  -9.455  1.00122.66           H  
ATOM   1323  HG  SER A  99     -61.105   7.710  -7.858  1.00120.66           H  
ATOM   1324  N   THR A 102     -63.924  12.540  -4.811  1.00111.34           N  
ANISOU 1324  N   THR A 102    11910  16198  14195   -140   1442    -55       N  
ATOM   1325  CA  THR A 102     -63.795  12.998  -6.189  1.00113.81           C  
ANISOU 1325  CA  THR A 102    12289  16351  14603   -105   1285   -162       C  
ATOM   1326  C   THR A 102     -63.775  14.524  -6.252  1.00115.50           C  
ANISOU 1326  C   THR A 102    12509  16615  14760      5   1246   -326       C  
ATOM   1327  O   THR A 102     -63.222  15.177  -5.367  1.00111.60           O  
ANISOU 1327  O   THR A 102    12047  16239  14116     66   1307   -355       O  
ATOM   1328  CB  THR A 102     -64.937  12.450  -7.068  1.00101.09           C  
ANISOU 1328  CB  THR A 102    10575  14636  13201   -166   1227   -161       C  
ATOM   1329  HA  THR A 102     -62.948  12.669  -6.555  1.00136.46           H  
ATOM   1330  N   ASN A 103     -64.359  15.084  -7.309  1.00136.03           N  
ANISOU 1330  N   ASN A 103    15081  19119  17487     31   1135   -433       N  
ATOM   1331  CA  ASN A 103     -64.530  16.531  -7.429  1.00136.09           C  
ANISOU 1331  CA  ASN A 103    15070  19160  17478    130   1085   -589       C  
ATOM   1332  C   ASN A 103     -63.279  17.334  -7.076  1.00143.81           C  
ANISOU 1332  C   ASN A 103    16175  20172  18293    208   1069   -630       C  
ATOM   1333  O   ASN A 103     -63.366  18.373  -6.419  1.00137.46           O  
ANISOU 1333  O   ASN A 103    15331  19474  17423    286   1099   -726       O  
ATOM   1334  CB  ASN A 103     -65.692  16.991  -6.547  1.00128.39           C  
ANISOU 1334  CB  ASN A 103    13919  18337  16527    151   1192   -644       C  
ATOM   1335  H   ASN A 103     -64.669  14.642  -7.978  1.00163.12           H  
ATOM   1336  HA  ASN A 103     -64.762  16.740  -8.358  1.00163.20           H  
ATOM   1337  N   MET A 104     -62.121  16.858  -7.520  1.00204.93           N  
ANISOU 1337  N   MET A 104    24066  27820  25978    189   1014   -564       N  
ATOM   1338  CA  MET A 104     -60.861  17.536  -7.239  1.00216.42           C  
ANISOU 1338  CA  MET A 104    25646  29292  27292    256    992   -591       C  
ATOM   1339  C   MET A 104     -60.463  18.439  -8.406  1.00205.01           C  
ANISOU 1339  C   MET A 104    24278  27728  25888    310    841   -686       C  
ATOM   1340  O   MET A 104     -59.300  18.471  -8.809  1.00215.00           O  
ANISOU 1340  O   MET A 104    25678  28925  27089    324    782   -663       O  
ATOM   1341  CB  MET A 104     -59.758  16.508  -6.966  1.00 54.85           C  
ANISOU 1341  CB  MET A 104     5297   8805   6739    207   1026   -460       C  
ATOM   1342  H   MET A 104     -62.038  16.142  -7.988  1.00245.80           H  
ATOM   1343  HA  MET A 104     -60.967  18.085  -6.434  1.00259.59           H  
ATOM   1344  N   GLU A 105     -61.437  19.173  -8.941  1.00139.10           N  
ANISOU 1344  N   GLU A 105    15841  19359  17652    339    779   -788       N  
ATOM   1345  CA  GLU A 105     -61.212  20.048 -10.091  1.00126.43           C  
ANISOU 1345  CA  GLU A 105    14296  17642  16100    385    629   -871       C  
ATOM   1346  C   GLU A 105     -60.656  21.410  -9.673  1.00131.30           C  
ANISOU 1346  C   GLU A 105    14940  18307  16640    480    597   -965       C  
ATOM   1347  O   GLU A 105     -60.189  22.185 -10.511  1.00122.34           O  
ANISOU 1347  O   GLU A 105    13875  17085  15525    520    475  -1013       O  
ATOM   1348  CB  GLU A 105     -62.509  20.237 -10.880  1.00125.25           C  
ANISOU 1348  CB  GLU A 105    14039  17437  16114    372    561   -937       C  
ATOM   1349  H   GLU A 105     -62.247  19.181  -8.652  1.00166.81           H  
ATOM   1350  HA  GLU A 105     -60.557  19.627 -10.686  1.00151.60           H  
ATOM   1351  N   ASP A 106     -60.729  21.705  -8.378  1.00140.11           N  
ANISOU 1351  N   ASP A 106    15997  19565  17673    518    704   -989       N  
ATOM   1352  CA  ASP A 106     -60.042  22.862  -7.822  1.00145.74           C  
ANISOU 1352  CA  ASP A 106    16746  20328  18299    610    680  -1070       C  
ATOM   1353  C   ASP A 106     -58.565  22.521  -7.728  1.00143.38           C  
ANISOU 1353  C   ASP A 106    16600  19998  17880    603    678   -986       C  
ATOM   1354  O   ASP A 106     -57.733  23.191  -8.327  1.00145.08           O  
ANISOU 1354  O   ASP A 106    16906  20131  18085    642    574  -1012       O  
ATOM   1355  CB  ASP A 106     -60.597  23.220  -6.444  1.00148.47           C  
ANISOU 1355  CB  ASP A 106    16982  20847  18584    656    797  -1130       C  
ATOM   1356  H   ASP A 106     -61.171  21.247  -7.800  1.00168.01           H  
ATOM   1357  HA  ASP A 106     -60.153  23.633  -8.417  1.00174.77           H  
ATOM   1358  N   GLU A 107     -58.236  21.472  -6.982  1.00138.17           N  
ANISOU 1358  N   GLU A 107    15963  19401  17133    553    790   -880       N  
ATOM   1359  CA  GLU A 107     -56.885  20.938  -7.022  1.00122.00           C  
ANISOU 1359  CA  GLU A 107    14057  17304  14994    533    783   -788       C  
ATOM   1360  C   GLU A 107     -56.356  21.211  -8.421  1.00115.11           C  
ANISOU 1360  C   GLU A 107    13272  16278  14184    533    645   -799       C  
ATOM   1361  O   GLU A 107     -55.333  21.871  -8.599  1.00116.14           O  
ANISOU 1361  O   GLU A 107    13494  16370  14264    580    580   -818       O  
ATOM   1362  CB  GLU A 107     -56.888  19.434  -6.746  1.00116.84           C  
ANISOU 1362  CB  GLU A 107    13411  16660  14322    441    873   -652       C  
ATOM   1363  H   GLU A 107     -58.770  21.057  -6.451  1.00165.69           H  
ATOM   1364  HA  GLU A 107     -56.317  21.390  -6.364  1.00146.29           H  
ATOM   1365  N   ALA A 108     -57.103  20.731  -9.411  1.00110.78           N  
ANISOU 1365  N   ALA A 108    12691  15650  13751    482    599   -788       N  
ATOM   1366  CA  ALA A 108     -56.766  20.916 -10.817  1.00104.52           C  
ANISOU 1366  CA  ALA A 108    11973  14723  13018    478    471   -798       C  
ATOM   1367  C   ALA A 108     -56.537  22.387 -11.153  1.00101.47           C  
ANISOU 1367  C   ALA A 108    11599  14312  12641    557    369   -894       C  
ATOM   1368  O   ALA A 108     -55.416  22.792 -11.451  1.00100.94           O  
ANISOU 1368  O   ALA A 108    11635  14200  12517    584    313   -880       O  
ATOM   1369  CB  ALA A 108     -57.871  20.335 -11.697  1.00105.32           C  
ANISOU 1369  CB  ALA A 108    12008  14760  13249    423    434   -798       C  
ATOM   1370  H   ALA A 108     -57.827  20.284  -9.289  1.00132.82           H  
ATOM   1371  HA  ALA A 108     -55.938  20.429 -11.012  1.00125.31           H  
ATOM   1372  HB1 ALA A 108     -58.695  20.788 -11.503  1.00126.27           H  
ATOM   1373  HB2 ALA A 108     -57.636  20.464 -12.619  1.00126.27           H  
ATOM   1374  HB3 ALA A 108     -57.960  19.398 -11.509  1.00126.27           H  
ATOM   1375  N   ASP A 109     -57.598  23.186 -11.098  1.00109.60           N  
ANISOU 1375  N   ASP A 109    12518  15370  13754    592    342   -991       N  
ATOM   1376  CA  ASP A 109     -57.517  24.589 -11.501  1.00111.96           C  
ANISOU 1376  CA  ASP A 109    12816  15632  14092    663    226  -1085       C  
ATOM   1377  C   ASP A 109     -56.549  25.392 -10.622  1.00107.81           C  
ANISOU 1377  C   ASP A 109    12333  15160  13469    733    237  -1114       C  
ATOM   1378  O   ASP A 109     -55.679  26.097 -11.131  1.00109.08           O  
ANISOU 1378  O   ASP A 109    12575  15254  13619    765    142  -1117       O  
ATOM   1379  CB  ASP A 109     -58.908  25.225 -11.486  1.00110.85           C  
ANISOU 1379  CB  ASP A 109    12534  15515  14069    690    201  -1189       C  
ATOM   1380  H   ASP A 109     -58.380  22.940 -10.833  1.00131.40           H  
ATOM   1381  HA  ASP A 109     -57.183  24.630 -12.422  1.00134.24           H  
ATOM   1382  N   GLN A 110     -56.730  25.306  -9.308  1.00 83.19           N  
ANISOU 1382  N   GLN A 110     9158  12168  10284    756    349  -1135       N  
ATOM   1383  CA  GLN A 110     -55.771  25.841  -8.351  1.00 82.00           C  
ANISOU 1383  CA  GLN A 110     9055  12079  10023    817    373  -1154       C  
ATOM   1384  C   GLN A 110     -54.342  25.564  -8.818  1.00 84.74           C  
ANISOU 1384  C   GLN A 110     9548  12345  10306    798    332  -1064       C  
ATOM   1385  O   GLN A 110     -53.495  26.463  -8.861  1.00 76.66           O  
ANISOU 1385  O   GLN A 110     8579  11285   9263    853    255  -1095       O  
ATOM   1386  CB  GLN A 110     -55.987  25.200  -6.982  1.00 85.71           C  
ANISOU 1386  CB  GLN A 110     9476  12694  10394    810    525  -1131       C  
ATOM   1387  H   GLN A 110     -57.432  24.982  -8.945  1.00 99.72           H  
ATOM   1388  HA  GLN A 110     -55.892  26.809  -8.267  1.00 98.29           H  
ATOM   1389  N   TYR A 111     -54.083  24.302  -9.148  1.00 94.67           N  
ANISOU 1389  N   TYR A 111    10862  13572  11538    721    383   -955       N  
ATOM   1390  CA  TYR A 111     -52.770  23.864  -9.640  1.00 76.32           C  
ANISOU 1390  CA  TYR A 111     8669  11172   9157    697    354   -867       C  
ATOM   1391  C   TYR A 111     -52.233  24.729 -10.811  1.00 86.14           C  
ANISOU 1391  C   TYR A 111     9972  12307  10452    722    217   -889       C  
ATOM   1392  O   TYR A 111     -51.079  25.165 -10.784  1.00 86.12           O  
ANISOU 1392  O   TYR A 111    10049  12276  10397    753    179   -870       O  
ATOM   1393  CB  TYR A 111     -52.796  22.377 -10.035  1.00 68.08           C  
ANISOU 1393  CB  TYR A 111     7659  10095   8113    609    409   -764       C  
ATOM   1394  CG  TYR A 111     -51.405  21.798 -10.251  1.00 72.87           C  
ANISOU 1394  CG  TYR A 111     8392  10649   8646    589    405   -677       C  
ATOM   1395  CD1 TYR A 111     -50.710  22.054 -11.406  1.00 63.62           C  
ANISOU 1395  CD1 TYR A 111     7299   9378   7496    591    310   -666       C  
ATOM   1396  CD2 TYR A 111     -50.780  21.020  -9.288  1.00 76.68           C  
ANISOU 1396  CD2 TYR A 111     8911  11184   9039    570    497   -607       C  
ATOM   1397  CE1 TYR A 111     -49.438  21.546 -11.615  1.00 65.69           C  
ANISOU 1397  CE1 TYR A 111     7668   9596   7697    577    309   -594       C  
ATOM   1398  CE2 TYR A 111     -49.501  20.511  -9.494  1.00 73.59           C  
ANISOU 1398  CE2 TYR A 111     8630  10739   8593    555    487   -535       C  
ATOM   1399  CZ  TYR A 111     -48.837  20.787 -10.659  1.00 77.64           C  
ANISOU 1399  CZ  TYR A 111     9213  11155   9133    560    395   -533       C  
ATOM   1400  OH  TYR A 111     -47.564  20.275 -10.893  1.00 66.70           O  
ANISOU 1400  OH  TYR A 111     7928   9718   7696    548    389   -466       O  
ATOM   1401  H   TYR A 111     -54.660  23.665  -9.095  1.00113.49           H  
ATOM   1402  HA  TYR A 111     -52.129  23.952  -8.904  1.00 91.47           H  
ATOM   1403  HB2 TYR A 111     -53.225  21.870  -9.328  1.00 81.58           H  
ATOM   1404  HB3 TYR A 111     -53.293  22.278 -10.863  1.00 81.58           H  
ATOM   1405  HD1 TYR A 111     -51.104  22.577 -12.067  1.00 76.23           H  
ATOM   1406  HD2 TYR A 111     -51.223  20.834  -8.492  1.00 91.90           H  
ATOM   1407  HE1 TYR A 111     -48.990  21.731 -12.408  1.00 78.72           H  
ATOM   1408  HE2 TYR A 111     -49.097  19.986  -8.841  1.00 88.20           H  
ATOM   1409  HH  TYR A 111     -47.034  20.888 -11.021  1.00 79.93           H  
ATOM   1410  N   PHE A 112     -53.074  24.969 -11.820  1.00 84.66           N  
ANISOU 1410  N   PHE A 112     9742  12060  10366    708    141   -922       N  
ATOM   1411  CA  PHE A 112     -52.754  25.860 -12.946  1.00 89.81           C  
ANISOU 1411  CA  PHE A 112    10435  12618  11072    730      5   -940       C  
ATOM   1412  C   PHE A 112     -53.541  27.160 -12.772  1.00 97.13           C  
ANISOU 1412  C   PHE A 112    11267  13556  12082    792    -66  -1052       C  
ATOM   1413  O   PHE A 112     -54.718  27.226 -13.119  1.00 99.92           O  
ANISOU 1413  O   PHE A 112    11536  13904  12525    782    -90  -1102       O  
ATOM   1414  CB  PHE A 112     -53.119  25.218 -14.304  1.00 91.64           C  
ANISOU 1414  CB  PHE A 112    10693  12769  11357    671    -47   -898       C  
ATOM   1415  CG  PHE A 112     -52.899  23.719 -14.368  1.00 87.13           C  
ANISOU 1415  CG  PHE A 112    10168  12197  10741    604     36   -814       C  
ATOM   1416  CD1 PHE A 112     -53.843  22.855 -13.881  1.00 79.99           C  
ANISOU 1416  CD1 PHE A 112     9189  11338   9867    565    119   -811       C  
ATOM   1417  CD2 PHE A 112     -51.752  23.180 -14.924  1.00 77.55           C  
ANISOU 1417  CD2 PHE A 112     9065  10935   9464    582     27   -739       C  
ATOM   1418  CE1 PHE A 112     -53.648  21.493 -13.937  1.00 66.91           C  
ANISOU 1418  CE1 PHE A 112     7569   9669   8186    502    181   -732       C  
ATOM   1419  CE2 PHE A 112     -51.567  21.814 -14.975  1.00 69.83           C  
ANISOU 1419  CE2 PHE A 112     8124   9949   8459    525     92   -672       C  
ATOM   1420  CZ  PHE A 112     -52.515  20.981 -14.483  1.00 61.98           C  
ANISOU 1420  CZ  PHE A 112     7056   8991   7503    485    164   -668       C  
ATOM   1421  H   PHE A 112     -53.857  24.619 -11.878  1.00101.48           H  
ATOM   1422  HA  PHE A 112     -51.796  26.068 -12.943  1.00107.66           H  
ATOM   1423  HB2 PHE A 112     -54.057  25.387 -14.484  1.00109.85           H  
ATOM   1424  HB3 PHE A 112     -52.575  25.626 -14.996  1.00109.85           H  
ATOM   1425  HD1 PHE A 112     -54.623  23.192 -13.503  1.00 95.87           H  
ATOM   1426  HD2 PHE A 112     -51.096  23.745 -15.262  1.00 92.94           H  
ATOM   1427  HE1 PHE A 112     -54.298  20.919 -13.601  1.00 80.18           H  
ATOM   1428  HE2 PHE A 112     -50.791  21.465 -15.349  1.00 83.68           H  
ATOM   1429  HZ  PHE A 112     -52.390  20.060 -14.519  1.00 74.26           H  
ATOM   1430  N   SER A 113     -52.899  28.184 -12.215  1.00100.51           N  
ANISOU 1430  N   SER A 113    11704  13996  12488    858   -105  -1096       N  
ATOM   1431  CA  SER A 113     -53.580  29.444 -11.922  1.00102.81           C  
ANISOU 1431  CA  SER A 113    11902  14300  12863    927   -178  -1214       C  
ATOM   1432  C   SER A 113     -53.191  30.521 -12.931  1.00102.28           C  
ANISOU 1432  C   SER A 113    11867  14124  12870    950   -336  -1219       C  
ATOM   1433  O   SER A 113     -53.818  31.574 -13.000  1.00 99.91           O  
ANISOU 1433  O   SER A 113    11491  13802  12668    999   -428  -1309       O  
ATOM   1434  CB  SER A 113     -53.251  29.909 -10.502  1.00 99.15           C  
ANISOU 1434  CB  SER A 113    11410  13930  12334    995   -121  -1277       C  
ATOM   1435  H   SER A 113     -52.067  28.176 -11.998  1.00120.49           H  
ATOM   1436  HA  SER A 113     -54.549  29.306 -11.981  1.00123.26           H  
ATOM   1437  N   ASP A 121     -51.464  41.628 -19.196  1.00118.41           N  
ANISOU 1437  N   ASP A 121    13839  15274  15878   1151  -1870  -1149       N  
ATOM   1438  CA  ASP A 121     -50.452  42.141 -20.111  1.00118.79           C  
ANISOU 1438  CA  ASP A 121    13955  15244  15934   1113  -1969   -998       C  
ATOM   1439  C   ASP A 121     -49.444  41.057 -20.458  1.00117.69           C  
ANISOU 1439  C   ASP A 121    13932  15162  15623   1054  -1834   -870       C  
ATOM   1440  O   ASP A 121     -48.367  41.340 -20.980  1.00114.56           O  
ANISOU 1440  O   ASP A 121    13596  14726  15204   1026  -1874   -745       O  
ATOM   1441  CB  ASP A 121     -49.734  43.330 -19.486  1.00120.96           C  
ANISOU 1441  CB  ASP A 121    14193  15454  16314   1171  -2077  -1023       C  
ATOM   1442  CG  ASP A 121     -50.689  44.429 -19.079  1.00125.00           C  
ANISOU 1442  CG  ASP A 121    14583  15906  17005   1240  -2217  -1166       C  
ATOM   1443  OD1 ASP A 121     -51.851  44.400 -19.534  1.00123.38           O  
ANISOU 1443  OD1 ASP A 121    14328  15693  16859   1232  -2256  -1216       O  
ATOM   1444  OD2 ASP A 121     -50.279  45.319 -18.307  1.00126.35           O  
ANISOU 1444  OD2 ASP A 121    14706  16037  17265   1306  -2294  -1234       O  
ATOM   1445  HA  ASP A 121     -50.883  42.440 -20.939  1.00142.43           H  
ATOM   1446  HB2 ASP A 121     -49.260  43.034 -18.693  1.00145.04           H  
ATOM   1447  HB3 ASP A 121     -49.109  43.698 -20.130  1.00145.04           H  
ATOM   1448  N   GLN A 122     -49.819  39.819 -20.152  1.00145.46           N  
ANISOU 1448  N   GLN A 122    17472  18769  19028   1034  -1678   -905       N  
ATOM   1449  CA  GLN A 122     -49.003  38.630 -20.401  1.00142.72           C  
ANISOU 1449  CA  GLN A 122    17227  18480  18521    982  -1540   -806       C  
ATOM   1450  C   GLN A 122     -47.565  38.929 -20.861  1.00138.32           C  
ANISOU 1450  C   GLN A 122    16746  17887  17923    960  -1570   -670       C  
ATOM   1451  O   GLN A 122     -47.152  38.500 -21.938  1.00133.11           O  
ANISOU 1451  O   GLN A 122    16158  17227  17192    903  -1564   -554       O  
ATOM   1452  CB  GLN A 122     -49.706  37.707 -21.417  1.00135.34           C  
ANISOU 1452  CB  GLN A 122    16326  17567  17530    923  -1506   -768       C  
ATOM   1453  CG  GLN A 122     -50.367  36.435 -20.842  1.00126.23           C  
ANISOU 1453  CG  GLN A 122    15164  16497  16303    912  -1354   -837       C  
ATOM   1454  CD  GLN A 122     -51.151  36.665 -19.558  1.00130.88           C  
ANISOU 1454  CD  GLN A 122    15652  17123  16952    970  -1317   -981       C  
ATOM   1455  OE1 GLN A 122     -51.313  37.796 -19.104  1.00136.39           O  
ANISOU 1455  OE1 GLN A 122    16281  17783  17758   1025  -1414  -1050       O  
ATOM   1456  NE2 GLN A 122     -51.640  35.581 -18.964  1.00122.63           N  
ANISOU 1456  NE2 GLN A 122    14595  16156  15842    958  -1178  -1026       N  
ATOM   1457  H   GLN A 122     -50.574  39.634 -19.784  1.00174.44           H  
ATOM   1458  HA  GLN A 122     -48.935  38.131 -19.561  1.00171.15           H  
ATOM   1459  HB2 GLN A 122     -50.401  38.218 -21.861  1.00162.29           H  
ATOM   1460  HB3 GLN A 122     -49.050  37.420 -22.072  1.00162.29           H  
ATOM   1461  HG2 GLN A 122     -50.981  36.078 -21.503  1.00151.37           H  
ATOM   1462  HG3 GLN A 122     -49.675  35.783 -20.653  1.00151.37           H  
ATOM   1463 HE21 GLN A 122     -51.507  34.805 -19.309  1.00147.04           H  
ATOM   1464 HE22 GLN A 122     -52.091  35.657 -18.235  1.00147.04           H  
ATOM   1465  N   SER A 123     -46.803  39.649 -20.037  1.00136.52           N  
ANISOU 1465  N   SER A 123    16499  17634  17739   1006  -1601   -689       N  
ATOM   1466  CA  SER A 123     -45.418  39.990 -20.374  1.00129.16           C  
ANISOU 1466  CA  SER A 123    15625  16664  16786    988  -1631   -563       C  
ATOM   1467  C   SER A 123     -44.439  39.384 -19.379  1.00116.12           C  
ANISOU 1467  C   SER A 123    14015  15065  15042   1007  -1505   -570       C  
ATOM   1468  O   SER A 123     -43.342  38.967 -19.751  1.00111.49           O  
ANISOU 1468  O   SER A 123    13500  14485  14375    971  -1454   -458       O  
ATOM   1469  CB  SER A 123     -45.220  41.506 -20.403  1.00133.63           C  
ANISOU 1469  CB  SER A 123    16132  17128  17512   1022  -1810   -556       C  
ATOM   1470  OG  SER A 123     -44.564  41.951 -19.228  1.00130.69           O  
ANISOU 1470  OG  SER A 123    15734  16746  17175   1082  -1809   -619       O  
ATOM   1471  H   SER A 123     -47.064  39.953 -19.276  1.00163.71           H  
ATOM   1472  HA  SER A 123     -45.207  39.638 -21.264  1.00154.88           H  
ATOM   1473  HB2 SER A 123     -44.679  41.739 -21.174  1.00160.24           H  
ATOM   1474  HB3 SER A 123     -46.087  41.937 -20.464  1.00160.24           H  
ATOM   1475  HG  SER A 123     -44.463  42.764 -19.254  1.00156.71           H  
ATOM   1476  N   ARG A 124     -44.838  39.340 -18.112  1.00122.14           N  
ANISOU 1476  N   ARG A 124    14727  15867  15813   1064  -1456   -702       N  
ATOM   1477  CA  ARG A 124     -44.033  38.703 -17.082  1.00116.23           C  
ANISOU 1477  CA  ARG A 124    14017  15176  14968   1084  -1336   -718       C  
ATOM   1478  C   ARG A 124     -43.888  37.206 -17.376  1.00112.27           C  
ANISOU 1478  C   ARG A 124    13591  14747  14318   1026  -1181   -658       C  
ATOM   1479  O   ARG A 124     -43.256  36.471 -16.615  1.00 98.59           O  
ANISOU 1479  O   ARG A 124    11899  13066  12495   1031  -1071   -658       O  
ATOM   1480  CB  ARG A 124     -44.675  38.920 -15.707  1.00107.92           C  
ANISOU 1480  CB  ARG A 124    12892  14169  13942   1157  -1313   -877       C  
ATOM   1481  H   ARG A 124     -45.576  39.675 -17.824  1.00146.45           H  
ATOM   1482  HA  ARG A 124     -43.139  39.104 -17.072  1.00139.36           H  
ATOM   1483  N   PHE A 125     -44.460  36.765 -18.495  1.00111.86           N  
ANISOU 1483  N   PHE A 125    13559  14694  14248    972  -1184   -608       N  
ATOM   1484  CA  PHE A 125     -44.590  35.341 -18.796  1.00 95.24           C  
ANISOU 1484  CA  PHE A 125    11511  12652  12024    923  -1053   -577       C  
ATOM   1485  C   PHE A 125     -43.557  34.807 -19.777  1.00 88.29           C  
ANISOU 1485  C   PHE A 125    10719  11766  11061    870  -1024   -444       C  
ATOM   1486  O   PHE A 125     -43.331  35.370 -20.846  1.00 89.29           O  
ANISOU 1486  O   PHE A 125    10862  11848  11217    846  -1115   -364       O  
ATOM   1487  CB  PHE A 125     -46.001  35.059 -19.330  1.00 91.56           C  
ANISOU 1487  CB  PHE A 125    11004  12197  11589    903  -1067   -629       C  
ATOM   1488  CG  PHE A 125     -47.088  35.348 -18.331  1.00 98.85           C  
ANISOU 1488  CG  PHE A 125    11833  13147  12579    951  -1063   -766       C  
ATOM   1489  CD1 PHE A 125     -47.274  34.555 -17.216  1.00 93.31           C  
ANISOU 1489  CD1 PHE A 125    11119  12522  11812    966   -934   -829       C  
ATOM   1490  CD2 PHE A 125     -47.906  36.435 -18.499  1.00108.66           C  
ANISOU 1490  CD2 PHE A 125    12997  14339  13950    983  -1192   -830       C  
ATOM   1491  CE1 PHE A 125     -48.265  34.851 -16.303  1.00 94.26           C  
ANISOU 1491  CE1 PHE A 125    11146  12681  11985   1012   -925   -954       C  
ATOM   1492  CE2 PHE A 125     -48.892  36.728 -17.592  1.00107.35           C  
ANISOU 1492  CE2 PHE A 125    12738  14203  13846   1033  -1187   -964       C  
ATOM   1493  CZ  PHE A 125     -49.071  35.935 -16.499  1.00 99.81           C  
ANISOU 1493  CZ  PHE A 125    11769  13338  12816   1048  -1049  -1026       C  
ATOM   1494  H   PHE A 125     -44.786  37.278 -19.104  1.00134.11           H  
ATOM   1495  HA  PHE A 125     -44.487  34.838 -17.961  1.00114.18           H  
ATOM   1496  HB2 PHE A 125     -46.158  35.614 -20.109  1.00109.76           H  
ATOM   1497  HB3 PHE A 125     -46.063  34.122 -19.574  1.00109.76           H  
ATOM   1498  HD1 PHE A 125     -46.727  33.816 -17.078  1.00111.86           H  
ATOM   1499  HD2 PHE A 125     -47.790  36.983 -19.242  1.00130.28           H  
ATOM   1500  HE1 PHE A 125     -48.389  34.309 -15.558  1.00112.99           H  
ATOM   1501  HE2 PHE A 125     -49.442  37.467 -17.724  1.00128.70           H  
ATOM   1502  HZ  PHE A 125     -49.741  36.132 -15.886  1.00119.66           H  
ATOM   1503  N   GLY A 126     -42.925  33.711 -19.376  1.00 90.92           N  
ANISOU 1503  N   GLY A 126    11107  12148  11289    855   -897   -423       N  
ATOM   1504  CA  GLY A 126     -42.164  32.891 -20.291  1.00 73.74           C  
ANISOU 1504  CA  GLY A 126     9011   9985   9021    805   -844   -322       C  
ATOM   1505  C   GLY A 126     -43.136  32.174 -21.199  1.00 66.01           C  
ANISOU 1505  C   GLY A 126     8040   9025   8014    766   -832   -330       C  
ATOM   1506  O   GLY A 126     -44.197  31.720 -20.767  1.00 58.50           O  
ANISOU 1506  O   GLY A 126     7050   8100   7078    769   -797   -412       O  
ATOM   1507  H   GLY A 126     -42.924  33.422 -18.566  1.00108.98           H  
ATOM   1508  HA2 GLY A 126     -41.573  33.444 -20.826  1.00 88.37           H  
ATOM   1509  HA3 GLY A 126     -41.639  32.238 -19.802  1.00 88.37           H  
ATOM   1510  N   TRP A 127     -42.770  32.099 -22.469  1.00 60.50           N  
ANISOU 1510  N   TRP A 127     7391   8318   7276    731   -866   -244       N  
ATOM   1511  CA  TRP A 127     -43.552  31.407 -23.475  1.00 54.70           C  
ANISOU 1511  CA  TRP A 127     6676   7601   6505    695   -866   -245       C  
ATOM   1512  C   TRP A 127     -42.617  31.263 -24.668  1.00 69.98           C  
ANISOU 1512  C   TRP A 127     8682   9545   8361    665   -874   -135       C  
ATOM   1513  O   TRP A 127     -41.397  31.261 -24.504  1.00 61.51           O  
ANISOU 1513  O   TRP A 127     7644   8479   7247    667   -833    -74       O  
ATOM   1514  CB  TRP A 127     -44.809  32.209 -23.823  1.00 58.18           C  
ANISOU 1514  CB  TRP A 127     7054   8007   7044    703   -979   -293       C  
ATOM   1515  CG  TRP A 127     -45.816  31.478 -24.677  1.00 69.10           C  
ANISOU 1515  CG  TRP A 127     8445   9404   8407    672   -985   -318       C  
ATOM   1516  CD1 TRP A 127     -46.312  31.885 -25.884  1.00 70.05           C  
ANISOU 1516  CD1 TRP A 127     8572   9501   8544    653  -1089   -284       C  
ATOM   1517  CD2 TRP A 127     -46.445  30.222 -24.391  1.00 64.99           C  
ANISOU 1517  CD2 TRP A 127     7925   8918   7852    657   -891   -378       C  
ATOM   1518  NE1 TRP A 127     -47.209  30.963 -26.366  1.00 55.78           N  
ANISOU 1518  NE1 TRP A 127     6770   7711   6713    631  -1069   -329       N  
ATOM   1519  CE2 TRP A 127     -47.309  29.931 -25.468  1.00 64.46           C  
ANISOU 1519  CE2 TRP A 127     7863   8843   7788    632   -948   -386       C  
ATOM   1520  CE3 TRP A 127     -46.363  29.314 -23.331  1.00 47.29           C  
ANISOU 1520  CE3 TRP A 127     5677   6711   5581    660   -771   -421       C  
ATOM   1521  CZ2 TRP A 127     -48.085  28.776 -25.516  1.00 50.69           C  
ANISOU 1521  CZ2 TRP A 127     6114   7117   6030    611   -892   -439       C  
ATOM   1522  CZ3 TRP A 127     -47.135  28.164 -23.380  1.00 44.39           C  
ANISOU 1522  CZ3 TRP A 127     5305   6364   5198    635   -712   -463       C  
ATOM   1523  CH2 TRP A 127     -47.984  27.906 -24.465  1.00 50.18           C  
ANISOU 1523  CH2 TRP A 127     6038   7081   5946    611   -774   -474       C  
ATOM   1524  H   TRP A 127     -42.050  32.454 -22.780  1.00 72.48           H  
ATOM   1525  HA  TRP A 127     -43.810  30.518 -23.155  1.00 65.52           H  
ATOM   1526  HB2 TRP A 127     -45.253  32.460 -22.997  1.00 69.70           H  
ATOM   1527  HB3 TRP A 127     -44.542  33.008 -24.304  1.00 69.70           H  
ATOM   1528  HD1 TRP A 127     -46.076  32.673 -26.317  1.00 83.95           H  
ATOM   1529  HE1 TRP A 127     -47.637  31.023 -27.109  1.00 66.82           H  
ATOM   1530  HE3 TRP A 127     -45.803  29.479 -22.607  1.00 56.64           H  
ATOM   1531  HZ2 TRP A 127     -48.649  28.601 -26.236  1.00 60.72           H  
ATOM   1532  HZ3 TRP A 127     -47.090  27.553 -22.681  1.00 53.16           H  
ATOM   1533  HH2 TRP A 127     -48.490  27.126 -24.471  1.00 60.10           H  
ATOM   1534  N   PHE A 128     -43.166  31.147 -25.868  1.00 90.98           N  
ANISOU 1534  N   PHE A 128    11361  12210  10997    639   -927   -112       N  
ATOM   1535  CA  PHE A 128     -42.333  31.000 -27.048  1.00 77.63           C  
ANISOU 1535  CA  PHE A 128     9735  10545   9215    613   -931    -12       C  
ATOM   1536  C   PHE A 128     -41.951  32.356 -27.622  1.00 77.77           C  
ANISOU 1536  C   PHE A 128     9739  10529   9280    611  -1045     79       C  
ATOM   1537  O   PHE A 128     -42.682  33.333 -27.475  1.00 96.41           O  
ANISOU 1537  O   PHE A 128    12043  12840  11748    624  -1150     55       O  
ATOM   1538  CB  PHE A 128     -43.054  30.149 -28.086  1.00 71.10           C  
ANISOU 1538  CB  PHE A 128     8943   9749   8324    589   -933    -32       C  
ATOM   1539  CG  PHE A 128     -43.342  28.757 -27.612  1.00 68.13           C  
ANISOU 1539  CG  PHE A 128     8580   9398   7908    585   -827   -108       C  
ATOM   1540  CD1 PHE A 128     -42.362  27.778 -27.670  1.00 52.80           C  
ANISOU 1540  CD1 PHE A 128     6695   7493   5872    578   -728    -83       C  
ATOM   1541  CD2 PHE A 128     -44.586  28.429 -27.091  1.00 63.70           C  
ANISOU 1541  CD2 PHE A 128     7968   8819   7414    588   -828   -202       C  
ATOM   1542  CE1 PHE A 128     -42.618  26.493 -27.228  1.00 54.46           C  
ANISOU 1542  CE1 PHE A 128     6915   7717   6060    572   -642   -147       C  
ATOM   1543  CE2 PHE A 128     -44.852  27.144 -26.648  1.00 50.86           C  
ANISOU 1543  CE2 PHE A 128     6350   7213   5763    578   -735   -258       C  
ATOM   1544  CZ  PHE A 128     -43.866  26.174 -26.716  1.00 50.73           C  
ANISOU 1544  CZ  PHE A 128     6393   7226   5656    570   -646   -229       C  
ATOM   1545  H   PHE A 128     -44.012  31.149 -26.024  1.00109.06           H  
ATOM   1546  HA  PHE A 128     -41.507  30.535 -26.799  1.00 93.04           H  
ATOM   1547  HB2 PHE A 128     -43.900  30.570 -28.306  1.00 85.21           H  
ATOM   1548  HB3 PHE A 128     -42.501  30.085 -28.880  1.00 85.21           H  
ATOM   1549  HD1 PHE A 128     -41.523  27.987 -28.014  1.00 63.24           H  
ATOM   1550  HD2 PHE A 128     -45.250  29.078 -27.046  1.00 76.32           H  
ATOM   1551  HE1 PHE A 128     -41.955  25.843 -27.275  1.00 65.24           H  
ATOM   1552  HE2 PHE A 128     -45.690  26.934 -26.304  1.00 60.92           H  
ATOM   1553  HZ  PHE A 128     -44.041  25.311 -26.418  1.00 60.76           H  
ATOM   1554  N   GLU A 129     -40.784  32.409 -28.254  1.00 63.18           N  
ANISOU 1554  N   GLU A 129     7938   8709   7360    595  -1026    186       N  
ATOM   1555  CA  GLU A 129     -40.322  33.618 -28.915  1.00 68.18           C  
ANISOU 1555  CA  GLU A 129     8561   9317   8030    583  -1129    298       C  
ATOM   1556  C   GLU A 129     -41.331  34.028 -29.970  1.00 78.50           C  
ANISOU 1556  C   GLU A 129     9863  10616   9348    564  -1240    314       C  
ATOM   1557  O   GLU A 129     -41.629  35.210 -30.147  1.00 84.09           O  
ANISOU 1557  O   GLU A 129    10528  11270  10154    564  -1365    355       O  
ATOM   1558  CB  GLU A 129     -38.965  33.376 -29.570  1.00 63.16           C  
ANISOU 1558  CB  GLU A 129     7977   8732   7289    563  -1068    413       C  
ATOM   1559  CG  GLU A 129     -37.799  33.433 -28.603  1.00 64.63           C  
ANISOU 1559  CG  GLU A 129     8154   8902   7499    580  -1002    431       C  
ATOM   1560  CD  GLU A 129     -36.472  33.620 -29.310  1.00 78.10           C  
ANISOU 1560  CD  GLU A 129     9889  10644   9142    558   -977    566       C  
ATOM   1561  OE1 GLU A 129     -36.460  33.643 -30.560  1.00 83.31           O  
ANISOU 1561  OE1 GLU A 129    10578  11353   9723    530  -1001    645       O  
ATOM   1562  OE2 GLU A 129     -35.440  33.749 -28.615  1.00 75.73           O  
ANISOU 1562  OE2 GLU A 129     9579  10327   8870    570   -934    594       O  
ATOM   1563  H   GLU A 129     -40.237  31.748 -28.314  1.00 75.70           H  
ATOM   1564  HA  GLU A 129     -40.235  34.343 -28.261  1.00 81.71           H  
ATOM   1565  HB2 GLU A 129     -38.968  32.497 -29.979  1.00 75.68           H  
ATOM   1566  HB3 GLU A 129     -38.820  34.055 -30.248  1.00 75.68           H  
ATOM   1567  HG2 GLU A 129     -37.926  34.179 -27.997  1.00 77.44           H  
ATOM   1568  HG3 GLU A 129     -37.760  32.602 -28.105  1.00 77.44           H  
ATOM   1569  N   ASN A 130     -41.855  33.029 -30.666  1.00 77.81           N  
ANISOU 1569  N   ASN A 130     9819  10580   9167    551  -1201    277       N  
ATOM   1570  CA  ASN A 130     -42.858  33.239 -31.693  1.00 87.29           C  
ANISOU 1570  CA  ASN A 130    11023  11778  10366    535  -1302    280       C  
ATOM   1571  C   ASN A 130     -44.218  33.486 -31.039  1.00 85.59           C  
ANISOU 1571  C   ASN A 130    10742  11503  10278    553  -1364    165       C  
ATOM   1572  O   ASN A 130     -44.849  32.562 -30.526  1.00 87.83           O  
ANISOU 1572  O   ASN A 130    11017  11796  10559    563  -1295     60       O  
ATOM   1573  CB  ASN A 130     -42.891  32.019 -32.617  1.00 89.75           C  
ANISOU 1573  CB  ASN A 130    11404  12165  10533    520  -1239    268       C  
ATOM   1574  CG  ASN A 130     -43.784  32.215 -33.822  1.00 88.33           C  
ANISOU 1574  CG  ASN A 130    11240  11993  10328    504  -1348    283       C  
ATOM   1575  OD1 ASN A 130     -44.626  33.107 -33.843  1.00 97.46           O  
ANISOU 1575  OD1 ASN A 130    12349  13090  11592    504  -1468    277       O  
ATOM   1576  ND2 ASN A 130     -43.601  31.378 -34.838  1.00 75.49           N  
ANISOU 1576  ND2 ASN A 130     9680  10441   8560    494  -1314    298       N  
ATOM   1577  H   ASN A 130     -41.639  32.203 -30.558  1.00 93.26           H  
ATOM   1578  HA  ASN A 130     -42.622  34.026 -32.225  1.00104.64           H  
ATOM   1579  HB2 ASN A 130     -41.992  31.842 -32.937  1.00107.59           H  
ATOM   1580  HB3 ASN A 130     -43.222  31.255 -32.120  1.00107.59           H  
ATOM   1581 HD21 ASN A 130     -42.999  30.766 -34.788  1.00 90.47           H  
ATOM   1582 HD22 ASN A 130     -44.084  31.449 -35.546  1.00 90.47           H  
ATOM   1583  N   LYS A 131     -44.652  34.743 -31.047  1.00 74.78           N  
ANISOU 1583  N   LYS A 131     9318  10069   9026    559  -1495    188       N  
ATOM   1584  CA  LYS A 131     -45.880  35.146 -30.368  1.00 87.12           C  
ANISOU 1584  CA  LYS A 131    10804  11572  10725    583  -1561     77       C  
ATOM   1585  C   LYS A 131     -47.121  34.664 -31.122  1.00 94.56           C  
ANISOU 1585  C   LYS A 131    11749  12519  11661    570  -1609     21       C  
ATOM   1586  O   LYS A 131     -48.257  34.917 -30.710  1.00 97.49           O  
ANISOU 1586  O   LYS A 131    12054  12846  12144    587  -1666    -73       O  
ATOM   1587  CB  LYS A 131     -45.908  36.671 -30.207  1.00 92.93           C  
ANISOU 1587  CB  LYS A 131    11478  12230  11600    596  -1701    117       C  
ATOM   1588  H   LYS A 131     -44.247  35.390 -31.444  1.00 89.62           H  
ATOM   1589  HA  LYS A 131     -45.896  34.746 -29.473  1.00104.43           H  
ATOM   1590  N   GLU A 132     -46.892  33.965 -32.227  1.00110.27           N  
ANISOU 1590  N   GLU A 132    13813  14565  13518    543  -1589     75       N  
ATOM   1591  CA  GLU A 132     -47.971  33.479 -33.078  1.00106.87           C  
ANISOU 1591  CA  GLU A 132    13397  14141  13069    531  -1645     30       C  
ATOM   1592  C   GLU A 132     -48.487  32.130 -32.583  1.00105.59           C  
ANISOU 1592  C   GLU A 132    13235  14003  12882    537  -1535    -85       C  
ATOM   1593  O   GLU A 132     -49.557  31.672 -32.992  1.00105.51           O  
ANISOU 1593  O   GLU A 132    13213  13981  12893    533  -1577   -152       O  
ATOM   1594  CB  GLU A 132     -47.486  33.367 -34.524  1.00107.64           C  
ANISOU 1594  CB  GLU A 132    13575  14295  13028    505  -1681    137       C  
ATOM   1595  CG  GLU A 132     -48.086  34.396 -35.461  1.00118.40           C  
ANISOU 1595  CG  GLU A 132    14928  15622  14438    490  -1851    202       C  
ATOM   1596  CD  GLU A 132     -47.505  34.318 -36.858  1.00112.56           C  
ANISOU 1596  CD  GLU A 132    14270  14955  13540    464  -1878    321       C  
ATOM   1597  OE1 GLU A 132     -46.827  33.314 -37.169  1.00100.38           O  
ANISOU 1597  OE1 GLU A 132    12792  13495  11852    463  -1765    324       O  
ATOM   1598  OE2 GLU A 132     -47.718  35.270 -37.639  1.00115.53           O  
ANISOU 1598  OE2 GLU A 132    14645  15311  13939    446  -2015    412       O  
ATOM   1599  H   GLU A 132     -46.107  33.756 -32.510  1.00132.20           H  
ATOM   1600  HA  GLU A 132     -48.713  34.118 -33.054  1.00128.13           H  
ATOM   1601  HB2 GLU A 132     -46.523  33.480 -34.538  1.00129.05           H  
ATOM   1602  HB3 GLU A 132     -47.718  32.488 -34.862  1.00129.05           H  
ATOM   1603  HG2 GLU A 132     -49.043  34.247 -35.525  1.00141.97           H  
ATOM   1604  HG3 GLU A 132     -47.911  35.284 -35.112  1.00141.97           H  
ATOM   1605  N   ILE A 133     -47.728  31.510 -31.684  1.00108.71           N  
ANISOU 1605  N   ILE A 133    13639  14425  13241    547  -1401   -104       N  
ATOM   1606  CA  ILE A 133     -48.162  30.280 -31.034  1.00100.01           C  
ANISOU 1606  CA  ILE A 133    12526  13339  12133    550  -1296   -202       C  
ATOM   1607  C   ILE A 133     -49.174  30.621 -29.949  1.00102.46           C  
ANISOU 1607  C   ILE A 133    12742  13603  12585    569  -1308   -298       C  
ATOM   1608  O   ILE A 133     -48.923  31.465 -29.088  1.00 99.59           O  
ANISOU 1608  O   ILE A 133    12332  13216  12293    591  -1315   -299       O  
ATOM   1609  CB  ILE A 133     -46.982  29.498 -30.419  1.00 85.45           C  
ANISOU 1609  CB  ILE A 133    10724  11538  10205    552  -1154   -183       C  
ATOM   1610  CG1 ILE A 133     -46.060  28.976 -31.520  1.00 85.09           C  
ANISOU 1610  CG1 ILE A 133    10766  11548  10015    537  -1129   -109       C  
ATOM   1611  CG2 ILE A 133     -47.481  28.331 -29.583  1.00 69.54           C  
ANISOU 1611  CG2 ILE A 133     8687   9528   8208    553  -1054   -277       C  
ATOM   1612  CD1 ILE A 133     -44.938  29.908 -31.852  1.00 82.54           C  
ANISOU 1612  CD1 ILE A 133    10468  11240   9654    535  -1153      8       C  
ATOM   1613  H   ILE A 133     -46.953  31.784 -31.433  1.00130.34           H  
ATOM   1614  HA  ILE A 133     -48.602  29.703 -31.694  1.00119.89           H  
ATOM   1615  HB  ILE A 133     -46.476  30.097 -29.848  1.00102.42           H  
ATOM   1616 HG12 ILE A 133     -45.673  28.135 -31.232  1.00101.99           H  
ATOM   1617 HG13 ILE A 133     -46.582  28.840 -32.327  1.00101.99           H  
ATOM   1618 HG21 ILE A 133     -48.035  28.669 -28.875  1.00 83.34           H  
ATOM   1619 HG22 ILE A 133     -47.989  27.740 -30.143  1.00 83.34           H  
ATOM   1620 HG23 ILE A 133     -46.726  27.865 -29.215  1.00 83.34           H  
ATOM   1621 HD11 ILE A 133     -44.404  30.045 -31.066  1.00 98.94           H  
ATOM   1622 HD12 ILE A 133     -44.403  29.517 -32.547  1.00 98.94           H  
ATOM   1623 HD13 ILE A 133     -45.303  30.744 -32.150  1.00 98.94           H  
ATOM   1624  N   SER A 134     -50.325  29.962 -30.011  1.00 89.71           N  
ANISOU 1624  N   SER A 134    11095  11978  11013    562  -1314   -381       N  
ATOM   1625  CA  SER A 134     -51.422  30.218 -29.090  1.00 88.02           C  
ANISOU 1625  CA  SER A 134    10782  11729  10931    579  -1323   -477       C  
ATOM   1626  C   SER A 134     -51.528  29.073 -28.100  1.00 80.38           C  
ANISOU 1626  C   SER A 134     9795  10793   9952    576  -1183   -538       C  
ATOM   1627  O   SER A 134     -52.022  29.232 -26.986  1.00 68.69           O  
ANISOU 1627  O   SER A 134     8237   9310   8551    593  -1142   -602       O  
ATOM   1628  CB  SER A 134     -52.727  30.332 -29.871  1.00 94.63           C  
ANISOU 1628  CB  SER A 134    11584  12530  11842    570  -1437   -522       C  
ATOM   1629  OG  SER A 134     -52.996  29.124 -30.562  1.00 88.45           O  
ANISOU 1629  OG  SER A 134    10848  11768  10993    546  -1409   -538       O  
ATOM   1630  H   SER A 134     -50.497  29.350 -30.589  1.00107.54           H  
ATOM   1631  HA  SER A 134     -51.265  31.053 -28.601  1.00105.50           H  
ATOM   1632  HB2 SER A 134     -53.452  30.512 -29.252  1.00113.44           H  
ATOM   1633  HB3 SER A 134     -52.650  31.055 -30.513  1.00113.44           H  
ATOM   1634  HG  SER A 134     -53.698  29.190 -30.980  1.00106.03           H  
ATOM   1635  N   ASP A 135     -51.049  27.912 -28.527  1.00 82.45           N  
ANISOU 1635  N   ASP A 135    10126  11087  10114    554  -1113   -515       N  
ATOM   1636  CA  ASP A 135     -51.106  26.707 -27.722  1.00 75.42           C  
ANISOU 1636  CA  ASP A 135     9225  10220   9212    543   -989   -558       C  
ATOM   1637  C   ASP A 135     -50.402  25.611 -28.497  1.00 65.87           C  
ANISOU 1637  C   ASP A 135     8104   9035   7889    524   -947   -522       C  
ATOM   1638  O   ASP A 135     -50.233  25.707 -29.712  1.00 80.20           O  
ANISOU 1638  O   ASP A 135     9975  10853   9644    519  -1019   -488       O  
ATOM   1639  CB  ASP A 135     -52.556  26.314 -27.432  1.00 76.26           C  
ANISOU 1639  CB  ASP A 135     9248  10303   9424    534  -1000   -643       C  
ATOM   1640  CG  ASP A 135     -53.243  25.696 -28.631  1.00 89.08           C  
ANISOU 1640  CG  ASP A 135    10896  11906  11046    513  -1072   -661       C  
ATOM   1641  OD1 ASP A 135     -53.641  26.449 -29.546  1.00 88.97           O  
ANISOU 1641  OD1 ASP A 135    10886  11865  11052    518  -1196   -652       O  
ATOM   1642  OD2 ASP A 135     -53.393  24.455 -28.652  1.00 93.34           O  
ANISOU 1642  OD2 ASP A 135    11447  12450  11566    492  -1013   -684       O  
ATOM   1643  H   ASP A 135     -50.680  27.798 -29.296  1.00 98.82           H  
ATOM   1644  HA  ASP A 135     -50.638  26.849 -26.873  1.00 90.39           H  
ATOM   1645  HB2 ASP A 135     -52.569  25.666 -26.711  1.00 91.40           H  
ATOM   1646  HB3 ASP A 135     -53.053  27.106 -27.176  1.00 91.40           H  
ATOM   1647  N   ILE A 136     -49.990  24.567 -27.797  1.00 61.44           N  
ANISOU 1647  N   ILE A 136     7555   8494   7297    515   -832   -532       N  
ATOM   1648  CA  ILE A 136     -49.229  23.503 -28.424  1.00 64.56           C  
ANISOU 1648  CA  ILE A 136     8029   8910   7592    502   -788   -508       C  
ATOM   1649  C   ILE A 136     -49.936  22.180 -28.197  1.00 65.78           C  
ANISOU 1649  C   ILE A 136     8159   9049   7786    480   -742   -565       C  
ATOM   1650  O   ILE A 136     -49.313  21.119 -28.163  1.00 53.72           O  
ANISOU 1650  O   ILE A 136     6674   7531   6204    471   -674   -559       O  
ATOM   1651  CB  ILE A 136     -47.799  23.454 -27.877  1.00 61.69           C  
ANISOU 1651  CB  ILE A 136     7712   8576   7151    512   -700   -450       C  
ATOM   1652  CG1 ILE A 136     -47.819  23.283 -26.360  1.00 58.76           C  
ANISOU 1652  CG1 ILE A 136     7290   8206   6831    514   -609   -471       C  
ATOM   1653  CG2 ILE A 136     -47.058  24.732 -28.247  1.00 43.23           C  
ANISOU 1653  CG2 ILE A 136     5397   6247   4780    529   -755   -383       C  
ATOM   1654  CD1 ILE A 136     -46.464  23.018 -25.769  1.00 45.02           C  
ANISOU 1654  CD1 ILE A 136     5595   6488   5021    521   -522   -423       C  
ATOM   1655  H   ILE A 136     -50.138  24.451 -26.957  1.00 73.62           H  
ATOM   1656  HA  ILE A 136     -49.183  23.665 -29.389  1.00 77.36           H  
ATOM   1657  HB  ILE A 136     -47.337  22.698 -28.272  1.00 73.91           H  
ATOM   1658 HG12 ILE A 136     -48.165  24.095 -25.957  1.00 70.40           H  
ATOM   1659 HG13 ILE A 136     -48.393  22.534 -26.136  1.00 70.40           H  
ATOM   1660 HG21 ILE A 136     -46.165  24.687 -27.899  1.00 51.76           H  
ATOM   1661 HG22 ILE A 136     -47.033  24.813 -29.204  1.00 51.76           H  
ATOM   1662 HG23 ILE A 136     -47.521  25.482 -27.867  1.00 51.76           H  
ATOM   1663 HD11 ILE A 136     -46.551  22.921 -24.818  1.00 53.90           H  
ATOM   1664 HD12 ILE A 136     -46.110  22.210 -26.150  1.00 53.90           H  
ATOM   1665 HD13 ILE A 136     -45.885  23.756 -25.973  1.00 53.90           H  
ATOM   1666  N   GLU A 137     -51.250  22.261 -28.036  1.00 70.78           N  
ANISOU 1666  N   GLU A 137     8716   9653   8524    471   -785   -621       N  
ATOM   1667  CA  GLU A 137     -52.072  21.073 -27.955  1.00 70.02           C  
ANISOU 1667  CA  GLU A 137     8585   9533   8486    445   -763   -671       C  
ATOM   1668  C   GLU A 137     -52.194  20.520 -29.364  1.00 71.00           C  
ANISOU 1668  C   GLU A 137     8767   9642   8567    442   -844   -688       C  
ATOM   1669  O   GLU A 137     -52.070  21.260 -30.340  1.00 51.88           O  
ANISOU 1669  O   GLU A 137     6387   7228   6097    457   -933   -669       O  
ATOM   1670  CB  GLU A 137     -53.437  21.406 -27.373  1.00 71.43           C  
ANISOU 1670  CB  GLU A 137     8656   9689   8796    438   -784   -724       C  
ATOM   1671  CG  GLU A 137     -54.146  20.207 -26.804  1.00 72.92           C  
ANISOU 1671  CG  GLU A 137     8788   9861   9057    406   -722   -757       C  
ATOM   1672  CD  GLU A 137     -55.497  20.564 -26.239  1.00 80.36           C  
ANISOU 1672  CD  GLU A 137     9613  10790  10129    399   -736   -807       C  
ATOM   1673  OE1 GLU A 137     -55.678  21.729 -25.821  1.00 82.57           O  
ANISOU 1673  OE1 GLU A 137     9850  11086  10436    425   -755   -817       O  
ATOM   1674  OE2 GLU A 137     -56.380  19.682 -26.224  1.00 73.27           O  
ANISOU 1674  OE2 GLU A 137     8661   9864   9314    370   -732   -838       O  
ATOM   1675  H   GLU A 137     -51.689  22.998 -27.970  1.00 84.82           H  
ATOM   1676  HA  GLU A 137     -51.638  20.404 -27.386  1.00 83.91           H  
ATOM   1677  HB2 GLU A 137     -53.326  22.054 -26.660  1.00 85.60           H  
ATOM   1678  HB3 GLU A 137     -53.995  21.778 -28.074  1.00 85.60           H  
ATOM   1679  HG2 GLU A 137     -54.276  19.551 -27.506  1.00 87.39           H  
ATOM   1680  HG3 GLU A 137     -53.610  19.830 -26.089  1.00 87.39           H  
ATOM   1681  N   VAL A 138     -52.450  19.223 -29.468  1.00 75.80           N  
ANISOU 1681  N   VAL A 138     9376  10228   9195    422   -820   -722       N  
ATOM   1682  CA  VAL A 138     -52.201  18.495 -30.703  1.00 70.17           C  
ANISOU 1682  CA  VAL A 138     8736   9511   8414    427   -875   -741       C  
ATOM   1683  C   VAL A 138     -52.821  17.110 -30.602  1.00 74.06           C  
ANISOU 1683  C   VAL A 138     9198   9959   8983    403   -863   -794       C  
ATOM   1684  O   VAL A 138     -52.885  16.536 -29.517  1.00 75.14           O  
ANISOU 1684  O   VAL A 138     9285  10083   9181    380   -775   -786       O  
ATOM   1685  CB  VAL A 138     -50.679  18.381 -30.947  1.00 67.28           C  
ANISOU 1685  CB  VAL A 138     8460   9193   7909    446   -821   -691       C  
ATOM   1686  CG1 VAL A 138     -50.259  16.935 -31.148  1.00 56.57           C  
ANISOU 1686  CG1 VAL A 138     7141   7826   6527    441   -782   -722       C  
ATOM   1687  CG2 VAL A 138     -50.254  19.252 -32.123  1.00 72.56           C  
ANISOU 1687  CG2 VAL A 138     9193   9900   8477    469   -900   -660       C  
ATOM   1688  H   VAL A 138     -52.770  18.738 -28.833  1.00 90.84           H  
ATOM   1689  HA  VAL A 138     -52.608  18.971 -31.458  1.00 84.09           H  
ATOM   1690  HB  VAL A 138     -50.213  18.714 -30.152  1.00 80.62           H  
ATOM   1691 HG11 VAL A 138     -49.311  16.903 -31.296  1.00 67.77           H  
ATOM   1692 HG12 VAL A 138     -50.486  16.432 -30.362  1.00 67.77           H  
ATOM   1693 HG13 VAL A 138     -50.722  16.578 -31.910  1.00 67.77           H  
ATOM   1694 HG21 VAL A 138     -49.307  19.161 -32.252  1.00 86.96           H  
ATOM   1695 HG22 VAL A 138     -50.720  18.962 -32.911  1.00 86.96           H  
ATOM   1696 HG23 VAL A 138     -50.473  20.166 -31.930  1.00 86.96           H  
ATOM   1697  N   GLN A 139     -53.275  16.568 -31.728  1.00 81.11           N  
ANISOU 1697  N   GLN A 139    10117  10827   9874    408   -956   -845       N  
ATOM   1698  CA  GLN A 139     -54.043  15.327 -31.705  1.00 78.66           C  
ANISOU 1698  CA  GLN A 139     9763  10457   9665    384   -971   -901       C  
ATOM   1699  C   GLN A 139     -53.310  14.159 -32.360  1.00 78.54           C  
ANISOU 1699  C   GLN A 139     9820  10437   9583    396   -973   -930       C  
ATOM   1700  O   GLN A 139     -53.767  13.020 -32.285  1.00 79.46           O  
ANISOU 1700  O   GLN A 139     9905  10498   9787    377   -983   -972       O  
ATOM   1701  CB  GLN A 139     -55.395  15.543 -32.387  1.00 72.90           C  
ANISOU 1701  CB  GLN A 139     8986   9684   9030    380  -1092   -958       C  
ATOM   1702  CG  GLN A 139     -56.119  16.803 -31.929  1.00 49.23           C  
ANISOU 1702  CG  GLN A 139     5919   6689   6096    377  -1111   -942       C  
ATOM   1703  H   GLN A 139     -53.153  16.896 -32.513  1.00 97.22           H  
ATOM   1704  HA  GLN A 139     -54.216  15.084 -30.772  1.00 94.27           H  
ATOM   1705  HB2 GLN A 139     -55.255  15.613 -33.344  1.00 87.37           H  
ATOM   1706  HB3 GLN A 139     -55.968  14.785 -32.193  1.00 87.37           H  
ATOM   1707  N   ASP A 140     -52.171  14.436 -32.984  1.00 84.11           N  
ANISOU 1707  N   ASP A 140    10617  11202  10140    428   -964   -906       N  
ATOM   1708  CA  ASP A 140     -51.399  13.389 -33.645  1.00 83.67           C  
ANISOU 1708  CA  ASP A 140    10628  11153  10009    449   -965   -943       C  
ATOM   1709  C   ASP A 140     -50.095  13.086 -32.915  1.00 75.92           C  
ANISOU 1709  C   ASP A 140     9679  10201   8968    452   -847   -894       C  
ATOM   1710  O   ASP A 140     -49.568  13.934 -32.199  1.00 79.54           O  
ANISOU 1710  O   ASP A 140    10133  10694   9394    448   -778   -825       O  
ATOM   1711  CB  ASP A 140     -51.099  13.773 -35.094  1.00 98.33           C  
ANISOU 1711  CB  ASP A 140    12565  13063  11733    490  -1051   -967       C  
ATOM   1712  CG  ASP A 140     -50.570  15.188 -35.231  1.00 87.51           C  
ANISOU 1712  CG  ASP A 140    11225  11761  10264    502  -1042   -889       C  
ATOM   1713  OD1 ASP A 140     -51.354  16.146 -35.044  1.00 87.64           O  
ANISOU 1713  OD1 ASP A 140    11195  11762  10341    488  -1086   -867       O  
ATOM   1714  OD2 ASP A 140     -49.373  15.342 -35.548  1.00 67.43           O  
ANISOU 1714  OD2 ASP A 140     8748   9284   7590    525   -995   -851       O  
ATOM   1715  H   ASP A 140     -51.823  15.220 -33.041  1.00100.82           H  
ATOM   1716  HA  ASP A 140     -51.931  12.566 -33.658  1.00100.29           H  
ATOM   1717  HB2 ASP A 140     -50.429  13.167 -35.449  1.00117.88           H  
ATOM   1718  HB3 ASP A 140     -51.915  13.706 -35.614  1.00117.88           H  
ATOM   1719  N   PRO A 141     -49.581  11.860 -33.085  1.00 84.69           N  
ANISOU 1719  N   PRO A 141    10817  11290  10071    459   -831   -935       N  
ATOM   1720  CA  PRO A 141     -48.300  11.422 -32.509  1.00 80.46           C  
ANISOU 1720  CA  PRO A 141    10314  10774   9482    465   -732   -899       C  
ATOM   1721  C   PRO A 141     -47.082  12.151 -33.092  1.00 81.53           C  
ANISOU 1721  C   PRO A 141    10526  10997   9457    503   -705   -862       C  
ATOM   1722  O   PRO A 141     -46.320  12.810 -32.365  1.00 66.07           O  
ANISOU 1722  O   PRO A 141     8571   9071   7461    500   -626   -789       O  
ATOM   1723  CB  PRO A 141     -48.250   9.932 -32.876  1.00 83.97           C  
ANISOU 1723  CB  PRO A 141    10768  11166   9971    472   -762   -974       C  
ATOM   1724  CG  PRO A 141     -49.674   9.538 -33.064  1.00101.23           C  
ANISOU 1724  CG  PRO A 141    12894  13282  12286    448   -850  -1028       C  
ATOM   1725  CD  PRO A 141     -50.339  10.734 -33.658  1.00 98.94           C  
ANISOU 1725  CD  PRO A 141    12605  13030  11958    458   -914  -1022       C  
ATOM   1726  HA  PRO A 141     -48.309  11.520 -31.534  1.00 96.43           H  
ATOM   1727  HB2 PRO A 141     -47.749   9.814 -33.698  1.00100.65           H  
ATOM   1728  HB3 PRO A 141     -47.846   9.430 -32.151  1.00100.65           H  
ATOM   1729  HG2 PRO A 141     -49.726   8.781 -33.668  1.00121.36           H  
ATOM   1730  HG3 PRO A 141     -50.068   9.318 -32.205  1.00121.36           H  
ATOM   1731  HD2 PRO A 141     -50.254  10.724 -34.624  1.00118.62           H  
ATOM   1732  HD3 PRO A 141     -51.268  10.777 -33.382  1.00118.62           H  
ATOM   1733  N   GLU A 142     -46.900  12.023 -34.402  1.00 96.65           N  
ANISOU 1733  N   GLU A 142    12497  12952  11275    540   -772   -914       N  
ATOM   1734  CA  GLU A 142     -45.759  12.621 -35.078  1.00 83.87           C  
ANISOU 1734  CA  GLU A 142    10946  11425   9497    576   -746   -878       C  
ATOM   1735  C   GLU A 142     -45.624  14.091 -34.695  1.00 71.84           C  
ANISOU 1735  C   GLU A 142     9413   9939   7944    563   -722   -781       C  
ATOM   1736  O   GLU A 142     -44.516  14.593 -34.516  1.00 69.14           O  
ANISOU 1736  O   GLU A 142     9099   9648   7523    573   -655   -716       O  
ATOM   1737  CB  GLU A 142     -45.904  12.483 -36.594  1.00 75.19           C  
ANISOU 1737  CB  GLU A 142     9900  10375   8294    615   -838   -943       C  
ATOM   1738  H   GLU A 142     -47.428  11.590 -34.925  1.00115.87           H  
ATOM   1739  HA  GLU A 142     -44.940  12.156 -34.804  1.00100.53           H  
ATOM   1740  N   GLY A 143     -46.761  14.768 -34.558  1.00 51.08           N  
ANISOU 1740  N   GLY A 143     6738   7278   5392    541   -782   -774       N  
ATOM   1741  CA  GLY A 143     -46.782  16.190 -34.266  1.00 40.23           C  
ANISOU 1741  CA  GLY A 143     5348   5929   4010    532   -784   -696       C  
ATOM   1742  C   GLY A 143     -46.539  16.499 -32.803  1.00 63.75           C  
ANISOU 1742  C   GLY A 143     8278   8882   7063    510   -695   -645       C  
ATOM   1743  O   GLY A 143     -46.012  17.561 -32.466  1.00 46.95           O  
ANISOU 1743  O   GLY A 143     6151   6783   4905    513   -670   -575       O  
ATOM   1744  H   GLY A 143     -47.542  14.417 -34.630  1.00 61.18           H  
ATOM   1745  HA2 GLY A 143     -46.098  16.635 -34.790  1.00 48.17           H  
ATOM   1746  HA3 GLY A 143     -47.645  16.555 -34.516  1.00 48.17           H  
ATOM   1747  N   PHE A 144     -46.935  15.585 -31.926  1.00 83.22           N  
ANISOU 1747  N   PHE A 144    10699  11292   9627    489   -652   -678       N  
ATOM   1748  CA  PHE A 144     -46.657  15.754 -30.510  1.00 79.69           C  
ANISOU 1748  CA  PHE A 144    10212  10831   9236    470   -562   -632       C  
ATOM   1749  C   PHE A 144     -45.149  15.620 -30.297  1.00 79.15           C  
ANISOU 1749  C   PHE A 144    10196  10799   9079    487   -483   -588       C  
ATOM   1750  O   PHE A 144     -44.547  16.346 -29.499  1.00 69.19           O  
ANISOU 1750  O   PHE A 144     8927   9554   7807    488   -429   -528       O  
ATOM   1751  CB  PHE A 144     -47.387  14.711 -29.666  1.00 74.27           C  
ANISOU 1751  CB  PHE A 144     9468  10086   8666    439   -532   -666       C  
ATOM   1752  CG  PHE A 144     -47.102  14.832 -28.200  1.00 84.15           C  
ANISOU 1752  CG  PHE A 144    10681  11335   9959    421   -437   -616       C  
ATOM   1753  CD1 PHE A 144     -47.626  15.884 -27.467  1.00 82.48           C  
ANISOU 1753  CD1 PHE A 144    10415  11134   9787    416   -429   -592       C  
ATOM   1754  CD2 PHE A 144     -46.288  13.914 -27.558  1.00 81.93           C  
ANISOU 1754  CD2 PHE A 144    10417  11042   9672    413   -362   -598       C  
ATOM   1755  CE1 PHE A 144     -47.355  16.012 -26.121  1.00 75.79           C  
ANISOU 1755  CE1 PHE A 144     9536  10297   8965    406   -344   -553       C  
ATOM   1756  CE2 PHE A 144     -46.012  14.037 -26.206  1.00 74.59           C  
ANISOU 1756  CE2 PHE A 144     9457  10116   8768    398   -280   -550       C  
ATOM   1757  CZ  PHE A 144     -46.548  15.089 -25.489  1.00 77.33           C  
ANISOU 1757  CZ  PHE A 144     9754  10484   9145    396   -269   -529       C  
ATOM   1758  H   PHE A 144     -47.363  14.866 -32.123  1.00 99.74           H  
ATOM   1759  HA  PHE A 144     -46.938  16.647 -30.221  1.00 95.51           H  
ATOM   1760  HB2 PHE A 144     -48.343  14.816 -29.794  1.00 89.01           H  
ATOM   1761  HB3 PHE A 144     -47.111  13.826 -29.952  1.00 89.01           H  
ATOM   1762  HD1 PHE A 144     -48.170  16.511 -27.887  1.00 98.86           H  
ATOM   1763  HD2 PHE A 144     -45.925  13.206 -28.039  1.00 98.20           H  
ATOM   1764  HE1 PHE A 144     -47.717  16.720 -25.639  1.00 90.84           H  
ATOM   1765  HE2 PHE A 144     -45.469  13.412 -25.783  1.00 89.40           H  
ATOM   1766  HZ  PHE A 144     -46.367  15.173 -24.581  1.00 92.68           H  
ATOM   1767  N   ASN A 145     -44.549  14.673 -31.016  1.00 88.24           N  
ANISOU 1767  N   ASN A 145    11396  11959  10171    504   -482   -624       N  
ATOM   1768  CA  ASN A 145     -43.118  14.394 -30.883  1.00 82.32           C  
ANISOU 1768  CA  ASN A 145    10690  11240   9346    523   -409   -593       C  
ATOM   1769  C   ASN A 145     -42.208  15.540 -31.361  1.00 70.39           C  
ANISOU 1769  C   ASN A 145     9218   9799   7729    545   -401   -528       C  
ATOM   1770  O   ASN A 145     -41.109  15.717 -30.832  1.00 73.13           O  
ANISOU 1770  O   ASN A 145     9579  10164   8044    552   -332   -477       O  
ATOM   1771  CB  ASN A 145     -42.735  13.079 -31.596  1.00 88.74           C  
ANISOU 1771  CB  ASN A 145    11541  12048  10130    542   -417   -663       C  
ATOM   1772  CG  ASN A 145     -43.304  11.839 -30.913  1.00 95.89           C  
ANISOU 1772  CG  ASN A 145    12406  12872  11154    516   -410   -708       C  
ATOM   1773  OD1 ASN A 145     -43.637  11.876 -29.736  1.00 93.99           O  
ANISOU 1773  OD1 ASN A 145    12119  12596  10998    484   -367   -670       O  
ATOM   1774  ND2 ASN A 145     -43.388  10.724 -31.648  1.00 96.45           N  
ANISOU 1774  ND2 ASN A 145    12495  12919  11232    532   -454   -789       N  
ATOM   1775  H   ASN A 145     -44.967  14.153 -31.580  1.00105.77           H  
ATOM   1776  HA  ASN A 145     -42.928  14.263 -29.930  1.00 98.66           H  
ATOM   1777  HB2 ASN A 145     -43.076  13.103 -32.504  1.00106.38           H  
ATOM   1778  HB3 ASN A 145     -41.769  12.997 -31.608  1.00106.38           H  
ATOM   1779 HD21 ASN A 145     -43.127  10.728 -32.467  1.00115.63           H  
ATOM   1780 HD22 ASN A 145     -43.703  10.003 -31.300  1.00115.63           H  
ATOM   1781  N   MET A 146     -42.652  16.324 -32.340  1.00 75.42           N  
ANISOU 1781  N   MET A 146     9868  10472   8316    553   -476   -521       N  
ATOM   1782  CA  MET A 146     -41.865  17.477 -32.777  1.00 69.68           C  
ANISOU 1782  CA  MET A 146     9168   9807   7501    566   -476   -442       C  
ATOM   1783  C   MET A 146     -41.829  18.513 -31.661  1.00 65.27           C  
ANISOU 1783  C   MET A 146     8567   9223   7009    551   -452   -377       C  
ATOM   1784  O   MET A 146     -40.764  19.030 -31.314  1.00 69.28           O  
ANISOU 1784  O   MET A 146     9086   9755   7482    558   -402   -312       O  
ATOM   1785  CB  MET A 146     -42.430  18.086 -34.059  1.00 76.51           C  
ANISOU 1785  CB  MET A 146    10055  10712   8302    574   -572   -441       C  
ATOM   1786  CG  MET A 146     -41.877  19.464 -34.366  1.00 83.15           C  
ANISOU 1786  CG  MET A 146    10907  11602   9085    575   -588   -341       C  
ATOM   1787  SD  MET A 146     -42.364  20.082 -35.992  1.00116.12           S  
ANISOU 1787  SD  MET A 146    15120  15839  13160    584   -700   -324       S  
ATOM   1788  CE  MET A 146     -44.141  20.132 -35.803  1.00105.70           C  
ANISOU 1788  CE  MET A 146    13751  14439  11970    566   -799   -392       C  
ATOM   1789  H   MET A 146     -43.394  16.215 -32.762  1.00 90.39           H  
ATOM   1790  HA  MET A 146     -40.949  17.181 -32.963  1.00 83.50           H  
ATOM   1791  HB2 MET A 146     -42.213  17.505 -34.805  1.00 91.69           H  
ATOM   1792  HB3 MET A 146     -43.393  18.164 -33.972  1.00 91.69           H  
ATOM   1793  HG2 MET A 146     -42.203  20.089 -33.699  1.00 99.67           H  
ATOM   1794  HG3 MET A 146     -40.908  19.428 -34.338  1.00 99.67           H  
ATOM   1795  HE1 MET A 146     -44.459  19.247 -35.612  1.00126.72           H  
ATOM   1796  HE2 MET A 146     -44.362  20.723 -35.080  1.00126.72           H  
ATOM   1797  HE3 MET A 146     -44.532  20.452 -36.620  1.00126.72           H  
ATOM   1798  N   ILE A 147     -42.992  18.799 -31.085  1.00 45.33           N  
ANISOU 1798  N   ILE A 147     5989   6651   4585    533   -489   -401       N  
ATOM   1799  CA  ILE A 147     -43.072  19.769 -30.001  1.00 58.66           C  
ANISOU 1799  CA  ILE A 147     7630   8318   6340    525   -473   -358       C  
ATOM   1800  C   ILE A 147     -42.258  19.269 -28.806  1.00 52.47           C  
ANISOU 1800  C   ILE A 147     6842   7522   5574    524   -374   -344       C  
ATOM   1801  O   ILE A 147     -41.336  19.948 -28.332  1.00 47.57           O  
ANISOU 1801  O   ILE A 147     6227   6914   4932    534   -340   -285       O  
ATOM   1802  CB  ILE A 147     -44.523  20.030 -29.543  1.00 55.28           C  
ANISOU 1802  CB  ILE A 147     7137   7847   6021    510   -521   -402       C  
ATOM   1803  CG1 ILE A 147     -45.459  20.210 -30.739  1.00 76.15           C  
ANISOU 1803  CG1 ILE A 147     9784  10490   8660    509   -626   -433       C  
ATOM   1804  CG2 ILE A 147     -44.570  21.273 -28.681  1.00 42.68           C  
ANISOU 1804  CG2 ILE A 147     5496   6243   4479    514   -526   -364       C  
ATOM   1805  CD1 ILE A 147     -46.846  19.649 -30.507  1.00 89.04           C  
ANISOU 1805  CD1 ILE A 147    11362  12076  10396    491   -658   -506       C  
ATOM   1806  H   ILE A 147     -43.745  18.446 -31.303  1.00 54.28           H  
ATOM   1807  HA  ILE A 147     -42.687  20.620 -30.300  1.00 70.28           H  
ATOM   1808  HB  ILE A 147     -44.826  19.273 -29.018  1.00 66.23           H  
ATOM   1809 HG12 ILE A 147     -45.549  21.157 -30.928  1.00 91.27           H  
ATOM   1810 HG13 ILE A 147     -45.079  19.755 -31.506  1.00 91.27           H  
ATOM   1811 HG21 ILE A 147     -45.476  21.426 -28.402  1.00 51.10           H  
ATOM   1812 HG22 ILE A 147     -44.008  21.142 -27.913  1.00 51.10           H  
ATOM   1813 HG23 ILE A 147     -44.255  22.021 -29.194  1.00 51.10           H  
ATOM   1814 HD11 ILE A 147     -47.377  19.795 -31.293  1.00106.74           H  
ATOM   1815 HD12 ILE A 147     -46.776  18.708 -30.328  1.00106.74           H  
ATOM   1816 HD13 ILE A 147     -47.242  20.096 -29.755  1.00106.74           H  
ATOM   1817  N   LEU A 148     -42.593  18.072 -28.330  1.00 57.54           N  
ANISOU 1817  N   LEU A 148     7472   8133   6259    510   -334   -393       N  
ATOM   1818  CA  LEU A 148     -41.906  17.504 -27.181  1.00 53.81           C  
ANISOU 1818  CA  LEU A 148     6995   7645   5806    505   -247   -376       C  
ATOM   1819  C   LEU A 148     -40.405  17.494 -27.437  1.00 55.84           C  
ANISOU 1819  C   LEU A 148     7305   7932   5980    526   -205   -333       C  
ATOM   1820  O   LEU A 148     -39.634  18.019 -26.639  1.00 54.64           O  
ANISOU 1820  O   LEU A 148     7150   7783   5827    533   -162   -285       O  
ATOM   1821  CB  LEU A 148     -42.401  16.088 -26.880  1.00 59.66           C  
ANISOU 1821  CB  LEU A 148     7722   8346   6601    484   -223   -426       C  
ATOM   1822  CG  LEU A 148     -41.728  15.445 -25.662  1.00 59.57           C  
ANISOU 1822  CG  LEU A 148     7707   8316   6612    475   -140   -400       C  
ATOM   1823  CD1 LEU A 148     -42.075  16.199 -24.387  1.00 47.63           C  
ANISOU 1823  CD1 LEU A 148     6146   6806   5145    467   -109   -370       C  
ATOM   1824  CD2 LEU A 148     -42.106  13.982 -25.527  1.00 63.82           C  
ANISOU 1824  CD2 LEU A 148     8234   8808   7205    451   -127   -439       C  
ATOM   1825  H   LEU A 148     -43.214  17.570 -28.657  1.00 68.94           H  
ATOM   1826  HA  LEU A 148     -42.078  18.062 -26.394  1.00 64.46           H  
ATOM   1827  HB2 LEU A 148     -43.355  16.120 -26.709  1.00 71.48           H  
ATOM   1828  HB3 LEU A 148     -42.223  15.524 -27.649  1.00 71.48           H  
ATOM   1829  HG  LEU A 148     -40.766  15.491 -25.779  1.00 71.37           H  
ATOM   1830 HD11 LEU A 148     -41.640  15.774 -23.644  1.00 57.04           H  
ATOM   1831 HD12 LEU A 148     -41.773  17.106 -24.469  1.00 57.04           H  
ATOM   1832 HD13 LEU A 148     -43.027  16.181 -24.264  1.00 57.04           H  
ATOM   1833 HD21 LEU A 148     -41.666  13.616 -24.756  1.00 76.46           H  
ATOM   1834 HD22 LEU A 148     -43.058  13.914 -25.425  1.00 76.46           H  
ATOM   1835 HD23 LEU A 148     -41.827  13.513 -26.317  1.00 76.46           H  
ATOM   1836  N   GLY A 149     -39.997  16.908 -28.557  1.00 53.85           N  
ANISOU 1836  N   GLY A 149     7097   7705   5660    539   -219   -356       N  
ATOM   1837  CA  GLY A 149     -38.591  16.830 -28.910  1.00 52.75           C  
ANISOU 1837  CA  GLY A 149     7001   7603   5440    561   -175   -322       C  
ATOM   1838  C   GLY A 149     -37.905  18.185 -28.875  1.00 52.49           C  
ANISOU 1838  C   GLY A 149     6968   7602   5374    570   -176   -241       C  
ATOM   1839  O   GLY A 149     -36.847  18.357 -28.248  1.00 36.95           O  
ANISOU 1839  O   GLY A 149     5004   5634   3400    577   -121   -196       O  
ATOM   1840  H   GLY A 149     -40.523  16.545 -29.134  1.00 64.51           H  
ATOM   1841  HA2 GLY A 149     -38.135  16.240 -28.290  1.00 63.19           H  
ATOM   1842  HA3 GLY A 149     -38.502  16.465 -29.804  1.00 63.19           H  
ATOM   1843  N   THR A 150     -38.510  19.156 -29.551  1.00 55.39           N  
ANISOU 1843  N   THR A 150     7328   7990   5727    568   -246   -220       N  
ATOM   1844  CA  THR A 150     -37.940  20.493 -29.605  1.00 64.51           C  
ANISOU 1844  CA  THR A 150     8478   9168   6865    573   -265   -137       C  
ATOM   1845  C   THR A 150     -37.778  21.096 -28.208  1.00 72.92           C  
ANISOU 1845  C   THR A 150     9505  10191   8011    570   -239   -110       C  
ATOM   1846  O   THR A 150     -36.741  21.687 -27.902  1.00 68.92           O  
ANISOU 1846  O   THR A 150     9001   9691   7493    580   -215    -48       O  
ATOM   1847  CB  THR A 150     -38.787  21.435 -30.471  1.00 64.89           C  
ANISOU 1847  CB  THR A 150     8517   9231   6906    567   -360   -119       C  
ATOM   1848  OG1 THR A 150     -38.783  20.974 -31.828  1.00 78.18           O  
ANISOU 1848  OG1 THR A 150    10243  10967   8493    574   -385   -135       O  
ATOM   1849  CG2 THR A 150     -38.222  22.843 -30.420  1.00 46.57           C  
ANISOU 1849  CG2 THR A 150     6183   6919   4592    568   -388    -25       C  
ATOM   1850  H   THR A 150     -39.249  19.065 -29.992  1.00 66.35           H  
ATOM   1851  HA  THR A 150     -37.049  20.438 -30.011  1.00 77.30           H  
ATOM   1852  HB  THR A 150     -39.698  21.454 -30.136  1.00 77.75           H  
ATOM   1853  HG1 THR A 150     -39.096  20.217 -31.868  1.00 93.70           H  
ATOM   1854 HG21 THR A 150     -38.754  23.430 -30.962  1.00 55.77           H  
ATOM   1855 HG22 THR A 150     -38.225  23.165 -29.516  1.00 55.77           H  
ATOM   1856 HG23 THR A 150     -37.320  22.846 -30.750  1.00 55.77           H  
ATOM   1857  N   ILE A 151     -38.796  20.951 -27.363  1.00 70.87           N  
ANISOU 1857  N   ILE A 151     9207   9892   7830    560   -247   -158       N  
ATOM   1858  CA  ILE A 151     -38.724  21.476 -25.995  1.00 70.75           C  
ANISOU 1858  CA  ILE A 151     9154   9847   7880    564   -222   -146       C  
ATOM   1859  C   ILE A 151     -37.645  20.766 -25.154  1.00 61.74           C  
ANISOU 1859  C   ILE A 151     8033   8700   6726    569   -138   -133       C  
ATOM   1860  O   ILE A 151     -36.747  21.407 -24.558  1.00 58.40           O  
ANISOU 1860  O   ILE A 151     7608   8272   6308    584   -121    -86       O  
ATOM   1861  CB  ILE A 151     -40.096  21.354 -25.298  1.00 68.66           C  
ANISOU 1861  CB  ILE A 151     8839   9558   7693    552   -237   -205       C  
ATOM   1862  CG1 ILE A 151     -41.113  22.277 -25.977  1.00 54.88           C  
ANISOU 1862  CG1 ILE A 151     7064   7810   5978    551   -330   -216       C  
ATOM   1863  CG2 ILE A 151     -39.979  21.694 -23.821  1.00 44.30           C  
ANISOU 1863  CG2 ILE A 151     5718   6457   4656    561   -197   -203       C  
ATOM   1864  CD1 ILE A 151     -42.553  21.958 -25.641  1.00 65.39           C  
ANISOU 1864  CD1 ILE A 151     8344   9121   7381    537   -348   -283       C  
ATOM   1865  H   ILE A 151     -39.548  20.561 -27.562  1.00 84.93           H  
ATOM   1866  HA  ILE A 151     -38.493  22.427 -26.036  1.00 84.78           H  
ATOM   1867  HB  ILE A 151     -40.405  20.439 -25.381  1.00 82.28           H  
ATOM   1868 HG12 ILE A 151     -40.940  23.190 -25.699  1.00 65.74           H  
ATOM   1869 HG13 ILE A 151     -41.010  22.202 -26.938  1.00 65.74           H  
ATOM   1870 HG21 ILE A 151     -40.844  21.611 -23.412  1.00 53.04           H  
ATOM   1871 HG22 ILE A 151     -39.362  21.086 -23.408  1.00 53.04           H  
ATOM   1872 HG23 ILE A 151     -39.660  22.595 -23.732  1.00 53.04           H  
ATOM   1873 HD11 ILE A 151     -43.125  22.576 -26.102  1.00 78.36           H  
ATOM   1874 HD12 ILE A 151     -42.747  21.061 -25.921  1.00 78.36           H  
ATOM   1875 HD13 ILE A 151     -42.678  22.040 -24.693  1.00 78.36           H  
ATOM   1876  N   LEU A 152     -37.745  19.440 -25.111  1.00 46.13           N  
ANISOU 1876  N   LEU A 152     6072   6713   4743    558    -95   -174       N  
ATOM   1877  CA  LEU A 152     -36.788  18.611 -24.389  1.00 43.39           C  
ANISOU 1877  CA  LEU A 152     5745   6352   4389    561    -24   -165       C  
ATOM   1878  C   LEU A 152     -35.353  18.982 -24.762  1.00 45.16           C  
ANISOU 1878  C   LEU A 152     6000   6597   4561    581     -5   -111       C  
ATOM   1879  O   LEU A 152     -34.477  19.068 -23.893  1.00 41.22           O  
ANISOU 1879  O   LEU A 152     5503   6083   4075    590     34    -80       O  
ATOM   1880  CB  LEU A 152     -37.043  17.125 -24.673  1.00 52.16           C  
ANISOU 1880  CB  LEU A 152     6871   7446   5500    547     -2   -216       C  
ATOM   1881  CG  LEU A 152     -38.309  16.501 -24.069  1.00 57.08           C  
ANISOU 1881  CG  LEU A 152     7457   8039   6192    521     -5   -259       C  
ATOM   1882  CD1 LEU A 152     -38.399  15.025 -24.434  1.00 58.16           C  
ANISOU 1882  CD1 LEU A 152     7609   8148   6340    507      6   -302       C  
ATOM   1883  CD2 LEU A 152     -38.358  16.677 -22.553  1.00 43.98           C  
ANISOU 1883  CD2 LEU A 152     5767   6367   4577    513     39   -235       C  
ATOM   1884  H   LEU A 152     -38.368  18.992 -25.495  1.00 55.24           H  
ATOM   1885  HA  LEU A 152     -36.899  18.759 -23.426  1.00 51.95           H  
ATOM   1886  HB2 LEU A 152     -37.099  17.008 -25.634  1.00 62.47           H  
ATOM   1887  HB3 LEU A 152     -36.288  16.620 -24.334  1.00 62.47           H  
ATOM   1888  HG  LEU A 152     -39.085  16.946 -24.444  1.00 68.38           H  
ATOM   1889 HD11 LEU A 152     -39.196  14.656 -24.047  1.00 69.67           H  
ATOM   1890 HD12 LEU A 152     -38.429  14.941 -25.390  1.00 69.67           H  
ATOM   1891 HD13 LEU A 152     -37.627  14.571 -24.089  1.00 69.67           H  
ATOM   1892 HD21 LEU A 152     -39.163  16.274 -22.219  1.00 52.66           H  
ATOM   1893 HD22 LEU A 152     -37.591  16.250 -22.165  1.00 52.66           H  
ATOM   1894 HD23 LEU A 152     -38.351  17.615 -22.347  1.00 52.66           H  
ATOM   1895  N   ALA A 153     -35.114  19.199 -26.054  1.00 42.97           N  
ANISOU 1895  N   ALA A 153     5745   6358   4222    588    -32    -98       N  
ATOM   1896  CA  ALA A 153     -33.791  19.615 -26.518  1.00 51.98           C  
ANISOU 1896  CA  ALA A 153     6907   7531   5313    604    -11    -39       C  
ATOM   1897  C   ALA A 153     -33.254  20.837 -25.759  1.00 51.35           C  
ANISOU 1897  C   ALA A 153     6802   7434   5273    610    -22     27       C  
ATOM   1898  O   ALA A 153     -32.184  20.784 -25.133  1.00 49.41           O  
ANISOU 1898  O   ALA A 153     6560   7175   5038    621     21     58       O  
ATOM   1899  CB  ALA A 153     -33.831  19.900 -28.009  1.00 51.37           C  
ANISOU 1899  CB  ALA A 153     6849   7511   5158    607    -47    -24       C  
ATOM   1900  H   ALA A 153     -35.700  19.088 -26.693  1.00 51.44           H  
ATOM   1901  HA  ALA A 153     -33.163  18.877 -26.373  1.00 62.26           H  
ATOM   1902  HB1 ALA A 153     -32.957  20.171 -28.299  1.00 61.53           H  
ATOM   1903  HB2 ALA A 153     -34.097  19.102 -28.472  1.00 61.53           H  
ATOM   1904  HB3 ALA A 153     -34.465  20.602 -28.176  1.00 61.53           H  
ATOM   1905  N   GLN A 154     -33.995  21.938 -25.824  1.00 47.56           N  
ANISOU 1905  N   GLN A 154     6295   6951   4825    606    -88     45       N  
ATOM   1906  CA  GLN A 154     -33.591  23.174 -25.168  1.00 54.01           C  
ANISOU 1906  CA  GLN A 154     7083   7744   5693    616   -118     99       C  
ATOM   1907  C   GLN A 154     -33.305  22.882 -23.699  1.00 56.93           C  
ANISOU 1907  C   GLN A 154     7442   8077   6111    626    -75     75       C  
ATOM   1908  O   GLN A 154     -32.248  23.259 -23.135  1.00 58.29           O  
ANISOU 1908  O   GLN A 154     7613   8233   6300    640    -59    118       O  
ATOM   1909  CB  GLN A 154     -34.698  24.222 -25.319  1.00 55.73           C  
ANISOU 1909  CB  GLN A 154     7266   7952   5957    611   -203     95       C  
ATOM   1910  CG  GLN A 154     -34.934  24.645 -26.766  1.00 52.13           C  
ANISOU 1910  CG  GLN A 154     6823   7533   5453    600   -258    133       C  
ATOM   1911  CD  GLN A 154     -36.178  25.488 -26.938  1.00 62.68           C  
ANISOU 1911  CD  GLN A 154     8125   8851   6841    594   -349    116       C  
ATOM   1912  OE1 GLN A 154     -36.161  26.695 -26.698  1.00 63.51           O  
ANISOU 1912  OE1 GLN A 154     8196   8928   7006    600   -412    157       O  
ATOM   1913  NE2 GLN A 154     -37.269  24.856 -27.356  1.00 47.98           N  
ANISOU 1913  NE2 GLN A 154     6267   6995   4967    584   -363     52       N  
ATOM   1914  H   GLN A 154     -34.743  21.994 -26.246  1.00 56.96           H  
ATOM   1915  HA  GLN A 154     -32.773  23.518 -25.585  1.00 64.69           H  
ATOM   1916  HB2 GLN A 154     -35.528  23.854 -24.976  1.00 66.76           H  
ATOM   1917  HB3 GLN A 154     -34.454  25.013 -24.813  1.00 66.76           H  
ATOM   1918  HG2 GLN A 154     -34.174  25.166 -27.070  1.00 62.45           H  
ATOM   1919  HG3 GLN A 154     -35.032  23.851 -27.314  1.00 62.45           H  
ATOM   1920 HE21 GLN A 154     -38.002  25.291 -27.469  1.00 57.46           H  
ATOM   1921 HE22 GLN A 154     -37.242  24.011 -27.514  1.00 57.46           H  
ATOM   1922  N   ILE A 155     -34.246  22.176 -23.085  1.00 49.59           N  
ANISOU 1922  N   ILE A 155     6504   7135   5201    618    -58     11       N  
ATOM   1923  CA  ILE A 155     -34.080  21.809 -21.689  1.00 51.18           C  
ANISOU 1923  CA  ILE A 155     6697   7312   5435    625    -14     -8       C  
ATOM   1924  C   ILE A 155     -32.723  21.131 -21.424  1.00 52.44           C  
ANISOU 1924  C   ILE A 155     6891   7464   5571    632     43     21       C  
ATOM   1925  O   ILE A 155     -31.921  21.637 -20.639  1.00 36.34           O  
ANISOU 1925  O   ILE A 155     4846   5405   3554    649     46     51       O  
ATOM   1926  CB  ILE A 155     -35.254  20.946 -21.211  1.00 57.47           C  
ANISOU 1926  CB  ILE A 155     7480   8107   6249    606      7    -68       C  
ATOM   1927  CG1 ILE A 155     -36.500  21.830 -21.099  1.00 56.32           C  
ANISOU 1927  CG1 ILE A 155     7287   7965   6146    608    -48    -98       C  
ATOM   1928  CG2 ILE A 155     -34.931  20.290 -19.881  1.00 33.22           C  
ANISOU 1928  CG2 ILE A 155     4411   5021   3189    607     64    -74       C  
ATOM   1929  CD1 ILE A 155     -37.728  21.137 -20.556  1.00 35.99           C  
ANISOU 1929  CD1 ILE A 155     4682   5393   3600    589    -27   -153       C  
ATOM   1930  H   ILE A 155     -34.996  21.902 -23.462  1.00 59.39           H  
ATOM   1931  HA  ILE A 155     -34.095  22.632 -21.157  1.00 61.30           H  
ATOM   1932  HB  ILE A 155     -35.420  20.253 -21.869  1.00 68.85           H  
ATOM   1933 HG12 ILE A 155     -36.299  22.574 -20.510  1.00 67.47           H  
ATOM   1934 HG13 ILE A 155     -36.721  22.166 -21.982  1.00 67.47           H  
ATOM   1935 HG21 ILE A 155     -35.680  19.757 -19.606  1.00 39.75           H  
ATOM   1936 HG22 ILE A 155     -34.155  19.734 -19.987  1.00 39.75           H  
ATOM   1937 HG23 ILE A 155     -34.757  20.973 -19.229  1.00 39.75           H  
ATOM   1938 HD11 ILE A 155     -38.452  21.766 -20.523  1.00 43.07           H  
ATOM   1939 HD12 ILE A 155     -37.955  20.405 -21.134  1.00 43.07           H  
ATOM   1940 HD13 ILE A 155     -37.537  20.810 -19.674  1.00 43.07           H  
ATOM   1941  N   TRP A 156     -32.450  20.008 -22.080  1.00 32.77           N  
ANISOU 1941  N   TRP A 156     4430   4982   3041    621     80      7       N  
ATOM   1942  CA  TRP A 156     -31.207  19.277 -21.810  1.00 41.63           C  
ANISOU 1942  CA  TRP A 156     5577   6089   4151    629    132     24       C  
ATOM   1943  C   TRP A 156     -29.954  20.116 -22.117  1.00 53.47           C  
ANISOU 1943  C   TRP A 156     7078   7597   5642    648    127     87       C  
ATOM   1944  O   TRP A 156     -28.906  20.012 -21.432  1.00 38.07           O  
ANISOU 1944  O   TRP A 156     5132   5621   3710    661    155    112       O  
ATOM   1945  CB  TRP A 156     -31.191  17.958 -22.588  1.00 41.37           C  
ANISOU 1945  CB  TRP A 156     5570   6063   4084    620    162    -15       C  
ATOM   1946  CG  TRP A 156     -32.064  16.915 -21.962  1.00 43.38           C  
ANISOU 1946  CG  TRP A 156     5821   6290   4370    600    176    -63       C  
ATOM   1947  CD1 TRP A 156     -33.382  16.684 -22.223  1.00 50.57           C  
ANISOU 1947  CD1 TRP A 156     6715   7204   5294    581    150   -104       C  
ATOM   1948  CD2 TRP A 156     -31.681  15.971 -20.953  1.00 53.83           C  
ANISOU 1948  CD2 TRP A 156     7153   7576   5724    593    215    -66       C  
ATOM   1949  NE1 TRP A 156     -33.845  15.652 -21.442  1.00 52.55           N  
ANISOU 1949  NE1 TRP A 156     6960   7423   5584    560    176   -128       N  
ATOM   1950  CE2 TRP A 156     -32.825  15.198 -20.656  1.00 50.02           C  
ANISOU 1950  CE2 TRP A 156     6656   7077   5271    566    214   -102       C  
ATOM   1951  CE3 TRP A 156     -30.489  15.705 -20.276  1.00 34.90           C  
ANISOU 1951  CE3 TRP A 156     4771   5153   3335    606    247    -36       C  
ATOM   1952  CZ2 TRP A 156     -32.803  14.177 -19.709  1.00 52.11           C  
ANISOU 1952  CZ2 TRP A 156     6922   7305   5571    548    245   -100       C  
ATOM   1953  CZ3 TRP A 156     -30.472  14.692 -19.337  1.00 48.38           C  
ANISOU 1953  CZ3 TRP A 156     6485   6823   5076    591    272    -41       C  
ATOM   1954  CH2 TRP A 156     -31.622  13.939 -19.062  1.00 59.64           C  
ANISOU 1954  CH2 TRP A 156     7897   8236   6527    560    272    -68       C  
ATOM   1955  H   TRP A 156     -32.964  19.647 -22.679  1.00 39.21           H  
ATOM   1956  HA  TRP A 156     -31.182  19.054 -20.856  1.00 49.84           H  
ATOM   1957  HB2 TRP A 156     -31.512  18.117 -23.489  1.00 49.52           H  
ATOM   1958  HB3 TRP A 156     -30.284  17.615 -22.613  1.00 49.52           H  
ATOM   1959  HD1 TRP A 156     -33.893  17.156 -22.839  1.00 60.56           H  
ATOM   1960  HE1 TRP A 156     -34.647  15.342 -21.448  1.00 62.95           H  
ATOM   1961  HE3 TRP A 156     -29.723  16.202 -20.452  1.00 41.76           H  
ATOM   1962  HZ2 TRP A 156     -33.563  13.674 -19.525  1.00 62.41           H  
ATOM   1963  HZ3 TRP A 156     -29.684  14.505 -18.881  1.00 57.95           H  
ATOM   1964  HH2 TRP A 156     -31.581  13.261 -18.427  1.00 71.45           H  
ATOM   1965  N   VAL A 157     -30.060  20.952 -23.146  1.00 50.01           N  
ANISOU 1965  N   VAL A 157     6631   7191   5180    647     89    119       N  
ATOM   1966  CA  VAL A 157     -28.960  21.849 -23.478  1.00 50.54           C  
ANISOU 1966  CA  VAL A 157     6688   7266   5247    658     79    194       C  
ATOM   1967  C   VAL A 157     -28.624  22.759 -22.298  1.00 57.69           C  
ANISOU 1967  C   VAL A 157     7569   8127   6224    672     50    221       C  
ATOM   1968  O   VAL A 157     -27.444  22.958 -21.985  1.00 46.93           O  
ANISOU 1968  O   VAL A 157     6203   6745   4882    684     66    264       O  
ATOM   1969  CB  VAL A 157     -29.257  22.694 -24.729  1.00 45.58           C  
ANISOU 1969  CB  VAL A 157     6051   6681   4585    649     32    237       C  
ATOM   1970  CG1 VAL A 157     -28.258  23.834 -24.851  1.00 56.20           C  
ANISOU 1970  CG1 VAL A 157     7373   8024   5958    654      9    329       C  
ATOM   1971  CG2 VAL A 157     -29.219  21.820 -25.975  1.00 33.32           C  
ANISOU 1971  CG2 VAL A 157     4528   5186   2947    644     66    216       C  
ATOM   1972  H   VAL A 157     -30.749  21.005 -23.679  1.00 59.90           H  
ATOM   1973  HA  VAL A 157     -28.165  21.309 -23.669  1.00 60.53           H  
ATOM   1974  HB  VAL A 157     -30.154  23.080 -24.652  1.00 54.58           H  
ATOM   1975 HG11 VAL A 157     -28.464  24.345 -25.638  1.00 67.33           H  
ATOM   1976 HG12 VAL A 157     -28.323  24.390 -24.072  1.00 67.33           H  
ATOM   1977 HG13 VAL A 157     -27.374  23.467 -24.920  1.00 67.33           H  
ATOM   1978 HG21 VAL A 157     -29.406  22.364 -26.743  1.00 39.87           H  
ATOM   1979 HG22 VAL A 157     -28.346  21.428 -26.055  1.00 39.87           H  
ATOM   1980 HG23 VAL A 157     -29.882  21.130 -25.892  1.00 39.87           H  
ATOM   1981  N   LEU A 158     -29.641  23.320 -21.645  1.00 40.04           N  
ANISOU 1981  N   LEU A 158     5311   5873   4027    673      5    190       N  
ATOM   1982  CA  LEU A 158     -29.367  24.101 -20.426  1.00 38.78           C  
ANISOU 1982  CA  LEU A 158     5129   5674   3931    696    -24    195       C  
ATOM   1983  C   LEU A 158     -28.420  23.368 -19.453  1.00 43.54           C  
ANISOU 1983  C   LEU A 158     5753   6252   4538    708     28    192       C  
ATOM   1984  O   LEU A 158     -27.377  23.907 -19.035  1.00 42.45           O  
ANISOU 1984  O   LEU A 158     5606   6085   4436    726     14    232       O  
ATOM   1985  CB  LEU A 158     -30.664  24.482 -19.712  1.00 27.69           C  
ANISOU 1985  CB  LEU A 158     3700   4265   2557    701    -61    137       C  
ATOM   1986  CG  LEU A 158     -31.566  25.441 -20.493  1.00 39.29           C  
ANISOU 1986  CG  LEU A 158     5139   5743   4046    695   -133    141       C  
ATOM   1987  CD1 LEU A 158     -32.765  25.852 -19.656  1.00 51.63           C  
ANISOU 1987  CD1 LEU A 158     6666   7300   5651    707   -167     75       C  
ATOM   1988  CD2 LEU A 158     -30.788  26.666 -20.944  1.00 38.22           C  
ANISOU 1988  CD2 LEU A 158     4983   5588   3951    703   -195    216       C  
ATOM   1989  H   LEU A 158     -30.485  23.288 -21.911  1.00 47.93           H  
ATOM   1990  HA  LEU A 158     -28.925  24.935 -20.689  1.00 46.42           H  
ATOM   1991  HB2 LEU A 158     -31.173  23.673 -19.542  1.00 33.12           H  
ATOM   1992  HB3 LEU A 158     -30.440  24.909 -18.870  1.00 33.12           H  
ATOM   1993  HG  LEU A 158     -31.896  24.988 -21.284  1.00 47.03           H  
ATOM   1994 HD11 LEU A 158     -33.312  26.452 -20.168  1.00 61.84           H  
ATOM   1995 HD12 LEU A 158     -33.267  25.067 -19.424  1.00 61.84           H  
ATOM   1996 HD13 LEU A 158     -32.455  26.290 -18.860  1.00 61.84           H  
ATOM   1997 HD21 LEU A 158     -31.377  27.248 -21.430  1.00 45.75           H  
ATOM   1998 HD22 LEU A 158     -30.443  27.120 -20.172  1.00 45.75           H  
ATOM   1999 HD23 LEU A 158     -30.065  26.386 -21.510  1.00 45.75           H  
ATOM   2000  N   LEU A 159     -28.787  22.143 -19.092  1.00 45.83           N  
ANISOU 2000  N   LEU A 159     6066   6547   4799    697     80    146       N  
ATOM   2001  CA  LEU A 159     -27.939  21.303 -18.253  1.00 58.37           C  
ANISOU 2001  CA  LEU A 159     7677   8110   6389    704    125    146       C  
ATOM   2002  C   LEU A 159     -26.514  21.308 -18.790  1.00 54.63           C  
ANISOU 2002  C   LEU A 159     7212   7626   5919    712    141    197       C  
ATOM   2003  O   LEU A 159     -25.551  21.651 -18.075  1.00 53.00           O  
ANISOU 2003  O   LEU A 159     7001   7386   5749    732    133    225       O  
ATOM   2004  CB  LEU A 159     -28.468  19.868 -18.232  1.00 56.23           C  
ANISOU 2004  CB  LEU A 159     7430   7845   6091    681    174    105       C  
ATOM   2005  CG  LEU A 159     -27.723  18.891 -17.321  1.00 59.17           C  
ANISOU 2005  CG  LEU A 159     7826   8186   6471    683    214    106       C  
ATOM   2006  CD1 LEU A 159     -27.846  19.323 -15.871  1.00 57.82           C  
ANISOU 2006  CD1 LEU A 159     7649   8002   6319    698    200    105       C  
ATOM   2007  CD2 LEU A 159     -28.244  17.474 -17.507  1.00 55.06           C  
ANISOU 2007  CD2 LEU A 159     7323   7662   5936    657    251     73       C  
ATOM   2008  H   LEU A 159     -29.529  21.772 -19.322  1.00 54.88           H  
ATOM   2009  HA  LEU A 159     -27.932  21.650 -17.337  1.00 69.92           H  
ATOM   2010  HB2 LEU A 159     -29.393  19.888 -17.939  1.00 67.37           H  
ATOM   2011  HB3 LEU A 159     -28.424  19.514 -19.134  1.00 67.37           H  
ATOM   2012  HG  LEU A 159     -26.782  18.897 -17.556  1.00 70.89           H  
ATOM   2013 HD11 LEU A 159     -27.372  18.697 -15.318  1.00 69.27           H  
ATOM   2014 HD12 LEU A 159     -27.468  20.199 -15.773  1.00 69.27           H  
ATOM   2015 HD13 LEU A 159     -28.775  19.337 -15.627  1.00 69.27           H  
ATOM   2016 HD21 LEU A 159     -27.759  16.884 -16.925  1.00 65.96           H  
ATOM   2017 HD22 LEU A 159     -29.178  17.453 -17.290  1.00 65.96           H  
ATOM   2018 HD23 LEU A 159     -28.114  17.211 -18.422  1.00 65.96           H  
ATOM   2019  N   ALA A 160     -26.374  20.925 -20.055  1.00 40.54           N  
ANISOU 2019  N   ALA A 160     5435   5874   4094    700    163    205       N  
ATOM   2020  CA  ALA A 160     -25.039  20.921 -20.648  1.00 44.87           C  
ANISOU 2020  CA  ALA A 160     5982   6427   4639    709    188    252       C  
ATOM   2021  C   ALA A 160     -24.326  22.247 -20.360  1.00 60.78           C  
ANISOU 2021  C   ALA A 160     7966   8419   6708    723    143    317       C  
ATOM   2022  O   ALA A 160     -23.166  22.256 -19.931  1.00 62.10           O  
ANISOU 2022  O   ALA A 160     8127   8555   6911    737    155    347       O  
ATOM   2023  CB  ALA A 160     -25.100  20.655 -22.137  1.00 44.75           C  
ANISOU 2023  CB  ALA A 160     5971   6469   4562    699    208    256       C  
ATOM   2024  H   ALA A 160     -27.040  20.657 -20.578  1.00 48.53           H  
ATOM   2025  HA  ALA A 160     -24.513  20.204 -20.237  1.00 53.73           H  
ATOM   2026  HB1 ALA A 160     -24.208  20.660 -22.492  1.00 53.58           H  
ATOM   2027  HB2 ALA A 160     -25.507  19.798 -22.284  1.00 53.58           H  
ATOM   2028  HB3 ALA A 160     -25.623  21.342 -22.556  1.00 53.58           H  
ATOM   2029  N   LYS A 161     -25.023  23.362 -20.582  1.00 60.59           N  
ANISOU 2029  N   LYS A 161     7919   8403   6701    719     84    336       N  
ATOM   2030  CA  LYS A 161     -24.454  24.682 -20.313  1.00 48.48           C  
ANISOU 2030  CA  LYS A 161     6349   6836   5235    732     24    396       C  
ATOM   2031  C   LYS A 161     -23.894  24.729 -18.902  1.00 58.06           C  
ANISOU 2031  C   LYS A 161     7562   7994   6504    757     12    378       C  
ATOM   2032  O   LYS A 161     -22.718  25.041 -18.700  1.00 67.10           O  
ANISOU 2032  O   LYS A 161     8693   9107   7697    770      6    425       O  
ATOM   2033  CB  LYS A 161     -25.501  25.786 -20.482  1.00 50.98           C  
ANISOU 2033  CB  LYS A 161     6639   7153   5577    728    -52    397       C  
ATOM   2034  CG  LYS A 161     -26.020  25.946 -21.903  1.00 60.58           C  
ANISOU 2034  CG  LYS A 161     7854   8422   6742    703    -59    428       C  
ATOM   2035  H   LYS A 161     -25.828  23.379 -20.893  1.00 72.60           H  
ATOM   2036  HA  LYS A 161     -23.722  24.853 -20.941  1.00 58.06           H  
ATOM   2037  HB2 LYS A 161     -26.259  25.586 -19.912  1.00 61.06           H  
ATOM   2038  HB3 LYS A 161     -25.106  26.632 -20.216  1.00 61.06           H  
ATOM   2039  N   ALA A 162     -24.738  24.416 -17.924  1.00 60.11           N  
ANISOU 2039  N   ALA A 162     7836   8246   6758    766      8    312       N  
ATOM   2040  CA  ALA A 162     -24.291  24.435 -16.532  1.00 61.92           C  
ANISOU 2040  CA  ALA A 162     8070   8433   7023    793     -5    291       C  
ATOM   2041  C   ALA A 162     -23.014  23.615 -16.349  1.00 75.38           C  
ANISOU 2041  C   ALA A 162     9796  10114   8732    797     41    315       C  
ATOM   2042  O   ALA A 162     -22.064  24.062 -15.701  1.00 63.50           O  
ANISOU 2042  O   ALA A 162     8281   8565   7282    820     11    339       O  
ATOM   2043  CB  ALA A 162     -25.382  23.925 -15.607  1.00 55.01           C  
ANISOU 2043  CB  ALA A 162     7212   7574   6116    796      8    222       C  
ATOM   2044  H   ALA A 162     -25.575  24.196 -18.051  1.00 72.02           H  
ATOM   2045  HA  ALA A 162     -24.091  25.361 -16.278  1.00 74.19           H  
ATOM   2046  HB1 ALA A 162     -25.061  23.950 -14.703  1.00 65.90           H  
ATOM   2047  HB2 ALA A 162     -26.154  24.488 -15.696  1.00 65.90           H  
ATOM   2048  HB3 ALA A 162     -25.603  23.024 -15.853  1.00 65.90           H  
ATOM   2049  N   VAL A 163     -22.987  22.414 -16.918  1.00 70.35           N  
ANISOU 2049  N   VAL A 163     9185   9501   8045    776    107    302       N  
ATOM   2050  CA  VAL A 163     -21.836  21.533 -16.708  1.00 73.16           C  
ANISOU 2050  CA  VAL A 163     9558   9830   8411    782    148    313       C  
ATOM   2051  C   VAL A 163     -20.556  21.970 -17.438  1.00 76.35           C  
ANISOU 2051  C   VAL A 163     9934  10226   8850    788    152    375       C  
ATOM   2052  O   VAL A 163     -19.458  21.765 -16.918  1.00 80.77           O  
ANISOU 2052  O   VAL A 163    10492  10744   9454    803    156    392       O  
ATOM   2053  CB  VAL A 163     -22.168  20.072 -17.061  1.00 71.63           C  
ANISOU 2053  CB  VAL A 163     9394   9655   8166    763    208    273       C  
ATOM   2054  CG1 VAL A 163     -20.971  19.166 -16.781  1.00 65.41           C  
ANISOU 2054  CG1 VAL A 163     8619   8830   7402    772    241    278       C  
ATOM   2055  CG2 VAL A 163     -23.379  19.612 -16.265  1.00 75.40           C  
ANISOU 2055  CG2 VAL A 163     9891  10138   8620    752    207    225       C  
ATOM   2056  H   VAL A 163     -23.633  22.084 -17.407  1.00 84.31           H  
ATOM   2057  HA  VAL A 163     -21.628  21.547 -15.751  1.00 87.68           H  
ATOM   2058  HB  VAL A 163     -22.385  20.010 -18.015  1.00 85.84           H  
ATOM   2059 HG11 VAL A 163     -20.249  19.699 -16.438  1.00 78.37           H  
ATOM   2060 HG12 VAL A 163     -21.225  18.504 -16.133  1.00 78.37           H  
ATOM   2061 HG13 VAL A 163     -20.704  18.739 -17.598  1.00 78.37           H  
ATOM   2062 HG21 VAL A 163     -23.679  20.335 -15.709  1.00 90.36           H  
ATOM   2063 HG22 VAL A 163     -24.074  19.356 -16.874  1.00 90.36           H  
ATOM   2064 HG23 VAL A 163     -23.128  18.863 -15.720  1.00 90.36           H  
ATOM   2065  N   THR A 164     -20.674  22.570 -18.621  1.00 74.63           N  
ANISOU 2065  N   THR A 164     9692  10050   8615    774    150    413       N  
ATOM   2066  CA  THR A 164     -19.467  23.026 -19.328  1.00 84.43           C  
ANISOU 2066  CA  THR A 164    10898  11295   9887    776    160    485       C  
ATOM   2067  C   THR A 164     -18.898  24.335 -18.784  1.00 93.88           C  
ANISOU 2067  C   THR A 164    12056  12440  11175    789     89    542       C  
ATOM   2068  O   THR A 164     -17.924  24.869 -19.316  1.00 92.00           O  
ANISOU 2068  O   THR A 164    11778  12199  10979    787     88    614       O  
ATOM   2069  CB  THR A 164     -19.656  23.168 -20.849  1.00 86.52           C  
ANISOU 2069  CB  THR A 164    11149  11632  10091    755    188    520       C  
ATOM   2070  OG1 THR A 164     -20.868  23.879 -21.138  1.00 93.63           O  
ANISOU 2070  OG1 THR A 164    12050  12555  10972    742    140    518       O  
ATOM   2071  CG2 THR A 164     -19.672  21.798 -21.506  1.00 69.61           C  
ANISOU 2071  CG2 THR A 164     9036   9537   7875    752    262    468       C  
ATOM   2072  H   THR A 164     -21.420  22.711 -19.037  1.00 89.44           H  
ATOM   2073  HA  THR A 164     -18.776  22.345 -19.196  1.00101.20           H  
ATOM   2074  HB  THR A 164     -18.907  23.664 -21.214  1.00103.70           H  
ATOM   2075  HG1 THR A 164     -21.511  23.474 -20.829  1.00112.25           H  
ATOM   2076 HG21 THR A 164     -19.790  21.890 -22.454  1.00 83.41           H  
ATOM   2077 HG22 THR A 164     -18.843  21.344 -21.337  1.00 83.41           H  
ATOM   2078 HG23 THR A 164     -20.393  21.273 -21.151  1.00 83.41           H  
ATOM   2079  N   ALA A 165     -19.513  24.858 -17.734  1.00 89.58           N  
ANISOU 2079  N   ALA A 165    11517  11857  10663    805     27    507       N  
ATOM   2080  CA  ALA A 165     -18.788  25.732 -16.828  1.00104.36           C  
ANISOU 2080  CA  ALA A 165    13362  13661  12628    831    -41    531       C  
ATOM   2081  C   ALA A 165     -18.247  26.986 -17.557  1.00114.75           C  
ANISOU 2081  C   ALA A 165    14621  14964  14015    823    -91    621       C  
ATOM   2082  O   ALA A 165     -19.046  27.740 -18.110  1.00109.81           O  
ANISOU 2082  O   ALA A 165    13979  14360  13385    810   -131    638       O  
ATOM   2083  CB  ALA A 165     -17.693  24.905 -16.122  1.00103.46           C  
ANISOU 2083  CB  ALA A 165    13266  13508  12538    848     -9    522       C  
ATOM   2084  H   ALA A 165     -20.337  24.725 -17.525  1.00107.38           H  
ATOM   2085  HA  ALA A 165     -19.409  26.043 -16.137  1.00125.11           H  
ATOM   2086  HB1 ALA A 165     -18.107  24.191 -15.633  1.00124.04           H  
ATOM   2087  HB2 ALA A 165     -17.097  24.546 -16.785  1.00124.04           H  
ATOM   2088  HB3 ALA A 165     -17.209  25.477 -15.522  1.00124.04           H  
ATOM   2089  N   PRO A 166     -16.917  27.229 -17.572  1.00139.87           N  
ANISOU 2089  N   PRO A 166    17768  18107  17270    828    -95    683       N  
ATOM   2090  CA  PRO A 166     -16.517  28.463 -18.270  1.00140.00           C  
ANISOU 2090  CA  PRO A 166    17723  18111  17359    814   -148    780       C  
ATOM   2091  C   PRO A 166     -16.840  28.413 -19.756  1.00137.77           C  
ANISOU 2091  C   PRO A 166    17432  17913  17002    776    -96    835       C  
ATOM   2092  O   PRO A 166     -17.459  29.330 -20.301  1.00137.63           O  
ANISOU 2092  O   PRO A 166    17391  17906  16996    759   -150    879       O  
ATOM   2093  CB  PRO A 166     -14.994  28.510 -18.062  1.00136.91           C  
ANISOU 2093  CB  PRO A 166    17294  17670  17055    823   -143    836       C  
ATOM   2094  CG  PRO A 166     -14.598  27.104 -17.907  1.00134.19           C  
ANISOU 2094  CG  PRO A 166    16990  17348  16648    829    -53    784       C  
ATOM   2095  CD  PRO A 166     -15.740  26.443 -17.158  1.00131.98           C  
ANISOU 2095  CD  PRO A 166    16774  17077  16294    842    -51    682       C  
ATOM   2096  HA  PRO A 166     -16.935  29.249 -17.861  1.00167.89           H  
ATOM   2097  HB2 PRO A 166     -14.569  28.904 -18.840  1.00164.18           H  
ATOM   2098  HB3 PRO A 166     -14.787  29.017 -17.262  1.00164.18           H  
ATOM   2099  HG2 PRO A 166     -14.482  26.699 -18.781  1.00160.91           H  
ATOM   2100  HG3 PRO A 166     -13.776  27.051 -17.393  1.00160.91           H  
ATOM   2101  HD2 PRO A 166     -15.836  25.519 -17.435  1.00158.26           H  
ATOM   2102  HD3 PRO A 166     -15.604  26.516 -16.201  1.00158.26           H  
ATOM   2103  N   ASP A 167     -16.441  27.318 -20.393  1.00112.89           N  
ANISOU 2103  N   ASP A 167    14301  14821  13773    767      4    827       N  
ATOM   2104  CA  ASP A 167     -16.515  27.196 -21.841  1.00111.08           C  
ANISOU 2104  CA  ASP A 167    14061  14682  13463    738     61    880       C  
ATOM   2105  C   ASP A 167     -17.854  27.663 -22.401  1.00110.87           C  
ANISOU 2105  C   ASP A 167    14050  14694  13382    719     22    874       C  
ATOM   2106  O   ASP A 167     -18.918  27.322 -21.883  1.00105.93           O  
ANISOU 2106  O   ASP A 167    13465  14060  12724    728      5    787       O  
ATOM   2107  CB  ASP A 167     -16.240  25.758 -22.281  1.00104.92           C  
ANISOU 2107  CB  ASP A 167    13313  13960  12591    742    166    825       C  
ATOM   2108  CG  ASP A 167     -15.489  25.693 -23.595  1.00111.87           C  
ANISOU 2108  CG  ASP A 167    14158  14923  13423    726    235    898       C  
ATOM   2109  OD1 ASP A 167     -15.537  26.686 -24.353  1.00117.75           O  
ANISOU 2109  OD1 ASP A 167    14866  15701  14173    701    207    993       O  
ATOM   2110  OD2 ASP A 167     -14.848  24.658 -23.867  1.00104.72           O  
ANISOU 2110  OD2 ASP A 167    13259  14052  12477    738    316    862       O  
ATOM   2111  H   ASP A 167     -16.121  26.622 -20.001  1.00135.36           H  
ATOM   2112  HA  ASP A 167     -15.818  27.762 -22.235  1.00133.18           H  
ATOM   2113  HB2 ASP A 167     -15.704  25.316 -21.605  1.00125.79           H  
ATOM   2114  HB3 ASP A 167     -17.085  25.294 -22.393  1.00125.79           H  
ATOM   2115  N   THR A 168     -17.776  28.453 -23.466  1.00114.68           N  
ANISOU 2115  N   THR A 168    14495  15220  13858    692      7    973       N  
ATOM   2116  CA  THR A 168     -18.949  29.013 -24.126  1.00115.65           C  
ANISOU 2116  CA  THR A 168    14626  15378  13938    671    -40    986       C  
ATOM   2117  C   THR A 168     -19.162  28.337 -25.469  1.00115.64           C  
ANISOU 2117  C   THR A 168    14648  15489  13802    652     37    996       C  
ATOM   2118  O   THR A 168     -19.989  28.775 -26.273  1.00108.45           O  
ANISOU 2118  O   THR A 168    13742  14623  12843    631      3   1025       O  
ATOM   2119  CB  THR A 168     -18.751  30.505 -24.405  1.00117.86           C  
ANISOU 2119  CB  THR A 168    14846  15622  14313    651   -132   1104       C  
ATOM   2120  OG1 THR A 168     -17.602  30.678 -25.244  1.00119.87           O  
ANISOU 2120  OG1 THR A 168    15057  15922  14568    629    -84   1221       O  
ATOM   2121  CG2 THR A 168     -18.550  31.273 -23.114  1.00116.05           C  
ANISOU 2121  CG2 THR A 168    14590  15279  14226    676   -225   1086       C  
ATOM   2122  H   THR A 168     -17.035  28.685 -23.835  1.00137.50           H  
ATOM   2123  HA  THR A 168     -19.747  28.888 -23.569  1.00138.67           H  
ATOM   2124  HB  THR A 168     -19.536  30.857 -24.854  1.00141.32           H  
ATOM   2125  HG1 THR A 168     -17.486  31.474 -25.400  1.00143.73           H  
ATOM   2126 HG21 THR A 168     -17.774  30.944 -22.654  1.00139.15           H  
ATOM   2127 HG22 THR A 168     -18.427  32.206 -23.303  1.00139.15           H  
ATOM   2128 HG23 THR A 168     -19.317  31.169 -22.546  1.00139.15           H  
ATOM   2129  N   ALA A 169     -18.407  27.268 -25.705  1.00128.87           N  
ANISOU 2129  N   ALA A 169    16336  17209  15421    663    134    967       N  
ATOM   2130  CA  ALA A 169     -18.284  26.675 -27.033  1.00128.59           C  
ANISOU 2130  CA  ALA A 169    16310  17289  15261    653    212    984       C  
ATOM   2131  C   ALA A 169     -19.430  25.716 -27.380  1.00118.48           C  
ANISOU 2131  C   ALA A 169    15089  16053  13873    659    234    875       C  
ATOM   2132  O   ALA A 169     -19.296  24.935 -28.310  1.00125.46           O  
ANISOU 2132  O   ALA A 169    15991  17026  14653    664    303    851       O  
ATOM   2133  CB  ALA A 169     -16.921  25.927 -27.142  1.00124.42           C  
ANISOU 2133  CB  ALA A 169    15760  16787  14727    669    305    988       C  
ATOM   2134  H   ALA A 169     -17.949  26.862 -25.101  1.00154.53           H  
ATOM   2135  HA  ALA A 169     -18.285  27.394 -27.699  1.00154.20           H  
ATOM   2136  HB1 ALA A 169     -16.847  25.540 -28.018  1.00149.19           H  
ATOM   2137  HB2 ALA A 169     -16.208  26.554 -27.000  1.00149.19           H  
ATOM   2138  HB3 ALA A 169     -16.889  25.238 -26.475  1.00149.19           H  
ATOM   2139  N   ALA A 170     -20.562  25.801 -26.677  1.00102.21           N  
ANISOU 2139  N   ALA A 170    13057  13937  11841    661    172    809       N  
ATOM   2140  CA  ALA A 170     -21.501  24.668 -26.588  1.00 87.48           C  
ANISOU 2140  CA  ALA A 170    11245  12084   9911    672    197    689       C  
ATOM   2141  C   ALA A 170     -22.952  25.136 -26.655  1.00100.30           C  
ANISOU 2141  C   ALA A 170    12884  13700  11526    659    125    663       C  
ATOM   2142  O   ALA A 170     -23.787  24.488 -27.295  1.00 95.50           O  
ANISOU 2142  O   ALA A 170    12308  13140  10837    656    138    605       O  
ATOM   2143  CB  ALA A 170     -21.242  23.825 -25.314  1.00 84.67           C  
ANISOU 2143  CB  ALA A 170    10906  11656   9608    694    220    609       C  
ATOM   2144  H   ALA A 170     -20.813  26.500 -26.242  1.00122.54           H  
ATOM   2145  HA  ALA A 170     -21.349  24.083 -27.360  1.00104.86           H  
ATOM   2146  HB1 ALA A 170     -21.868  23.098 -25.288  1.00101.48           H  
ATOM   2147  HB2 ALA A 170     -20.345  23.483 -25.343  1.00101.48           H  
ATOM   2148  HB3 ALA A 170     -21.355  24.383 -24.541  1.00101.48           H  
ATOM   2149  N   ASP A 171     -23.247  26.263 -26.011  1.00135.17           N  
ANISOU 2149  N   ASP A 171    17272  18053  16032    654     45    701       N  
ATOM   2150  CA  ASP A 171     -24.396  27.057 -26.410  1.00144.78           C  
ANISOU 2150  CA  ASP A 171    18486  19275  17250    638    -33    713       C  
ATOM   2151  C   ASP A 171     -24.236  27.152 -27.919  1.00139.22           C  
ANISOU 2151  C   ASP A 171    17783  18664  16452    618    -14    785       C  
ATOM   2152  O   ASP A 171     -25.211  27.240 -28.666  1.00143.64           O  
ANISOU 2152  O   ASP A 171    18360  19263  16955    605    -48    775       O  
ATOM   2153  CB  ASP A 171     -24.345  28.437 -25.759  1.00145.96           C  
ANISOU 2153  CB  ASP A 171    18589  19350  17517    638   -126    771       C  
ATOM   2154  H   ASP A 171     -22.802  26.584 -25.349  1.00162.08           H  
ATOM   2155  HA  ASP A 171     -25.236  26.604 -26.186  1.00173.63           H  
ATOM   2156  N   SER A 172     -22.975  27.116 -28.349  1.00 90.78           N  
ANISOU 2156  N   SER A 172    11627  12567  10298    616     43    858       N  
ATOM   2157  CA  SER A 172     -22.625  27.010 -29.758  1.00 80.28           C  
ANISOU 2157  CA  SER A 172    10298  11347   8857    602     88    921       C  
ATOM   2158  C   SER A 172     -22.603  25.563 -30.266  1.00 87.93           C  
ANISOU 2158  C   SER A 172    11310  12388   9713    623    177    824       C  
ATOM   2159  O   SER A 172     -23.544  25.120 -30.938  1.00 86.88           O  
ANISOU 2159  O   SER A 172    11214  12303   9495    622    167    767       O  
ATOM   2160  CB  SER A 172     -21.258  27.645 -30.001  1.00 86.70           C  
ANISOU 2160  CB  SER A 172    11059  12177   9706    591    115   1047       C  
ATOM   2161  H   SER A 172     -22.291  27.154 -27.828  1.00108.82           H  
ATOM   2162  HA  SER A 172     -23.286  27.505 -30.286  1.00 96.22           H  
ATOM   2163  N   GLU A 173     -21.517  24.847 -29.967  1.00 97.27           N  
ANISOU 2163  N   GLU A 173    12483  13572  10901    642    255    802       N  
ATOM   2164  CA  GLU A 173     -21.276  23.517 -30.539  1.00 89.31           C  
ANISOU 2164  CA  GLU A 173    11504  12633   9795    666    337    716       C  
ATOM   2165  C   GLU A 173     -22.553  22.690 -30.580  1.00 86.75           C  
ANISOU 2165  C   GLU A 173    11231  12303   9425    674    315    598       C  
ATOM   2166  O   GLU A 173     -22.883  22.091 -31.600  1.00 87.89           O  
ANISOU 2166  O   GLU A 173    11401  12532   9460    683    338    553       O  
ATOM   2167  CB  GLU A 173     -20.211  22.740 -29.744  1.00 93.69           C  
ANISOU 2167  CB  GLU A 173    12048  13143  10407    691    399    673       C  
ATOM   2168  CG  GLU A 173     -18.770  23.034 -30.140  1.00101.73           C  
ANISOU 2168  CG  GLU A 173    13015  14208  11430    693    459    762       C  
ATOM   2169  CD  GLU A 173     -17.770  22.162 -29.401  1.00102.18           C  
ANISOU 2169  CD  GLU A 173    13062  14217  11545    721    515    705       C  
ATOM   2170  OE1 GLU A 173     -18.182  21.459 -28.458  1.00 97.23           O  
ANISOU 2170  OE1 GLU A 173    12467  13511  10965    733    497    614       O  
ATOM   2171  OE2 GLU A 173     -16.574  22.184 -29.765  1.00112.81           O  
ANISOU 2171  OE2 GLU A 173    14363  15607  12891    728    575    757       O  
ATOM   2172  H   GLU A 173     -20.900  25.111 -29.432  1.00116.60           H  
ATOM   2173  HA  GLU A 173     -20.953  23.620 -31.458  1.00107.05           H  
ATOM   2174  HB2 GLU A 173     -20.307  22.959 -28.804  1.00112.31           H  
ATOM   2175  HB3 GLU A 173     -20.362  21.790 -29.873  1.00112.31           H  
ATOM   2176  HG2 GLU A 173     -18.664  22.873 -31.091  1.00121.96           H  
ATOM   2177  HG3 GLU A 173     -18.568  23.961 -29.936  1.00121.96           H  
ATOM   2178  N   LEU A 174     -23.301  22.701 -29.483  1.00 86.44           N  
ANISOU 2178  N   LEU A 174    11203  12170   9470    671    266    548       N  
ATOM   2179  CA  LEU A 174     -24.313  21.683 -29.267  1.00 83.02           C  
ANISOU 2179  CA  LEU A 174    10809  11715   9018    679    261    430       C  
ATOM   2180  C   LEU A 174     -25.635  22.060 -29.916  1.00 83.84           C  
ANISOU 2180  C   LEU A 174    10930  11846   9079    663    197    420       C  
ATOM   2181  O   LEU A 174     -26.336  21.204 -30.464  1.00 74.51           O  
ANISOU 2181  O   LEU A 174     9780  10696   7836    670    200    338       O  
ATOM   2182  CB  LEU A 174     -24.477  21.427 -27.774  1.00 83.38           C  
ANISOU 2182  CB  LEU A 174    10855  11659   9166    682    248    385       C  
ATOM   2183  CG  LEU A 174     -25.104  20.081 -27.431  1.00 83.43           C  
ANISOU 2183  CG  LEU A 174    10894  11640   9165    691    268    272       C  
ATOM   2184  CD1 LEU A 174     -24.534  18.987 -28.326  1.00 75.96           C  
ANISOU 2184  CD1 LEU A 174     9964  10754   8145    711    327    222       C  
ATOM   2185  CD2 LEU A 174     -24.875  19.759 -25.969  1.00 81.67           C  
ANISOU 2185  CD2 LEU A 174    10669  11332   9031    694    274    250       C  
ATOM   2186  H   LEU A 174     -23.252  23.292 -28.848  1.00103.61           H  
ATOM   2187  HA  LEU A 174     -24.009  20.848 -29.679  1.00 99.50           H  
ATOM   2188  HB2 LEU A 174     -23.602  21.460 -27.355  1.00 99.94           H  
ATOM   2189  HB3 LEU A 174     -25.044  22.120 -27.400  1.00 99.94           H  
ATOM   2190  HG  LEU A 174     -26.061  20.128 -27.584  1.00100.00           H  
ATOM   2191 HD11 LEU A 174     -24.942  18.150 -28.093  1.00 91.04           H  
ATOM   2192 HD12 LEU A 174     -24.725  19.202 -29.242  1.00 91.04           H  
ATOM   2193 HD13 LEU A 174     -23.585  18.938 -28.192  1.00 91.04           H  
ATOM   2194 HD21 LEU A 174     -25.276  18.909 -25.770  1.00 97.89           H  
ATOM   2195 HD22 LEU A 174     -23.930  19.723 -25.802  1.00 97.89           H  
ATOM   2196 HD23 LEU A 174     -25.277  20.445 -25.431  1.00 97.89           H  
ATOM   2197  N   ARG A 175     -25.968  23.343 -29.861  1.00 69.90           N  
ANISOU 2197  N   ARG A 175     9141  10062   7357    643    130    500       N  
ATOM   2198  CA  ARG A 175     -27.114  23.842 -30.596  1.00 73.94           C  
ANISOU 2198  CA  ARG A 175     9663  10601   7830    627     62    506       C  
ATOM   2199  C   ARG A 175     -26.855  23.608 -32.080  1.00 72.71           C  
ANISOU 2199  C   ARG A 175     9525  10559   7541    629     90    532       C  
ATOM   2200  O   ARG A 175     -27.739  23.149 -32.806  1.00 58.66           O  
ANISOU 2200  O   ARG A 175     7777   8820   5691    632     67    473       O  
ATOM   2201  CB  ARG A 175     -27.343  25.326 -30.306  1.00 84.45           C  
ANISOU 2201  CB  ARG A 175    10957  11887   9241    607    -20    597       C  
ATOM   2202  H   ARG A 175     -25.548  23.940 -29.406  1.00 83.77           H  
ATOM   2203  HA  ARG A 175     -27.916  23.344 -30.335  1.00 88.61           H  
ATOM   2204  N   ARG A 176     -25.635  23.910 -32.524  1.00 83.98           N  
ANISOU 2204  N   ARG A 176    10931  12043   8935    629    141    619       N  
ATOM   2205  CA  ARG A 176     -25.249  23.648 -33.911  1.00 88.37           C  
ANISOU 2205  CA  ARG A 176    11500  12727   9350    636    184    645       C  
ATOM   2206  C   ARG A 176     -25.473  22.180 -34.268  1.00 83.34           C  
ANISOU 2206  C   ARG A 176    10903  12128   8634    669    232    507       C  
ATOM   2207  O   ARG A 176     -26.175  21.846 -35.232  1.00 85.43           O  
ANISOU 2207  O   ARG A 176    11200  12461   8798    676    210    462       O  
ATOM   2208  CB  ARG A 176     -23.778  24.006 -34.147  1.00 86.01           C  
ANISOU 2208  CB  ARG A 176    11161  12479   9039    635    251    747       C  
ATOM   2209  CG  ARG A 176     -23.119  23.110 -35.182  1.00 82.57           C  
ANISOU 2209  CG  ARG A 176    10738  12169   8465    663    340    710       C  
ATOM   2210  CD  ARG A 176     -21.824  23.681 -35.726  1.00 84.12           C  
ANISOU 2210  CD  ARG A 176    10887  12448   8626    655    402    837       C  
ATOM   2211  NE  ARG A 176     -20.652  23.197 -35.000  1.00 94.17           N  
ANISOU 2211  NE  ARG A 176    12128  13683   9970    674    475    817       N  
ATOM   2212  CZ  ARG A 176     -19.909  23.938 -34.181  1.00 99.33           C  
ANISOU 2212  CZ  ARG A 176    12734  14260  10748    656    468    905       C  
ATOM   2213  NH1 ARG A 176     -20.206  25.215 -33.971  1.00104.22           N  
ANISOU 2213  NH1 ARG A 176    13330  14830  11439    620    389   1018       N  
ATOM   2214  NH2 ARG A 176     -18.861  23.401 -33.570  1.00 89.17           N  
ANISOU 2214  NH2 ARG A 176    11420  12940   9519    678    532    876       N  
ATOM   2215  H   ARG A 176     -25.009  24.268 -32.042  1.00100.66           H  
ATOM   2216  HA  ARG A 176     -25.799  24.197 -34.508  1.00105.93           H  
ATOM   2217  HB2 ARG A 176     -23.722  24.922 -34.462  1.00103.10           H  
ATOM   2218  HB3 ARG A 176     -23.292  23.911 -33.313  1.00103.10           H  
ATOM   2219  HG2 ARG A 176     -22.919  22.253 -34.775  1.00 98.97           H  
ATOM   2220  HG3 ARG A 176     -23.728  22.988 -35.927  1.00 98.97           H  
ATOM   2221  HD2 ARG A 176     -21.730  23.423 -36.656  1.00100.83           H  
ATOM   2222  HD3 ARG A 176     -21.848  24.648 -35.649  1.00100.83           H  
ATOM   2223  HE  ARG A 176     -20.425  22.375 -35.110  1.00112.89           H  
ATOM   2224 HH11 ARG A 176     -20.884  25.569 -34.364  1.00124.95           H  
ATOM   2225 HH12 ARG A 176     -19.722  25.687 -33.440  1.00124.95           H  
ATOM   2226 HH21 ARG A 176     -18.664  22.574 -33.703  1.00106.89           H  
ATOM   2227 HH22 ARG A 176     -18.381  23.878 -33.041  1.00106.89           H  
ATOM   2228  N   TRP A 177     -24.857  21.309 -33.479  1.00 88.49           N  
ANISOU 2228  N   TRP A 177    11552  12732   9339    690    289    438       N  
ATOM   2229  CA  TRP A 177     -24.999  19.873 -33.646  1.00 90.80           C  
ANISOU 2229  CA  TRP A 177    11874  13036   9589    722    326    304       C  
ATOM   2230  C   TRP A 177     -26.470  19.479 -33.784  1.00 85.51           C  
ANISOU 2230  C   TRP A 177    11239  12340   8912    718    258    218       C  
ATOM   2231  O   TRP A 177     -26.880  18.929 -34.811  1.00 79.17           O  
ANISOU 2231  O   TRP A 177    10464  11610   8007    735    252    157       O  
ATOM   2232  CB  TRP A 177     -24.373  19.148 -32.454  1.00 92.78           C  
ANISOU 2232  CB  TRP A 177    12114  13198   9940    734    367    254       C  
ATOM   2233  CG  TRP A 177     -24.450  17.663 -32.570  1.00 98.52           C  
ANISOU 2233  CG  TRP A 177    12865  13922  10644    765    396    121       C  
ATOM   2234  CD1 TRP A 177     -25.580  16.904 -32.609  1.00 92.86           C  
ANISOU 2234  CD1 TRP A 177    12179  13175   9929    767    353     22       C  
ATOM   2235  CD2 TRP A 177     -23.351  16.753 -32.661  1.00 97.75           C  
ANISOU 2235  CD2 TRP A 177    12758  13848  10536    799    467     71       C  
ATOM   2236  NE1 TRP A 177     -25.255  15.574 -32.723  1.00 90.10           N  
ANISOU 2236  NE1 TRP A 177    11839  12822   9571    800    387    -85       N  
ATOM   2237  CE2 TRP A 177     -23.890  15.455 -32.756  1.00 87.33           C  
ANISOU 2237  CE2 TRP A 177    11465  12504   9211    822    457    -61       C  
ATOM   2238  CE3 TRP A 177     -21.962  16.908 -32.672  1.00 93.33           C  
ANISOU 2238  CE3 TRP A 177    12163  13320   9977    813    534    123       C  
ATOM   2239  CZ2 TRP A 177     -23.093  14.322 -32.859  1.00 88.38           C  
ANISOU 2239  CZ2 TRP A 177    11593  12643   9344    860    506   -147       C  
ATOM   2240  CZ3 TRP A 177     -21.172  15.783 -32.775  1.00 95.29           C  
ANISOU 2240  CZ3 TRP A 177    12405  13581  10221    851    590     37       C  
ATOM   2241  CH2 TRP A 177     -21.738  14.507 -32.869  1.00 95.54           C  
ANISOU 2241  CH2 TRP A 177    12465  13585  10249    876    574    -99       C  
ATOM   2242  H   TRP A 177     -24.339  21.532 -32.828  1.00106.07           H  
ATOM   2243  HA  TRP A 177     -24.528  19.593 -34.459  1.00108.85           H  
ATOM   2244  HB2 TRP A 177     -23.437  19.395 -32.391  1.00111.22           H  
ATOM   2245  HB3 TRP A 177     -24.840  19.410 -31.645  1.00111.22           H  
ATOM   2246  HD1 TRP A 177     -26.447  17.237 -32.569  1.00111.32           H  
ATOM   2247  HE1 TRP A 177     -25.815  14.923 -32.765  1.00108.00           H  
ATOM   2248  HE3 TRP A 177     -21.579  17.753 -32.612  1.00111.88           H  
ATOM   2249  HZ2 TRP A 177     -23.465  13.472 -32.921  1.00105.94           H  
ATOM   2250  HZ3 TRP A 177     -20.246  15.874 -32.784  1.00114.24           H  
ATOM   2251  HH2 TRP A 177     -21.179  13.766 -32.937  1.00114.53           H  
ATOM   2252  N   ILE A 178     -27.261  19.764 -32.749  1.00 77.55           N  
ANISOU 2252  N   ILE A 178    10225  11230   8010    696    207    211       N  
ATOM   2253  CA  ILE A 178     -28.681  19.420 -32.760  1.00 71.86           C  
ANISOU 2253  CA  ILE A 178     9526  10475   7302    689    145    134       C  
ATOM   2254  C   ILE A 178     -29.358  19.985 -33.998  1.00 80.36           C  
ANISOU 2254  C   ILE A 178    10619  11629   8286    682     89    162       C  
ATOM   2255  O   ILE A 178     -30.214  19.340 -34.602  1.00 79.78           O  
ANISOU 2255  O   ILE A 178    10572  11573   8166    692     56     79       O  
ATOM   2256  CB  ILE A 178     -29.431  19.978 -31.538  1.00 83.37           C  
ANISOU 2256  CB  ILE A 178    10963  11832   8880    665     98    146       C  
ATOM   2257  CG1 ILE A 178     -28.751  19.538 -30.239  1.00 77.43           C  
ANISOU 2257  CG1 ILE A 178    10197  11007   8214    669    146    132       C  
ATOM   2258  CG2 ILE A 178     -30.892  19.524 -31.569  1.00 84.49           C  
ANISOU 2258  CG2 ILE A 178    11119  11942   9041    656     41     63       C  
ATOM   2259  H   ILE A 178     -26.998  20.159 -32.028  1.00 92.94           H  
ATOM   2260  HA  ILE A 178     -28.782  18.445 -32.768  1.00 86.12           H  
ATOM   2261  HB  ILE A 178     -29.409  20.946 -31.581  1.00 99.92           H  
ATOM   2262 HG21 ILE A 178     -31.345  19.880 -30.801  1.00101.27           H  
ATOM   2263 HG22 ILE A 178     -31.303  19.851 -32.373  1.00101.27           H  
ATOM   2264 HG23 ILE A 178     -30.921  18.565 -31.552  1.00101.27           H  
ATOM   2265  N   LYS A 179     -28.983  21.206 -34.359  1.00 72.59           N  
ANISOU 2265  N   LYS A 179     9617  10683   7281    664     72    283       N  
ATOM   2266  CA  LYS A 179     -29.526  21.843 -35.546  1.00 78.83           C  
ANISOU 2266  CA  LYS A 179    10422  11550   7979    654     15    332       C  
ATOM   2267  C   LYS A 179     -29.314  20.954 -36.763  1.00 81.54           C  
ANISOU 2267  C   LYS A 179    10800  12006   8175    685     52    271       C  
ATOM   2268  O   LYS A 179     -30.268  20.590 -37.450  1.00 81.45           O  
ANISOU 2268  O   LYS A 179    10820  12020   8107    693     -1    204       O  
ATOM   2269  CB  LYS A 179     -28.871  23.207 -35.769  1.00 76.76           C  
ANISOU 2269  CB  LYS A 179    10129  11319   7718    629      2    488       C  
ATOM   2270  CG  LYS A 179     -29.042  23.753 -37.176  1.00 69.70           C  
ANISOU 2270  CG  LYS A 179     9252  10535   6696    620    -33    562       C  
ATOM   2271  H   LYS A 179     -28.411  21.685 -33.933  1.00 86.99           H  
ATOM   2272  HA  LYS A 179     -30.490  21.979 -35.429  1.00 94.48           H  
ATOM   2273  HB2 LYS A 179     -29.264  23.846 -35.154  1.00 92.00           H  
ATOM   2274  HB3 LYS A 179     -27.920  23.128 -35.596  1.00 92.00           H  
ATOM   2275  N   TYR A 180     -28.060  20.594 -37.021  1.00 87.33           N  
ANISOU 2275  N   TYR A 180    11525  12806   8850    707    140    286       N  
ATOM   2276  CA  TYR A 180     -27.736  19.865 -38.246  1.00 92.00           C  
ANISOU 2276  CA  TYR A 180    12143  13525   9288    743    180    232       C  
ATOM   2277  C   TYR A 180     -28.046  18.360 -38.246  1.00 93.11           C  
ANISOU 2277  C   TYR A 180    12310  13646   9421    783    193     62       C  
ATOM   2278  O   TYR A 180     -28.246  17.785 -39.315  1.00 96.84           O  
ANISOU 2278  O   TYR A 180    12813  14210   9772    815    188    -10       O  
ATOM   2279  CB  TYR A 180     -26.277  20.103 -38.637  1.00100.81           C  
ANISOU 2279  CB  TYR A 180    13231  14737  10337    753    272    315       C  
ATOM   2280  CG  TYR A 180     -26.045  21.472 -39.234  1.00107.10           C  
ANISOU 2280  CG  TYR A 180    14007  15602  11083    718    252    484       C  
ATOM   2281  CD1 TYR A 180     -26.329  21.723 -40.571  1.00101.11           C  
ANISOU 2281  CD1 TYR A 180    13275  14975  10168    721    231    520       C  
ATOM   2282  CD2 TYR A 180     -25.553  22.516 -38.461  1.00106.55           C  
ANISOU 2282  CD2 TYR A 180    13893  15464  11126    681    246    610       C  
ATOM   2283  CE1 TYR A 180     -26.124  22.971 -41.122  1.00100.15           C  
ANISOU 2283  CE1 TYR A 180    13134  14915  10004    683    207    688       C  
ATOM   2284  CE2 TYR A 180     -25.345  23.769 -39.004  1.00104.71           C  
ANISOU 2284  CE2 TYR A 180    13637  15283  10865    645    217    772       C  
ATOM   2285  CZ  TYR A 180     -25.631  23.991 -40.336  1.00107.28           C  
ANISOU 2285  CZ  TYR A 180    13987  15739  11035    643    199    816       C  
ATOM   2286  OH  TYR A 180     -25.426  25.237 -40.884  1.00111.36           O  
ANISOU 2286  OH  TYR A 180    14479  16306  11526    602    165    992       O  
ATOM   2287  H   TYR A 180     -27.380  20.780 -36.509  1.00104.68           H  
ATOM   2288  HA  TYR A 180     -28.279  20.253 -38.964  1.00110.28           H  
ATOM   2289  HB2 TYR A 180     -25.722  20.023 -37.846  1.00120.86           H  
ATOM   2290  HB3 TYR A 180     -26.015  19.441 -39.296  1.00120.86           H  
ATOM   2291  HD1 TYR A 180     -26.661  21.037 -41.103  1.00121.22           H  
ATOM   2292  HD2 TYR A 180     -25.359  22.368 -37.564  1.00127.74           H  
ATOM   2293  HE1 TYR A 180     -26.317  23.123 -42.019  1.00120.07           H  
ATOM   2294  HE2 TYR A 180     -25.013  24.459 -38.476  1.00125.54           H  
ATOM   2295  HH  TYR A 180     -24.636  25.445 -40.819  1.00133.52           H  
ATOM   2296  N   THR A 181     -28.085  17.714 -37.081  1.00 81.96           N  
ANISOU 2296  N   THR A 181    10887  12116   8138    782    205     -3       N  
ATOM   2297  CA  THR A 181     -28.429  16.284 -37.051  1.00 83.66           C  
ANISOU 2297  CA  THR A 181    11122  12298   8366    815    204   -156       C  
ATOM   2298  C   THR A 181     -29.916  16.009 -36.809  1.00 82.09           C  
ANISOU 2298  C   THR A 181    10940  12019   8232    798    116   -224       C  
ATOM   2299  O   THR A 181     -30.427  14.953 -37.185  1.00 80.12           O  
ANISOU 2299  O   THR A 181    10711  11762   7968    824     90   -346       O  
ATOM   2300  CB  THR A 181     -27.609  15.498 -36.008  1.00 74.62           C  
ANISOU 2300  CB  THR A 181     9956  11076   7322    826    264   -197       C  
ATOM   2301  OG1 THR A 181     -27.530  16.241 -34.786  1.00 68.71           O  
ANISOU 2301  OG1 THR A 181     9181  10235   6689    788    263   -110       O  
ATOM   2302  CG2 THR A 181     -26.208  15.213 -36.535  1.00 80.37           C  
ANISOU 2302  CG2 THR A 181    10670  11895   7973    862    351   -194       C  
ATOM   2303  H   THR A 181     -27.908  18.066 -36.310  1.00 98.24           H  
ATOM   2304  HA  THR A 181     -28.209  15.906 -37.928  1.00100.27           H  
ATOM   2305  HB  THR A 181     -28.045  14.649 -35.836  1.00 89.43           H  
ATOM   2306  HG1 THR A 181     -27.167  16.964 -34.920  1.00 82.33           H  
ATOM   2307 HG21 THR A 181     -25.705  14.723 -35.880  1.00 96.33           H  
ATOM   2308 HG22 THR A 181     -26.260  14.693 -37.340  1.00 96.33           H  
ATOM   2309 HG23 THR A 181     -25.755  16.037 -36.724  1.00 96.33           H  
ATOM   2310  N   GLN A 182     -30.606  16.955 -36.185  1.00 76.09           N  
ANISOU 2310  N   GLN A 182    10166  11196   7548    757     68   -150       N  
ATOM   2311  CA  GLN A 182     -32.030  16.805 -35.917  1.00 79.63           C  
ANISOU 2311  CA  GLN A 182    10620  11571   8067    739    -12   -206       C  
ATOM   2312  C   GLN A 182     -32.809  17.843 -36.711  1.00 85.74           C  
ANISOU 2312  C   GLN A 182    11403  12390   8784    722    -88   -146       C  
ATOM   2313  O   GLN A 182     -32.906  19.008 -36.322  1.00 93.56           O  
ANISOU 2313  O   GLN A 182    12372  13359   9820    692   -112    -45       O  
ATOM   2314  CB  GLN A 182     -32.318  16.928 -34.418  1.00 92.10           C  
ANISOU 2314  CB  GLN A 182    12167  13031   9794    709     -9   -190       C  
ATOM   2315  CG  GLN A 182     -31.759  15.778 -33.581  1.00 79.43           C  
ANISOU 2315  CG  GLN A 182    10557  11367   8256    722     48   -254       C  
ATOM   2316  CD  GLN A 182     -32.445  14.438 -33.845  1.00 89.25           C  
ANISOU 2316  CD  GLN A 182    11815  12579   9516    737     20   -381       C  
ATOM   2317  OE1 GLN A 182     -32.070  13.421 -33.263  1.00 88.93           O  
ANISOU 2317  OE1 GLN A 182    11769  12485   9534    746     53   -436       O  
ATOM   2318  NE2 GLN A 182     -33.451  14.433 -34.717  1.00 86.89           N  
ANISOU 2318  NE2 GLN A 182    11533  12308   9174    740    -50   -425       N  
ATOM   2319  H   GLN A 182     -30.272  17.697 -35.906  1.00 91.19           H  
ATOM   2320  HA  GLN A 182     -32.320  15.916 -36.211  1.00 95.45           H  
ATOM   2321  HB2 GLN A 182     -31.923  17.752 -34.091  1.00110.40           H  
ATOM   2322  HB3 GLN A 182     -33.279  16.950 -34.286  1.00110.40           H  
ATOM   2323  HG2 GLN A 182     -30.816  15.674 -33.783  1.00 95.20           H  
ATOM   2324  HG3 GLN A 182     -31.873  15.991 -32.642  1.00 95.20           H  
ATOM   2325 HE21 GLN A 182     -33.863  13.699 -34.894  1.00104.15           H  
ATOM   2326 HE22 GLN A 182     -33.688  15.164 -35.104  1.00104.15           H  
ATOM   2327  N   GLN A 183     -33.352  17.395 -37.836  1.00107.74           N  
ANISOU 2327  N   GLN A 183    14222  15239  11475    744   -132   -213       N  
ATOM   2328  CA  GLN A 183     -34.067  18.249 -38.770  1.00111.08           C  
ANISOU 2328  CA  GLN A 183    14663  15718  11825    733   -212   -164       C  
ATOM   2329  C   GLN A 183     -34.635  17.327 -39.839  1.00112.31           C  
ANISOU 2329  C   GLN A 183    14857  15927  11888    768   -256   -281       C  
ATOM   2330  O   GLN A 183     -33.875  16.627 -40.509  1.00110.71           O  
ANISOU 2330  O   GLN A 183    14676  15810  11580    809   -206   -333       O  
ATOM   2331  CB  GLN A 183     -33.122  19.272 -39.399  1.00107.03           C  
ANISOU 2331  CB  GLN A 183    14150  15309  11209    727   -179    -30       C  
ATOM   2332  H   GLN A 183     -33.316  16.573 -38.087  1.00129.17           H  
ATOM   2333  HA  GLN A 183     -34.801  18.715 -38.317  1.00133.18           H  
ATOM   2334  N   ARG A 184     -35.953  17.324 -40.020  1.00 96.06           N  
ANISOU 2334  N   ARG A 184    12807  13821   9872    757   -353   -329       N  
ATOM   2335  CA  ARG A 184     -36.848  18.303 -39.412  1.00 96.70           C  
ANISOU 2335  CA  ARG A 184    12858  13822  10060    714   -417   -263       C  
ATOM   2336  C   ARG A 184     -37.450  17.841 -38.082  1.00104.65           C  
ANISOU 2336  C   ARG A 184    13826  14697  11237    694   -412   -317       C  
ATOM   2337  O   ARG A 184     -38.671  17.793 -37.938  1.00101.72           O  
ANISOU 2337  O   ARG A 184    13441  14262  10944    679   -487   -364       O  
ATOM   2338  CB  ARG A 184     -37.983  18.618 -40.387  1.00 84.32           C  
ANISOU 2338  CB  ARG A 184    11314  12279   8445    713   -531   -282       C  
ATOM   2339  H   ARG A 184     -36.364  16.746 -40.507  1.00115.16           H  
ATOM   2340  HA  ARG A 184     -36.350  19.131 -39.247  1.00115.92           H  
ATOM   2341  N   ARG A 185     -36.602  17.517 -37.108  1.00107.82           N  
ANISOU 2341  N   ARG A 185    14208  15063  11695    692   -326   -307       N  
ATOM   2342  CA  ARG A 185     -37.074  17.062 -35.800  1.00 99.51           C  
ANISOU 2342  CA  ARG A 185    13120  13899  10791    672   -311   -345       C  
ATOM   2343  C   ARG A 185     -37.030  18.168 -34.741  1.00 94.13           C  
ANISOU 2343  C   ARG A 185    12400  13169  10195    642   -300   -252       C  
ATOM   2344  O   ARG A 185     -37.910  18.244 -33.884  1.00 91.33           O  
ANISOU 2344  O   ARG A 185    12011  12738   9951    620   -326   -272       O  
ATOM   2345  CB  ARG A 185     -36.257  15.858 -35.328  1.00 94.83           C  
ANISOU 2345  CB  ARG A 185    12530  13285  10215    691   -234   -405       C  
ATOM   2346  H   ARG A 185     -35.745  17.552 -37.179  1.00129.27           H  
ATOM   2347  HA  ARG A 185     -38.006  16.772 -35.888  1.00119.30           H  
ATOM   2348  N   VAL A 186     -36.002  19.011 -34.791  1.00101.83           N  
ANISOU 2348  N   VAL A 186    13376  14191  11123    642   -263   -154       N  
ATOM   2349  CA  VAL A 186     -35.921  20.168 -33.902  1.00107.12           C  
ANISOU 2349  CA  VAL A 186    14009  14818  11873    619   -269    -68       C  
ATOM   2350  C   VAL A 186     -36.232  21.435 -34.697  1.00107.94           C  
ANISOU 2350  C   VAL A 186    14113  14961  11938    607   -345     16       C  
ATOM   2351  O   VAL A 186     -35.501  21.803 -35.618  1.00112.19           O  
ANISOU 2351  O   VAL A 186    14673  15582  12372    613   -336     83       O  
ATOM   2352  CB  VAL A 186     -34.542  20.282 -33.221  1.00 95.99           C  
ANISOU 2352  CB  VAL A 186    12590  13409  10471    625   -185    -10       C  
ATOM   2353  CG1 VAL A 186     -34.459  21.560 -32.394  1.00 88.45           C  
ANISOU 2353  CG1 VAL A 186    11598  12410   9598    607   -207     76       C  
ATOM   2354  CG2 VAL A 186     -34.287  19.065 -32.347  1.00 96.66           C  
ANISOU 2354  CG2 VAL A 186    12675  13445  10608    634   -121    -85       C  
ATOM   2355  H   VAL A 186     -35.337  18.935 -35.331  1.00122.08           H  
ATOM   2356  HA  VAL A 186     -36.599  20.078 -33.200  1.00128.43           H  
ATOM   2357  HB  VAL A 186     -33.845  20.317 -33.909  1.00115.07           H  
ATOM   2358 HG11 VAL A 186     -35.290  22.034 -32.468  1.00106.02           H  
ATOM   2359 HG12 VAL A 186     -34.295  21.328 -31.477  1.00106.02           H  
ATOM   2360 HG13 VAL A 186     -33.741  22.102 -32.729  1.00106.02           H  
ATOM   2361 HG21 VAL A 186     -35.043  18.476 -32.403  1.00115.88           H  
ATOM   2362 HG22 VAL A 186     -33.498  18.616 -32.660  1.00115.88           H  
ATOM   2363 HG23 VAL A 186     -34.162  19.352 -31.440  1.00115.88           H  
ATOM   2364  N   VAL A 187     -37.323  22.096 -34.323  1.00 99.06           N  
ANISOU 2364  N   VAL A 187    12958  13777  10901    589   -420     14       N  
ATOM   2365  CA  VAL A 187     -37.908  23.158 -35.132  1.00 94.56           C  
ANISOU 2365  CA  VAL A 187    12387  13230  10310    576   -517     74       C  
ATOM   2366  C   VAL A 187     -37.857  24.513 -34.431  1.00 88.66           C  
ANISOU 2366  C   VAL A 187    11596  12434   9658    559   -555    160       C  
ATOM   2367  O   VAL A 187     -38.014  24.602 -33.215  1.00 89.54           O  
ANISOU 2367  O   VAL A 187    11669  12476   9876    558   -535    133       O  
ATOM   2368  CB  VAL A 187     -39.366  22.810 -35.478  1.00 95.80           C  
ANISOU 2368  CB  VAL A 187    12544  13357  10499    574   -598    -12       C  
ATOM   2369  CG1 VAL A 187     -40.033  23.939 -36.250  1.00103.17           C  
ANISOU 2369  CG1 VAL A 187    13474  14301  11426    560   -710     50       C  
ATOM   2370  CG2 VAL A 187     -39.410  21.509 -36.266  1.00 99.86           C  
ANISOU 2370  CG2 VAL A 187    13102  13916  10923    595   -577   -100       C  
ATOM   2371  H   VAL A 187     -37.749  21.945 -33.591  1.00118.75           H  
ATOM   2372  HA  VAL A 187     -37.407  23.233 -35.971  1.00113.35           H  
ATOM   2373  HB  VAL A 187     -39.866  22.676 -34.646  1.00114.85           H  
ATOM   2374 HG11 VAL A 187     -39.401  24.652 -36.368  1.00123.69           H  
ATOM   2375 HG12 VAL A 187     -40.316  23.607 -37.105  1.00123.69           H  
ATOM   2376 HG13 VAL A 187     -40.791  24.252 -35.752  1.00123.69           H  
ATOM   2377 HG21 VAL A 187     -38.515  21.182 -36.380  1.00119.71           H  
ATOM   2378 HG22 VAL A 187     -39.934  20.868 -35.781  1.00119.71           H  
ATOM   2379 HG23 VAL A 187     -39.809  21.677 -37.123  1.00119.71           H  
ATOM   2380  N   GLY A 188     -37.644  25.565 -35.216  1.00 66.63           N  
ANISOU 2380  N   GLY A 188     8808   9681   6826    548   -614    263       N  
ATOM   2381  CA  GLY A 188     -37.461  26.904 -34.685  1.00 57.57           C  
ANISOU 2381  CA  GLY A 188     7618   8487   5771    533   -662    353       C  
ATOM   2382  C   GLY A 188     -38.729  27.552 -34.165  1.00 64.76           C  
ANISOU 2382  C   GLY A 188     8484   9316   6806    527   -758    314       C  
ATOM   2383  O   GLY A 188     -38.666  28.426 -33.300  1.00 70.38           O  
ANISOU 2383  O   GLY A 188     9149   9966   7626    525   -784    343       O  
ATOM   2384  H   GLY A 188     -37.601  25.525 -36.074  1.00 79.84           H  
ATOM   2385  HA2 GLY A 188     -36.820  26.871 -33.958  1.00 68.97           H  
ATOM   2386  HA3 GLY A 188     -37.097  27.473 -35.382  1.00 68.97           H  
ATOM   2387  N   GLU A 189     -39.879  27.139 -34.692  1.00 58.02           N  
ANISOU 2387  N   GLU A 189     7641   8460   5943    526   -814    242       N  
ATOM   2388  CA  GLU A 189     -41.156  27.677 -34.231  1.00 71.20           C  
ANISOU 2388  CA  GLU A 189     9262  10055   7736    522   -902    193       C  
ATOM   2389  C   GLU A 189     -41.299  27.518 -32.727  1.00 69.08           C  
ANISOU 2389  C   GLU A 189     8946   9723   7580    532   -848    127       C  
ATOM   2390  O   GLU A 189     -42.024  28.273 -32.078  1.00 80.48           O  
ANISOU 2390  O   GLU A 189    10335  11107   9139    534   -908    105       O  
ATOM   2391  CB  GLU A 189     -42.328  26.970 -34.913  1.00 74.03           C  
ANISOU 2391  CB  GLU A 189     9638  10419   8073    522   -952    107       C  
ATOM   2392  CG  GLU A 189     -42.486  27.305 -36.380  1.00 81.66           C  
ANISOU 2392  CG  GLU A 189    10646  11442   8939    514  -1036    164       C  
ATOM   2393  CD  GLU A 189     -43.792  26.798 -36.959  1.00 92.05           C  
ANISOU 2393  CD  GLU A 189    11968  12742  10263    516  -1113     75       C  
ATOM   2394  OE1 GLU A 189     -44.848  26.972 -36.312  1.00 77.25           O  
ANISOU 2394  OE1 GLU A 189    10041  10792   8518    514  -1160     10       O  
ATOM   2395  OE2 GLU A 189     -43.760  26.225 -38.068  1.00 92.72           O  
ANISOU 2395  OE2 GLU A 189    12109  12894  10224    523  -1126     66       O  
ATOM   2396  H   GLU A 189     -39.947  26.550 -35.315  1.00 69.50           H  
ATOM   2397  HA  GLU A 189     -41.203  28.632 -34.447  1.00 85.33           H  
ATOM   2398  HB2 GLU A 189     -42.198  26.012 -34.842  1.00 88.73           H  
ATOM   2399  HB3 GLU A 189     -43.149  27.224 -34.463  1.00 88.73           H  
ATOM   2400  HG2 GLU A 189     -42.463  28.269 -36.489  1.00 97.88           H  
ATOM   2401  HG3 GLU A 189     -41.759  26.898 -36.877  1.00 97.88           H  
ATOM   2402  N   PHE A 190     -40.603  26.531 -32.178  1.00 54.48           N  
ANISOU 2402  N   PHE A 190     7116   7890   5694    541   -737     93       N  
ATOM   2403  CA  PHE A 190     -40.796  26.156 -30.789  1.00 59.32           C  
ANISOU 2403  CA  PHE A 190     7692   8456   6393    549   -678     26       C  
ATOM   2404  C   PHE A 190     -39.586  26.500 -29.936  1.00 58.75           C  
ANISOU 2404  C   PHE A 190     7613   8376   6333    558   -616     79       C  
ATOM   2405  O   PHE A 190     -39.284  25.811 -28.964  1.00 56.56           O  
ANISOU 2405  O   PHE A 190     7332   8085   6073    566   -535     37       O  
ATOM   2406  CB  PHE A 190     -41.134  24.670 -30.698  1.00 61.82           C  
ANISOU 2406  CB  PHE A 190     8028   8780   6680    548   -612    -62       C  
ATOM   2407  CG  PHE A 190     -42.416  24.311 -31.385  1.00 70.22           C  
ANISOU 2407  CG  PHE A 190     9089   9836   7756    541   -680   -125       C  
ATOM   2408  CD1 PHE A 190     -43.605  24.915 -31.008  1.00 72.52           C  
ANISOU 2408  CD1 PHE A 190     9323  10080   8152    536   -750   -162       C  
ATOM   2409  CD2 PHE A 190     -42.436  23.385 -32.414  1.00 74.41           C  
ANISOU 2409  CD2 PHE A 190     9669  10407   8199    541   -679   -155       C  
ATOM   2410  CE1 PHE A 190     -44.788  24.598 -31.638  1.00 73.70           C  
ANISOU 2410  CE1 PHE A 190     9464  10216   8323    529   -817   -220       C  
ATOM   2411  CE2 PHE A 190     -43.619  23.062 -33.049  1.00 73.77           C  
ANISOU 2411  CE2 PHE A 190     9582  10311   8135    536   -752   -217       C  
ATOM   2412  CZ  PHE A 190     -44.797  23.670 -32.660  1.00 72.88           C  
ANISOU 2412  CZ  PHE A 190     9411  10146   8132    528   -821   -246       C  
ATOM   2413  H   PHE A 190     -40.012  26.062 -32.591  1.00 65.26           H  
ATOM   2414  HA  PHE A 190     -41.560  26.657 -30.434  1.00 71.07           H  
ATOM   2415  HB2 PHE A 190     -40.421  24.159 -31.112  1.00 74.07           H  
ATOM   2416  HB3 PHE A 190     -41.217  24.423 -29.764  1.00 74.07           H  
ATOM   2417  HD1 PHE A 190     -43.604  25.541 -30.320  1.00 86.91           H  
ATOM   2418  HD2 PHE A 190     -41.645  22.974 -32.679  1.00 89.18           H  
ATOM   2419  HE1 PHE A 190     -45.581  25.008 -31.375  1.00 88.33           H  
ATOM   2420  HE2 PHE A 190     -43.623  22.437 -33.737  1.00 88.41           H  
ATOM   2421  HZ  PHE A 190     -45.595  23.454 -33.086  1.00 87.34           H  
ATOM   2422  N   ARG A 191     -38.904  27.577 -30.308  1.00 53.09           N  
ANISOU 2422  N   ARG A 191     6894   7666   5614    556   -661    176       N  
ATOM   2423  CA  ARG A 191     -37.856  28.149 -29.476  1.00 64.78           C  
ANISOU 2423  CA  ARG A 191     8355   9124   7134    565   -629    229       C  
ATOM   2424  C   ARG A 191     -38.510  29.037 -28.420  1.00 56.38           C  
ANISOU 2424  C   ARG A 191     7229   7993   6198    579   -688    193       C  
ATOM   2425  O   ARG A 191     -39.304  29.910 -28.756  1.00 54.52           O  
ANISOU 2425  O   ARG A 191     6964   7731   6022    575   -789    200       O  
ATOM   2426  CB  ARG A 191     -36.887  28.965 -30.338  1.00 62.81           C  
ANISOU 2426  CB  ARG A 191     8119   8905   6842    554   -660    355       C  
ATOM   2427  CG  ARG A 191     -35.952  29.864 -29.547  1.00 60.38           C  
ANISOU 2427  CG  ARG A 191     7777   8556   6609    562   -665    420       C  
ATOM   2428  CD  ARG A 191     -34.945  30.564 -30.452  1.00 76.19           C  
ANISOU 2428  CD  ARG A 191     9787  10593   8569    544   -686    557       C  
ATOM   2429  NE  ARG A 191     -33.914  29.655 -30.943  1.00 84.03           N  
ANISOU 2429  NE  ARG A 191    10823  11658   9448    542   -581    583       N  
ATOM   2430  H   ARG A 191     -39.032  27.999 -31.046  1.00 63.60           H  
ATOM   2431  HA  ARG A 191     -37.358  27.434 -29.028  1.00 77.62           H  
ATOM   2432  HB2 ARG A 191     -36.341  28.353 -30.856  1.00 75.26           H  
ATOM   2433  HB3 ARG A 191     -37.403  29.528 -30.936  1.00 75.26           H  
ATOM   2434  HG2 ARG A 191     -36.472  30.543 -29.090  1.00 72.34           H  
ATOM   2435  HG3 ARG A 191     -35.461  29.328 -28.905  1.00 72.34           H  
ATOM   2436  HD2 ARG A 191     -35.411  30.933 -31.219  1.00 91.31           H  
ATOM   2437  HD3 ARG A 191     -34.510  31.273 -29.954  1.00 91.31           H  
ATOM   2438  N   LEU A 192     -38.195  28.804 -27.148  1.00 64.91           N  
ANISOU 2438  N   LEU A 192     8292   9049   7321    597   -627    150       N  
ATOM   2439  CA  LEU A 192     -38.765  29.601 -26.060  1.00 77.96           C  
ANISOU 2439  CA  LEU A 192     9886  10652   9085    619   -674    102       C  
ATOM   2440  C   LEU A 192     -37.862  30.778 -25.699  1.00 71.02           C  
ANISOU 2440  C   LEU A 192     8983   9737   8266    634   -723    172       C  
ATOM   2441  O   LEU A 192     -36.674  30.780 -26.019  1.00 55.41           O  
ANISOU 2441  O   LEU A 192     7033   7775   6245    626   -691    254       O  
ATOM   2442  CB  LEU A 192     -38.991  28.735 -24.821  1.00 69.57           C  
ANISOU 2442  CB  LEU A 192     8814   9590   8031    633   -587     16       C  
ATOM   2443  CG  LEU A 192     -39.766  27.439 -25.054  1.00 60.50           C  
ANISOU 2443  CG  LEU A 192     7685   8469   6835    615   -531    -47       C  
ATOM   2444  CD1 LEU A 192     -38.886  26.244 -24.731  1.00 48.31           C  
ANISOU 2444  CD1 LEU A 192     6185   6947   5223    611   -422    -43       C  
ATOM   2445  CD2 LEU A 192     -41.041  27.409 -24.225  1.00 54.97           C  
ANISOU 2445  CD2 LEU A 192     6927   7752   6206    624   -538   -137       C  
ATOM   2446  H   LEU A 192     -37.653  28.190 -26.886  1.00 77.77           H  
ATOM   2447  HA  LEU A 192     -39.632  29.958 -26.344  1.00 93.44           H  
ATOM   2448  HB2 LEU A 192     -38.127  28.494 -24.454  1.00 83.37           H  
ATOM   2449  HB3 LEU A 192     -39.486  29.256 -24.170  1.00 83.37           H  
ATOM   2450  HG  LEU A 192     -40.015  27.384 -25.990  1.00 72.49           H  
ATOM   2451 HD11 LEU A 192     -39.386  25.439 -24.882  1.00 57.86           H  
ATOM   2452 HD12 LEU A 192     -38.114  26.262 -25.301  1.00 57.86           H  
ATOM   2453 HD13 LEU A 192     -38.616  26.295 -23.811  1.00 57.86           H  
ATOM   2454 HD21 LEU A 192     -41.504  26.585 -24.394  1.00 65.85           H  
ATOM   2455 HD22 LEU A 192     -40.811  27.472 -23.296  1.00 65.85           H  
ATOM   2456 HD23 LEU A 192     -41.594  28.152 -24.477  1.00 65.85           H  
ATOM   2457  N   GLU A 193     -38.431  31.772 -25.023  1.00 51.56           N  
ANISOU 2457  N   GLU A 193     6459   7223   5909    657   -802    134       N  
ATOM   2458  CA  GLU A 193     -37.689  32.974 -24.660  1.00 67.93           C  
ANISOU 2458  CA  GLU A 193     8499   9246   8063    674   -872    190       C  
ATOM   2459  C   GLU A 193     -36.549  32.630 -23.718  1.00 65.99           C  
ANISOU 2459  C   GLU A 193     8270   9002   7802    692   -791    195       C  
ATOM   2460  O   GLU A 193     -36.545  31.564 -23.106  1.00 52.57           O  
ANISOU 2460  O   GLU A 193     6595   7334   6046    698   -691    136       O  
ATOM   2461  CB  GLU A 193     -38.599  33.975 -23.955  1.00 75.83           C  
ANISOU 2461  CB  GLU A 193     9431  10194   9189    706   -969    117       C  
ATOM   2462  CG  GLU A 193     -39.903  34.252 -24.655  1.00 89.78           C  
ANISOU 2462  CG  GLU A 193    11171  11952  10989    694  -1049     86       C  
ATOM   2463  CD  GLU A 193     -40.835  35.072 -23.794  1.00104.67           C  
ANISOU 2463  CD  GLU A 193    12981  13792  12998    734  -1127    -13       C  
ATOM   2464  OE1 GLU A 193     -42.009  34.677 -23.642  1.00110.20           O  
ANISOU 2464  OE1 GLU A 193    13656  14508  13709    739  -1117   -104       O  
ATOM   2465  OE2 GLU A 193     -40.387  36.109 -23.260  1.00113.80           O  
ANISOU 2465  OE2 GLU A 193    14096  14895  14246    763  -1201     -3       O  
ATOM   2466  H   GLU A 193     -39.250  31.774 -24.762  1.00 61.76           H  
ATOM   2467  HA  GLU A 193     -37.320  33.394 -25.464  1.00 81.40           H  
ATOM   2468  HB2 GLU A 193     -38.808  33.632 -23.072  1.00 90.89           H  
ATOM   2469  HB3 GLU A 193     -38.126  34.817 -23.873  1.00 90.89           H  
ATOM   2470  HG2 GLU A 193     -39.729  34.747 -25.471  1.00107.62           H  
ATOM   2471  HG3 GLU A 193     -40.341  33.411 -24.860  1.00107.62           H  
ATOM   2472  N   ARG A 194     -35.584  33.535 -23.600  1.00 65.31           N  
ANISOU 2472  N   ARG A 194     8166   8876   7772    701   -842    268       N  
ATOM   2473  CA  ARG A 194     -34.539  33.396 -22.601  1.00 67.77           C  
ANISOU 2473  CA  ARG A 194     8483   9174   8093    725   -789    265       C  
ATOM   2474  C   ARG A 194     -35.218  33.406 -21.240  1.00 76.61           C  
ANISOU 2474  C   ARG A 194     9569  10279   9258    768   -786    143       C  
ATOM   2475  O   ARG A 194     -34.808  32.703 -20.306  1.00 62.45           O  
ANISOU 2475  O   ARG A 194     7797   8504   7428    785   -704    100       O  
ATOM   2476  CB  ARG A 194     -33.552  34.560 -22.690  1.00 74.14           C  
ANISOU 2476  CB  ARG A 194     9261   9926   8985    729   -872    359       C  
ATOM   2477  CG  ARG A 194     -32.311  34.403 -21.824  1.00 75.77           C  
ANISOU 2477  CG  ARG A 194     9475  10115   9200    750   -823    373       C  
ATOM   2478  CD  ARG A 194     -31.225  35.391 -22.221  1.00 80.80           C  
ANISOU 2478  CD  ARG A 194    10086  10704   9911    740   -893    493       C  
ATOM   2479  H   ARG A 194     -35.513  34.239 -24.089  1.00 78.25           H  
ATOM   2480  HA  ARG A 194     -34.059  32.549 -22.721  1.00 81.21           H  
ATOM   2481  HB2 ARG A 194     -33.259  34.649 -23.611  1.00 88.86           H  
ATOM   2482  HB3 ARG A 194     -34.004  35.372 -22.412  1.00 88.86           H  
ATOM   2483  HG2 ARG A 194     -32.545  34.564 -20.897  1.00 90.81           H  
ATOM   2484  HG3 ARG A 194     -31.959  33.505 -21.930  1.00 90.81           H  
ATOM   2485  N   LYS A 195     -36.259  34.228 -21.137  1.00 73.43           N  
ANISOU 2485  N   LYS A 195     9114   9847   8937    786   -879     87       N  
ATOM   2486  CA  LYS A 195     -36.967  34.432 -19.876  1.00 67.83           C  
ANISOU 2486  CA  LYS A 195     8361   9132   8279    833   -888    -34       C  
ATOM   2487  C   LYS A 195     -37.518  33.109 -19.353  1.00 61.58           C  
ANISOU 2487  C   LYS A 195     7595   8404   7397    827   -765   -106       C  
ATOM   2488  O   LYS A 195     -37.390  32.793 -18.168  1.00 51.56           O  
ANISOU 2488  O   LYS A 195     6323   7155   6114    858   -710   -168       O  
ATOM   2489  CB  LYS A 195     -38.087  35.475 -20.045  1.00 72.54           C  
ANISOU 2489  CB  LYS A 195     8892   9690   8980    850  -1009    -85       C  
ATOM   2490  CG  LYS A 195     -39.468  35.022 -19.590  1.00 67.28           C  
ANISOU 2490  CG  LYS A 195     8194   9062   8306    864   -976   -203       C  
ATOM   2491  H   LYS A 195     -36.579  34.685 -21.792  1.00 88.00           H  
ATOM   2492  HA  LYS A 195     -36.335  34.776 -19.211  1.00 81.28           H  
ATOM   2493  HB2 LYS A 195     -37.854  36.263 -19.530  1.00 86.93           H  
ATOM   2494  HB3 LYS A 195     -38.151  35.708 -20.985  1.00 86.93           H  
ATOM   2495  N   TRP A 196     -38.096  32.318 -20.252  1.00 71.81           N  
ANISOU 2495  N   TRP A 196     8919   9734   8632    787   -725    -92       N  
ATOM   2496  CA  TRP A 196     -38.616  31.000 -19.894  1.00 63.63           C  
ANISOU 2496  CA  TRP A 196     7904   8750   7522    773   -616   -147       C  
ATOM   2497  C   TRP A 196     -37.478  30.063 -19.505  1.00 58.20           C  
ANISOU 2497  C   TRP A 196     7272   8082   6758    766   -516   -109       C  
ATOM   2498  O   TRP A 196     -37.482  29.466 -18.429  1.00 64.76           O  
ANISOU 2498  O   TRP A 196     8105   8936   7564    781   -446   -158       O  
ATOM   2499  CB  TRP A 196     -39.401  30.400 -21.063  1.00 52.10           C  
ANISOU 2499  CB  TRP A 196     6462   7310   6025    733   -613   -137       C  
ATOM   2500  CG  TRP A 196     -40.179  29.189 -20.695  1.00 55.69           C  
ANISOU 2500  CG  TRP A 196     6920   7804   6437    718   -526   -201       C  
ATOM   2501  CD1 TRP A 196     -41.479  29.145 -20.291  1.00 70.18           C  
ANISOU 2501  CD1 TRP A 196     8702   9650   8314    725   -531   -283       C  
ATOM   2502  CD2 TRP A 196     -39.711  27.836 -20.697  1.00 54.72           C  
ANISOU 2502  CD2 TRP A 196     6849   7710   6231    694   -423   -184       C  
ATOM   2503  NE1 TRP A 196     -41.851  27.848 -20.037  1.00 63.73           N  
ANISOU 2503  NE1 TRP A 196     7900   8867   7446    701   -437   -309       N  
ATOM   2504  CE2 TRP A 196     -40.786  27.026 -20.279  1.00 49.23           C  
ANISOU 2504  CE2 TRP A 196     6130   7038   5536    682   -375   -251       C  
ATOM   2505  CE3 TRP A 196     -38.490  27.234 -21.013  1.00 53.48           C  
ANISOU 2505  CE3 TRP A 196     6752   7559   6008    681   -371   -120       C  
ATOM   2506  CZ2 TRP A 196     -40.673  25.642 -20.169  1.00 49.62           C  
ANISOU 2506  CZ2 TRP A 196     6215   7110   5529    656   -284   -251       C  
ATOM   2507  CZ3 TRP A 196     -38.380  25.860 -20.901  1.00 37.93           C  
ANISOU 2507  CZ3 TRP A 196     4818   5612   3981    660   -281   -131       C  
ATOM   2508  CH2 TRP A 196     -39.466  25.079 -20.481  1.00 47.51           C  
ANISOU 2508  CH2 TRP A 196     6008   6841   5202    647   -242   -193       C  
ATOM   2509  H   TRP A 196     -38.200  32.522 -21.081  1.00 86.06           H  
ATOM   2510  HA  TRP A 196     -39.221  31.087 -19.127  1.00 76.24           H  
ATOM   2511  HB2 TRP A 196     -40.025  31.064 -21.396  1.00 62.41           H  
ATOM   2512  HB3 TRP A 196     -38.778  30.152 -21.765  1.00 62.41           H  
ATOM   2513  HD1 TRP A 196     -42.032  29.886 -20.197  1.00 84.10           H  
ATOM   2514  HE1 TRP A 196     -42.628  27.594 -19.770  1.00 76.36           H  
ATOM   2515  HE3 TRP A 196     -37.766  27.747 -21.290  1.00 64.06           H  
ATOM   2516  HZ2 TRP A 196     -41.391  25.120 -19.892  1.00 59.43           H  
ATOM   2517  HZ3 TRP A 196     -37.572  25.448 -21.107  1.00 45.40           H  
ATOM   2518  HH2 TRP A 196     -39.365  24.156 -20.416  1.00 56.89           H  
ATOM   2519  N   LEU A 197     -36.504  29.950 -20.402  1.00 43.19           N  
ANISOU 2519  N   LEU A 197     5414   6176   4820    742   -511    -20       N  
ATOM   2520  CA  LEU A 197     -35.331  29.108 -20.204  1.00 52.19           C  
ANISOU 2520  CA  LEU A 197     6603   7329   5896    735   -426     21       C  
ATOM   2521  C   LEU A 197     -34.598  29.387 -18.890  1.00 56.31           C  
ANISOU 2521  C   LEU A 197     7116   7831   6448    772   -415      4       C  
ATOM   2522  O   LEU A 197     -34.068  28.468 -18.257  1.00 50.99           O  
ANISOU 2522  O   LEU A 197     6475   7173   5726    772   -334     -4       O  
ATOM   2523  CB  LEU A 197     -34.364  29.294 -21.377  1.00 52.04           C  
ANISOU 2523  CB  LEU A 197     6614   7309   5851    713   -441    122       C  
ATOM   2524  CG  LEU A 197     -34.801  28.641 -22.691  1.00 57.60           C  
ANISOU 2524  CG  LEU A 197     7348   8051   6486    678   -424    141       C  
ATOM   2525  CD1 LEU A 197     -34.127  29.291 -23.892  1.00 48.16           C  
ANISOU 2525  CD1 LEU A 197     6161   6861   5276    660   -470    243       C  
ATOM   2526  CD2 LEU A 197     -34.516  27.147 -22.656  1.00 62.10           C  
ANISOU 2526  CD2 LEU A 197     7964   8655   6977    665   -319    117       C  
ATOM   2527  H   LEU A 197     -36.501  30.365 -21.155  1.00 51.71           H  
ATOM   2528  HA  LEU A 197     -35.614  28.170 -20.195  1.00 62.51           H  
ATOM   2529  HB2 LEU A 197     -34.262  30.245 -21.543  1.00 62.34           H  
ATOM   2530  HB3 LEU A 197     -33.506  28.913 -21.133  1.00 62.34           H  
ATOM   2531  HG  LEU A 197     -35.759  28.757 -22.792  1.00 69.00           H  
ATOM   2532 HD11 LEU A 197     -34.427  28.854 -24.692  1.00 57.68           H  
ATOM   2533 HD12 LEU A 197     -34.364  30.221 -23.918  1.00 57.68           H  
ATOM   2534 HD13 LEU A 197     -33.176  29.198 -23.804  1.00 57.68           H  
ATOM   2535 HD21 LEU A 197     -34.797  26.756 -23.487  1.00 74.41           H  
ATOM   2536 HD22 LEU A 197     -33.574  27.012 -22.531  1.00 74.41           H  
ATOM   2537 HD23 LEU A 197     -35.003  26.754 -21.928  1.00 74.41           H  
ATOM   2538  N   ASP A 198     -34.560  30.651 -18.484  1.00 44.77           N  
ANISOU 2538  N   ASP A 198     5610   6330   5071    804   -505     -4       N  
ATOM   2539  CA  ASP A 198     -33.823  31.040 -17.284  1.00 45.16           C  
ANISOU 2539  CA  ASP A 198     5650   6355   5153    846   -513    -25       C  
ATOM   2540  C   ASP A 198     -34.425  30.439 -16.011  1.00 44.62           C  
ANISOU 2540  C   ASP A 198     5577   6326   5052    871   -452   -118       C  
ATOM   2541  O   ASP A 198     -33.701  30.109 -15.070  1.00 41.42           O  
ANISOU 2541  O   ASP A 198     5192   5924   4622    892   -412   -126       O  
ATOM   2542  CB  ASP A 198     -33.736  32.565 -17.186  1.00 33.51           C  
ANISOU 2542  CB  ASP A 198     4122   4822   3788    879   -640    -23       C  
ATOM   2543  CG  ASP A 198     -32.711  33.149 -18.140  1.00 65.37           C  
ANISOU 2543  CG  ASP A 198     8162   8815   7859    856   -690     94       C  
ATOM   2544  OD1 ASP A 198     -32.137  32.382 -18.946  1.00 74.14           O  
ANISOU 2544  OD1 ASP A 198     9317   9954   8898    817   -622    165       O  
ATOM   2545  OD2 ASP A 198     -32.480  34.375 -18.090  1.00 76.24           O  
ANISOU 2545  OD2 ASP A 198     9496  10134   9339    877   -799    114       O  
ATOM   2546  H   ASP A 198     -34.945  31.307 -18.891  1.00 53.61           H  
ATOM   2547  HA  ASP A 198     -32.907  30.700 -17.363  1.00 54.07           H  
ATOM   2548  HB2 ASP A 198     -34.601  32.947 -17.402  1.00 40.10           H  
ATOM   2549  HB3 ASP A 198     -33.480  32.810 -16.283  1.00 40.10           H  
ATOM   2550  N   VAL A 199     -35.745  30.294 -15.989  1.00 53.89           N  
ANISOU 2550  N   VAL A 199     6721   7532   6223    867   -446   -184       N  
ATOM   2551  CA  VAL A 199     -36.430  29.637 -14.881  1.00 57.05           C  
ANISOU 2551  CA  VAL A 199     7110   7983   6583    881   -376   -261       C  
ATOM   2552  C   VAL A 199     -35.843  28.242 -14.694  1.00 50.98           C  
ANISOU 2552  C   VAL A 199     6400   7241   5730    850   -269   -223       C  
ATOM   2553  O   VAL A 199     -35.562  27.793 -13.576  1.00 53.58           O  
ANISOU 2553  O   VAL A 199     6741   7594   6022    868   -217   -245       O  
ATOM   2554  CB  VAL A 199     -37.943  29.512 -15.175  1.00 47.93           C  
ANISOU 2554  CB  VAL A 199     5912   6859   5441    867   -376   -320       C  
ATOM   2555  CG1 VAL A 199     -38.636  28.648 -14.135  1.00 38.21           C  
ANISOU 2555  CG1 VAL A 199     4668   5690   4159    869   -285   -379       C  
ATOM   2556  CG2 VAL A 199     -38.587  30.882 -15.246  1.00 39.38           C  
ANISOU 2556  CG2 VAL A 199     4764   5747   4451    903   -487   -370       C  
ATOM   2557  H   VAL A 199     -36.272  30.570 -16.610  1.00 64.55           H  
ATOM   2558  HA  VAL A 199     -36.305  30.151 -14.056  1.00 68.35           H  
ATOM   2559  HB  VAL A 199     -38.060  29.082 -16.048  1.00 57.40           H  
ATOM   2560 HG11 VAL A 199     -39.570  28.592 -14.348  1.00 45.73           H  
ATOM   2561 HG12 VAL A 199     -38.244  27.771 -14.147  1.00 45.73           H  
ATOM   2562 HG13 VAL A 199     -38.520  29.047 -13.270  1.00 45.73           H  
ATOM   2563 HG21 VAL A 199     -39.524  30.778 -15.429  1.00 47.14           H  
ATOM   2564 HG22 VAL A 199     -38.465  31.328 -14.404  1.00 47.14           H  
ATOM   2565 HG23 VAL A 199     -38.170  31.387 -15.948  1.00 47.14           H  
ATOM   2566  N   VAL A 200     -35.648  27.570 -15.819  1.00 39.15           N  
ANISOU 2566  N   VAL A 200     4938   5736   4203    806   -243   -166       N  
ATOM   2567  CA  VAL A 200     -35.185  26.196 -15.844  1.00 56.30           C  
ANISOU 2567  CA  VAL A 200     7161   7925   6308    774   -152   -136       C  
ATOM   2568  C   VAL A 200     -33.703  26.145 -15.461  1.00 46.64           C  
ANISOU 2568  C   VAL A 200     5974   6675   5072    789   -139    -86       C  
ATOM   2569  O   VAL A 200     -33.286  25.344 -14.611  1.00 40.17           O  
ANISOU 2569  O   VAL A 200     5181   5866   4215    790    -78    -88       O  
ATOM   2570  CB  VAL A 200     -35.429  25.607 -17.243  1.00 63.08           C  
ANISOU 2570  CB  VAL A 200     8041   8784   7143    732   -144   -104       C  
ATOM   2571  CG1 VAL A 200     -35.083  24.132 -17.287  1.00 34.10           C  
ANISOU 2571  CG1 VAL A 200     4415   5125   3415    703    -59    -89       C  
ATOM   2572  CG2 VAL A 200     -36.889  25.836 -17.651  1.00 45.22           C  
ANISOU 2572  CG2 VAL A 200     5737   6537   4908    722   -178   -154       C  
ATOM   2573  H   VAL A 200     -35.781  27.901 -16.602  1.00 46.87           H  
ATOM   2574  HA  VAL A 200     -35.693  25.668 -15.192  1.00 67.45           H  
ATOM   2575  HB  VAL A 200     -34.858  26.072 -17.889  1.00 75.58           H  
ATOM   2576 HG11 VAL A 200     -35.247  23.799 -18.172  1.00 40.80           H  
ATOM   2577 HG12 VAL A 200     -34.157  24.022 -17.061  1.00 40.80           H  
ATOM   2578 HG13 VAL A 200     -35.633  23.664 -16.653  1.00 40.80           H  
ATOM   2579 HG21 VAL A 200     -37.030  25.465 -18.525  1.00 54.15           H  
ATOM   2580 HG22 VAL A 200     -37.462  25.403 -17.014  1.00 54.15           H  
ATOM   2581 HG23 VAL A 200     -37.065  26.779 -17.662  1.00 54.15           H  
ATOM   2582  N   ARG A 201     -32.919  27.019 -16.085  1.00 37.40           N  
ANISOU 2582  N   ARG A 201     4802   5469   3940    798   -200    -36       N  
ATOM   2583  CA  ARG A 201     -31.530  27.227 -15.697  1.00 52.86           C  
ANISOU 2583  CA  ARG A 201     6780   7394   5911    817   -205      9       C  
ATOM   2584  C   ARG A 201     -31.446  27.327 -14.179  1.00 58.39           C  
ANISOU 2584  C   ARG A 201     7474   8098   6615    856   -200    -42       C  
ATOM   2585  O   ARG A 201     -30.632  26.653 -13.529  1.00 45.85           O  
ANISOU 2585  O   ARG A 201     5920   6506   4995    860   -154    -27       O  
ATOM   2586  CB  ARG A 201     -31.007  28.519 -16.329  1.00 56.47           C  
ANISOU 2586  CB  ARG A 201     7210   7809   6437    828   -295     59       C  
ATOM   2587  CG  ARG A 201     -29.635  28.955 -15.843  1.00 69.61           C  
ANISOU 2587  CG  ARG A 201     8878   9429   8141    852   -319    102       C  
ATOM   2588  CD  ARG A 201     -29.333  30.391 -16.248  1.00 87.53           C  
ANISOU 2588  CD  ARG A 201    11104  11650  10503    866   -426    143       C  
ATOM   2589  NE  ARG A 201     -30.215  31.348 -15.584  1.00 90.29           N  
ANISOU 2589  NE  ARG A 201    11407  11985  10913    904   -506     69       N  
ATOM   2590  CZ  ARG A 201     -30.145  32.666 -15.740  1.00 94.58           C  
ANISOU 2590  CZ  ARG A 201    11904  12476  11557    924   -618     85       C  
ATOM   2591  NH1 ARG A 201     -29.230  33.196 -16.542  1.00 95.05           N  
ANISOU 2591  NH1 ARG A 201    11955  12494  11665    903   -660    187       N  
ATOM   2592  NH2 ARG A 201     -30.990  33.457 -15.093  1.00103.32           N  
ANISOU 2592  NH2 ARG A 201    12966  13572  12720    964   -691      0       N  
ATOM   2593  H   ARG A 201     -33.175  27.510 -16.748  1.00 44.77           H  
ATOM   2594  HA  ARG A 201     -30.978  26.476 -16.000  1.00 63.32           H  
ATOM   2595  HB2 ARG A 201     -30.951  28.393 -17.289  1.00 67.65           H  
ATOM   2596  HB3 ARG A 201     -31.630  29.235 -16.130  1.00 67.65           H  
ATOM   2597  HG2 ARG A 201     -29.606  28.899 -14.875  1.00 83.41           H  
ATOM   2598  HG3 ARG A 201     -28.959  28.379 -16.234  1.00 83.41           H  
ATOM   2599  HD2 ARG A 201     -28.419  30.605 -16.006  1.00104.92           H  
ATOM   2600  HD3 ARG A 201     -29.454  30.483 -17.206  1.00104.92           H  
ATOM   2601  HE  ARG A 201     -30.820  31.037 -15.058  1.00108.23           H  
ATOM   2602 HH11 ARG A 201     -28.680  32.686 -16.963  1.00113.95           H  
ATOM   2603 HH12 ARG A 201     -29.187  34.049 -16.641  1.00113.95           H  
ATOM   2604 HH21 ARG A 201     -31.584  33.117 -14.572  1.00123.87           H  
ATOM   2605 HH22 ARG A 201     -30.944  34.310 -15.194  1.00123.87           H  
ATOM   2606  N   ASN A 202     -32.317  28.165 -13.625  1.00 43.13           N  
ANISOU 2606  N   ASN A 202     5495   6174   4717    888   -252   -108       N  
ATOM   2607  CA  ASN A 202     -32.345  28.421 -12.193  1.00 44.96           C  
ANISOU 2607  CA  ASN A 202     5714   6423   4946    936   -258   -170       C  
ATOM   2608  C   ASN A 202     -32.706  27.181 -11.374  1.00 45.40           C  
ANISOU 2608  C   ASN A 202     5797   6535   4920    921   -159   -192       C  
ATOM   2609  O   ASN A 202     -31.979  26.815 -10.441  1.00 42.59           O  
ANISOU 2609  O   ASN A 202     5470   6183   4531    940   -133   -187       O  
ATOM   2610  CB  ASN A 202     -33.294  29.584 -11.885  1.00 56.02           C  
ANISOU 2610  CB  ASN A 202     7051   7829   6404    976   -335   -247       C  
ATOM   2611  CG  ASN A 202     -32.765  30.915 -12.394  1.00 70.62           C  
ANISOU 2611  CG  ASN A 202     8872   9609   8351    999   -451   -222       C  
ATOM   2612  OD1 ASN A 202     -31.579  31.042 -12.701  1.00 73.11           O  
ANISOU 2612  OD1 ASN A 202     9211   9878   8690    993   -470   -150       O  
ATOM   2613  ND2 ASN A 202     -33.637  31.914 -12.478  1.00 78.00           N  
ANISOU 2613  ND2 ASN A 202     9749  10535   9354   1024   -531   -278       N  
ATOM   2614  H   ASN A 202     -32.910  28.604 -14.067  1.00 51.64           H  
ATOM   2615  HA  ASN A 202     -31.447  28.699 -11.915  1.00 53.84           H  
ATOM   2616  HB2 ASN A 202     -34.149  29.417 -12.312  1.00 67.10           H  
ATOM   2617  HB3 ASN A 202     -33.410  29.653 -10.924  1.00 67.10           H  
ATOM   2618 HD21 ASN A 202     -33.382  32.685 -12.761  1.00 93.49           H  
ATOM   2619 HD22 ASN A 202     -34.456  31.789 -12.250  1.00 93.49           H  
ATOM   2620  N   ARG A 203     -33.812  26.522 -11.711  1.00 51.48           N  
ANISOU 2620  N   ARG A 203     6554   7345   5660    887   -110   -211       N  
ATOM   2621  CA  ARG A 203     -34.173  25.309 -10.979  1.00 53.66           C  
ANISOU 2621  CA  ARG A 203     6849   7670   5868    865    -19   -217       C  
ATOM   2622  C   ARG A 203     -33.031  24.303 -11.006  1.00 45.33           C  
ANISOU 2622  C   ARG A 203     5855   6589   4780    840     28   -150       C  
ATOM   2623  O   ARG A 203     -32.756  23.653 -10.001  1.00 41.44           O  
ANISOU 2623  O   ARG A 203     5385   6118   4241    844     73   -145       O  
ATOM   2624  CB  ARG A 203     -35.455  24.663 -11.515  1.00 47.91           C  
ANISOU 2624  CB  ARG A 203     6096   6975   5131    823     22   -234       C  
ATOM   2625  CG  ARG A 203     -36.748  25.327 -11.052  1.00 67.18           C  
ANISOU 2625  CG  ARG A 203     8471   9464   7593    847      5   -311       C  
ATOM   2626  CD  ARG A 203     -36.682  25.822  -9.609  1.00 63.39           C  
ANISOU 2626  CD  ARG A 203     7971   9027   7086    901      6   -363       C  
ATOM   2627  NE  ARG A 203     -36.648  24.738  -8.631  1.00 59.25           N  
ANISOU 2627  NE  ARG A 203     7471   8555   6485    885     95   -343       N  
ATOM   2628  CZ  ARG A 203     -36.421  24.913  -7.332  1.00 71.52           C  
ANISOU 2628  CZ  ARG A 203     9026  10159   7992    927    109   -373       C  
ATOM   2629  NH1 ARG A 203     -36.192  26.129  -6.853  1.00 78.31           N  
ANISOU 2629  NH1 ARG A 203     9861  11016   8876    993     37   -434       N  
ATOM   2630  NH2 ARG A 203     -36.416  23.875  -6.509  1.00 64.67           N  
ANISOU 2630  NH2 ARG A 203     8182   9341   7051    904    190   -340       N  
ATOM   2631  H   ARG A 203     -34.361  26.754 -12.339  1.00 61.66           H  
ATOM   2632  HA  ARG A 203     -34.334  25.548 -10.042  1.00 64.27           H  
ATOM   2633  HB2 ARG A 203     -35.438  24.700 -12.484  1.00 57.37           H  
ATOM   2634  HB3 ARG A 203     -35.480  23.738 -11.225  1.00 57.37           H  
ATOM   2635  HG2 ARG A 203     -36.932  26.091 -11.621  1.00 80.51           H  
ATOM   2636  HG3 ARG A 203     -37.472  24.685 -11.115  1.00 80.51           H  
ATOM   2637  HD2 ARG A 203     -35.878  26.352  -9.494  1.00 75.95           H  
ATOM   2638  HD3 ARG A 203     -37.465  26.364  -9.426  1.00 75.95           H  
ATOM   2639  HE  ARG A 203     -36.721  23.931  -8.922  1.00 70.98           H  
ATOM   2640 HH11 ARG A 203     -36.197  26.807  -7.381  1.00 93.85           H  
ATOM   2641 HH12 ARG A 203     -36.044  26.239  -6.013  1.00 93.85           H  
ATOM   2642 HH21 ARG A 203     -36.560  23.084  -6.813  1.00 77.49           H  
ATOM   2643 HH22 ARG A 203     -36.263  23.992  -5.670  1.00 77.49           H  
ATOM   2644  N   ILE A 204     -32.367  24.166 -12.151  1.00 43.23           N  
ANISOU 2644  N   ILE A 204     5613   6279   4534    816     16    -99       N  
ATOM   2645  CA  ILE A 204     -31.229  23.257 -12.233  1.00 48.11           C  
ANISOU 2645  CA  ILE A 204     6281   6868   5130    799     56    -45       C  
ATOM   2646  C   ILE A 204     -30.111  23.709 -11.300  1.00 47.29           C  
ANISOU 2646  C   ILE A 204     6193   6739   5037    839     29    -34       C  
ATOM   2647  O   ILE A 204     -29.512  22.898 -10.596  1.00 44.20           O  
ANISOU 2647  O   ILE A 204     5836   6344   4614    836     68    -14       O  
ATOM   2648  CB  ILE A 204     -30.686  23.150 -13.659  1.00 54.27           C  
ANISOU 2648  CB  ILE A 204     7076   7617   5926    774     48      0       C  
ATOM   2649  CG1 ILE A 204     -31.709  22.451 -14.550  1.00 45.14           C  
ANISOU 2649  CG1 ILE A 204     5915   6484   4750    735     76    -14       C  
ATOM   2650  CG2 ILE A 204     -29.380  22.375 -13.664  1.00 46.18           C  
ANISOU 2650  CG2 ILE A 204     6095   6562   4891    768     81     47       C  
ATOM   2651  CD1 ILE A 204     -31.357  22.475 -16.012  1.00 43.32           C  
ANISOU 2651  CD1 ILE A 204     5696   6241   4521    717     62     19       C  
ATOM   2652  H   ILE A 204     -32.558  24.579 -12.889  1.00 51.77           H  
ATOM   2653  HA  ILE A 204     -31.515  22.363 -11.951  1.00 57.62           H  
ATOM   2654  HB  ILE A 204     -30.525  24.042 -14.003  1.00 65.01           H  
ATOM   2655 HG12 ILE A 204     -31.779  21.523 -14.277  1.00 54.05           H  
ATOM   2656 HG13 ILE A 204     -32.568  22.890 -14.444  1.00 54.05           H  
ATOM   2657 HG21 ILE A 204     -29.055  22.318 -14.566  1.00 55.31           H  
ATOM   2658 HG22 ILE A 204     -28.742  22.835 -13.114  1.00 55.31           H  
ATOM   2659 HG23 ILE A 204     -29.538  21.494 -13.317  1.00 55.31           H  
ATOM   2660 HD11 ILE A 204     -32.042  22.020 -16.506  1.00 51.86           H  
ATOM   2661 HD12 ILE A 204     -31.295  23.388 -16.303  1.00 51.86           H  
ATOM   2662 HD13 ILE A 204     -30.514  22.033 -16.137  1.00 51.86           H  
ATOM   2663  N   ALA A 205     -29.820  25.005 -11.306  1.00 43.37           N  
ANISOU 2663  N   ALA A 205     5670   6219   4592    877    -47    -44       N  
ATOM   2664  CA  ALA A 205     -28.858  25.556 -10.360  1.00 50.55           C  
ANISOU 2664  CA  ALA A 205     6586   7100   5522    922    -89    -46       C  
ATOM   2665  C   ALA A 205     -29.219  25.226  -8.905  1.00 58.56           C  
ANISOU 2665  C   ALA A 205     7609   8161   6481    947    -62    -93       C  
ATOM   2666  O   ALA A 205     -28.362  24.802  -8.129  1.00 48.61           O  
ANISOU 2666  O   ALA A 205     6383   6887   5198    960    -51    -75       O  
ATOM   2667  CB  ALA A 205     -28.751  27.063 -10.542  1.00 43.25           C  
ANISOU 2667  CB  ALA A 205     5618   6141   4675    960   -188    -62       C  
ATOM   2668  H   ALA A 205     -30.155  25.584 -11.861  1.00 51.93           H  
ATOM   2669  HA  ALA A 205     -27.976  25.169 -10.545  1.00 60.55           H  
ATOM   2670  HB1 ALA A 205     -28.114  27.408  -9.912  1.00 51.79           H  
ATOM   2671  HB2 ALA A 205     -28.460  27.249 -11.438  1.00 51.79           H  
ATOM   2672  HB3 ALA A 205     -29.612  27.457 -10.387  1.00 51.79           H  
ATOM   2673  N   GLU A 206     -30.486  25.415  -8.545  1.00 45.76           N  
ANISOU 2673  N   GLU A 206     5953   6598   4835    955    -51   -153       N  
ATOM   2674  CA  GLU A 206     -30.890  25.428  -7.136  1.00 52.59           C  
ANISOU 2674  CA  GLU A 206     6812   7523   5645    992    -36   -207       C  
ATOM   2675  C   GLU A 206     -31.421  24.121  -6.542  1.00 62.70           C  
ANISOU 2675  C   GLU A 206     8115   8865   6844    954     59   -190       C  
ATOM   2676  O   GLU A 206     -31.686  24.065  -5.339  1.00 70.73           O  
ANISOU 2676  O   GLU A 206     9130   9943   7801    982     79   -222       O  
ATOM   2677  CB  GLU A 206     -31.965  26.496  -6.928  1.00 37.96           C  
ANISOU 2677  CB  GLU A 206     4897   5709   3816   1031    -81   -292       C  
ATOM   2678  CG  GLU A 206     -31.562  27.885  -7.392  1.00 59.94           C  
ANISOU 2678  CG  GLU A 206     7650   8430   6694   1071   -191   -312       C  
ATOM   2679  CD  GLU A 206     -32.719  28.660  -8.002  1.00 85.80           C  
ANISOU 2679  CD  GLU A 206    10864  11716  10019   1075   -231   -363       C  
ATOM   2680  OE1 GLU A 206     -33.887  28.305  -7.736  1.00 92.09           O  
ANISOU 2680  OE1 GLU A 206    11633  12581  10774   1066   -179   -409       O  
ATOM   2681  OE2 GLU A 206     -32.458  29.624  -8.752  1.00 80.33           O  
ANISOU 2681  OE2 GLU A 206    10148  10961   9414   1084   -317   -352       O  
ATOM   2682  H   GLU A 206     -31.133  25.563  -9.102  1.00 54.79           H  
ATOM   2683  HA  GLU A 206     -30.112  25.691  -6.601  1.00 62.99           H  
ATOM   2684  HB2 GLU A 206     -32.758  26.238  -7.423  1.00 45.43           H  
ATOM   2685  HB3 GLU A 206     -32.172  26.549  -5.982  1.00 45.43           H  
ATOM   2686  HG2 GLU A 206     -31.232  28.389  -6.631  1.00 71.81           H  
ATOM   2687  HG3 GLU A 206     -30.867  27.805  -8.063  1.00 71.81           H  
ATOM   2688  N   ASP A 207     -31.594  23.079  -7.349  1.00 53.17           N  
ANISOU 2688  N   ASP A 207     6925   7645   5634    893    114   -140       N  
ATOM   2689  CA  ASP A 207     -32.264  21.879  -6.845  1.00 53.50           C  
ANISOU 2689  CA  ASP A 207     6974   7738   5617    852    195   -120       C  
ATOM   2690  C   ASP A 207     -31.529  20.571  -7.136  1.00 48.43           C  
ANISOU 2690  C   ASP A 207     6382   7051   4967    805    236    -48       C  
ATOM   2691  O   ASP A 207     -31.414  20.141  -8.283  1.00 43.88           O  
ANISOU 2691  O   ASP A 207     5813   6430   4428    770    240    -23       O  
ATOM   2692  CB  ASP A 207     -33.689  21.798  -7.388  1.00 59.24           C  
ANISOU 2692  CB  ASP A 207     7651   8504   6353    823    222   -151       C  
ATOM   2693  CG  ASP A 207     -34.539  20.809  -6.623  1.00 79.59           C  
ANISOU 2693  CG  ASP A 207    10216  11149   8876    789    301   -137       C  
ATOM   2694  OD1 ASP A 207     -33.974  19.838  -6.085  1.00 85.80           O  
ANISOU 2694  OD1 ASP A 207    11045  11930   9625    765    339    -81       O  
ATOM   2695  OD2 ASP A 207     -35.768  21.004  -6.546  1.00 90.17           O  
ANISOU 2695  OD2 ASP A 207    11501  12545  10214    785    322   -179       O  
ATOM   2696  H   ASP A 207     -31.342  23.038  -8.170  1.00 63.69           H  
ATOM   2697  HA  ASP A 207     -32.331  21.958  -5.871  1.00 64.09           H  
ATOM   2698  HB2 ASP A 207     -34.106  22.672  -7.317  1.00 70.98           H  
ATOM   2699  HB3 ASP A 207     -33.661  21.517  -8.315  1.00 70.98           H  
ATOM   2700  N   LEU A 208     -31.059  19.932  -6.070  1.00 50.51           N  
ANISOU 2700  N   LEU A 208     6679   7330   5183    806    262    -17       N  
ATOM   2701  CA  LEU A 208     -30.342  18.671  -6.173  1.00 45.72           C  
ANISOU 2701  CA  LEU A 208     6118   6677   4577    764    293     49       C  
ATOM   2702  C   LEU A 208     -31.266  17.566  -6.691  1.00 50.59           C  
ANISOU 2702  C   LEU A 208     6721   7303   5200    701    347     72       C  
ATOM   2703  O   LEU A 208     -30.846  16.708  -7.467  1.00 52.99           O  
ANISOU 2703  O   LEU A 208     7045   7549   5538    667    355    105       O  
ATOM   2704  CB  LEU A 208     -29.747  18.318  -4.806  1.00 46.14           C  
ANISOU 2704  CB  LEU A 208     6206   6749   4576    781    299     78       C  
ATOM   2705  CG  LEU A 208     -29.142  16.936  -4.542  1.00 56.94           C  
ANISOU 2705  CG  LEU A 208     7618   8078   5938    738    328    150       C  
ATOM   2706  CD1 LEU A 208     -28.069  16.556  -5.551  1.00 58.14           C  
ANISOU 2706  CD1 LEU A 208     7796   8136   6159    727    305    174       C  
ATOM   2707  CD2 LEU A 208     -28.573  16.921  -3.135  1.00 54.34           C  
ANISOU 2707  CD2 LEU A 208     7323   7776   5547    767    317    171       C  
ATOM   2708  H   LEU A 208     -31.146  20.215  -5.263  1.00 60.50           H  
ATOM   2709  HA  LEU A 208     -29.603  18.773  -6.809  1.00 54.75           H  
ATOM   2710  HB2 LEU A 208     -29.045  18.961  -4.623  1.00 55.25           H  
ATOM   2711  HB3 LEU A 208     -30.451  18.435  -4.148  1.00 55.25           H  
ATOM   2712  HG  LEU A 208     -29.845  16.270  -4.587  1.00 68.21           H  
ATOM   2713 HD11 LEU A 208     -27.730  15.684  -5.333  1.00 69.66           H  
ATOM   2714 HD12 LEU A 208     -28.456  16.546  -6.430  1.00 69.66           H  
ATOM   2715 HD13 LEU A 208     -27.360  17.202  -5.512  1.00 69.66           H  
ATOM   2716 HD21 LEU A 208     -28.191  16.058  -2.962  1.00 65.09           H  
ATOM   2717 HD22 LEU A 208     -27.896  17.599  -3.064  1.00 65.09           H  
ATOM   2718 HD23 LEU A 208     -29.280  17.098  -2.510  1.00 65.09           H  
ATOM   2719  N   SER A 209     -32.524  17.598  -6.264  1.00 41.80           N  
ANISOU 2719  N   SER A 209     5564   6261   4056    690    382     50       N  
ATOM   2720  CA  SER A 209     -33.536  16.656  -6.741  1.00 56.21           C  
ANISOU 2720  CA  SER A 209     7363   8095   5900    630    427     68       C  
ATOM   2721  C   SER A 209     -33.619  16.605  -8.268  1.00 61.36           C  
ANISOU 2721  C   SER A 209     8010   8690   6614    612    402     51       C  
ATOM   2722  O   SER A 209     -33.424  15.546  -8.883  1.00 54.08           O  
ANISOU 2722  O   SER A 209     7108   7719   5723    571    414     83       O  
ATOM   2723  CB  SER A 209     -34.909  17.028  -6.177  1.00 54.80           C  
ANISOU 2723  CB  SER A 209     7124   8006   5691    631    461     33       C  
ATOM   2724  OG  SER A 209     -34.895  17.038  -4.761  1.00 70.15           O  
ANISOU 2724  OG  SER A 209     9072  10021   7561    650    491     48       O  
ATOM   2725  H   SER A 209     -32.822  18.164  -5.689  1.00 50.04           H  
ATOM   2726  HA  SER A 209     -33.311  15.757  -6.420  1.00 67.34           H  
ATOM   2727  HB2 SER A 209     -35.150  17.912  -6.496  1.00 65.65           H  
ATOM   2728  HB3 SER A 209     -35.561  16.378  -6.481  1.00 65.65           H  
ATOM   2729  HG  SER A 209     -34.148  16.841  -4.487  1.00 84.07           H  
ATOM   2730  N   LEU A 210     -33.930  17.748  -8.872  1.00 39.63           N  
ANISOU 2730  N   LEU A 210     5230   5946   3880    643    363     -1       N  
ATOM   2731  CA  LEU A 210     -34.056  17.844 -10.321  1.00 34.85           C  
ANISOU 2731  CA  LEU A 210     4620   5300   3321    630    335    -16       C  
ATOM   2732  C   LEU A 210     -32.822  17.243 -11.001  1.00 47.29           C  
ANISOU 2732  C   LEU A 210     6245   6810   4912    622    326     20       C  
ATOM   2733  O   LEU A 210     -32.931  16.442 -11.941  1.00 41.84           O  
ANISOU 2733  O   LEU A 210     5563   6089   4244    590    333     25       O  
ATOM   2734  CB  LEU A 210     -34.251  19.310 -10.726  1.00 42.72           C  
ANISOU 2734  CB  LEU A 210     5588   6308   4335    672    280    -63       C  
ATOM   2735  CG  LEU A 210     -34.362  19.647 -12.216  1.00 47.99           C  
ANISOU 2735  CG  LEU A 210     6250   6943   5039    664    240    -73       C  
ATOM   2736  CD1 LEU A 210     -35.495  18.880 -12.882  1.00 40.22           C  
ANISOU 2736  CD1 LEU A 210     5244   5967   4071    620    262    -87       C  
ATOM   2737  CD2 LEU A 210     -34.555  21.145 -12.399  1.00 39.57           C  
ANISOU 2737  CD2 LEU A 210     5151   5884   3997    704    177   -109       C  
ATOM   2738  H   LEU A 210     -34.074  18.489  -8.460  1.00 47.44           H  
ATOM   2739  HA  LEU A 210     -34.844  17.338 -10.611  1.00 41.70           H  
ATOM   2740  HB2 LEU A 210     -35.064  19.628 -10.304  1.00 51.14           H  
ATOM   2741  HB3 LEU A 210     -33.499  19.815 -10.379  1.00 51.14           H  
ATOM   2742  HG  LEU A 210     -33.535  19.397 -12.656  1.00 57.47           H  
ATOM   2743 HD11 LEU A 210     -35.530  19.119 -13.811  1.00 48.15           H  
ATOM   2744 HD12 LEU A 210     -35.329  17.938 -12.792  1.00 48.15           H  
ATOM   2745 HD13 LEU A 210     -36.322  19.109 -12.452  1.00 48.15           H  
ATOM   2746 HD21 LEU A 210     -34.623  21.338 -13.337  1.00 47.36           H  
ATOM   2747 HD22 LEU A 210     -35.360  21.413 -11.950  1.00 47.36           H  
ATOM   2748 HD23 LEU A 210     -33.801  21.605 -12.024  1.00 47.36           H  
ATOM   2749  N   ARG A 211     -31.647  17.611 -10.500  1.00 50.32           N  
ANISOU 2749  N   ARG A 211     6659   7173   5286    655    308     39       N  
ATOM   2750  CA  ARG A 211     -30.393  17.127 -11.060  1.00 50.99           C  
ANISOU 2750  CA  ARG A 211     6784   7199   5390    654    301     70       C  
ATOM   2751  C   ARG A 211     -30.266  15.604 -10.907  1.00 49.19           C  
ANISOU 2751  C   ARG A 211     6579   6942   5167    613    339    102       C  
ATOM   2752  O   ARG A 211     -29.842  14.907 -11.843  1.00 44.97           O  
ANISOU 2752  O   ARG A 211     6060   6366   4659    598    340    105       O  
ATOM   2753  CB  ARG A 211     -29.212  17.871 -10.422  1.00 48.48           C  
ANISOU 2753  CB  ARG A 211     6486   6863   5073    698    270     84       C  
ATOM   2754  CG  ARG A 211     -29.238  19.381 -10.706  1.00 47.69           C  
ANISOU 2754  CG  ARG A 211     6358   6773   4990    737    218     57       C  
ATOM   2755  CD  ARG A 211     -27.945  20.088 -10.314  1.00 48.39           C  
ANISOU 2755  CD  ARG A 211     6460   6825   5099    778    176     74       C  
ATOM   2756  NE  ARG A 211     -27.561  19.809  -8.935  1.00 62.39           N  
ANISOU 2756  NE  ARG A 211     8257   8604   6845    796    181     81       N  
ATOM   2757  CZ  ARG A 211     -27.970  20.502  -7.876  1.00 54.32           C  
ANISOU 2757  CZ  ARG A 211     7221   7622   5795    830    161     47       C  
ATOM   2758  NH1 ARG A 211     -28.789  21.534  -8.023  1.00 33.09           N  
ANISOU 2758  NH1 ARG A 211     4490   4965   3116    852    130      0       N  
ATOM   2759  NH2 ARG A 211     -27.561  20.161  -6.662  1.00 57.86           N  
ANISOU 2759  NH2 ARG A 211     7697   8081   6206    846    166     58       N  
ATOM   2760  H   ARG A 211     -31.550  18.144  -9.832  1.00 60.26           H  
ATOM   2761  HA  ARG A 211     -30.383  17.328 -12.020  1.00 61.07           H  
ATOM   2762  HB2 ARG A 211     -29.242  17.746  -9.461  1.00 58.07           H  
ATOM   2763  HB3 ARG A 211     -28.384  17.514 -10.778  1.00 58.07           H  
ATOM   2764  HG2 ARG A 211     -29.379  19.521 -11.655  1.00 57.11           H  
ATOM   2765  HG3 ARG A 211     -29.962  19.784 -10.201  1.00 57.11           H  
ATOM   2766  HD2 ARG A 211     -27.229  19.784 -10.894  1.00 57.95           H  
ATOM   2767  HD3 ARG A 211     -28.065  21.046 -10.407  1.00 57.95           H  
ATOM   2768  HE  ARG A 211     -27.029  19.148  -8.796  1.00 74.76           H  
ATOM   2769 HH11 ARG A 211     -29.058  21.760  -8.808  1.00 39.59           H  
ATOM   2770 HH12 ARG A 211     -29.050  21.978  -7.334  1.00 39.59           H  
ATOM   2771 HH21 ARG A 211     -27.030  19.492  -6.559  1.00 69.32           H  
ATOM   2772 HH22 ARG A 211     -27.825  20.609  -5.977  1.00 69.32           H  
ATOM   2773  N   ARG A 212     -30.656  15.084  -9.745  1.00 43.79           N  
ANISOU 2773  N   ARG A 212     5896   6283   4459    597    366    125       N  
ATOM   2774  CA  ARG A 212     -30.656  13.637  -9.532  1.00 36.58           C  
ANISOU 2774  CA  ARG A 212     4998   5338   3561    552    393    165       C  
ATOM   2775  C   ARG A 212     -31.553  12.966 -10.565  1.00 45.50           C  
ANISOU 2775  C   ARG A 212     6103   6455   4728    513    402    145       C  
ATOM   2776  O   ARG A 212     -31.175  11.957 -11.173  1.00 52.87           O  
ANISOU 2776  O   ARG A 212     7053   7333   5701    491    398    152       O  
ATOM   2777  CB  ARG A 212     -31.160  13.266  -8.134  1.00 44.79           C  
ANISOU 2777  CB  ARG A 212     6033   6423   4562    534    425    204       C  
ATOM   2778  CG  ARG A 212     -30.233  13.593  -6.961  1.00 35.76           C  
ANISOU 2778  CG  ARG A 212     4923   5287   3377    568    413    231       C  
ATOM   2779  CD  ARG A 212     -30.760  12.898  -5.700  1.00 37.66           C  
ANISOU 2779  CD  ARG A 212     5162   5575   3572    537    450    284       C  
ATOM   2780  NE  ARG A 212     -30.179  13.386  -4.448  1.00 58.75           N  
ANISOU 2780  NE  ARG A 212     7860   8283   6180    575    440    299       N  
ATOM   2781  CZ  ARG A 212     -29.343  12.691  -3.679  1.00 69.06           C  
ANISOU 2781  CZ  ARG A 212     9208   9558   7473    568    431    358       C  
ATOM   2782  NH1 ARG A 212     -28.968  11.465  -4.026  1.00 47.56           N  
ANISOU 2782  NH1 ARG A 212     6504   6762   4806    523    429    408       N  
ATOM   2783  NH2 ARG A 212     -28.879  13.223  -2.554  1.00 65.10           N  
ANISOU 2783  NH2 ARG A 212     8731   9098   6906    608    416    364       N  
ATOM   2784  H   ARG A 212     -30.923  15.543  -9.068  1.00 52.43           H  
ATOM   2785  HA  ARG A 212     -29.745  13.291  -9.637  1.00 43.78           H  
ATOM   2786  HB2 ARG A 212     -31.995  13.734  -7.979  1.00 53.63           H  
ATOM   2787  HB3 ARG A 212     -31.321  12.309  -8.114  1.00 53.63           H  
ATOM   2788  HG2 ARG A 212     -29.340  13.265  -7.147  1.00 42.79           H  
ATOM   2789  HG3 ARG A 212     -30.223  14.550  -6.808  1.00 42.79           H  
ATOM   2790  HD2 ARG A 212     -31.719  13.031  -5.651  1.00 45.08           H  
ATOM   2791  HD3 ARG A 212     -30.564  11.950  -5.764  1.00 45.08           H  
ATOM   2792  HE  ARG A 212     -30.393  14.179  -4.191  1.00 70.39           H  
ATOM   2793 HH11 ARG A 212     -29.267  11.114  -4.752  1.00 56.96           H  
ATOM   2794 HH12 ARG A 212     -28.427  11.023  -3.525  1.00 56.96           H  
ATOM   2795 HH21 ARG A 212     -29.116  14.016  -2.324  1.00 78.01           H  
ATOM   2796 HH22 ARG A 212     -28.336  12.775  -2.059  1.00 78.01           H  
ATOM   2797  N   PHE A 213     -32.747  13.521 -10.759  1.00 38.07           N  
ANISOU 2797  N   PHE A 213     5121   5564   3780    508    407    113       N  
ATOM   2798  CA  PHE A 213     -33.692  12.929 -11.703  1.00 37.17           C  
ANISOU 2798  CA  PHE A 213     4981   5438   3705    472    407     90       C  
ATOM   2799  C   PHE A 213     -33.128  12.943 -13.112  1.00 36.15           C  
ANISOU 2799  C   PHE A 213     4872   5268   3597    486    375     57       C  
ATOM   2800  O   PHE A 213     -33.272  11.967 -13.857  1.00 37.72           O  
ANISOU 2800  O   PHE A 213     5073   5428   3831    461    369     46       O  
ATOM   2801  CB  PHE A 213     -35.056  13.634 -11.693  1.00 21.31           C  
ANISOU 2801  CB  PHE A 213     2919   3487   1692    469    412     56       C  
ATOM   2802  CG  PHE A 213     -36.133  12.851 -12.406  1.00 39.73           C  
ANISOU 2802  CG  PHE A 213     5218   5804   4072    425    413     40       C  
ATOM   2803  CD1 PHE A 213     -36.791  11.815 -11.764  1.00 51.40           C  
ANISOU 2803  CD1 PHE A 213     6671   7281   5577    377    446     80       C  
ATOM   2804  CD2 PHE A 213     -36.463  13.129 -13.724  1.00 42.28           C  
ANISOU 2804  CD2 PHE A 213     5535   6112   4418    432    376     -8       C  
ATOM   2805  CE1 PHE A 213     -37.769  11.084 -12.412  1.00 62.41           C  
ANISOU 2805  CE1 PHE A 213     8030   8652   7031    336    438     66       C  
ATOM   2806  CE2 PHE A 213     -37.443  12.399 -14.378  1.00 47.87           C  
ANISOU 2806  CE2 PHE A 213     6213   6800   5175    395    366    -28       C  
ATOM   2807  CZ  PHE A 213     -38.095  11.376 -13.720  1.00 61.69           C  
ANISOU 2807  CZ  PHE A 213     7933   8541   6963    347    396      7       C  
ATOM   2808  H   PHE A 213     -33.034  14.229 -10.351  1.00 45.57           H  
ATOM   2809  HA  PHE A 213     -33.840  11.994 -11.451  1.00 44.49           H  
ATOM   2810  HB2 PHE A 213     -35.338  13.761 -10.774  1.00 25.46           H  
ATOM   2811  HB3 PHE A 213     -34.969  14.493 -12.134  1.00 25.46           H  
ATOM   2812  HD1 PHE A 213     -36.578  11.613 -10.881  1.00 61.56           H  
ATOM   2813  HD2 PHE A 213     -36.028  13.818 -14.172  1.00 50.62           H  
ATOM   2814  HE1 PHE A 213     -38.207  10.395 -11.967  1.00 74.78           H  
ATOM   2815  HE2 PHE A 213     -37.661  12.598 -15.260  1.00 57.33           H  
ATOM   2816  HZ  PHE A 213     -38.753  10.885 -14.157  1.00 73.91           H  
ATOM   2817  N   MET A 214     -32.500  14.052 -13.490  1.00 33.09           N  
ANISOU 2817  N   MET A 214     4494   4892   3186    528    352     42       N  
ATOM   2818  CA  MET A 214     -31.902  14.136 -14.821  1.00 48.30           C  
ANISOU 2818  CA  MET A 214     6438   6796   5118    542    328     22       C  
ATOM   2819  C   MET A 214     -30.786  13.100 -15.007  1.00 45.37           C  
ANISOU 2819  C   MET A 214     6102   6372   4764    540    337     37       C  
ATOM   2820  O   MET A 214     -30.734  12.417 -16.036  1.00 39.38           O  
ANISOU 2820  O   MET A 214     5349   5592   4020    533    330      9       O  
ATOM   2821  CB  MET A 214     -31.407  15.553 -15.107  1.00 41.86           C  
ANISOU 2821  CB  MET A 214     5621   6002   4283    581    301     20       C  
ATOM   2822  CG  MET A 214     -32.534  16.577 -15.159  1.00 43.96           C  
ANISOU 2822  CG  MET A 214     5848   6309   4544    587    278     -6       C  
ATOM   2823  SD  MET A 214     -31.992  18.190 -15.752  1.00 67.80           S  
ANISOU 2823  SD  MET A 214     8861   9339   7561    626    227     -3       S  
ATOM   2824  CE  MET A 214     -31.868  17.881 -17.512  1.00 47.26           C  
ANISOU 2824  CE  MET A 214     6273   6734   4949    615    214     -9       C  
ATOM   2825  H   MET A 214     -32.427  14.772 -13.007  1.00 39.59           H  
ATOM   2826  HA  MET A 214     -32.603  13.942 -15.478  1.00 57.85           H  
ATOM   2827  HB2 MET A 214     -30.792  15.820 -14.405  1.00 50.12           H  
ATOM   2828  HB3 MET A 214     -30.954  15.562 -15.964  1.00 50.12           H  
ATOM   2829  HG2 MET A 214     -33.225  16.255 -15.759  1.00 52.63           H  
ATOM   2830  HG3 MET A 214     -32.897  16.693 -14.267  1.00 52.63           H  
ATOM   2831  HE1 MET A 214     -31.580  18.686 -17.950  1.00 56.59           H  
ATOM   2832  HE2 MET A 214     -31.229  17.180 -17.662  1.00 56.59           H  
ATOM   2833  HE3 MET A 214     -32.729  17.617 -17.844  1.00 56.59           H  
ATOM   2834  N   VAL A 215     -29.910  12.959 -14.016  1.00 41.86           N  
ANISOU 2834  N   VAL A 215     5677   5907   4319    550    347     74       N  
ATOM   2835  CA  VAL A 215     -28.896  11.906 -14.084  1.00 59.67           C  
ANISOU 2835  CA  VAL A 215     7961   8107   6605    547    351     87       C  
ATOM   2836  C   VAL A 215     -29.532  10.513 -14.195  1.00 61.25           C  
ANISOU 2836  C   VAL A 215     8155   8271   6846    505    355     80       C  
ATOM   2837  O   VAL A 215     -29.083   9.668 -14.985  1.00 54.27           O  
ANISOU 2837  O   VAL A 215     7280   7345   5995    505    345     54       O  
ATOM   2838  CB  VAL A 215     -27.958  11.945 -12.875  1.00 52.35           C  
ANISOU 2838  CB  VAL A 215     7056   7159   5677    560    353    132       C  
ATOM   2839  CG1 VAL A 215     -27.138  10.668 -12.807  1.00 38.11           C  
ANISOU 2839  CG1 VAL A 215     5274   5288   3917    549    352    146       C  
ATOM   2840  CG2 VAL A 215     -27.055  13.165 -12.958  1.00 28.74           C  
ANISOU 2840  CG2 VAL A 215     4070   4181   2669    605    338    134       C  
ATOM   2841  H   VAL A 215     -29.875  13.462 -13.304  1.00 50.11           H  
ATOM   2842  HA  VAL A 215     -28.352  12.049 -14.887  1.00 71.49           H  
ATOM   2843  HB  VAL A 215     -28.490  12.012 -12.055  1.00 62.71           H  
ATOM   2844 HG11 VAL A 215     -26.557  10.711 -12.044  1.00 45.61           H  
ATOM   2845 HG12 VAL A 215     -27.734   9.920 -12.724  1.00 45.61           H  
ATOM   2846 HG13 VAL A 215     -26.619  10.587 -13.611  1.00 45.61           H  
ATOM   2847 HG21 VAL A 215     -26.473  13.175 -12.194  1.00 34.38           H  
ATOM   2848 HG22 VAL A 215     -26.536  13.116 -13.764  1.00 34.38           H  
ATOM   2849 HG23 VAL A 215     -27.599  13.956 -12.966  1.00 34.38           H  
ATOM   2850  N   ALA A 216     -30.572  10.272 -13.401  1.00 44.32           N  
ANISOU 2850  N   ALA A 216     5990   6145   4706    471    368    103       N  
ATOM   2851  CA  ALA A 216     -31.303   9.012 -13.480  1.00 55.87           C  
ANISOU 2851  CA  ALA A 216     7437   7571   6221    425    367    107       C  
ATOM   2852  C   ALA A 216     -31.771   8.773 -14.910  1.00 57.12           C  
ANISOU 2852  C   ALA A 216     7582   7718   6401    426    343     43       C  
ATOM   2853  O   ALA A 216     -31.561   7.695 -15.468  1.00 49.96           O  
ANISOU 2853  O   ALA A 216     6681   6756   5546    415    323     20       O  
ATOM   2854  CB  ALA A 216     -32.488   9.019 -12.531  1.00 50.83           C  
ANISOU 2854  CB  ALA A 216     6764   6972   5576    388    391    143       C  
ATOM   2855  H   ALA A 216     -30.869  10.821 -12.801  1.00 53.07           H  
ATOM   2856  HA  ALA A 216     -30.709   8.276 -13.224  1.00 66.93           H  
ATOM   2857  HB1 ALA A 216     -32.950   8.181 -12.603  1.00 60.88           H  
ATOM   2858  HB2 ALA A 216     -32.168   9.141 -11.634  1.00 60.88           H  
ATOM   2859  HB3 ALA A 216     -33.075   9.739 -12.771  1.00 60.88           H  
ATOM   2860  N   LEU A 217     -32.407   9.783 -15.498  1.00 57.86           N  
ANISOU 2860  N   LEU A 217     7660   7866   6460    441    339     10       N  
ATOM   2861  CA  LEU A 217     -32.843   9.700 -16.888  1.00 50.71           C  
ANISOU 2861  CA  LEU A 217     6747   6960   5559    446    312    -50       C  
ATOM   2862  C   LEU A 217     -31.694   9.301 -17.793  1.00 53.82           C  
ANISOU 2862  C   LEU A 217     7172   7327   5949    476    300    -82       C  
ATOM   2863  O   LEU A 217     -31.802   8.346 -18.559  1.00 70.67           O  
ANISOU 2863  O   LEU A 217     9307   9426   8119    471    277   -127       O  
ATOM   2864  CB  LEU A 217     -33.419  11.034 -17.361  1.00 42.25           C  
ANISOU 2864  CB  LEU A 217     5661   5949   4444    465    302    -70       C  
ATOM   2865  CG  LEU A 217     -34.883  11.272 -16.996  1.00 56.18           C  
ANISOU 2865  CG  LEU A 217     7381   7741   6226    437    302    -74       C  
ATOM   2866  CD1 LEU A 217     -35.373  12.587 -17.569  1.00 62.55           C  
ANISOU 2866  CD1 LEU A 217     8172   8595   6998    460    279    -99       C  
ATOM   2867  CD2 LEU A 217     -35.744  10.126 -17.491  1.00 42.41           C  
ANISOU 2867  CD2 LEU A 217     5615   5958   4540    401    284   -101       C  
ATOM   2868  H   LEU A 217     -32.606  10.529 -15.105  1.00 69.32           H  
ATOM   2869  HA  LEU A 217     -33.544   9.019 -16.966  1.00 60.73           H  
ATOM   2870  HB2 LEU A 217     -32.899  11.751 -16.966  1.00 50.59           H  
ATOM   2871  HB3 LEU A 217     -33.349  11.075 -18.327  1.00 50.59           H  
ATOM   2872  HG  LEU A 217     -34.965  11.315 -16.030  1.00 67.31           H  
ATOM   2873 HD11 LEU A 217     -36.293  12.710 -17.325  1.00 74.94           H  
ATOM   2874 HD12 LEU A 217     -34.840  13.301 -17.212  1.00 74.94           H  
ATOM   2875 HD13 LEU A 217     -35.288  12.562 -18.525  1.00 74.94           H  
ATOM   2876 HD21 LEU A 217     -36.658  10.296 -17.251  1.00 50.77           H  
ATOM   2877 HD22 LEU A 217     -35.662  10.063 -18.445  1.00 50.77           H  
ATOM   2878 HD23 LEU A 217     -35.444   9.310 -17.082  1.00 50.77           H  
ATOM   2879  N   ILE A 218     -30.601  10.051 -17.714  1.00 60.67           N  
ANISOU 2879  N   ILE A 218     8061   8213   6778    511    313    -63       N  
ATOM   2880  CA  ILE A 218     -29.392   9.721 -18.461  1.00 57.04           C  
ANISOU 2880  CA  ILE A 218     7624   7736   6314    542    312    -86       C  
ATOM   2881  C   ILE A 218     -29.102   8.220 -18.370  1.00 70.66           C  
ANISOU 2881  C   ILE A 218     9354   9391   8103    528    302   -105       C  
ATOM   2882  O   ILE A 218     -29.002   7.523 -19.394  1.00 75.19           O  
ANISOU 2882  O   ILE A 218     9929   9950   8690    540    284   -167       O  
ATOM   2883  CB  ILE A 218     -28.194  10.528 -17.923  1.00 59.35           C  
ANISOU 2883  CB  ILE A 218     7929   8036   6583    570    329    -43       C  
ATOM   2884  CG1 ILE A 218     -28.359  12.004 -18.293  1.00 56.77           C  
ANISOU 2884  CG1 ILE A 218     7594   7770   6206    589    325    -31       C  
ATOM   2885  CG2 ILE A 218     -26.882   9.989 -18.466  1.00 54.91           C  
ANISOU 2885  CG2 ILE A 218     7382   7449   6033    598    336    -62       C  
ATOM   2886  CD1 ILE A 218     -27.442  12.948 -17.536  1.00 35.38           C  
ANISOU 2886  CD1 ILE A 218     4889   5064   3489    611    330     17       C  
ATOM   2887  H   ILE A 218     -30.537  10.770 -17.226  1.00 72.69           H  
ATOM   2888  HA  ILE A 218     -29.520   9.953 -19.404  1.00 68.34           H  
ATOM   2889  HB  ILE A 218     -28.181  10.453 -16.956  1.00 71.10           H  
ATOM   2890 HG12 ILE A 218     -28.174  12.109 -19.239  1.00 68.01           H  
ATOM   2891 HG13 ILE A 218     -29.273  12.270 -18.108  1.00 68.01           H  
ATOM   2892 HG21 ILE A 218     -26.159  10.513 -18.113  1.00 65.78           H  
ATOM   2893 HG22 ILE A 218     -26.785   9.073 -18.197  1.00 65.78           H  
ATOM   2894 HG23 ILE A 218     -26.892  10.050 -19.424  1.00 65.78           H  
ATOM   2895 HD11 ILE A 218     -27.610  13.847 -17.827  1.00 42.34           H  
ATOM   2896 HD12 ILE A 218     -27.620  12.869 -16.596  1.00 42.34           H  
ATOM   2897 HD13 ILE A 218     -26.530  12.710 -17.718  1.00 42.34           H  
ATOM   2898  N   LEU A 219     -28.984   7.723 -17.141  1.00 47.54           N  
ANISOU 2898  N   LEU A 219     6427   6420   5214    503    308    -54       N  
ATOM   2899  CA  LEU A 219     -28.749   6.296 -16.923  1.00 55.19           C  
ANISOU 2899  CA  LEU A 219     7398   7311   6259    484    288    -58       C  
ATOM   2900  C   LEU A 219     -29.791   5.424 -17.607  1.00 51.68           C  
ANISOU 2900  C   LEU A 219     6932   6841   5864    458    257   -106       C  
ATOM   2901  O   LEU A 219     -29.452   4.454 -18.282  1.00 62.22           O  
ANISOU 2901  O   LEU A 219     8266   8125   7248    469    227   -161       O  
ATOM   2902  CB  LEU A 219     -28.733   5.969 -15.433  1.00 59.08           C  
ANISOU 2902  CB  LEU A 219     7894   7774   6781    451    296     21       C  
ATOM   2903  CG  LEU A 219     -27.494   6.452 -14.688  1.00 61.88           C  
ANISOU 2903  CG  LEU A 219     8275   8126   7113    478    309     63       C  
ATOM   2904  CD1 LEU A 219     -27.603   6.094 -13.220  1.00 56.11           C  
ANISOU 2904  CD1 LEU A 219     7549   7373   6397    444    312    142       C  
ATOM   2905  CD2 LEU A 219     -26.238   5.854 -15.304  1.00 60.50           C  
ANISOU 2905  CD2 LEU A 219     8112   7899   6975    510    294     24       C  
ATOM   2906  H   LEU A 219     -29.033   8.200 -16.413  1.00 56.93           H  
ATOM   2907  HA  LEU A 219     -27.872   6.061 -17.292  1.00 66.11           H  
ATOM   2908  HB2 LEU A 219     -29.505   6.383 -15.017  1.00 70.79           H  
ATOM   2909  HB3 LEU A 219     -28.782   5.006 -15.327  1.00 70.79           H  
ATOM   2910  HG  LEU A 219     -27.435   7.418 -14.760  1.00 74.15           H  
ATOM   2911 HD11 LEU A 219     -26.817   6.403 -12.764  1.00 67.22           H  
ATOM   2912 HD12 LEU A 219     -28.383   6.516 -12.853  1.00 67.22           H  
ATOM   2913 HD13 LEU A 219     -27.676   5.140 -13.136  1.00 67.22           H  
ATOM   2914 HD21 LEU A 219     -25.472   6.171 -14.821  1.00 72.48           H  
ATOM   2915 HD22 LEU A 219     -26.289   4.897 -15.247  1.00 72.48           H  
ATOM   2916 HD23 LEU A 219     -26.182   6.125 -16.223  1.00 72.48           H  
ATOM   2917  N   ASP A 220     -31.061   5.761 -17.426  1.00 49.85           N  
ANISOU 2917  N   ASP A 220     6675   6640   5624    427    260    -92       N  
ATOM   2918  CA  ASP A 220     -32.129   4.948 -17.983  1.00 57.81           C  
ANISOU 2918  CA  ASP A 220     7657   7617   6693    398    225   -132       C  
ATOM   2919  C   ASP A 220     -32.000   4.853 -19.492  1.00 52.71           C  
ANISOU 2919  C   ASP A 220     7019   6980   6029    437    194   -227       C  
ATOM   2920  O   ASP A 220     -32.063   3.771 -20.070  1.00 57.39           O  
ANISOU 2920  O   ASP A 220     7605   7515   6686    437    152   -282       O  
ATOM   2921  CB  ASP A 220     -33.491   5.533 -17.639  1.00 51.61           C  
ANISOU 2921  CB  ASP A 220     6837   6875   5896    365    237   -106       C  
ATOM   2922  CG  ASP A 220     -34.568   4.485 -17.636  1.00 76.18           C  
ANISOU 2922  CG  ASP A 220     9912   9935   9100    317    205   -109       C  
ATOM   2923  OD1 ASP A 220     -34.337   3.432 -17.009  1.00 92.69           O  
ANISOU 2923  OD1 ASP A 220    11997  11958  11263    287    194    -68       O  
ATOM   2924  OD2 ASP A 220     -35.622   4.696 -18.271  1.00 78.02           O  
ANISOU 2924  OD2 ASP A 220    10117  10187   9339    309    186   -148       O  
ATOM   2925  H   ASP A 220     -31.329   6.450 -16.986  1.00 59.70           H  
ATOM   2926  HA  ASP A 220     -32.077   4.044 -17.610  1.00 69.26           H  
ATOM   2927  HB2 ASP A 220     -33.454   5.930 -16.755  1.00 61.81           H  
ATOM   2928  HB3 ASP A 220     -33.725   6.205 -18.298  1.00 61.81           H  
ATOM   2929  N   ILE A 221     -31.823   6.004 -20.124  1.00 45.10           N  
ANISOU 2929  N   ILE A 221     6069   6090   4978    471    211   -244       N  
ATOM   2930  CA  ILE A 221     -31.719   6.077 -21.568  1.00 43.28           C  
ANISOU 2930  CA  ILE A 221     5848   5891   4705    509    188   -325       C  
ATOM   2931  C   ILE A 221     -30.528   5.252 -22.031  1.00 73.10           C  
ANISOU 2931  C   ILE A 221     9642   9634   8498    544    183   -372       C  
ATOM   2932  O   ILE A 221     -30.605   4.544 -23.035  1.00 87.38           O  
ANISOU 2932  O   ILE A 221    11451  11431  10320    566    147   -456       O  
ATOM   2933  CB  ILE A 221     -31.592   7.542 -22.021  1.00 47.92           C  
ANISOU 2933  CB  ILE A 221     6446   6564   5196    534    211   -310       C  
ATOM   2934  CG1 ILE A 221     -32.874   8.291 -21.653  1.00 49.76           C  
ANISOU 2934  CG1 ILE A 221     6655   6825   5427    504    205   -281       C  
ATOM   2935  CG2 ILE A 221     -31.323   7.632 -23.520  1.00 41.23           C  
ANISOU 2935  CG2 ILE A 221     5614   5764   4288    575    193   -380       C  
ATOM   2936  CD1 ILE A 221     -32.798   9.779 -21.828  1.00 48.36           C  
ANISOU 2936  CD1 ILE A 221     6482   6716   5176    523    217   -253       C  
ATOM   2937  H   ILE A 221     -31.758   6.766 -19.732  1.00 54.01           H  
ATOM   2938  HA  ILE A 221     -32.529   5.700 -21.970  1.00 51.82           H  
ATOM   2939  HB  ILE A 221     -30.849   7.949 -21.549  1.00 57.39           H  
ATOM   2940 HG12 ILE A 221     -33.595   7.965 -22.213  1.00 59.60           H  
ATOM   2941 HG13 ILE A 221     -33.079   8.114 -20.721  1.00 59.60           H  
ATOM   2942 HG21 ILE A 221     -31.250   8.556 -23.769  1.00 49.36           H  
ATOM   2943 HG22 ILE A 221     -30.504   7.172 -23.718  1.00 49.36           H  
ATOM   2944 HG23 ILE A 221     -32.052   7.222 -23.992  1.00 49.36           H  
ATOM   2945 HD11 ILE A 221     -33.639  10.167 -21.576  1.00 57.91           H
[truncated: 350,650 more chars]
