# Supplementary material for: Using structure prediction of negative sense RNA virus nucleoproteins to assess evolutionary relationships
Source: bioRxiv. 2024 May 22:2024.02.16.580771. Originally published 2024 Feb 17. Preprint. [Version 2] doi: 10.1101/2024.02.16.580771 (PMC10888975; doi:10.1101/2024.02.16.580771)
Supplement: Supplement 3 — Supplementary File 1: Initial Dataset NP PDBs (.pdb files) [file media-3.zip › Initial Dataset NP PDBs/3MWP.pdb]

HEADER    NUCLEAR PROTEIN                         06-MAY-10   3MWP              
TITLE     NUCLEOPROTEIN STRUCTURE OF LASSA FEVER VIRUS                          
COMPND    MOL_ID: 1;                                                            
COMPND   2 MOLECULE: NUCLEOPROTEIN;                                             
COMPND   3 CHAIN: A, B, C;                                                      
COMPND   4 SYNONYM: NUCLEOCAPSID PROTEIN, PROTEIN N;                            
COMPND   5 ENGINEERED: YES                                                      
SOURCE    MOL_ID: 1;                                                            
SOURCE   2 ORGANISM_SCIENTIFIC: LASSA VIRUS JOSIAH;                             
SOURCE   3 ORGANISM_COMMON: LASV;                                               
SOURCE   4 ORGANISM_TAXID: 11622;                                               
SOURCE   5 STRAIN: MOUSE/SIERRA LEONE/JOSIAH/1976;                              
SOURCE   6 GENE: N, NUCLEOPROTEIN;                                              
SOURCE   7 EXPRESSION_SYSTEM: ESCHERICHIA COLI;                                 
SOURCE   8 EXPRESSION_SYSTEM_TAXID: 469008;                                     
SOURCE   9 EXPRESSION_SYSTEM_STRAIN: ROSSETTA;                                  
SOURCE  10 EXPRESSION_SYSTEM_VECTOR_TYPE: PLASMID;                              
SOURCE  11 EXPRESSION_SYSTEM_PLASMID: PLOU3                                     
KEYWDS    NUCLEOPROTEIN, STRUCTURAL GENOMICS, SCOTTISH STRUCTURAL PROTEOMICS    
KEYWDS   2 FACILITY, SSPF, NUCLEAR PROTEIN                                      
EXPDTA    X-RAY DIFFRACTION                                                     
AUTHOR    X.QI,S.LAN,W.WANG,L.M.SCHELDE,H.DONG,G.WALLAT,Y.LIANG,H.LY,C.DONG,    
AUTHOR   2 SCOTTISH STRUCTURAL PROTEOMICS FACILITY (SSPF)                       
REVDAT   2   29-DEC-10 3MWP    1       JRNL                                     
REVDAT   1   01-DEC-10 3MWP    0                                                
JRNL        AUTH   X.QI,S.LAN,W.WANG,L.M.SCHELDE,H.DONG,G.D.WALLAT,H.LY,        
JRNL        AUTH 2 Y.LIANG,C.DONG                                               
JRNL        TITL   CAP BINDING AND IMMUNE EVASION REVEALED BY LASSA             
JRNL        TITL 2 NUCLEOPROTEIN STRUCTURE.                                     
JRNL        REF    NATURE                        V. 468   779 2010              
JRNL        REFN                   ISSN 0028-0836                               
JRNL        PMID   21085117                                                     
JRNL        DOI    10.1038/NATURE09605                                          
REMARK   2                                                                      
REMARK   2 RESOLUTION.    1.79 ANGSTROMS.                                       
REMARK   3                                                                      
REMARK   3 REFINEMENT.                                                          
REMARK   3   PROGRAM     : REFMAC 5.6.0081                                      
REMARK   3   AUTHORS     : MURSHUDOV,VAGIN,DODSON                               
REMARK   3                                                                      
REMARK   3    REFINEMENT TARGET : MAXIMUM LIKELIHOOD                            
REMARK   3                                                                      
REMARK   3  DATA USED IN REFINEMENT.                                            
REMARK   3   RESOLUTION RANGE HIGH (ANGSTROMS) : 1.79                           
REMARK   3   RESOLUTION RANGE LOW  (ANGSTROMS) : 153.18                         
REMARK   3   DATA CUTOFF            (SIGMA(F)) : NULL                           
REMARK   3   COMPLETENESS FOR RANGE        (%) : 99.7                           
REMARK   3   NUMBER OF REFLECTIONS             : 174753                         
REMARK   3                                                                      
REMARK   3  FIT TO DATA USED IN REFINEMENT.                                     
REMARK   3   CROSS-VALIDATION METHOD          : THROUGHOUT                      
REMARK   3   FREE R VALUE TEST SET SELECTION  : RANDOM                          
REMARK   3   R VALUE     (WORKING + TEST SET) : 0.179                           
REMARK   3   R VALUE            (WORKING SET) : 0.178                           
REMARK   3   FREE R VALUE                     : 0.196                           
REMARK   3   FREE R VALUE TEST SET SIZE   (%) : 5.000                           
REMARK   3   FREE R VALUE TEST SET COUNT      : 9253                            
REMARK   3                                                                      
REMARK   3  FIT IN THE HIGHEST RESOLUTION BIN.                                  
REMARK   3   TOTAL NUMBER OF BINS USED           : 20                           
REMARK   3   BIN RESOLUTION RANGE HIGH       (A) : 1.79                         
REMARK   3   BIN RESOLUTION RANGE LOW        (A) : 1.84                         
REMARK   3   REFLECTION IN BIN     (WORKING SET) : 12831                        
REMARK   3   BIN COMPLETENESS (WORKING+TEST) (%) : 98.25                        
REMARK   3   BIN R VALUE           (WORKING SET) : 0.2350                       
REMARK   3   BIN FREE R VALUE SET COUNT          : 679                          
REMARK   3   BIN FREE R VALUE                    : 0.2700                       
REMARK   3                                                                      
REMARK   3  NUMBER OF NON-HYDROGEN ATOMS USED IN REFINEMENT.                    
REMARK   3   PROTEIN ATOMS            : 11993                                   
REMARK   3   NUCLEIC ACID ATOMS       : 0                                       
REMARK   3   HETEROGEN ATOMS          : 3                                       
REMARK   3   SOLVENT ATOMS            : 475                                     
REMARK   3                                                                      
REMARK   3  B VALUES.                                                           
REMARK   3   FROM WILSON PLOT           (A**2) : NULL                           
REMARK   3   MEAN B VALUE      (OVERALL, A**2) : 36.49                          
REMARK   3   OVERALL ANISOTROPIC B VALUE.                                       
REMARK   3    B11 (A**2) : 14.93000                                             
REMARK   3    B22 (A**2) : 14.93000                                             
REMARK   3    B33 (A**2) : -29.86000                                            
REMARK   3    B12 (A**2) : 0.00000                                              
REMARK   3    B13 (A**2) : -0.00000                                             
REMARK   3    B23 (A**2) : 0.00000                                              
REMARK   3                                                                      
REMARK   3  ESTIMATED OVERALL COORDINATE ERROR.                                 
REMARK   3   ESU BASED ON R VALUE                            (A): 0.022         
REMARK   3   ESU BASED ON FREE R VALUE                       (A): 0.020         
REMARK   3   ESU BASED ON MAXIMUM LIKELIHOOD                 (A): 0.105         
REMARK   3   ESU FOR B VALUES BASED ON MAXIMUM LIKELIHOOD (A**2): 9.877         
REMARK   3                                                                      
REMARK   3 CORRELATION COEFFICIENTS.                                            
REMARK   3   CORRELATION COEFFICIENT FO-FC      : 0.950                         
REMARK   3   CORRELATION COEFFICIENT FO-FC FREE : 0.941                         
REMARK   3                                                                      
REMARK   3  RMS DEVIATIONS FROM IDEAL VALUES        COUNT    RMS    WEIGHT      
REMARK   3   BOND LENGTHS REFINED ATOMS        (A): 12167 ; 0.013 ; 0.022       
REMARK   3   BOND LENGTHS OTHERS               (A):  NULL ;  NULL ;  NULL       
REMARK   3   BOND ANGLES REFINED ATOMS   (DEGREES): 16423 ; 1.395 ; 1.979       
REMARK   3   BOND ANGLES OTHERS          (DEGREES):  NULL ;  NULL ;  NULL       
REMARK   3   TORSION ANGLES, PERIOD 1    (DEGREES):  1519 ; 5.508 ; 5.000       
REMARK   3   TORSION ANGLES, PERIOD 2    (DEGREES):   527 ;33.771 ;24.763       
REMARK   3   TORSION ANGLES, PERIOD 3    (DEGREES):  2298 ;13.272 ;15.000       
REMARK   3   TORSION ANGLES, PERIOD 4    (DEGREES):    81 ;19.720 ;15.000       
REMARK   3   CHIRAL-CENTER RESTRAINTS       (A**3):  1914 ; 0.093 ; 0.200       
REMARK   3   GENERAL PLANES REFINED ATOMS      (A):  8882 ; 0.007 ; 0.021       
REMARK   3   GENERAL PLANES OTHERS             (A):  NULL ;  NULL ;  NULL       
REMARK   3   NON-BONDED CONTACTS REFINED ATOMS (A):  NULL ;  NULL ;  NULL       
REMARK   3   NON-BONDED CONTACTS OTHERS        (A):  NULL ;  NULL ;  NULL       
REMARK   3   NON-BONDED TORSION REFINED ATOMS  (A):  NULL ;  NULL ;  NULL       
REMARK   3   NON-BONDED TORSION OTHERS         (A):  NULL ;  NULL ;  NULL       
REMARK   3   H-BOND (X...Y) REFINED ATOMS      (A):  NULL ;  NULL ;  NULL       
REMARK   3   H-BOND (X...Y) OTHERS             (A):  NULL ;  NULL ;  NULL       
REMARK   3   POTENTIAL METAL-ION REFINED ATOMS (A):  NULL ;  NULL ;  NULL       
REMARK   3   POTENTIAL METAL-ION OTHERS        (A):  NULL ;  NULL ;  NULL       
REMARK   3   SYMMETRY VDW REFINED ATOMS        (A):  NULL ;  NULL ;  NULL       
REMARK   3   SYMMETRY VDW OTHERS               (A):  NULL ;  NULL ;  NULL       
REMARK   3   SYMMETRY H-BOND REFINED ATOMS     (A):  NULL ;  NULL ;  NULL       
REMARK   3   SYMMETRY H-BOND OTHERS            (A):  NULL ;  NULL ;  NULL       
REMARK   3   SYMMETRY METAL-ION REFINED ATOMS  (A):  NULL ;  NULL ;  NULL       
REMARK   3   SYMMETRY METAL-ION OTHERS         (A):  NULL ;  NULL ;  NULL       
REMARK   3                                                                      
REMARK   3  ISOTROPIC THERMAL FACTOR RESTRAINTS.     COUNT   RMS    WEIGHT      
REMARK   3   MAIN-CHAIN BOND REFINED ATOMS  (A**2):  7838 ; 1.620 ; 1.500       
REMARK   3   MAIN-CHAIN BOND OTHER ATOMS    (A**2):  NULL ;  NULL ;  NULL       
REMARK   3   MAIN-CHAIN ANGLE REFINED ATOMS (A**2): 12620 ; 2.568 ; 2.000       
REMARK   3   SIDE-CHAIN BOND REFINED ATOMS  (A**2):  4652 ; 4.145 ; 3.000       
REMARK   3   SIDE-CHAIN ANGLE REFINED ATOMS (A**2):  4231 ; 6.094 ; 4.500       
REMARK   3                                                                      
REMARK   3 ANISOTROPIC THERMAL FACTOR RESTRAINTS.    COUNT   RMS   WEIGHT       
REMARK   3   RIGID-BOND RESTRAINTS          (A**2):  NULL ;  NULL ;  NULL       
REMARK   3   SPHERICITY; FREE ATOMS         (A**2):  NULL ;  NULL ;  NULL       
REMARK   3   SPHERICITY; BONDED ATOMS       (A**2):  NULL ;  NULL ;  NULL       
REMARK   3                                                                      
REMARK   3  NCS RESTRAINTS STATISTICS                                           
REMARK   3   NUMBER OF DIFFERENT NCS GROUPS : NULL                              
REMARK   3                                                                      
REMARK   3  TWIN DETAILS                                                        
REMARK   3   NUMBER OF TWIN DOMAINS  : 2                                        
REMARK   3      TWIN DOMAIN   : 1                                               
REMARK   3      TWIN OPERATOR : H, K, L                                         
REMARK   3      TWIN FRACTION : 0.348                                           
REMARK   3      TWIN DOMAIN   : 2                                               
REMARK   3      TWIN OPERATOR : K, H, -L                                        
REMARK   3      TWIN FRACTION : 0.652                                           
REMARK   3                                                                      
REMARK   3  TLS DETAILS                                                         
REMARK   3   NUMBER OF TLS GROUPS  : 9                                          
REMARK   3                                                                      
REMARK   3   TLS GROUP : 1                                                      
REMARK   3    NUMBER OF COMPONENTS GROUP : 1                                    
REMARK   3    COMPONENTS        C SSSEQI   TO  C SSSEQI                         
REMARK   3    RESIDUE RANGE :   A     7        A   561                          
REMARK   3    ORIGIN FOR THE GROUP (A):  60.9040 -39.9010 -16.4490              
REMARK   3    T TENSOR                                                          
REMARK   3      T11:   0.3016 T22:   0.3383                                     
REMARK   3      T33:   0.4661 T12:  -0.0006                                     
REMARK   3      T13:   0.0091 T23:   0.0015                                     
REMARK   3    L TENSOR                                                          
REMARK   3      L11:   0.1861 L22:   0.2520                                     
REMARK   3      L33:   0.1423 L12:   0.1292                                     
REMARK   3      L13:   0.1367 L23:   0.0660                                     
REMARK   3    S TENSOR                                                          
REMARK   3      S11:   0.0459 S12:  -0.0056 S13:   0.0175                       
REMARK   3      S21:   0.0028 S22:  -0.0380 S23:   0.0001                       
REMARK   3      S31:  -0.0073 S32:  -0.0290 S33:  -0.0079                       
REMARK   3                                                                      
REMARK   3   TLS GROUP : 2                                                      
REMARK   3    NUMBER OF COMPONENTS GROUP : 1                                    
REMARK   3    COMPONENTS        C SSSEQI   TO  C SSSEQI                         
REMARK   3    RESIDUE RANGE :   B     8        B   561                          
REMARK   3    ORIGIN FOR THE GROUP (A):   4.8750 -73.0820 -43.6050              
REMARK   3    T TENSOR                                                          
REMARK   3      T11:   0.3236 T22:   0.2927                                     
REMARK   3      T33:   0.4686 T12:  -0.0052                                     
REMARK   3      T13:  -0.0133 T23:   0.0145                                     
REMARK   3    L TENSOR                                                          
REMARK   3      L11:   0.3301 L22:   0.1057                                     
REMARK   3      L33:   0.1536 L12:  -0.0062                                     
REMARK   3      L13:   0.0855 L23:   0.1117                                     
REMARK   3    S TENSOR                                                          
REMARK   3      S11:  -0.0269 S12:   0.0127 S13:   0.0250                       
REMARK   3      S21:   0.0176 S22:   0.0200 S23:   0.0182                       
REMARK   3      S31:  -0.0071 S32:   0.0245 S33:   0.0070                       
REMARK   3                                                                      
REMARK   3   TLS GROUP : 3                                                      
REMARK   3    NUMBER OF COMPONENTS GROUP : 1                                    
REMARK   3    COMPONENTS        C SSSEQI   TO  C SSSEQI                         
REMARK   3    RESIDUE RANGE :   C     8        C   561                          
REMARK   3    ORIGIN FOR THE GROUP (A):  12.8080 -26.7390  -3.6060              
REMARK   3    T TENSOR                                                          
REMARK   3      T11:   0.3310 T22:   0.3010                                     
REMARK   3      T33:   0.5152 T12:   0.0034                                     
REMARK   3      T13:  -0.0305 T23:  -0.0139                                     
REMARK   3    L TENSOR                                                          
REMARK   3      L11:   0.2629 L22:   0.1999                                     
REMARK   3      L33:   0.1014 L12:   0.0966                                     
REMARK   3      L13:  -0.0691 L23:  -0.1151                                     
REMARK   3    S TENSOR                                                          
REMARK   3      S11:   0.0028 S12:  -0.0098 S13:  -0.0087                       
REMARK   3      S21:   0.0038 S22:   0.0363 S23:  -0.0139                       
REMARK   3      S31:  -0.0024 S32:  -0.0039 S33:  -0.0391                       
REMARK   3                                                                      
REMARK   3   TLS GROUP : 4                                                      
REMARK   3    NUMBER OF COMPONENTS GROUP : 1                                    
REMARK   3    COMPONENTS        C SSSEQI   TO  C SSSEQI                         
REMARK   3    RESIDUE RANGE :   Z     1        Z   556                          
REMARK   3    ORIGIN FOR THE GROUP (A):  28.8590 -51.6430 -24.9600              
REMARK   3    T TENSOR                                                          
REMARK   3      T11:   0.3320 T22:   0.3192                                     
REMARK   3      T33:   0.5006 T12:   0.0006                                     
REMARK   3      T13:  -0.0098 T23:   0.0076                                     
REMARK   3    L TENSOR                                                          
REMARK   3      L11:   0.0401 L22:   0.0140                                     
REMARK   3      L33:   0.0227 L12:   0.0175                                     
REMARK   3      L13:   0.0140 L23:   0.0165                                     
REMARK   3    S TENSOR                                                          
REMARK   3      S11:  -0.0082 S12:   0.0014 S13:   0.0103                       
REMARK   3      S21:  -0.0100 S22:   0.0020 S23:   0.0111                       
REMARK   3      S31:  -0.0035 S32:   0.0130 S33:   0.0062                       
REMARK   3                                                                      
REMARK   3   TLS GROUP : 5                                                      
REMARK   3    NUMBER OF COMPONENTS GROUP : 1                                    
REMARK   3    COMPONENTS        C SSSEQI   TO  C SSSEQI                         
REMARK   3    RESIDUE RANGE :   D     1        D     1                          
REMARK   3    ORIGIN FOR THE GROUP (A):  75.9930 -23.0520  -9.4860              
REMARK   3    T TENSOR                                                          
REMARK   3      T11:   0.3582 T22:   0.3603                                     
REMARK   3      T33:   0.4744 T12:  -0.0442                                     
REMARK   3      T13:   0.0107 T23:   0.0416                                     
REMARK   3    L TENSOR                                                          
REMARK   3      L11:   2.1211 L22:   1.4606                                     
REMARK   3      L33:   0.3342 L12:   1.6327                                     
REMARK   3      L13:   0.4269 L23:   0.2685                                     
REMARK   3    S TENSOR                                                          
REMARK   3      S11:  -0.0144 S12:   0.2062 S13:   0.0517                       
REMARK   3      S21:   0.0609 S22:   0.0373 S23:  -0.0722                       
REMARK   3      S31:  -0.2568 S32:   0.2113 S33:  -0.0229                       
REMARK   3                                                                      
REMARK   3   TLS GROUP : 6                                                      
REMARK   3    NUMBER OF COMPONENTS GROUP : 1                                    
REMARK   3    COMPONENTS        C SSSEQI   TO  C SSSEQI                         
REMARK   3    RESIDUE RANGE :   E     2        E     2                          
REMARK   3    ORIGIN FOR THE GROUP (A): -17.2050 -76.9230 -50.5770              
REMARK   3    T TENSOR                                                          
REMARK   3      T11:   1.2953 T22:   1.3392                                     
REMARK   3      T33:   1.2324 T12:  -0.3789                                     
REMARK   3      T13:  -0.0125 T23:  -0.4346                                     
REMARK   3    L TENSOR                                                          
REMARK   3      L11:   3.3301 L22:   3.0815                                     
REMARK   3      L33:   5.3135 L12:   3.1185                                     
REMARK   3      L13:   4.1308 L23:   3.9587                                     
REMARK   3    S TENSOR                                                          
REMARK   3      S11:  -0.2184 S12:   0.2653 S13:   0.0481                       
REMARK   3      S21:  -0.3876 S22:  -0.0157 S23:   0.3993                       
REMARK   3      S31:  -0.0758 S32:  -0.1670 S33:   0.2342                       
REMARK   3                                                                      
REMARK   3   TLS GROUP : 7                                                      
REMARK   3    NUMBER OF COMPONENTS GROUP : 1                                    
REMARK   3    COMPONENTS        C SSSEQI   TO  C SSSEQI                         
REMARK   3    RESIDUE RANGE :   F     3        F     3                          
REMARK   3    ORIGIN FOR THE GROUP (A):  28.5650 -10.5720 -10.5450              
REMARK   3    T TENSOR                                                          
REMARK   3      T11:   0.3873 T22:   0.6405                                     
REMARK   3      T33:   0.5958 T12:   0.0066                                     
REMARK   3      T13:  -0.0015 T23:  -0.0074                                     
REMARK   3    L TENSOR                                                          
REMARK   3      L11:   0.4383 L22:   0.3318                                     
REMARK   3      L33:   0.2877 L12:   0.0068                                     
REMARK   3      L13:   0.1089 L23:   0.2070                                     
REMARK   3    S TENSOR                                                          
REMARK   3      S11:  -0.0046 S12:   0.4960 S13:   0.1414                       
REMARK   3      S21:  -0.2828 S22:  -0.0624 S23:   0.0093                       
REMARK   3      S31:  -0.0368 S32:   0.0277 S33:   0.0671                       
REMARK   3                                                                      
REMARK   3   TLS GROUP : 8                                                      
REMARK   3    NUMBER OF COMPONENTS GROUP : 1                                    
REMARK   3    COMPONENTS        C SSSEQI   TO  C SSSEQI                         
REMARK   3    RESIDUE RANGE :   G     1        G     5                          
REMARK   3    ORIGIN FOR THE GROUP (A):  17.8390 -67.5810 -22.2830              
REMARK   3    T TENSOR                                                          
REMARK   3      T11:   0.9380 T22:   7.5079                                     
REMARK   3      T33:   8.8193 T12:  -0.4297                                     
REMARK   3      T13:  -2.8211 T23:   2.6933                                     
REMARK   3    L TENSOR                                                          
REMARK   3      L11:   4.9859 L22:   3.3595                                     
REMARK   3      L33:   0.8213 L12:   3.8337                                     
REMARK   3      L13:  -1.9282 L23:  -1.4114                                     
REMARK   3    S TENSOR                                                          
REMARK   3      S11:  -1.3607 S12:   5.3093 S13:   5.0144                       
REMARK   3      S21:  -1.5186 S22:   3.2527 S23:   5.0370                       
REMARK   3      S31:   0.4836 S32:  -2.0885 S33:  -1.8920                       
REMARK   3                                                                      
REMARK   3   TLS GROUP : 9                                                      
REMARK   3    NUMBER OF COMPONENTS GROUP : 1                                    
REMARK   3    COMPONENTS        C SSSEQI   TO  C SSSEQI                         
REMARK   3    RESIDUE RANGE :   H     1        H     1                          
REMARK   3    ORIGIN FOR THE GROUP (A): -21.5170 -74.8600 -58.0240              
REMARK   3    T TENSOR                                                          
REMARK   3      T11:   3.6899 T22:   4.4635                                     
REMARK   3      T33:   2.3258 T12:   0.9175                                     
REMARK   3      T13:   0.8792 T23:  -0.8646                                     
REMARK   3    L TENSOR                                                          
REMARK   3      L11: 152.0443 L22:  26.0319                                     
REMARK   3      L33:  44.5953 L12: -62.4472                                     
REMARK   3      L13: -81.8570 L23:  34.0547                                     
REMARK   3    S TENSOR                                                          
REMARK   3      S11:   2.4616 S12:   5.2557 S13:  -0.0254                       
REMARK   3      S21:  -1.9866 S22:  -1.7440 S23:  -0.3233                       
REMARK   3      S31:  -2.2836 S32:  -1.8786 S33:  -0.7176                       
REMARK   3                                                                      
REMARK   3  BULK SOLVENT MODELLING.                                             
REMARK   3   METHOD USED : BABINET MODEL WITH MASK                              
REMARK   3   PARAMETERS FOR MASK CALCULATION                                    
REMARK   3   VDW PROBE RADIUS   : 1.40                                          
REMARK   3   ION PROBE RADIUS   : 0.80                                          
REMARK   3   SHRINKAGE RADIUS   : 0.80                                          
REMARK   3                                                                      
REMARK   3  OTHER REFINEMENT REMARKS: HYDROGENS HAVE BEEN USED IF PRESENT IN    
REMARK   3  THE INPUT                                                           
REMARK   4                                                                      
REMARK   4 3MWP COMPLIES WITH FORMAT V. 3.20, 01-DEC-08                         
REMARK 100                                                                      
REMARK 100 THIS ENTRY HAS BEEN PROCESSED BY RCSB ON 22-MAY-10.                  
REMARK 100 THE RCSB ID CODE IS RCSB059088.                                      
REMARK 200                                                                      
REMARK 200 EXPERIMENTAL DETAILS                                                 
REMARK 200  EXPERIMENT TYPE                : X-RAY DIFFRACTION                  
REMARK 200  DATE OF DATA COLLECTION        : 23-JAN-09; 23-JAN-09               
REMARK 200  TEMPERATURE           (KELVIN) : 77; 77                             
REMARK 200  PH                             : 6.5                                
REMARK 200  NUMBER OF CRYSTALS USED        : 1                                  
REMARK 200                                                                      
REMARK 200  SYNCHROTRON              (Y/N) : Y; Y                               
REMARK 200  RADIATION SOURCE               : DIAMOND; DIAMOND                   
REMARK 200  BEAMLINE                       : I02; I02                           
REMARK 200  X-RAY GENERATOR MODEL          : NULL; NULL                         
REMARK 200  MONOCHROMATIC OR LAUE    (M/L) : M; M                               
REMARK 200  WAVELENGTH OR RANGE        (A) : 0.978; 1.84550,1.84470,1.30510     
REMARK 200  MONOCHROMATOR                  : NULL; NULL                         
REMARK 200  OPTICS                         : NULL; NULL                         
REMARK 200                                                                      
REMARK 200  DETECTOR TYPE                  : CCD; CCD                           
REMARK 200  DETECTOR MANUFACTURER          : ADSC QUANTUM 315; ADSC QUANTUM     
REMARK 200                                   315                                
REMARK 200  INTENSITY-INTEGRATION SOFTWARE : HKL-2000                           
REMARK 200  DATA SCALING SOFTWARE          : HKL-2000                           
REMARK 200                                                                      
REMARK 200  NUMBER OF UNIQUE REFLECTIONS   : 184629                             
REMARK 200  RESOLUTION RANGE HIGH      (A) : 1.782                              
REMARK 200  RESOLUTION RANGE LOW       (A) : 153.193                            
REMARK 200  REJECTION CRITERIA  (SIGMA(I)) : 4.000                              
REMARK 200                                                                      
REMARK 200 OVERALL.                                                             
REMARK 200  COMPLETENESS FOR RANGE     (%) : 98.0                               
REMARK 200  DATA REDUNDANCY                : 5.600                              
REMARK 200  R MERGE                    (I) : 0.07300                            
REMARK 200  R SYM                      (I) : 0.07400                            
REMARK 200  <I/SIGMA(I)> FOR THE DATA SET  : 16.4000                            
REMARK 200                                                                      
REMARK 200 IN THE HIGHEST RESOLUTION SHELL.                                     
REMARK 200  HIGHEST RESOLUTION SHELL, RANGE HIGH (A) : 1.78                     
REMARK 200  HIGHEST RESOLUTION SHELL, RANGE LOW  (A) : 1.81                     
REMARK 200  COMPLETENESS FOR SHELL     (%) : 98.0                               
REMARK 200  DATA REDUNDANCY IN SHELL       : 5.50                               
REMARK 200  R MERGE FOR SHELL          (I) : 0.39300                            
REMARK 200  R SYM FOR SHELL            (I) : 0.40800                            
REMARK 200  <I/SIGMA(I)> FOR SHELL         : 4.200                              
REMARK 200                                                                      
REMARK 200 DIFFRACTION PROTOCOL: SINGLE WAVELENGTH; MAD                         
REMARK 200 METHOD USED TO DETERMINE THE STRUCTURE: MAD                          
REMARK 200 SOFTWARE USED: SOLVE                                                 
REMARK 200 STARTING MODEL: NULL                                                 
REMARK 200                                                                      
REMARK 200 REMARK: NULL                                                         
REMARK 280                                                                      
REMARK 280 CRYSTAL                                                              
REMARK 280 SOLVENT CONTENT, VS   (%): 54.38                                     
REMARK 280 MATTHEWS COEFFICIENT, VM (ANGSTROMS**3/DA): 2.70                     
REMARK 280                                                                      
REMARK 280 CRYSTALLIZATION CONDITIONS: 20% PEG3350, 0.2 M LITHIUM CHLORIDE,     
REMARK 280  PH 6.5, VAPOR DIFFUSION, SITTING DROP, TEMPERATURE 293K             
REMARK 290                                                                      
REMARK 290 CRYSTALLOGRAPHIC SYMMETRY                                            
REMARK 290 SYMMETRY OPERATORS FOR SPACE GROUP: P 3                              
REMARK 290                                                                      
REMARK 290      SYMOP   SYMMETRY                                                
REMARK 290     NNNMMM   OPERATOR                                                
REMARK 290       1555   X,Y,Z                                                   
REMARK 290       2555   -Y,X-Y,Z                                                
REMARK 290       3555   -X+Y,-X,Z                                               
REMARK 290                                                                      
REMARK 290     WHERE NNN -> OPERATOR NUMBER                                     
REMARK 290           MMM -> TRANSLATION VECTOR                                  
REMARK 290                                                                      
REMARK 290 CRYSTALLOGRAPHIC SYMMETRY TRANSFORMATIONS                            
REMARK 290 THE FOLLOWING TRANSFORMATIONS OPERATE ON THE ATOM/HETATM             
REMARK 290 RECORDS IN THIS ENTRY TO PRODUCE CRYSTALLOGRAPHICALLY                
REMARK 290 RELATED MOLECULES.                                                   
REMARK 290   SMTRY1   1  1.000000  0.000000  0.000000        0.00000            
REMARK 290   SMTRY2   1  0.000000  1.000000  0.000000        0.00000            
REMARK 290   SMTRY3   1  0.000000  0.000000  1.000000        0.00000            
REMARK 290   SMTRY1   2 -0.500000 -0.866025  0.000000        0.00000            
REMARK 290   SMTRY2   2  0.866025 -0.500000  0.000000        0.00000            
REMARK 290   SMTRY3   2  0.000000  0.000000  1.000000        0.00000            
REMARK 290   SMTRY1   3 -0.500000  0.866025  0.000000        0.00000            
REMARK 290   SMTRY2   3 -0.866025 -0.500000  0.000000        0.00000            
REMARK 290   SMTRY3   3  0.000000  0.000000  1.000000        0.00000            
REMARK 290                                                                      
REMARK 290 REMARK: NULL                                                         
REMARK 300                                                                      
REMARK 300 BIOMOLECULE: 1, 2, 3, 4                                              
REMARK 300 SEE REMARK 350 FOR THE AUTHOR PROVIDED AND/OR PROGRAM                
REMARK 300 GENERATED ASSEMBLY INFORMATION FOR THE STRUCTURE IN                  
REMARK 300 THIS ENTRY. THE REMARK MAY ALSO PROVIDE INFORMATION ON               
REMARK 300 BURIED SURFACE AREA.                                                 
REMARK 350                                                                      
REMARK 350 COORDINATES FOR A COMPLETE MULTIMER REPRESENTING THE KNOWN           
REMARK 350 BIOLOGICALLY SIGNIFICANT OLIGOMERIZATION STATE OF THE                
REMARK 350 MOLECULE CAN BE GENERATED BY APPLYING BIOMT TRANSFORMATIONS          
REMARK 350 GIVEN BELOW.  BOTH NON-CRYSTALLOGRAPHIC AND                          
REMARK 350 CRYSTALLOGRAPHIC OPERATIONS ARE GIVEN.                               
REMARK 350                                                                      
REMARK 350 BIOMOLECULE: 1                                                       
REMARK 350 AUTHOR DETERMINED BIOLOGICAL UNIT: TRIMERIC                          
REMARK 350 APPLY THE FOLLOWING TO CHAINS: A, B, C                               
REMARK 350   BIOMT1   1  1.000000  0.000000  0.000000        0.00000            
REMARK 350   BIOMT2   1  0.000000  1.000000  0.000000        0.00000            
REMARK 350   BIOMT3   1  0.000000  0.000000  1.000000        0.00000            
REMARK 350                                                                      
REMARK 350 BIOMOLECULE: 2                                                       
REMARK 350 SOFTWARE DETERMINED QUATERNARY STRUCTURE: MONOMERIC                  
REMARK 350 SOFTWARE USED: PISA                                                  
REMARK 350 APPLY THE FOLLOWING TO CHAINS: A                                     
REMARK 350   BIOMT1   1  1.000000  0.000000  0.000000        0.00000            
REMARK 350   BIOMT2   1  0.000000  1.000000  0.000000        0.00000            
REMARK 350   BIOMT3   1  0.000000  0.000000  1.000000        0.00000            
REMARK 350                                                                      
REMARK 350 BIOMOLECULE: 3                                                       
REMARK 350 SOFTWARE DETERMINED QUATERNARY STRUCTURE: MONOMERIC                  
REMARK 350 SOFTWARE USED: PISA                                                  
REMARK 350 APPLY THE FOLLOWING TO CHAINS: B                                     
REMARK 350   BIOMT1   1  1.000000  0.000000  0.000000        0.00000            
REMARK 350   BIOMT2   1  0.000000  1.000000  0.000000        0.00000            
REMARK 350   BIOMT3   1  0.000000  0.000000  1.000000        0.00000            
REMARK 350                                                                      
REMARK 350 BIOMOLECULE: 4                                                       
REMARK 350 SOFTWARE DETERMINED QUATERNARY STRUCTURE: MONOMERIC                  
REMARK 350 SOFTWARE USED: PISA                                                  
REMARK 350 APPLY THE FOLLOWING TO CHAINS: C                                     
REMARK 350   BIOMT1   1  1.000000  0.000000  0.000000        0.00000            
REMARK 350   BIOMT2   1  0.000000  1.000000  0.000000        0.00000            
REMARK 350   BIOMT3   1  0.000000  0.000000  1.000000        0.00000            
REMARK 465                                                                      
REMARK 465 MISSING RESIDUES                                                     
REMARK 465 THE FOLLOWING RESIDUES WERE NOT LOCATED IN THE                       
REMARK 465 EXPERIMENT. (M=MODEL NUMBER; RES=RESIDUE NAME; C=CHAIN               
REMARK 465 IDENTIFIER; SSSEQ=SEQUENCE NUMBER; I=INSERTION CODE.)                
REMARK 465                                                                      
REMARK 465   M RES C SSSEQI                                                     
REMARK 465     GLY A    -7                                                      
REMARK 465     ALA A    -6                                                      
REMARK 465     MET A    -5                                                      
REMARK 465     ASP A    -4                                                      
REMARK 465     HIS A    -3                                                      
REMARK 465     VAL A    -2                                                      
REMARK 465     GLU A    -1                                                      
REMARK 465     PHE A     0                                                      
REMARK 465     MET A     1                                                      
REMARK 465     SER A     2                                                      
REMARK 465     ALA A     3                                                      
REMARK 465     SER A     4                                                      
REMARK 465     LYS A     5                                                      
REMARK 465     GLU A     6                                                      
REMARK 465     SER A   147                                                      
REMARK 465     GLY A   148                                                      
REMARK 465     GLY A   149                                                      
REMARK 465     ASN A   150                                                      
REMARK 465     GLN A   151                                                      
REMARK 465     GLY A   152                                                      
REMARK 465     ALA A   153                                                      
REMARK 465     ARG A   154                                                      
REMARK 465     ALA A   155                                                      
REMARK 465     GLY A   156                                                      
REMARK 465     ARG A   157                                                      
REMARK 465     GLU A   339                                                      
REMARK 465     SER A   340                                                      
REMARK 465     ASP A   341                                                      
REMARK 465     GLY A   342                                                      
REMARK 465     LYS A   343                                                      
REMARK 465     PRO A   344                                                      
REMARK 465     GLN A   345                                                      
REMARK 465     LYS A   346                                                      
REMARK 465     ALA A   347                                                      
REMARK 465     ASP A   348                                                      
REMARK 465     SER A   349                                                      
REMARK 465     ASN A   350                                                      
REMARK 465     ASN A   351                                                      
REMARK 465     SER A   352                                                      
REMARK 465     SER A   353                                                      
REMARK 465     LYS A   354                                                      
REMARK 465     SER A   355                                                      
REMARK 465     LEU A   356                                                      
REMARK 465     GLN A   357                                                      
REMARK 465     SER A   358                                                      
REMARK 465     ALA A   359                                                      
REMARK 465     GLY A   360                                                      
REMARK 465     PHE A   361                                                      
REMARK 465     THR A   362                                                      
REMARK 465     ALA A   363                                                      
REMARK 465     LYS A   517                                                      
REMARK 465     LYS A   518                                                      
REMARK 465     ARG A   519                                                      
REMARK 465     GLY A   520                                                      
REMARK 465     GLY A   521                                                      
REMARK 465     ASN A   546                                                      
REMARK 465     THR A   547                                                      
REMARK 465     THR A   562                                                      
REMARK 465     SER A   563                                                      
REMARK 465     THR A   564                                                      
REMARK 465     PRO A   565                                                      
REMARK 465     ARG A   566                                                      
REMARK 465     VAL A   567                                                      
REMARK 465     VAL A   568                                                      
REMARK 465     LEU A   569                                                      
REMARK 465     GLY B    -7                                                      
REMARK 465     ALA B    -6                                                      
REMARK 465     MET B    -5                                                      
REMARK 465     ASP B    -4                                                      
REMARK 465     HIS B    -3                                                      
REMARK 465     VAL B    -2                                                      
REMARK 465     GLU B    -1                                                      
REMARK 465     PHE B     0                                                      
REMARK 465     MET B     1                                                      
REMARK 465     SER B     2                                                      
REMARK 465     ALA B     3                                                      
REMARK 465     SER B     4                                                      
REMARK 465     LYS B     5                                                      
REMARK 465     GLU B     6                                                      
REMARK 465     ILE B     7                                                      
REMARK 465     GLY B   148                                                      
REMARK 465     GLY B   149                                                      
REMARK 465     ASN B   150                                                      
REMARK 465     GLN B   151                                                      
REMARK 465     GLY B   152                                                      
REMARK 465     ALA B   153                                                      
REMARK 465     ARG B   154                                                      
REMARK 465     ALA B   155                                                      
REMARK 465     GLY B   156                                                      
REMARK 465     ARG B   157                                                      
REMARK 465     GLU B   339                                                      
REMARK 465     SER B   340                                                      
REMARK 465     ASP B   341                                                      
REMARK 465     GLY B   342                                                      
REMARK 465     LYS B   343                                                      
REMARK 465     PRO B   344                                                      
REMARK 465     GLN B   345                                                      
REMARK 465     LYS B   346                                                      
REMARK 465     ALA B   347                                                      
REMARK 465     ASP B   348                                                      
REMARK 465     SER B   349                                                      
REMARK 465     ASN B   350                                                      
REMARK 465     ASN B   351                                                      
REMARK 465     SER B   352                                                      
REMARK 465     SER B   353                                                      
REMARK 465     LYS B   354                                                      
REMARK 465     SER B   355                                                      
REMARK 465     LEU B   356                                                      
REMARK 465     GLN B   357                                                      
REMARK 465     SER B   358                                                      
REMARK 465     ALA B   359                                                      
REMARK 465     GLY B   360                                                      
REMARK 465     PHE B   361                                                      
REMARK 465     THR B   362                                                      
REMARK 465     ALA B   363                                                      
REMARK 465     LYS B   518                                                      
REMARK 465     ARG B   519                                                      
REMARK 465     GLY B   520                                                      
REMARK 465     GLY B   521                                                      
REMARK 465     THR B   562                                                      
REMARK 465     SER B   563                                                      
REMARK 465     THR B   564                                                      
REMARK 465     PRO B   565                                                      
REMARK 465     ARG B   566                                                      
REMARK 465     VAL B   567                                                      
REMARK 465     VAL B   568                                                      
REMARK 465     LEU B   569                                                      
REMARK 465     GLY C    -7                                                      
REMARK 465     ALA C    -6                                                      
REMARK 465     MET C    -5                                                      
REMARK 465     ASP C    -4                                                      
REMARK 465     HIS C    -3                                                      
REMARK 465     VAL C    -2                                                      
REMARK 465     GLU C    -1                                                      
REMARK 465     PHE C     0                                                      
REMARK 465     MET C     1                                                      
REMARK 465     SER C     2                                                      
REMARK 465     ALA C     3                                                      
REMARK 465     SER C     4                                                      
REMARK 465     LYS C     5                                                      
REMARK 465     GLU C     6                                                      
REMARK 465     ILE C     7                                                      
REMARK 465     SER C   147                                                      
REMARK 465     GLY C   148                                                      
REMARK 465     GLY C   149                                                      
REMARK 465     ASN C   150                                                      
REMARK 465     GLN C   151                                                      
REMARK 465     GLY C   152                                                      
REMARK 465     ALA C   153                                                      
REMARK 465     ARG C   154                                                      
REMARK 465     ALA C   155                                                      
REMARK 465     GLY C   156                                                      
REMARK 465     ARG C   157                                                      
REMARK 465     LYS C   235                                                      
REMARK 465     LYS C   236                                                      
REMARK 465     GLY C   261                                                      
REMARK 465     LEU C   338                                                      
REMARK 465     GLU C   339                                                      
REMARK 465     SER C   340                                                      
REMARK 465     ASP C   341                                                      
REMARK 465     GLY C   342                                                      
REMARK 465     LYS C   343                                                      
REMARK 465     PRO C   344                                                      
REMARK 465     GLN C   345                                                      
REMARK 465     LYS C   346                                                      
REMARK 465     ALA C   347                                                      
REMARK 465     ASP C   348                                                      
REMARK 465     SER C   349                                                      
REMARK 465     ASN C   350                                                      
REMARK 465     ASN C   351                                                      
REMARK 465     SER C   352                                                      
REMARK 465     SER C   353                                                      
REMARK 465     LYS C   354                                                      
REMARK 465     SER C   355                                                      
REMARK 465     LEU C   356                                                      
REMARK 465     GLN C   357                                                      
REMARK 465     SER C   358                                                      
REMARK 465     ALA C   359                                                      
REMARK 465     GLY C   360                                                      
REMARK 465     PHE C   361                                                      
REMARK 465     THR C   362                                                      
REMARK 465     ALA C   363                                                      
REMARK 465     LYS C   517                                                      
REMARK 465     LYS C   518                                                      
REMARK 465     ARG C   519                                                      
REMARK 465     GLY C   520                                                      
REMARK 465     GLY C   521                                                      
REMARK 465     ASN C   546                                                      
REMARK 465     THR C   547                                                      
REMARK 465     SER C   548                                                      
REMARK 465     THR C   562                                                      
REMARK 465     SER C   563                                                      
REMARK 465     THR C   564                                                      
REMARK 465     PRO C   565                                                      
REMARK 465     ARG C   566                                                      
REMARK 465     VAL C   567                                                      
REMARK 465     VAL C   568                                                      
REMARK 465     LEU C   569                                                      
REMARK 500                                                                      
REMARK 500 GEOMETRY AND STEREOCHEMISTRY                                         
REMARK 500 SUBTOPIC: CLOSE CONTACTS IN SAME ASYMMETRIC UNIT                     
REMARK 500                                                                      
REMARK 500 THE FOLLOWING ATOMS ARE IN CLOSE CONTACT.                            
REMARK 500                                                                      
REMARK 500  ATM1  RES C  SSEQI   ATM2  RES C  SSEQI           DISTANCE          
REMARK 500   OD2  ASP C   533     O    HOH C   655              2.01            
REMARK 500   OD2  ASP A   533     O    HOH A   728              2.13            
REMARK 500   O    HOH B   663     O    HOH B   719              2.17            
REMARK 500   OD1  ASP C   389     O    HOH C   655              2.18            
REMARK 500                                                                      
REMARK 500 REMARK: NULL                                                         
REMARK 500                                                                      
REMARK 500 GEOMETRY AND STEREOCHEMISTRY                                         
REMARK 500 SUBTOPIC: COVALENT BOND LENGTHS                                      
REMARK 500                                                                      
REMARK 500 THE STEREOCHEMICAL PARAMETERS OF THE FOLLOWING RESIDUES              
REMARK 500 HAVE VALUES WHICH DEVIATE FROM EXPECTED VALUES BY MORE               
REMARK 500 THAN 6*RMSD (M=MODEL NUMBER; RES=RESIDUE NAME; C=CHAIN               
REMARK 500 IDENTIFIER; SSEQ=SEQUENCE NUMBER; I=INSERTION CODE).                 
REMARK 500                                                                      
REMARK 500 STANDARD TABLE:                                                      
REMARK 500 FORMAT: (10X,I3,1X,2(A3,1X,A1,I4,A1,1X,A4,3X),1X,F6.3)               
REMARK 500                                                                      
REMARK 500 EXPECTED VALUES PROTEIN: ENGH AND HUBER, 1999                        
REMARK 500 EXPECTED VALUES NUCLEIC ACID: CLOWNEY ET AL 1996                     
REMARK 500                                                                      
REMARK 500  M RES CSSEQI ATM1   RES CSSEQI ATM2   DEVIATION                     
REMARK 500    CYS A 461   CB    CYS A 461   SG     -0.136                       
REMARK 500                                                                      
REMARK 500 REMARK: NULL                                                         
REMARK 500                                                                      
REMARK 500 GEOMETRY AND STEREOCHEMISTRY                                         
REMARK 500 SUBTOPIC: COVALENT BOND ANGLES                                       
REMARK 500                                                                      
REMARK 500 THE STEREOCHEMICAL PARAMETERS OF THE FOLLOWING RESIDUES              
REMARK 500 HAVE VALUES WHICH DEVIATE FROM EXPECTED VALUES BY MORE               
REMARK 500 THAN 6*RMSD (M=MODEL NUMBER; RES=RESIDUE NAME; C=CHAIN               
REMARK 500 IDENTIFIER; SSEQ=SEQUENCE NUMBER; I=INSERTION CODE).                 
REMARK 500                                                                      
REMARK 500 STANDARD TABLE:                                                      
REMARK 500 FORMAT: (10X,I3,1X,A3,1X,A1,I4,A1,3(1X,A4,2X),12X,F5.1)              
REMARK 500                                                                      
REMARK 500 EXPECTED VALUES PROTEIN: ENGH AND HUBER, 1999                        
REMARK 500 EXPECTED VALUES NUCLEIC ACID: CLOWNEY ET AL 1996                     
REMARK 500                                                                      
REMARK 500  M RES CSSEQI ATM1   ATM2   ATM3                                     
REMARK 500    CYS A 461   CA  -  CB  -  SG  ANGL. DEV. =   6.8 DEGREES          
REMARK 500    ARG B 115   NE  -  CZ  -  NH1 ANGL. DEV. =   3.3 DEGREES          
REMARK 500    ARG B 115   NE  -  CZ  -  NH2 ANGL. DEV. =  -3.2 DEGREES          
REMARK 500    MET B 377   CG  -  SD  -  CE  ANGL. DEV. = -21.7 DEGREES          
REMARK 500                                                                      
REMARK 500 REMARK: NULL                                                         
REMARK 500                                                                      
REMARK 500 GEOMETRY AND STEREOCHEMISTRY                                         
REMARK 500 SUBTOPIC: TORSION ANGLES                                             
REMARK 500                                                                      
REMARK 500 TORSION ANGLES OUTSIDE THE EXPECTED RAMACHANDRAN REGIONS:            
REMARK 500 (M=MODEL NUMBER; RES=RESIDUE NAME; C=CHAIN IDENTIFIER;               
REMARK 500 SSEQ=SEQUENCE NUMBER; I=INSERTION CODE).                             
REMARK 500                                                                      
REMARK 500 STANDARD TABLE:                                                      
REMARK 500 FORMAT:(10X,I3,1X,A3,1X,A1,I4,A1,4X,F7.2,3X,F7.2)                    
REMARK 500                                                                      
REMARK 500 EXPECTED VALUES: GJ KLEYWEGT AND TA JONES (1996). PHI/PSI-           
REMARK 500 CHOLOGY: RAMACHANDRAN REVISITED. STRUCTURE 4, 1395 - 1400            
REMARK 500                                                                      
REMARK 500  M RES CSSEQI        PSI       PHI                                   
REMARK 500    ASP A  60     -166.96   -127.62                                   
REMARK 500    ASP A 396       63.25   -152.57                                   
REMARK 500    SER A 430      -71.18   -138.93                                   
REMARK 500    ARG A 476       68.82   -116.17                                   
REMARK 500    PHE B 246       58.80    -94.69                                   
REMARK 500    ASP B 396       63.98   -152.33                                   
REMARK 500    SER B 430      -74.70   -136.39                                   
REMARK 500    ARG B 476       68.93   -116.66                                   
REMARK 500    ASP C 396       59.02   -151.01                                   
REMARK 500    SER C 430      -71.20   -138.78                                   
REMARK 500    ARG C 476       61.22   -100.33                                   
REMARK 500    LEU C 550      119.30     73.66                                   
REMARK 500                                                                      
REMARK 500 REMARK: NULL                                                         
REMARK 620                                                                      
REMARK 620 METAL COORDINATION                                                   
REMARK 620 (M=MODEL NUMBER; RES=RESIDUE NAME; C=CHAIN IDENTIFIER;               
REMARK 620 SSEQ=SEQUENCE NUMBER; I=INSERTION CODE):                             
REMARK 620                                                                      
REMARK 620 COORDINATION ANGLES FOR:  M RES CSSEQI METAL                         
REMARK 620                              ZN A 570  ZN                            
REMARK 620 N RES CSSEQI ATOM                                                    
REMARK 620 1 GLU A 399   OE2                                                    
REMARK 620 2 HIS A 509   NE2 104.1                                              
REMARK 620 3 CYS A 529   SG  113.8 109.4                                        
REMARK 620 4 CYS A 506   SG  105.4 105.1 117.8                                  
REMARK 620 N                    1     2     3                                   
REMARK 620                                                                      
REMARK 620 COORDINATION ANGLES FOR:  M RES CSSEQI METAL                         
REMARK 620                              ZN C 570  ZN                            
REMARK 620 N RES CSSEQI ATOM                                                    
REMARK 620 1 HIS C 509   NE2                                                    
REMARK 620 2 GLU C 399   OE2 108.1                                              
REMARK 620 3 CYS C 529   SG  108.6 114.9                                        
REMARK 620 4 CYS C 506   SG  107.3 101.6 115.8                                  
REMARK 620 N                    1     2     3                                   
REMARK 620                                                                      
REMARK 620 COORDINATION ANGLES FOR:  M RES CSSEQI METAL                         
REMARK 620                              ZN B 570  ZN                            
REMARK 620 N RES CSSEQI ATOM                                                    
REMARK 620 1 HIS B 509   NE2                                                    
REMARK 620 2 GLU B 399   OE2 109.0                                              
REMARK 620 3 CYS B 529   SG  108.8 111.0                                        
REMARK 620 4 CYS B 506   SG  104.5 105.4 117.7                                  
REMARK 620 N                    1     2     3                                   
REMARK 800                                                                      
REMARK 800 SITE                                                                 
REMARK 800 SITE_IDENTIFIER: AC1                                                 
REMARK 800 EVIDENCE_CODE: SOFTWARE                                              
REMARK 800 SITE_DESCRIPTION: BINDING SITE FOR RESIDUE ZN A 570                  
REMARK 800                                                                      
REMARK 800 SITE_IDENTIFIER: AC2                                                 
REMARK 800 EVIDENCE_CODE: SOFTWARE                                              
REMARK 800 SITE_DESCRIPTION: BINDING SITE FOR RESIDUE ZN B 570                  
REMARK 800                                                                      
REMARK 800 SITE_IDENTIFIER: AC3                                                 
REMARK 800 EVIDENCE_CODE: SOFTWARE                                              
REMARK 800 SITE_DESCRIPTION: BINDING SITE FOR RESIDUE ZN C 570                  
REMARK 900                                                                      
REMARK 900 RELATED ENTRIES                                                      
REMARK 900 RELATED ID: 3MWT   RELATED DB: PDB                                   
REMARK 900 COMPLEX WITH MN2+                                                    
REMARK 900 RELATED ID: 3MX2   RELATED DB: PDB                                   
REMARK 900 COMPLEX WITH DTTP                                                    
REMARK 900 RELATED ID: 3MX5   RELATED DB: PDB                                   
REMARK 900 COMPLEX WITH UTP                                                     
DBREF  3MWP A    1   569  UNP    P13699   NCAP_LASSJ       1    569             
DBREF  3MWP B    1   569  UNP    P13699   NCAP_LASSJ       1    569             
DBREF  3MWP C    1   569  UNP    P13699   NCAP_LASSJ       1    569             
SEQADV 3MWP GLY A   -7  UNP  P13699              EXPRESSION TAG                 
SEQADV 3MWP ALA A   -6  UNP  P13699              EXPRESSION TAG                 
SEQADV 3MWP MET A   -5  UNP  P13699              EXPRESSION TAG                 
SEQADV 3MWP ASP A   -4  UNP  P13699              EXPRESSION TAG                 
SEQADV 3MWP HIS A   -3  UNP  P13699              EXPRESSION TAG                 
SEQADV 3MWP VAL A   -2  UNP  P13699              EXPRESSION TAG                 
SEQADV 3MWP GLU A   -1  UNP  P13699              EXPRESSION TAG                 
SEQADV 3MWP PHE A    0  UNP  P13699              EXPRESSION TAG                 
SEQADV 3MWP GLY B   -7  UNP  P13699              EXPRESSION TAG                 
SEQADV 3MWP ALA B   -6  UNP  P13699              EXPRESSION TAG                 
SEQADV 3MWP MET B   -5  UNP  P13699              EXPRESSION TAG                 
SEQADV 3MWP ASP B   -4  UNP  P13699              EXPRESSION TAG                 
SEQADV 3MWP HIS B   -3  UNP  P13699              EXPRESSION TAG                 
SEQADV 3MWP VAL B   -2  UNP  P13699              EXPRESSION TAG                 
SEQADV 3MWP GLU B   -1  UNP  P13699              EXPRESSION TAG                 
SEQADV 3MWP PHE B    0  UNP  P13699              EXPRESSION TAG                 
SEQADV 3MWP GLY C   -7  UNP  P13699              EXPRESSION TAG                 
SEQADV 3MWP ALA C   -6  UNP  P13699              EXPRESSION TAG                 
SEQADV 3MWP MET C   -5  UNP  P13699              EXPRESSION TAG                 
SEQADV 3MWP ASP C   -4  UNP  P13699              EXPRESSION TAG                 
SEQADV 3MWP HIS C   -3  UNP  P13699              EXPRESSION TAG                 
SEQADV 3MWP VAL C   -2  UNP  P13699              EXPRESSION TAG                 
SEQADV 3MWP GLU C   -1  UNP  P13699              EXPRESSION TAG                 
SEQADV 3MWP PHE C    0  UNP  P13699              EXPRESSION TAG                 
SEQRES   1 A  577  GLY ALA MET ASP HIS VAL GLU PHE MET SER ALA SER LYS          
SEQRES   2 A  577  GLU ILE LYS SER PHE LEU TRP THR GLN SER LEU ARG ARG          
SEQRES   3 A  577  GLU LEU SER GLY TYR CYS SER ASN ILE LYS LEU GLN VAL          
SEQRES   4 A  577  VAL LYS ASP ALA GLN ALA LEU LEU HIS GLY LEU ASP PHE          
SEQRES   5 A  577  SER GLU VAL SER ASN VAL GLN ARG LEU MET ARG LYS GLU          
SEQRES   6 A  577  ARG ARG ASP ASP ASN ASP LEU LYS ARG LEU ARG ASP LEU          
SEQRES   7 A  577  ASN GLN ALA VAL ASN ASN LEU VAL GLU LEU LYS SER THR          
SEQRES   8 A  577  GLN GLN LYS SER ILE LEU ARG VAL GLY THR LEU THR SER          
SEQRES   9 A  577  ASP ASP LEU LEU ILE LEU ALA ALA ASP LEU GLU LYS LEU          
SEQRES  10 A  577  LYS SER LYS VAL ILE ARG THR GLU ARG PRO LEU SER ALA          
SEQRES  11 A  577  GLY VAL TYR MET GLY ASN LEU SER SER GLN GLN LEU ASP          
SEQRES  12 A  577  GLN ARG ARG ALA LEU LEU ASN MET ILE GLY MET SER GLY          
SEQRES  13 A  577  GLY ASN GLN GLY ALA ARG ALA GLY ARG ASP GLY VAL VAL          
SEQRES  14 A  577  ARG VAL TRP ASP VAL LYS ASN ALA GLU LEU LEU ASN ASN          
SEQRES  15 A  577  GLN PHE GLY THR MET PRO SER LEU THR LEU ALA CYS LEU          
SEQRES  16 A  577  THR LYS GLN GLY GLN VAL ASP LEU ASN ASP ALA VAL GLN          
SEQRES  17 A  577  ALA LEU THR ASP LEU GLY LEU ILE TYR THR ALA LYS TYR          
SEQRES  18 A  577  PRO ASN THR SER ASP LEU ASP ARG LEU THR GLN SER HIS          
SEQRES  19 A  577  PRO ILE LEU ASN MET ILE ASP THR LYS LYS SER SER LEU          
SEQRES  20 A  577  ASN ILE SER GLY TYR ASN PHE SER LEU GLY ALA ALA VAL          
SEQRES  21 A  577  LYS ALA GLY ALA CYS MET LEU ASP GLY GLY ASN MET LEU          
SEQRES  22 A  577  GLU THR ILE LYS VAL SER PRO GLN THR MET ASP GLY ILE          
SEQRES  23 A  577  LEU LYS SER ILE LEU LYS VAL LYS LYS ALA LEU GLY MET          
SEQRES  24 A  577  PHE ILE SER ASP THR PRO GLY GLU ARG ASN PRO TYR GLU          
SEQRES  25 A  577  ASN ILE LEU TYR LYS ILE CYS LEU SER GLY ASP GLY TRP          
SEQRES  26 A  577  PRO TYR ILE ALA SER ARG THR SER ILE THR GLY ARG ALA          
SEQRES  27 A  577  TRP GLU ASN THR VAL VAL ASP LEU GLU SER ASP GLY LYS          
SEQRES  28 A  577  PRO GLN LYS ALA ASP SER ASN ASN SER SER LYS SER LEU          
SEQRES  29 A  577  GLN SER ALA GLY PHE THR ALA GLY LEU THR TYR SER GLN          
SEQRES  30 A  577  LEU MET THR LEU LYS ASP ALA MET LEU GLN LEU ASP PRO          
SEQRES  31 A  577  ASN ALA LYS THR TRP MET ASP ILE GLU GLY ARG PRO GLU          
SEQRES  32 A  577  ASP PRO VAL GLU ILE ALA LEU TYR GLN PRO SER SER GLY          
SEQRES  33 A  577  CYS TYR ILE HIS PHE PHE ARG GLU PRO THR ASP LEU LYS          
SEQRES  34 A  577  GLN PHE LYS GLN ASP ALA LYS TYR SER HIS GLY ILE ASP          
SEQRES  35 A  577  VAL THR ASP LEU PHE ALA THR GLN PRO GLY LEU THR SER          
SEQRES  36 A  577  ALA VAL ILE ASP ALA LEU PRO ARG ASN MET VAL ILE THR          
SEQRES  37 A  577  CYS GLN GLY SER ASP ASP ILE ARG LYS LEU LEU GLU SER          
SEQRES  38 A  577  GLN GLY ARG LYS ASP ILE LYS LEU ILE ASP ILE ALA LEU          
SEQRES  39 A  577  SER LYS THR ASP SER ARG LYS TYR GLU ASN ALA VAL TRP          
SEQRES  40 A  577  ASP GLN TYR LYS ASP LEU CYS HIS MET HIS THR GLY VAL          
SEQRES  41 A  577  VAL VAL GLU LYS LYS LYS ARG GLY GLY LYS GLU GLU ILE          
SEQRES  42 A  577  THR PRO HIS CYS ALA LEU MET ASP CYS ILE MET PHE ASP          
SEQRES  43 A  577  ALA ALA VAL SER GLY GLY LEU ASN THR SER VAL LEU ARG          
SEQRES  44 A  577  ALA VAL LEU PRO ARG ASP MET VAL PHE ARG THR SER THR          
SEQRES  45 A  577  PRO ARG VAL VAL LEU                                          
SEQRES   1 B  577  GLY ALA MET ASP HIS VAL GLU PHE MET SER ALA SER LYS          
SEQRES   2 B  577  GLU ILE LYS SER PHE LEU TRP THR GLN SER LEU ARG ARG          
SEQRES   3 B  577  GLU LEU SER GLY TYR CYS SER ASN ILE LYS LEU GLN VAL          
SEQRES   4 B  577  VAL LYS ASP ALA GLN ALA LEU LEU HIS GLY LEU ASP PHE          
SEQRES   5 B  577  SER GLU VAL SER ASN VAL GLN ARG LEU MET ARG LYS GLU          
SEQRES   6 B  577  ARG ARG ASP ASP ASN ASP LEU LYS ARG LEU ARG ASP LEU          
SEQRES   7 B  577  ASN GLN ALA VAL ASN ASN LEU VAL GLU LEU LYS SER THR          
SEQRES   8 B  577  GLN GLN LYS SER ILE LEU ARG VAL GLY THR LEU THR SER          
SEQRES   9 B  577  ASP ASP LEU LEU ILE LEU ALA ALA ASP LEU GLU LYS LEU          
SEQRES  10 B  577  LYS SER LYS VAL ILE ARG THR GLU ARG PRO LEU SER ALA          
SEQRES  11 B  577  GLY VAL TYR MET GLY ASN LEU SER SER GLN GLN LEU ASP          
SEQRES  12 B  577  GLN ARG ARG ALA LEU LEU ASN MET ILE GLY MET SER GLY          
SEQRES  13 B  577  GLY ASN GLN GLY ALA ARG ALA GLY ARG ASP GLY VAL VAL          
SEQRES  14 B  577  ARG VAL TRP ASP VAL LYS ASN ALA GLU LEU LEU ASN ASN          
SEQRES  15 B  577  GLN PHE GLY THR MET PRO SER LEU THR LEU ALA CYS LEU          
SEQRES  16 B  577  THR LYS GLN GLY GLN VAL ASP LEU ASN ASP ALA VAL GLN          
SEQRES  17 B  577  ALA LEU THR ASP LEU GLY LEU ILE TYR THR ALA LYS TYR          
SEQRES  18 B  577  PRO ASN THR SER ASP LEU ASP ARG LEU THR GLN SER HIS          
SEQRES  19 B  577  PRO ILE LEU ASN MET ILE ASP THR LYS LYS SER SER LEU          
SEQRES  20 B  577  ASN ILE SER GLY TYR ASN PHE SER LEU GLY ALA ALA VAL          
SEQRES  21 B  577  LYS ALA GLY ALA CYS MET LEU ASP GLY GLY ASN MET LEU          
SEQRES  22 B  577  GLU THR ILE LYS VAL SER PRO GLN THR MET ASP GLY ILE          
SEQRES  23 B  577  LEU LYS SER ILE LEU LYS VAL LYS LYS ALA LEU GLY MET          
SEQRES  24 B  577  PHE ILE SER ASP THR PRO GLY GLU ARG ASN PRO TYR GLU          
SEQRES  25 B  577  ASN ILE LEU TYR LYS ILE CYS LEU SER GLY ASP GLY TRP          
SEQRES  26 B  577  PRO TYR ILE ALA SER ARG THR SER ILE THR GLY ARG ALA          
SEQRES  27 B  577  TRP GLU ASN THR VAL VAL ASP LEU GLU SER ASP GLY LYS          
SEQRES  28 B  577  PRO GLN LYS ALA ASP SER ASN ASN SER SER LYS SER LEU          
SEQRES  29 B  577  GLN SER ALA GLY PHE THR ALA GLY LEU THR TYR SER GLN          
SEQRES  30 B  577  LEU MET THR LEU LYS ASP ALA MET LEU GLN LEU ASP PRO          
SEQRES  31 B  577  ASN ALA LYS THR TRP MET ASP ILE GLU GLY ARG PRO GLU          
SEQRES  32 B  577  ASP PRO VAL GLU ILE ALA LEU TYR GLN PRO SER SER GLY          
SEQRES  33 B  577  CYS TYR ILE HIS PHE PHE ARG GLU PRO THR ASP LEU LYS          
SEQRES  34 B  577  GLN PHE LYS GLN ASP ALA LYS TYR SER HIS GLY ILE ASP          
SEQRES  35 B  577  VAL THR ASP LEU PHE ALA THR GLN PRO GLY LEU THR SER          
SEQRES  36 B  577  ALA VAL ILE ASP ALA LEU PRO ARG ASN MET VAL ILE THR          
SEQRES  37 B  577  CYS GLN GLY SER ASP ASP ILE ARG LYS LEU LEU GLU SER          
SEQRES  38 B  577  GLN GLY ARG LYS ASP ILE LYS LEU ILE ASP ILE ALA LEU          
SEQRES  39 B  577  SER LYS THR ASP SER ARG LYS TYR GLU ASN ALA VAL TRP          
SEQRES  40 B  577  ASP GLN TYR LYS ASP LEU CYS HIS MET HIS THR GLY VAL          
SEQRES  41 B  577  VAL VAL GLU LYS LYS LYS ARG GLY GLY LYS GLU GLU ILE          
SEQRES  42 B  577  THR PRO HIS CYS ALA LEU MET ASP CYS ILE MET PHE ASP          
SEQRES  43 B  577  ALA ALA VAL SER GLY GLY LEU ASN THR SER VAL LEU ARG          
SEQRES  44 B  577  ALA VAL LEU PRO ARG ASP MET VAL PHE ARG THR SER THR          
SEQRES  45 B  577  PRO ARG VAL VAL LEU                                          
SEQRES   1 C  577  GLY ALA MET ASP HIS VAL GLU PHE MET SER ALA SER LYS          
SEQRES   2 C  577  GLU ILE LYS SER PHE LEU TRP THR GLN SER LEU ARG ARG          
SEQRES   3 C  577  GLU LEU SER GLY TYR CYS SER ASN ILE LYS LEU GLN VAL          
SEQRES   4 C  577  VAL LYS ASP ALA GLN ALA LEU LEU HIS GLY LEU ASP PHE          
SEQRES   5 C  577  SER GLU VAL SER ASN VAL GLN ARG LEU MET ARG LYS GLU          
SEQRES   6 C  577  ARG ARG ASP ASP ASN ASP LEU LYS ARG LEU ARG ASP LEU          
SEQRES   7 C  577  ASN GLN ALA VAL ASN ASN LEU VAL GLU LEU LYS SER THR          
SEQRES   8 C  577  GLN GLN LYS SER ILE LEU ARG VAL GLY THR LEU THR SER          
SEQRES   9 C  577  ASP ASP LEU LEU ILE LEU ALA ALA ASP LEU GLU LYS LEU          
SEQRES  10 C  577  LYS SER LYS VAL ILE ARG THR GLU ARG PRO LEU SER ALA          
SEQRES  11 C  577  GLY VAL TYR MET GLY ASN LEU SER SER GLN GLN LEU ASP          
SEQRES  12 C  577  GLN ARG ARG ALA LEU LEU ASN MET ILE GLY MET SER GLY          
SEQRES  13 C  577  GLY ASN GLN GLY ALA ARG ALA GLY ARG ASP GLY VAL VAL          
SEQRES  14 C  577  ARG VAL TRP ASP VAL LYS ASN ALA GLU LEU LEU ASN ASN          
SEQRES  15 C  577  GLN PHE GLY THR MET PRO SER LEU THR LEU ALA CYS LEU          
SEQRES  16 C  577  THR LYS GLN GLY GLN VAL ASP LEU ASN ASP ALA VAL GLN          
SEQRES  17 C  577  ALA LEU THR ASP LEU GLY LEU ILE TYR THR ALA LYS TYR          
SEQRES  18 C  577  PRO ASN THR SER ASP LEU ASP ARG LEU THR GLN SER HIS          
SEQRES  19 C  577  PRO ILE LEU ASN MET ILE ASP THR LYS LYS SER SER LEU          
SEQRES  20 C  577  ASN ILE SER GLY TYR ASN PHE SER LEU GLY ALA ALA VAL          
SEQRES  21 C  577  LYS ALA GLY ALA CYS MET LEU ASP GLY GLY ASN MET LEU          
SEQRES  22 C  577  GLU THR ILE LYS VAL SER PRO GLN THR MET ASP GLY ILE          
SEQRES  23 C  577  LEU LYS SER ILE LEU LYS VAL LYS LYS ALA LEU GLY MET          
SEQRES  24 C  577  PHE ILE SER ASP THR PRO GLY GLU ARG ASN PRO TYR GLU          
SEQRES  25 C  577  ASN ILE LEU TYR LYS ILE CYS LEU SER GLY ASP GLY TRP          
SEQRES  26 C  577  PRO TYR ILE ALA SER ARG THR SER ILE THR GLY ARG ALA          
SEQRES  27 C  577  TRP GLU ASN THR VAL VAL ASP LEU GLU SER ASP GLY LYS          
SEQRES  28 C  577  PRO GLN LYS ALA ASP SER ASN ASN SER SER LYS SER LEU          
SEQRES  29 C  577  GLN SER ALA GLY PHE THR ALA GLY LEU THR TYR SER GLN          
SEQRES  30 C  577  LEU MET THR LEU LYS ASP ALA MET LEU GLN LEU ASP PRO          
SEQRES  31 C  577  ASN ALA LYS THR TRP MET ASP ILE GLU GLY ARG PRO GLU          
SEQRES  32 C  577  ASP PRO VAL GLU ILE ALA LEU TYR GLN PRO SER SER GLY          
SEQRES  33 C  577  CYS TYR ILE HIS PHE PHE ARG GLU PRO THR ASP LEU LYS          
SEQRES  34 C  577  GLN PHE LYS GLN ASP ALA LYS TYR SER HIS GLY ILE ASP          
SEQRES  35 C  577  VAL THR ASP LEU PHE ALA THR GLN PRO GLY LEU THR SER          
SEQRES  36 C  577  ALA VAL ILE ASP ALA LEU PRO ARG ASN MET VAL ILE THR          
SEQRES  37 C  577  CYS GLN GLY SER ASP ASP ILE ARG LYS LEU LEU GLU SER          
SEQRES  38 C  577  GLN GLY ARG LYS ASP ILE LYS LEU ILE ASP ILE ALA LEU          
SEQRES  39 C  577  SER LYS THR ASP SER ARG LYS TYR GLU ASN ALA VAL TRP          
SEQRES  40 C  577  ASP GLN TYR LYS ASP LEU CYS HIS MET HIS THR GLY VAL          
SEQRES  41 C  577  VAL VAL GLU LYS LYS LYS ARG GLY GLY LYS GLU GLU ILE          
SEQRES  42 C  577  THR PRO HIS CYS ALA LEU MET ASP CYS ILE MET PHE ASP          
SEQRES  43 C  577  ALA ALA VAL SER GLY GLY LEU ASN THR SER VAL LEU ARG          
SEQRES  44 C  577  ALA VAL LEU PRO ARG ASP MET VAL PHE ARG THR SER THR          
SEQRES  45 C  577  PRO ARG VAL VAL LEU                                          
HET     ZN  A 570       1                                                       
HET     ZN  B 570       1                                                       
HET     ZN  C 570       1                                                       
HETNAM      ZN ZINC ION                                                         
FORMUL   4   ZN    3(ZN 2+)                                                     
FORMUL   7  HOH   *475(H2 O)                                                    
HELIX    1   1 ILE A    7  LEU A   20  1                                  14    
HELIX    2   2 SER A   21  CYS A   24  5                                   4    
HELIX    3   3 ILE A   27  LEU A   42  1                                  16    
HELIX    4   4 ASP A   43  LYS A   56  1                                  14    
HELIX    5   5 ASP A   61  VAL A   78  1                                  18    
HELIX    6   6 THR A   95  ARG A  118  1                                  24    
HELIX    7   7 ARG A  118  GLY A  123  1                                   6    
HELIX    8   8 SER A  130  ILE A  144  1                                  15    
HELIX    9   9 ASN A  168  ASN A  173  5                                   6    
HELIX   10  10 MET A  179  GLN A  192  1                                  14    
HELIX   11  11 ASP A  194  THR A  210  1                                  17    
HELIX   12  12 ASN A  215  HIS A  226  1                                  12    
HELIX   13  13 PRO A  227  ILE A  232  5                                   6    
HELIX   14  14 SER A  247  MET A  258  1                                  12    
HELIX   15  15 MET A  264  ILE A  268  5                                   5    
HELIX   16  16 THR A  274  GLY A  290  1                                  17    
HELIX   17  17 ASN A  301  SER A  313  1                                  13    
HELIX   18  18 ARG A  329  ASN A  333  1                                   5    
HELIX   19  19 THR A  366  MET A  377  1                                  12    
HELIX   20  20 LEU A  378  LEU A  380  5                                   3    
HELIX   21  21 ASP A  419  SER A  430  1                                  12    
HELIX   22  22 ASP A  434  THR A  441  5                                   8    
HELIX   23  23 GLY A  444  LEU A  453  1                                  10    
HELIX   24  24 GLY A  463  GLN A  474  1                                  12    
HELIX   25  25 SER A  487  ARG A  492  1                                   6    
HELIX   26  26 TYR A  494  LYS A  503  1                                  10    
HELIX   27  27 ASP A  504  CYS A  506  5                                   3    
HELIX   28  28 CYS A  529  GLY A  543  1                                  15    
HELIX   29  29 PRO A  555  PHE A  560  1                                   6    
HELIX   30  30 LYS B    8  SER B   21  1                                  14    
HELIX   31  31 GLY B   22  CYS B   24  5                                   3    
HELIX   32  32 ILE B   27  LEU B   42  1                                  16    
HELIX   33  33 ASP B   43  LYS B   56  1                                  14    
HELIX   34  34 ASP B   61  VAL B   78  1                                  18    
HELIX   35  35 THR B   95  GLY B  123  1                                  29    
HELIX   36  36 SER B  130  ILE B  144  1                                  15    
HELIX   37  37 ASN B  168  ASN B  173  5                                   6    
HELIX   38  38 MET B  179  GLN B  192  1                                  14    
HELIX   39  39 ASP B  194  THR B  210  1                                  17    
HELIX   40  40 ASN B  215  HIS B  226  1                                  12    
HELIX   41  41 PRO B  227  ILE B  232  5                                   6    
HELIX   42  42 SER B  247  CYS B  257  1                                  11    
HELIX   43  43 MET B  264  ILE B  268  5                                   5    
HELIX   44  44 THR B  274  GLY B  290  1                                  17    
HELIX   45  45 ASN B  301  SER B  313  1                                  13    
HELIX   46  46 ARG B  329  ASN B  333  1                                   5    
HELIX   47  47 THR B  366  LEU B  378  1                                  13    
HELIX   48  48 ASP B  419  SER B  430  1                                  12    
HELIX   49  49 ASP B  434  PHE B  439  5                                   6    
HELIX   50  50 GLY B  444  LEU B  453  1                                  10    
HELIX   51  51 GLY B  463  GLN B  474  1                                  12    
HELIX   52  52 SER B  487  ARG B  492  1                                   6    
HELIX   53  53 TYR B  494  LYS B  503  1                                  10    
HELIX   54  54 ASP B  504  CYS B  506  5                                   3    
HELIX   55  55 CYS B  529  SER B  542  1                                  14    
HELIX   56  56 PRO B  555  PHE B  560  1                                   6    
HELIX   57  57 LYS C    8  LEU C   20  1                                  13    
HELIX   58  58 SER C   21  CYS C   24  5                                   4    
HELIX   59  59 ILE C   27  LEU C   42  1                                  16    
HELIX   60  60 ASP C   43  ARG C   55  1                                  13    
HELIX   61  61 ASP C   61  VAL C   78  1                                  18    
HELIX   62  62 THR C   95  ARG C  118  1                                  24    
HELIX   63  63 ARG C  118  GLY C  123  1                                   6    
HELIX   64  64 SER C  130  ILE C  144  1                                  15    
HELIX   65  65 ASN C  168  ASN C  173  5                                   6    
HELIX   66  66 MET C  179  GLN C  192  1                                  14    
HELIX   67  67 ASP C  194  THR C  210  1                                  17    
HELIX   68  68 ASN C  215  GLN C  224  1                                  10    
HELIX   69  69 SER C  225  ILE C  232  5                                   8    
HELIX   70  70 SER C  247  LEU C  259  1                                  13    
HELIX   71  71 MET C  264  ILE C  268  5                                   5    
HELIX   72  72 THR C  274  GLY C  290  1                                  17    
HELIX   73  73 ASN C  301  LEU C  312  1                                  12    
HELIX   74  74 ARG C  329  ASN C  333  1                                   5    
HELIX   75  75 THR C  366  MET C  377  1                                  12    
HELIX   76  76 LEU C  378  LEU C  380  5                                   3    
HELIX   77  77 ASP C  419  SER C  430  1                                  12    
HELIX   78  78 ASP C  434  THR C  441  5                                   8    
HELIX   79  79 GLY C  444  LEU C  453  1                                  10    
HELIX   80  80 GLY C  463  GLN C  474  1                                  12    
HELIX   81  81 SER C  487  ARG C  492  1                                   6    
HELIX   82  82 TYR C  494  LYS C  503  1                                  10    
HELIX   83  83 ASP C  504  CYS C  506  5                                   3    
HELIX   84  84 CYS C  529  GLY C  543  1                                  15    
HELIX   85  85 PRO C  555  PHE C  560  1                                   6    
SHEET    1   A 2 ARG A  59  ASP A  60  0                                        
SHEET    2   A 2 TRP A 164  ASP A 165  1  O  ASP A 165   N  ARG A  59           
SHEET    1   B 2 SER A  87  LEU A  89  0                                        
SHEET    2   B 2 THR A 334  VAL A 336  1  O  VAL A 335   N  LEU A  89           
SHEET    1   C 2 VAL A 124  TYR A 125  0                                        
SHEET    2   C 2 VAL A 160  VAL A 161 -1  O  VAL A 161   N  VAL A 124           
SHEET    1   D 6 LYS A 480  ASP A 483  0                                        
SHEET    2   D 6 VAL A 458  CYS A 461  1  N  ILE A 459   O  LYS A 480           
SHEET    3   D 6 THR A 386  GLU A 391  1  N  THR A 386   O  THR A 460           
SHEET    4   D 6 GLU A 399  GLN A 404 -1  O  TYR A 403   N  TRP A 387           
SHEET    5   D 6 CYS A 409  PHE A 414 -1  O  CYS A 409   N  GLN A 404           
SHEET    6   D 6 ARG A 551  ALA A 552  1  O  ARG A 551   N  TYR A 410           
SHEET    1   E 2 VAL A 513  GLU A 515  0                                        
SHEET    2   E 2 GLU A 523  ILE A 525 -1  O  ILE A 525   N  VAL A 513           
SHEET    1   F 2 ARG B  59  ASP B  60  0                                        
SHEET    2   F 2 TRP B 164  ASP B 165  1  O  ASP B 165   N  ARG B  59           
SHEET    1   G 2 SER B  87  LEU B  89  0                                        
SHEET    2   G 2 THR B 334  VAL B 336  1  O  VAL B 335   N  LEU B  89           
SHEET    1   H 2 VAL B 124  TYR B 125  0                                        
SHEET    2   H 2 VAL B 160  VAL B 161 -1  O  VAL B 161   N  VAL B 124           
SHEET    1   I 6 LYS B 480  ASP B 483  0                                        
SHEET    2   I 6 VAL B 458  CYS B 461  1  N  ILE B 459   O  LYS B 480           
SHEET    3   I 6 THR B 386  ARG B 393  1  N  THR B 386   O  THR B 460           
SHEET    4   I 6 ASP B 396  GLN B 404 -1  O  TYR B 403   N  TRP B 387           
SHEET    5   I 6 CYS B 409  PHE B 414 -1  O  CYS B 409   N  GLN B 404           
SHEET    6   I 6 ARG B 551  ALA B 552  1  O  ARG B 551   N  TYR B 410           
SHEET    1   J 2 VAL B 513  GLU B 515  0                                        
SHEET    2   J 2 GLU B 523  ILE B 525 -1  O  ILE B 525   N  VAL B 513           
SHEET    1   K 2 ARG C  59  ASP C  60  0                                        
SHEET    2   K 2 TRP C 164  ASP C 165  1  O  ASP C 165   N  ARG C  59           
SHEET    1   L 2 SER C  87  LEU C  89  0                                        
SHEET    2   L 2 THR C 334  VAL C 336  1  O  VAL C 335   N  LEU C  89           
SHEET    1   M 2 VAL C 124  TYR C 125  0                                        
SHEET    2   M 2 VAL C 160  VAL C 161 -1  O  VAL C 161   N  VAL C 124           
SHEET    1   N 6 LYS C 480  ASP C 483  0                                        
SHEET    2   N 6 VAL C 458  CYS C 461  1  N  CYS C 461   O  ILE C 482           
SHEET    3   N 6 THR C 386  ARG C 393  1  N  THR C 386   O  THR C 460           
SHEET    4   N 6 ASP C 396  GLN C 404 -1  O  TYR C 403   N  TRP C 387           
SHEET    5   N 6 CYS C 409  PHE C 414 -1  O  CYS C 409   N  GLN C 404           
SHEET    6   N 6 ARG C 551  ALA C 552  1  O  ARG C 551   N  TYR C 410           
SHEET    1   O 2 VAL C 513  GLU C 515  0                                        
SHEET    2   O 2 GLU C 523  ILE C 525 -1  O  ILE C 525   N  VAL C 513           
LINK         OE2 GLU A 399                ZN    ZN A 570     1555   1555  2.02  
LINK         NE2 HIS C 509                ZN    ZN C 570     1555   1555  2.06  
LINK         NE2 HIS A 509                ZN    ZN A 570     1555   1555  2.08  
LINK         NE2 HIS B 509                ZN    ZN B 570     1555   1555  2.09  
LINK         OE2 GLU C 399                ZN    ZN C 570     1555   1555  2.09  
LINK         OE2 GLU B 399                ZN    ZN B 570     1555   1555  2.17  
LINK         SG  CYS A 529                ZN    ZN A 570     1555   1555  2.23  
LINK         SG  CYS C 529                ZN    ZN C 570     1555   1555  2.24  
LINK         SG  CYS B 529                ZN    ZN B 570     1555   1555  2.35  
LINK         SG  CYS B 506                ZN    ZN B 570     1555   1555  2.36  
LINK         SG  CYS A 506                ZN    ZN A 570     1555   1555  2.45  
LINK         SG  CYS C 506                ZN    ZN C 570     1555   1555  2.46  
CISPEP   1 GLN C  462    GLY C  463          0        -7.53                     
SITE     1 AC1  5 GLU A 399  HIS A 412  CYS A 506  HIS A 509                    
SITE     2 AC1  5 CYS A 529                                                     
SITE     1 AC2  5 GLU B 399  HIS B 412  CYS B 506  HIS B 509                    
SITE     2 AC2  5 CYS B 529                                                     
SITE     1 AC3  4 GLU C 399  CYS C 506  HIS C 509  CYS C 529                    
CRYST1  176.820  176.820   56.470  90.00  90.00 120.00 P 3           9          
ORIGX1      1.000000  0.000000  0.000000        0.00000                         
ORIGX2      0.000000  1.000000  0.000000        0.00000                         
ORIGX3      0.000000  0.000000  1.000000        0.00000                         
SCALE1      0.005653  0.003264  0.000000        0.00000                         
SCALE2      0.000000  0.006528  0.000000        0.00000                         
SCALE3      0.000000  0.000000  0.017704        0.00000                         
ATOM      1  N   ILE A   7      33.347 -49.456 -24.113  1.00 57.34           N  
ANISOU    1  N   ILE A   7     6332   7127   8325     29   -104    -98       N  
ATOM      2  CA  ILE A   7      34.212 -48.457 -23.427  1.00 53.82           C  
ANISOU    2  CA  ILE A   7     5891   6680   7878     31    -80   -104       C  
ATOM      3  C   ILE A   7      34.796 -47.475 -24.441  1.00 52.37           C  
ANISOU    3  C   ILE A   7     5722   6474   7700     62    -88    -97       C  
ATOM      4  O   ILE A   7      35.030 -47.820 -25.618  1.00 50.26           O  
ANISOU    4  O   ILE A   7     5475   6193   7428     77   -109    -82       O  
ATOM      5  CB  ILE A   7      35.348 -49.129 -22.569  1.00 52.61           C  
ANISOU    5  CB  ILE A   7     5757   6532   7698      7    -69    -95       C  
ATOM      6  CG1 ILE A   7      35.965 -48.141 -21.565  1.00 54.52           C  
ANISOU    6  CG1 ILE A   7     5996   6777   7939      3    -42   -105       C  
ATOM      7  CG2 ILE A   7      36.440 -49.714 -23.448  1.00 49.20           C  
ANISOU    7  CG2 ILE A   7     5358   6084   7250     18    -85    -74       C  
ATOM      8  CD1 ILE A   7      35.176 -47.952 -20.271  1.00 57.14           C  
ANISOU    8  CD1 ILE A   7     6301   7132   8277    -20    -21   -126       C  
ATOM      9  N   LYS A   8      35.014 -46.255 -23.969  1.00 48.16           N  
ANISOU    9  N   LYS A   8     5180   5937   7178     70    -70   -108       N  
ATOM     10  CA  LYS A   8      35.678 -45.208 -24.734  1.00 46.07           C  
ANISOU   10  CA  LYS A   8     4931   5653   6919     96    -74   -101       C  
ATOM     11  C   LYS A   8      37.099 -45.601 -25.157  1.00 41.34           C  
ANISOU   11  C   LYS A   8     4367   5045   6295     97    -77    -81       C  
ATOM     12  O   LYS A   8      37.516 -45.254 -26.264  1.00 42.60           O  
ANISOU   12  O   LYS A   8     4544   5187   6453    116    -90    -69       O  
ATOM     13  CB  LYS A   8      35.687 -43.896 -23.938  1.00 47.24           C  
ANISOU   13  CB  LYS A   8     5063   5801   7083    100    -54   -119       C  
ATOM     14  CG  LYS A   8      35.942 -42.644 -24.788  1.00 51.70           C  
ANISOU   14  CG  LYS A   8     5637   6344   7663    128    -63   -115       C  
ATOM     15  CD  LYS A   8      35.696 -41.315 -24.042  1.00 52.84           C  
ANISOU   15  CD  LYS A   8     5760   6487   7829    135    -46   -136       C  
ATOM     16  CE  LYS A   8      36.597 -41.154 -22.811  1.00 57.74           C  
ANISOU   16  CE  LYS A   8     6385   7117   8435    117    -19   -141       C  
ATOM     17  NZ  LYS A   8      36.385 -39.848 -22.108  1.00 60.39           N  
ANISOU   17  NZ  LYS A   8     6702   7450   8791    124     -3   -163       N  
ATOM     18  N   SER A   9      37.856 -46.283 -24.290  1.00 38.44           N  
ANISOU   18  N   SER A   9     4007   4687   5909     75    -64    -78       N  
ATOM     19  CA  SER A   9      39.236 -46.697 -24.622  1.00 37.21           C  
ANISOU   19  CA  SER A   9     3881   4522   5733     75    -66    -62       C  
ATOM     20  C   SER A   9      39.266 -47.595 -25.878  1.00 35.92           C  
ANISOU   20  C   SER A   9     3735   4351   5561     85    -90    -47       C  
ATOM     21  O   SER A   9      40.012 -47.334 -26.849  1.00 32.80           O  
ANISOU   21  O   SER A   9     3361   3942   5159    101    -97    -37       O  
ATOM     22  CB  SER A   9      39.907 -47.370 -23.416  1.00 38.26           C  
ANISOU   22  CB  SER A   9     4018   4666   5850     49    -52    -61       C  
ATOM     23  OG  SER A   9      41.143 -47.962 -23.763  1.00 38.43           O  
ANISOU   23  OG  SER A   9     4065   4679   5855     49    -58    -47       O  
ATOM     24  N   PHE A  10      38.449 -48.649 -25.861  1.00 35.58           N  
ANISOU   24  N   PHE A  10     3684   4316   5516     73   -102    -48       N  
ATOM     25  CA  PHE A  10      38.408 -49.557 -27.002  1.00 34.18           C  
ANISOU   25  CA  PHE A  10     3523   4132   5330     80   -126    -37       C  
ATOM     26  C   PHE A  10      37.866 -48.888 -28.258  1.00 32.67           C  
ANISOU   26  C   PHE A  10     3333   3928   5150    105   -141    -34       C  
ATOM     27  O   PHE A  10      38.276 -49.243 -29.349  1.00 33.75           O  
ANISOU   27  O   PHE A  10     3491   4055   5276    116   -156    -23       O  
ATOM     28  CB  PHE A  10      37.653 -50.877 -26.710  1.00 34.24           C  
ANISOU   28  CB  PHE A  10     3522   4151   5334     61   -138    -37       C  
ATOM     29  CG  PHE A  10      37.888 -51.935 -27.756  1.00 33.01           C  
ANISOU   29  CG  PHE A  10     3387   3986   5166     66   -162    -25       C  
ATOM     30  CD1 PHE A  10      39.149 -52.499 -27.919  1.00 35.54           C  
ANISOU   30  CD1 PHE A  10     3731   4300   5470     66   -162    -16       C  
ATOM     31  CD2 PHE A  10      36.864 -52.342 -28.599  1.00 34.59           C  
ANISOU   31  CD2 PHE A  10     3583   4185   5373     73   -183    -24       C  
ATOM     32  CE1 PHE A  10      39.377 -53.464 -28.912  1.00 34.06           C  
ANISOU   32  CE1 PHE A  10     3563   4105   5272     72   -183     -8       C  
ATOM     33  CE2 PHE A  10      37.091 -53.293 -29.580  1.00 34.12           C  
ANISOU   33  CE2 PHE A  10     3544   4118   5302     79   -205    -14       C  
ATOM     34  CZ  PHE A  10      38.341 -53.852 -29.738  1.00 33.50           C  
ANISOU   34  CZ  PHE A  10     3489   4033   5206     78   -204     -7       C  
ATOM     35  N   LEU A  11      36.938 -47.943 -28.114  1.00 32.83           N  
ANISOU   35  N   LEU A  11     3331   3949   5192    113   -139    -45       N  
ATOM     36  CA  LEU A  11      36.477 -47.171 -29.260  1.00 32.95           C  
ANISOU   36  CA  LEU A  11     3349   3949   5219    136   -155    -42       C  
ATOM     37  C   LEU A  11      37.603 -46.337 -29.922  1.00 32.85           C  
ANISOU   37  C   LEU A  11     3361   3922   5198    151   -152    -32       C  
ATOM     38  O   LEU A  11      37.667 -46.253 -31.149  1.00 32.89           O  
ANISOU   38  O   LEU A  11     3384   3914   5197    165   -170    -21       O  
ATOM     39  CB  LEU A  11      35.245 -46.322 -28.911  1.00 33.16           C  
ANISOU   39  CB  LEU A  11     3345   3978   5275    142   -155    -58       C  
ATOM     40  CG  LEU A  11      34.767 -45.265 -29.920  1.00 36.21           C  
ANISOU   40  CG  LEU A  11     3731   4346   5679    166   -172    -57       C  
ATOM     41  CD1 LEU A  11      34.305 -45.875 -31.274  1.00 42.34           C  
ANISOU   41  CD1 LEU A  11     4521   5113   6451    175   -203    -44       C  
ATOM     42  CD2 LEU A  11      33.657 -44.399 -29.314  1.00 41.37           C  
ANISOU   42  CD2 LEU A  11     4349   5002   6365    171   -168    -77       C  
ATOM     43  N   TRP A  12      38.477 -45.735 -29.128  1.00 32.75           N  
ANISOU   43  N   TRP A  12     3350   3910   5181    147   -130    -34       N  
ATOM     44  CA  TRP A  12      39.691 -45.083 -29.680  1.00 32.65           C  
ANISOU   44  CA  TRP A  12     3361   3885   5157    157   -125    -23       C  
ATOM     45  C   TRP A  12      40.585 -46.088 -30.431  1.00 32.52           C  
ANISOU   45  C   TRP A  12     3371   3867   5116    155   -132    -10       C  
ATOM     46  O   TRP A  12      40.978 -45.852 -31.551  1.00 32.54           O  
ANISOU   46  O   TRP A  12     3393   3859   5110    167   -142      0       O  
ATOM     47  CB  TRP A  12      40.523 -44.432 -28.569  1.00 32.55           C  
ANISOU   47  CB  TRP A  12     3345   3876   5145    149   -100    -29       C  
ATOM     48  CG  TRP A  12      39.855 -43.307 -27.795  1.00 32.68           C  
ANISOU   48  CG  TRP A  12     3337   3893   5184    152    -89    -44       C  
ATOM     49  CD1 TRP A  12      38.519 -42.957 -27.811  1.00 32.87           C  
ANISOU   49  CD1 TRP A  12     3339   3919   5232    158    -98    -56       C  
ATOM     50  CD2 TRP A  12      40.480 -42.457 -26.838  1.00 32.63           C  
ANISOU   50  CD2 TRP A  12     3327   3887   5182    148    -68    -51       C  
ATOM     51  NE1 TRP A  12      38.296 -41.917 -26.933  1.00 32.96           N  
ANISOU   51  NE1 TRP A  12     3331   3930   5261    159    -83    -72       N  
ATOM     52  CE2 TRP A  12      39.485 -41.591 -26.332  1.00 32.81           C  
ANISOU   52  CE2 TRP A  12     3324   3911   5230    153    -64    -68       C  
ATOM     53  CE3 TRP A  12      41.807 -42.313 -26.377  1.00 32.46           C  
ANISOU   53  CE3 TRP A  12     3321   3866   5147    141    -52    -45       C  
ATOM     54  CZ2 TRP A  12      39.762 -40.623 -25.382  1.00 32.83           C  
ANISOU   54  CZ2 TRP A  12     3317   3914   5242    151    -45    -80       C  
ATOM     55  CZ3 TRP A  12      42.080 -41.344 -25.435  1.00 32.48           C  
ANISOU   55  CZ3 TRP A  12     3314   3867   5158    138    -33    -55       C  
ATOM     56  CH2 TRP A  12      41.060 -40.509 -24.936  1.00 32.66           C  
ANISOU   56  CH2 TRP A  12     3312   3891   5204    143    -30    -73       C  
ATOM     57  N   THR A  13      40.887 -47.210 -29.800  1.00 32.41           N  
ANISOU   57  N   THR A  13     3357   3864   5093    139   -127    -11       N  
ATOM     58  CA  THR A  13      41.632 -48.269 -30.453  1.00 32.32           C  
ANISOU   58  CA  THR A  13     3367   3851   5061    137   -136     -2       C  
ATOM     59  C   THR A  13      41.036 -48.704 -31.789  1.00 32.42           C  
ANISOU   59  C   THR A  13     3391   3857   5070    148   -160      3       C  
ATOM     60  O   THR A  13      41.768 -48.856 -32.762  1.00 32.40           O  
ANISOU   60  O   THR A  13     3410   3847   5051    156   -165     11       O  
ATOM     61  CB  THR A  13      41.849 -49.474 -29.477  1.00 32.23           C  
ANISOU   61  CB  THR A  13     3351   3850   5043    116   -133     -5       C  
ATOM     62  OG1 THR A  13      42.693 -49.040 -28.406  1.00 32.13           O  
ANISOU   62  OG1 THR A  13     3335   3840   5030    107   -111     -8       O  
ATOM     63  CG2 THR A  13      42.484 -50.677 -30.213  1.00 32.17           C  
ANISOU   63  CG2 THR A  13     3364   3838   5019    116   -146      1       C  
ATOM     64  N   GLN A  14      39.716 -48.922 -31.832  1.00 32.56           N  
ANISOU   64  N   GLN A  14     3391   3877   5100    148   -175     -1       N  
ATOM     65  CA  GLN A  14      39.072 -49.392 -33.035  1.00 32.67           C  
ANISOU   65  CA  GLN A  14     3415   3885   5111    157   -199      4       C  
ATOM     66  C   GLN A  14      39.185 -48.360 -34.162  1.00 32.76           C  
ANISOU   66  C   GLN A  14     3441   3883   5121    175   -207     11       C  
ATOM     67  O   GLN A  14      39.447 -48.704 -35.311  1.00 32.79           O  
ANISOU   67  O   GLN A  14     3467   3880   5110    182   -221     19       O  
ATOM     68  CB  GLN A  14      37.596 -49.743 -32.744  1.00 32.81           C  
ANISOU   68  CB  GLN A  14     3409   3909   5146    152   -213     -3       C  
ATOM     69  CG  GLN A  14      37.473 -51.125 -32.094  1.00 34.29           C  
ANISOU   69  CG  GLN A  14     3591   4108   5327    133   -215     -5       C  
ATOM     70  CD  GLN A  14      36.222 -51.920 -32.500  1.00 42.38           C  
ANISOU   70  CD  GLN A  14     4606   5135   6358    130   -239     -6       C  
ATOM     71  OE1 GLN A  14      35.101 -51.454 -32.328  1.00 45.31           O  
ANISOU   71  OE1 GLN A  14     4955   5510   6750    131   -243    -13       O  
ATOM     72  NE2 GLN A  14      36.426 -53.154 -32.997  1.00 42.09           N  
ANISOU   72  NE2 GLN A  14     4585   5097   6307    125   -254      0       N  
ATOM     73  N   SER A  15      38.978 -47.093 -33.805  1.00 32.82           N  
ANISOU   73  N   SER A  15     3437   3886   5145    181   -199      8       N  
ATOM     74  CA  SER A  15      39.039 -46.005 -34.772  1.00 32.93           C  
ANISOU   74  CA  SER A  15     3464   3885   5160    196   -208     15       C  
ATOM     75  C   SER A  15      40.468 -45.787 -35.255  1.00 32.82           C  
ANISOU   75  C   SER A  15     3477   3867   5124    198   -196     25       C  
ATOM     76  O   SER A  15      40.659 -45.442 -36.418  1.00 32.91           O  
ANISOU   76  O   SER A  15     3510   3868   5124    206   -208     35       O  
ATOM     77  CB  SER A  15      38.526 -44.731 -34.171  1.00 33.02           C  
ANISOU   77  CB  SER A  15     3456   3892   5198    202   -202      8       C  
ATOM     78  OG  SER A  15      37.229 -44.932 -33.672  1.00 33.14           O  
ANISOU   78  OG  SER A  15     3443   3913   5235    201   -210     -3       O  
ATOM     79  N   LEU A  16      41.452 -45.985 -34.368  1.00 32.65           N  
ANISOU   79  N   LEU A  16     3454   3853   5096    188   -173     22       N  
ATOM     80  CA  LEU A  16      42.856 -45.943 -34.798  1.00 32.55           C  
ANISOU   80  CA  LEU A  16     3465   3839   5062    188   -161     29       C  
ATOM     81  C   LEU A  16      43.167 -47.063 -35.774  1.00 32.55           C  
ANISOU   81  C   LEU A  16     3485   3840   5041    188   -172     34       C  
ATOM     82  O   LEU A  16      43.826 -46.831 -36.795  1.00 32.59           O  
ANISOU   82  O   LEU A  16     3513   3840   5030    193   -173     41       O  
ATOM     83  CB  LEU A  16      43.838 -45.915 -33.606  1.00 32.38           C  
ANISOU   83  CB  LEU A  16     3436   3824   5041    178   -136     24       C  
ATOM     84  CG  LEU A  16      43.875 -44.584 -32.821  1.00 32.39           C  
ANISOU   84  CG  LEU A  16     3425   3821   5058    180   -122     21       C  
ATOM     85  CD1 LEU A  16      44.428 -44.778 -31.417  1.00 32.24           C  
ANISOU   85  CD1 LEU A  16     3394   3812   5043    166   -101     13       C  
ATOM     86  CD2 LEU A  16      44.701 -43.534 -33.577  1.00 32.42           C  
ANISOU   86  CD2 LEU A  16     3448   3815   5055    188   -118     31       C  
ATOM     87  N   ARG A  17      42.713 -48.280 -35.454  1.00 32.51           N  
ANISOU   87  N   ARG A  17     3472   3843   5037    181   -180     28       N  
ATOM     88  CA  ARG A  17      42.909 -49.430 -36.365  1.00 32.53           C  
ANISOU   88  CA  ARG A  17     3492   3845   5021    181   -194     30       C  
ATOM     89  C   ARG A  17      42.368 -49.135 -37.775  1.00 32.71           C  
ANISOU   89  C   ARG A  17     3531   3859   5035    191   -214     38       C  
ATOM     90  O   ARG A  17      43.065 -49.369 -38.783  1.00 32.74           O  
ANISOU   90  O   ARG A  17     3559   3861   5019    194   -215     42       O  
ATOM     91  CB  ARG A  17      42.202 -50.661 -35.803  1.00 32.51           C  
ANISOU   91  CB  ARG A  17     3476   3849   5024    172   -205     24       C  
ATOM     92  CG  ARG A  17      42.875 -51.277 -34.573  1.00 32.35           C  
ANISOU   92  CG  ARG A  17     3447   3838   5006    158   -190     18       C  
ATOM     93  CD  ARG A  17      42.095 -52.497 -34.152  1.00 32.37           C  
ANISOU   93  CD  ARG A  17     3439   3845   5013    147   -205     14       C  
ATOM     94  NE  ARG A  17      42.630 -53.069 -32.922  1.00 32.25           N  
ANISOU   94  NE  ARG A  17     3415   3836   4999    131   -193     10       N  
ATOM     95  CZ  ARG A  17      42.038 -54.011 -32.194  1.00 32.25           C  
ANISOU   95  CZ  ARG A  17     3404   3843   5005    116   -202      8       C  
ATOM     96  NH1 ARG A  17      40.829 -54.488 -32.526  1.00 32.37           N  
ANISOU   96  NH1 ARG A  17     3412   3860   5025    115   -221      8       N  
ATOM     97  NH2 ARG A  17      42.668 -54.465 -31.118  1.00 32.15           N  
ANISOU   97  NH2 ARG A  17     3388   3835   4992    101   -193      6       N  
ATOM     98  N   ARG A  18      41.148 -48.602 -37.839  1.00 32.83           N  
ANISOU   98  N   ARG A  18     3534   3870   5069    196   -229     39       N  
ATOM     99  CA  ARG A  18      40.485 -48.292 -39.117  1.00 33.02           C  
ANISOU   99  CA  ARG A  18     3573   3884   5088    205   -253     47       C  
ATOM    100  C   ARG A  18      41.305 -47.298 -39.942  1.00 33.08           C  
ANISOU  100  C   ARG A  18     3604   3884   5081    210   -248     57       C  
ATOM    101  O   ARG A  18      41.658 -47.571 -41.091  1.00 33.17           O  
ANISOU  101  O   ARG A  18     3640   3892   5069    212   -256     63       O  
ATOM    102  CB  ARG A  18      39.052 -47.756 -38.900  1.00 36.22           C  
ANISOU  102  CB  ARG A  18     3957   4284   5521    210   -271     45       C  
ATOM    103  CG  ARG A  18      37.949 -48.815 -38.973  1.00 48.15           C  
ANISOU  103  CG  ARG A  18     5456   5799   7038    207   -292     41       C  
ATOM    104  CD  ARG A  18      36.535 -48.203 -39.182  1.00 53.22           C  
ANISOU  104  CD  ARG A  18     6082   6433   7706    215   -314     40       C  
ATOM    105  NE  ARG A  18      36.065 -47.494 -37.988  1.00 55.54           N  
ANISOU  105  NE  ARG A  18     6344   6730   8026    214   -301     30       N  
ATOM    106  CZ  ARG A  18      35.558 -48.080 -36.904  1.00 55.44           C  
ANISOU  106  CZ  ARG A  18     6305   6731   8027    204   -292     18       C  
ATOM    107  NH1 ARG A  18      35.431 -49.404 -36.840  1.00 57.71           N  
ANISOU  107  NH1 ARG A  18     6594   7027   8304    193   -297     17       N  
ATOM    108  NH2 ARG A  18      35.176 -47.336 -35.873  1.00 55.92           N  
ANISOU  108  NH2 ARG A  18     6339   6796   8112    203   -278      7       N  
ATOM    109  N   GLU A  19      41.675 -46.192 -39.307  1.00 33.04           N  
ANISOU  109  N   GLU A  19     3590   3876   5087    212   -232     57       N  
ATOM    110  CA  GLU A  19      42.391 -45.099 -39.966  1.00 33.12           C  
ANISOU  110  CA  GLU A  19     3619   3876   5085    215   -227     68       C  
ATOM    111  C   GLU A  19      43.836 -45.475 -40.358  1.00 33.03           C  
ANISOU  111  C   GLU A  19     3630   3872   5047    209   -208     70       C  
ATOM    112  O   GLU A  19      44.330 -45.044 -41.412  1.00 33.15           O  
ANISOU  112  O   GLU A  19     3669   3882   5042    209   -211     79       O  
ATOM    113  CB  GLU A  19      42.353 -43.858 -39.063  1.00 33.10           C  
ANISOU  113  CB  GLU A  19     3600   3869   5106    217   -216     66       C  
ATOM    114  CG  GLU A  19      43.233 -42.698 -39.504  1.00 35.77           C  
ANISOU  114  CG  GLU A  19     3957   4199   5435    218   -208     77       C  
ATOM    115  CD  GLU A  19      42.771 -42.049 -40.799  1.00 43.41           C  
ANISOU  115  CD  GLU A  19     4945   5152   6396    223   -233     90       C  
ATOM    116  OE1 GLU A  19      41.540 -42.087 -41.087  1.00 41.37           O  
ANISOU  116  OE1 GLU A  19     4679   4887   6153    229   -259     90       O  
ATOM    117  OE2 GLU A  19      43.645 -41.493 -41.529  1.00 42.66           O  
ANISOU  117  OE2 GLU A  19     4874   5053   6280    219   -228    101       O  
ATOM    118  N   LEU A  20      44.498 -46.293 -39.534  1.00 32.85           N  
ANISOU  118  N   LEU A  20     3597   3860   5023    203   -190     60       N  
ATOM    119  CA  LEU A  20      45.910 -46.638 -39.743  1.00 32.77           C  
ANISOU  119  CA  LEU A  20     3602   3856   4992    198   -170     59       C  
ATOM    120  C   LEU A  20      46.119 -47.975 -40.443  1.00 32.79           C  
ANISOU  120  C   LEU A  20     3617   3864   4976    197   -177     54       C  
ATOM    121  O   LEU A  20      47.233 -48.458 -40.495  1.00 32.73           O  
ANISOU  121  O   LEU A  20     3616   3862   4955    194   -161     49       O  
ATOM    122  CB  LEU A  20      46.680 -46.669 -38.413  1.00 32.58           C  
ANISOU  122  CB  LEU A  20     3560   3837   4978    192   -147     52       C  
ATOM    123  CG  LEU A  20      46.770 -45.343 -37.671  1.00 32.55           C  
ANISOU  123  CG  LEU A  20     3546   3829   4991    193   -135     55       C  
ATOM    124  CD1 LEU A  20      47.299 -45.545 -36.263  1.00 32.37           C  
ANISOU  124  CD1 LEU A  20     3505   3813   4979    186   -116     47       C  
ATOM    125  CD2 LEU A  20      47.602 -44.382 -38.462  1.00 32.64           C  
ANISOU  125  CD2 LEU A  20     3577   3835   4987    194   -127     65       C  
ATOM    126  N   SER A  21      45.058 -48.547 -41.015  1.00 32.89           N  
ANISOU  126  N   SER A  21     3633   3875   4989    200   -202     54       N  
ATOM    127  CA  SER A  21      45.162 -49.897 -41.577  1.00 32.91           C  
ANISOU  127  CA  SER A  21     3645   3882   4976    199   -210     48       C  
ATOM    128  C   SER A  21      46.298 -50.056 -42.607  1.00 32.99           C  
ANISOU  128  C   SER A  21     3680   3894   4958    198   -200     47       C  
ATOM    129  O   SER A  21      46.997 -51.100 -42.648  1.00 33.37           O  
ANISOU  129  O   SER A  21     3732   3949   4998    196   -193     36       O  
ATOM    130  CB  SER A  21      43.807 -50.320 -42.154  1.00 33.81           C  
ANISOU  130  CB  SER A  21     3760   3991   5093    202   -240     50       C  
ATOM    131  OG  SER A  21      43.548 -49.623 -43.346  1.00 42.60           O  
ANISOU  131  OG  SER A  21     4895   5097   6194    206   -253     60       O  
ATOM    132  N   GLY A  22      46.535 -48.999 -43.381  1.00 33.12           N  
ANISOU  132  N   GLY A  22     3713   3907   4961    198   -197     57       N  
ATOM    133  CA  GLY A  22      47.564 -48.982 -44.426  1.00 33.23           C  
ANISOU  133  CA  GLY A  22     3752   3926   4947    195   -185     57       C  
ATOM    134  C   GLY A  22      48.996 -49.113 -43.944  1.00 33.48           C  
ANISOU  134  C   GLY A  22     3779   3965   4974    191   -155     48       C  
ATOM    135  O   GLY A  22      49.902 -49.434 -44.727  1.00 33.47           O  
ANISOU  135  O   GLY A  22     3795   3971   4951    188   -143     42       O  
ATOM    136  N   TYR A  23      49.203 -48.886 -42.651  1.00 32.93           N  
ANISOU  136  N   TYR A  23     3687   3896   4927    191   -143     46       N  
ATOM    137  CA  TYR A  23      50.528 -48.948 -42.052  1.00 32.82           C  
ANISOU  137  CA  TYR A  23     3666   3887   4914    187   -117     38       C  
ATOM    138  C   TYR A  23      50.726 -50.224 -41.254  1.00 33.46           C  
ANISOU  138  C   TYR A  23     3733   3973   5007    187   -118     24       C  
ATOM    139  O   TYR A  23      51.824 -50.456 -40.731  1.00 32.73           O  
ANISOU  139  O   TYR A  23     3633   3884   4918    185   -100     16       O  
ATOM    140  CB  TYR A  23      50.741 -47.767 -41.141  1.00 32.72           C  
ANISOU  140  CB  TYR A  23     3641   3871   4917    185   -104     46       C  
ATOM    141  CG  TYR A  23      50.636 -46.449 -41.849  1.00 32.86           C  
ANISOU  141  CG  TYR A  23     3674   3884   4926    184   -105     60       C  
ATOM    142  CD1 TYR A  23      51.686 -45.980 -42.648  1.00 33.96           C  
ANISOU  142  CD1 TYR A  23     3831   4027   5044    179    -89     63       C  
ATOM    143  CD2 TYR A  23      49.498 -45.664 -41.703  1.00 32.90           C  
ANISOU  143  CD2 TYR A  23     3675   3880   4946    188   -122     70       C  
ATOM    144  CE1 TYR A  23      51.593 -44.754 -43.313  1.00 34.62           C  
ANISOU  144  CE1 TYR A  23     3930   4104   5117    176    -92     79       C  
ATOM    145  CE2 TYR A  23      49.390 -44.423 -42.365  1.00 35.13           C  
ANISOU  145  CE2 TYR A  23     3971   4153   5221    187   -127     84       C  
ATOM    146  CZ  TYR A  23      50.452 -43.978 -43.150  1.00 34.71           C  
ANISOU  146  CZ  TYR A  23     3938   4103   5144    180   -112     89       C  
ATOM    147  OH  TYR A  23      50.343 -42.761 -43.791  1.00 34.38           O  
ANISOU  147  OH  TYR A  23     3913   4053   5096    177   -119    105       O  
ATOM    148  N   CYS A  24      49.654 -51.009 -41.156  1.00 32.76           N  
ANISOU  148  N   CYS A  24     3639   3882   4926    190   -140     22       N  
ATOM    149  CA  CYS A  24      49.641 -52.313 -40.488  1.00 34.48           C  
ANISOU  149  CA  CYS A  24     3845   4101   5154    188   -147     11       C  
ATOM    150  C   CYS A  24      50.220 -53.356 -41.429  1.00 34.42           C  
ANISOU  150  C   CYS A  24     3852   4095   5129    191   -150      0       C  
ATOM    151  O   CYS A  24      50.109 -53.237 -42.661  1.00 35.59           O  
ANISOU  151  O   CYS A  24     4019   4245   5256    194   -154      1       O  
ATOM    152  CB  CYS A  24      48.225 -52.729 -40.088  1.00 34.12           C  
ANISOU  152  CB  CYS A  24     3789   4053   5123    187   -170     14       C  
ATOM    153  SG  CYS A  24      47.431 -51.706 -38.851  1.00 38.31           S  
ANISOU  153  SG  CYS A  24     4297   4581   5677    184   -167     23       S  
ATOM    154  N   SER A  25      50.829 -54.374 -40.842  1.00 33.22           N  
ANISOU  154  N   SER A  25     3691   3944   4985    190   -148    -12       N  
ATOM    155  CA  SER A  25      51.560 -55.361 -41.611  1.00 37.12           C  
ANISOU  155  CA  SER A  25     4196   4440   5467    193   -148    -27       C  
ATOM    156  C   SER A  25      51.307 -56.769 -41.051  1.00 37.05           C  
ANISOU  156  C   SER A  25     4178   4426   5471    193   -167    -36       C  
ATOM    157  O   SER A  25      50.871 -56.925 -39.903  1.00 34.84           O  
ANISOU  157  O   SER A  25     3883   4144   5211    187   -174    -31       O  
ATOM    158  CB  SER A  25      53.043 -55.034 -41.539  1.00 39.31           C  
ANISOU  158  CB  SER A  25     4472   4722   5742    193   -121    -34       C  
ATOM    159  OG  SER A  25      53.538 -55.279 -40.228  1.00 39.83           O  
ANISOU  159  OG  SER A  25     4519   4785   5830    189   -116    -37       O  
ATOM    160  N   ASN A  26      51.581 -57.778 -41.884  1.00 36.18           N  
ANISOU  160  N   ASN A  26     4079   4316   5350    198   -175    -50       N  
ATOM    161  CA  ASN A  26      51.496 -59.173 -41.479  1.00 35.22           C  
ANISOU  161  CA  ASN A  26     3951   4188   5240    198   -195    -61       C  
ATOM    162  C   ASN A  26      52.864 -59.562 -40.924  1.00 34.40           C  
ANISOU  162  C   ASN A  26     3838   4083   5148    199   -181    -75       C  
ATOM    163  O   ASN A  26      53.818 -59.784 -41.679  1.00 34.81           O  
ANISOU  163  O   ASN A  26     3898   4138   5191    205   -169    -90       O  
ATOM    164  CB  ASN A  26      51.170 -60.054 -42.683  1.00 37.07           C  
ANISOU  164  CB  ASN A  26     4203   4422   5460    204   -212    -72       C  
ATOM    165  CG  ASN A  26      49.741 -59.880 -43.163  1.00 38.84           C  
ANISOU  165  CG  ASN A  26     4435   4644   5676    203   -232    -59       C  
ATOM    166  OD1 ASN A  26      48.860 -59.491 -42.396  1.00 41.42           O  
ANISOU  166  OD1 ASN A  26     4750   4969   6016    197   -240    -45       O  
ATOM    167  ND2 ASN A  26      49.503 -60.184 -44.439  1.00 42.75           N  
ANISOU  167  ND2 ASN A  26     4951   5141   6151    208   -241    -65       N  
ATOM    168  N   ILE A  27      52.986 -59.627 -39.614  1.00 32.59           N  
ANISOU  168  N   ILE A  27     3592   3849   4939    192   -182    -70       N  
ATOM    169  CA  ILE A  27      54.318 -59.901 -39.078  1.00 32.56           C  
ANISOU  169  CA  ILE A  27     3580   3843   4948    192   -170    -82       C  
ATOM    170  C   ILE A  27      54.395 -61.177 -38.247  1.00 32.53           C  
ANISOU  170  C   ILE A  27     3567   3828   4964    188   -193    -89       C  
ATOM    171  O   ILE A  27      55.394 -61.400 -37.568  1.00 32.50           O  
ANISOU  171  O   ILE A  27     3553   3819   4974    187   -188    -96       O  
ATOM    172  CB  ILE A  27      54.865 -58.705 -38.296  1.00 33.90           C  
ANISOU  172  CB  ILE A  27     3739   4016   5124    187   -147    -72       C  
ATOM    173  CG1 ILE A  27      53.786 -58.189 -37.361  1.00 35.03           C  
ANISOU  173  CG1 ILE A  27     3875   4160   5275    177   -154    -54       C  
ATOM    174  CG2 ILE A  27      55.294 -57.610 -39.237  1.00 39.69           C  
ANISOU  174  CG2 ILE A  27     4483   4759   5839    191   -123    -70       C  
ATOM    175  CD1 ILE A  27      53.782 -58.866 -36.079  1.00 37.51           C  
ANISOU  175  CD1 ILE A  27     4176   4466   5608    167   -167    -53       C  
ATOM    176  N   LYS A  28      53.361 -62.015 -38.297  1.00 32.56           N  
ANISOU  176  N   LYS A  28     3575   3827   4968    186   -220    -86       N  
ATOM    177  CA  LYS A  28      53.413 -63.288 -37.555  1.00 32.56           C  
ANISOU  177  CA  LYS A  28     3568   3815   4986    180   -245    -92       C  
ATOM    178  C   LYS A  28      54.720 -64.041 -37.788  1.00 32.67           C  
ANISOU  178  C   LYS A  28     3581   3821   5008    189   -244   -113       C  
ATOM    179  O   LYS A  28      55.360 -64.488 -36.832  1.00 32.62           O  
ANISOU  179  O   LYS A  28     3565   3806   5022    184   -251   -116       O  
ATOM    180  CB  LYS A  28      52.218 -64.215 -37.897  1.00 32.63           C  
ANISOU  180  CB  LYS A  28     3585   3820   4992    178   -275    -90       C  
ATOM    181  CG  LYS A  28      52.321 -65.607 -37.187  1.00 32.66           C  
ANISOU  181  CG  LYS A  28     3584   3809   5014    171   -304    -96       C  
ATOM    182  CD  LYS A  28      51.048 -66.468 -37.392  1.00 32.72           C  
ANISOU  182  CD  LYS A  28     3599   3813   5020    166   -335    -91       C  
ATOM    183  CE  LYS A  28      51.292 -67.918 -36.904  1.00 33.00           C  
ANISOU  183  CE  LYS A  28     3633   3832   5072    161   -366    -99       C  
ATOM    184  NZ  LYS A  28      50.086 -68.798 -37.132  1.00 32.88           N  
ANISOU  184  NZ  LYS A  28     3624   3811   5054    154   -397    -94       N  
ATOM    185  N   LEU A  29      55.093 -64.201 -39.056  1.00 32.83           N  
ANISOU  185  N   LEU A  29     3611   3845   5015    202   -237   -129       N  
ATOM    186  CA  LEU A  29      56.220 -65.048 -39.414  1.00 32.97           C  
ANISOU  186  CA  LEU A  29     3628   3857   5042    212   -238   -154       C  
ATOM    187  C   LEU A  29      57.503 -64.538 -38.742  1.00 32.92           C  
ANISOU  187  C   LEU A  29     3607   3850   5050    212   -217   -159       C  
ATOM    188  O   LEU A  29      58.302 -65.327 -38.198  1.00 32.96           O  
ANISOU  188  O   LEU A  29     3603   3843   5078    214   -229   -171       O  
ATOM    189  CB  LEU A  29      56.378 -65.105 -40.934  1.00 34.30           C  
ANISOU  189  CB  LEU A  29     3810   4032   5188    224   -228   -171       C  
ATOM    190  CG  LEU A  29      57.592 -65.789 -41.591  1.00 38.96           C  
ANISOU  190  CG  LEU A  29     4399   4621   5783    237   -220   -202       C  
ATOM    191  CD1 LEU A  29      57.316 -65.993 -43.058  1.00 40.89           C  
ANISOU  191  CD1 LEU A  29     4660   4872   6001    245   -217   -216       C  
ATOM    192  CD2 LEU A  29      58.907 -65.017 -41.433  1.00 44.62           C  
ANISOU  192  CD2 LEU A  29     5103   5344   6504    239   -188   -210       C  
ATOM    193  N   GLN A  30      57.675 -63.215 -38.782  1.00 32.84           N  
ANISOU  193  N   GLN A  30     3596   3852   5028    209   -188   -147       N  
ATOM    194  CA  GLN A  30      58.843 -62.549 -38.198  1.00 32.78           C  
ANISOU  194  CA  GLN A  30     3576   3846   5032    208   -166   -149       C  
ATOM    195  C   GLN A  30      58.846 -62.644 -36.669  1.00 32.62           C  
ANISOU  195  C   GLN A  30     3544   3816   5034    196   -179   -137       C  
ATOM    196  O   GLN A  30      59.895 -62.896 -36.072  1.00 32.63           O  
ANISOU  196  O   GLN A  30     3534   3810   5055    196   -178   -145       O  
ATOM    197  CB  GLN A  30      58.910 -61.079 -38.657  1.00 32.76           C  
ANISOU  197  CB  GLN A  30     3578   3859   5010    207   -134   -138       C  
ATOM    198  CG  GLN A  30      59.229 -60.878 -40.157  1.00 38.23           C  
ANISOU  198  CG  GLN A  30     4283   4562   5679    215   -116   -152       C  
ATOM    199  CD  GLN A  30      58.887 -59.477 -40.673  1.00 40.49           C  
ANISOU  199  CD  GLN A  30     4579   4861   5942    211    -95   -135       C  
ATOM    200  OE1 GLN A  30      57.759 -59.221 -41.102  1.00 45.91           O  
ANISOU  200  OE1 GLN A  30     5279   5551   6614    209   -105   -123       O  
ATOM    201  NE2 GLN A  30      59.874 -58.576 -40.664  1.00 48.57           N  
ANISOU  201  NE2 GLN A  30     5597   5891   6963    209    -67   -136       N  
ATOM    202  N   VAL A  31      57.684 -62.412 -36.034  1.00 32.49           N  
ANISOU  202  N   VAL A  31     3528   3799   5014    185   -190   -116       N  
ATOM    203  CA  VAL A  31      57.556 -62.612 -34.597  1.00 32.36           C  
ANISOU  203  CA  VAL A  31     3503   3775   5016    170   -205   -104       C  
ATOM    204  C   VAL A  31      57.897 -64.035 -34.152  1.00 32.44           C  
ANISOU  204  C   VAL A  31     3510   3769   5046    168   -235   -115       C  
ATOM    205  O   VAL A  31      58.639 -64.239 -33.194  1.00 32.41           O  
ANISOU  205  O   VAL A  31     3498   3755   5061    162   -241   -115       O  
ATOM    206  CB  VAL A  31      56.154 -62.196 -34.053  1.00 32.24           C  
ANISOU  206  CB  VAL A  31     3490   3765   4993    157   -212    -83       C  
ATOM    207  CG1 VAL A  31      56.020 -62.615 -32.591  1.00 32.15           C  
ANISOU  207  CG1 VAL A  31     3471   3746   4998    139   -229    -74       C  
ATOM    208  CG2 VAL A  31      55.979 -60.689 -34.180  1.00 32.15           C  
ANISOU  208  CG2 VAL A  31     3478   3767   4969    157   -183    -72       C  
ATOM    209  N   VAL A  32      57.373 -65.022 -34.866  1.00 32.56           N  
ANISOU  209  N   VAL A  32     3534   3779   5057    175   -256   -124       N  
ATOM    210  CA  VAL A  32      57.684 -66.419 -34.553  1.00 32.67           C  
ANISOU  210  CA  VAL A  32     3546   3774   5091    174   -288   -135       C  
ATOM    211  C   VAL A  32      59.165 -66.739 -34.805  1.00 32.80           C  
ANISOU  211  C   VAL A  32     3554   3783   5123    188   -282   -159       C  
ATOM    212  O   VAL A  32      59.773 -67.462 -34.032  1.00 32.84           O  
ANISOU  212  O   VAL A  32     3552   3772   5152    184   -302   -163       O  
ATOM    213  CB  VAL A  32      56.753 -67.402 -35.292  1.00 32.78           C  
ANISOU  213  CB  VAL A  32     3571   3784   5097    178   -314   -140       C  
ATOM    214  CG1 VAL A  32      57.260 -68.838 -35.104  1.00 32.93           C  
ANISOU  214  CG1 VAL A  32     3589   3782   5138    181   -346   -156       C  
ATOM    215  CG2 VAL A  32      55.332 -67.275 -34.755  1.00 32.67           C  
ANISOU  215  CG2 VAL A  32     3561   3775   5075    162   -326   -117       C  
ATOM    216  N   LYS A  33      59.760 -66.163 -35.847  1.00 32.88           N  
ANISOU  216  N   LYS A  33     3565   3804   5121    202   -253   -173       N  
ATOM    217  CA  LYS A  33      61.198 -66.361 -36.128  1.00 33.02           C  
ANISOU  217  CA  LYS A  33     3573   3818   5154    214   -242   -197       C  
ATOM    218  C   LYS A  33      62.081 -65.831 -34.996  1.00 32.92           C  
ANISOU  218  C   LYS A  33     3546   3801   5161    206   -233   -190       C  
ATOM    219  O   LYS A  33      63.020 -66.521 -34.539  1.00 33.02           O  
ANISOU  219  O   LYS A  33     3547   3798   5200    210   -248   -204       O  
ATOM    220  CB  LYS A  33      61.603 -65.667 -37.439  1.00 33.13           C  
ANISOU  220  CB  LYS A  33     3590   3849   5147    226   -208   -211       C  
ATOM    221  CG  LYS A  33      63.102 -65.820 -37.770  1.00 36.31           C  
ANISOU  221  CG  LYS A  33     3979   4250   5564    238   -192   -238       C  
ATOM    222  CD  LYS A  33      63.430 -65.277 -39.140  1.00 38.42           C  
ANISOU  222  CD  LYS A  33     4252   4536   5807    248   -159   -254       C  
ATOM    223  CE  LYS A  33      64.941 -65.129 -39.307  1.00 41.56           C  
ANISOU  223  CE  LYS A  33     4634   4937   6220    256   -136   -277       C  
ATOM    224  NZ  LYS A  33      65.566 -66.460 -39.487  1.00 52.47           N  
ANISOU  224  NZ  LYS A  33     6006   6304   7626    269   -156   -308       N  
ATOM    225  N   ASP A  34      61.768 -64.617 -34.544  1.00 32.74           N  
ANISOU  225  N   ASP A  34     3524   3790   5126    196   -212   -169       N  
ATOM    226  CA  ASP A  34      62.442 -64.041 -33.384  1.00 32.63           C  
ANISOU  226  CA  ASP A  34     3498   3772   5127    186   -206   -159       C  
ATOM    227  C   ASP A  34      62.221 -64.869 -32.113  1.00 32.59           C  
ANISOU  227  C   ASP A  34     3490   3749   5141    171   -241   -149       C  
ATOM    228  O   ASP A  34      63.159 -65.024 -31.334  1.00 32.61           O  
ANISOU  228  O   ASP A  34     3483   3739   5166    168   -247   -152       O  
ATOM    229  CB  ASP A  34      61.987 -62.601 -33.125  1.00 32.46           C  
ANISOU  229  CB  ASP A  34     3479   3765   5087    177   -180   -137       C  
ATOM    230  CG  ASP A  34      62.604 -61.568 -34.088  1.00 32.50           C  
ANISOU  230  CG  ASP A  34     3484   3786   5078    187   -143   -144       C  
ATOM    231  OD1 ASP A  34      63.495 -61.880 -34.915  1.00 32.68           O  
ANISOU  231  OD1 ASP A  34     3502   3809   5103    199   -133   -167       O  
ATOM    232  OD2 ASP A  34      62.165 -60.395 -34.003  1.00 32.38           O  
ANISOU  232  OD2 ASP A  34     3473   3782   5048    181   -124   -128       O  
ATOM    233  N   ALA A  35      60.995 -65.362 -31.884  1.00 32.54           N  
ANISOU  233  N   ALA A  35     3494   3741   5127    161   -263   -136       N  
ATOM    234  CA  ALA A  35      60.709 -66.262 -30.748  1.00 32.53           C  
ANISOU  234  CA  ALA A  35     3493   3723   5142    145   -299   -126       C  
ATOM    235  C   ALA A  35      61.622 -67.511 -30.813  1.00 32.72           C  
ANISOU  235  C   ALA A  35     3513   3726   5192    154   -326   -147       C  
ATOM    236  O   ALA A  35      62.213 -67.918 -29.814  1.00 32.74           O  
ANISOU  236  O   ALA A  35     3510   3713   5217    144   -346   -144       O  
ATOM    237  CB  ALA A  35      59.202 -66.674 -30.716  1.00 32.49           C  
ANISOU  237  CB  ALA A  35     3499   3721   5122    133   -317   -112       C  
ATOM    238  N   GLN A  36      61.749 -68.116 -31.999  1.00 32.88           N  
ANISOU  238  N   GLN A  36     3535   3745   5211    173   -328   -168       N  
ATOM    239  CA AGLN A  36      62.601 -69.302 -32.175  0.50 33.09           C  
ANISOU  239  CA AGLN A  36     3556   3751   5265    184   -354   -192       C  
ATOM    240  CA BGLN A  36      62.602 -69.308 -32.149  0.50 33.09           C  
ANISOU  240  CA BGLN A  36     3556   3751   5265    184   -354   -192       C  
ATOM    241  C   GLN A  36      64.080 -68.982 -31.907  1.00 33.16           C  
ANISOU  241  C   GLN A  36     3548   3754   5295    192   -340   -206       C  
ATOM    242  O   GLN A  36      64.796 -69.783 -31.312  1.00 33.28           O  
ANISOU  242  O   GLN A  36     3555   3747   5339    192   -368   -215       O  
ATOM    243  CB AGLN A  36      62.380 -69.937 -33.562  0.50 33.26           C  
ANISOU  243  CB AGLN A  36     3584   3775   5277    203   -355   -215       C  
ATOM    244  CB BGLN A  36      62.392 -69.999 -33.505  0.50 33.26           C  
ANISOU  244  CB BGLN A  36     3584   3774   5279    203   -357   -215       C  
ATOM    245  CG AGLN A  36      61.000 -70.596 -33.700  0.50 33.24           C  
ANISOU  245  CG AGLN A  36     3597   3771   5262    195   -381   -203       C  
ATOM    246  CG BGLN A  36      61.055 -70.738 -33.629  0.50 33.26           C  
ANISOU  246  CG BGLN A  36     3598   3770   5267    195   -385   -204       C  
ATOM    247  CD AGLN A  36      60.595 -70.903 -35.136  0.50 33.37           C  
ANISOU  247  CD AGLN A  36     3622   3795   5261    212   -375   -220       C  
ATOM    248  CD BGLN A  36      61.110 -72.174 -33.151  0.50 33.41           C  
ANISOU  248  CD BGLN A  36     3618   3762   5311    191   -433   -210       C  
ATOM    249  OE1AGLN A  36      60.708 -70.065 -36.038  0.50 33.37           O  
ANISOU  249  OE1AGLN A  36     3623   3813   5240    221   -340   -227       O  
ATOM    250  OE1BGLN A  36      61.930 -72.535 -32.308  0.50 33.46           O  
ANISOU  250  OE1BGLN A  36     3616   3751   5344    187   -450   -212       O  
ATOM    251  NE2AGLN A  36      60.109 -72.116 -35.351  0.50 33.50           N  
ANISOU  251  NE2AGLN A  36     3647   3797   5285    213   -410   -228       N  
ATOM    252  NE2BGLN A  36      60.232 -73.012 -33.701  0.50 33.49           N  
ANISOU  252  NE2BGLN A  36     3641   3768   5315    193   -456   -213       N  
ATOM    253  N   ALA A  37      64.519 -67.791 -32.336  1.00 33.09           N  
ANISOU  253  N   ALA A  37     3534   3764   5273    198   -299   -208       N  
ATOM    254  CA  ALA A  37      65.875 -67.315 -32.131  1.00 33.14           C  
ANISOU  254  CA  ALA A  37     3524   3770   5297    204   -280   -219       C  
ATOM    255  C   ALA A  37      66.147 -67.150 -30.633  1.00 33.03           C  
ANISOU  255  C   ALA A  37     3506   3743   5301    185   -296   -200       C  
ATOM    256  O   ALA A  37      67.230 -67.484 -30.176  1.00 33.14           O  
ANISOU  256  O   ALA A  37     3506   3741   5343    189   -307   -211       O  
ATOM    257  CB  ALA A  37      66.121 -66.017 -32.871  1.00 33.09           C  
ANISOU  257  CB  ALA A  37     3516   3787   5268    210   -234   -220       C  
ATOM    258  N   LEU A  38      65.146 -66.696 -29.870  1.00 32.84           N  
ANISOU  258  N   LEU A  38     3491   3724   5259    166   -299   -172       N  
ATOM    259  CA  LEU A  38      65.311 -66.590 -28.401  1.00 32.75           C  
ANISOU  259  CA  LEU A  38     3478   3701   5261    145   -316   -153       C  
ATOM    260  C   LEU A  38      65.329 -67.997 -27.775  1.00 32.88           C  
ANISOU  260  C   LEU A  38     3498   3692   5301    137   -365   -155       C  
ATOM    261  O   LEU A  38      66.185 -68.291 -26.937  1.00 32.95           O  
ANISOU  261  O   LEU A  38     3499   3682   5336    131   -384   -155       O  
ATOM    262  CB  LEU A  38      64.184 -65.730 -27.786  1.00 32.53           C  
ANISOU  262  CB  LEU A  38     3461   3689   5208    125   -304   -125       C  
ATOM    263  CG  LEU A  38      64.308 -64.231 -28.190  1.00 32.40           C  
ANISOU  263  CG  LEU A  38     3442   3695   5174    131   -259   -121       C  
ATOM    264  CD1 LEU A  38      63.056 -63.416 -27.805  1.00 32.22           C  
ANISOU  264  CD1 LEU A  38     3428   3687   5126    116   -247    -98       C  
ATOM    265  CD2 LEU A  38      65.548 -63.570 -27.618  1.00 32.40           C  
ANISOU  265  CD2 LEU A  38     3429   3690   5189    130   -245   -123       C  
ATOM    266  N   LEU A  39      64.409 -68.860 -28.202  1.00 32.93           N  
ANISOU  266  N   LEU A  39     3515   3695   5301    138   -387   -155       N  
ATOM    267  CA  LEU A  39      64.333 -70.245 -27.656  1.00 33.08           C  
ANISOU  267  CA  LEU A  39     3538   3687   5340    129   -437   -156       C  
ATOM    268  C   LEU A  39      65.665 -70.983 -27.835  1.00 33.30           C  
ANISOU  268  C   LEU A  39     3554   3694   5404    146   -454   -182       C  
ATOM    269  O   LEU A  39      66.134 -71.713 -26.941  1.00 33.41           O  
ANISOU  269  O   LEU A  39     3566   3682   5444    136   -492   -179       O  
ATOM    270  CB  LEU A  39      63.137 -71.002 -28.269  1.00 33.11           C  
ANISOU  270  CB  LEU A  39     3556   3693   5330    129   -454   -154       C  
ATOM    271  CG  LEU A  39      61.745 -70.584 -27.748  1.00 32.93           C  
ANISOU  271  CG  LEU A  39     3545   3686   5280    106   -451   -126       C  
ATOM    272  CD1 LEU A  39      60.599 -71.028 -28.688  1.00 32.95           C  
ANISOU  272  CD1 LEU A  39     3558   3697   5265    112   -456   -128       C  
ATOM    273  CD2 LEU A  39      61.525 -71.140 -26.325  1.00 32.94           C  
ANISOU  273  CD2 LEU A  39     3552   3671   5291     77   -487   -106       C  
ATOM    274  N   HIS A  40      66.293 -70.749 -28.980  1.00 33.39           N  
ANISOU  274  N   HIS A  40     3555   3714   5417    172   -427   -208       N  
ATOM    275  CA  HIS A  40      67.580 -71.338 -29.301  1.00 33.63           C  
ANISOU  275  CA  HIS A  40     3568   3727   5480    191   -436   -238       C  
ATOM    276  C   HIS A  40      68.775 -70.709 -28.582  1.00 33.62           C  
ANISOU  276  C   HIS A  40     3552   3722   5501    189   -426   -238       C  
ATOM    277  O   HIS A  40      69.736 -71.416 -28.252  1.00 33.82           O  
ANISOU  277  O   HIS A  40     3564   3723   5562    195   -452   -254       O  
ATOM    278  CB  HIS A  40      67.820 -71.290 -30.818  1.00 33.79           C  
ANISOU  278  CB  HIS A  40     3583   3763   5491    217   -407   -268       C  
ATOM    279  CG  HIS A  40      69.079 -71.990 -31.238  1.00 38.80           C  
ANISOU  279  CG  HIS A  40     4199   4381   6161    238   -416   -304       C  
ATOM    280  ND1 HIS A  40      70.168 -71.322 -31.756  1.00 43.50           N  
ANISOU  280  ND1 HIS A  40     4775   4988   6763    253   -380   -325       N  
ATOM    281  CD2 HIS A  40      69.432 -73.298 -31.182  1.00 45.49           C  
ANISOU  281  CD2 HIS A  40     5041   5200   7041    247   -458   -323       C  
ATOM    282  CE1 HIS A  40      71.135 -72.190 -32.013  1.00 44.40           C  
ANISOU  282  CE1 HIS A  40     4873   5084   6913    270   -398   -357       C  
ATOM    283  NE2 HIS A  40      70.715 -73.395 -31.670  1.00 43.96           N  
ANISOU  283  NE2 HIS A  40     4825   5002   6874    268   -446   -357       N  
ATOM    284  N   GLY A  41      68.730 -69.391 -28.366  1.00 33.42           N  
ANISOU  284  N   GLY A  41     3526   3718   5454    181   -388   -222       N  
ATOM    285  CA  GLY A  41      69.902 -68.628 -27.986  1.00 33.43           C  
ANISOU  285  CA  GLY A  41     3510   3719   5470    182   -369   -226       C  
ATOM    286  C   GLY A  41      69.921 -67.903 -26.652  1.00 33.25           C  
ANISOU  286  C   GLY A  41     3492   3695   5447    159   -371   -198       C  
ATOM    287  O   GLY A  41      71.008 -67.521 -26.171  1.00 33.30           O  
ANISOU  287  O   GLY A  41     3483   3694   5474    159   -366   -202       O  
ATOM    288  N   LEU A  42      68.756 -67.729 -26.027  1.00 33.08           N  
ANISOU  288  N   LEU A  42     3487   3679   5401    137   -378   -170       N  
ATOM    289  CA  LEU A  42      68.681 -66.977 -24.784  1.00 32.92           C  
ANISOU  289  CA  LEU A  42     3471   3660   5375    113   -376   -145       C  
ATOM    290  C   LEU A  42      68.834 -67.875 -23.546  1.00 33.01           C  
ANISOU  290  C   LEU A  42     3488   3644   5408     93   -425   -133       C  
ATOM    291  O   LEU A  42      68.366 -69.003 -23.553  1.00 33.12           O  
ANISOU  291  O   LEU A  42     3510   3643   5428     90   -460   -134       O  
ATOM    292  CB  LEU A  42      67.357 -66.216 -24.707  1.00 32.70           C  
ANISOU  292  CB  LEU A  42     3458   3655   5310    100   -355   -122       C  
ATOM    293  CG  LEU A  42      67.294 -65.073 -23.703  1.00 32.53           C  
ANISOU  293  CG  LEU A  42     3438   3643   5276     80   -337   -101       C  
ATOM    294  CD1 LEU A  42      68.285 -63.924 -24.000  1.00 33.09           C  
ANISOU  294  CD1 LEU A  42     3496   3724   5350     92   -300   -108       C  
ATOM    295  CD2 LEU A  42      65.874 -64.592 -23.620  1.00 32.36           C  
ANISOU  295  CD2 LEU A  42     3431   3641   5223     67   -325    -82       C  
ATOM    296  N   ASP A  43      69.448 -67.361 -22.485  1.00 32.97           N  
ANISOU  296  N   ASP A  43     3480   3633   5413     78   -427   -121       N  
ATOM    297  CA  ASP A  43      69.561 -68.123 -21.231  1.00 33.06           C  
ANISOU  297  CA  ASP A  43     3500   3619   5441     54   -474   -106       C  
ATOM    298  C   ASP A  43      68.297 -67.901 -20.408  1.00 32.90           C  
ANISOU  298  C   ASP A  43     3500   3610   5391     24   -477    -77       C  
ATOM    299  O   ASP A  43      68.125 -66.828 -19.816  1.00 32.74           O  
ANISOU  299  O   ASP A  43     3483   3605   5352     10   -452    -62       O  
ATOM    300  CB  ASP A  43      70.782 -67.656 -20.414  1.00 33.11           C  
ANISOU  300  CB  ASP A  43     3495   3612   5470     49   -477   -105       C  
ATOM    301  CG  ASP A  43      70.943 -68.407 -19.113  1.00 33.22           C  
ANISOU  301  CG  ASP A  43     3520   3599   5501     23   -527    -88       C  
ATOM    302  OD1 ASP A  43      70.136 -69.336 -18.821  1.00 33.27           O  
ANISOU  302  OD1 ASP A  43     3542   3596   5503      8   -561    -78       O  
ATOM    303  OD2 ASP A  43      71.914 -68.045 -18.385  1.00 33.27           O  
ANISOU  303  OD2 ASP A  43     3519   3593   5526     17   -533    -86       O  
ATOM    304  N   PHE A  44      67.414 -68.898 -20.342  1.00 32.97           N  
ANISOU  304  N   PHE A  44     3521   3610   5393     13   -508    -71       N  
ATOM    305  CA  PHE A  44      66.126 -68.674 -19.643  1.00 32.84           C  
ANISOU  305  CA  PHE A  44     3521   3608   5345    -15   -507    -46       C  
ATOM    306  C   PHE A  44      66.246 -68.795 -18.124  1.00 32.88           C  
ANISOU  306  C   PHE A  44     3537   3600   5353    -50   -535    -24       C  
ATOM    307  O   PHE A  44      65.337 -68.373 -17.389  1.00 32.77           O  
ANISOU  307  O   PHE A  44     3536   3602   5313    -77   -527     -3       O  
ATOM    308  CB  PHE A  44      64.975 -69.528 -20.216  1.00 32.87           C  
ANISOU  308  CB  PHE A  44     3535   3615   5337    -15   -523    -45       C  
ATOM    309  CG  PHE A  44      64.534 -69.093 -21.585  1.00 32.78           C  
ANISOU  309  CG  PHE A  44     3518   3625   5311     11   -488    -60       C  
ATOM    310  CD1 PHE A  44      63.502 -68.163 -21.753  1.00 32.60           C  
ANISOU  310  CD1 PHE A  44     3498   3629   5256      5   -453    -49       C  
ATOM    311  CD2 PHE A  44      65.207 -69.568 -22.722  1.00 32.90           C  
ANISOU  311  CD2 PHE A  44     3523   3633   5345     42   -488    -86       C  
ATOM    312  CE1 PHE A  44      63.104 -67.741 -23.034  1.00 32.53           C  
ANISOU  312  CE1 PHE A  44     3486   3639   5234     29   -423    -61       C  
ATOM    313  CE2 PHE A  44      64.841 -69.144 -23.996  1.00 32.84           C  
ANISOU  313  CE2 PHE A  44     3512   3645   5321     64   -455   -100       C  
ATOM    314  CZ  PHE A  44      63.790 -68.232 -24.162  1.00 32.66           C  
ANISOU  314  CZ  PHE A  44     3494   3647   5265     58   -424    -86       C  
ATOM    315  N   SER A  45      67.358 -69.363 -17.657  1.00 33.05           N  
ANISOU  315  N   SER A  45     3555   3593   5406    -50   -568    -29       N  
ATOM    316  CA  SER A  45      67.715 -69.236 -16.240  1.00 33.08           C  
ANISOU  316  CA  SER A  45     3569   3586   5414    -81   -589     -9       C  
ATOM    317  C   SER A  45      68.009 -67.775 -15.872  1.00 32.91           C  
ANISOU  317  C   SER A  45     3541   3584   5377    -84   -547     -3       C  
ATOM    318  O   SER A  45      67.692 -67.346 -14.743  1.00 32.86           O  
ANISOU  318  O   SER A  45     3547   3582   5354   -116   -548     16       O  
ATOM    319  CB  SER A  45      68.885 -70.171 -15.826  1.00 33.33           C  
ANISOU  319  CB  SER A  45     3596   3580   5486    -80   -638    -15       C  
ATOM    320  OG  SER A  45      70.153 -69.680 -16.231  1.00 33.36           O  
ANISOU  320  OG  SER A  45     3579   3578   5516    -54   -622    -35       O  
ATOM    321  N   GLU A  46      68.599 -66.999 -16.801  1.00 32.83           N  
ANISOU  321  N   GLU A  46     3513   3585   5373    -54   -509    -21       N  
ATOM    322  CA  GLU A  46      68.767 -65.575 -16.568  1.00 32.66           C  
ANISOU  322  CA  GLU A  46     3487   3583   5336    -55   -467    -16       C  
ATOM    323  C   GLU A  46      67.432 -64.820 -16.671  1.00 32.46           C  
ANISOU  323  C   GLU A  46     3471   3589   5273    -64   -434     -5       C  
ATOM    324  O   GLU A  46      67.236 -63.856 -15.939  1.00 32.35           O  
ANISOU  324  O   GLU A  46     3461   3587   5242    -81   -413      7       O  
ATOM    325  CB  GLU A  46      69.810 -64.957 -17.490  1.00 32.65           C  
ANISOU  325  CB  GLU A  46     3466   3586   5352    -23   -437    -37       C  
ATOM    326  CG  GLU A  46      70.271 -63.556 -17.096  1.00 32.52           C  
ANISOU  326  CG  GLU A  46     3444   3583   5327    -27   -402    -31       C  
ATOM    327  CD  GLU A  46      70.804 -63.449 -15.657  1.00 32.57           C  
ANISOU  327  CD  GLU A  46     3457   3573   5342    -54   -426    -15       C  
ATOM    328  OE1 GLU A  46      71.230 -64.463 -15.037  1.00 32.74           O  
ANISOU  328  OE1 GLU A  46     3484   3569   5386    -66   -471    -12       O  
ATOM    329  OE2 GLU A  46      70.770 -62.322 -15.120  1.00 32.44           O  
ANISOU  329  OE2 GLU A  46     3443   3571   5309    -66   -400     -4       O  
ATOM    330  N   VAL A  47      66.529 -65.245 -17.555  1.00 32.44           N  
ANISOU  330  N   VAL A  47     3470   3596   5259    -53   -430    -11       N  
ATOM    331  CA  VAL A  47      65.142 -64.713 -17.535  1.00 32.30           C  
ANISOU  331  CA  VAL A  47     3461   3603   5207    -65   -407      0       C  
ATOM    332  C   VAL A  47      64.525 -64.908 -16.143  1.00 32.32           C  
ANISOU  332  C   VAL A  47     3479   3605   5196   -105   -428     22       C  
ATOM    333  O   VAL A  47      63.973 -63.979 -15.564  1.00 32.21           O  
ANISOU  333  O   VAL A  47     3468   3609   5160   -121   -403     32       O  
ATOM    334  CB  VAL A  47      64.239 -65.353 -18.648  1.00 32.31           C  
ANISOU  334  CB  VAL A  47     3463   3611   5200    -50   -409     -7       C  
ATOM    335  CG1 VAL A  47      62.760 -64.981 -18.445  1.00 32.20           C  
ANISOU  335  CG1 VAL A  47     3458   3620   5156    -67   -394      5       C  
ATOM    336  CG2 VAL A  47      64.682 -64.903 -20.065  1.00 32.27           C  
ANISOU  336  CG2 VAL A  47     3445   3615   5200    -13   -379    -28       C  
ATOM    337  N   SER A  48      64.675 -66.115 -15.578  1.00 32.49           N  
ANISOU  337  N   SER A  48     3510   3603   5231   -122   -474     28       N  
ATOM    338  CA  SER A  48      64.160 -66.444 -14.247  1.00 32.56           C  
ANISOU  338  CA  SER A  48     3535   3608   5226   -164   -499     49       C  
ATOM    339  C   SER A  48      64.805 -65.523 -13.207  1.00 32.52           C  
ANISOU  339  C   SER A  48     3532   3605   5219   -181   -487     58       C  
ATOM    340  O   SER A  48      64.174 -65.077 -12.258  1.00 32.49           O  
ANISOU  340  O   SER A  48     3539   3614   5191   -211   -479     72       O  
ATOM    341  CB  SER A  48      64.492 -67.907 -13.939  1.00 32.78           C  
ANISOU  341  CB  SER A  48     3572   3606   5275   -175   -555     52       C  
ATOM    342  OG  SER A  48      64.065 -68.291 -12.638  1.00 32.88           O  
ANISOU  342  OG  SER A  48     3603   3614   5275   -219   -582     74       O  
ATOM    343  N   ASN A  49      66.085 -65.258 -13.405  1.00 32.54           N  
ANISOU  343  N   ASN A  49     3523   3593   5246   -161   -486     47       N  
ATOM    344  CA  ASN A  49      66.824 -64.380 -12.495  1.00 32.51           C  
ANISOU  344  CA  ASN A  49     3520   3588   5244   -174   -476     54       C  
ATOM    345  C   ASN A  49      66.295 -62.947 -12.501  1.00 32.32           C  
ANISOU  345  C   ASN A  49     3492   3593   5193   -173   -426     56       C  
ATOM    346  O   ASN A  49      66.236 -62.305 -11.444  1.00 32.30           O  
ANISOU  346  O   ASN A  49     3498   3596   5176   -198   -419     68       O  
ATOM    347  CB  ASN A  49      68.298 -64.379 -12.866  1.00 32.58           C  
ANISOU  347  CB  ASN A  49     3514   3577   5287   -149   -483     40       C  
ATOM    348  CG  ASN A  49      69.198 -63.891 -11.721  1.00 32.63           C  
ANISOU  348  CG  ASN A  49     3524   3571   5302   -169   -492     50       C  
ATOM    349  OD1 ASN A  49      69.026 -64.280 -10.581  1.00 32.73           O  
ANISOU  349  OD1 ASN A  49     3553   3573   5307   -203   -522     67       O  
ATOM    350  ND2 ASN A  49      70.158 -63.046 -12.039  1.00 32.58           N  
ANISOU  350  ND2 ASN A  49     3502   3565   5309   -148   -468     40       N  
ATOM    351  N   VAL A  50      66.003 -62.431 -13.684  1.00 32.19           N  
ANISOU  351  N   VAL A  50     3464   3593   5173   -143   -392     43       N  
ATOM    352  CA  VAL A  50      65.482 -61.065 -13.797  1.00 32.02           C  
ANISOU  352  CA  VAL A  50     3439   3598   5130   -139   -347     43       C  
ATOM    353  C   VAL A  50      64.072 -61.005 -13.179  1.00 32.00           C  
ANISOU  353  C   VAL A  50     3446   3612   5097   -166   -342     55       C  
ATOM    354  O   VAL A  50      63.721 -60.046 -12.481  1.00 31.93           O  
ANISOU  354  O   VAL A  50     3441   3618   5071   -182   -320     62       O  
ATOM    355  CB  VAL A  50      65.513 -60.571 -15.241  1.00 31.93           C  
ANISOU  355  CB  VAL A  50     3413   3597   5120   -102   -316     28       C  
ATOM    356  CG1 VAL A  50      64.689 -59.246 -15.385  1.00 31.77           C  
ANISOU  356  CG1 VAL A  50     3391   3603   5076   -100   -274     30       C  
ATOM    357  CG2 VAL A  50      66.979 -60.344 -15.698  1.00 31.96           C  
ANISOU  357  CG2 VAL A  50     3404   3588   5151    -80   -312     16       C  
ATOM    358  N   GLN A  51      63.274 -62.043 -13.408  1.00 32.07           N  
ANISOU  358  N   GLN A  51     3461   3619   5101   -173   -364     58       N  
ATOM    359  CA  GLN A  51      61.949 -62.114 -12.769  1.00 32.08           C  
ANISOU  359  CA  GLN A  51     3472   3637   5076   -202   -363     69       C  
ATOM    360  C   GLN A  51      62.066 -62.065 -11.240  1.00 32.16           C  
ANISOU  360  C   GLN A  51     3497   3645   5077   -242   -377     83       C  
ATOM    361  O   GLN A  51      61.267 -61.391 -10.558  1.00 32.13           O  
ANISOU  361  O   GLN A  51     3497   3662   5050   -264   -356     89       O  
ATOM    362  CB  GLN A  51      61.203 -63.379 -13.211  1.00 32.17           C  
ANISOU  362  CB  GLN A  51     3489   3644   5088   -205   -391     70       C  
ATOM    363  CG  GLN A  51      60.746 -63.330 -14.674  1.00 32.08           C  
ANISOU  363  CG  GLN A  51     3467   3643   5078   -170   -373     56       C  
ATOM    364  CD  GLN A  51      60.404 -64.691 -15.249  1.00 32.19           C  
ANISOU  364  CD  GLN A  51     3485   3645   5100   -166   -406     54       C  
ATOM    365  OE1 GLN A  51      60.756 -65.750 -14.689  1.00 32.34           O  
ANISOU  365  OE1 GLN A  51     3514   3643   5131   -184   -446     61       O  
ATOM    366  NE2 GLN A  51      59.746 -64.678 -16.407  1.00 32.13           N  
ANISOU  366  NE2 GLN A  51     3471   3648   5088   -143   -391     45       N  
ATOM    367  N   ARG A  52      63.028 -62.830 -10.694  1.00 32.30           N  
ANISOU  367  N   ARG A  52     3522   3636   5113   -253   -415     89       N  
ATOM    368  CA  ARG A  52      63.376 -62.743  -9.278  1.00 32.40           C  
ANISOU  368  CA  ARG A  52     3548   3642   5118   -290   -431    103       C  
ATOM    369  C   ARG A  52      63.706 -61.323  -8.821  1.00 32.29           C  
ANISOU  369  C   ARG A  52     3530   3641   5096   -290   -395    102       C  
ATOM    370  O   ARG A  52      63.151 -60.868  -7.824  1.00 32.31           O  
ANISOU  370  O   ARG A  52     3543   3658   5075   -321   -385    110       O  
ATOM    371  CB  ARG A  52      64.515 -63.708  -8.920  1.00 32.56           C  
ANISOU  371  CB  ARG A  52     3576   3629   5166   -295   -478    108       C  
ATOM    372  CG  ARG A  52      64.901 -63.688  -7.468  1.00 32.69           C  
ANISOU  372  CG  ARG A  52     3609   3636   5175   -335   -500    124       C  
ATOM    373  CD  ARG A  52      66.178 -64.537  -7.263  1.00 32.86           C  
ANISOU  373  CD  ARG A  52     3633   3620   5230   -333   -547    126       C  
ATOM    374  NE  ARG A  52      67.368 -64.013  -7.921  1.00 32.79           N  
ANISOU  374  NE  ARG A  52     3605   3601   5250   -296   -535    111       N  
ATOM    375  CZ  ARG A  52      68.224 -63.145  -7.371  1.00 32.76           C  
ANISOU  375  CZ  ARG A  52     3600   3594   5252   -299   -523    112       C  
ATOM    376  NH1 ARG A  52      67.981 -62.624  -6.178  1.00 32.79           N  
ANISOU  376  NH1 ARG A  52     3619   3605   5232   -334   -520    127       N  
ATOM    377  NH2 ARG A  52      69.304 -62.768  -8.037  1.00 32.72           N  
ANISOU  377  NH2 ARG A  52     3576   3579   5275   -266   -514     98       N  
ATOM    378  N   LEU A  53      64.533 -60.596  -9.570  1.00 32.18           N  
ANISOU  378  N   LEU A  53     3501   3624   5099   -256   -373     90       N  
ATOM    379  CA  LEU A  53      64.900 -59.253  -9.174  1.00 32.08           C  
ANISOU  379  CA  LEU A  53     3485   3622   5080   -255   -341     88       C  
ATOM    380  C   LEU A  53      63.696 -58.328  -9.251  1.00 31.97           C  
ANISOU  380  C   LEU A  53     3468   3638   5039   -257   -302     85       C  
ATOM    381  O   LEU A  53      63.592 -57.430  -8.435  1.00 31.95           O  
ANISOU  381  O   LEU A  53     3470   3646   5023   -274   -284     88       O  
ATOM    382  CB  LEU A  53      66.042 -58.700 -10.034  1.00 32.00           C  
ANISOU  382  CB  LEU A  53     3460   3604   5095   -219   -327     76       C  
ATOM    383  CG  LEU A  53      67.298 -59.601 -10.117  1.00 32.13           C  
ANISOU  383  CG  LEU A  53     3473   3590   5143   -211   -364     74       C  
ATOM    384  CD1 LEU A  53      68.239 -58.951 -11.108  1.00 32.05           C  
ANISOU  384  CD1 LEU A  53     3445   3579   5153   -175   -340     60       C  
ATOM    385  CD2 LEU A  53      67.987 -59.766  -8.777  1.00 32.35           C  
ANISOU  385  CD2 LEU A  53     3514   3601   5176   -242   -393     87       C  
ATOM    386  N   MET A  54      62.819 -58.566 -10.232  1.00 31.91           N  
ANISOU  386  N   MET A  54     3454   3642   5028   -239   -292     79       N  
ATOM    387  CA  MET A  54      61.603 -57.738 -10.420  1.00 31.82           C  
ANISOU  387  CA  MET A  54     3438   3658   4995   -238   -257     75       C  
ATOM    388  C   MET A  54      60.588 -57.990  -9.301  1.00 31.93           C  
ANISOU  388  C   MET A  54     3462   3684   4984   -278   -262     84       C  
ATOM    389  O   MET A  54      59.725 -57.141  -9.016  1.00 31.90           O  
ANISOU  389  O   MET A  54     3454   3702   4962   -286   -233     80       O  
ATOM    390  CB  MET A  54      60.995 -57.891 -11.847  1.00 31.75           C  
ANISOU  390  CB  MET A  54     3417   3656   4988   -206   -245     65       C  
ATOM    391  CG  MET A  54      61.848 -57.266 -13.016  1.00 31.64           C  
ANISOU  391  CG  MET A  54     3391   3637   4992   -167   -227     54       C  
ATOM    392  SD  MET A  54      62.165 -55.480 -12.866  1.00 31.52           S  
ANISOU  392  SD  MET A  54     3369   3634   4972   -157   -186     50       S  
ATOM    393  CE  MET A  54      60.610 -54.737 -13.367  1.00 32.78           C  
ANISOU  393  CE  MET A  54     3522   3819   5112   -150   -156     46       C  
ATOM    394  N   ARG A  55      60.688 -59.134  -8.619  1.00 32.08           N  
ANISOU  394  N   ARG A  55     3495   3690   5002   -306   -300     95       N  
ATOM    395  CA  ARG A  55      59.827 -59.363  -7.457  1.00 32.21           C  
ANISOU  395  CA  ARG A  55     3524   3719   4993   -350   -306    104       C  
ATOM    396  C   ARG A  55      60.287 -58.610  -6.225  1.00 32.26           C  
ANISOU  396  C   ARG A  55     3539   3727   4989   -376   -298    109       C  
ATOM    397  O   ARG A  55      59.516 -58.476  -5.260  1.00 32.36           O  
ANISOU  397  O   ARG A  55     3561   3757   4977   -412   -290    113       O  
ATOM    398  CB  ARG A  55      59.710 -60.857  -7.131  1.00 32.38           C  
ANISOU  398  CB  ARG A  55     3559   3725   5016   -375   -351    117       C  
ATOM    399  CG  ARG A  55      58.894 -61.643  -8.175  1.00 32.36           C  
ANISOU  399  CG  ARG A  55     3550   3727   5017   -358   -358    113       C  
ATOM    400  CD  ARG A  55      58.547 -63.050  -7.699  1.00 32.55           C  
ANISOU  400  CD  ARG A  55     3590   3740   5037   -390   -401    126       C  
ATOM    401  NE  ARG A  55      59.727 -63.914  -7.651  1.00 32.64           N  
ANISOU  401  NE  ARG A  55     3610   3718   5072   -387   -443    132       N  
ATOM    402  CZ  ARG A  55      60.230 -64.581  -8.682  1.00 32.62           C  
ANISOU  402  CZ  ARG A  55     3600   3697   5095   -355   -462    125       C  
ATOM    403  NH1 ARG A  55      59.699 -64.477  -9.899  1.00 32.50           N  
ANISOU  403  NH1 ARG A  55     3571   3692   5083   -323   -441    113       N  
ATOM    404  NH2 ARG A  55      61.287 -65.362  -8.486  1.00 32.73           N  
ANISOU  404  NH2 ARG A  55     3622   3681   5133   -356   -502    129       N  
ATOM    405  N   LYS A  56      61.533 -58.126  -6.235  1.00 32.20           N  
ANISOU  405  N   LYS A  56     3531   3703   4999   -360   -299    108       N  
ATOM    406  CA  LYS A  56      62.051 -57.355  -5.095  1.00 32.25           C  
ANISOU  406  CA  LYS A  56     3545   3709   4996   -384   -292    112       C  
ATOM    407  C   LYS A  56      61.317 -56.008  -4.969  1.00 32.16           C  
ANISOU  407  C   LYS A  56     3526   3725   4967   -381   -246    101       C  
ATOM    408  O   LYS A  56      61.085 -55.328  -5.963  1.00 32.02           O  
ANISOU  408  O   LYS A  56     3492   3715   4956   -346   -218     90       O  
ATOM    409  CB  LYS A  56      63.534 -57.067  -5.254  1.00 32.20           C  
ANISOU  409  CB  LYS A  56     3536   3681   5016   -364   -301    111       C  
ATOM    410  CG  LYS A  56      64.465 -58.313  -5.362  1.00 32.31           C  
ANISOU  410  CG  LYS A  56     3555   3664   5054   -363   -348    119       C  
ATOM    411  CD  LYS A  56      65.912 -57.838  -5.195  1.00 34.67           C  
ANISOU  411  CD  LYS A  56     3852   3944   5376   -351   -354    118       C  
ATOM    412  CE  LYS A  56      66.903 -58.775  -5.864  1.00 38.68           C  
ANISOU  412  CE  LYS A  56     4352   4423   5918   -329   -387    116       C  
ATOM    413  NZ  LYS A  56      68.321 -58.500  -5.478  1.00 39.99           N  
ANISOU  413  NZ  LYS A  56     4517   4568   6107   -326   -401    117       N  
ATOM    414  N   GLU A  57      60.955 -55.634  -3.750  1.00 36.01           N  
ANISOU  414  N   GLU A  57     4026   4225   5432   -417   -238    105       N  
ATOM    415  CA  GLU A  57      60.343 -54.324  -3.522  1.00 35.04           C  
ANISOU  415  CA  GLU A  57     3894   4125   5294   -416   -196     92       C  
ATOM    416  C   GLU A  57      61.344 -53.194  -3.806  1.00 33.84           C  
ANISOU  416  C   GLU A  57     3735   3963   5158   -388   -178     86       C  
ATOM    417  O   GLU A  57      60.980 -52.163  -4.365  1.00 37.66           O  
ANISOU  417  O   GLU A  57     4204   4459   5643   -363   -145     74       O  
ATOM    418  CB  GLU A  57      59.791 -54.227  -2.096  1.00 38.80           C  
ANISOU  418  CB  GLU A  57     4385   4616   5740   -464   -193     96       C  
ATOM    419  CG  GLU A  57      58.743 -55.314  -1.777  1.00 46.83           C  
ANISOU  419  CG  GLU A  57     5409   5643   6738   -495   -209    102       C  
ATOM    420  CD  GLU A  57      58.172 -55.222  -0.367  1.00 52.64           C  
ANISOU  420  CD  GLU A  57     6160   6397   7442   -547   -203    104       C  
ATOM    421  OE1 GLU A  57      58.873 -54.729   0.547  1.00 56.98           O  
ANISOU  421  OE1 GLU A  57     6723   6942   7985   -566   -205    107       O  
ATOM    422  OE2 GLU A  57      57.007 -55.652  -0.173  1.00 56.68           O  
ANISOU  422  OE2 GLU A  57     6671   6930   7934   -569   -197    103       O  
ATOM    423  N   ARG A  58      62.603 -53.401  -3.432  1.00 33.32           N  
ANISOU  423  N   ARG A  58     3678   3875   5106   -392   -203     95       N  
ATOM    424  CA  ARG A  58      63.653 -52.414  -3.670  1.00 32.77           C  
ANISOU  424  CA  ARG A  58     3601   3795   5053   -368   -189     91       C  
ATOM    425  C   ARG A  58      64.808 -53.047  -4.461  1.00 33.14           C  
ANISOU  425  C   ARG A  58     3642   3816   5130   -343   -214     95       C  
ATOM    426  O   ARG A  58      65.332 -54.102  -4.076  1.00 32.09           O  
ANISOU  426  O   ARG A  58     3520   3665   5005   -359   -252    105       O  
ATOM    427  CB  ARG A  58      64.139 -51.810  -2.341  1.00 40.92           C  
ANISOU  427  CB  ARG A  58     4648   4825   6074   -399   -190     95       C  
ATOM    428  CG  ARG A  58      63.029 -51.019  -1.597  1.00 44.94           C  
ANISOU  428  CG  ARG A  58     5159   5360   6553   -421   -159     86       C  
ATOM    429  CD  ARG A  58      63.379 -50.726  -0.127  1.00 52.92           C  
ANISOU  429  CD  ARG A  58     6190   6370   7546   -461   -166     92       C  
ATOM    430  NE  ARG A  58      64.594 -49.920  -0.009  1.00 55.04           N  
ANISOU  430  NE  ARG A  58     6459   6622   7831   -449   -165     93       N  
ATOM    431  CZ  ARG A  58      64.655 -48.597  -0.186  1.00 59.84           C  
ANISOU  431  CZ  ARG A  58     7057   7237   8441   -429   -132     81       C  
ATOM    432  NH1 ARG A  58      63.564 -47.883  -0.475  1.00 57.77           N  
ANISOU  432  NH1 ARG A  58     6783   6997   8168   -419    -98     66       N  
ATOM    433  NH2 ARG A  58      65.821 -47.978  -0.058  1.00 56.95           N  
ANISOU  433  NH2 ARG A  58     6691   6854   8090   -420   -135     84       N  
ATOM    434  N   ARG A  59      65.171 -52.393  -5.558  1.00 32.19           N  
ANISOU  434  N   ARG A  59     3506   3696   5027   -305   -193     86       N  
ATOM    435  CA  ARG A  59      66.182 -52.888  -6.521  1.00 31.79           C  
ANISOU  435  CA  ARG A  59     3445   3626   5005   -276   -208     84       C  
ATOM    436  C   ARG A  59      67.350 -51.883  -6.651  1.00 31.89           C  
ANISOU  436  C   ARG A  59     3451   3630   5034   -258   -194     81       C  
ATOM    437  O   ARG A  59      67.173 -50.680  -6.436  1.00 33.81           O  
ANISOU  437  O   ARG A  59     3693   3885   5268   -257   -165     77       O  
ATOM    438  CB  ARG A  59      65.502 -53.175  -7.864  1.00 31.70           C  
ANISOU  438  CB  ARG A  59     3421   3624   4996   -246   -196     76       C  
ATOM    439  CG  ARG A  59      64.148 -53.937  -7.690  1.00 32.13           C  
ANISOU  439  CG  ARG A  59     3483   3693   5031   -265   -203     78       C  
ATOM    440  CD  ARG A  59      63.361 -54.146  -8.965  1.00 31.67           C  
ANISOU  440  CD  ARG A  59     3413   3645   4973   -238   -191     70       C  
ATOM    441  NE  ARG A  59      61.961 -54.460  -8.652  1.00 32.48           N  
ANISOU  441  NE  ARG A  59     3519   3765   5054   -258   -188     72       N  
ATOM    442  CZ  ARG A  59      60.936 -53.834  -9.211  1.00 35.34           C  
ANISOU  442  CZ  ARG A  59     3873   4147   5407   -244   -160     63       C  
ATOM    443  NH1 ARG A  59      61.171 -52.898 -10.128  1.00 36.28           N  
ANISOU  443  NH1 ARG A  59     3981   4269   5535   -212   -135     55       N  
ATOM    444  NH2 ARG A  59      59.697 -54.135  -8.868  1.00 39.83           N  
ANISOU  444  NH2 ARG A  59     4442   4731   5957   -264   -158     63       N  
ATOM    445  N   ASP A  60      68.541 -52.355  -6.992  1.00 31.76           N  
ANISOU  445  N   ASP A  60     3429   3593   5044   -245   -215     82       N  
ATOM    446  CA  ASP A  60      69.671 -51.428  -7.102  1.00 31.72           C  
ANISOU  446  CA  ASP A  60     3416   3580   5056   -231   -202     79       C  
ATOM    447  C   ASP A  60      70.425 -51.510  -8.425  1.00 31.68           C  
ANISOU  447  C   ASP A  60     3392   3567   5075   -195   -196     70       C  
ATOM    448  O   ASP A  60      69.934 -52.106  -9.384  1.00 31.65           O  
ANISOU  448  O   ASP A  60     3382   3569   5072   -177   -195     64       O  
ATOM    449  CB  ASP A  60      70.616 -51.613  -5.931  1.00 33.55           C  
ANISOU  449  CB  ASP A  60     3658   3792   5296   -256   -230     89       C  
ATOM    450  CG  ASP A  60      71.222 -53.007  -5.868  1.00 36.77           C  
ANISOU  450  CG  ASP A  60     4068   4178   5725   -261   -273     93       C  
ATOM    451  OD1 ASP A  60      71.180 -53.788  -6.857  1.00 33.36           O  
ANISOU  451  OD1 ASP A  60     3626   3742   5306   -239   -281     87       O  
ATOM    452  OD2 ASP A  60      71.745 -53.323  -4.785  1.00 39.41           O  
ANISOU  452  OD2 ASP A  60     4415   4496   6062   -288   -303    103       O  
ATOM    453  N   ASP A  61      71.609 -50.893  -8.479  1.00 31.68           N  
ANISOU  453  N   ASP A  61     3384   3558   5095   -185   -191     68       N  
ATOM    454  CA  ASP A  61      72.381 -50.886  -9.728  1.00 31.66           C  
ANISOU  454  CA  ASP A  61     3363   3551   5114   -153   -181     58       C  
ATOM    455  C   ASP A  61      72.845 -52.260 -10.195  1.00 31.77           C  
ANISOU  455  C   ASP A  61     3370   3549   5149   -144   -211     53       C  
ATOM    456  O   ASP A  61      72.851 -52.515 -11.393  1.00 31.74           O  
ANISOU  456  O   ASP A  61     3355   3551   5154   -118   -201     43       O  
ATOM    457  CB  ASP A  61      73.530 -49.882  -9.696  1.00 35.21           C  
ANISOU  457  CB  ASP A  61     3804   3994   5579   -145   -167     57       C  
ATOM    458  CG  ASP A  61      73.109 -48.504 -10.206  1.00 35.64           C  
ANISOU  458  CG  ASP A  61     3855   4066   5618   -133   -127     55       C  
ATOM    459  OD1 ASP A  61      72.450 -48.395 -11.274  1.00 36.77           O  
ANISOU  459  OD1 ASP A  61     3993   4224   5753   -113   -107     49       O  
ATOM    460  OD2 ASP A  61      73.454 -47.531  -9.531  1.00 35.51           O  
ANISOU  460  OD2 ASP A  61     3842   4049   5599   -143   -117     59       O  
ATOM    461  N   ASN A  62      73.198 -53.138  -9.259  1.00 31.89           N  
ANISOU  461  N   ASN A  62     3395   3547   5175   -165   -250     61       N  
ATOM    462  CA  ASN A  62      73.502 -54.529  -9.609  1.00 32.02           C  
ANISOU  462  CA  ASN A  62     3406   3545   5211   -159   -284     56       C  
ATOM    463  C   ASN A  62      72.298 -55.194 -10.273  1.00 31.97           C  
ANISOU  463  C   ASN A  62     3404   3552   5189   -153   -281     53       C  
ATOM    464  O   ASN A  62      72.439 -55.937 -11.225  1.00 32.00           O  
ANISOU  464  O   ASN A  62     3398   3552   5208   -131   -288     42       O  
ATOM    465  CB  ASN A  62      73.935 -55.329  -8.375  1.00 32.32           C  
ANISOU  465  CB  ASN A  62     3459   3561   5260   -188   -329     68       C  
ATOM    466  CG  ASN A  62      75.288 -54.885  -7.851  1.00 34.21           C  
ANISOU  466  CG  ASN A  62     3691   3782   5523   -190   -339     69       C  
ATOM    467  OD1 ASN A  62      76.095 -54.322  -8.589  1.00 40.73           O  
ANISOU  467  OD1 ASN A  62     4498   4609   6368   -166   -318     58       O  
ATOM    468  ND2 ASN A  62      75.545 -55.145  -6.593  1.00 38.87           N  
ANISOU  468  ND2 ASN A  62     4297   4357   6114   -221   -370     82       N  
ATOM    469  N   ASP A  63      71.111 -54.925  -9.746  1.00 31.90           N  
ANISOU  469  N   ASP A  63     3409   3559   5150   -172   -271     62       N  
ATOM    470  CA  ASP A  63      69.888 -55.435 -10.358  1.00 31.85           C  
ANISOU  470  CA  ASP A  63     3406   3567   5126   -167   -266     59       C  
ATOM    471  C   ASP A  63      69.652 -54.845 -11.763  1.00 31.73           C  
ANISOU  471  C   ASP A  63     3376   3568   5110   -134   -231     47       C  
ATOM    472  O   ASP A  63      69.270 -55.573 -12.711  1.00 31.74           O  
ANISOU  472  O   ASP A  63     3373   3571   5113   -117   -235     39       O  
ATOM    473  CB  ASP A  63      68.679 -55.165  -9.447  1.00 31.82           C  
ANISOU  473  CB  ASP A  63     3418   3579   5091   -197   -260     69       C  
ATOM    474  CG  ASP A  63      68.782 -55.862  -8.101  1.00 31.96           C  
ANISOU  474  CG  ASP A  63     3453   3584   5106   -234   -296     83       C  
ATOM    475  OD1 ASP A  63      69.280 -57.013  -8.042  1.00 33.18           O  
ANISOU  475  OD1 ASP A  63     3610   3718   5279   -237   -335     85       O  
ATOM    476  OD2 ASP A  63      68.349 -55.273  -7.070  1.00 31.97           O  
ANISOU  476  OD2 ASP A  63     3466   3595   5086   -261   -288     91       O  
ATOM    477  N   LEU A  64      69.877 -53.546 -11.890  1.00 31.64           N  
ANISOU  477  N   LEU A  64     3360   3566   5093   -126   -199     45       N  
ATOM    478  CA  LEU A  64      69.640 -52.864 -13.157  1.00 31.54           C  
ANISOU  478  CA  LEU A  64     3337   3569   5077    -98   -166     36       C  
ATOM    479  C   LEU A  64      70.646 -53.398 -14.175  1.00 31.61           C  
ANISOU  479  C   LEU A  64     3331   3567   5110    -73   -171     24       C  
ATOM    480  O   LEU A  64      70.325 -53.593 -15.344  1.00 31.59           O  
ANISOU  480  O   LEU A  64     3323   3573   5105    -52   -160     15       O  
ATOM    481  CB  LEU A  64      69.775 -51.345 -12.995  1.00 31.45           C  
ANISOU  481  CB  LEU A  64     3324   3568   5057    -96   -134     38       C  
ATOM    482  CG  LEU A  64      69.511 -50.563 -14.285  1.00 31.37           C  
ANISOU  482  CG  LEU A  64     3305   3572   5041    -70   -102     31       C  
ATOM    483  CD1 LEU A  64      68.214 -51.008 -15.033  1.00 31.33           C  
ANISOU  483  CD1 LEU A  64     3303   3580   5020    -62    -98     28       C  
ATOM    484  CD2 LEU A  64      69.570 -49.065 -13.952  1.00 31.31           C  
ANISOU  484  CD2 LEU A  64     3298   3571   5025    -73    -75     35       C  
ATOM    485  N   LYS A  65      71.864 -53.710 -13.711  1.00 31.71           N  
ANISOU  485  N   LYS A  65     3339   3561   5148    -77   -191     23       N  
ATOM    486  CA  LYS A  65      72.853 -54.303 -14.619  1.00 31.82           C  
ANISOU  486  CA  LYS A  65     3336   3564   5187    -54   -198      9       C  
ATOM    487  C   LYS A  65      72.375 -55.630 -15.218  1.00 31.89           C  
ANISOU  487  C   LYS A  65     3345   3568   5200    -45   -220      2       C  
ATOM    488  O   LYS A  65      72.484 -55.834 -16.434  1.00 31.91           O  
ANISOU  488  O   LYS A  65     3338   3576   5207    -21   -207    -11       O  
ATOM    489  CB  LYS A  65      74.235 -54.463 -13.937  1.00 31.95           C  
ANISOU  489  CB  LYS A  65     3345   3558   5233    -60   -219      9       C  
ATOM    490  CG  LYS A  65      75.215 -55.265 -14.793  1.00 34.46           C  
ANISOU  490  CG  LYS A  65     3644   3864   5582    -37   -231     -8       C  
ATOM    491  CD  LYS A  65      76.531 -55.539 -14.038  1.00 35.68           C  
ANISOU  491  CD  LYS A  65     3791   3994   5769    -44   -258     -9       C  
ATOM    492  CE  LYS A  65      77.459 -56.472 -14.831  1.00 37.43           C  
ANISOU  492  CE  LYS A  65     3993   4202   6026    -22   -273    -30       C  
ATOM    493  NZ  LYS A  65      77.721 -55.956 -16.183  1.00 36.65           N  
ANISOU  493  NZ  LYS A  65     3877   4121   5926      3   -234    -46       N  
ATOM    494  N   ARG A  66      71.872 -56.529 -14.369  1.00 31.94           N  
ANISOU  494  N   ARG A  66     3365   3564   5204    -67   -253     11       N  
ATOM    495  CA  ARG A  66      71.325 -57.798 -14.829  1.00 32.01           C  
ANISOU  495  CA  ARG A  66     3377   3568   5215    -62   -277      6       C  
ATOM    496  C   ARG A  66      70.239 -57.587 -15.877  1.00 31.90           C  
ANISOU  496  C   ARG A  66     3364   3576   5179    -47   -251      1       C  
ATOM    497  O   ARG A  66      70.244 -58.231 -16.927  1.00 31.95           O  
ANISOU  497  O   ARG A  66     3363   3582   5193    -26   -253    -11       O  
ATOM    498  CB  ARG A  66      70.802 -58.669 -13.665  1.00 32.08           C  
ANISOU  498  CB  ARG A  66     3403   3565   5219    -93   -315     20       C  
ATOM    499  CG  ARG A  66      71.882 -59.214 -12.710  1.00 32.24           C  
ANISOU  499  CG  ARG A  66     3424   3558   5265   -108   -353     24       C  
ATOM    500  CD  ARG A  66      72.770 -60.269 -13.388  1.00 35.48           C  
ANISOU  500  CD  ARG A  66     3820   3947   5710    -86   -379      8       C  
ATOM    501  NE  ARG A  66      73.699 -60.939 -12.478  1.00 46.38           N  
ANISOU  501  NE  ARG A  66     5203   5299   7120   -101   -423     13       N  
ATOM    502  CZ  ARG A  66      74.157 -62.178 -12.660  1.00 43.75           C  
ANISOU  502  CZ  ARG A  66     4865   4942   6815    -93   -462      4       C  
ATOM    503  NH1 ARG A  66      73.737 -62.905 -13.685  1.00 40.82           N  
ANISOU  503  NH1 ARG A  66     4489   4573   6447    -73   -463     -9       N  
ATOM    504  NH2 ARG A  66      75.006 -62.710 -11.785  1.00 47.28           N  
ANISOU  504  NH2 ARG A  66     5315   5361   7289   -108   -503      9       N  
ATOM    505  N   LEU A  67      69.317 -56.670 -15.595  1.00 31.76           N  
ANISOU  505  N   LEU A  67     3354   3577   5135    -57   -227     11       N  
ATOM    506  CA  LEU A  67      68.241 -56.361 -16.540  1.00 31.67           C  
ANISOU  506  CA  LEU A  67     3343   3585   5102    -44   -203      7       C  
ATOM    507  C   LEU A  67      68.762 -55.861 -17.870  1.00 31.65           C  
ANISOU  507  C   LEU A  67     3329   3591   5106    -15   -176     -5       C  
ATOM    508  O   LEU A  67      68.326 -56.322 -18.910  1.00 31.67           O  
ANISOU  508  O   LEU A  67     3329   3598   5104      1   -173    -14       O  
ATOM    509  CB  LEU A  67      67.259 -55.368 -15.915  1.00 31.55           C  
ANISOU  509  CB  LEU A  67     3337   3587   5062    -60   -182     19       C  
ATOM    510  CG  LEU A  67      66.229 -54.749 -16.875  1.00 31.45           C  
ANISOU  510  CG  LEU A  67     3323   3595   5031    -45   -154     15       C  
ATOM    511  CD1 LEU A  67      65.414 -55.871 -17.523  1.00 31.49           C  
ANISOU  511  CD1 LEU A  67     3331   3601   5032    -39   -171     12       C  
ATOM    512  CD2 LEU A  67      65.345 -53.795 -16.125  1.00 31.37           C  
ANISOU  512  CD2 LEU A  67     3319   3599   5001    -61   -137     24       C  
ATOM    513  N   ARG A  68      69.668 -54.890 -17.836  1.00 31.64           N  
ANISOU  513  N   ARG A  68     3319   3589   5111    -10   -156     -6       N  
ATOM    514  CA  ARG A  68      70.141 -54.267 -19.062  1.00 31.64           C  
ANISOU  514  CA  ARG A  68     3309   3598   5112     13   -127    -17       C  
ATOM    515  C   ARG A  68      70.948 -55.266 -19.889  1.00 31.78           C  
ANISOU  515  C   ARG A  68     3316   3606   5152     31   -140    -34       C  
ATOM    516  O   ARG A  68      70.826 -55.309 -21.114  1.00 31.81           O  
ANISOU  516  O   ARG A  68     3315   3620   5149     50   -124    -45       O  
ATOM    517  CB  ARG A  68      70.963 -53.029 -18.735  1.00 31.60           C  
ANISOU  517  CB  ARG A  68     3299   3595   5112     11   -106    -13       C  
ATOM    518  CG  ARG A  68      70.141 -51.821 -18.259  1.00 31.47           C  
ANISOU  518  CG  ARG A  68     3292   3591   5073      0    -85      0       C  
ATOM    519  CD  ARG A  68      71.037 -50.624 -17.797  1.00 31.45           C  
ANISOU  519  CD  ARG A  68     3285   3587   5077     -3    -68      3       C  
ATOM    520  NE  ARG A  68      71.904 -50.219 -18.884  1.00 31.51           N  
ANISOU  520  NE  ARG A  68     3280   3598   5092     15    -48     -5       N  
ATOM    521  CZ  ARG A  68      71.532 -49.425 -19.880  1.00 31.47           C  
ANISOU  521  CZ  ARG A  68     3276   3607   5072     28    -21     -6       C  
ATOM    522  NH1 ARG A  68      70.326 -48.881 -19.885  1.00 31.37           N  
ANISOU  522  NH1 ARG A  68     3274   3606   5038     25    -11      0       N  
ATOM    523  NH2 ARG A  68      72.386 -49.148 -20.850  1.00 32.51           N  
ANISOU  523  NH2 ARG A  68     3398   3743   5211     42     -3    -15       N  
ATOM    524  N   ASP A  69      71.728 -56.090 -19.193  1.00 31.89           N  
ANISOU  524  N   ASP A  69     3326   3601   5190     23   -170    -37       N  
ATOM    525  CA  ASP A  69      72.551 -57.128 -19.862  1.00 32.07           C  
ANISOU  525  CA  ASP A  69     3335   3610   5238     40   -186    -56       C  
ATOM    526  C   ASP A  69      71.660 -58.142 -20.582  1.00 32.10           C  
ANISOU  526  C   ASP A  69     3345   3616   5233     49   -200    -62       C  
ATOM    527  O   ASP A  69      71.960 -58.548 -21.717  1.00 32.19           O  
ANISOU  527  O   ASP A  69     3348   3631   5252     70   -192    -81       O  
ATOM    528  CB  ASP A  69      73.429 -57.885 -18.848  1.00 32.20           C  
ANISOU  528  CB  ASP A  69     3347   3600   5284     29   -224    -55       C  
ATOM    529  CG  ASP A  69      74.706 -57.105 -18.406  1.00 32.24           C  
ANISOU  529  CG  ASP A  69     3340   3599   5308     27   -214    -56       C  
ATOM    530  OD1 ASP A  69      75.057 -56.049 -18.959  1.00 32.40           O  
ANISOU  530  OD1 ASP A  69     3353   3635   5322     37   -179    -59       O  
ATOM    531  OD2 ASP A  69      75.361 -57.573 -17.449  1.00 32.34           O  
ANISOU  531  OD2 ASP A  69     3351   3591   5343     15   -245    -52       O  
ATOM    532  N   LEU A  70      70.620 -58.614 -19.878  1.00 32.04           N  
ANISOU  532  N   LEU A  70     3352   3606   5212     31   -221    -49       N  
ATOM    533  CA  LEU A  70      69.665 -59.562 -20.472  1.00 32.06           C  
ANISOU  533  CA  LEU A  70     3362   3611   5206     36   -235    -53       C  
ATOM    534  C   LEU A  70      68.928 -58.909 -21.632  1.00 31.97           C  
ANISOU  534  C   LEU A  70     3352   3622   5171     51   -202    -56       C  
ATOM    535  O   LEU A  70      68.762 -59.550 -22.655  1.00 32.04           O  
ANISOU  535  O   LEU A  70     3360   3633   5180     68   -204    -70       O  
ATOM    536  CB  LEU A  70      68.648 -60.124 -19.462  1.00 32.02           C  
ANISOU  536  CB  LEU A  70     3373   3602   5190     10   -262    -36       C  
ATOM    537  CG  LEU A  70      67.685 -61.221 -20.000  1.00 32.07           C  
ANISOU  537  CG  LEU A  70     3387   3607   5189     13   -282    -39       C  
ATOM    538  CD1 LEU A  70      68.418 -62.431 -20.555  1.00 32.25           C  
ANISOU  538  CD1 LEU A  70     3402   3611   5239     29   -309    -57       C  
ATOM    539  CD2 LEU A  70      66.774 -61.705 -18.886  1.00 32.05           C  
ANISOU  539  CD2 LEU A  70     3399   3602   5176    -15   -308    -21       C  
ATOM    540  N   ASN A  71      68.552 -57.636 -21.480  1.00 31.83           N  
ANISOU  540  N   ASN A  71     3338   3620   5134     46   -173    -45       N  
ATOM    541  CA  ASN A  71      67.912 -56.902 -22.572  1.00 31.76           C  
ANISOU  541  CA  ASN A  71     3331   3631   5104     60   -142    -47       C  
ATOM    542  C   ASN A  71      68.829 -56.852 -23.792  1.00 31.87           C  
ANISOU  542  C   ASN A  71     3334   3647   5126     82   -125    -66       C  
ATOM    543  O   ASN A  71      68.370 -57.034 -24.919  1.00 31.90           O  
ANISOU  543  O   ASN A  71     3340   3661   5118     96   -116    -74       O  
ATOM    544  CB  ASN A  71      67.561 -55.470 -22.161  1.00 31.62           C  
ANISOU  544  CB  ASN A  71     3317   3626   5071     51   -116    -34       C  
ATOM    545  CG  ASN A  71      66.317 -55.401 -21.267  1.00 31.53           C  
ANISOU  545  CG  ASN A  71     3316   3619   5043     32   -124    -19       C  
ATOM    546  OD1 ASN A  71      65.480 -56.339 -21.236  1.00 31.55           O  
ANISOU  546  OD1 ASN A  71     3325   3620   5041     27   -145    -18       O  
ATOM    547  ND2 ASN A  71      66.149 -54.271 -20.601  1.00 31.44           N  
ANISOU  547  ND2 ASN A  71     3306   3614   5023     21   -107     -9       N  
ATOM    548  N   GLN A  72      70.116 -56.589 -23.555  1.00 31.94           N  
ANISOU  548  N   GLN A  72     3330   3648   5155     84   -120    -72       N  
ATOM    549  CA  GLN A  72      71.085 -56.554 -24.655  1.00 32.07           C  
ANISOU  549  CA  GLN A  72     3335   3669   5181    104   -102    -91       C  
ATOM    550  C   GLN A  72      71.194 -57.911 -25.334  1.00 32.23           C  
ANISOU  550  C   GLN A  72     3350   3681   5214    117   -122   -110       C  
ATOM    551  O   GLN A  72      71.286 -57.972 -26.554  1.00 32.32           O  
ANISOU  551  O   GLN A  72     3359   3703   5218    133   -105   -126       O  
ATOM    552  CB  GLN A  72      72.466 -56.074 -24.195  1.00 32.14           C  
ANISOU  552  CB  GLN A  72     3328   3670   5212    102    -95    -95       C  
ATOM    553  CG  GLN A  72      73.454 -55.823 -25.368  1.00 35.98           C  
ANISOU  553  CG  GLN A  72     3800   4165   5704    119    -68   -115       C  
ATOM    554  CD  GLN A  72      72.989 -54.753 -26.347  1.00 38.17           C  
ANISOU  554  CD  GLN A  72     4084   4464   5952    124    -33   -110       C  
ATOM    555  OE1 GLN A  72      72.624 -55.056 -27.498  1.00 42.93           O  
ANISOU  555  OE1 GLN A  72     4690   5077   6541    136    -23   -121       O  
ATOM    556  NE2 GLN A  72      72.987 -53.499 -25.906  1.00 38.74           N  
ANISOU  556  NE2 GLN A  72     4160   4543   6015    114    -14    -94       N  
ATOM    557  N   ALA A  73      71.189 -58.990 -24.544  1.00 32.28           N  
ANISOU  557  N   ALA A  73     3358   3668   5238    109   -160   -110       N  
ATOM    558  CA  ALA A  73      71.213 -60.350 -25.084  1.00 32.44           C  
ANISOU  558  CA  ALA A  73     3375   3677   5272    121   -185   -128       C  
ATOM    559  C   ALA A  73      70.024 -60.649 -25.974  1.00 32.40           C  
ANISOU  559  C   ALA A  73     3383   3684   5243    128   -181   -129       C  
ATOM    560  O   ALA A  73      70.178 -61.256 -27.038  1.00 32.54           O  
ANISOU  560  O   ALA A  73     3396   3704   5263    145   -179   -149       O  
ATOM    561  CB  ALA A  73      71.292 -61.400 -23.968  1.00 32.50           C  
ANISOU  561  CB  ALA A  73     3385   3660   5302    108   -230   -123       C  
ATOM    562  N   VAL A  74      68.849 -60.195 -25.554  1.00 32.23           N  
ANISOU  562  N   VAL A  74     3375   3672   5198    114   -179   -108       N  
ATOM    563  CA  VAL A  74      67.648 -60.381 -26.360  1.00 32.19           C  
ANISOU  563  CA  VAL A  74     3382   3679   5169    119   -176   -106       C  
ATOM    564  C   VAL A  74      67.787 -59.593 -27.649  1.00 32.21           C  
ANISOU  564  C   VAL A  74     3383   3700   5155    135   -140   -116       C  
ATOM    565  O   VAL A  74      67.501 -60.103 -28.726  1.00 32.31           O  
ANISOU  565  O   VAL A  74     3398   3717   5159    148   -139   -129       O  
ATOM    566  CB  VAL A  74      66.391 -59.906 -25.601  1.00 32.02           C  
ANISOU  566  CB  VAL A  74     3372   3665   5127    100   -178    -83       C  
ATOM    567  CG1 VAL A  74      65.193 -59.927 -26.540  1.00 31.99           C  
ANISOU  567  CG1 VAL A  74     3378   3674   5100    107   -171    -82       C  
ATOM    568  CG2 VAL A  74      66.147 -60.779 -24.336  1.00 32.02           C  
ANISOU  568  CG2 VAL A  74     3378   3649   5140     80   -214    -73       C  
ATOM    569  N   ASN A  75      68.263 -58.351 -27.536  1.00 32.14           N  
ANISOU  569  N   ASN A  75     3370   3700   5141    132   -112   -109       N  
ATOM    570  CA  ASN A  75      68.339 -57.442 -28.666  1.00 32.16           C  
ANISOU  570  CA  ASN A  75     3373   3721   5125    143    -78   -113       C  
ATOM    571  C   ASN A  75      69.260 -57.995 -29.734  1.00 32.37           C  
ANISOU  571  C   ASN A  75     3390   3748   5160    160    -70   -139       C  
ATOM    572  O   ASN A  75      68.952 -57.935 -30.928  1.00 32.44           O  
ANISOU  572  O   ASN A  75     3405   3770   5151    170    -55   -147       O  
ATOM    573  CB  ASN A  75      68.841 -56.066 -28.202  1.00 32.07           C  
ANISOU  573  CB  ASN A  75     3358   3716   5112    135    -53   -101       C  
ATOM    574  CG  ASN A  75      68.945 -55.050 -29.332  1.00 32.11           C  
ANISOU  574  CG  ASN A  75     3365   3737   5096    143    -19   -103       C  
ATOM    575  OD1 ASN A  75      68.029 -54.272 -29.550  1.00 32.01           O  
ANISOU  575  OD1 ASN A  75     3364   3735   5062    140     -8    -89       O  
ATOM    576  ND2 ASN A  75      70.088 -55.004 -30.000  1.00 32.27           N  
ANISOU  576  ND2 ASN A  75     3374   3760   5124    152     -2   -119       N  
ATOM    577  N   ASN A  76      70.372 -58.539 -29.273  1.00 32.48           N  
ANISOU  577  N   ASN A  76     3389   3748   5203    162    -82   -152       N  
ATOM    578  CA  ASN A  76      71.303 -59.270 -30.119  1.00 32.71           C  
ANISOU  578  CA  ASN A  76     3405   3775   5248    178    -79   -180       C  
ATOM    579  C   ASN A  76      70.708 -60.416 -30.943  1.00 32.83           C  
ANISOU  579  C   ASN A  76     3426   3787   5258    189    -96   -196       C  
ATOM    580  O   ASN A  76      71.249 -60.757 -32.008  1.00 35.11           O  
ANISOU  580  O   ASN A  76     3708   4082   5548    204    -83   -220       O  
ATOM    581  CB  ASN A  76      72.430 -59.833 -29.249  1.00 32.82           C  
ANISOU  581  CB  ASN A  76     3401   3768   5300    177   -100   -190       C  
ATOM    582  CG  ASN A  76      73.390 -58.782 -28.800  1.00 33.37           C  
ANISOU  582  CG  ASN A  76     3459   3841   5377    171    -78   -185       C  
ATOM    583  OD1 ASN A  76      73.366 -57.640 -29.285  1.00 34.49           O  
ANISOU  583  OD1 ASN A  76     3604   4001   5498    169    -45   -177       O  
ATOM    584  ND2 ASN A  76      74.263 -59.149 -27.853  1.00 39.31           N  
ANISOU  584  ND2 ASN A  76     4198   4574   6162    167    -99   -188       N  
ATOM    585  N   LEU A  77      69.656 -61.059 -30.443  1.00 32.73           N  
ANISOU  585  N   LEU A  77     3426   3766   5242    182   -125   -183       N  
ATOM    586  CA  LEU A  77      69.134 -62.274 -31.064  1.00 32.84           C  
ANISOU  586  CA  LEU A  77     3446   3774   5257    192   -148   -197       C  
ATOM    587  C   LEU A  77      67.987 -62.047 -32.049  1.00 32.80           C  
ANISOU  587  C   LEU A  77     3457   3785   5217    195   -136   -192       C  
ATOM    588  O   LEU A  77      67.761 -62.883 -32.951  1.00 32.94           O  
ANISOU  588  O   LEU A  77     3479   3803   5232    206   -144   -210       O  
ATOM    589  CB  LEU A  77      68.733 -63.292 -29.986  1.00 32.81           C  
ANISOU  589  CB  LEU A  77     3446   3748   5271    181   -191   -188       C  
ATOM    590  CG  LEU A  77      69.840 -64.141 -29.347  1.00 32.97           C  
ANISOU  590  CG  LEU A  77     3450   3745   5329    184   -218   -203       C  
ATOM    591  CD1 LEU A  77      69.416 -64.707 -28.028  1.00 32.89           C  
ANISOU  591  CD1 LEU A  77     3448   3716   5332    165   -256   -184       C  
ATOM    592  CD2 LEU A  77      70.257 -65.279 -30.329  1.00 33.22           C  
ANISOU  592  CD2 LEU A  77     3475   3769   5377    204   -230   -235       C  
ATOM    593  N   VAL A  78      67.294 -60.916 -31.916  1.00 32.62           N  
ANISOU  593  N   VAL A  78     3444   3776   5172    185   -117   -170       N  
ATOM    594  CA  VAL A  78      66.053 -60.662 -32.669  1.00 32.56           C  
ANISOU  594  CA  VAL A  78     3453   3782   5135    186   -111   -161       C  
ATOM    595  C   VAL A  78      66.232 -59.758 -33.896  1.00 32.63           C  
ANISOU  595  C   VAL A  78     3466   3810   5120    193    -76   -166       C  
ATOM    596  O   VAL A  78      67.129 -58.912 -33.932  1.00 36.15           O  
ANISOU  596  O   VAL A  78     3904   4263   5568    193    -51   -168       O  
ATOM    597  CB  VAL A  78      64.970 -60.049 -31.748  1.00 32.34           C  
ANISOU  597  CB  VAL A  78     3434   3756   5097    170   -117   -133       C  
ATOM    598  CG1 VAL A  78      64.571 -61.032 -30.645  1.00 32.30           C  
ANISOU  598  CG1 VAL A  78     3428   3734   5108    159   -153   -126       C  
ATOM    599  CG2 VAL A  78      65.472 -58.714 -31.166  1.00 32.23           C  
ANISOU  599  CG2 VAL A  78     3414   3748   5082    162    -92   -120       C  
ATOM    600  N   GLU A  79      65.360 -59.920 -34.882  1.00 35.62           N  
ANISOU  600  N   GLU A  79     3859   4198   5477    199    -76   -167       N  
ATOM    601  CA  GLU A  79      65.390 -59.060 -36.062  1.00 34.79           C  
ANISOU  601  CA  GLU A  79     3761   4109   5345    203    -46   -169       C  
ATOM    602  C   GLU A  79      64.471 -57.851 -36.002  1.00 33.02           C  
ANISOU  602  C   GLU A  79     3549   3895   5100    194    -35   -144       C  
ATOM    603  O   GLU A  79      64.743 -56.838 -36.660  1.00 34.01           O  
ANISOU  603  O   GLU A  79     3679   4033   5208    193     -8   -140       O  
ATOM    604  CB  GLU A  79      65.162 -59.860 -37.335  1.00 38.10           C  
ANISOU  604  CB  GLU A  79     4190   4534   5751    214    -49   -189       C  
ATOM    605  CG  GLU A  79      66.301 -60.843 -37.595  1.00 40.85           C  
ANISOU  605  CG  GLU A  79     4524   4876   6120    225    -52   -219       C  
ATOM    606  CD  GLU A  79      66.258 -61.459 -38.966  1.00 46.02           C  
ANISOU  606  CD  GLU A  79     5187   5538   6758    236    -48   -242       C  
ATOM    607  OE1 GLU A  79      65.200 -61.991 -39.357  1.00 48.58           O  
ANISOU  607  OE1 GLU A  79     5527   5861   7070    237    -66   -239       O  
ATOM    608  OE2 GLU A  79      67.304 -61.432 -39.653  1.00 48.42           O  
ANISOU  608  OE2 GLU A  79     5482   5850   7062    242    -25   -266       O  
ATOM    609  N   LEU A  80      63.404 -57.953 -35.221  1.00 32.80           N  
ANISOU  609  N   LEU A  80     3525   3861   5074    187    -55   -127       N  
ATOM    610  CA  LEU A  80      62.490 -56.839 -35.008  1.00 32.42           C  
ANISOU  610  CA  LEU A  80     3485   3820   5011    179    -48   -104       C  
ATOM    611  C   LEU A  80      63.048 -55.941 -33.894  1.00 32.21           C  
ANISOU  611  C   LEU A  80     3448   3790   4997    169    -36    -92       C  
ATOM    612  O   LEU A  80      62.869 -56.215 -32.706  1.00 32.38           O  
ANISOU  612  O   LEU A  80     3464   3804   5034    161    -52    -85       O  
ATOM    613  CB  LEU A  80      61.054 -57.311 -34.712  1.00 32.99           C  
ANISOU  613  CB  LEU A  80     3565   3889   5080    175    -72    -93       C  
ATOM    614  CG  LEU A  80      60.333 -58.114 -35.806  1.00 35.38           C  
ANISOU  614  CG  LEU A  80     3880   4194   5369    183    -86   -101       C  
ATOM    615  CD1 LEU A  80      59.066 -58.805 -35.267  1.00 33.51           C  
ANISOU  615  CD1 LEU A  80     3645   3950   5135    177   -114    -92       C  
ATOM    616  CD2 LEU A  80      60.025 -57.292 -37.072  1.00 33.82           C  
ANISOU  616  CD2 LEU A  80     3695   4008   5145    188    -68    -99       C  
ATOM    617  N   LYS A  81      63.750 -54.885 -34.325  1.00 32.40           N  
ANISOU  617  N   LYS A  81     3472   3823   5013    170     -9    -91       N  
ATOM    618  CA  LYS A  81      64.469 -53.946 -33.456  1.00 33.82           C  
ANISOU  618  CA  LYS A  81     3642   4001   5203    162      5    -82       C  
ATOM    619  C   LYS A  81      64.152 -52.546 -33.949  1.00 32.60           C  
ANISOU  619  C   LYS A  81     3497   3857   5030    160     25    -68       C  
ATOM    620  O   LYS A  81      63.995 -52.343 -35.162  1.00 35.81           O  
ANISOU  620  O   LYS A  81     3915   4273   5417    165     35    -71       O  
ATOM    621  CB  LYS A  81      65.985 -54.109 -33.597  1.00 37.11           C  
ANISOU  621  CB  LYS A  81     4047   4417   5633    166     18    -99       C  
ATOM    622  CG  LYS A  81      66.591 -55.457 -33.288  1.00 39.65           C  
ANISOU  622  CG  LYS A  81     4358   4728   5978    171      0   -117       C  
ATOM    623  CD  LYS A  81      68.101 -55.265 -33.117  1.00 39.08           C  
ANISOU  623  CD  LYS A  81     4269   4654   5923    172     14   -129       C  
ATOM    624  CE  LYS A  81      68.941 -56.357 -33.780  1.00 44.84           C  
ANISOU  624  CE  LYS A  81     4989   5381   6666    184     11   -157       C  
ATOM    625  NZ  LYS A  81      68.829 -56.350 -35.267  1.00 49.51           N  
ANISOU  625  NZ  LYS A  81     5589   5987   7233    192     29   -170       N  
ATOM    626  N   SER A  82      64.037 -51.578 -33.050  1.00 31.97           N  
ANISOU  626  N   SER A  82     3415   3775   4955    151     31    -53       N  
ATOM    627  CA  SER A  82      63.887 -50.194 -33.494  1.00 31.98           C  
ANISOU  627  CA  SER A  82     3424   3783   4941    149     50    -40       C  
ATOM    628  C   SER A  82      65.305 -49.579 -33.552  1.00 35.40           C  
ANISOU  628  C   SER A  82     3851   4219   5381    147     72    -44       C  
ATOM    629  O   SER A  82      66.193 -50.005 -32.820  1.00 35.97           O  
ANISOU  629  O   SER A  82     3909   4285   5472    145     71    -52       O  
ATOM    630  CB  SER A  82      62.964 -49.409 -32.561  1.00 33.55           C  
ANISOU  630  CB  SER A  82     3624   3978   5144    142     44    -24       C  
ATOM    631  OG  SER A  82      61.612 -49.796 -32.750  1.00 31.80           O  
ANISOU  631  OG  SER A  82     3409   3757   4914    145     27    -20       O  
ATOM    632  N   THR A  83      65.494 -48.580 -34.415  1.00 34.26           N  
ANISOU  632  N   THR A  83     3715   4083   5219    146     91    -38       N  
ATOM    633  CA  THR A  83      66.787 -47.942 -34.652  1.00 34.53           C  
ANISOU  633  CA  THR A  83     3743   4122   5254    142    115    -42       C  
ATOM    634  C   THR A  83      66.737 -46.545 -34.083  1.00 33.79           C  
ANISOU  634  C   THR A  83     3651   4025   5160    133    123    -23       C  
ATOM    635  O   THR A  83      65.708 -45.884 -34.164  1.00 34.62           O  
ANISOU  635  O   THR A  83     3767   4129   5255    133    118     -9       O  
ATOM    636  CB  THR A  83      67.062 -47.866 -36.175  1.00 36.88           C  
ANISOU  636  CB  THR A  83     4052   4432   5528    143    131    -49       C  
ATOM    637  OG1 THR A  83      67.231 -49.195 -36.688  1.00 36.95           O  
ANISOU  637  OG1 THR A  83     4056   4443   5537    152    124    -70       O  
ATOM    638  CG2 THR A  83      68.293 -47.022 -36.498  1.00 39.99           C  
ANISOU  638  CG2 THR A  83     4441   4834   5919    136    157    -49       C  
ATOM    639  N   GLN A  84      67.837 -46.083 -33.510  1.00 32.82           N  
ANISOU  639  N   GLN A  84     3518   3900   5052    128    136    -23       N  
ATOM    640  CA  GLN A  84      67.896 -44.692 -33.056  1.00 32.78           C  
ANISOU  640  CA  GLN A  84     3515   3892   5046    119    146     -7       C  
ATOM    641  C   GLN A  84      67.624 -43.822 -34.266  1.00 32.43           C  
ANISOU  641  C   GLN A  84     3487   3856   4977    118    157      2       C  
ATOM    642  O   GLN A  84      68.378 -43.839 -35.237  1.00 32.70           O  
ANISOU  642  O   GLN A  84     3524   3900   5000    116    174     -4       O  
ATOM    643  CB  GLN A  84      69.278 -44.358 -32.477  1.00 32.13           C  
ANISOU  643  CB  GLN A  84     3418   3807   4980    113    159    -10       C  
ATOM    644  CG  GLN A  84      69.292 -43.082 -31.655  1.00 34.12           C  
ANISOU  644  CG  GLN A  84     3671   4052   5238    105    163      6       C  
ATOM    645  CD  GLN A  84      68.562 -43.241 -30.330  1.00 32.50           C  
ANISOU  645  CD  GLN A  84     3464   3837   5047    103    145     10       C  
ATOM    646  OE1 GLN A  84      68.631 -44.292 -29.702  1.00 34.33           O  
ANISOU  646  OE1 GLN A  84     3686   4064   5292    105    132      1       O  
ATOM    647  NE2 GLN A  84      67.874 -42.205 -29.904  1.00 32.04           N  
ANISOU  647  NE2 GLN A  84     3412   3774   4986    100    144     24       N  
ATOM    648  N   GLN A  85      66.514 -43.100 -34.233  1.00 32.18           N  
ANISOU  648  N   GLN A  85     3467   3820   4938    118    148     16       N  
ATOM    649  CA  GLN A  85      66.146 -42.230 -35.328  1.00 32.32           C  
ANISOU  649  CA  GLN A  85     3503   3843   4934    115    154     28       C  
ATOM    650  C   GLN A  85      65.459 -40.995 -34.823  1.00 35.12           C  
ANISOU  650  C   GLN A  85     3863   4188   5291    112    148     45       C  
ATOM    651  O   GLN A  85      64.269 -41.018 -34.512  1.00 37.94           O  
ANISOU  651  O   GLN A  85     4224   4539   5652    118    131     49       O  
ATOM    652  CB  GLN A  85      65.277 -42.949 -36.374  1.00 34.48           C  
ANISOU  652  CB  GLN A  85     3789   4121   5188    122    143     23       C  
ATOM    653  CG  GLN A  85      64.977 -42.072 -37.582  1.00 39.46           C  
ANISOU  653  CG  GLN A  85     4440   4757   5794    117    148     36       C  
ATOM    654  CD  GLN A  85      66.240 -41.658 -38.316  1.00 42.38           C  
ANISOU  654  CD  GLN A  85     4814   5137   6152    107    172     34       C  
ATOM    655  OE1 GLN A  85      66.853 -42.467 -39.014  1.00 46.27           O  
ANISOU  655  OE1 GLN A  85     5305   5641   6635    107    183     18       O  
ATOM    656  NE2 GLN A  85      66.645 -40.402 -38.149  1.00 43.29           N  
ANISOU  656  NE2 GLN A  85     4932   5249   6267     97    181     49       N  
ATOM    657  N   LYS A  86      66.219 -39.907 -34.732  1.00 36.83           N  
ANISOU  657  N   LYS A  86     4081   4402   5509    104    162     55       N  
ATOM    658  CA  LYS A  86      65.622 -38.625 -34.412  1.00 36.35           C  
ANISOU  658  CA  LYS A  86     4028   4332   5451    101    156     71       C  
ATOM    659  C   LYS A  86      64.736 -38.078 -35.546  1.00 35.60           C  
ANISOU  659  C   LYS A  86     3953   4236   5335    102    148     82       C  
ATOM    660  O   LYS A  86      65.010 -38.236 -36.746  1.00 35.75           O  
ANISOU  660  O   LYS A  86     3984   4264   5333     98    154     82       O  
ATOM    661  CB  LYS A  86      66.672 -37.598 -34.008  1.00 38.36           C  
ANISOU  661  CB  LYS A  86     4279   4583   5712     91    171     78       C  
ATOM    662  CG  LYS A  86      66.051 -36.408 -33.322  1.00 40.34           C  
ANISOU  662  CG  LYS A  86     4534   4821   5973     90    162     91       C  
ATOM    663  CD  LYS A  86      67.084 -35.426 -32.820  1.00 42.49           C  
ANISOU  663  CD  LYS A  86     4802   5088   6253     80    175     98       C  
ATOM    664  CE  LYS A  86      66.398 -34.466 -31.889  1.00 43.25           C  
ANISOU  664  CE  LYS A  86     4898   5170   6364     82    164    106       C  
ATOM    665  NZ  LYS A  86      67.085 -33.146 -31.924  1.00 44.52           N  
ANISOU  665  NZ  LYS A  86     5066   5324   6526     71    172    119       N  
ATOM    666  N   SER A  87      63.629 -37.463 -35.151  1.00 33.73           N  
ANISOU  666  N   SER A  87     3719   3989   5105    107    131     91       N  
ATOM    667  CA  SER A  87      62.724 -36.874 -36.109  1.00 33.13           C  
ANISOU  667  CA  SER A  87     3662   3910   5016    108    119    103       C  
ATOM    668  C   SER A  87      62.444 -35.422 -35.768  1.00 32.97           C  
ANISOU  668  C   SER A  87     3646   3874   5004    105    113    117       C  
ATOM    669  O   SER A  87      62.205 -35.053 -34.611  1.00 33.17           O  
ANISOU  669  O   SER A  87     3660   3892   5051    109    110    115       O  
ATOM    670  CB  SER A  87      61.393 -37.653 -36.172  1.00 33.52           C  
ANISOU  670  CB  SER A  87     3711   3958   5067    119     99     97       C  
ATOM    671  OG  SER A  87      61.600 -39.036 -36.456  1.00 37.80           O  
ANISOU  671  OG  SER A  87     4248   4510   5602    122    101     83       O  
ATOM    672  N   ILE A  88      62.434 -34.586 -36.792  1.00 34.29           N  
ANISOU  672  N   ILE A  88     3833   4039   5155     99    110    132       N  
ATOM    673  CA  ILE A  88      62.017 -33.200 -36.599  1.00 33.12           C  
ANISOU  673  CA  ILE A  88     3692   3875   5015     98     99    146       C  
ATOM    674  C   ILE A  88      60.801 -32.988 -37.485  1.00 32.94           C  
ANISOU  674  C   ILE A  88     3685   3844   4984    103     76    155       C  
ATOM    675  O   ILE A  88      60.834 -33.247 -38.702  1.00 35.02           O  
ANISOU  675  O   ILE A  88     3966   4116   5224     97     74    160       O  
ATOM    676  CB  ILE A  88      63.143 -32.211 -36.930  1.00 35.30           C  
ANISOU  676  CB  ILE A  88     3978   4150   5283     82    113    159       C  
ATOM    677  CG1 ILE A  88      64.372 -32.532 -36.057  1.00 37.60           C  
ANISOU  677  CG1 ILE A  88     4251   4448   5584     78    135    149       C  
ATOM    678  CG2 ILE A  88      62.678 -30.754 -36.751  1.00 39.34           C  
ANISOU  678  CG2 ILE A  88     4498   4642   5805     81     98    174       C  
ATOM    679  CD1 ILE A  88      65.633 -31.737 -36.418  1.00 42.02           C  
ANISOU  679  CD1 ILE A  88     4818   5011   6136     61    153    159       C  
ATOM    680  N   LEU A  89      59.717 -32.556 -36.866  1.00 32.88           N  
ANISOU  680  N   LEU A  89     3671   3824   4997    114     58    154       N  
ATOM    681  CA  LEU A  89      58.473 -32.431 -37.591  1.00 33.01           C  
ANISOU  681  CA  LEU A  89     3698   3832   5010    121     33    160       C  
ATOM    682  C   LEU A  89      58.377 -30.996 -38.074  1.00 33.21           C  
ANISOU  682  C   LEU A  89     3741   3841   5036    115     19    179       C  
ATOM    683  O   LEU A  89      58.503 -30.069 -37.274  1.00 33.19           O  
ANISOU  683  O   LEU A  89     3731   3826   5052    116     19    181       O  
ATOM    684  CB  LEU A  89      57.271 -32.798 -36.721  1.00 32.87           C  
ANISOU  684  CB  LEU A  89     3662   3810   5016    136     19    148       C  
ATOM    685  CG  LEU A  89      57.347 -34.149 -35.993  1.00 32.66           C  
ANISOU  685  CG  LEU A  89     3617   3797   4994    139     30    130       C  
ATOM    686  CD1 LEU A  89      56.110 -34.379 -35.112  1.00 32.56           C  
ANISOU  686  CD1 LEU A  89     3586   3780   5003    151     17    119       C  
ATOM    687  CD2 LEU A  89      57.502 -35.253 -37.013  1.00 32.70           C  
ANISOU  687  CD2 LEU A  89     3633   3816   4976    137     32    128       C  
ATOM    688  N   ARG A  90      58.215 -30.842 -39.385  1.00 33.43           N  
ANISOU  688  N   ARG A  90     3792   3868   5040    108      8    192       N  
ATOM    689  CA  ARG A  90      58.106 -29.523 -40.025  1.00 33.67           C  
ANISOU  689  CA  ARG A  90     3844   3881   5067    100     -8    213       C  
ATOM    690  C   ARG A  90      56.777 -29.385 -40.738  1.00 33.83           C  
ANISOU  690  C   ARG A  90     3875   3888   5088    108    -41    220       C  
ATOM    691  O   ARG A  90      56.089 -30.376 -40.938  1.00 34.58           O  
ANISOU  691  O   ARG A  90     3965   3991   5180    117    -47    210       O  
ATOM    692  CB  ARG A  90      59.260 -29.341 -41.014  1.00 35.09           C  
ANISOU  692  CB  ARG A  90     4045   4071   5214     79      7    226       C  
ATOM    693  CG  ARG A  90      60.591 -29.279 -40.313  1.00 44.43           C  
ANISOU  693  CG  ARG A  90     5215   5263   6400     71     36    221       C  
ATOM    694  CD  ARG A  90      61.692 -28.719 -41.198  1.00 49.64           C  
ANISOU  694  CD  ARG A  90     5896   5930   7034     48     50    236       C  
ATOM    695  NE  ARG A  90      62.997 -28.881 -40.555  1.00 50.89           N  
ANISOU  695  NE  ARG A  90     6039   6101   7195     40     80    228       N  
ATOM    696  CZ  ARG A  90      63.676 -30.024 -40.523  1.00 52.26           C  
ANISOU  696  CZ  ARG A  90     6200   6294   7360     40    104    211       C  
ATOM    697  NH1 ARG A  90      63.170 -31.121 -41.092  1.00 51.16           N  
ANISOU  697  NH1 ARG A  90     6062   6166   7208     47    101    201       N  
ATOM    698  NH2 ARG A  90      64.856 -30.074 -39.918  1.00 51.14           N  
ANISOU  698  NH2 ARG A  90     6043   6161   7225     34    128    205       N  
ATOM    699  N   VAL A  91      56.420 -28.161 -41.143  1.00 34.05           N  
ANISOU  699  N   VAL A  91     3919   3895   5121    105    -64    237       N  
ATOM    700  CA  VAL A  91      55.198 -27.955 -41.905  1.00 34.24           C  
ANISOU  700  CA  VAL A  91     3956   3904   5147    111    -99    245       C  
ATOM    701  C   VAL A  91      55.381 -28.641 -43.231  1.00 34.38           C  
ANISOU  701  C   VAL A  91     3998   3936   5127     99    -98    254       C  
ATOM    702  O   VAL A  91      56.448 -28.508 -43.879  1.00 34.49           O  
ANISOU  702  O   VAL A  91     4031   3960   5112     79    -81    264       O  
ATOM    703  CB  VAL A  91      54.899 -26.443 -42.143  1.00 34.48           C  
ANISOU  703  CB  VAL A  91     4002   3907   5190    108   -126    264       C  
ATOM    704  CG1 VAL A  91      53.842 -26.256 -43.210  1.00 34.74           C  
ANISOU  704  CG1 VAL A  91     4055   3925   5217    110   -163    277       C  
ATOM    705  CG2 VAL A  91      54.426 -25.796 -40.850  1.00 34.37           C  
ANISOU  705  CG2 VAL A  91     3963   3877   5217    125   -132    252       C  
ATOM    706  N   GLY A  92      54.338 -29.367 -43.639  1.00 34.39           N  
ANISOU  706  N   GLY A  92     4000   3938   5129    109   -117    248       N  
ATOM    707  CA  GLY A  92      54.348 -30.178 -44.858  1.00 34.52           C  
ANISOU  707  CA  GLY A  92     4037   3967   5110    100   -119    252       C  
ATOM    708  C   GLY A  92      53.098 -31.021 -44.900  1.00 34.47           C  
ANISOU  708  C   GLY A  92     4021   3959   5114    116   -139    241       C  
ATOM    709  O   GLY A  92      51.992 -30.503 -44.938  1.00 34.57           O  
ANISOU  709  O   GLY A  92     4034   3953   5149    126   -171    247       O  
ATOM    710  N   THR A  93      53.268 -32.328 -44.872  1.00 34.31           N  
ANISOU  710  N   THR A  93     3992   3960   5083    119   -121    226       N  
ATOM    711  CA  THR A  93      52.129 -33.223 -44.676  1.00 34.21           C  
ANISOU  711  CA  THR A  93     3965   3948   5085    135   -137    213       C  
ATOM    712  C   THR A  93      51.356 -32.787 -43.450  1.00 34.08           C  
ANISOU  712  C   THR A  93     3919   3917   5110    152   -146    204       C  
ATOM    713  O   THR A  93      50.130 -32.780 -43.459  1.00 36.12           O  
ANISOU  713  O   THR A  93     4171   4165   5387    164   -173    202       O  
ATOM    714  CB  THR A  93      52.607 -34.641 -44.496  1.00 34.02           C  
ANISOU  714  CB  THR A  93     3930   3946   5049    136   -113    195       C  
ATOM    715  OG1 THR A  93      53.361 -35.016 -45.669  1.00 34.18           O  
ANISOU  715  OG1 THR A  93     3976   3980   5030    121   -103    200       O  
ATOM    716  CG2 THR A  93      51.412 -35.600 -44.329  1.00 33.94           C  
ANISOU  716  CG2 THR A  93     3905   3936   5052    151   -131    183       C  
ATOM    717  N   LEU A  94      52.076 -32.432 -42.398  1.00 33.91           N  
ANISOU  717  N   LEU A  94     3881   3899   5103    152   -124    197       N  
ATOM    718  CA  LEU A  94      51.449 -31.875 -41.197  1.00 33.81           C  
ANISOU  718  CA  LEU A  94     3843   3874   5128    165   -129    188       C  
ATOM    719  C   LEU A  94      51.318 -30.364 -41.367  1.00 34.02           C  
ANISOU  719  C   LEU A  94     3880   3877   5167    164   -148    203       C  
ATOM    720  O   LEU A  94      52.276 -29.711 -41.789  1.00 35.81           O  
ANISOU  720  O   LEU A  94     4126   4102   5376    149   -140    218       O  
ATOM    721  CB  LEU A  94      52.302 -32.175 -39.974  1.00 33.55           C  
ANISOU  721  CB  LEU A  94     3789   3854   5104    164    -98    174       C  
ATOM    722  CG  LEU A  94      52.420 -33.657 -39.543  1.00 33.33           C  
ANISOU  722  CG  LEU A  94     3746   3847   5071    167    -81    157       C  
ATOM    723  CD1 LEU A  94      53.577 -33.858 -38.590  1.00 33.14           C  
ANISOU  723  CD1 LEU A  94     3708   3832   5048    161    -50    148       C  
ATOM    724  CD2 LEU A  94      51.127 -34.169 -38.938  1.00 33.26           C  
ANISOU  724  CD2 LEU A  94     3716   3835   5085    180    -95    143       C  
ATOM    725  N   THR A  95      50.156 -29.820 -41.008  1.00 34.28           N  
ANISOU  725  N   THR A  95     3901   3892   5232    178   -174    199       N  
ATOM    726  CA  THR A  95      49.897 -28.385 -41.109  1.00 34.59           C  
ANISOU  726  CA  THR A  95     3948   3906   5288    179   -197    212       C  
ATOM    727  C   THR A  95      50.524 -27.649 -39.928  1.00 34.80           C  
ANISOU  727  C   THR A  95     3959   3928   5335    180   -178    204       C  
ATOM    728  O   THR A  95      50.933 -28.258 -38.928  1.00 33.94           O  
ANISOU  728  O   THR A  95     3828   3835   5230    182   -150    188       O  
ATOM    729  CB  THR A  95      48.384 -28.039 -41.135  1.00 35.56           C  
ANISOU  729  CB  THR A  95     4059   4008   5442    196   -233    207       C  
ATOM    730  OG1 THR A  95      47.790 -28.486 -39.913  1.00 34.28           O  
ANISOU  730  OG1 THR A  95     3862   3853   5308    211   -222    182       O  
ATOM    731  CG2 THR A  95      47.665 -28.722 -42.311  1.00 34.61           C  
ANISOU  731  CG2 THR A  95     3956   3889   5305    195   -256    215       C  
ATOM    732  N   SER A  96      50.557 -26.327 -40.041  1.00 35.28           N  
ANISOU  732  N   SER A  96     4030   3966   5408    179   -195    217       N  
ATOM    733  CA  SER A  96      50.982 -25.484 -38.947  1.00 35.51           C  
ANISOU  733  CA  SER A  96     4044   3987   5460    182   -183    209       C  
ATOM    734  C   SER A  96      50.175 -25.800 -37.686  1.00 35.32           C  
ANISOU  734  C   SER A  96     3984   3965   5468    199   -178    183       C  
ATOM    735  O   SER A  96      50.756 -25.965 -36.616  1.00 35.60           O  
ANISOU  735  O   SER A  96     4003   4013   5509    198   -150    169       O  
ATOM    736  CB  SER A  96      50.803 -24.009 -39.312  1.00 38.23           C  
ANISOU  736  CB  SER A  96     4403   4301   5819    181   -213    225       C  
ATOM    737  OG  SER A  96      51.677 -23.260 -38.514  1.00 46.88           O  
ANISOU  737  OG  SER A  96     5495   5393   6923    176   -195    224       O  
ATOM    738  N   ASP A  97      48.852 -25.909 -37.824  1.00 37.26           N  
ANISOU  738  N   ASP A  97     4218   4202   5734    214   -203    174       N  
ATOM    739  CA  ASP A  97      47.990 -26.197 -36.674  1.00 36.59           C  
ANISOU  739  CA  ASP A  97     4100   4122   5681    229   -198    148       C  
ATOM    740  C   ASP A  97      48.247 -27.586 -36.092  1.00 35.18           C  
ANISOU  740  C   ASP A  97     3906   3972   5487    225   -168    134       C  
ATOM    741  O   ASP A  97      48.294 -27.745 -34.869  1.00 34.89           O  
ANISOU  741  O   ASP A  97     3846   3945   5465    228   -148    115       O  
ATOM    742  CB  ASP A  97      46.506 -26.015 -36.980  1.00 41.21           C  
ANISOU  742  CB  ASP A  97     4672   4690   6292    245   -231    141       C  
ATOM    743  CG  ASP A  97      45.636 -26.142 -35.721  1.00 43.54           C  
ANISOU  743  CG  ASP A  97     4931   4991   6622    259   -224    112       C  
ATOM    744  OD1 ASP A  97      45.838 -25.359 -34.750  1.00 44.28           O  
ANISOU  744  OD1 ASP A  97     5010   5077   6736    262   -214    100       O  
ATOM    745  OD2 ASP A  97      44.778 -27.049 -35.687  1.00 42.69           O  
ANISOU  745  OD2 ASP A  97     4807   4894   6518    265   -226    100       O  
ATOM    746  N   ASP A  98      48.441 -28.568 -36.971  1.00 33.83           N  
ANISOU  746  N   ASP A  98     3750   3815   5287    218   -166    143       N  
ATOM    747  CA  ASP A  98      48.812 -29.947 -36.560  1.00 33.57           C  
ANISOU  747  CA  ASP A  98     3708   3809   5238    213   -141    132       C  
ATOM    748  C   ASP A  98      50.035 -29.942 -35.652  1.00 33.38           C  
ANISOU  748  C   ASP A  98     3678   3794   5207    203   -109    128       C  
ATOM    749  O   ASP A  98      50.081 -30.667 -34.644  1.00 33.18           O  
ANISOU  749  O   ASP A  98     3633   3784   5188    203    -90    112       O  
ATOM    750  CB  ASP A  98      49.125 -30.781 -37.799  1.00 33.60           C  
ANISOU  750  CB  ASP A  98     3735   3822   5208    204   -144    146       C  
ATOM    751  CG  ASP A  98      47.883 -31.176 -38.578  1.00 33.75           C  
ANISOU  751  CG  ASP A  98     3756   3835   5231    213   -173    147       C  
ATOM    752  OD1 ASP A  98      46.762 -31.095 -38.028  1.00 36.43           O  
ANISOU  752  OD1 ASP A  98     4073   4169   5600    225   -186    133       O  
ATOM    753  OD2 ASP A  98      48.022 -31.547 -39.754  1.00 35.75           O  
ANISOU  753  OD2 ASP A  98     4033   4090   5457    206   -182    160       O  
ATOM    754  N   LEU A  99      51.040 -29.157 -36.057  1.00 33.45           N  
ANISOU  754  N   LEU A  99     3707   3796   5203    194   -104    144       N  
ATOM    755  CA  LEU A  99      52.269 -29.022 -35.310  1.00 33.29           C  
ANISOU  755  CA  LEU A  99     3685   3784   5179    184    -77    143       C  
ATOM    756  C   LEU A  99      52.045 -28.412 -33.923  1.00 33.22           C  
ANISOU  756  C   LEU A  99     3653   3769   5200    191    -70    127       C  
ATOM    757  O   LEU A  99      52.649 -28.880 -32.950  1.00 33.03           O  
ANISOU  757  O   LEU A  99     3615   3757   5174    186    -47    116       O  
ATOM    758  CB  LEU A  99      53.354 -28.283 -36.099  1.00 33.41           C  
ANISOU  758  CB  LEU A  99     3726   3794   5174    171    -74    163       C  
ATOM    759  CG  LEU A  99      53.905 -28.940 -37.378  1.00 33.47           C  
ANISOU  759  CG  LEU A  99     3757   3813   5147    160    -71    177       C  
ATOM    760  CD1 LEU A  99      55.048 -28.083 -37.930  1.00 35.25           C  
ANISOU  760  CD1 LEU A  99     4004   4033   5355    144    -64    196       C  
ATOM    761  CD2 LEU A  99      54.372 -30.369 -37.176  1.00 33.26           C  
ANISOU  761  CD2 LEU A  99     3721   3810   5106    157    -49    165       C  
ATOM    762  N   LEU A 100      51.165 -27.409 -33.836  1.00 33.40           N  
ANISOU  762  N   LEU A 100     3671   3772   5248    201    -92    124       N  
ATOM    763  CA  LEU A 100      50.788 -26.831 -32.554  1.00 33.38           C  
ANISOU  763  CA  LEU A 100     3644   3762   5274    209    -87    106       C  
ATOM    764  C   LEU A 100      50.160 -27.861 -31.631  1.00 33.21           C  
ANISOU  764  C   LEU A 100     3598   3759   5260    213    -74     83       C  
ATOM    765  O   LEU A 100      50.474 -27.908 -30.431  1.00 33.08           O  
ANISOU  765  O   LEU A 100     3565   3750   5251    209    -54     69       O  
ATOM    766  CB  LEU A 100      49.836 -25.637 -32.736  1.00 33.64           C  
ANISOU  766  CB  LEU A 100     3674   3769   5335    222   -116    104       C  
ATOM    767  CG  LEU A 100      50.419 -24.464 -33.524  1.00 33.83           C  
ANISOU  767  CG  LEU A 100     3724   3772   5356    217   -132    127       C  
ATOM    768  CD1 LEU A 100      49.348 -23.399 -33.858  1.00 34.27           C  
ANISOU  768  CD1 LEU A 100     3779   3800   5441    231   -168    127       C  
ATOM    769  CD2 LEU A 100      51.616 -23.858 -32.803  1.00 37.88           C  
ANISOU  769  CD2 LEU A 100     4240   4284   5866    207   -111    129       C  
ATOM    770  N   ILE A 101      49.288 -28.685 -32.201  1.00 33.24           N  
ANISOU  770  N   ILE A 101     3598   3769   5260    218    -87     81       N  
ATOM    771  CA  ILE A 101      48.578 -29.709 -31.436  1.00 33.11           C  
ANISOU  771  CA  ILE A 101     3559   3770   5251    220    -78     62       C  
ATOM    772  C   ILE A 101      49.554 -30.755 -30.925  1.00 32.87           C  
ANISOU  772  C   ILE A 101     3528   3760   5198    207    -52     61       C  
ATOM    773  O   ILE A 101      49.526 -31.144 -29.739  1.00 32.74           O  
ANISOU  773  O   ILE A 101     3494   3755   5189    203    -35     45       O  
ATOM    774  CB  ILE A 101      47.471 -30.389 -32.280  1.00 33.21           C  
ANISOU  774  CB  ILE A 101     3570   3784   5263    228    -99     63       C  
ATOM    775  CG1 ILE A 101      46.304 -29.436 -32.515  1.00 33.46           C  
ANISOU  775  CG1 ILE A 101     3593   3795   5324    242   -126     58       C  
ATOM    776  CG2 ILE A 101      46.963 -31.664 -31.594  1.00 33.06           C  
ANISOU  776  CG2 ILE A 101     3530   3786   5243    225    -87     46       C  
ATOM    777  CD1 ILE A 101      45.451 -29.813 -33.697  1.00 33.61           C  
ANISOU  777  CD1 ILE A 101     3620   3808   5340    249   -154     67       C  
ATOM    778  N   LEU A 102      50.441 -31.214 -31.804  1.00 32.82           N  
ANISOU  778  N   LEU A 102     3543   3759   5166    199    -48     77       N  
ATOM    779  CA  LEU A 102      51.413 -32.207 -31.419  1.00 32.61           C  
ANISOU  779  CA  LEU A 102     3518   3750   5121    188    -26     76       C  
ATOM    780  C   LEU A 102      52.349 -31.651 -30.357  1.00 32.51           C  
ANISOU  780  C   LEU A 102     3500   3737   5115    181     -6     72       C  
ATOM    781  O   LEU A 102      52.689 -32.364 -29.419  1.00 32.35           O  
ANISOU  781  O   LEU A 102     3468   3729   5093    174      8     62       O  
ATOM    782  CB  LEU A 102      52.237 -32.685 -32.631  1.00 32.62           C  
ANISOU  782  CB  LEU A 102     3542   3756   5095    182    -25     92       C  
ATOM    783  CG  LEU A 102      51.432 -33.510 -33.627  1.00 32.69           C  
ANISOU  783  CG  LEU A 102     3556   3768   5093    187    -42     94       C  
ATOM    784  CD1 LEU A 102      52.168 -33.588 -34.942  1.00 32.77           C  
ANISOU  784  CD1 LEU A 102     3593   3780   5077    181    -43    111       C  
ATOM    785  CD2 LEU A 102      51.168 -34.932 -33.045  1.00 32.52           C  
ANISOU  785  CD2 LEU A 102     3520   3764   5069    185    -34     80       C  
ATOM    786  N   ALA A 103      52.758 -30.388 -30.515  1.00 32.63           N  
ANISOU  786  N   ALA A 103     3524   3736   5136    181    -10     81       N  
ATOM    787  CA  ALA A 103      53.639 -29.726 -29.551  1.00 32.56           C  
ANISOU  787  CA  ALA A 103     3512   3724   5134    174      6     78       C  
ATOM    788  C   ALA A 103      52.987 -29.763 -28.151  1.00 32.50           C  
ANISOU  788  C   ALA A 103     3480   3721   5146    177     12     56       C  
ATOM    789  O   ALA A 103      53.606 -30.167 -27.144  1.00 32.35           O  
ANISOU  789  O   ALA A 103     3454   3712   5124    167     30     49       O  
ATOM    790  CB  ALA A 103      53.932 -28.300 -29.985  1.00 32.73           C  
ANISOU  790  CB  ALA A 103     3547   3726   5162    176     -3     91       C  
ATOM    791  N   ALA A 104      51.720 -29.393 -28.120  1.00 32.63           N  
ANISOU  791  N   ALA A 104     3486   3730   5182    188     -2     46       N  
ATOM    792  CA  ALA A 104      50.971 -29.317 -26.870  1.00 32.63           C  
ANISOU  792  CA  ALA A 104     3462   3734   5201    190      4     24       C  
ATOM    793  C   ALA A 104      50.757 -30.687 -26.233  1.00 32.47           C  
ANISOU  793  C   ALA A 104     3429   3735   5171    182     16     13       C  
ATOM    794  O   ALA A 104      50.917 -30.839 -25.014  1.00 32.39           O  
ANISOU  794  O   ALA A 104     3406   3734   5164    173     32      0       O  
ATOM    795  CB  ALA A 104      49.661 -28.623 -27.103  1.00 32.84           C  
ANISOU  795  CB  ALA A 104     3478   3748   5252    206    -15     14       C  
ATOM    796  N   ASP A 105      50.415 -31.676 -27.060  1.00 32.44           N  
ANISOU  796  N   ASP A 105     3430   3740   5155    183      7     19       N  
ATOM    797  CA  ASP A 105      50.174 -33.030 -26.581  1.00 32.31           C  
ANISOU  797  CA  ASP A 105     3403   3742   5129    175     15     11       C  
ATOM    798  C   ASP A 105      51.460 -33.718 -26.092  1.00 32.12           C  
ANISOU  798  C   ASP A 105     3387   3728   5088    160     32     16       C  
ATOM    799  O   ASP A 105      51.434 -34.431 -25.088  1.00 32.02           O  
ANISOU  799  O   ASP A 105     3363   3728   5074    150     42      5       O  
ATOM    800  CB  ASP A 105      49.410 -33.836 -27.639  1.00 32.36           C  
ANISOU  800  CB  ASP A 105     3412   3751   5128    182     -1     16       C  
ATOM    801  CG  ASP A 105      47.915 -33.533 -27.626  1.00 32.52           C  
ANISOU  801  CG  ASP A 105     3416   3768   5171    192    -16      3       C  
ATOM    802  OD1 ASP A 105      47.486 -32.775 -26.725  1.00 32.60           O  
ANISOU  802  OD1 ASP A 105     3409   3774   5200    195    -10    -11       O  
ATOM    803  OD2 ASP A 105      47.158 -34.046 -28.492  1.00 32.59           O  
ANISOU  803  OD2 ASP A 105     3426   3777   5178    199    -33      7       O  
ATOM    804  N   LEU A 106      52.581 -33.468 -26.766  1.00 32.09           N  
ANISOU  804  N   LEU A 106     3401   3719   5072    159     35     31       N  
ATOM    805  CA  LEU A 106      53.865 -34.019 -26.302  1.00 31.94           C  
ANISOU  805  CA  LEU A 106     3387   3706   5040    146     50     35       C  
ATOM    806  C   LEU A 106      54.273 -33.381 -24.955  1.00 31.90           C  
ANISOU  806  C   LEU A 106     3373   3699   5046    138     63     26       C  
ATOM    807  O   LEU A 106      54.801 -34.071 -24.072  1.00 31.77           O  
ANISOU  807  O   LEU A 106     3353   3693   5025    126     73     21       O  
ATOM    808  CB  LEU A 106      54.961 -33.887 -27.376  1.00 31.95           C  
ANISOU  808  CB  LEU A 106     3407   3703   5026    146     51     52       C  
ATOM    809  CG  LEU A 106      54.855 -34.761 -28.632  1.00 31.97           C  
ANISOU  809  CG  LEU A 106     3420   3712   5013    150     43     59       C  
ATOM    810  CD1 LEU A 106      55.927 -34.277 -29.611  1.00 32.03           C  
ANISOU  810  CD1 LEU A 106     3447   3715   5007    148     47     74       C  
ATOM    811  CD2 LEU A 106      55.044 -36.269 -28.357  1.00 31.83           C  
ANISOU  811  CD2 LEU A 106     3398   3709   4987    143     47     53       C  
ATOM    812  N   GLU A 107      53.963 -32.098 -24.778  1.00 32.02           N  
ANISOU  812  N   GLU A 107     3386   3702   5076    145     61     23       N  
ATOM    813  CA  GLU A 107      54.188 -31.430 -23.484  1.00 32.01           C  
ANISOU  813  CA  GLU A 107     3376   3698   5086    138     72     12       C  
ATOM    814  C   GLU A 107      53.382 -32.120 -22.376  1.00 31.97           C  
ANISOU  814  C   GLU A 107     3354   3708   5085    131     78     -6       C  
ATOM    815  O   GLU A 107      53.890 -32.387 -21.266  1.00 31.89           O  
ANISOU  815  O   GLU A 107     3340   3704   5071    117     90    -12       O  
ATOM    816  CB  GLU A 107      53.849 -29.925 -23.546  1.00 35.56           C  
ANISOU  816  CB  GLU A 107     3826   4130   5553    148     65     10       C  
ATOM    817  CG  GLU A 107      54.820 -29.072 -24.380  1.00 46.22           C  
ANISOU  817  CG  GLU A 107     5195   5466   6900    150     62     29       C  
ATOM    818  CD  GLU A 107      54.345 -27.612 -24.631  1.00 53.63           C  
ANISOU  818  CD  GLU A 107     6135   6384   7857    162     49     29       C  
ATOM    819  OE1 GLU A 107      53.199 -27.241 -24.266  1.00 59.01           O  
ANISOU  819  OE1 GLU A 107     6802   7061   8557    171     41     13       O  
ATOM    820  OE2 GLU A 107      55.137 -26.826 -25.208  1.00 52.91           O  
ANISOU  820  OE2 GLU A 107     6059   6280   7763    160     46     45       O  
ATOM    821  N   LYS A 108      52.114 -32.406 -22.667  1.00 32.06           N  
ANISOU  821  N   LYS A 108     3354   3722   5103    139     68    -14       N  
ATOM    822  CA  LYS A 108      51.253 -33.034 -21.693  1.00 32.06           C  
ANISOU  822  CA  LYS A 108     3337   3737   5107    131     73    -32       C  
ATOM    823  C   LYS A 108      51.644 -34.469 -21.428  1.00 31.91           C  
ANISOU  823  C   LYS A 108     3320   3733   5070    116     77    -28       C  
ATOM    824  O   LYS A 108      51.586 -34.938 -20.278  1.00 31.87           O  
ANISOU  824  O   LYS A 108     3307   3739   5062    100     87    -38       O  
ATOM    825  CB  LYS A 108      49.817 -33.027 -22.171  1.00 32.21           C  
ANISOU  825  CB  LYS A 108     3342   3756   5137    143     61    -41       C  
ATOM    826  CG  LYS A 108      49.222 -31.681 -22.218  1.00 32.39           C  
ANISOU  826  CG  LYS A 108     3358   3765   5183    157     55    -50       C  
ATOM    827  CD  LYS A 108      47.797 -31.795 -22.724  1.00 32.54           C  
ANISOU  827  CD  LYS A 108     3362   3784   5217    169     41    -60       C  
ATOM    828  CE  LYS A 108      47.190 -30.402 -22.796  1.00 34.72           C  
ANISOU  828  CE  LYS A 108     3629   4042   5519    185     32    -70       C  
ATOM    829  NZ  LYS A 108      46.058 -30.423 -23.759  1.00 41.92           N  
ANISOU  829  NZ  LYS A 108     4534   4948   6444    201     10    -70       N  
ATOM    830  N   LEU A 109      52.054 -35.152 -22.492  1.00 31.84           N  
ANISOU  830  N   LEU A 109     3324   3724   5049    120     69    -13       N  
ATOM    831  CA  LEU A 109      52.490 -36.543 -22.408  1.00 31.71           C  
ANISOU  831  CA  LEU A 109     3311   3718   5018    109     69     -9       C  
ATOM    832  C   LEU A 109      53.734 -36.657 -21.536  1.00 31.60           C  
ANISOU  832  C   LEU A 109     3303   3705   4998     94     81     -6       C  
ATOM    833  O   LEU A 109      53.808 -37.565 -20.704  1.00 31.53           O  
ANISOU  833  O   LEU A 109     3291   3706   4983     79     83    -11       O  
ATOM    834  CB  LEU A 109      52.749 -37.124 -23.802  1.00 31.69           C  
ANISOU  834  CB  LEU A 109     3321   3713   5004    118     58      4       C  
ATOM    835  CG  LEU A 109      53.158 -38.611 -23.860  1.00 31.58           C  
ANISOU  835  CG  LEU A 109     3311   3709   4977    109     56      7       C  
ATOM    836  CD1 LEU A 109      52.064 -39.545 -23.317  1.00 31.59           C  
ANISOU  836  CD1 LEU A 109     3300   3722   4979    101     50     -2       C  
ATOM    837  CD2 LEU A 109      53.551 -39.041 -25.274  1.00 31.58           C  
ANISOU  837  CD2 LEU A 109     3325   3706   4966    119     47     18       C  
ATOM    838  N   LYS A 110      54.693 -35.753 -21.753  1.00 31.60           N  
ANISOU  838  N   LYS A 110     3312   3693   4999     98     86      1       N  
ATOM    839  CA  LYS A 110      55.885 -35.634 -20.923  1.00 31.52           C  
ANISOU  839  CA  LYS A 110     3306   3681   4987     85     96      3       C  
ATOM    840  C   LYS A 110      55.530 -35.639 -19.443  1.00 31.52           C  
ANISOU  840  C   LYS A 110     3296   3688   4990     70    103     -9       C  
ATOM    841  O   LYS A 110      56.082 -36.447 -18.667  1.00 31.44           O  
ANISOU  841  O   LYS A 110     3287   3684   4973     54    106     -9       O  
ATOM    842  CB  LYS A 110      56.667 -34.357 -21.272  1.00 31.56           C  
ANISOU  842  CB  LYS A 110     3320   3673   4997     92    101     11       C  
ATOM    843  CG  LYS A 110      57.993 -34.253 -20.515  1.00 31.48           C  
ANISOU  843  CG  LYS A 110     3315   3660   4986     79    110     15       C  
ATOM    844  CD  LYS A 110      58.734 -32.970 -20.849  1.00 31.54           C  
ANISOU  844  CD  LYS A 110     3330   3654   4999     84    114     24       C  
ATOM    845  CE  LYS A 110      60.132 -32.986 -20.169  1.00 31.55           C  
ANISOU  845  CE  LYS A 110     3335   3653   4999     71    122     28       C  
ATOM    846  NZ  LYS A 110      60.879 -31.832 -20.703  1.00 34.75           N  
ANISOU  846  NZ  LYS A 110     3749   4046   5408     75    125     39       N  
ATOM    847  N   SER A 111      54.616 -34.756 -19.057  1.00 31.64           N  
ANISOU  847  N   SER A 111     3301   3702   5016     75    106    -22       N  
ATOM    848  CA  SER A 111      54.224 -34.625 -17.651  1.00 31.68           C  
ANISOU  848  CA  SER A 111     3296   3714   5024     60    116    -38       C  
ATOM    849  C   SER A 111      53.615 -35.925 -17.161  1.00 31.65           C  
ANISOU  849  C   SER A 111     3286   3727   5011     46    114    -44       C  
ATOM    850  O   SER A 111      53.933 -36.386 -16.067  1.00 31.62           O  
ANISOU  850  O   SER A 111     3283   3730   4999     25    119    -47       O  
ATOM    851  CB  SER A 111      53.225 -33.482 -17.466  1.00 31.84           C  
ANISOU  851  CB  SER A 111     3305   3731   5061     71    119    -54       C  
ATOM    852  OG  SER A 111      52.822 -33.416 -16.099  1.00 31.90           O  
ANISOU  852  OG  SER A 111     3303   3749   5069     55    130    -72       O  
ATOM    853  N   LYS A 112      52.704 -36.496 -17.949  1.00 31.68           N  
ANISOU  853  N   LYS A 112     3284   3736   5015     55    104    -44       N  
ATOM    854  CA  LYS A 112      51.992 -37.706 -17.495  1.00 31.68           C  
ANISOU  854  CA  LYS A 112     3277   3751   5007     40    101    -49       C  
ATOM    855  C   LYS A 112      52.944 -38.899 -17.284  1.00 31.55           C  
ANISOU  855  C   LYS A 112     3271   3737   4976     25     96    -38       C  
ATOM    856  O   LYS A 112      52.849 -39.647 -16.270  1.00 31.54           O  
ANISOU  856  O   LYS A 112     3269   3747   4967      3     97    -42       O  
ATOM    857  CB  LYS A 112      50.857 -38.075 -18.438  1.00 31.74           C  
ANISOU  857  CB  LYS A 112     3277   3763   5019     54     91    -51       C  
ATOM    858  CG  LYS A 112      49.995 -39.207 -17.864  1.00 31.77           C  
ANISOU  858  CG  LYS A 112     3271   3783   5016     37     88    -59       C  
ATOM    859  CD  LYS A 112      49.710 -40.286 -18.830  1.00 33.20           C  
ANISOU  859  CD  LYS A 112     3456   3966   5191     42     73    -49       C  
ATOM    860  CE  LYS A 112      49.221 -41.555 -18.095  1.00 32.19           C  
ANISOU  860  CE  LYS A 112     3323   3854   5053     20     70    -53       C  
ATOM    861  NZ  LYS A 112      47.766 -41.730 -18.240  1.00 32.56           N  
ANISOU  861  NZ  LYS A 112     3353   3910   5107     22     66    -64       N  
ATOM    862  N   VAL A 113      53.845 -39.091 -18.244  1.00 31.46           N  
ANISOU  862  N   VAL A 113     3272   3717   4962     36     90    -23       N  
ATOM    863  CA  VAL A 113      54.823 -40.181 -18.184  1.00 31.35           C  
ANISOU  863  CA  VAL A 113     3268   3703   4939     26     83    -14       C  
ATOM    864  C   VAL A 113      55.843 -39.956 -17.046  1.00 31.31           C  
ANISOU  864  C   VAL A 113     3268   3695   4933      9     90    -13       C  
ATOM    865  O   VAL A 113      56.138 -40.878 -16.280  1.00 31.28           O  
ANISOU  865  O   VAL A 113     3267   3695   4922     -9     85    -12       O  
ATOM    866  CB  VAL A 113      55.589 -40.350 -19.522  1.00 31.30           C  
ANISOU  866  CB  VAL A 113     3271   3688   4931     42     77     -2       C  
ATOM    867  CG1 VAL A 113      56.712 -41.385 -19.371  1.00 31.21           C  
ANISOU  867  CG1 VAL A 113     3268   3675   4915     32     71      4       C  
ATOM    868  CG2 VAL A 113      54.652 -40.797 -20.627  1.00 31.34           C  
ANISOU  868  CG2 VAL A 113     3274   3696   4935     56     67     -1       C  
ATOM    869  N   ILE A 114      56.378 -38.746 -16.934  1.00 31.33           N  
ANISOU  869  N   ILE A 114     3272   3688   4942     15    100    -13       N  
ATOM    870  CA  ILE A 114      57.337 -38.462 -15.826  1.00 31.30           C  
ANISOU  870  CA  ILE A 114     3274   3681   4938     -1    106    -13       C  
ATOM    871  C   ILE A 114      56.655 -38.707 -14.469  1.00 31.36           C  
ANISOU  871  C   ILE A 114     3276   3700   4940    -23    109    -24       C  
ATOM    872  O   ILE A 114      57.204 -39.354 -13.574  1.00 31.34           O  
ANISOU  872  O   ILE A 114     3278   3698   4929    -44    106    -22       O  
ATOM    873  CB  ILE A 114      57.915 -37.036 -15.922  1.00 31.33           C  
ANISOU  873  CB  ILE A 114     3279   3672   4950      8    115    -11       C  
ATOM    874  CG1 ILE A 114      58.867 -36.936 -17.109  1.00 31.27           C  
ANISOU  874  CG1 ILE A 114     3280   3656   4945     23    113      1       C  
ATOM    875  CG2 ILE A 114      58.626 -36.594 -14.603  1.00 31.33           C  
ANISOU  875  CG2 ILE A 114     3284   3670   4950     -9    122    -15       C  
ATOM    876  CD1 ILE A 114      59.510 -35.560 -17.278  1.00 31.31           C  
ANISOU  876  CD1 ILE A 114     3289   3649   4957     31    120      5       C  
ATOM    877  N   ARG A 115      55.434 -38.238 -14.331  1.00 31.47           N  
ANISOU  877  N   ARG A 115     3278   3720   4956    -20    116    -38       N  
ATOM    878  CA  ARG A 115      54.761 -38.394 -13.046  1.00 31.56           C  
ANISOU  878  CA  ARG A 115     3283   3745   4961    -42    123    -51       C  
ATOM    879  C   ARG A 115      54.405 -39.820 -12.697  1.00 31.55           C  
ANISOU  879  C   ARG A 115     3283   3756   4947    -62    113    -49       C  
ATOM    880  O   ARG A 115      54.240 -40.141 -11.525  1.00 31.61           O  
ANISOU  880  O   ARG A 115     3292   3773   4945    -88    117    -55       O  
ATOM    881  CB  ARG A 115      53.556 -37.493 -12.952  1.00 31.70           C  
ANISOU  881  CB  ARG A 115     3286   3769   4987    -34    134    -69       C  
ATOM    882  CG  ARG A 115      53.971 -36.038 -12.935  1.00 31.74           C  
ANISOU  882  CG  ARG A 115     3292   3761   5004    -21    143    -74       C  
ATOM    883  CD  ARG A 115      52.913 -35.185 -12.318  1.00 36.47           C  
ANISOU  883  CD  ARG A 115     3877   4367   5612    -21    155    -96       C  
ATOM    884  NE  ARG A 115      51.691 -35.096 -13.074  1.00 41.36           N  
ANISOU  884  NE  ARG A 115     4481   4990   6241     -4    152   -105       N  
ATOM    885  CZ  ARG A 115      50.473 -35.321 -12.575  1.00 37.24           C  
ANISOU  885  CZ  ARG A 115     3944   4485   5721    -12    158   -123       C  
ATOM    886  NH1 ARG A 115      50.267 -35.696 -11.305  1.00 44.54           N  
ANISOU  886  NH1 ARG A 115     4865   5425   6634    -39    169   -135       N  
ATOM    887  NH2 ARG A 115      49.445 -35.188 -13.365  1.00 37.55           N  
ANISOU  887  NH2 ARG A 115     3969   4524   5773      6    153   -130       N  
ATOM    888  N   THR A 116      54.281 -40.661 -13.715  1.00 31.49           N  
ANISOU  888  N   THR A 116     3276   3747   4939    -50    100    -40       N  
ATOM    889  CA  THR A 116      54.016 -42.068 -13.540  1.00 31.48           C  
ANISOU  889  CA  THR A 116     3277   3753   4928    -67     87    -35       C  
ATOM    890  C   THR A 116      55.285 -42.847 -13.199  1.00 31.39           C  
ANISOU  890  C   THR A 116     3280   3734   4912    -80     75    -22       C  
ATOM    891  O   THR A 116      55.281 -43.693 -12.305  1.00 31.42           O  
ANISOU  891  O   THR A 116     3288   3744   4906   -105     68    -21       O  
ATOM    892  CB  THR A 116      53.408 -42.676 -14.814  1.00 31.45           C  
ANISOU  892  CB  THR A 116     3270   3751   4928    -48     77    -31       C  
ATOM    893  OG1 THR A 116      52.169 -42.011 -15.093  1.00 31.55           O  
ANISOU  893  OG1 THR A 116     3269   3771   4948    -37     85    -43       O  
ATOM    894  CG2 THR A 116      53.117 -44.166 -14.605  1.00 31.45           C  
ANISOU  894  CG2 THR A 116     3273   3758   4919    -66     61    -26       C  
ATOM    895  N   GLU A 117      56.346 -42.534 -13.923  1.00 31.30           N  
ANISOU  895  N   GLU A 117     3275   3709   4908    -63     74    -13       N  
ATOM    896  CA  GLU A 117      57.565 -43.334 -13.943  1.00 31.23           C  
ANISOU  896  CA  GLU A 117     3275   3690   4899    -68     60     -2       C  
ATOM    897  C   GLU A 117      58.670 -42.794 -13.042  1.00 31.22           C  
ANISOU  897  C   GLU A 117     3281   3680   4899    -80     64      0       C  
ATOM    898  O   GLU A 117      59.367 -43.566 -12.368  1.00 31.22           O  
ANISOU  898  O   GLU A 117     3288   3675   4896    -98     51      5       O  
ATOM    899  CB  GLU A 117      58.053 -43.525 -15.383  1.00 31.16           C  
ANISOU  899  CB  GLU A 117     3268   3673   4897    -43     55      4       C  
ATOM    900  CG  GLU A 117      57.028 -44.337 -16.207  1.00 31.18           C  
ANISOU  900  CG  GLU A 117     3266   3683   4896    -35     46      2       C  
ATOM    901  CD  GLU A 117      57.442 -44.661 -17.627  1.00 33.92           C  
ANISOU  901  CD  GLU A 117     3616   4023   5246    -12     40      8       C  
ATOM    902  OE1 GLU A 117      58.633 -44.498 -17.986  1.00 32.25           O  
ANISOU  902  OE1 GLU A 117     3409   3802   5039     -5     42     13       O  
ATOM    903  OE2 GLU A 117      56.541 -45.099 -18.405  1.00 32.53           O  
ANISOU  903  OE2 GLU A 117     3438   3854   5068     -3     34      6       O  
ATOM    904  N   ARG A 118      58.827 -41.479 -12.999  1.00 31.23           N  
ANISOU  904  N   ARG A 118     3280   3678   4906    -71     80     -4       N  
ATOM    905  CA  ARG A 118      59.954 -40.909 -12.252  1.00 31.22           C  
ANISOU  905  CA  ARG A 118     3286   3667   4908    -81     83      0       C  
ATOM    906  C   ARG A 118      59.980 -41.244 -10.756  1.00 31.28           C  
ANISOU  906  C   ARG A 118     3299   3679   4906   -112     79     -3       C  
ATOM    907  O   ARG A 118      61.058 -41.480 -10.204  1.00 31.27           O  
ANISOU  907  O   ARG A 118     3305   3668   4906   -124     70      4       O  
ATOM    908  CB  ARG A 118      60.100 -39.401 -12.473  1.00 31.23           C  
ANISOU  908  CB  ARG A 118     3285   3664   4918    -66     99     -4       C  
ATOM    909  CG  ARG A 118      61.464 -38.857 -11.960  1.00 31.21           C  
ANISOU  909  CG  ARG A 118     3289   3648   4920    -72    100      1       C  
ATOM    910  CD  ARG A 118      61.677 -37.426 -12.418  1.00 31.23           C  
ANISOU  910  CD  ARG A 118     3290   3643   4931    -55    113      0       C  
ATOM    911  NE  ARG A 118      62.926 -36.853 -11.930  1.00 31.22           N  
ANISOU  911  NE  ARG A 118     3295   3630   4936    -62    114      6       N  
ATOM    912  CZ  ARG A 118      63.060 -36.243 -10.762  1.00 31.28           C  
ANISOU  912  CZ  ARG A 118     3306   3635   4941    -78    119      0       C  
ATOM    913  NH1 ARG A 118      62.011 -36.112  -9.959  1.00 31.35           N  
ANISOU  913  NH1 ARG A 118     3313   3656   4942    -89    125    -12       N  
ATOM    914  NH2 ARG A 118      64.243 -35.748 -10.418  1.00 31.27           N  
ANISOU  914  NH2 ARG A 118     3310   3622   4946    -83    118      7       N  
ATOM    915  N   PRO A 119      58.810 -41.258 -10.084  1.00 31.37           N  
ANISOU  915  N   PRO A 119     3306   3705   4908   -126     85    -14       N  
ATOM    916  CA  PRO A 119      58.861 -41.606  -8.656  1.00 31.46           C  
ANISOU  916  CA  PRO A 119     3325   3721   4905   -160     82    -15       C  
ATOM    917  C   PRO A 119      59.464 -42.979  -8.309  1.00 31.45           C  
ANISOU  917  C   PRO A 119     3333   3715   4898   -179     58     -3       C  
ATOM    918  O   PRO A 119      59.990 -43.151  -7.201  1.00 31.50           O  
ANISOU  918  O   PRO A 119     3351   3719   4898   -205     51      0       O  
ATOM    919  CB  PRO A 119      57.389 -41.566  -8.240  1.00 31.58           C  
ANISOU  919  CB  PRO A 119     3331   3755   4910   -170     93    -30       C  
ATOM    920  CG  PRO A 119      56.762 -40.618  -9.181  1.00 31.56           C  
ANISOU  920  CG  PRO A 119     3316   3754   4921   -141    107    -39       C  
ATOM    921  CD  PRO A 119      57.441 -40.892 -10.506  1.00 31.43           C  
ANISOU  921  CD  PRO A 119     3302   3725   4915   -115     97    -26       C  
ATOM    922  N   LEU A 120      59.394 -43.938  -9.236  1.00 31.39           N  
ANISOU  922  N   LEU A 120     3324   3705   4895   -167     45      3       N  
ATOM    923  CA  LEU A 120      60.052 -45.227  -9.047  1.00 31.38           C  
ANISOU  923  CA  LEU A 120     3332   3696   4894   -181     19     14       C  
ATOM    924  C   LEU A 120      61.522 -45.107  -8.646  1.00 31.36           C  
ANISOU  924  C   LEU A 120     3337   3676   4900   -185     10     23       C  
ATOM    925  O   LEU A 120      62.013 -45.913  -7.845  1.00 31.41           O  
ANISOU  925  O   LEU A 120     3355   3676   4903   -209     -9     30       O  
ATOM    926  CB  LEU A 120      59.959 -46.085 -10.313  1.00 31.31           C  
ANISOU  926  CB  LEU A 120     3319   3684   4894   -160      8     18       C  
ATOM    927  CG  LEU A 120      58.524 -46.390 -10.766  1.00 31.35           C  
ANISOU  927  CG  LEU A 120     3315   3703   4890   -156     12     12       C  
ATOM    928  CD1 LEU A 120      58.571 -46.970 -12.144  1.00 31.28           C  
ANISOU  928  CD1 LEU A 120     3303   3689   4890   -130      3     15       C  
ATOM    929  CD2 LEU A 120      57.809 -47.374  -9.869  1.00 33.89           C  
ANISOU  929  CD2 LEU A 120     3643   4036   5199   -187      0     13       C  
ATOM    930  N   SER A 121      62.217 -44.135  -9.232  1.00 31.29           N  
ANISOU  930  N   SER A 121     3325   3659   4903   -163     22     22       N  
ATOM    931  CA  SER A 121      63.616 -43.896  -8.906  1.00 31.28           C  
ANISOU  931  CA  SER A 121     3328   3642   4912   -166     15     29       C  
ATOM    932  C   SER A 121      63.871 -42.706  -7.971  1.00 31.32           C  
ANISOU  932  C   SER A 121     3338   3646   4914   -177     29     25       C  
ATOM    933  O   SER A 121      64.694 -42.815  -7.049  1.00 31.36           O  
ANISOU  933  O   SER A 121     3353   3643   4920   -197     18     31       O  
ATOM    934  CB  SER A 121      64.443 -43.816 -10.194  1.00 31.19           C  
ANISOU  934  CB  SER A 121     3311   3621   4919   -137     16     32       C  
ATOM    935  OG  SER A 121      63.911 -42.846 -11.062  1.00 31.15           O  
ANISOU  935  OG  SER A 121     3299   3623   4914   -114     37     27       O  
ATOM    936  N   ALA A 122      63.173 -41.582  -8.188  1.00 31.32           N  
ANISOU  936  N   ALA A 122     3331   3654   4912   -165     52     15       N  
ATOM    937  CA  ALA A 122      63.311 -40.387  -7.338  1.00 31.37           C  
ANISOU  937  CA  ALA A 122     3342   3661   4916   -174     66      9       C  
ATOM    938  C   ALA A 122      62.767 -40.580  -5.928  1.00 31.49           C  
ANISOU  938  C   ALA A 122     3365   3686   4913   -207     65      3       C  
ATOM    939  O   ALA A 122      63.360 -40.101  -4.975  1.00 31.55           O  
ANISOU  939  O   ALA A 122     3381   3687   4917   -225     65      4       O  
ATOM    940  CB  ALA A 122      62.631 -39.163  -7.983  1.00 31.36           C  
ANISOU  940  CB  ALA A 122     3331   3665   4920   -151     88      0       C  
ATOM    941  N   GLY A 123      61.621 -41.264  -5.799  1.00 31.54           N  
ANISOU  941  N   GLY A 123     3369   3708   4907   -218     65     -1       N  
ATOM    942  CA  GLY A 123      61.049 -41.567  -4.503  1.00 31.68           C  
ANISOU  942  CA  GLY A 123     3394   3737   4905   -253     65     -7       C  
ATOM    943  C   GLY A 123      60.053 -40.546  -3.977  1.00 31.79           C  
ANISOU  943  C   GLY A 123     3402   3766   4910   -257     90    -26       C  
ATOM    944  O   GLY A 123      60.003 -39.378  -4.434  1.00 31.76           O  
ANISOU  944  O   GLY A 123     3390   3760   4918   -234    107    -35       O  
ATOM    945  N   VAL A 124      59.274 -40.987  -2.996  1.00 31.94           N  
ANISOU  945  N   VAL A 124     3424   3801   4908   -288     92    -33       N  
ATOM    946  CA  VAL A 124      58.266 -40.130  -2.339  1.00 32.09           C  
ANISOU  946  CA  VAL A 124     3436   3837   4917   -297    117    -55       C  
ATOM    947  C   VAL A 124      58.456 -40.327  -0.853  1.00 32.25           C  
ANISOU  947  C   VAL A 124     3472   3864   4915   -340    115    -57       C  
ATOM    948  O   VAL A 124      58.501 -41.469  -0.363  1.00 32.30           O  
ANISOU  948  O   VAL A 124     3490   3873   4907   -368     97    -45       O  
ATOM    949  CB  VAL A 124      56.847 -40.511  -2.740  1.00 32.15           C  
ANISOU  949  CB  VAL A 124     3428   3864   4921   -294    127    -67       C  
ATOM    950  CG1 VAL A 124      55.795 -39.631  -2.016  1.00 32.34           C  
ANISOU  950  CG1 VAL A 124     3441   3907   4937   -304    154    -93       C  
ATOM    951  CG2 VAL A 124      56.659 -40.450  -4.271  1.00 32.00           C  
ANISOU  951  CG2 VAL A 124     3395   3838   4923   -254    125    -63       C  
ATOM    952  N   TYR A 125      58.638 -39.214  -0.155  1.00 32.33           N  
ANISOU  952  N   TYR A 125     3485   3874   4923   -344    131    -69       N  
ATOM    953  CA  TYR A 125      58.706 -39.233   1.305  1.00 32.52           C  
ANISOU  953  CA  TYR A 125     3525   3906   4923   -386    132    -75       C  
ATOM    954  C   TYR A 125      57.372 -39.721   1.866  1.00 32.70           C  
ANISOU  954  C   TYR A 125     3543   3957   4925   -412    145    -89       C  
ATOM    955  O   TYR A 125      56.340 -39.207   1.509  1.00 32.76           O  
ANISOU  955  O   TYR A 125     3530   3977   4937   -396    167   -109       O  
ATOM    956  CB  TYR A 125      59.015 -37.837   1.851  1.00 32.59           C  
ANISOU  956  CB  TYR A 125     3535   3911   4935   -382    150    -90       C  
ATOM    957  CG  TYR A 125      59.180 -37.843   3.358  1.00 32.79           C  
ANISOU  957  CG  TYR A 125     3579   3944   4934   -426    151    -95       C  
ATOM    958  CD1 TYR A 125      60.295 -38.453   3.959  1.00 32.78           C  
ANISOU  958  CD1 TYR A 125     3601   3929   4925   -450    125    -74       C  
ATOM    959  CD2 TYR A 125      58.269 -37.209   4.169  1.00 33.01           C  
ANISOU  959  CD2 TYR A 125     3602   3992   4945   -443    177   -121       C  
ATOM    960  CE1 TYR A 125      60.474 -38.438   5.346  1.00 32.98           C  
ANISOU  960  CE1 TYR A 125     3646   3960   4924   -492    124    -77       C  
ATOM    961  CE2 TYR A 125      58.419 -37.206   5.563  1.00 33.22           C  
ANISOU  961  CE2 TYR A 125     3648   4027   4944   -485    179   -127       C  
ATOM    962  CZ  TYR A 125      59.516 -37.817   6.140  1.00 33.20           C  
ANISOU  962  CZ  TYR A 125     3670   4010   4933   -510    152   -104       C  
ATOM    963  OH  TYR A 125      59.635 -37.808   7.505  1.00 33.42           O  
ANISOU  963  OH  TYR A 125     3719   4047   4932   -554    152   -108       O  
ATOM    964  N   MET A 126      57.423 -40.702   2.765  1.00 32.82           N  
ANISOU  964  N   MET A 126     3575   3979   4916   -453    131    -80       N  
ATOM    965  CA  MET A 126      56.228 -41.306   3.369  1.00 33.03           C  
ANISOU  965  CA  MET A 126     3598   4031   4918   -485    141    -91       C  
ATOM    966  C   MET A 126      56.463 -41.497   4.875  1.00 33.25           C  
ANISOU  966  C   MET A 126     3649   4068   4915   -536    138    -90       C  
ATOM    967  O   MET A 126      55.958 -42.455   5.481  1.00 33.41           O  
ANISOU  967  O   MET A 126     3678   4103   4911   -573    130    -86       O  
ATOM    968  CB  MET A 126      55.922 -42.647   2.704  1.00 32.95           C  
ANISOU  968  CB  MET A 126     3586   4022   4910   -485    120    -74       C  
ATOM    969  CG  MET A 126      55.502 -42.541   1.242  1.00 32.95           C  
ANISOU  969  CG  MET A 126     3564   4018   4936   -439    124    -75       C  
ATOM    970  SD  MET A 126      53.947 -41.644   1.034  1.00 39.35           S  
ANISOU  970  SD  MET A 126     4346   4853   5750   -424    160   -108       S  
ATOM    971  CE  MET A 126      52.784 -42.863   1.620  1.00 38.15           C  
ANISOU  971  CE  MET A 126     4194   4729   5572   -466    160   -110       C  
ATOM    972  N   GLY A 127      57.244 -40.587   5.449  1.00 33.27           N  
ANISOU  972  N   GLY A 127     3662   4060   4918   -537    142    -95       N  
ATOM    973  CA  GLY A 127      57.590 -40.568   6.879  1.00 33.49           C  
ANISOU  973  CA  GLY A 127     3713   4093   4917   -584    140    -96       C  
ATOM    974  C   GLY A 127      56.581 -39.853   7.773  1.00 33.76           C  
ANISOU  974  C   GLY A 127     3742   4155   4929   -606    174   -127       C  
ATOM    975  O   GLY A 127      55.369 -40.199   7.822  1.00 33.90           O  
ANISOU  975  O   GLY A 127     3746   4199   4934   -618    192   -142       O  
ATOM    976  N   ASN A 128      57.090 -38.854   8.478  1.00 33.85           N  
ANISOU  976  N   ASN A 128     3762   4161   4935   -612    185   -139       N  
ATOM    977  CA  ASN A 128      56.302 -38.090   9.413  1.00 34.12           C  
ANISOU  977  CA  ASN A 128     3794   4221   4950   -633    217   -171       C  
ATOM    978  C   ASN A 128      55.551 -36.968   8.727  1.00 34.10           C  
ANISOU  978  C   ASN A 128     3761   4223   4971   -592    247   -200       C  
ATOM    979  O   ASN A 128      56.089 -35.869   8.545  1.00 34.03           O  
ANISOU  979  O   ASN A 128     3749   4198   4981   -565    253   -207       O  
ATOM    980  CB  ASN A 128      57.205 -37.533  10.527  1.00 34.25           C  
ANISOU  980  CB  ASN A 128     3836   4228   4949   -660    213   -171       C  
ATOM    981  CG  ASN A 128      56.453 -36.636  11.451  1.00 34.55           C  
ANISOU  981  CG  ASN A 128     3869   4289   4967   -679    248   -207       C  
ATOM    982  OD1 ASN A 128      55.267 -36.828  11.660  1.00 34.74           O  
ANISOU  982  OD1 ASN A 128     3879   4342   4976   -694    271   -228       O  
ATOM    983  ND2 ASN A 128      57.126 -35.634  11.985  1.00 34.60           N  
ANISOU  983  ND2 ASN A 128     3887   4284   4974   -678    253   -216       N  
ATOM    984  N   LEU A 129      54.308 -37.267   8.366  1.00 34.18           N  
ANISOU  984  N   LEU A 129     3749   4256   4981   -588    264   -215       N  
ATOM    985  CA  LEU A 129      53.394 -36.399   7.601  1.00 34.18           C  
ANISOU  985  CA  LEU A 129     3716   4262   5006   -548    289   -242       C  
ATOM    986  C   LEU A 129      52.016 -36.507   8.263  1.00 34.49           C  
ANISOU  986  C   LEU A 129     3741   4338   5026   -576    318   -273       C  
ATOM    987  O   LEU A 129      51.772 -37.442   9.026  1.00 34.65           O  
ANISOU  987  O   LEU A 129     3775   4376   5014   -621    315   -266       O  
ATOM    988  CB  LEU A 129      53.265 -36.938   6.166  1.00 33.91           C  
ANISOU  988  CB  LEU A 129     3667   4217   5000   -510    273   -224       C  
ATOM    989  CG  LEU A 129      54.575 -36.942   5.386  1.00 33.61           C  
ANISOU  989  CG  LEU A 129     3641   4145   4983   -483    246   -194       C  
ATOM    990  CD1 LEU A 129      54.428 -37.700   4.055  1.00 33.38           C  
ANISOU  990  CD1 LEU A 129     3601   4109   4974   -454    230   -176       C  
ATOM    991  CD2 LEU A 129      55.035 -35.497   5.164  1.00 33.56           C  
ANISOU  991  CD2 LEU A 129     3629   4123   4999   -451    257   -207       C  
ATOM    992  N   SER A 130      51.100 -35.598   7.933  1.00 34.60           N  
ANISOU  992  N   SER A 130     3725   4361   5058   -548    345   -305       N  
ATOM    993  CA  SER A 130      49.688 -35.751   8.338  1.00 35.30           C  
ANISOU  993  CA  SER A 130     3792   4484   5134   -568    373   -336       C  
ATOM    994  C   SER A 130      48.992 -36.947   7.682  1.00 34.99           C  
ANISOU  994  C   SER A 130     3743   4456   5095   -571    363   -321       C  
ATOM    995  O   SER A 130      49.403 -37.427   6.622  1.00 34.53           O  
ANISOU  995  O   SER A 130     3685   4378   5057   -543    338   -293       O  
ATOM    996  CB  SER A 130      48.897 -34.471   8.056  1.00 35.02           C  
ANISOU  996  CB  SER A 130     3726   4453   5126   -534    401   -375       C  
ATOM    997  OG  SER A 130      48.858 -34.232   6.662  1.00 37.65           O  
ANISOU  997  OG  SER A 130     4041   4766   5497   -482    388   -366       O  
ATOM    998  N   SER A 131      47.943 -37.435   8.344  1.00 35.22           N  
ANISOU  998  N   SER A 131     3762   4518   5100   -607    382   -339       N  
ATOM    999  CA  SER A 131      47.164 -38.551   7.819  1.00 37.94           C  
ANISOU  999  CA  SER A 131     4095   4875   5443   -614    375   -328       C  
ATOM   1000  C   SER A 131      46.639 -38.192   6.437  1.00 37.26           C  
ANISOU 1000  C   SER A 131     3979   4778   5398   -559    374   -333       C  
ATOM   1001  O   SER A 131      46.627 -39.046   5.564  1.00 38.67           O  
ANISOU 1001  O   SER A 131     4157   4949   5587   -546    352   -308       O  
ATOM   1002  CB  SER A 131      46.023 -38.956   8.775  1.00 39.32           C  
ANISOU 1002  CB  SER A 131     4260   5091   5588   -661    402   -352       C  
ATOM   1003  OG  SER A 131      45.000 -37.983   8.796  1.00 48.80           O  
ANISOU 1003  OG  SER A 131     5427   6309   6804   -643    436   -396       O  
ATOM   1004  N   GLN A 132      46.258 -36.932   6.235  1.00 36.86           N  
ANISOU 1004  N   GLN A 132     3905   4725   5372   -526    395   -364       N  
ATOM   1005  CA  GLN A 132      45.787 -36.475   4.920  1.00 40.83           C  
ANISOU 1005  CA  GLN A 132     4381   5215   5915   -474    392   -369       C  
ATOM   1006  C   GLN A 132      46.864 -36.554   3.840  1.00 38.20           C  
ANISOU 1006  C   GLN A 132     4063   4846   5602   -438    360   -333       C  
ATOM   1007  O   GLN A 132      46.645 -37.130   2.765  1.00 37.19           O  
ANISOU 1007  O   GLN A 132     3927   4711   5490   -416    344   -316       O  
ATOM   1008  CB  GLN A 132      45.165 -35.080   4.985  1.00 43.64           C  
ANISOU 1008  CB  GLN A 132     4711   5574   6296   -448    419   -410       C  
ATOM   1009  CG  GLN A 132      43.723 -35.123   5.556  1.00 50.40           C  
ANISOU 1009  CG  GLN A 132     5538   6467   7145   -469    450   -449       C  
ATOM   1010  CD  GLN A 132      42.865 -33.933   5.160  1.00 53.82           C  
ANISOU 1010  CD  GLN A 132     5935   6899   7614   -431    469   -488       C  
ATOM   1011  OE1 GLN A 132      42.521 -33.097   5.999  1.00 59.09           O  
ANISOU 1011  OE1 GLN A 132     6591   7580   8278   -440    496   -525       O  
ATOM   1012  NE2 GLN A 132      42.501 -33.858   3.878  1.00 55.40           N  
ANISOU 1012  NE2 GLN A 132     6116   7083   7848   -388    455   -481       N  
ATOM   1013  N   GLN A 133      48.030 -35.987   4.132  1.00 35.73           N  
ANISOU 1013  N   GLN A 133     3772   4514   5288   -435    353   -323       N  
ATOM   1014  CA  GLN A 133      49.174 -36.110   3.247  1.00 34.95           C  
ANISOU 1014  CA  GLN A 133     3690   4384   5205   -409    324   -290       C  
ATOM   1015  C   GLN A 133      49.569 -37.551   2.957  1.00 33.85           C  
ANISOU 1015  C   GLN A 133     3566   4241   5051   -425    298   -255       C  
ATOM   1016  O   GLN A 133      49.858 -37.885   1.808  1.00 33.61           O  
ANISOU 1016  O   GLN A 133     3534   4193   5040   -395    278   -234       O  
ATOM   1017  CB  GLN A 133      50.380 -35.389   3.841  1.00 37.26           C  
ANISOU 1017  CB  GLN A 133     4004   4658   5493   -413    320   -284       C  
ATOM   1018  CG  GLN A 133      50.303 -33.897   3.725  1.00 39.63           C  
ANISOU 1018  CG  GLN A 133     4291   4949   5816   -382    337   -310       C  
ATOM   1019  CD  GLN A 133      51.512 -33.248   4.363  1.00 42.41           C  
ANISOU 1019  CD  GLN A 133     4667   5283   6162   -390    332   -303       C  
ATOM   1020  OE1 GLN A 133      51.835 -33.502   5.532  1.00 46.53           O  
ANISOU 1020  OE1 GLN A 133     5207   5815   6654   -430    335   -305       O  
ATOM   1021  NE2 GLN A 133      52.178 -32.398   3.611  1.00 44.99           N  
ANISOU 1021  NE2 GLN A 133     4993   5583   6515   -353    323   -296       N  
ATOM   1022  N   LEU A 134      49.594 -38.408   3.977  1.00 33.99           N  
ANISOU 1022  N   LEU A 134     3601   4275   5036   -473    295   -249       N  
ATOM   1023  CA  LEU A 134      49.900 -39.815   3.766  1.00 33.87           C  
ANISOU 1023  CA  LEU A 134     3601   4256   5008   -492    268   -218       C  
ATOM   1024  C   LEU A 134      48.853 -40.499   2.874  1.00 33.84           C  
ANISOU 1024  C   LEU A 134     3577   4264   5017   -478    267   -218       C  
ATOM   1025  O   LEU A 134      49.200 -41.281   1.992  1.00 33.63           O  
ANISOU 1025  O   LEU A 134     3555   4222   4999   -462    242   -192       O  
ATOM   1026  CB  LEU A 134      50.067 -40.554   5.097  1.00 34.06           C  
ANISOU 1026  CB  LEU A 134     3650   4296   4995   -549    265   -211       C  
ATOM   1027  CG  LEU A 134      51.391 -40.327   5.850  1.00 34.02           C  
ANISOU 1027  CG  LEU A 134     3675   4274   4978   -566    251   -197       C  
ATOM   1028  CD1 LEU A 134      51.311 -40.906   7.258  1.00 34.95           C  
ANISOU 1028  CD1 LEU A 134     3813   4410   5054   -627    253   -197       C  
ATOM   1029  CD2 LEU A 134      52.600 -40.872   5.079  1.00 34.52           C  
ANISOU 1029  CD2 LEU A 134     3753   4305   5057   -546    216   -162       C  
ATOM   1030  N   ASP A 135      47.574 -40.188   3.090  1.00 34.08           N  
ANISOU 1030  N   ASP A 135     3582   4319   5046   -483    293   -248       N  
ATOM   1031  CA  ASP A 135      46.505 -40.752   2.245  1.00 34.92           C  
ANISOU 1031  CA  ASP A 135     3665   4436   5165   -469    292   -250       C  
ATOM   1032  C   ASP A 135      46.669 -40.350   0.761  1.00 35.20           C  
ANISOU 1032  C   ASP A 135     3689   4448   5236   -413    280   -242       C  
ATOM   1033  O   ASP A 135      46.587 -41.200  -0.133  1.00 33.67           O  
ANISOU 1033  O   ASP A 135     3495   4247   5050   -401    260   -222       O  
ATOM   1034  CB  ASP A 135      45.114 -40.317   2.741  1.00 38.62           C  
ANISOU 1034  CB  ASP A 135     4105   4936   5632   -481    325   -288       C  
ATOM   1035  CG  ASP A 135      44.698 -40.977   4.050  1.00 43.39           C  
ANISOU 1035  CG  ASP A 135     4718   5569   6197   -539    338   -295       C  
ATOM   1036  OD1 ASP A 135      45.282 -42.027   4.450  1.00 42.22           O  
ANISOU 1036  OD1 ASP A 135     4597   5419   6024   -573    317   -267       O  
ATOM   1037  OD2 ASP A 135      43.743 -40.436   4.677  1.00 40.38           O  
ANISOU 1037  OD2 ASP A 135     4315   5214   5811   -553    370   -330       O  
ATOM   1038  N   GLN A 136      46.921 -39.059   0.526  1.00 34.98           N  
ANISOU 1038  N   GLN A 136     3653   4407   5230   -382    291   -256       N  
ATOM   1039  CA  GLN A 136      47.117 -38.501  -0.818  1.00 35.56           C  
ANISOU 1039  CA  GLN A 136     3718   4457   5336   -332    280   -250       C  
ATOM   1040  C   GLN A 136      48.285 -39.156  -1.540  1.00 33.81           C  
ANISOU 1040  C   GLN A 136     3518   4212   5116   -321    251   -213       C  
ATOM   1041  O   GLN A 136      48.191 -39.508  -2.716  1.00 33.12           O  
ANISOU 1041  O   GLN A 136     3425   4114   5045   -293    236   -200       O  
ATOM   1042  CB  GLN A 136      47.356 -36.992  -0.759  1.00 35.38           C  
ANISOU 1042  CB  GLN A 136     3688   4422   5331   -307    294   -269       C  
ATOM   1043  CG  GLN A 136      46.089 -36.153  -0.468  1.00 40.08           C  
ANISOU 1043  CG  GLN A 136     4253   5035   5939   -301    322   -309       C  
ATOM   1044  CD  GLN A 136      46.332 -34.647  -0.599  1.00 46.74           C  
ANISOU 1044  CD  GLN A 136     5089   5862   6806   -270    330   -327       C  
ATOM   1045  OE1 GLN A 136      47.410 -34.139  -0.268  1.00 47.09           O  
ANISOU 1045  OE1 GLN A 136     5154   5891   6847   -271    326   -318       O  
ATOM   1046  NE2 GLN A 136      45.315 -33.922  -1.070  1.00 51.73           N  
ANISOU 1046  NE2 GLN A 136     5693   6497   7465   -243    341   -353       N  
ATOM   1047  N   ARG A 137      49.380 -39.352  -0.815  1.00 33.23           N  
ANISOU 1047  N   ARG A 137     3469   4129   5025   -343    242   -199       N  
ATOM   1048  CA  ARG A 137      50.584 -39.888  -1.423  1.00 32.97           C  
ANISOU 1048  CA  ARG A 137     3456   4073   4996   -332    215   -167       C  
ATOM   1049  C   ARG A 137      50.427 -41.380  -1.660  1.00 32.92           C  
ANISOU 1049  C   ARG A 137     3457   4072   4978   -349    195   -148       C  
ATOM   1050  O   ARG A 137      50.925 -41.893  -2.667  1.00 32.72           O  
ANISOU 1050  O   ARG A 137     3435   4029   4965   -327    174   -127       O  
ATOM   1051  CB  ARG A 137      51.780 -39.587  -0.545  1.00 32.95           C  
ANISOU 1051  CB  ARG A 137     3477   4060   4982   -351    211   -159       C  
ATOM   1052  CG  ARG A 137      52.096 -38.085  -0.454  1.00 32.97           C  
ANISOU 1052  CG  ARG A 137     3475   4052   4999   -329    227   -176       C  
ATOM   1053  CD  ARG A 137      53.191 -37.847   0.588  1.00 32.99           C  
ANISOU 1053  CD  ARG A 137     3501   4047   4987   -354    224   -169       C  
ATOM   1054  NE  ARG A 137      53.380 -36.410   0.825  1.00 33.06           N  
ANISOU 1054  NE  ARG A 137     3504   4048   5006   -338    240   -188       N  
ATOM   1055  CZ  ARG A 137      54.581 -35.821   0.865  1.00 32.95           C  
ANISOU 1055  CZ  ARG A 137     3505   4012   4999   -330    232   -177       C  
ATOM   1056  NH1 ARG A 137      55.688 -36.547   0.736  1.00 32.78           N  
ANISOU 1056  NH1 ARG A 137     3502   3976   4975   -336    208   -148       N  
ATOM   1057  NH2 ARG A 137      54.674 -34.504   1.062  1.00 33.02           N  
ANISOU 1057  NH2 ARG A 137     3509   4015   5020   -315    247   -194       N  
ATOM   1058  N   ARG A 138      49.709 -42.072  -0.776  1.00 33.12           N  
ANISOU 1058  N   ARG A 138     3482   4120   4981   -388    200   -154       N  
ATOM   1059  CA  ARG A 138      49.396 -43.497  -1.020  1.00 33.10           C  
ANISOU 1059  CA  ARG A 138     3485   4123   4969   -405    180   -136       C  
ATOM   1060  C   ARG A 138      48.550 -43.707  -2.282  1.00 33.03           C  
ANISOU 1060  C   ARG A 138     3454   4114   4979   -373    178   -138       C  
ATOM   1061  O   ARG A 138      48.792 -44.644  -3.026  1.00 32.89           O  
ANISOU 1061  O   ARG A 138     3443   4086   4965   -366    154   -118       O  
ATOM   1062  CB  ARG A 138      48.747 -44.167   0.194  1.00 35.32           C  
ANISOU 1062  CB  ARG A 138     3771   4429   5219   -457    187   -143       C  
ATOM   1063  CG  ARG A 138      49.707 -44.496   1.316  1.00 39.17           C  
ANISOU 1063  CG  ARG A 138     4287   4912   5683   -495    175   -129       C  
ATOM   1064  CD  ARG A 138      49.005 -45.152   2.481  1.00 42.37           C  
ANISOU 1064  CD  ARG A 138     4698   5343   6055   -549    182   -135       C  
ATOM   1065  NE  ARG A 138      49.881 -45.198   3.655  1.00 48.36           N  
ANISOU 1065  NE  ARG A 138     5484   6098   6790   -586    175   -126       N  
ATOM   1066  CZ  ARG A 138      49.601 -44.610   4.813  1.00 47.52           C  
ANISOU 1066  CZ  ARG A 138     5381   6011   6662   -617    199   -146       C  
ATOM   1067  NH1 ARG A 138      48.465 -43.942   4.969  1.00 49.07           N  
ANISOU 1067  NH1 ARG A 138     5552   6232   6857   -616    233   -177       N  
ATOM   1068  NH2 ARG A 138      50.446 -44.701   5.827  1.00 49.73           N  
ANISOU 1068  NH2 ARG A 138     5689   6286   6920   -651    188   -135       N  
ATOM   1069  N   ALA A 139      47.587 -42.827  -2.532  1.00 34.33           N  
ANISOU 1069  N   ALA A 139     3594   4290   5158   -354    200   -163       N  
ATOM   1070  CA  ALA A 139      46.751 -42.922  -3.738  1.00 35.66           C  
ANISOU 1070  CA  ALA A 139     3742   4458   5347   -323    197   -166       C  
ATOM   1071  C   ALA A 139      47.614 -42.818  -4.997  1.00 34.14           C  
ANISOU 1071  C   ALA A 139     3558   4239   5175   -284    178   -147       C  
ATOM   1072  O   ALA A 139      47.382 -43.529  -5.981  1.00 34.68           O  
ANISOU 1072  O   ALA A 139     3624   4302   5251   -269    161   -135       O  
ATOM   1073  CB  ALA A 139      45.723 -41.826  -3.749  1.00 35.00           C  
ANISOU 1073  CB  ALA A 139     3631   4387   5279   -307    223   -197       C  
ATOM   1074  N   LEU A 140      48.570 -41.898  -4.972  1.00 32.76           N  
ANISOU 1074  N   LEU A 140     3392   4047   5007   -268    181   -146       N  
ATOM   1075  CA  LEU A 140      49.548 -41.754  -6.080  1.00 32.48           C  
ANISOU 1075  CA  LEU A 140     3365   3986   4987   -235    164   -127       C  
ATOM   1076  C   LEU A 140      50.416 -43.006  -6.256  1.00 32.33           C  
ANISOU 1076  C   LEU A 140     3367   3958   4959   -247    139   -100       C  
ATOM   1077  O   LEU A 140      50.532 -43.540  -7.370  1.00 32.20           O  
ANISOU 1077  O   LEU A 140     3350   3930   4952   -225    123    -87       O  
ATOM   1078  CB  LEU A 140      50.433 -40.520  -5.857  1.00 32.47           C  
ANISOU 1078  CB  LEU A 140     3371   3971   4995   -222    174   -131       C  
ATOM   1079  CG  LEU A 140      51.610 -40.410  -6.857  1.00 32.21           C  
ANISOU 1079  CG  LEU A 140     3349   3913   4974   -195    158   -110       C  
ATOM   1080  CD1 LEU A 140      51.087 -40.022  -8.220  1.00 34.34           C  
ANISOU 1080  CD1 LEU A 140     3606   4176   5264   -158    156   -111       C  
ATOM   1081  CD2 LEU A 140      52.718 -39.448  -6.392  1.00 36.07           C  
ANISOU 1081  CD2 LEU A 140     3850   4388   5466   -193    163   -109       C  
ATOM   1082  N   LEU A 141      51.027 -43.473  -5.169  1.00 32.38           N  
ANISOU 1082  N   LEU A 141     3390   3965   4947   -281    133    -93       N  
ATOM   1083  CA  LEU A 141      51.853 -44.686  -5.210  1.00 32.28           C  
ANISOU 1083  CA  LEU A 141     3396   3941   4927   -294    106    -70       C  
ATOM   1084  C   LEU A 141      51.048 -45.880  -5.743  1.00 32.30           C  
ANISOU 1084  C   LEU A 141     3393   3952   4926   -298     92    -63       C  
ATOM   1085  O   LEU A 141      51.524 -46.667  -6.570  1.00 32.16           O  
ANISOU 1085  O   LEU A 141     3382   3921   4916   -285     70    -47       O  
ATOM   1086  CB  LEU A 141      52.432 -44.992  -3.825  1.00 32.38           C  
ANISOU 1086  CB  LEU A 141     3427   3957   4919   -335    102    -65       C  
ATOM   1087  CG  LEU A 141      53.478 -43.992  -3.310  1.00 32.39           C  
ANISOU 1087  CG  LEU A 141     3437   3945   4922   -332    109    -66       C  
ATOM   1088  CD1 LEU A 141      53.933 -44.385  -1.904  1.00 36.12           C  
ANISOU 1088  CD1 LEU A 141     3930   4422   5372   -377    102    -61       C  
ATOM   1089  CD2 LEU A 141      54.641 -43.969  -4.238  1.00 32.86           C  
ANISOU 1089  CD2 LEU A 141     3503   3980   5000   -303     93    -50       C  
ATOM   1090  N   ASN A 142      49.806 -45.978  -5.300  1.00 32.48           N  
ANISOU 1090  N   ASN A 142     3402   3997   4939   -317    106    -78       N  
ATOM   1091  CA  ASN A 142      48.930 -47.069  -5.751  1.00 33.64           C  
ANISOU 1091  CA  ASN A 142     3544   4154   5084   -323     93    -73       C  
ATOM   1092  C   ASN A 142      48.655 -46.956  -7.230  1.00 32.86           C  
ANISOU 1092  C   ASN A 142     3432   4045   5006   -281     88    -72       C  
ATOM   1093  O   ASN A 142      48.662 -47.968  -7.943  1.00 33.16           O  
ANISOU 1093  O   ASN A 142     3475   4076   5046   -276     66    -58       O  
ATOM   1094  CB  ASN A 142      47.614 -47.048  -4.986  1.00 35.47           C  
ANISOU 1094  CB  ASN A 142     3760   4413   5303   -350    113    -92       C  
ATOM   1095  CG  ASN A 142      47.757 -47.509  -3.531  1.00 41.18           C  
ANISOU 1095  CG  ASN A 142     4498   5149   5999   -400    113    -90       C  
ATOM   1096  OD1 ASN A 142      48.733 -48.175  -3.144  1.00 42.99           O  
ANISOU 1096  OD1 ASN A 142     4750   5365   6217   -418     92    -70       O  
ATOM   1097  ND2 ASN A 142      46.764 -47.167  -2.722  1.00 42.79           N  
ANISOU 1097  ND2 ASN A 142     4688   5378   6190   -425    138   -111       N  
ATOM   1098  N   MET A 143      48.431 -45.729  -7.697  1.00 32.37           N  
ANISOU 1098  N   MET A 143     3356   3981   4960   -252    106    -86       N  
ATOM   1099  CA  MET A 143      48.054 -45.493  -9.089  1.00 33.82           C  
ANISOU 1099  CA  MET A 143     3529   4157   5164   -214    102    -86       C  
ATOM   1100  C   MET A 143      49.238 -45.741 -10.036  1.00 33.33           C  
ANISOU 1100  C   MET A 143     3482   4072   5110   -190     84    -67       C  
ATOM   1101  O   MET A 143      49.052 -46.104 -11.199  1.00 32.52           O  
ANISOU 1101  O   MET A 143     3376   3962   5015   -167     72    -60       O  
ATOM   1102  CB  MET A 143      47.513 -44.072  -9.256  1.00 37.08           C  
ANISOU 1102  CB  MET A 143     3923   4572   5591   -191    124   -106       C  
ATOM   1103  CG  MET A 143      46.500 -43.892 -10.384  1.00 44.71           C  
ANISOU 1103  CG  MET A 143     4872   5540   6576   -163    123   -113       C  
ATOM   1104  SD  MET A 143      45.725 -42.248 -10.335  1.00 53.66           S  
ANISOU 1104  SD  MET A 143     5982   6676   7729   -142    146   -141       S  
ATOM   1105  CE  MET A 143      47.124 -41.207  -9.936  1.00 46.16           C  
ANISOU 1105  CE  MET A 143     5048   5709   6779   -136    153   -137       C  
ATOM   1106  N   ILE A 144      50.459 -45.543  -9.546  1.00 31.98           N  
ANISOU 1106  N   ILE A 144     3327   3889   4935   -197     81    -59       N  
ATOM   1107  CA  ILE A 144      51.623 -45.764 -10.387  1.00 31.81           C  
ANISOU 1107  CA  ILE A 144     3317   3847   4921   -176     66    -43       C  
ATOM   1108  C   ILE A 144      52.292 -47.128 -10.181  1.00 32.41           C  
ANISOU 1108  C   ILE A 144     3408   3916   4989   -195     41    -26       C  
ATOM   1109  O   ILE A 144      53.374 -47.374 -10.683  1.00 32.28           O  
ANISOU 1109  O   ILE A 144     3402   3883   4979   -182     28    -15       O  
ATOM   1110  CB  ILE A 144      52.636 -44.618 -10.295  1.00 31.74           C  
ANISOU 1110  CB  ILE A 144     3313   3825   4920   -163     76    -43       C  
ATOM   1111  CG1 ILE A 144      53.272 -44.551  -8.904  1.00 31.79           C  
ANISOU 1111  CG1 ILE A 144     3331   3833   4915   -194     79    -43       C  
ATOM   1112  CG2 ILE A 144      51.950 -43.297 -10.677  1.00 31.79           C  
ANISOU 1112  CG2 ILE A 144     3304   3834   4937   -141     96    -59       C  
ATOM   1113  CD1 ILE A 144      54.329 -43.450  -8.771  1.00 31.73           C  
ANISOU 1113  CD1 ILE A 144     3328   3812   4914   -182     88    -42       C  
ATOM   1114  N   GLY A 145      51.634 -48.010  -9.440  1.00 31.89           N  
ANISOU 1114  N   GLY A 145     3343   3863   4909   -226     34    -26       N  
ATOM   1115  CA  GLY A 145      52.189 -49.366  -9.230  1.00 32.50           C  
ANISOU 1115  CA  GLY A 145     3436   3931   4978   -245      7    -10       C  
ATOM   1116  C   GLY A 145      53.314 -49.525  -8.216  1.00 34.58           C  
ANISOU 1116  C   GLY A 145     3716   4185   5235   -269     -2     -1       C  
ATOM   1117  O   GLY A 145      54.104 -50.488  -8.284  1.00 33.46           O  
ANISOU 1117  O   GLY A 145     3587   4028   5095   -275    -28     12       O  
ATOM   1118  N   MET A 146      53.388 -48.631  -7.240  1.00 34.28           N  
ANISOU 1118  N   MET A 146     3679   4154   5189   -284     15     -9       N  
ATOM   1119  CA  MET A 146      54.477 -48.727  -6.250  1.00 33.70           C  
ANISOU 1119  CA  MET A 146     3624   4071   5110   -308      5      0       C  
ATOM   1120  C   MET A 146      53.991 -49.354  -4.958  1.00 39.13           C  
ANISOU 1120  C   MET A 146     4321   4772   5774   -354      0      0       C  
ATOM   1121  O   MET A 146      52.914 -48.998  -4.481  1.00 46.44           O  
ANISOU 1121  O   MET A 146     5237   5720   6688   -369     20    -13       O  
ATOM   1122  CB  MET A 146      55.089 -47.366  -5.972  1.00 36.11           C  
ANISOU 1122  CB  MET A 146     3927   4371   5419   -296     25     -8       C  
ATOM   1123  CG  MET A 146      55.950 -46.889  -7.109  1.00 35.31           C  
ANISOU 1123  CG  MET A 146     3823   4252   5339   -257     24     -4       C  
ATOM   1124  SD  MET A 146      56.821 -45.307  -6.931  1.00 37.94           S  
ANISOU 1124  SD  MET A 146     4156   4576   5682   -242     44    -10       S  
ATOM   1125  CE  MET A 146      57.864 -45.735  -5.568  1.00 33.82           C  
ANISOU 1125  CE  MET A 146     3654   4046   5150   -278     27      0       C  
ATOM   1126  N   ASP A 158      64.589 -44.067   6.291  1.00 43.75           N  
ANISOU 1126  N   ASP A 158     5091   5241   6289   -584    -61     46       N  
ATOM   1127  CA  ASP A 158      64.593 -42.610   6.102  1.00 44.74           C  
ANISOU 1127  CA  ASP A 158     5205   5371   6422   -559    -28     28       C  
ATOM   1128  C   ASP A 158      63.231 -42.072   5.624  1.00 43.66           C  
ANISOU 1128  C   ASP A 158     5049   5260   6280   -542      8      6       C  
ATOM   1129  O   ASP A 158      63.066 -40.867   5.348  1.00 48.63           O  
ANISOU 1129  O   ASP A 158     5664   5893   6917   -518     36    -10       O  
ATOM   1130  CB  ASP A 158      65.744 -42.180   5.168  1.00 45.13           C  
ANISOU 1130  CB  ASP A 158     5243   5396   6508   -519    -36     36       C  
ATOM   1131  CG  ASP A 158      65.417 -42.369   3.680  1.00 44.73           C  
ANISOU 1131  CG  ASP A 158     5169   5346   6480   -476    -27     34       C  
ATOM   1132  OD1 ASP A 158      64.669 -43.304   3.323  1.00 41.10           O  
ANISOU 1132  OD1 ASP A 158     4705   4896   6014   -479    -33     36       O  
ATOM   1133  OD2 ASP A 158      65.923 -41.560   2.871  1.00 43.69           O  
ANISOU 1133  OD2 ASP A 158     5024   5205   6371   -440    -16     31       O  
ATOM   1134  N   GLY A 159      62.256 -42.973   5.537  1.00 41.79           N  
ANISOU 1134  N   GLY A 159     4809   5040   6029   -555      7      5       N  
ATOM   1135  CA  GLY A 159      60.894 -42.601   5.199  1.00 38.87           C  
ANISOU 1135  CA  GLY A 159     4419   4695   5652   -545     40    -15       C  
ATOM   1136  C   GLY A 159      60.574 -42.458   3.716  1.00 34.43           C  
ANISOU 1136  C   GLY A 159     3833   4131   5117   -497     49    -18       C  
ATOM   1137  O   GLY A 159      59.406 -42.288   3.386  1.00 37.63           O  
ANISOU 1137  O   GLY A 159     4222   4556   5518   -488     72    -34       O  
ATOM   1138  N   VAL A 160      61.576 -42.529   2.838  1.00 33.88           N  
ANISOU 1138  N   VAL A 160     3759   4037   5073   -466     33     -4       N  
ATOM   1139  CA  VAL A 160      61.345 -42.444   1.385  1.00 34.17           C  
ANISOU 1139  CA  VAL A 160     3776   4072   5134   -422     40     -6       C  
ATOM   1140  C   VAL A 160      61.066 -43.817   0.756  1.00 34.40           C  
ANISOU 1140  C   VAL A 160     3803   4101   5166   -421     19      6       C  
ATOM   1141  O   VAL A 160      61.857 -44.764   0.934  1.00 36.79           O  
ANISOU 1141  O   VAL A 160     4118   4387   5471   -435    -11     23       O  
ATOM   1142  CB  VAL A 160      62.522 -41.722   0.670  1.00 34.23           C  
ANISOU 1142  CB  VAL A 160     3780   4058   5169   -389     38      0       C  
ATOM   1143  CG1 VAL A 160      62.371 -41.791  -0.825  1.00 35.12           C  
ANISOU 1143  CG1 VAL A 160     3874   4166   5302   -348     41      0       C  
ATOM   1144  CG2 VAL A 160      62.592 -40.279   1.101  1.00 41.40           C  
ANISOU 1144  CG2 VAL A 160     4686   4967   6076   -384     61    -14       C  
ATOM   1145  N   VAL A 161      59.960 -43.914   0.010  1.00 32.53           N  
ANISOU 1145  N   VAL A 161     3549   3878   4929   -405     34     -3       N  
ATOM   1146  CA  VAL A 161      59.614 -45.104  -0.744  1.00 32.20           C  
ANISOU 1146  CA  VAL A 161     3504   3837   4893   -398     16      6       C  
ATOM   1147  C   VAL A 161      60.157 -44.930  -2.170  1.00 32.47           C  
ANISOU 1147  C   VAL A 161     3525   3856   4954   -353     14     10       C  
ATOM   1148  O   VAL A 161      59.806 -43.963  -2.843  1.00 31.93           O  
ANISOU 1148  O   VAL A 161     3443   3792   4896   -325     37     -1       O  
ATOM   1149  CB  VAL A 161      58.091 -45.305  -0.780  1.00 32.30           C  
ANISOU 1149  CB  VAL A 161     3505   3874   4891   -406     33     -6       C  
ATOM   1150  CG1 VAL A 161      57.714 -46.487  -1.655  1.00 37.38           C  
ANISOU 1150  CG1 VAL A 161     4144   4517   5541   -397     15      2       C  
ATOM   1151  CG2 VAL A 161      57.534 -45.479   0.645  1.00 35.04           C  
ANISOU 1151  CG2 VAL A 161     3864   4240   5209   -454     38    -12       C  
ATOM   1152  N   ARG A 162      61.060 -45.825  -2.589  1.00 32.03           N  
ANISOU 1152  N   ARG A 162     3476   3782   4912   -348    -13     26       N  
ATOM   1153  CA  ARG A 162      61.488 -45.875  -4.004  1.00 31.76           C  
ANISOU 1153  CA  ARG A 162     3429   3736   4900   -308    -15     29       C  
ATOM   1154  C   ARG A 162      61.763 -47.314  -4.391  1.00 32.80           C  
ANISOU 1154  C   ARG A 162     3566   3858   5038   -310    -46     41       C  
ATOM   1155  O   ARG A 162      62.168 -48.121  -3.549  1.00 35.56           O  
ANISOU 1155  O   ARG A 162     3930   4200   5381   -340    -71     52       O  
ATOM   1156  CB  ARG A 162      62.698 -44.982  -4.359  1.00 32.24           C  
ANISOU 1156  CB  ARG A 162     3488   3781   4980   -285    -10     31       C  
ATOM   1157  CG  ARG A 162      64.011 -45.347  -3.737  1.00 31.70           C  
ANISOU 1157  CG  ARG A 162     3432   3692   4918   -300    -34     43       C  
ATOM   1158  CD  ARG A 162      65.209 -44.562  -4.319  1.00 31.60           C  
ANISOU 1158  CD  ARG A 162     3413   3664   4927   -275    -30     45       C  
ATOM   1159  NE  ARG A 162      65.099 -43.100  -4.178  1.00 31.58           N  
ANISOU 1159  NE  ARG A 162     3408   3668   4924   -266     -2     36       N  
ATOM   1160  CZ  ARG A 162      65.354 -42.399  -3.054  1.00 31.67           C  
ANISOU 1160  CZ  ARG A 162     3429   3678   4925   -288      1     33       C  
ATOM   1161  NH1 ARG A 162      65.697 -42.996  -1.913  1.00 31.79           N  
ANISOU 1161  NH1 ARG A 162     3459   3688   4929   -322    -18     40       N  
ATOM   1162  NH2 ARG A 162      65.209 -41.070  -3.049  1.00 31.66           N  
ANISOU 1162  NH2 ARG A 162     3423   3680   4925   -277     26     23       N  
ATOM   1163  N   VAL A 163      61.559 -47.620  -5.663  1.00 31.65           N  
ANISOU 1163  N   VAL A 163     3408   3711   4904   -280    -45     40       N  
ATOM   1164  CA  VAL A 163      61.784 -48.976  -6.177  1.00 31.64           C  
ANISOU 1164  CA  VAL A 163     3409   3700   4912   -278    -74     50       C  
ATOM   1165  C   VAL A 163      63.208 -49.145  -6.718  1.00 31.57           C  
ANISOU 1165  C   VAL A 163     3400   3669   4926   -259    -89     56       C  
ATOM   1166  O   VAL A 163      63.872 -50.162  -6.434  1.00 34.78           O  
ANISOU 1166  O   VAL A 163     3814   4060   5339   -271   -119     65       O  
ATOM   1167  CB  VAL A 163      60.701 -49.377  -7.221  1.00 33.47           C  
ANISOU 1167  CB  VAL A 163     3630   3944   5143   -259    -67     44       C  
ATOM   1168  CG1 VAL A 163      61.074 -50.676  -7.911  1.00 34.07           C  
ANISOU 1168  CG1 VAL A 163     3707   4006   5230   -251    -96     52       C  
ATOM   1169  CG2 VAL A 163      59.355 -49.533  -6.543  1.00 35.59           C  
ANISOU 1169  CG2 VAL A 163     3900   4233   5390   -285    -59     39       C  
ATOM   1170  N   TRP A 164      63.688 -48.157  -7.466  1.00 31.47           N  
ANISOU 1170  N   TRP A 164     3377   3654   4926   -230    -69     51       N  
ATOM   1171  CA  TRP A 164      65.039 -48.217  -8.036  1.00 31.42           C  
ANISOU 1171  CA  TRP A 164     3368   3629   4942   -211    -78     54       C  
ATOM   1172  C   TRP A 164      65.932 -47.241  -7.293  1.00 31.44           C  
ANISOU 1172  C   TRP A 164     3373   3623   4947   -219    -71     56       C  
ATOM   1173  O   TRP A 164      65.704 -46.040  -7.335  1.00 31.40           O  
ANISOU 1173  O   TRP A 164     3364   3626   4938   -211    -46     50       O  
ATOM   1174  CB  TRP A 164      65.021 -47.897  -9.526  1.00 31.32           C  
ANISOU 1174  CB  TRP A 164     3341   3618   4940   -175    -62     48       C  
ATOM   1175  CG  TRP A 164      64.425 -49.017 -10.362  1.00 31.32           C  
ANISOU 1175  CG  TRP A 164     3338   3621   4939   -165    -75     47       C  
ATOM   1176  CD1 TRP A 164      63.186 -49.034 -10.921  1.00 31.29           C  
ANISOU 1176  CD1 TRP A 164     3330   3633   4925   -157    -64     43       C  
ATOM   1177  CD2 TRP A 164      65.055 -50.254 -10.739  1.00 31.35           C  
ANISOU 1177  CD2 TRP A 164     3343   3611   4958   -161   -102     51       C  
ATOM   1178  NE1 TRP A 164      62.982 -50.221 -11.605  1.00 31.30           N  
ANISOU 1178  NE1 TRP A 164     3331   3631   4931   -150    -82     43       N  
ATOM   1179  CE2 TRP A 164      64.115 -50.979 -11.517  1.00 31.34           C  
ANISOU 1179  CE2 TRP A 164     3339   3618   4951   -152   -106     48       C  
ATOM   1180  CE3 TRP A 164      66.315 -50.837 -10.485  1.00 31.41           C  
ANISOU 1180  CE3 TRP A 164     3352   3599   4983   -164   -126     55       C  
ATOM   1181  CZ2 TRP A 164      64.388 -52.248 -12.035  1.00 31.52           C  
ANISOU 1181  CZ2 TRP A 164     3360   3629   4984   -146   -132     48       C  
ATOM   1182  CZ3 TRP A 164      66.592 -52.088 -11.029  1.00 31.46           C  
ANISOU 1182  CZ3 TRP A 164     3356   3594   5002   -157   -151     54       C  
ATOM   1183  CH2 TRP A 164      65.624 -52.787 -11.784  1.00 31.45           C  
ANISOU 1183  CH2 TRP A 164     3353   3601   4993   -148   -154     51       C  
ATOM   1184  N   ASP A 165      66.943 -47.780  -6.618  1.00 31.51           N  
ANISOU 1184  N   ASP A 165     3390   3615   4966   -235    -97     64       N  
ATOM   1185  CA  ASP A 165      68.017 -46.981  -6.025  1.00 31.53           C  
ANISOU 1185  CA  ASP A 165     3395   3606   4977   -240    -95     67       C  
ATOM   1186  C   ASP A 165      69.275 -47.108  -6.883  1.00 31.49           C  
ANISOU 1186  C   ASP A 165     3380   3585   5000   -215   -102     68       C  
ATOM   1187  O   ASP A 165      70.041 -48.078  -6.766  1.00 31.56           O  
ANISOU 1187  O   ASP A 165     3390   3578   5024   -220   -131     73       O  
ATOM   1188  CB  ASP A 165      68.298 -47.415  -4.589  1.00 31.66           C  
ANISOU 1188  CB  ASP A 165     3429   3615   4985   -277   -119     75       C  
ATOM   1189  CG  ASP A 165      69.447 -46.628  -3.968  1.00 33.81           C  
ANISOU 1189  CG  ASP A 165     3704   3873   5267   -283   -121     79       C  
ATOM   1190  OD1 ASP A 165      69.680 -45.475  -4.404  1.00 34.28           O  
ANISOU 1190  OD1 ASP A 165     3756   3936   5332   -264    -95     73       O  
ATOM   1191  OD2 ASP A 165      70.136 -47.161  -3.078  1.00 35.92           O  
ANISOU 1191  OD2 ASP A 165     3983   4125   5537   -307   -149     88       O  
ATOM   1192  N   VAL A 166      69.448 -46.138  -7.769  1.00 31.41           N  
ANISOU 1192  N   VAL A 166     3357   3579   4995   -189    -76     62       N  
ATOM   1193  CA  VAL A 166      70.437 -46.195  -8.832  1.00 31.38           C  
ANISOU 1193  CA  VAL A 166     3341   3566   5014   -163    -75     60       C  
ATOM   1194  C   VAL A 166      71.209 -44.891  -8.968  1.00 31.35           C  
ANISOU 1194  C   VAL A 166     3332   3560   5018   -153    -55     60       C  
ATOM   1195  O   VAL A 166      70.701 -43.811  -8.606  1.00 32.13           O  
ANISOU 1195  O   VAL A 166     3435   3667   5104   -158    -35     58       O  
ATOM   1196  CB  VAL A 166      69.779 -46.573 -10.186  1.00 31.31           C  
ANISOU 1196  CB  VAL A 166     3324   3568   5004   -138    -65     54       C  
ATOM   1197  CG1 VAL A 166      69.142 -47.971 -10.095  1.00 31.36           C  
ANISOU 1197  CG1 VAL A 166     3334   3574   5005   -148    -89     55       C  
ATOM   1198  CG2 VAL A 166      68.740 -45.513 -10.619  1.00 31.24           C  
ANISOU 1198  CG2 VAL A 166     3313   3576   4978   -128    -35     49       C  
ATOM   1199  N   LYS A 167      72.434 -45.006  -9.480  1.00 31.38           N  
ANISOU 1199  N   LYS A 167     3325   3551   5045   -140    -60     59       N  
ATOM   1200  CA  LYS A 167      73.362 -43.874  -9.573  1.00 34.62           C  
ANISOU 1200  CA  LYS A 167     3729   3956   5466   -134    -45     60       C  
ATOM   1201  C   LYS A 167      72.930 -42.959 -10.709  1.00 33.32           C  
ANISOU 1201  C   LYS A 167     3559   3805   5296   -111    -14     56       C  
ATOM   1202  O   LYS A 167      72.973 -41.735 -10.586  1.00 33.92           O  
ANISOU 1202  O   LYS A 167     3635   3883   5367   -110      3     57       O  
ATOM   1203  CB  LYS A 167      74.798 -44.399  -9.776  1.00 37.78           C  
ANISOU 1203  CB  LYS A 167     4118   4340   5894   -128    -61     60       C  
ATOM   1204  CG  LYS A 167      75.850 -43.351 -10.112  1.00 42.57           C  
ANISOU 1204  CG  LYS A 167     4716   4943   6516   -118    -45     60       C  
ATOM   1205  CD  LYS A 167      77.257 -43.967 -10.126  1.00 43.80           C  
ANISOU 1205  CD  LYS A 167     4859   5082   6701   -116    -64     59       C  
ATOM   1206  CE  LYS A 167      78.313 -42.873 -10.053  1.00 47.91           C  
ANISOU 1206  CE  LYS A 167     5371   5595   7234   -116    -52     62       C  
ATOM   1207  NZ  LYS A 167      79.697 -43.402 -10.239  1.00 50.65           N  
ANISOU 1207  NZ  LYS A 167     5702   5928   7613   -110    -67     58       N  
ATOM   1208  N   ASN A 168      72.456 -43.566 -11.795  1.00 31.96           N  
ANISOU 1208  N   ASN A 168     3380   3640   5121    -93    -11     51       N  
ATOM   1209  CA  ASN A 168      72.074 -42.827 -12.988  1.00 31.22           C  
ANISOU 1209  CA  ASN A 168     3281   3558   5021    -72     14     48       C  
ATOM   1210  C   ASN A 168      70.740 -43.378 -13.450  1.00 31.17           C  
ANISOU 1210  C   ASN A 168     3279   3565   5000    -67     14     44       C  
ATOM   1211  O   ASN A 168      70.704 -44.429 -14.086  1.00 31.19           O  
ANISOU 1211  O   ASN A 168     3277   3567   5005    -58      4     41       O  
ATOM   1212  CB  ASN A 168      73.110 -43.014 -14.090  1.00 32.29           C  
ANISOU 1212  CB  ASN A 168     3403   3690   5173    -54     19     44       C  
ATOM   1213  CG  ASN A 168      72.761 -42.259 -15.375  1.00 34.43           C  
ANISOU 1213  CG  ASN A 168     3672   3973   5436    -35     44     42       C  
ATOM   1214  OD1 ASN A 168      71.724 -41.573 -15.468  1.00 35.16           O  
ANISOU 1214  OD1 ASN A 168     3771   4074   5512    -33     56     44       O  
ATOM   1215  ND2 ASN A 168      73.629 -42.388 -16.379  1.00 38.65           N  
ANISOU 1215  ND2 ASN A 168     4195   4507   5981    -22     51     38       N  
ATOM   1216  N   ALA A 169      69.671 -42.650 -13.134  1.00 31.13           N  
ANISOU 1216  N   ALA A 169     3280   3569   4978    -71     27     44       N  
ATOM   1217  CA  ALA A 169      68.301 -43.099 -13.476  1.00 31.10           C  
ANISOU 1217  CA  ALA A 169     3278   3577   4960    -67     27     41       C  
ATOM   1218  C   ALA A 169      68.049 -43.122 -14.989  1.00 31.08           C  
ANISOU 1218  C   ALA A 169     3270   3581   4957    -43     38     38       C  
ATOM   1219  O   ALA A 169      67.140 -43.827 -15.464  1.00 31.07           O  
ANISOU 1219  O   ALA A 169     3268   3587   4947    -38     33     35       O  
ATOM   1220  CB  ALA A 169      67.274 -42.237 -12.758  1.00 31.09           C  
ANISOU 1220  CB  ALA A 169     3282   3584   4945    -77     39     39       C  
ATOM   1221  N   GLU A 170      68.885 -42.433 -15.779  1.00 31.09           N  
ANISOU 1221  N   GLU A 170     3266   3580   4966    -29     51     39       N  
ATOM   1222  CA  GLU A 170      68.726 -42.512 -17.249  1.00 31.10           C  
ANISOU 1222  CA  GLU A 170     3264   3587   4964     -9     61     36       C  
ATOM   1223  C   GLU A 170      68.925 -43.919 -17.806  1.00 31.13           C  
ANISOU 1223  C   GLU A 170     3263   3590   4972     -3     46     31       C  
ATOM   1224  O   GLU A 170      68.458 -44.231 -18.905  1.00 31.13           O  
ANISOU 1224  O   GLU A 170     3263   3598   4967     10     50     28       O  
ATOM   1225  CB  GLU A 170      69.635 -41.505 -17.976  1.00 37.31           C  
ANISOU 1225  CB  GLU A 170     4047   4372   5756      0     78     39       C  
ATOM   1226  CG  GLU A 170      69.102 -40.075 -17.867  1.00 44.50           C  
ANISOU 1226  CG  GLU A 170     4963   5285   6660      1     93     43       C  
ATOM   1227  CD  GLU A 170      70.013 -39.005 -18.462  1.00 52.08           C  
ANISOU 1227  CD  GLU A 170     5922   6242   7625      6    109     48       C  
ATOM   1228  OE1 GLU A 170      71.102 -39.322 -18.984  1.00 52.46           O  
ANISOU 1228  OE1 GLU A 170     5962   6287   7681     10    111     48       O  
ATOM   1229  OE2 GLU A 170      69.624 -37.817 -18.400  1.00 58.50           O  
ANISOU 1229  OE2 GLU A 170     6739   7053   8433      7    119     52       O  
ATOM   1230  N   LEU A 171      69.617 -44.745 -17.041  1.00 31.16           N  
ANISOU 1230  N   LEU A 171     3265   3584   4988    -14     27     30       N  
ATOM   1231  CA  LEU A 171      69.873 -46.129 -17.450  1.00 31.21           C  
ANISOU 1231  CA  LEU A 171     3267   3586   5003     -9      9     24       C  
ATOM   1232  C   LEU A 171      68.599 -46.995 -17.319  1.00 31.18           C  
ANISOU 1232  C   LEU A 171     3269   3588   4987    -14     -3     24       C  
ATOM   1233  O   LEU A 171      68.588 -48.164 -17.745  1.00 31.22           O  
ANISOU 1233  O   LEU A 171     3273   3590   4996     -9    -19     19       O  
ATOM   1234  CB  LEU A 171      71.007 -46.719 -16.645  1.00 31.27           C  
ANISOU 1234  CB  LEU A 171     3270   3579   5030    -20     -9     24       C  
ATOM   1235  CG  LEU A 171      72.404 -46.102 -16.879  1.00 31.33           C  
ANISOU 1235  CG  LEU A 171     3268   3580   5054    -14      1     23       C  
ATOM   1236  CD1 LEU A 171      73.489 -46.821 -16.097  1.00 31.41           C  
ANISOU 1236  CD1 LEU A 171     3273   3574   5088    -24    -22     21       C  
ATOM   1237  CD2 LEU A 171      72.756 -46.022 -18.342  1.00 31.38           C  
ANISOU 1237  CD2 LEU A 171     3265   3594   5061      5     19     15       C  
ATOM   1238  N   LEU A 172      67.544 -46.437 -16.725  1.00 31.12           N  
ANISOU 1238  N   LEU A 172     3269   3589   4965    -24      1     28       N  
ATOM   1239  CA  LEU A 172      66.239 -47.148 -16.707  1.00 31.11           C  
ANISOU 1239  CA  LEU A 172     3272   3595   4951    -28     -7     27       C  
ATOM   1240  C   LEU A 172      65.487 -46.995 -18.023  1.00 31.09           C  
ANISOU 1240  C   LEU A 172     3268   3603   4940     -8      4     24       C  
ATOM   1241  O   LEU A 172      64.575 -47.794 -18.332  1.00 31.09           O  
ANISOU 1241  O   LEU A 172     3270   3608   4933     -7     -5     22       O  
ATOM   1242  CB  LEU A 172      65.342 -46.620 -15.575  1.00 31.08           C  
ANISOU 1242  CB  LEU A 172     3275   3598   4936    -47     -4     30       C  
ATOM   1243  CG  LEU A 172      65.888 -46.898 -14.174  1.00 31.12           C  
ANISOU 1243  CG  LEU A 172     3284   3594   4945    -72    -19     35       C  
ATOM   1244  CD1 LEU A 172      65.224 -45.943 -13.197  1.00 31.11           C  
ANISOU 1244  CD1 LEU A 172     3288   3601   4932    -87     -6     35       C  
ATOM   1245  CD2 LEU A 172      65.709 -48.373 -13.722  1.00 31.17           C  
ANISOU 1245  CD2 LEU A 172     3295   3596   4952    -87    -48     36       C  
ATOM   1246  N   ASN A 173      65.863 -45.978 -18.794  1.00 31.08           N  
ANISOU 1246  N   ASN A 173     3265   3604   4940      5     24     24       N  
ATOM   1247  CA  ASN A 173      65.110 -45.594 -19.994  1.00 31.08           C  
ANISOU 1247  CA  ASN A 173     3266   3613   4929     22     36     22       C  
ATOM   1248  C   ASN A 173      64.990 -46.718 -21.010  1.00 31.12           C  
ANISOU 1248  C   ASN A 173     3270   3620   4933     34     26     17       C  
ATOM   1249  O   ASN A 173      66.001 -47.315 -21.379  1.00 31.17           O  
ANISOU 1249  O   ASN A 173     3272   3620   4949     39     21     12       O  
ATOM   1250  CB  ASN A 173      65.744 -44.369 -20.659  1.00 31.10           C  
ANISOU 1250  CB  ASN A 173     3268   3616   4932     33     56     25       C  
ATOM   1251  CG  ASN A 173      65.477 -43.095 -19.903  1.00 31.07           C  
ANISOU 1251  CG  ASN A 173     3266   3612   4927     25     67     30       C  
ATOM   1252  OD1 ASN A 173      64.651 -43.068 -18.973  1.00 32.21           O  
ANISOU 1252  OD1 ASN A 173     3412   3758   5068     14     63     29       O  
ATOM   1253  ND2 ASN A 173      66.193 -42.027 -20.263  1.00 31.10           N  
ANISOU 1253  ND2 ASN A 173     3269   3612   4933     30     82     33       N  
ATOM   1254  N   ASN A 174      63.762 -46.998 -21.448  1.00 31.11           N  
ANISOU 1254  N   ASN A 174     3272   3627   4921     38     22     16       N  
ATOM   1255  CA  ASN A 174      63.486 -48.043 -22.458  1.00 31.15           C  
ANISOU 1255  CA  ASN A 174     3278   3634   4923     49     12     11       C  
ATOM   1256  C   ASN A 174      63.859 -49.490 -22.105  1.00 31.18           C  
ANISOU 1256  C   ASN A 174     3281   3631   4936     43    -10      6       C  
ATOM   1257  O   ASN A 174      63.979 -50.325 -23.009  1.00 31.24           O  
ANISOU 1257  O   ASN A 174     3288   3637   4944     54    -18      0       O  
ATOM   1258  CB  ASN A 174      64.158 -47.664 -23.787  1.00 31.21           C  
ANISOU 1258  CB  ASN A 174     3286   3643   4928     66     26      7       C  
ATOM   1259  CG  ASN A 174      63.741 -46.280 -24.249  1.00 31.20           C  
ANISOU 1259  CG  ASN A 174     3289   3648   4918     72     45     14       C  
ATOM   1260  OD1 ASN A 174      62.554 -45.971 -24.243  1.00 31.18           O  
ANISOU 1260  OD1 ASN A 174     3289   3650   4907     72     43     17       O  
ATOM   1261  ND2 ASN A 174      64.712 -45.435 -24.624  1.00 31.24           N  
ANISOU 1261  ND2 ASN A 174     3293   3651   4925     76     61     16       N  
ATOM   1262  N   GLN A 175      64.034 -49.785 -20.821  1.00 31.17           N  
ANISOU 1262  N   GLN A 175     3278   3622   4940     25    -23      9       N  
ATOM   1263  CA  GLN A 175      64.421 -51.162 -20.430  1.00 31.22           C  
ANISOU 1263  CA  GLN A 175     3285   3618   4957     17    -49      6       C  
ATOM   1264  C   GLN A 175      63.256 -52.075 -20.056  1.00 31.22           C  
ANISOU 1264  C   GLN A 175     3290   3622   4950      6    -68      9       C  
ATOM   1265  O   GLN A 175      63.472 -53.224 -19.659  1.00 31.28           O  
ANISOU 1265  O   GLN A 175     3299   3619   4964     -2    -93      8       O  
ATOM   1266  CB  GLN A 175      65.447 -51.145 -19.293  1.00 31.23           C  
ANISOU 1266  CB  GLN A 175     3285   3608   4972      2    -57     10       C  
ATOM   1267  CG  GLN A 175      66.706 -50.334 -19.644  1.00 31.25           C  
ANISOU 1267  CG  GLN A 175     3280   3607   4984     12    -40      7       C  
ATOM   1268  CD  GLN A 175      67.347 -50.794 -20.932  1.00 31.32           C  
ANISOU 1268  CD  GLN A 175     3283   3615   5001     33    -36     -3       C  
ATOM   1269  OE1 GLN A 175      67.845 -51.911 -21.019  1.00 31.40           O  
ANISOU 1269  OE1 GLN A 175     3290   3616   5024     35    -56    -10       O  
ATOM   1270  NE2 GLN A 175      67.288 -49.946 -21.968  1.00 31.32           N  
ANISOU 1270  NE2 GLN A 175     3282   3625   4991     47    -12     -4       N  
ATOM   1271  N   PHE A 176      62.025 -51.580 -20.163  1.00 31.18           N  
ANISOU 1271  N   PHE A 176     3287   3629   4931      5    -58     11       N  
ATOM   1272  CA  PHE A 176      60.910 -52.293 -19.555  1.00 31.20           C  
ANISOU 1272  CA  PHE A 176     3292   3635   4925    -10    -74     14       C  
ATOM   1273  C   PHE A 176      59.789 -52.630 -20.521  1.00 31.21           C  
ANISOU 1273  C   PHE A 176     3294   3645   4917      0    -75     12       C  
ATOM   1274  O   PHE A 176      58.729 -53.080 -20.078  1.00 31.23           O  
ANISOU 1274  O   PHE A 176     3297   3654   4912    -12    -85     14       O  
ATOM   1275  CB  PHE A 176      60.339 -51.472 -18.401  1.00 31.17           C  
ANISOU 1275  CB  PHE A 176     3289   3639   4914    -29    -63     19       C  
ATOM   1276  CG  PHE A 176      61.329 -51.285 -17.279  1.00 31.17           C  
ANISOU 1276  CG  PHE A 176     3291   3631   4921    -46    -67     23       C  
ATOM   1277  CD1 PHE A 176      61.490 -52.291 -16.323  1.00 31.23           C  
ANISOU 1277  CD1 PHE A 176     3304   3630   4931    -68    -91     27       C  
ATOM   1278  CD2 PHE A 176      62.099 -50.119 -17.207  1.00 31.14           C  
ANISOU 1278  CD2 PHE A 176     3284   3624   4921    -39    -47     23       C  
ATOM   1279  CE1 PHE A 176      62.416 -52.154 -15.287  1.00 31.25           C  
ANISOU 1279  CE1 PHE A 176     3310   3623   4940    -85    -98     32       C  
ATOM   1280  CE2 PHE A 176      63.057 -49.959 -16.180  1.00 31.15           C  
ANISOU 1280  CE2 PHE A 176     3288   3616   4930    -55    -52     27       C  
ATOM   1281  CZ  PHE A 176      63.209 -50.993 -15.219  1.00 31.21           C  
ANISOU 1281  CZ  PHE A 176     3301   3616   4939    -77    -78     31       C  
ATOM   1282  N   GLY A 177      60.028 -52.400 -21.812  1.00 31.21           N  
ANISOU 1282  N   GLY A 177     3294   3647   4918     23    -66      7       N  
ATOM   1283  CA  GLY A 177      59.018 -52.648 -22.822  1.00 31.24           C  
ANISOU 1283  CA  GLY A 177     3298   3657   4912     35    -68      5       C  
ATOM   1284  C   GLY A 177      58.658 -54.118 -22.966  1.00 31.29           C  
ANISOU 1284  C   GLY A 177     3309   3660   4920     31    -94      2       C  
ATOM   1285  O   GLY A 177      59.474 -55.005 -22.702  1.00 31.33           O  
ANISOU 1285  O   GLY A 177     3315   3654   4935     27   -110      0       O  
ATOM   1286  N   THR A 178      57.425 -54.380 -23.419  1.00 31.31           N  
ANISOU 1286  N   THR A 178     3312   3670   4914     33    -99      3       N  
ATOM   1287  CA  THR A 178      57.033 -55.749 -23.750  1.00 31.38           C  
ANISOU 1287  CA  THR A 178     3324   3674   4922     32   -124      0       C  
ATOM   1288  C   THR A 178      57.216 -55.992 -25.240  1.00 31.42           C  
ANISOU 1288  C   THR A 178     3333   3678   4926     55   -123     -6       C  
ATOM   1289  O   THR A 178      56.983 -55.082 -26.059  1.00 31.41           O  
ANISOU 1289  O   THR A 178     3332   3684   4916     69   -105     -7       O  
ATOM   1290  CB  THR A 178      55.587 -56.042 -23.350  1.00 31.39           C  
ANISOU 1290  CB  THR A 178     3325   3685   4917     18   -133      5       C  
ATOM   1291  OG1 THR A 178      54.705 -55.072 -23.943  1.00 31.38           O  
ANISOU 1291  OG1 THR A 178     3319   3694   4907     28   -116      5       O  
ATOM   1292  CG2 THR A 178      55.465 -56.015 -21.847  1.00 31.38           C  
ANISOU 1292  CG2 THR A 178     3322   3685   4916     -8   -136     11       C  
ATOM   1293  N   MET A 179      57.679 -57.199 -25.576  1.00 31.49           N  
ANISOU 1293  N   MET A 179     3345   3678   4941     59   -144    -13       N  
ATOM   1294  CA  MET A 179      57.893 -57.626 -26.950  1.00 31.57           C  
ANISOU 1294  CA  MET A 179     3359   3686   4948     79   -145    -23       C  
ATOM   1295  C   MET A 179      57.206 -58.970 -27.224  1.00 31.64           C  
ANISOU 1295  C   MET A 179     3373   3691   4958     77   -173    -26       C  
ATOM   1296  O   MET A 179      57.385 -59.919 -26.455  1.00 31.68           O  
ANISOU 1296  O   MET A 179     3377   3684   4972     64   -196    -25       O  
ATOM   1297  CB  MET A 179      59.405 -57.783 -27.190  1.00 31.62           C  
ANISOU 1297  CB  MET A 179     3362   3683   4966     89   -141    -34       C  
ATOM   1298  CG  MET A 179      59.825 -57.809 -28.604  1.00 31.70           C  
ANISOU 1298  CG  MET A 179     3376   3696   4971    109   -131    -46       C  
ATOM   1299  SD  MET A 179      61.622 -57.902 -28.921  1.00 40.65           S  
ANISOU 1299  SD  MET A 179     4502   4822   6120    120   -121    -61       S  
ATOM   1300  CE  MET A 179      62.137 -59.245 -27.894  1.00 37.74           C  
ANISOU 1300  CE  MET A 179     4129   4435   5774    110   -154    -65       C  
ATOM   1301  N   PRO A 180      56.461 -59.081 -28.338  1.00 31.69           N  
ANISOU 1301  N   PRO A 180     3384   3702   4953     89   -174    -29       N  
ATOM   1302  CA  PRO A 180      55.745 -60.330 -28.599  1.00 31.77           C  
ANISOU 1302  CA  PRO A 180     3399   3707   4963     87   -201    -32       C  
ATOM   1303  C   PRO A 180      56.641 -61.548 -28.756  1.00 31.87           C  
ANISOU 1303  C   PRO A 180     3413   3705   4988     92   -222    -43       C  
ATOM   1304  O   PRO A 180      56.289 -62.622 -28.250  1.00 31.91           O  
ANISOU 1304  O   PRO A 180     3421   3702   5001     80   -250    -41       O  
ATOM   1305  CB  PRO A 180      54.979 -60.037 -29.904  1.00 31.81           C  
ANISOU 1305  CB  PRO A 180     3409   3721   4953    102   -195    -34       C  
ATOM   1306  CG  PRO A 180      54.783 -58.616 -29.894  1.00 31.73           C  
ANISOU 1306  CG  PRO A 180     3397   3721   4936    104   -169    -27       C  
ATOM   1307  CD  PRO A 180      56.019 -58.016 -29.255  1.00 31.67           C  
ANISOU 1307  CD  PRO A 180     3384   3711   4938    102   -152    -28       C  
ATOM   1308  N   SER A 181      57.788 -61.399 -29.408  1.00 31.91           N  
ANISOU 1308  N   SER A 181     3418   3708   4999    108   -210    -56       N  
ATOM   1309  CA  SER A 181      58.711 -62.547 -29.550  1.00 32.03           C  
ANISOU 1309  CA  SER A 181     3432   3708   5030    114   -229    -71       C  
ATOM   1310  C   SER A 181      59.231 -63.063 -28.202  1.00 32.03           C  
ANISOU 1310  C   SER A 181     3427   3693   5047     97   -249    -65       C  
ATOM   1311  O   SER A 181      59.317 -64.263 -27.987  1.00 32.12           O  
ANISOU 1311  O   SER A 181     3441   3690   5072     93   -280    -70       O  
ATOM   1312  CB  SER A 181      59.848 -62.216 -30.508  1.00 32.11           C  
ANISOU 1312  CB  SER A 181     3439   3719   5041    134   -209    -87       C  
ATOM   1313  OG  SER A 181      60.686 -61.190 -29.975  1.00 32.04           O  
ANISOU 1313  OG  SER A 181     3422   3713   5036    131   -186    -83       O  
ATOM   1314  N   LEU A 182      59.573 -62.138 -27.303  1.00 31.92           N  
ANISOU 1314  N   LEU A 182     3409   3683   5036     86   -233    -55       N  
ATOM   1315  CA  LEU A 182      59.981 -62.472 -25.943  1.00 31.91           C  
ANISOU 1315  CA  LEU A 182     3405   3671   5048     66   -251    -47       C  
ATOM   1316  C   LEU A 182      58.854 -63.122 -25.139  1.00 31.91           C  
ANISOU 1316  C   LEU A 182     3411   3669   5043     43   -275    -34       C  
ATOM   1317  O   LEU A 182      59.070 -64.132 -24.462  1.00 31.99           O  
ANISOU 1317  O   LEU A 182     3424   3664   5066     30   -306    -32       O  
ATOM   1318  CB  LEU A 182      60.484 -61.212 -25.204  1.00 31.80           C  
ANISOU 1318  CB  LEU A 182     3386   3663   5034     59   -226    -39       C  
ATOM   1319  CG  LEU A 182      61.092 -61.387 -23.816  1.00 31.80           C  
ANISOU 1319  CG  LEU A 182     3384   3651   5047     39   -240    -32       C  
ATOM   1320  CD1 LEU A 182      62.238 -62.437 -23.843  1.00 31.94           C  
ANISOU 1320  CD1 LEU A 182     3399   3648   5088     45   -266    -44       C  
ATOM   1321  CD2 LEU A 182      61.616 -60.033 -23.331  1.00 31.70           C  
ANISOU 1321  CD2 LEU A 182     3366   3646   5032     36   -212    -26       C  
ATOM   1322  N   THR A 183      57.655 -62.554 -25.198  1.00 31.84           N  
ANISOU 1322  N   THR A 183     3403   3676   5016     37   -263    -25       N  
ATOM   1323  CA  THR A 183      56.511 -63.163 -24.519  1.00 31.86           C  
ANISOU 1323  CA  THR A 183     3410   3680   5012     15   -283    -14       C  
ATOM   1324  C   THR A 183      56.244 -64.578 -25.019  1.00 31.98           C  
ANISOU 1324  C   THR A 183     3432   3684   5034     18   -316    -19       C  
ATOM   1325  O   THR A 183      56.079 -65.504 -24.208  1.00 32.05           O  
ANISOU 1325  O   THR A 183     3446   3682   5049     -2   -346    -12       O  
ATOM   1326  CB  THR A 183      55.251 -62.286 -24.710  1.00 31.78           C  
ANISOU 1326  CB  THR A 183     3398   3690   4986     13   -263     -7       C  
ATOM   1327  OG1 THR A 183      55.458 -61.076 -24.004  1.00 31.69           O  
ANISOU 1327  OG1 THR A 183     3381   3687   4970      6   -237     -1       O  
ATOM   1328  CG2 THR A 183      53.921 -63.008 -24.187  1.00 31.83           C  
ANISOU 1328  CG2 THR A 183     3407   3701   4986     -8   -283      2       C  
ATOM   1329  N   LEU A 184      56.266 -64.747 -26.341  1.00 32.02           N  
ANISOU 1329  N   LEU A 184     3439   3690   5037     42   -312    -32       N  
ATOM   1330  CA  LEU A 184      56.091 -66.078 -26.949  1.00 32.16           C  
ANISOU 1330  CA  LEU A 184     3462   3694   5060     48   -343    -40       C  
ATOM   1331  C   LEU A 184      57.151 -67.101 -26.482  1.00 32.27           C  
ANISOU 1331  C   LEU A 184     3477   3686   5097     45   -372    -47       C  
ATOM   1332  O   LEU A 184      56.818 -68.244 -26.084  1.00 32.37           O  
ANISOU 1332  O   LEU A 184     3496   3685   5117     31   -407    -43       O  
ATOM   1333  CB  LEU A 184      56.070 -65.962 -28.474  1.00 32.20           C  
ANISOU 1333  CB  LEU A 184     3469   3705   5058     75   -330    -54       C  
ATOM   1334  CG  LEU A 184      55.765 -67.242 -29.255  1.00 32.34           C  
ANISOU 1334  CG  LEU A 184     3495   3712   5080     83   -359    -65       C  
ATOM   1335  CD1 LEU A 184      54.488 -67.878 -28.770  1.00 32.36           C  
ANISOU 1335  CD1 LEU A 184     3502   3715   5077     63   -383    -51       C  
ATOM   1336  CD2 LEU A 184      55.634 -66.914 -30.711  1.00 32.38           C  
ANISOU 1336  CD2 LEU A 184     3503   3726   5071    106   -341    -77       C  
ATOM   1337  N   ALA A 185      58.406 -66.679 -26.517  1.00 32.27           N  
ANISOU 1337  N   ALA A 185     3470   3680   5108     57   -358    -57       N  
ATOM   1338  CA  ALA A 185      59.516 -67.539 -26.109  1.00 32.39           C  
ANISOU 1338  CA  ALA A 185     3483   3673   5149     57   -383    -65       C  
ATOM   1339  C   ALA A 185      59.405 -67.904 -24.644  1.00 32.39           C  
ANISOU 1339  C   ALA A 185     3488   3664   5155     27   -408    -48       C  
ATOM   1340  O   ALA A 185      59.625 -69.065 -24.275  1.00 32.53           O  
ANISOU 1340  O   ALA A 185     3510   3660   5189     19   -447    -49       O  
ATOM   1341  CB  ALA A 185      60.868 -66.880 -26.429  1.00 32.39           C  
ANISOU 1341  CB  ALA A 185     3473   3673   5160     76   -359    -80       C  
ATOM   1342  N   CYS A 186      59.054 -66.943 -23.789  1.00 32.26           N  
ANISOU 1342  N   CYS A 186     3470   3661   5126      9   -389    -32       N  
ATOM   1343  CA  CYS A 186      59.060 -67.236 -22.358  1.00 32.29           C  
ANISOU 1343  CA  CYS A 186     3478   3655   5133    -21   -410    -16       C  
ATOM   1344  C   CYS A 186      57.879 -68.132 -21.992  1.00 32.35           C  
ANISOU 1344  C   CYS A 186     3497   3663   5132    -44   -438     -4       C  
ATOM   1345  O   CYS A 186      57.998 -69.018 -21.162  1.00 32.47           O  
ANISOU 1345  O   CYS A 186     3518   3661   5156    -66   -473      4       O  
ATOM   1346  CB  CYS A 186      59.117 -65.967 -21.510  1.00 32.15           C  
ANISOU 1346  CB  CYS A 186     3458   3652   5105    -34   -381     -5       C  
ATOM   1347  SG  CYS A 186      60.627 -64.949 -21.623  1.00 32.09           S  
ANISOU 1347  SG  CYS A 186     3440   3642   5110    -15   -354    -15       S  
ATOM   1348  N   LEU A 187      56.716 -67.875 -22.581  1.00 32.30           N  
ANISOU 1348  N   LEU A 187     3490   3674   5107    -41   -424     -2       N  
ATOM   1349  CA  LEU A 187      55.576 -68.747 -22.353  1.00 32.38           C  
ANISOU 1349  CA  LEU A 187     3508   3684   5110    -61   -450      7       C  
ATOM   1350  C   LEU A 187      55.928 -70.196 -22.707  1.00 32.55           C  
ANISOU 1350  C   LEU A 187     3536   3681   5149    -56   -492      0       C  
ATOM   1351  O   LEU A 187      55.633 -71.137 -21.966  1.00 32.67           O  
ANISOU 1351  O   LEU A 187     3560   3683   5167    -82   -527     11       O  
ATOM   1352  CB  LEU A 187      54.380 -68.281 -23.178  1.00 32.31           C  
ANISOU 1352  CB  LEU A 187     3496   3696   5084    -52   -429      6       C  
ATOM   1353  CG  LEU A 187      53.596 -67.102 -22.589  1.00 32.20           C  
ANISOU 1353  CG  LEU A 187     3475   3705   5051    -66   -398     17       C  
ATOM   1354  CD1 LEU A 187      52.772 -66.471 -23.718  1.00 32.13           C  
ANISOU 1354  CD1 LEU A 187     3462   3713   5032    -45   -374     11       C  
ATOM   1355  CD2 LEU A 187      52.693 -67.442 -21.389  1.00 32.25           C  
ANISOU 1355  CD2 LEU A 187     3486   3718   5049   -105   -411     33       C  
ATOM   1356  N   THR A 188      56.549 -70.353 -23.866  1.00 32.58           N  
ANISOU 1356  N   THR A 188     3536   3678   5163    -24   -488    -19       N  
ATOM   1357  CA  THR A 188      56.915 -71.655 -24.389  1.00 32.75           C  
ANISOU 1357  CA  THR A 188     3563   3677   5203    -13   -525    -31       C  
ATOM   1358  C   THR A 188      57.917 -72.364 -23.469  1.00 32.88           C  
ANISOU 1358  C   THR A 188     3581   3667   5243    -25   -558    -29       C  
ATOM   1359  O   THR A 188      57.642 -73.476 -22.979  1.00 33.02           O  
ANISOU 1359  O   THR A 188     3609   3667   5269    -44   -600    -21       O  
ATOM   1360  CB  THR A 188      57.476 -71.464 -25.811  1.00 32.76           C  
ANISOU 1360  CB  THR A 188     3559   3680   5209     23   -505    -55       C  
ATOM   1361  OG1 THR A 188      56.426 -70.963 -26.649  1.00 32.68           O  
ANISOU 1361  OG1 THR A 188     3549   3691   5176     31   -483    -54       O  
ATOM   1362  CG2 THR A 188      58.018 -72.808 -26.413  1.00 32.97           C  
ANISOU 1362  CG2 THR A 188     3588   3681   5258     39   -541    -73       C  
ATOM   1363  N   LYS A 189      59.059 -71.718 -23.234  1.00 32.84           N  
ANISOU 1363  N   LYS A 189     3567   3658   5249    -16   -541    -36       N  
ATOM   1364  CA  LYS A 189      60.167 -72.348 -22.478  1.00 32.97           C  
ANISOU 1364  CA  LYS A 189     3585   3648   5293    -23   -573    -37       C  
ATOM   1365  C   LYS A 189      59.782 -72.523 -21.007  1.00 32.99           C  
ANISOU 1365  C   LYS A 189     3598   3646   5289    -63   -596    -12       C  
ATOM   1366  O   LYS A 189      59.858 -73.628 -20.439  1.00 33.16           O  
ANISOU 1366  O   LYS A 189     3629   3645   5325    -81   -642     -5       O  
ATOM   1367  CB  LYS A 189      61.427 -71.487 -22.600  1.00 32.92           C  
ANISOU 1367  CB  LYS A 189     3565   3643   5299     -3   -546    -50       C  
ATOM   1368  CG  LYS A 189      62.663 -71.988 -21.817  1.00 33.06           C  
ANISOU 1368  CG  LYS A 189     3580   3633   5347     -9   -576    -53       C  
ATOM   1369  CD  LYS A 189      62.980 -73.470 -22.045  1.00 33.30           C  
ANISOU 1369  CD  LYS A 189     3614   3633   5405     -2   -625    -64       C  
ATOM   1370  CE  LYS A 189      64.309 -73.845 -21.370  1.00 33.46           C  
ANISOU 1370  CE  LYS A 189     3627   3624   5458     -3   -654    -70       C  
ATOM   1371  NZ  LYS A 189      64.735 -75.234 -21.759  1.00 33.71           N  
ANISOU 1371  NZ  LYS A 189     3660   3626   5522      9   -700    -87       N  
ATOM   1372  N   GLN A 190      59.355 -71.417 -20.408  1.00 32.83           N  
ANISOU 1372  N   GLN A 190     3576   3648   5247    -79   -563      1       N  
ATOM   1373  CA  GLN A 190      59.088 -71.353 -18.969  1.00 32.84           C  
ANISOU 1373  CA  GLN A 190     3587   3650   5239   -119   -576     24       C  
ATOM   1374  C   GLN A 190      57.772 -72.013 -18.580  1.00 32.91           C  
ANISOU 1374  C   GLN A 190     3607   3665   5230   -148   -596     40       C  
ATOM   1375  O   GLN A 190      57.605 -72.412 -17.437  1.00 33.00           O  
ANISOU 1375  O   GLN A 190     3630   3670   5238   -184   -621     58       O  
ATOM   1376  CB  GLN A 190      59.122 -69.908 -18.474  1.00 32.66           C  
ANISOU 1376  CB  GLN A 190     3558   3651   5201   -124   -533     30       C  
ATOM   1377  CG  GLN A 190      60.425 -69.170 -18.702  1.00 32.61           C  
ANISOU 1377  CG  GLN A 190     3540   3638   5209   -100   -512     17       C  
ATOM   1378  CD  GLN A 190      60.488 -67.963 -17.818  1.00 32.48           C  
ANISOU 1378  CD  GLN A 190     3522   3638   5179   -117   -483     27       C  
ATOM   1379  OE1 GLN A 190      59.829 -66.948 -18.096  1.00 32.33           O  
ANISOU 1379  OE1 GLN A 190     3499   3644   5141   -112   -445     28       O  
ATOM   1380  NE2 GLN A 190      61.207 -68.070 -16.721  1.00 32.55           N  
ANISOU 1380  NE2 GLN A 190     3537   3632   5198   -138   -502     37       N  
ATOM   1381  N   GLY A 191      56.836 -72.098 -19.526  1.00 32.87           N  
ANISOU 1381  N   GLY A 191     3600   3673   5214   -135   -585     34       N  
ATOM   1382  CA  GLY A 191      55.557 -72.747 -19.285  1.00 32.94           C  
ANISOU 1382  CA  GLY A 191     3618   3689   5208   -161   -603     48       C  
ATOM   1383  C   GLY A 191      55.608 -74.230 -19.612  1.00 33.14           C  
ANISOU 1383  C   GLY A 191     3652   3687   5250   -160   -653     45       C  
ATOM   1384  O   GLY A 191      54.695 -74.993 -19.273  1.00 33.25           O  
ANISOU 1384  O   GLY A 191     3676   3700   5255   -187   -679     59       O  
ATOM   1385  N   GLN A 192      56.688 -74.633 -20.274  1.00 33.20           N  
ANISOU 1385  N   GLN A 192     3656   3673   5283   -130   -666     27       N  
ATOM   1386  CA  GLN A 192      56.916 -76.027 -20.651  1.00 33.41           C  
ANISOU 1386  CA  GLN A 192     3690   3671   5331   -124   -714     19       C  
ATOM   1387  C   GLN A 192      55.823 -76.572 -21.557  1.00 33.44           C  
ANISOU 1387  C   GLN A 192     3697   3682   5325   -118   -719     16       C  
ATOM   1388  O   GLN A 192      55.225 -77.647 -21.297  1.00 33.60           O  
ANISOU 1388  O   GLN A 192     3729   3688   5346   -139   -760     27       O  
ATOM   1389  CB  GLN A 192      57.172 -76.911 -19.419  1.00 33.59           C  
ANISOU 1389  CB  GLN A 192     3727   3670   5365   -160   -762     37       C  
ATOM   1390  CG  GLN A 192      58.536 -76.583 -18.780  1.00 33.61           C  
ANISOU 1390  CG  GLN A 192     3725   3656   5388   -157   -765     34       C  
ATOM   1391  CD  GLN A 192      58.921 -77.465 -17.589  1.00 33.82           C  
ANISOU 1391  CD  GLN A 192     3766   3654   5428   -191   -818     51       C  
ATOM   1392  OE1 GLN A 192      58.281 -78.478 -17.297  1.00 33.98           O  
ANISOU 1392  OE1 GLN A 192     3801   3662   5446   -215   -858     64       O  
ATOM   1393  NE2 GLN A 192      60.000 -77.073 -16.896  1.00 33.83           N  
ANISOU 1393  NE2 GLN A 192     3765   3644   5443   -194   -820     52       N  
ATOM   1394  N   VAL A 193      55.567 -75.832 -22.627  1.00 33.30           N  
ANISOU 1394  N   VAL A 193     3670   3684   5296    -89   -681      2       N  
ATOM   1395  CA  VAL A 193      54.616 -76.262 -23.658  1.00 33.33           C  
ANISOU 1395  CA  VAL A 193     3676   3694   5291    -77   -683     -3       C  
ATOM   1396  C   VAL A 193      55.295 -76.142 -25.021  1.00 33.32           C  
ANISOU 1396  C   VAL A 193     3668   3691   5300    -34   -667    -31       C  
ATOM   1397  O   VAL A 193      56.318 -75.478 -25.157  1.00 33.26           O  
ANISOU 1397  O   VAL A 193     3651   3684   5301    -16   -644    -43       O  
ATOM   1398  CB  VAL A 193      53.273 -75.438 -23.660  1.00 33.18           C  
ANISOU 1398  CB  VAL A 193     3654   3708   5243    -90   -652      9       C  
ATOM   1399  CG1 VAL A 193      52.528 -75.554 -22.321  1.00 33.21           C  
ANISOU 1399  CG1 VAL A 193     3664   3718   5235   -135   -664     35       C  
ATOM   1400  CG2 VAL A 193      53.486 -73.978 -24.049  1.00 32.98           C  
ANISOU 1400  CG2 VAL A 193     3617   3706   5207    -70   -599      2       C  
ATOM   1401  N   ASP A 194      54.702 -76.768 -26.036  1.00 33.40           N  
ANISOU 1401  N   ASP A 194     3682   3699   5308    -20   -679    -41       N  
ATOM   1402  CA  ASP A 194      55.198 -76.660 -27.391  1.00 33.42           C  
ANISOU 1402  CA  ASP A 194     3679   3702   5314     17   -661    -67       C  
ATOM   1403  C   ASP A 194      54.888 -75.256 -27.886  1.00 33.22           C  
ANISOU 1403  C   ASP A 194     3646   3707   5266     28   -609    -67       C  
ATOM   1404  O   ASP A 194      53.845 -74.707 -27.522  1.00 33.10           O  
ANISOU 1404  O   ASP A 194     3633   3711   5232     10   -596    -49       O  
ATOM   1405  CB  ASP A 194      54.423 -77.606 -28.311  1.00 33.55           C  
ANISOU 1405  CB  ASP A 194     3704   3712   5329     25   -686    -75       C  
ATOM   1406  CG  ASP A 194      54.596 -79.054 -27.947  1.00 45.11           C  
ANISOU 1406  CG  ASP A 194     5177   5144   6815     15   -741    -76       C  
ATOM   1407  OD1 ASP A 194      55.519 -79.382 -27.177  1.00 48.30           O  
ANISOU 1407  OD1 ASP A 194     5580   5529   7241      8   -761    -76       O  
ATOM   1408  OD2 ASP A 194      53.800 -79.871 -28.456  1.00 47.63           O  
ANISOU 1408  OD2 ASP A 194     5506   5458   7131     13   -766    -76       O  
ATOM   1409  N   LEU A 195      55.765 -74.710 -28.726  1.00 33.19           N  
ANISOU 1409  N   LEU A 195     3636   3708   5267     58   -582    -88       N  
ATOM   1410  CA  LEU A 195      55.573 -73.363 -29.332  1.00 33.03           C  
ANISOU 1410  CA  LEU A 195     3609   3714   5225     70   -534    -89       C  
ATOM   1411  C   LEU A 195      54.173 -73.208 -29.949  1.00 32.99           C  
ANISOU 1411  C   LEU A 195     3610   3725   5197     68   -528    -81       C  
ATOM   1412  O   LEU A 195      53.452 -72.204 -29.703  1.00 33.15           O  
ANISOU 1412  O   LEU A 195     3628   3767   5201     58   -502    -66       O  
ATOM   1413  CB  LEU A 195      56.647 -73.101 -30.400  1.00 34.06           C  
ANISOU 1413  CB  LEU A 195     3735   3844   5362    102   -513   -115       C  
ATOM   1414  CG  LEU A 195      56.683 -71.714 -31.061  1.00 37.20           C  
ANISOU 1414  CG  LEU A 195     4127   4266   5739    116   -465   -117       C  
ATOM   1415  CD1 LEU A 195      57.043 -70.714 -30.019  1.00 37.25           C  
ANISOU 1415  CD1 LEU A 195     4126   4281   5746    102   -444   -103       C  
ATOM   1416  CD2 LEU A 195      57.713 -71.698 -32.171  1.00 40.99           C  
ANISOU 1416  CD2 LEU A 195     4603   4745   6225    144   -449   -145       C  
ATOM   1417  N   ASN A 196      53.802 -74.207 -30.733  1.00 33.39           N  
ANISOU 1417  N   ASN A 196     3669   3765   5251     77   -554    -91       N  
ATOM   1418  CA  ASN A 196      52.479 -74.301 -31.358  1.00 34.48           C  
ANISOU 1418  CA  ASN A 196     3814   3915   5371     74   -557    -84       C  
ATOM   1419  C   ASN A 196      51.315 -74.120 -30.366  1.00 34.85           C  
ANISOU 1419  C   ASN A 196     3860   3972   5409     43   -562    -58       C  
ATOM   1420  O   ASN A 196      50.294 -73.470 -30.693  1.00 35.42           O  
ANISOU 1420  O   ASN A 196     3930   4063   5463     41   -545    -49       O  
ATOM   1421  CB  ASN A 196      52.368 -75.612 -32.146  1.00 39.29           C  
ANISOU 1421  CB  ASN A 196     4433   4506   5989     85   -592    -99       C  
ATOM   1422  CG  ASN A 196      53.012 -75.539 -33.530  1.00 47.05           C  
ANISOU 1422  CG  ASN A 196     5417   5489   6969    117   -576   -126       C  
ATOM   1423  OD1 ASN A 196      53.519 -74.496 -33.957  1.00 45.71           O  
ANISOU 1423  OD1 ASN A 196     5242   5334   6790    131   -538   -133       O  
ATOM   1424  ND2 ASN A 196      52.991 -76.665 -34.241  1.00 49.05           N  
ANISOU 1424  ND2 ASN A 196     5679   5727   7231    128   -605   -142       N  
ATOM   1425  N   ASP A 197      51.456 -74.668 -29.157  1.00 34.46           N  
ANISOU 1425  N   ASP A 197     3811   3910   5370     18   -586    -45       N  
ATOM   1426  CA  ASP A 197      50.423 -74.473 -28.127  1.00 34.44           C  
ANISOU 1426  CA  ASP A 197     3807   3920   5358    -14   -588    -22       C  
ATOM   1427  C   ASP A 197      50.340 -73.008 -27.691  1.00 33.58           C  
ANISOU 1427  C   ASP A 197     3687   3834   5235    -17   -545    -14       C  
ATOM   1428  O   ASP A 197      49.233 -72.447 -27.565  1.00 33.84           O  
ANISOU 1428  O   ASP A 197     3716   3887   5254    -29   -531     -3       O  
ATOM   1429  CB  ASP A 197      50.646 -75.409 -26.933  1.00 36.77           C  
ANISOU 1429  CB  ASP A 197     4107   4196   5664    -43   -625     -9       C  
ATOM   1430  CG  ASP A 197      50.430 -76.871 -27.297  1.00 43.66           C  
ANISOU 1430  CG  ASP A 197     4991   5046   6548    -45   -672    -13       C  
ATOM   1431  OD1 ASP A 197      50.397 -77.182 -28.508  1.00 46.72           O  
ANISOU 1431  OD1 ASP A 197     5382   5431   6938    -18   -674    -30       O  
ATOM   1432  OD2 ASP A 197      50.301 -77.706 -26.378  1.00 49.55           O  
ANISOU 1432  OD2 ASP A 197     5744   5779   7302    -73   -706      0       O  
ATOM   1433  N   ALA A 198      51.498 -72.389 -27.496  1.00 32.78           N  
ANISOU 1433  N   ALA A 198     3581   3730   5141     -6   -526    -21       N  
ATOM   1434  CA  ALA A 198      51.559 -70.969 -27.146  1.00 32.61           C  
ANISOU 1434  CA  ALA A 198     3551   3729   5109     -6   -486    -16       C  
ATOM   1435  C   ALA A 198      51.016 -70.121 -28.293  1.00 32.54           C  
ANISOU 1435  C   ALA A 198     3539   3737   5086     15   -457    -22       C  
ATOM   1436  O   ALA A 198      50.157 -69.236 -28.083  1.00 32.45           O  
ANISOU 1436  O   ALA A 198     3521   3744   5063      7   -436    -13       O  
ATOM   1437  CB  ALA A 198      53.021 -70.560 -26.761  1.00 32.57           C  
ANISOU 1437  CB  ALA A 198     3542   3715   5116      1   -474    -23       C  
ATOM   1438  N   VAL A 199      51.439 -70.413 -29.517  1.00 32.60           N  
ANISOU 1438  N   VAL A 199     3552   3738   5096     41   -459    -39       N  
ATOM   1439  CA  VAL A 199      50.857 -69.704 -30.677  1.00 32.57           C  
ANISOU 1439  CA  VAL A 199     3548   3749   5077     60   -437    -44       C  
ATOM   1440  C   VAL A 199      49.321 -69.839 -30.762  1.00 32.59           C  
ANISOU 1440  C   VAL A 199     3551   3761   5069     47   -447    -32       C  
ATOM   1441  O   VAL A 199      48.642 -68.848 -30.993  1.00 32.52           O  
ANISOU 1441  O   VAL A 199     3537   3768   5048     50   -424    -27       O  
ATOM   1442  CB  VAL A 199      51.537 -70.076 -32.028  1.00 32.67           C  
ANISOU 1442  CB  VAL A 199     3568   3754   5090     88   -437    -65       C  
ATOM   1443  CG1 VAL A 199      50.833 -69.408 -33.180  1.00 32.66           C  
ANISOU 1443  CG1 VAL A 199     3570   3767   5071    103   -419    -67       C  
ATOM   1444  CG2 VAL A 199      53.044 -69.702 -32.011  1.00 32.65           C  
ANISOU 1444  CG2 VAL A 199     3561   3747   5098    102   -419    -78       C  
ATOM   1445  N   GLN A 200      48.799 -71.047 -30.535  1.00 32.70           N  
ANISOU 1445  N   GLN A 200     3571   3765   5089     33   -482    -28       N  
ATOM   1446  CA  GLN A 200      47.372 -71.351 -30.629  1.00 34.99           C  
ANISOU 1446  CA  GLN A 200     3860   4061   5371     20   -496    -18       C  
ATOM   1447  C   GLN A 200      46.586 -70.531 -29.622  1.00 33.90           C  
ANISOU 1447  C   GLN A 200     3711   3941   5227     -2   -478     -2       C  
ATOM   1448  O   GLN A 200      45.583 -69.877 -30.012  1.00 32.64           O  
ANISOU 1448  O   GLN A 200     3545   3797   5059      0   -464      0       O  
ATOM   1449  CB  GLN A 200      47.125 -72.851 -30.396  1.00 37.22           C  
ANISOU 1449  CB  GLN A 200     4151   4326   5662      5   -539    -16       C  
ATOM   1450  CG  GLN A 200      45.676 -73.289 -30.536  1.00 44.04           C  
ANISOU 1450  CG  GLN A 200     5015   5196   6519     -8   -557     -6       C  
ATOM   1451  CD  GLN A 200      45.503 -74.802 -30.472  1.00 47.92           C  
ANISOU 1451  CD  GLN A 200     5517   5669   7020    -20   -602     -4       C  
ATOM   1452  OE1 GLN A 200      46.476 -75.564 -30.453  1.00 50.59           O  
ANISOU 1452  OE1 GLN A 200     5864   5987   7371    -14   -622    -13       O  
ATOM   1453  NE2 GLN A 200      44.259 -75.241 -30.435  1.00 49.69           N  
ANISOU 1453  NE2 GLN A 200     5741   5899   7240    -37   -619      5       N  
ATOM   1454  N   ALA A 201      47.056 -70.556 -28.360  1.00 32.64           N  
ANISOU 1454  N   ALA A 201     3548   3779   5072    -23   -479      5       N  
ATOM   1455  CA  ALA A 201      46.418 -69.825 -27.236  1.00 32.57           C  
ANISOU 1455  CA  ALA A 201     3529   3788   5059    -48   -462     18       C  
ATOM   1456  C   ALA A 201      46.392 -68.311 -27.467  1.00 32.44           C  
ANISOU 1456  C   ALA A 201     3502   3788   5035    -33   -421     15       C  
ATOM   1457  O   ALA A 201      45.339 -67.673 -27.309  1.00 32.43           O  
ANISOU 1457  O   ALA A 201     3490   3803   5027    -41   -407     20       O  
ATOM   1458  CB  ALA A 201      47.106 -70.127 -25.951  1.00 32.58           C  
ANISOU 1458  CB  ALA A 201     3531   3781   5065    -72   -470     25       C  
ATOM   1459  N   LEU A 202      47.553 -67.748 -27.822  1.00 32.36           N  
ANISOU 1459  N   LEU A 202     3494   3773   5027    -12   -404      6       N  
ATOM   1460  CA  LEU A 202      47.673 -66.330 -28.155  1.00 32.25           C  
ANISOU 1460  CA  LEU A 202     3473   3771   5007      3   -368      3       C  
ATOM   1461  C   LEU A 202      46.842 -65.883 -29.363  1.00 32.27           C  
ANISOU 1461  C   LEU A 202     3475   3782   5002     22   -361      0       C  
ATOM   1462  O   LEU A 202      46.310 -64.760 -29.375  1.00 32.21           O  
ANISOU 1462  O   LEU A 202     3459   3788   4990     25   -338      2       O  
ATOM   1463  CB  LEU A 202      49.147 -65.937 -28.337  1.00 32.18           C  
ANISOU 1463  CB  LEU A 202     3468   3755   5004     20   -354     -5       C  
ATOM   1464  CG  LEU A 202      49.994 -66.032 -27.059  1.00 32.15           C  
ANISOU 1464  CG  LEU A 202     3462   3744   5008      2   -356      0       C  
ATOM   1465  CD1 LEU A 202      51.475 -65.925 -27.400  1.00 32.13           C  
ANISOU 1465  CD1 LEU A 202     3462   3730   5014     20   -349    -11       C  
ATOM   1466  CD2 LEU A 202      49.610 -64.998 -25.962  1.00 32.07           C  
ANISOU 1466  CD2 LEU A 202     3441   3748   4992    -16   -333      8       C  
ATOM   1467  N   THR A 203      46.750 -66.739 -30.373  1.00 32.36           N  
ANISOU 1467  N   THR A 203     3497   3784   5013     34   -382     -6       N  
ATOM   1468  CA  THR A 203      45.876 -66.471 -31.552  1.00 32.41           C  
ANISOU 1468  CA  THR A 203     3505   3796   5011     50   -381     -8       C  
ATOM   1469  C   THR A 203      44.409 -66.290 -31.110  1.00 32.44           C  
ANISOU 1469  C   THR A 203     3498   3812   5014     32   -385      1       C  
ATOM   1470  O   THR A 203      43.732 -65.351 -31.541  1.00 32.43           O  
ANISOU 1470  O   THR A 203     3490   3821   5008     41   -369      3       O  
ATOM   1471  CB  THR A 203      46.006 -67.613 -32.571  1.00 32.53           C  
ANISOU 1471  CB  THR A 203     3534   3798   5025     62   -407    -18       C  
ATOM   1472  OG1 THR A 203      47.326 -67.598 -33.127  1.00 32.52           O  
ANISOU 1472  OG1 THR A 203     3541   3789   5025     81   -398    -31       O  
ATOM   1473  CG2 THR A 203      44.979 -67.528 -33.709  1.00 32.61           C  
ANISOU 1473  CG2 THR A 203     3548   3813   5026     73   -413    -18       C  
ATOM   1474  N   ASP A 204      43.934 -67.171 -30.232  1.00 32.50           N  
ANISOU 1474  N   ASP A 204     3502   3818   5026      7   -405      8       N  
ATOM   1475  CA  ASP A 204      42.558 -67.064 -29.724  1.00 32.55           C  
ANISOU 1475  CA  ASP A 204     3496   3838   5033    -11   -407     17       C  
ATOM   1476  C   ASP A 204      42.327 -65.781 -28.937  1.00 32.47           C  
ANISOU 1476  C   ASP A 204     3470   3844   5022    -18   -376     20       C  
ATOM   1477  O   ASP A 204      41.284 -65.128 -29.071  1.00 32.50           O  
ANISOU 1477  O   ASP A 204     3461   3860   5027    -18   -367     21       O  
ATOM   1478  CB  ASP A 204      42.221 -68.306 -28.895  1.00 32.65           C  
ANISOU 1478  CB  ASP A 204     3510   3846   5048    -40   -435     24       C  
ATOM   1479  CG  ASP A 204      42.112 -69.553 -29.751  1.00 36.58           C  
ANISOU 1479  CG  ASP A 204     4021   4329   5548    -33   -469     22       C  
ATOM   1480  OD1 ASP A 204      42.265 -69.446 -30.989  1.00 41.39           O  
ANISOU 1480  OD1 ASP A 204     4639   4933   6154     -7   -469     13       O  
ATOM   1481  OD2 ASP A 204      41.901 -70.650 -29.194  1.00 39.72           O  
ANISOU 1481  OD2 ASP A 204     4423   4719   5949    -55   -496     28       O  
ATOM   1482  N   LEU A 205      43.324 -65.417 -28.137  1.00 32.38           N  
ANISOU 1482  N   LEU A 205     3459   3831   5011    -23   -361     20       N  
ATOM   1483  CA  LEU A 205      43.298 -64.161 -27.415  1.00 32.30           C  
ANISOU 1483  CA  LEU A 205     3436   3834   5001    -28   -331     20       C  
ATOM   1484  C   LEU A 205      43.264 -62.984 -28.389  1.00 32.25           C  
ANISOU 1484  C   LEU A 205     3427   3831   4994      0   -310     15       C  
ATOM   1485  O   LEU A 205      42.537 -61.995 -28.166  1.00 32.25           O  
ANISOU 1485  O   LEU A 205     3413   3843   4996     -1   -293     15       O  
ATOM   1486  CB  LEU A 205      44.524 -64.093 -26.480  1.00 32.22           C  
ANISOU 1486  CB  LEU A 205     3430   3818   4992    -37   -323     21       C  
ATOM   1487  CG  LEU A 205      44.601 -62.874 -25.568  1.00 32.15           C  
ANISOU 1487  CG  LEU A 205     3409   3821   4982    -45   -293     22       C  
ATOM   1488  CD1 LEU A 205      43.340 -62.747 -24.676  1.00 32.23           C  
ANISOU 1488  CD1 LEU A 205     3404   3849   4991    -71   -288     25       C  
ATOM   1489  CD2 LEU A 205      45.919 -62.935 -24.750  1.00 32.08           C  
ANISOU 1489  CD2 LEU A 205     3407   3804   4975    -53   -290     23       C  
ATOM   1490  N   GLY A 206      44.039 -63.109 -29.472  1.00 32.23           N  
ANISOU 1490  N   GLY A 206     3438   3817   4988     22   -314     10       N  
ATOM   1491  CA  GLY A 206      44.084 -62.120 -30.549  1.00 32.21           C  
ANISOU 1491  CA  GLY A 206     3438   3816   4981     47   -299      6       C  
ATOM   1492  C   GLY A 206      42.721 -61.934 -31.182  1.00 32.30           C  
ANISOU 1492  C   GLY A 206     3444   3834   4993     51   -307      8       C  
ATOM   1493  O   GLY A 206      42.294 -60.817 -31.435  1.00 32.30           O  
ANISOU 1493  O   GLY A 206     3436   3840   4994     61   -291      8       O  
ATOM   1494  N   LEU A 207      42.055 -63.052 -31.436  1.00 32.40           N  
ANISOU 1494  N   LEU A 207     3460   3843   5006     44   -333      9       N  
ATOM   1495  CA  LEU A 207      40.748 -63.007 -32.067  1.00 32.51           C  
ANISOU 1495  CA  LEU A 207     3467   3861   5021     47   -345     11       C  
ATOM   1496  C   LEU A 207      39.752 -62.280 -31.186  1.00 32.53           C  
ANISOU 1496  C   LEU A 207     3448   3878   5032     33   -332     13       C  
ATOM   1497  O   LEU A 207      38.977 -61.480 -31.693  1.00 32.58           O  
ANISOU 1497  O   LEU A 207     3446   3889   5043     43   -327     13       O  
ATOM   1498  CB  LEU A 207      40.241 -64.404 -32.451  1.00 32.62           C  
ANISOU 1498  CB  LEU A 207     3489   3868   5034     40   -377     12       C  
ATOM   1499  CG  LEU A 207      41.001 -65.115 -33.585  1.00 32.64           C  
ANISOU 1499  CG  LEU A 207     3514   3858   5030     58   -392      6       C  
ATOM   1500  CD1 LEU A 207      40.626 -66.613 -33.658  1.00 33.19           C  
ANISOU 1500  CD1 LEU A 207     3590   3918   5100     47   -425      7       C  
ATOM   1501  CD2 LEU A 207      40.834 -64.460 -34.953  1.00 32.69           C  
ANISOU 1501  CD2 LEU A 207     3529   3862   5027     82   -388      3       C  
ATOM   1502  N   ILE A 208      39.797 -62.519 -29.881  1.00 32.51           N  
ANISOU 1502  N   ILE A 208     3435   3882   5032      9   -326     16       N  
ATOM   1503  CA  ILE A 208      38.927 -61.780 -28.953  1.00 32.55           C  
ANISOU 1503  CA  ILE A 208     3418   3903   5044     -6   -310     15       C  
ATOM   1504  C   ILE A 208      39.189 -60.260 -29.080  1.00 32.48           C  
ANISOU 1504  C   ILE A 208     3403   3897   5039     11   -283     11       C  
ATOM   1505  O   ILE A 208      38.272 -59.437 -29.072  1.00 32.55           O  
ANISOU 1505  O   ILE A 208     3395   3914   5057     14   -274      7       O  
ATOM   1506  CB  ILE A 208      39.082 -62.259 -27.476  1.00 32.54           C  
ANISOU 1506  CB  ILE A 208     3411   3910   5043    -37   -306     18       C  
ATOM   1507  CG1 ILE A 208      38.670 -63.728 -27.270  1.00 32.64           C  
ANISOU 1507  CG1 ILE A 208     3429   3920   5053    -59   -335     24       C  
ATOM   1508  CG2 ILE A 208      38.271 -61.374 -26.504  1.00 32.60           C  
ANISOU 1508  CG2 ILE A 208     3394   3935   5055    -53   -284     14       C  
ATOM   1509  CD1 ILE A 208      37.319 -64.101 -27.821  1.00 33.47           C  
ANISOU 1509  CD1 ILE A 208     3523   4029   5162    -61   -351     25       C  
ATOM   1510  N   TYR A 209      40.472 -59.933 -29.243  1.00 32.36           N  
ANISOU 1510  N   TYR A 209     3401   3873   5018     23   -272     10       N  
ATOM   1511  CA  TYR A 209      40.953 -58.561 -29.255  1.00 32.28           C  
ANISOU 1511  CA  TYR A 209     3389   3865   5010     37   -247      7       C  
ATOM   1512  C   TYR A 209      40.545 -57.807 -30.511  1.00 32.33           C  
ANISOU 1512  C   TYR A 209     3398   3868   5018     62   -248      7       C  
ATOM   1513  O   TYR A 209      40.612 -56.574 -30.541  1.00 32.31           O  
ANISOU 1513  O   TYR A 209     3390   3866   5020     72   -231      5       O  
ATOM   1514  CB  TYR A 209      42.464 -58.590 -29.088  1.00 32.16           C  
ANISOU 1514  CB  TYR A 209     3387   3841   4988     41   -238      8       C  
ATOM   1515  CG  TYR A 209      43.176 -57.263 -28.941  1.00 32.07           C  
ANISOU 1515  CG  TYR A 209     3375   3831   4978     51   -212      6       C  
ATOM   1516  CD1 TYR A 209      42.684 -56.260 -28.105  1.00 32.08           C  
ANISOU 1516  CD1 TYR A 209     3359   3841   4986     44   -193      3       C  
ATOM   1517  CD2 TYR A 209      44.389 -57.060 -29.594  1.00 32.00           C  
ANISOU 1517  CD2 TYR A 209     3381   3812   4963     67   -206      6       C  
ATOM   1518  CE1 TYR A 209      43.389 -55.036 -27.947  1.00 32.00           C  
ANISOU 1518  CE1 TYR A 209     3349   3831   4979     54   -171      2       C  
ATOM   1519  CE2 TYR A 209      45.115 -55.877 -29.427  1.00 31.92           C  
ANISOU 1519  CE2 TYR A 209     3371   3803   4954     75   -183      5       C  
ATOM   1520  CZ  TYR A 209      44.602 -54.870 -28.613  1.00 31.92           C  
ANISOU 1520  CZ  TYR A 209     3356   3811   4962     69   -166      4       C  
ATOM   1521  OH  TYR A 209      45.325 -53.690 -28.485  1.00 32.24           O  
ANISOU 1521  OH  TYR A 209     3396   3849   5003     77   -146      3       O  
ATOM   1522  N   THR A 210      40.074 -58.520 -31.539  1.00 32.42           N  
ANISOU 1522  N   THR A 210     3418   3872   5025     70   -271      8       N  
ATOM   1523  CA  THR A 210      39.511 -57.849 -32.733  1.00 32.50           C  
ANISOU 1523  CA  THR A 210     3432   3879   5037     90   -277      9       C  
ATOM   1524  C   THR A 210      38.183 -57.156 -32.389  1.00 32.61           C  
ANISOU 1524  C   THR A 210     3422   3901   5066     86   -275      7       C  
ATOM   1525  O   THR A 210      37.799 -56.204 -33.064  1.00 33.22           O  
ANISOU 1525  O   THR A 210     3497   3974   5148    102   -274      7       O  
ATOM   1526  CB  THR A 210      39.299 -58.793 -33.946  1.00 32.58           C  
ANISOU 1526  CB  THR A 210     3460   3881   5038     98   -303     11       C  
ATOM   1527  OG1 THR A 210      38.329 -59.800 -33.628  1.00 32.67           O  
ANISOU 1527  OG1 THR A 210     3461   3896   5055     83   -323     12       O  
ATOM   1528  CG2 THR A 210      40.592 -59.461 -34.357  1.00 32.51           C  
ANISOU 1528  CG2 THR A 210     3472   3864   5016    104   -304      9       C  
ATOM   1529  N   ALA A 211      37.536 -57.619 -31.320  1.00 32.64           N  
ANISOU 1529  N   ALA A 211     3408   3916   5078     65   -275      5       N  
ATOM   1530  CA  ALA A 211      36.165 -57.203 -30.945  1.00 32.78           C  
ANISOU 1530  CA  ALA A 211     3400   3943   5112     58   -275      0       C  
ATOM   1531  C   ALA A 211      36.020 -56.474 -29.609  1.00 32.78           C  
ANISOU 1531  C   ALA A 211     3377   3956   5120     44   -250     -6       C  
ATOM   1532  O   ALA A 211      35.029 -55.735 -29.398  1.00 32.90           O  
ANISOU 1532  O   ALA A 211     3370   3978   5152     46   -244    -14       O  
ATOM   1533  CB  ALA A 211      35.233 -58.407 -30.985  1.00 32.90           C  
ANISOU 1533  CB  ALA A 211     3409   3962   5128     44   -298      2       C  
ATOM   1534  N   LYS A 212      36.978 -56.672 -28.707  1.00 32.66           N  
ANISOU 1534  N   LYS A 212     3368   3943   5095     30   -236     -5       N  
ATOM   1535  CA  LYS A 212      36.932 -56.073 -27.362  1.00 32.65           C  
ANISOU 1535  CA  LYS A 212     3350   3956   5100     14   -211    -12       C  
ATOM   1536  C   LYS A 212      38.313 -56.161 -26.688  1.00 32.49           C  
ANISOU 1536  C   LYS A 212     3345   3932   5068      6   -199     -9       C  
ATOM   1537  O   LYS A 212      39.190 -56.900 -27.160  1.00 32.40           O  
ANISOU 1537  O   LYS A 212     3354   3910   5046     10   -211     -2       O  
ATOM   1538  CB  LYS A 212      35.876 -56.789 -26.498  1.00 32.79           C  
ANISOU 1538  CB  LYS A 212     3348   3989   5121    -13   -215    -16       C  
ATOM   1539  CG  LYS A 212      36.380 -58.144 -25.977  1.00 32.75           C  
ANISOU 1539  CG  LYS A 212     3356   3983   5101    -37   -228     -7       C  
ATOM   1540  CD  LYS A 212      35.416 -58.870 -25.061  1.00 33.59           C  
ANISOU 1540  CD  LYS A 212     3447   4106   5209    -69   -231     -9       C  
ATOM   1541  CE  LYS A 212      35.251 -58.193 -23.720  1.00 35.33           C  
ANISOU 1541  CE  LYS A 212     3648   4343   5430    -90   -204    -18       C  
ATOM   1542  NZ  LYS A 212      34.504 -59.160 -22.844  1.00 37.27           N  
ANISOU 1542  NZ  LYS A 212     3884   4604   5671   -127   -210    -17       N  
ATOM   1543  N   TYR A 213      38.533 -55.397 -25.609  1.00 32.47           N  
ANISOU 1543  N   TYR A 213     3331   3938   5067     -4   -175    -15       N  
ATOM   1544  CA  TYR A 213      39.696 -55.669 -24.799  1.00 32.35           C  
ANISOU 1544  CA  TYR A 213     3328   3921   5041    -18   -167    -11       C  
ATOM   1545  C   TYR A 213      39.402 -56.837 -23.888  1.00 32.41           C  
ANISOU 1545  C   TYR A 213     3334   3937   5042    -50   -177     -8       C  
ATOM   1546  O   TYR A 213      38.466 -56.779 -23.112  1.00 32.68           O  
ANISOU 1546  O   TYR A 213     3349   3986   5079    -69   -169    -14       O  
ATOM   1547  CB  TYR A 213      40.216 -54.454 -24.001  1.00 34.03           C  
ANISOU 1547  CB  TYR A 213     3535   4138   5257    -18   -140    -17       C  
ATOM   1548  CG  TYR A 213      41.647 -54.667 -23.576  1.00 37.67           C  
ANISOU 1548  CG  TYR A 213     4013   4590   5707    -23   -136    -11       C  
ATOM   1549  CD1 TYR A 213      42.709 -54.170 -24.356  1.00 36.16           C  
ANISOU 1549  CD1 TYR A 213     3838   4386   5515      0   -133     -8       C  
ATOM   1550  CD2 TYR A 213      41.966 -55.417 -22.437  1.00 36.87           C  
ANISOU 1550  CD2 TYR A 213     3915   4495   5598    -52   -137     -8       C  
ATOM   1551  CE1 TYR A 213      44.042 -54.393 -23.990  1.00 37.88           C  
ANISOU 1551  CE1 TYR A 213     4069   4596   5725     -4   -130     -3       C  
ATOM   1552  CE2 TYR A 213      43.308 -55.646 -22.069  1.00 39.03           C  
ANISOU 1552  CE2 TYR A 213     4204   4758   5864    -56   -137     -2       C  
ATOM   1553  CZ  TYR A 213      44.334 -55.119 -22.847  1.00 39.72           C  
ANISOU 1553  CZ  TYR A 213     4304   4833   5953    -31   -132     -1       C  
ATOM   1554  OH  TYR A 213      45.662 -55.342 -22.498  1.00 38.64           O  
ANISOU 1554  OH  TYR A 213     4180   4686   5812    -34   -132      3       O  
ATOM   1555  N   PRO A 214      40.147 -57.938 -24.035  1.00 32.35           N  
ANISOU 1555  N   PRO A 214     3345   3919   5025    -55   -195      0       N  
ATOM   1556  CA  PRO A 214      39.928 -59.135 -23.232  1.00 32.42           C  
ANISOU 1556  CA  PRO A 214     3356   3933   5027    -87   -210      6       C  
ATOM   1557  C   PRO A 214      40.013 -58.811 -21.744  1.00 32.45           C  
ANISOU 1557  C   PRO A 214     3351   3950   5026   -115   -191      3       C  
ATOM   1558  O   PRO A 214      40.888 -58.081 -21.300  1.00 32.35           O  
ANISOU 1558  O   PRO A 214     3343   3935   5012   -111   -174      1       O  
ATOM   1559  CB  PRO A 214      41.097 -60.031 -23.647  1.00 32.32           C  
ANISOU 1559  CB  PRO A 214     3367   3903   5008    -81   -229     13       C  
ATOM   1560  CG  PRO A 214      41.397 -59.596 -25.038  1.00 32.25           C  
ANISOU 1560  CG  PRO A 214     3366   3884   5004    -46   -231     11       C  
ATOM   1561  CD  PRO A 214      41.291 -58.112 -24.944  1.00 32.22           C  
ANISOU 1561  CD  PRO A 214     3350   3886   5005    -33   -204      5       C  
ATOM   1562  N   ASN A 215      39.084 -59.322 -20.974  1.00 34.04           N  
ANISOU 1562  N   ASN A 215     3541   4167   5225   -145   -194      3       N  
ATOM   1563  CA  ASN A 215      39.108 -59.069 -19.541  1.00 35.77           C  
ANISOU 1563  CA  ASN A 215     3753   4400   5436   -176   -176      0       C  
ATOM   1564  C   ASN A 215      39.372 -60.357 -18.776  1.00 37.23           C  
ANISOU 1564  C   ASN A 215     3952   4583   5608   -210   -196     12       C  
ATOM   1565  O   ASN A 215      39.672 -61.374 -19.389  1.00 35.11           O  
ANISOU 1565  O   ASN A 215     3700   4301   5340   -206   -223     21       O  
ATOM   1566  CB  ASN A 215      37.808 -58.412 -19.105  1.00 35.73           C  
ANISOU 1566  CB  ASN A 215     3721   4417   5437   -186   -156    -12       C  
ATOM   1567  CG  ASN A 215      36.585 -59.221 -19.485  1.00 36.83           C  
ANISOU 1567  CG  ASN A 215     3849   4564   5580   -196   -173    -11       C  
ATOM   1568  OD1 ASN A 215      36.606 -60.459 -19.526  1.00 38.50           O  
ANISOU 1568  OD1 ASN A 215     4072   4769   5783   -212   -198      0       O  
ATOM   1569  ND2 ASN A 215      35.492 -58.515 -19.751  1.00 36.62           N  
ANISOU 1569  ND2 ASN A 215     3797   4548   5566   -186   -161    -24       N  
ATOM   1570  N   THR A 216      39.237 -60.318 -17.446  1.00 36.78           N  
ANISOU 1570  N   THR A 216     3891   4542   5541   -246   -183     11       N  
ATOM   1571  CA  THR A 216      39.504 -61.493 -16.600  1.00 36.76           C  
ANISOU 1571  CA  THR A 216     3903   4538   5524   -283   -203     23       C  
ATOM   1572  C   THR A 216      38.625 -62.686 -16.938  1.00 35.89           C  
ANISOU 1572  C   THR A 216     3793   4429   5413   -298   -230     31       C  
ATOM   1573  O   THR A 216      39.104 -63.818 -16.923  1.00 35.25           O  
ANISOU 1573  O   THR A 216     3731   4334   5328   -311   -259     44       O  
ATOM   1574  CB  THR A 216      39.348 -61.124 -15.108  1.00 37.26           C  
ANISOU 1574  CB  THR A 216     3960   4620   5574   -322   -182     20       C  
ATOM   1575  OG1 THR A 216      40.118 -59.947 -14.860  1.00 40.49           O  
ANISOU 1575  OG1 THR A 216     4369   5027   5985   -305   -157     12       O  
ATOM   1576  CG2 THR A 216      39.875 -62.246 -14.197  1.00 40.91           C  
ANISOU 1576  CG2 THR A 216     4444   5077   6021   -361   -205     36       C  
ATOM   1577  N   SER A 217      37.353 -62.408 -17.236  1.00 36.66           N  
ANISOU 1577  N   SER A 217     3868   4543   5518   -297   -220     22       N  
ATOM   1578  CA  SER A 217      36.360 -63.414 -17.621  1.00 35.94           C  
ANISOU 1578  CA  SER A 217     3771   4454   5427   -309   -243     27       C  
ATOM   1579  C   SER A 217      36.850 -64.144 -18.881  1.00 35.67           C  
ANISOU 1579  C   SER A 217     3756   4396   5401   -280   -274     35       C  
ATOM   1580  O   SER A 217      36.918 -65.381 -18.934  1.00 33.48           O  
ANISOU 1580  O   SER A 217     3493   4109   5119   -296   -305     47       O  
ATOM   1581  CB  SER A 217      35.013 -62.703 -17.856  1.00 40.66           C  
ANISOU 1581  CB  SER A 217     4339   5073   6037   -303   -223     12       C  
ATOM   1582  OG  SER A 217      33.924 -63.605 -17.989  1.00 43.57           O  
ANISOU 1582  OG  SER A 217     4698   5449   6405   -323   -241     16       O  
ATOM   1583  N   ASP A 218      37.221 -63.363 -19.892  1.00 34.44           N  
ANISOU 1583  N   ASP A 218     3599   4229   5255   -239   -266     29       N  
ATOM   1584  CA  ASP A 218      37.671 -63.913 -21.161  1.00 33.00           C  
ANISOU 1584  CA  ASP A 218     3432   4025   5078   -210   -290     33       C  
ATOM   1585  C   ASP A 218      38.897 -64.781 -20.959  1.00 33.77           C  
ANISOU 1585  C   ASP A 218     3554   4104   5169   -216   -311     43       C  
ATOM   1586  O   ASP A 218      39.000 -65.863 -21.513  1.00 32.88           O  
ANISOU 1586  O   ASP A 218     3456   3978   5058   -214   -342     50       O  
ATOM   1587  CB  ASP A 218      37.982 -62.771 -22.132  1.00 36.41           C  
ANISOU 1587  CB  ASP A 218     3861   4452   5520   -168   -274     24       C  
ATOM   1588  CG  ASP A 218      36.744 -61.968 -22.498  1.00 36.46           C  
ANISOU 1588  CG  ASP A 218     3843   4472   5536   -158   -260     14       C  
ATOM   1589  OD1 ASP A 218      35.660 -62.573 -22.640  1.00 37.66           O  
ANISOU 1589  OD1 ASP A 218     3985   4632   5691   -170   -273     15       O  
ATOM   1590  OD2 ASP A 218      36.858 -60.733 -22.650  1.00 38.29           O  
ANISOU 1590  OD2 ASP A 218     4066   4706   5774   -138   -236      5       O  
ATOM   1591  N   LEU A 219      39.847 -64.280 -20.173  1.00 32.77           N  
ANISOU 1591  N   LEU A 219     3434   3976   5039   -222   -296     43       N  
ATOM   1592  CA  LEU A 219      41.064 -65.015 -19.960  1.00 34.30           C  
ANISOU 1592  CA  LEU A 219     3649   4150   5229   -226   -316     51       C  
ATOM   1593  C   LEU A 219      40.804 -66.315 -19.224  1.00 32.99           C  
ANISOU 1593  C   LEU A 219     3493   3983   5057   -264   -345     64       C  
ATOM   1594  O   LEU A 219      41.400 -67.335 -19.573  1.00 32.86           O  
ANISOU 1594  O   LEU A 219     3494   3947   5044   -261   -376     70       O  
ATOM   1595  CB  LEU A 219      42.080 -64.154 -19.219  1.00 35.49           C  
ANISOU 1595  CB  LEU A 219     3804   4302   5379   -226   -294     49       C  
ATOM   1596  CG  LEU A 219      43.504 -64.696 -19.245  1.00 41.94           C  
ANISOU 1596  CG  LEU A 219     4640   5095   6198   -219   -312     55       C  
ATOM   1597  CD1 LEU A 219      44.090 -64.591 -20.636  1.00 41.30           C  
ANISOU 1597  CD1 LEU A 219     4565   4999   6127   -177   -316     48       C  
ATOM   1598  CD2 LEU A 219      44.329 -63.933 -18.223  1.00 42.39           C  
ANISOU 1598  CD2 LEU A 219     4699   5154   6250   -230   -293     55       C  
ATOM   1599  N   ASP A 220      39.911 -66.285 -18.237  1.00 33.81           N  
ANISOU 1599  N   ASP A 220     3585   4107   5151   -300   -335     66       N  
ATOM   1600  CA  ASP A 220      39.541 -67.500 -17.491  1.00 35.37           C  
ANISOU 1600  CA  ASP A 220     3791   4305   5339   -342   -362     79       C  
ATOM   1601  C   ASP A 220      38.967 -68.581 -18.410  1.00 35.34           C  
ANISOU 1601  C   ASP A 220     3793   4292   5342   -336   -394     84       C  
ATOM   1602  O   ASP A 220      39.373 -69.739 -18.342  1.00 36.35           O  
ANISOU 1602  O   ASP A 220     3939   4402   5469   -349   -429     95       O  
ATOM   1603  CB  ASP A 220      38.552 -67.189 -16.355  1.00 39.44           C  
ANISOU 1603  CB  ASP A 220     4292   4850   5843   -382   -341     78       C  
ATOM   1604  CG  ASP A 220      39.210 -66.502 -15.163  1.00 43.74           C  
ANISOU 1604  CG  ASP A 220     4839   5402   6376   -402   -319     77       C  
ATOM   1605  OD1 ASP A 220      40.460 -66.400 -15.116  1.00 44.78           O  
ANISOU 1605  OD1 ASP A 220     4988   5516   6511   -389   -324     80       O  
ATOM   1606  OD2 ASP A 220      38.471 -66.050 -14.260  1.00 46.33           O  
ANISOU 1606  OD2 ASP A 220     5152   5755   6693   -431   -295     72       O  
ATOM   1607  N   ARG A 221      38.021 -68.197 -19.265  1.00 36.46           N  
ANISOU 1607  N   ARG A 221     3917   4443   5491   -316   -385     75       N  
ATOM   1608  CA  ARG A 221      37.446 -69.146 -20.204  1.00 35.00           C  
ANISOU 1608  CA  ARG A 221     3736   4248   5312   -308   -415     79       C  
ATOM   1609  C   ARG A 221      38.486 -69.651 -21.199  1.00 35.15           C  
ANISOU 1609  C   ARG A 221     3776   4240   5340   -275   -438     79       C  
ATOM   1610  O   ARG A 221      38.524 -70.851 -21.540  1.00 34.84           O  
ANISOU 1610  O   ARG A 221     3750   4183   5302   -281   -474     86       O  
ATOM   1611  CB  ARG A 221      36.225 -68.550 -20.913  1.00 37.80           C  
ANISOU 1611  CB  ARG A 221     4069   4619   5674   -292   -400     69       C  
ATOM   1612  CG  ARG A 221      35.014 -68.382 -19.970  1.00 41.83           C  
ANISOU 1612  CG  ARG A 221     4557   5157   6178   -329   -384     69       C  
ATOM   1613  CD  ARG A 221      33.712 -68.117 -20.732  1.00 44.52           C  
ANISOU 1613  CD  ARG A 221     4875   5509   6530   -317   -380     61       C  
ATOM   1614  NE  ARG A 221      33.920 -67.097 -21.748  1.00 46.99           N  
ANISOU 1614  NE  ARG A 221     5183   5816   6854   -271   -365     49       N  
ATOM   1615  CZ  ARG A 221      33.835 -65.784 -21.547  1.00 49.24           C  
ANISOU 1615  CZ  ARG A 221     5451   6114   7144   -258   -331     37       C  
ATOM   1616  NH1 ARG A 221      33.505 -65.294 -20.355  1.00 50.41           N  
ANISOU 1616  NH1 ARG A 221     5583   6283   7286   -286   -306     32       N  
ATOM   1617  NH2 ARG A 221      34.086 -64.954 -22.554  1.00 49.76           N  
ANISOU 1617  NH2 ARG A 221     5516   6170   7219   -218   -323     30       N  
ATOM   1618  N   LEU A 222      39.338 -68.744 -21.664  1.00 33.24           N  
ANISOU 1618  N   LEU A 222     3535   3992   5101   -242   -418     70       N  
ATOM   1619  CA  LEU A 222      40.418 -69.152 -22.546  1.00 32.95           C  
ANISOU 1619  CA  LEU A 222     3515   3930   5071   -213   -435     68       C  
ATOM   1620  C   LEU A 222      41.291 -70.167 -21.862  1.00 32.99           C  
ANISOU 1620  C   LEU A 222     3539   3919   5077   -233   -463     77       C  
ATOM   1621  O   LEU A 222      41.687 -71.144 -22.496  1.00 33.63           O  
ANISOU 1621  O   LEU A 222     3634   3979   5164   -223   -493     77       O  
ATOM   1622  CB  LEU A 222      41.257 -67.966 -22.994  1.00 32.91           C  
ANISOU 1622  CB  LEU A 222     3508   3924   5069   -180   -406     57       C  
ATOM   1623  CG  LEU A 222      40.697 -67.175 -24.166  1.00 34.11           C  
ANISOU 1623  CG  LEU A 222     3651   4083   5226   -148   -391     48       C  
ATOM   1624  CD1 LEU A 222      41.523 -65.914 -24.391  1.00 36.72           C  
ANISOU 1624  CD1 LEU A 222     3980   4414   5558   -122   -361     40       C  
ATOM   1625  CD2 LEU A 222      40.686 -68.033 -25.424  1.00 40.87           C  
ANISOU 1625  CD2 LEU A 222     4519   4922   6085   -127   -418     46       C  
ATOM   1626  N   THR A 223      41.598 -69.925 -20.585  1.00 35.31           N  
ANISOU 1626  N   THR A 223     3832   4219   5363   -262   -453     83       N  
ATOM   1627  CA  THR A 223      42.497 -70.804 -19.803  1.00 35.09           C  
ANISOU 1627  CA  THR A 223     3823   4174   5335   -285   -480     93       C  
ATOM   1628  C   THR A 223      42.003 -72.250 -19.668  1.00 39.09           C  
ANISOU 1628  C   THR A 223     4340   4669   5841   -311   -522    105       C  
ATOM   1629  O   THR A 223      42.819 -73.190 -19.635  1.00 36.89           O  
ANISOU 1629  O   THR A 223     4079   4366   5570   -313   -555    109       O  
ATOM   1630  CB  THR A 223      42.809 -70.162 -18.431  1.00 36.22           C  
ANISOU 1630  CB  THR A 223     3964   4329   5468   -313   -459     98       C  
ATOM   1631  OG1 THR A 223      43.566 -68.975 -18.657  1.00 38.08           O  
ANISOU 1631  OG1 THR A 223     4194   4566   5708   -284   -428     87       O  
ATOM   1632  CG2 THR A 223      43.604 -71.084 -17.516  1.00 39.07           C  
ANISOU 1632  CG2 THR A 223     4344   4671   5827   -342   -491    110       C  
ATOM   1633  N   GLN A 224      40.685 -72.433 -19.591  1.00 39.11           N  
ANISOU 1633  N   GLN A 224     4332   4689   5836   -332   -521    109       N  
ATOM   1634  CA  GLN A 224      40.101 -73.769 -19.476  1.00 40.99           C  
ANISOU 1634  CA  GLN A 224     4581   4920   6074   -359   -561    121       C  
ATOM   1635  C   GLN A 224      40.429 -74.647 -20.691  1.00 41.65           C  
ANISOU 1635  C   GLN A 224     4675   4977   6170   -330   -593    117       C  
ATOM   1636  O   GLN A 224      40.577 -75.864 -20.565  1.00 42.12           O  
ANISOU 1636  O   GLN A 224     4750   5017   6233   -346   -634    126       O  
ATOM   1637  CB  GLN A 224      38.593 -73.679 -19.240  1.00 40.75           C  
ANISOU 1637  CB  GLN A 224     4532   4915   6034   -385   -549    124       C  
ATOM   1638  CG  GLN A 224      38.256 -72.833 -18.012  1.00 40.34           C  
ANISOU 1638  CG  GLN A 224     4467   4890   5968   -416   -515    125       C  
ATOM   1639  CD  GLN A 224      36.787 -72.462 -17.903  1.00 42.14           C  
ANISOU 1639  CD  GLN A 224     4672   5148   6191   -432   -495    121       C  
ATOM   1640  OE1 GLN A 224      35.964 -72.850 -18.724  1.00 48.67           O  
ANISOU 1640  OE1 GLN A 224     5492   5975   7025   -422   -507    120       O  
ATOM   1641  NE2 GLN A 224      36.461 -71.682 -16.886  1.00 47.32           N  
ANISOU 1641  NE2 GLN A 224     5314   5828   6835   -457   -462    118       N  
ATOM   1642  N   SER A 225      40.575 -74.007 -21.846  1.00 37.68           N  
ANISOU 1642  N   SER A 225     4166   4473   5674   -286   -576    102       N  
ATOM   1643  CA  SER A 225      40.852 -74.679 -23.101  1.00 38.08           C  
ANISOU 1643  CA  SER A 225     4228   4504   5737   -255   -600     95       C  
ATOM   1644  C   SER A 225      42.338 -74.560 -23.473  1.00 37.97           C  
ANISOU 1644  C   SER A 225     4224   4470   5732   -225   -600     85       C  
ATOM   1645  O   SER A 225      42.853 -75.341 -24.277  1.00 37.17           O  
ANISOU 1645  O   SER A 225     4134   4346   5640   -204   -627     78       O  
ATOM   1646  CB  SER A 225      39.933 -74.083 -24.176  1.00 40.23           C  
ANISOU 1646  CB  SER A 225     4486   4789   6008   -230   -582     86       C  
ATOM   1647  OG  SER A 225      40.353 -74.372 -25.495  1.00 46.91           O  
ANISOU 1647  OG  SER A 225     5342   5619   6862   -193   -595     75       O  
ATOM   1648  N   HIS A 226      43.022 -73.596 -22.854  1.00 34.42           N  
ANISOU 1648  N   HIS A 226     3769   4028   5280   -224   -571     83       N  
ATOM   1649  CA  HIS A 226      44.423 -73.326 -23.163  1.00 33.32           C  
ANISOU 1649  CA  HIS A 226     3637   3873   5150   -196   -566     72       C  
ATOM   1650  C   HIS A 226      45.188 -73.090 -21.882  1.00 33.29           C  
ANISOU 1650  C   HIS A 226     3635   3867   5144   -219   -561     80       C  
ATOM   1651  O   HIS A 226      45.446 -71.945 -21.506  1.00 32.93           O  
ANISOU 1651  O   HIS A 226     3581   3835   5094   -215   -526     77       O  
ATOM   1652  CB  HIS A 226      44.555 -72.132 -24.121  1.00 36.72           C  
ANISOU 1652  CB  HIS A 226     4057   4314   5579   -159   -529     59       C  
ATOM   1653  CG  HIS A 226      43.836 -72.340 -25.410  1.00 39.37           C  
ANISOU 1653  CG  HIS A 226     4393   4651   5915   -136   -535     52       C  
ATOM   1654  ND1 HIS A 226      44.415 -72.975 -26.486  1.00 39.92           N  
ANISOU 1654  ND1 HIS A 226     4473   4701   5992   -109   -554     41       N  
ATOM   1655  CD2 HIS A 226      42.571 -72.038 -25.783  1.00 40.73           C  
ANISOU 1655  CD2 HIS A 226     4554   4839   6080   -138   -527     53       C  
ATOM   1656  CE1 HIS A 226      43.546 -73.032 -27.480  1.00 40.59           C  
ANISOU 1656  CE1 HIS A 226     4556   4791   6074    -96   -556     37       C  
ATOM   1657  NE2 HIS A 226      42.416 -72.476 -27.077  1.00 42.35           N  
ANISOU 1657  NE2 HIS A 226     4766   5035   6289   -113   -541     45       N  
ATOM   1658  N   PRO A 227      45.556 -74.187 -21.192  1.00 33.19           N  
ANISOU 1658  N   PRO A 227     3637   3836   5137   -244   -599     90       N  
ATOM   1659  CA  PRO A 227      46.148 -73.987 -19.868  1.00 33.21           C  
ANISOU 1659  CA  PRO A 227     3643   3837   5135   -273   -597    100       C  
ATOM   1660  C   PRO A 227      47.462 -73.165 -19.834  1.00 33.06           C  
ANISOU 1660  C   PRO A 227     3623   3812   5124   -249   -576     91       C  
ATOM   1661  O   PRO A 227      47.799 -72.634 -18.780  1.00 33.04           O  
ANISOU 1661  O   PRO A 227     3620   3816   5115   -270   -563     98       O  
ATOM   1662  CB  PRO A 227      46.330 -75.423 -19.334  1.00 34.08           C  
ANISOU 1662  CB  PRO A 227     3771   3924   5252   -301   -648    113       C  
ATOM   1663  CG  PRO A 227      45.526 -76.294 -20.211  1.00 36.73           C  
ANISOU 1663  CG  PRO A 227     4109   4254   5591   -294   -673    112       C  
ATOM   1664  CD  PRO A 227      45.416 -75.615 -21.536  1.00 34.86           C  
ANISOU 1664  CD  PRO A 227     3861   4025   5357   -250   -646     94       C  
ATOM   1665  N   ILE A 228      48.145 -72.980 -20.963  1.00 32.97           N  
ANISOU 1665  N   ILE A 228     3609   3790   5125   -208   -569     75       N  
ATOM   1666  CA  ILE A 228      49.321 -72.072 -20.984  1.00 32.83           C  
ANISOU 1666  CA  ILE A 228     3587   3770   5113   -185   -544     65       C  
ATOM   1667  C   ILE A 228      48.989 -70.666 -20.490  1.00 32.69           C  
ANISOU 1667  C   ILE A 228     3558   3779   5083   -191   -500     67       C  
ATOM   1668  O   ILE A 228      49.831 -69.993 -19.891  1.00 32.62           O  
ANISOU 1668  O   ILE A 228     3548   3769   5075   -191   -485     67       O  
ATOM   1669  CB  ILE A 228      49.978 -71.994 -22.372  1.00 32.76           C  
ANISOU 1669  CB  ILE A 228     3577   3752   5117   -141   -538     47       C  
ATOM   1670  CG1 ILE A 228      51.347 -71.283 -22.325  1.00 32.66           C  
ANISOU 1670  CG1 ILE A 228     3561   3733   5114   -121   -519     37       C  
ATOM   1671  CG2 ILE A 228      49.034 -71.331 -23.398  1.00 32.68           C  
ANISOU 1671  CG2 ILE A 228     3558   3762   5096   -121   -512     40       C  
ATOM   1672  CD1 ILE A 228      52.394 -72.001 -21.380  1.00 32.76           C  
ANISOU 1672  CD1 ILE A 228     3583   3722   5142   -138   -550     43       C  
ATOM   1673  N   LEU A 229      47.754 -70.236 -20.755  1.00 32.68           N  
ANISOU 1673  N   LEU A 229     3547   3799   5069   -193   -482     68       N  
ATOM   1674  CA  LEU A 229      47.274 -68.927 -20.334  1.00 32.58           C  
ANISOU 1674  CA  LEU A 229     3522   3811   5045   -198   -442     68       C  
ATOM   1675  C   LEU A 229      47.091 -68.760 -18.833  1.00 32.64           C  
ANISOU 1675  C   LEU A 229     3530   3829   5042   -239   -438     79       C  
ATOM   1676  O   LEU A 229      46.983 -67.641 -18.372  1.00 32.57           O  
ANISOU 1676  O   LEU A 229     3510   3837   5025   -241   -405     77       O  
ATOM   1677  CB  LEU A 229      45.985 -68.528 -21.094  1.00 32.58           C  
ANISOU 1677  CB  LEU A 229     3509   3829   5038   -187   -427     64       C  
ATOM   1678  CG  LEU A 229      46.192 -68.403 -22.616  1.00 33.56           C  
ANISOU 1678  CG  LEU A 229     3633   3946   5170   -146   -424     51       C  
ATOM   1679  CD1 LEU A 229      44.904 -68.114 -23.347  1.00 32.53           C  
ANISOU 1679  CD1 LEU A 229     3493   3830   5034   -138   -415     49       C  
ATOM   1680  CD2 LEU A 229      47.245 -67.401 -23.038  1.00 32.36           C  
ANISOU 1680  CD2 LEU A 229     3480   3792   5022   -117   -398     42       C  
ATOM   1681  N   ASN A 230      47.119 -69.842 -18.048  1.00 32.79           N  
ANISOU 1681  N   ASN A 230     3561   3838   5060   -271   -472     92       N  
ATOM   1682  CA  ASN A 230      47.098 -69.670 -16.601  1.00 32.87           C  
ANISOU 1682  CA  ASN A 230     3575   3857   5058   -312   -468    103       C  
ATOM   1683  C   ASN A 230      48.384 -69.008 -16.103  1.00 32.77           C  
ANISOU 1683  C   ASN A 230     3565   3835   5050   -305   -456    101       C  
ATOM   1684  O   ASN A 230      48.462 -68.603 -14.959  1.00 33.61           O  
ANISOU 1684  O   ASN A 230     3674   3950   5145   -334   -446    107       O  
ATOM   1685  CB  ASN A 230      46.816 -70.958 -15.838  1.00 39.07           C  
ANISOU 1685  CB  ASN A 230     4374   4632   5838   -353   -508    119       C  
ATOM   1686  CG  ASN A 230      47.931 -71.957 -15.925  1.00 47.74           C  
ANISOU 1686  CG  ASN A 230     5489   5697   6953   -347   -549    122       C  
ATOM   1687  OD1 ASN A 230      49.118 -71.614 -15.836  1.00 50.52           O  
ANISOU 1687  OD1 ASN A 230     5844   6035   7315   -332   -546    118       O  
ATOM   1688  ND2 ASN A 230      47.560 -73.226 -16.072  1.00 50.25           N  
ANISOU 1688  ND2 ASN A 230     5817   6000   7273   -362   -589    131       N  
ATOM   1689  N   MET A 231      49.382 -68.883 -16.966  1.00 32.66           N  
ANISOU 1689  N   MET A 231     3552   3804   5052   -267   -457     90       N  
ATOM   1690  CA  MET A 231      50.586 -68.119 -16.582  1.00 32.56           C  
ANISOU 1690  CA  MET A 231     3540   3785   5045   -257   -441     87       C  
ATOM   1691  C   MET A 231      50.344 -66.615 -16.449  1.00 32.78           C  
ANISOU 1691  C   MET A 231     3554   3836   5063   -249   -395     80       C  
ATOM   1692  O   MET A 231      51.134 -65.889 -15.837  1.00 33.82           O  
ANISOU 1692  O   MET A 231     3686   3967   5196   -251   -380     80       O  
ATOM   1693  CB  MET A 231      51.707 -68.380 -17.586  1.00 33.54           C  
ANISOU 1693  CB  MET A 231     3666   3887   5190   -220   -452     76       C  
ATOM   1694  CG  MET A 231      52.194 -69.802 -17.582  1.00 37.58           C  
ANISOU 1694  CG  MET A 231     4189   4371   5715   -226   -499     80       C  
ATOM   1695  SD  MET A 231      53.677 -69.950 -18.581  1.00 40.37           S  
ANISOU 1695  SD  MET A 231     4542   4700   6094   -183   -506     62       S  
ATOM   1696  CE  MET A 231      54.909 -69.165 -17.563  1.00 41.15           C  
ANISOU 1696  CE  MET A 231     4640   4794   6198   -191   -494     65       C  
ATOM   1697  N   ILE A 232      49.257 -66.136 -17.024  1.00 32.86           N  
ANISOU 1697  N   ILE A 232     3553   3865   5067   -240   -374     75       N  
ATOM   1698  CA  ILE A 232      49.000 -64.705 -17.056  1.00 38.71           C  
ANISOU 1698  CA  ILE A 232     4280   4626   5802   -227   -332     67       C  
ATOM   1699  C   ILE A 232      48.245 -64.312 -15.804  1.00 45.47           C  
ANISOU 1699  C   ILE A 232     5131   5501   6642   -265   -318     72       C  
ATOM   1700  O   ILE A 232      47.182 -64.859 -15.537  1.00 41.79           O  
ANISOU 1700  O   ILE A 232     4663   5047   6167   -288   -326     77       O  
ATOM   1701  CB  ILE A 232      48.243 -64.316 -18.332  1.00 38.91           C  
ANISOU 1701  CB  ILE A 232     4294   4659   5830   -197   -318     58       C  
ATOM   1702  CG1 ILE A 232      49.105 -64.673 -19.550  1.00 39.62           C  
ANISOU 1702  CG1 ILE A 232     4390   4730   5933   -161   -330     51       C  
ATOM   1703  CG2 ILE A 232      47.860 -62.840 -18.325  1.00 38.86           C  
ANISOU 1703  CG2 ILE A 232     4274   4672   5820   -186   -279     50       C  
ATOM   1704  CD1 ILE A 232      48.304 -65.112 -20.734  1.00 40.99           C  
ANISOU 1704  CD1 ILE A 232     4560   4904   6107   -143   -339     47       C  
ATOM   1705  N   ASP A 233      48.801 -63.390 -15.024  1.00 48.75           N  
ANISOU 1705  N   ASP A 233     5546   5922   7054   -271   -296     71       N  
ATOM   1706  CA  ASP A 233      48.091 -62.907 -13.839  1.00 56.12           C  
ANISOU 1706  CA  ASP A 233     6474   6877   7971   -306   -277     72       C  
ATOM   1707  C   ASP A 233      47.239 -61.706 -14.211  1.00 55.55           C  
ANISOU 1707  C   ASP A 233     6383   6826   7898   -289   -241     59       C  
ATOM   1708  O   ASP A 233      47.757 -60.659 -14.604  1.00 55.94           O  
ANISOU 1708  O   ASP A 233     6426   6873   7953   -261   -218     51       O  
ATOM   1709  CB  ASP A 233      49.049 -62.574 -12.691  1.00 60.75           C  
ANISOU 1709  CB  ASP A 233     7070   7458   8552   -327   -275     77       C  
ATOM   1710  CG  ASP A 233      48.320 -62.202 -11.393  1.00 65.31           C  
ANISOU 1710  CG  ASP A 233     7646   8058   9109   -368   -258     79       C  
ATOM   1711  OD1 ASP A 233      47.083 -62.396 -11.288  1.00 63.11           O  
ANISOU 1711  OD1 ASP A 233     7357   7798   8820   -385   -252     77       O  
ATOM   1712  OD2 ASP A 233      48.997 -61.710 -10.463  1.00 63.79           O  
ANISOU 1712  OD2 ASP A 233     7460   7865   8911   -384   -250     81       O  
ATOM   1713  N   THR A 234      45.929 -61.892 -14.088  1.00 57.98           N  
ANISOU 1713  N   THR A 234     6680   7152   8197   -306   -236     58       N  
ATOM   1714  CA  THR A 234      44.933 -60.922 -14.509  1.00 57.84           C  
ANISOU 1714  CA  THR A 234     6641   7153   8181   -290   -207     45       C  
ATOM   1715  C   THR A 234      44.925 -59.662 -13.652  1.00 57.69           C  
ANISOU 1715  C   THR A 234     6613   7150   8157   -298   -173     35       C  
ATOM   1716  O   THR A 234      44.669 -58.563 -14.150  1.00 61.32           O  
ANISOU 1716  O   THR A 234     7058   7616   8624   -272   -148     23       O  
ATOM   1717  CB  THR A 234      43.523 -61.520 -14.450  1.00 58.72           C  
ANISOU 1717  CB  THR A 234     6741   7281   8287   -311   -213     45       C  
ATOM   1718  OG1 THR A 234      43.581 -62.946 -14.613  1.00 59.40           O  
ANISOU 1718  OG1 THR A 234     6842   7355   8372   -325   -250     58       O  
ATOM   1719  CG2 THR A 234      42.702 -60.929 -15.539  1.00 56.71           C  
ANISOU 1719  CG2 THR A 234     6469   7034   8043   -279   -199     34       C  
ATOM   1720  N   LYS A 235      45.163 -59.844 -12.358  1.00 61.67           N  
ANISOU 1720  N   LYS A 235     7125   7659   8646   -336   -173     41       N  
ATOM   1721  CA  LYS A 235      45.244 -58.736 -11.421  1.00 62.85           C  
ANISOU 1721  CA  LYS A 235     7268   7823   8788   -347   -143     32       C  
ATOM   1722  C   LYS A 235      46.712 -58.340 -11.326  1.00 63.55           C  
ANISOU 1722  C   LYS A 235     7370   7891   8882   -333   -145     36       C  
ATOM   1723  O   LYS A 235      47.399 -58.647 -10.345  1.00 64.12           O  
ANISOU 1723  O   LYS A 235     7459   7959   8945   -361   -155     44       O  
ATOM   1724  CB  LYS A 235      44.669 -59.130 -10.055  1.00 62.93           C  
ANISOU 1724  CB  LYS A 235     7281   7851   8777   -399   -141     34       C  
ATOM   1725  CG  LYS A 235      43.375 -59.961 -10.107  1.00 67.59           C  
ANISOU 1725  CG  LYS A 235     7862   8457   9361   -421   -150     36       C  
ATOM   1726  CD  LYS A 235      42.215 -59.204 -10.766  1.00 68.20           C  
ANISOU 1726  CD  LYS A 235     7911   8551   9448   -399   -125     18       C  
ATOM   1727  CE  LYS A 235      40.875 -59.845 -10.444  1.00 74.65           C  
ANISOU 1727  CE  LYS A 235     8716   9390  10256   -430   -126     17       C  
ATOM   1728  NZ  LYS A 235      40.599 -59.836  -8.977  1.00 71.94           N  
ANISOU 1728  NZ  LYS A 235     8374   9067   9890   -480   -112     15       N  
ATOM   1729  N   LYS A 236      47.183 -57.689 -12.387  1.00 60.60           N  
ANISOU 1729  N   LYS A 236     6992   7507   8524   -291   -137     30       N  
ATOM   1730  CA  LYS A 236      48.562 -57.218 -12.509  1.00 56.60           C  
ANISOU 1730  CA  LYS A 236     6496   6983   8026   -272   -137     33       C  
ATOM   1731  C   LYS A 236      48.663 -56.179 -13.640  1.00 54.67           C  
ANISOU 1731  C   LYS A 236     6241   6735   7795   -229   -117     23       C  
ATOM   1732  O   LYS A 236      48.278 -56.442 -14.783  1.00 53.14           O  
ANISOU 1732  O   LYS A 236     6042   6537   7608   -205   -124     22       O  
ATOM   1733  CB  LYS A 236      49.531 -58.391 -12.733  1.00 55.77           C  
ANISOU 1733  CB  LYS A 236     6408   6854   7925   -273   -171     45       C  
ATOM   1734  CG  LYS A 236      50.970 -57.958 -13.029  1.00 53.56           C  
ANISOU 1734  CG  LYS A 236     6136   6556   7658   -249   -171     46       C  
ATOM   1735  CD  LYS A 236      52.010 -58.961 -12.542  1.00 49.50           C  
ANISOU 1735  CD  LYS A 236     5639   6021   7147   -265   -203     58       C  
ATOM   1736  CE  LYS A 236      53.351 -58.246 -12.311  1.00 47.40           C  
ANISOU 1736  CE  LYS A 236     5377   5743   6890   -254   -195     57       C  
ATOM   1737  NZ  LYS A 236      54.484 -59.152 -11.978  1.00 41.99           N  
ANISOU 1737  NZ  LYS A 236     4706   5035   6213   -263   -227     67       N  
ATOM   1738  N   SER A 237      49.209 -55.010 -13.302  1.00 57.34           N  
ANISOU 1738  N   SER A 237     6576   7073   8134   -221    -95     17       N  
ATOM   1739  CA  SER A 237      49.174 -53.817 -14.152  1.00 52.59           C  
ANISOU 1739  CA  SER A 237     5963   6472   7543   -186    -73      7       C  
ATOM   1740  C   SER A 237      50.222 -53.766 -15.276  1.00 48.90           C  
ANISOU 1740  C   SER A 237     5504   5986   7088   -153    -81     11       C  
ATOM   1741  O   SER A 237      51.096 -54.630 -15.370  1.00 54.35           O  
ANISOU 1741  O   SER A 237     6206   6662   7780   -155   -102     20       O  
ATOM   1742  CB  SER A 237      49.313 -52.591 -13.245  1.00 55.08           C  
ANISOU 1742  CB  SER A 237     6275   6796   7857   -194    -47      0       C  
ATOM   1743  OG  SER A 237      49.153 -51.388 -13.954  1.00 49.50           O  
ANISOU 1743  OG  SER A 237     5557   6089   7160   -164    -27     -9       O  
ATOM   1744  N   SER A 238      50.100 -52.759 -16.142  1.00 46.12           N  
ANISOU 1744  N   SER A 238     5144   5634   6744   -124    -64      5       N  
ATOM   1745  CA  SER A 238      51.151 -52.390 -17.085  1.00 42.54           C  
ANISOU 1745  CA  SER A 238     4696   5165   6299    -95    -63      7       C  
ATOM   1746  C   SER A 238      52.277 -51.559 -16.404  1.00 38.44           C  
ANISOU 1746  C   SER A 238     4182   4640   5782    -98    -50      8       C  
ATOM   1747  O   SER A 238      53.188 -51.064 -17.084  1.00 39.21           O  
ANISOU 1747  O   SER A 238     4283   4727   5886    -76    -45      9       O  
ATOM   1748  CB  SER A 238      50.560 -51.593 -18.245  1.00 46.21           C  
ANISOU 1748  CB  SER A 238     5154   5633   6771    -66    -52      1       C  
ATOM   1749  OG  SER A 238      51.570 -50.853 -18.917  1.00 46.21           O  
ANISOU 1749  OG  SER A 238     5158   5621   6775    -44    -43      3       O  
ATOM   1750  N   LEU A 239      52.222 -51.406 -15.082  1.00 35.68           N  
ANISOU 1750  N   LEU A 239     3833   4297   5425   -126    -45      7       N  
ATOM   1751  CA  LEU A 239      53.188 -50.526 -14.393  1.00 33.34           C  
ANISOU 1751  CA  LEU A 239     3540   3995   5130   -129    -32      6       C  
ATOM   1752  C   LEU A 239      54.157 -51.268 -13.501  1.00 31.49           C  
ANISOU 1752  C   LEU A 239     3318   3751   4892   -152    -48     15       C  
ATOM   1753  O   LEU A 239      53.786 -52.243 -12.828  1.00 33.81           O  
ANISOU 1753  O   LEU A 239     3618   4049   5178   -179    -65     20       O  
ATOM   1754  CB  LEU A 239      52.468 -49.422 -13.595  1.00 34.36           C  
ANISOU 1754  CB  LEU A 239     3659   4138   5254   -139     -8     -3       C  
ATOM   1755  CG  LEU A 239      51.347 -48.668 -14.326  1.00 35.09           C  
ANISOU 1755  CG  LEU A 239     3737   4241   5353   -119      6    -13       C  
ATOM   1756  CD1 LEU A 239      50.506 -47.922 -13.337  1.00 36.30           C  
ANISOU 1756  CD1 LEU A 239     3879   4409   5502   -135     25    -26       C  
ATOM   1757  CD2 LEU A 239      51.889 -47.711 -15.365  1.00 40.04           C  
ANISOU 1757  CD2 LEU A 239     4364   4857   5992    -86     14    -14       C  
ATOM   1758  N   ASN A 240      55.397 -50.784 -13.482  1.00 31.41           N  
ANISOU 1758  N   ASN A 240     3314   3729   4890   -143    -46     18       N  
ATOM   1759  CA  ASN A 240      56.458 -51.347 -12.629  1.00 31.43           C  
ANISOU 1759  CA  ASN A 240     3328   3719   4893   -163    -62     26       C  
ATOM   1760  C   ASN A 240      56.647 -52.835 -12.960  1.00 31.46           C  
ANISOU 1760  C   ASN A 240     3339   3713   4900   -167    -93     33       C  
ATOM   1761  O   ASN A 240      56.714 -53.683 -12.066  1.00 33.10           O  
ANISOU 1761  O   ASN A 240     3556   3918   5102   -195   -113     40       O  
ATOM   1762  CB  ASN A 240      56.138 -51.108 -11.146  1.00 34.55           C  
ANISOU 1762  CB  ASN A 240     3728   4124   5275   -198    -57     26       C  
ATOM   1763  CG  ASN A 240      57.321 -51.391 -10.237  1.00 33.51           C  
ANISOU 1763  CG  ASN A 240     3608   3978   5143   -217    -72     34       C  
ATOM   1764  OD1 ASN A 240      58.466 -51.449 -10.684  1.00 34.82           O  
ANISOU 1764  OD1 ASN A 240     3777   4127   5323   -201    -81     38       O  
ATOM   1765  ND2 ASN A 240      57.040 -51.606  -8.945  1.00 32.90           N  
ANISOU 1765  ND2 ASN A 240     3539   3908   5051   -254    -77     37       N  
ATOM   1766  N   ILE A 241      56.648 -53.126 -14.259  1.00 31.40           N  
ANISOU 1766  N   ILE A 241     3328   3702   4902   -139    -96     31       N  
ATOM   1767  CA  ILE A 241      56.853 -54.479 -14.776  1.00 31.92           C  
ANISOU 1767  CA  ILE A 241     3399   3756   4973   -137   -125     35       C  
ATOM   1768  C   ILE A 241      57.903 -54.383 -15.864  1.00 31.37           C  
ANISOU 1768  C   ILE A 241     3326   3673   4917   -106   -124     32       C  
ATOM   1769  O   ILE A 241      58.331 -53.275 -16.231  1.00 31.30           O  
ANISOU 1769  O   ILE A 241     3313   3666   4911    -89   -101     28       O  
ATOM   1770  CB  ILE A 241      55.542 -55.164 -15.348  1.00 33.29           C  
ANISOU 1770  CB  ILE A 241     3568   3939   5139   -136   -132     34       C  
ATOM   1771  CG1 ILE A 241      54.986 -54.427 -16.584  1.00 35.95           C  
ANISOU 1771  CG1 ILE A 241     3896   4284   5478   -106   -113     26       C  
ATOM   1772  CG2 ILE A 241      54.513 -55.413 -14.218  1.00 36.31           C  
ANISOU 1772  CG2 ILE A 241     3952   4336   5508   -171   -134     36       C  
ATOM   1773  CD1 ILE A 241      53.934 -55.239 -17.409  1.00 38.15           C  
ANISOU 1773  CD1 ILE A 241     4173   4568   5754    -99   -125     25       C  
ATOM   1774  N   SER A 242      58.314 -55.545 -16.351  1.00 31.40           N  
ANISOU 1774  N   SER A 242     3335   3665   4930   -101   -148     32       N  
ATOM   1775  CA  SER A 242      59.281 -55.688 -17.429  1.00 31.38           C  
ANISOU 1775  CA  SER A 242     3330   3651   4940    -74   -150     27       C  
ATOM   1776  C   SER A 242      58.731 -56.572 -18.540  1.00 31.41           C  
ANISOU 1776  C   SER A 242     3333   3654   4944    -58   -162     22       C  
ATOM   1777  O   SER A 242      57.697 -57.227 -18.366  1.00 31.45           O  
ANISOU 1777  O   SER A 242     3342   3666   4942    -71   -175     25       O  
ATOM   1778  CB  SER A 242      60.577 -56.321 -16.885  1.00 31.43           C  
ANISOU 1778  CB  SER A 242     3340   3638   4962    -81   -171     29       C  
ATOM   1779  OG  SER A 242      60.379 -57.705 -16.605  1.00 31.53           O  
ANISOU 1779  OG  SER A 242     3359   3641   4977    -95   -205     32       O  
ATOM   1780  N   GLY A 243      59.480 -56.660 -19.640  1.00 31.40           N  
ANISOU 1780  N   GLY A 243     3330   3647   4953    -33   -160     14       N  
ATOM   1781  CA  GLY A 243      59.122 -57.558 -20.749  1.00 31.45           C  
ANISOU 1781  CA  GLY A 243     3338   3651   4960    -17   -173      8       C  
ATOM   1782  C   GLY A 243      59.205 -59.036 -20.384  1.00 31.55           C  
ANISOU 1782  C   GLY A 243     3356   3650   4981    -30   -209      9       C  
ATOM   1783  O   GLY A 243      58.724 -59.900 -21.135  1.00 31.60           O  
ANISOU 1783  O   GLY A 243     3365   3655   4987    -22   -224      5       O  
ATOM   1784  N   TYR A 244      59.809 -59.320 -19.235  1.00 31.59           N  
ANISOU 1784  N   TYR A 244     3364   3644   4993    -51   -224     16       N  
ATOM   1785  CA  TYR A 244      59.931 -60.709 -18.748  1.00 31.70           C  
ANISOU 1785  CA  TYR A 244     3385   3643   5016    -66   -263     19       C  
ATOM   1786  C   TYR A 244      58.711 -61.188 -17.940  1.00 31.75           C  
ANISOU 1786  C   TYR A 244     3398   3656   5007    -96   -277     30       C  
ATOM   1787  O   TYR A 244      58.611 -62.362 -17.584  1.00 31.86           O  
ANISOU 1787  O   TYR A 244     3419   3658   5026   -111   -310     35       O  
ATOM   1788  CB  TYR A 244      61.252 -60.889 -17.970  1.00 31.76           C  
ANISOU 1788  CB  TYR A 244     3393   3631   5041    -74   -278     20       C  
ATOM   1789  CG  TYR A 244      62.396 -60.439 -18.852  1.00 31.74           C  
ANISOU 1789  CG  TYR A 244     3381   3623   5053    -45   -262      7       C  
ATOM   1790  CD1 TYR A 244      62.923 -61.280 -19.836  1.00 31.82           C  
ANISOU 1790  CD1 TYR A 244     3388   3623   5079    -24   -276     -5       C  
ATOM   1791  CD2 TYR A 244      62.894 -59.126 -18.759  1.00 31.64           C  
ANISOU 1791  CD2 TYR A 244     3363   3620   5038    -39   -231      7       C  
ATOM   1792  CE1 TYR A 244      63.912 -60.826 -20.694  1.00 31.82           C  
ANISOU 1792  CE1 TYR A 244     3379   3622   5090      1   -257    -18       C  
ATOM   1793  CE2 TYR A 244      63.867 -58.682 -19.605  1.00 31.64           C  
ANISOU 1793  CE2 TYR A 244     3354   3617   5049    -15   -214     -3       C  
ATOM   1794  CZ  TYR A 244      64.402 -59.541 -20.546  1.00 31.73           C  
ANISOU 1794  CZ  TYR A 244     3362   3619   5075      3   -227    -16       C  
ATOM   1795  OH  TYR A 244      65.387 -59.048 -21.376  1.00 31.75           O  
ANISOU 1795  OH  TYR A 244     3354   3622   5087     26   -207    -29       O  
ATOM   1796  N   ASN A 245      57.778 -60.279 -17.705  1.00 31.68           N  
ANISOU 1796  N   ASN A 245     3386   3667   4982   -103   -252     34       N  
ATOM   1797  CA  ASN A 245      56.607 -60.566 -16.917  1.00 31.73           C  
ANISOU 1797  CA  ASN A 245     3396   3685   4974   -132   -258     42       C  
ATOM   1798  C   ASN A 245      55.413 -60.912 -17.787  1.00 31.74           C  
ANISOU 1798  C   ASN A 245     3395   3697   4968   -123   -259     39       C  
ATOM   1799  O   ASN A 245      55.280 -60.410 -18.898  1.00 31.68           O  
ANISOU 1799  O   ASN A 245     3380   3694   4960    -95   -241     31       O  
ATOM   1800  CB  ASN A 245      56.317 -59.395 -15.996  1.00 31.68           C  
ANISOU 1800  CB  ASN A 245     3387   3694   4956   -148   -232     45       C  
ATOM   1801  CG  ASN A 245      57.473 -59.141 -15.021  1.00 31.69           C  
ANISOU 1801  CG  ASN A 245     3394   3684   4963   -161   -236     50       C  
ATOM   1802  OD1 ASN A 245      58.043 -58.061 -14.980  1.00 31.61           O  
ANISOU 1802  OD1 ASN A 245     3379   3676   4955   -151   -212     46       O  
ATOM   1803  ND2 ASN A 245      57.810 -60.156 -14.229  1.00 31.80           N  
ANISOU 1803  ND2 ASN A 245     3418   3684   4980   -186   -268     58       N  
ATOM   1804  N   PHE A 246      54.585 -61.815 -17.268  1.00 31.84           N  
ANISOU 1804  N   PHE A 246     3413   3711   4974   -148   -280     47       N  
ATOM   1805  CA  PHE A 246      53.441 -62.359 -18.010  1.00 31.88           C  
ANISOU 1805  CA  PHE A 246     3416   3724   4973   -143   -287     46       C  
ATOM   1806  C   PHE A 246      52.186 -61.549 -17.730  1.00 31.87           C  
ANISOU 1806  C   PHE A 246     3405   3746   4957   -154   -263     46       C  
ATOM   1807  O   PHE A 246      51.228 -62.040 -17.140  1.00 33.12           O  
ANISOU 1807  O   PHE A 246     3564   3914   5106   -180   -272     52       O  
ATOM   1808  CB  PHE A 246      53.267 -63.827 -17.622  1.00 32.02           C  
ANISOU 1808  CB  PHE A 246     3444   3729   4993   -166   -327     54       C  
ATOM   1809  CG  PHE A 246      54.447 -64.656 -17.989  1.00 32.06           C  
ANISOU 1809  CG  PHE A 246     3456   3709   5016   -152   -354     50       C  
ATOM   1810  CD1 PHE A 246      54.653 -64.992 -19.300  1.00 32.05           C  
ANISOU 1810  CD1 PHE A 246     3452   3700   5024   -120   -357     39       C  
ATOM   1811  CD2 PHE A 246      55.376 -65.073 -17.024  1.00 32.13           C  
ANISOU 1811  CD2 PHE A 246     3472   3701   5033   -171   -375     57       C  
ATOM   1812  CE1 PHE A 246      55.779 -65.747 -19.688  1.00 32.11           C  
ANISOU 1812  CE1 PHE A 246     3463   3685   5050   -106   -380     32       C  
ATOM   1813  CE2 PHE A 246      56.482 -65.848 -17.380  1.00 32.19           C  
ANISOU 1813  CE2 PHE A 246     3484   3684   5061   -157   -401     52       C  
ATOM   1814  CZ  PHE A 246      56.693 -66.178 -18.713  1.00 32.18           C  
ANISOU 1814  CZ  PHE A 246     3478   3677   5071   -123   -403     38       C  
ATOM   1815  N   SER A 247      52.189 -60.304 -18.176  1.00 31.77           N  
ANISOU 1815  N   SER A 247     3383   3743   4943   -133   -231     39       N  
ATOM   1816  CA  SER A 247      51.012 -59.459 -17.990  1.00 31.77           C  
ANISOU 1816  CA  SER A 247     3372   3764   4934   -138   -208     36       C  
ATOM   1817  C   SER A 247      49.984 -59.781 -19.046  1.00 31.80           C  
ANISOU 1817  C   SER A 247     3371   3773   4937   -124   -212     33       C  
ATOM   1818  O   SER A 247      50.327 -60.278 -20.115  1.00 31.78           O  
ANISOU 1818  O   SER A 247     3373   3759   4941   -101   -225     30       O  
ATOM   1819  CB  SER A 247      51.388 -57.975 -18.075  1.00 31.67           C  
ANISOU 1819  CB  SER A 247     3352   3757   4923   -121   -176     30       C  
ATOM   1820  OG  SER A 247      51.852 -57.588 -19.354  1.00 31.59           O  
ANISOU 1820  OG  SER A 247     3342   3740   4920    -87   -168     25       O  
ATOM   1821  N   LEU A 248      48.727 -59.452 -18.754  1.00 31.86           N  
ANISOU 1821  N   LEU A 248     3368   3798   4938   -136   -202     32       N  
ATOM   1822  CA  LEU A 248      47.666 -59.555 -19.746  1.00 31.89           C  
ANISOU 1822  CA  LEU A 248     3365   3809   4943   -121   -203     28       C  
ATOM   1823  C   LEU A 248      48.011 -58.679 -20.973  1.00 31.79           C  
ANISOU 1823  C   LEU A 248     3350   3792   4936    -84   -188     21       C  
ATOM   1824  O   LEU A 248      47.841 -59.108 -22.107  1.00 31.80           O  
ANISOU 1824  O   LEU A 248     3354   3787   4939    -64   -200     20       O  
ATOM   1825  CB  LEU A 248      46.340 -59.127 -19.109  1.00 31.99           C  
ANISOU 1825  CB  LEU A 248     3362   3842   4949   -140   -189     25       C  
ATOM   1826  CG  LEU A 248      45.105 -59.170 -20.010  1.00 33.84           C  
ANISOU 1826  CG  LEU A 248     3586   4084   5186   -128   -192     21       C  
ATOM   1827  CD1 LEU A 248      44.917 -60.538 -20.683  1.00 34.10           C  
ANISOU 1827  CD1 LEU A 248     3628   4107   5219   -127   -223     27       C  
ATOM   1828  CD2 LEU A 248      43.909 -58.766 -19.198  1.00 35.39           C  
ANISOU 1828  CD2 LEU A 248     3765   4301   5378   -150   -177     17       C  
ATOM   1829  N   GLY A 249      48.535 -57.468 -20.743  1.00 31.72           N  
ANISOU 1829  N   GLY A 249     3337   3785   4928    -75   -164     18       N  
ATOM   1830  CA  GLY A 249      48.916 -56.566 -21.834  1.00 31.64           C  
ANISOU 1830  CA  GLY A 249     3327   3771   4923    -43   -149     13       C  
ATOM   1831  C   GLY A 249      49.906 -57.164 -22.836  1.00 31.60           C  
ANISOU 1831  C   GLY A 249     3334   3752   4921    -23   -162     13       C  
ATOM   1832  O   GLY A 249      49.729 -57.083 -24.071  1.00 31.61           O  
ANISOU 1832  O   GLY A 249     3337   3750   4921     -1   -163     10       O  
ATOM   1833  N   ALA A 250      50.953 -57.764 -22.298  1.00 31.59           N  
ANISOU 1833  N   ALA A 250     3339   3739   4922    -33   -172     16       N  
ATOM   1834  CA  ALA A 250      51.966 -58.437 -23.117  1.00 31.58           C  
ANISOU 1834  CA  ALA A 250     3348   3723   4926    -16   -185     13       C  
ATOM   1835  C   ALA A 250      51.332 -59.607 -23.894  1.00 31.66           C  
ANISOU 1835  C   ALA A 250     3363   3730   4935    -12   -210     11       C  
ATOM   1836  O   ALA A 250      51.694 -59.844 -25.063  1.00 31.67           O  
ANISOU 1836  O   ALA A 250     3369   3725   4938      9   -214      5       O  
ATOM   1837  CB  ALA A 250      53.101 -58.936 -22.260  1.00 31.58           C  
ANISOU 1837  CB  ALA A 250     3352   3711   4933    -29   -196     15       C  
ATOM   1838  N   ALA A 251      50.423 -60.339 -23.243  1.00 31.73           N  
ANISOU 1838  N   ALA A 251     3370   3743   4941    -35   -227     17       N  
ATOM   1839  CA  ALA A 251      49.764 -61.464 -23.910  1.00 31.82           C  
ANISOU 1839  CA  ALA A 251     3385   3750   4952    -33   -252     17       C  
ATOM   1840  C   ALA A 251      48.898 -60.993 -25.060  1.00 31.82           C  
ANISOU 1840  C   ALA A 251     3383   3759   4949    -13   -243     13       C  
ATOM   1841  O   ALA A 251      48.893 -61.604 -26.137  1.00 31.87           O  
ANISOU 1841  O   ALA A 251     3395   3757   4954      2   -257      9       O  
ATOM   1842  CB  ALA A 251      48.934 -62.299 -22.927  1.00 31.91           C  
ANISOU 1842  CB  ALA A 251     3396   3766   4960    -65   -271     25       C  
ATOM   1843  N   VAL A 252      48.123 -59.944 -24.812  1.00 31.80           N  
ANISOU 1843  N   VAL A 252     3369   3770   4943    -15   -223     14       N  
ATOM   1844  CA  VAL A 252      47.256 -59.379 -25.846  1.00 31.83           C  
ANISOU 1844  CA  VAL A 252     3368   3779   4944      2   -216     11       C  
ATOM   1845  C   VAL A 252      48.077 -58.858 -27.018  1.00 31.78           C  
ANISOU 1845  C   VAL A 252     3370   3767   4937     30   -207      6       C  
ATOM   1846  O   VAL A 252      47.735 -59.098 -28.197  1.00 31.83           O  
ANISOU 1846  O   VAL A 252     3383   3771   4940     47   -215      4       O  
ATOM   1847  CB  VAL A 252      46.347 -58.275 -25.235  1.00 31.83           C  
ANISOU 1847  CB  VAL A 252     3353   3795   4945     -4   -196     11       C  
ATOM   1848  CG1 VAL A 252      45.651 -57.482 -26.333  1.00 31.86           C  
ANISOU 1848  CG1 VAL A 252     3353   3801   4949     17   -189      8       C  
ATOM   1849  CG2 VAL A 252      45.312 -58.945 -24.351  1.00 31.93           C  
ANISOU 1849  CG2 VAL A 252     3357   3816   4956    -32   -207     13       C  
ATOM   1850  N   LYS A 253      49.179 -58.163 -26.695  1.00 31.70           N  
ANISOU 1850  N   LYS A 253     3362   3753   4928     34   -189      5       N  
ATOM   1851  CA  LYS A 253      50.086 -57.656 -27.716  1.00 31.67           C  
ANISOU 1851  CA  LYS A 253     3366   3744   4923     57   -178      1       C  
ATOM   1852  C   LYS A 253      50.591 -58.766 -28.620  1.00 31.73           C  
ANISOU 1852  C   LYS A 253     3384   3742   4929     68   -196     -4       C  
ATOM   1853  O   LYS A 253      50.654 -58.597 -29.850  1.00 31.77           O  
ANISOU 1853  O   LYS A 253     3396   3746   4928     87   -193     -8       O  
ATOM   1854  CB  LYS A 253      51.309 -56.978 -27.068  1.00 31.59           C  
ANISOU 1854  CB  LYS A 253     3354   3731   4917     56   -160      0       C  
ATOM   1855  CG  LYS A 253      52.250 -56.405 -28.107  1.00 31.58           C  
ANISOU 1855  CG  LYS A 253     3360   3726   4912     77   -146     -3       C  
ATOM   1856  CD  LYS A 253      53.442 -55.618 -27.494  1.00 31.51           C  
ANISOU 1856  CD  LYS A 253     3348   3714   4908     75   -127     -3       C  
ATOM   1857  CE  LYS A 253      52.984 -54.447 -26.671  1.00 31.46           C  
ANISOU 1857  CE  LYS A 253     3333   3715   4902     67   -110      2       C  
ATOM   1858  NZ  LYS A 253      54.172 -53.643 -26.266  1.00 31.40           N  
ANISOU 1858  NZ  LYS A 253     3325   3704   4899     68    -92      2       N  
ATOM   1859  N   ALA A 254      51.002 -59.874 -28.006  1.00 31.75           N  
ANISOU 1859  N   ALA A 254     3389   3736   4938     55   -215     -5       N  
ATOM   1860  CA  ALA A 254      51.514 -61.036 -28.740  1.00 31.83           C  
ANISOU 1860  CA  ALA A 254     3407   3734   4949     65   -235    -12       C  
ATOM   1861  C   ALA A 254      50.411 -61.654 -29.624  1.00 31.91           C  
ANISOU 1861  C   ALA A 254     3423   3747   4954     70   -253    -13       C  
ATOM   1862  O   ALA A 254      50.644 -61.949 -30.807  1.00 31.98           O  
ANISOU 1862  O   ALA A 254     3440   3751   4957     88   -257    -21       O  
ATOM   1863  CB  ALA A 254      52.085 -62.090 -27.759  1.00 31.85           C  
ANISOU 1863  CB  ALA A 254     3411   3726   4963     48   -257    -11       C  
ATOM   1864  N   GLY A 255      49.224 -61.847 -29.037  1.00 31.93           N  
ANISOU 1864  N   GLY A 255     3419   3756   4956     53   -263     -5       N  
ATOM   1865  CA  GLY A 255      48.082 -62.364 -29.783  1.00 32.02           C  
ANISOU 1865  CA  GLY A 255     3433   3769   4962     56   -279     -4       C  
ATOM   1866  C   GLY A 255      47.722 -61.521 -31.004  1.00 32.03           C  
ANISOU 1866  C   GLY A 255     3437   3776   4956     77   -266     -7       C  
ATOM   1867  O   GLY A 255      47.379 -62.075 -32.053  1.00 32.12           O  
ANISOU 1867  O   GLY A 255     3457   3784   4962     88   -281    -11       O  
ATOM   1868  N   ALA A 256      47.840 -60.193 -30.862  1.00 31.96           N  
ANISOU 1868  N   ALA A 256     3423   3775   4946     82   -241     -5       N  
ATOM   1869  CA  ALA A 256      47.559 -59.272 -31.954  1.00 31.99           C  
ANISOU 1869  CA  ALA A 256     3430   3781   4942    100   -229     -5       C  
ATOM   1870  C   ALA A 256      48.460 -59.562 -33.145  1.00 32.04           C  
ANISOU 1870  C   ALA A 256     3451   3781   4939    117   -230    -13       C  
ATOM   1871  O   ALA A 256      47.979 -59.593 -34.289  1.00 32.13           O  
ANISOU 1871  O   ALA A 256     3472   3792   4941    129   -237    -14       O  
ATOM   1872  CB  ALA A 256      47.660 -57.812 -31.506  1.00 31.92           C  
ANISOU 1872  CB  ALA A 256     3412   3779   4934    101   -204     -1       C  
ATOM   1873  N   CYS A 257      49.735 -59.827 -32.861  1.00 32.00           N  
ANISOU 1873  N   CYS A 257     3449   3771   4938    118   -223    -19       N  
ATOM   1874  CA  CYS A 257      50.735 -60.185 -33.886  1.00 32.07           C  
ANISOU 1874  CA  CYS A 257     3469   3774   4940    133   -221    -30       C  
ATOM   1875  C   CYS A 257      50.500 -61.528 -34.559  1.00 32.18           C  
ANISOU 1875  C   CYS A 257     3492   3781   4953    137   -247    -38       C  
ATOM   1876  O   CYS A 257      50.968 -61.754 -35.692  1.00 32.28           O  
ANISOU 1876  O   CYS A 257     3516   3792   4956    151   -246    -49       O  
ATOM   1877  CB  CYS A 257      52.104 -60.194 -33.266  1.00 32.02           C  
ANISOU 1877  CB  CYS A 257     3458   3762   4942    132   -210    -36       C  
ATOM   1878  SG  CYS A 257      52.516 -58.564 -32.777  1.00 31.91           S  
ANISOU 1878  SG  CYS A 257     3438   3756   4928    131   -179    -28       S  
ATOM   1879  N   MET A 258      49.788 -62.415 -33.867  1.00 32.19           N  
ANISOU 1879  N   MET A 258     3489   3778   4961    123   -270    -34       N  
ATOM   1880  CA  MET A 258      49.471 -63.733 -34.443  1.00 32.31           C  
ANISOU 1880  CA  MET A 258     3512   3785   4976    126   -298    -41       C  
ATOM   1881  C   MET A 258      48.384 -63.718 -35.525  1.00 32.39           C  
ANISOU 1881  C   MET A 258     3531   3800   4976    133   -308    -39       C  
ATOM   1882  O   MET A 258      48.190 -64.722 -36.208  1.00 33.15           O  
ANISOU 1882  O   MET A 258     3636   3889   5068    138   -329    -47       O  
ATOM   1883  CB  MET A 258      49.087 -64.754 -33.362  1.00 32.30           C  
ANISOU 1883  CB  MET A 258     3506   3778   4988    106   -323    -36       C  
ATOM   1884  CG  MET A 258      50.186 -65.123 -32.359  1.00 32.26           C  
ANISOU 1884  CG  MET A 258     3497   3764   4996     97   -324    -38       C  
ATOM   1885  SD  MET A 258      51.784 -65.673 -33.003  1.00 33.16           S  
ANISOU 1885  SD  MET A 258     3617   3865   5116    116   -324    -58       S  
ATOM   1886  CE  MET A 258      52.774 -64.174 -33.109  1.00 32.73           C  
ANISOU 1886  CE  MET A 258     3558   3820   5057    126   -284    -59       C  
ATOM   1887  N   LEU A 259      47.672 -62.609 -35.698  1.00 32.36           N  
ANISOU 1887  N   LEU A 259     3524   3806   4965    135   -294    -30       N  
ATOM   1888  CA  LEU A 259      46.500 -62.663 -36.553  1.00 34.16           C  
ANISOU 1888  CA  LEU A 259     3757   4035   5185    139   -308    -27       C  
ATOM   1889  C   LEU A 259      46.771 -62.625 -38.050  1.00 35.73           C  
ANISOU 1889  C   LEU A 259     3974   4233   5368    156   -307    -35       C  
ATOM   1890  O   LEU A 259      45.990 -63.181 -38.823  1.00 37.47           O  
ANISOU 1890  O   LEU A 259     4202   4451   5582    159   -328    -35       O  
ATOM   1891  CB  LEU A 259      45.500 -61.577 -36.162  1.00 33.43           C  
ANISOU 1891  CB  LEU A 259     3653   3952   5096    134   -299    -15       C  
ATOM   1892  CG  LEU A 259      44.888 -61.688 -34.759  1.00 32.35           C  
ANISOU 1892  CG  LEU A 259     3497   3819   4972    114   -302     -8       C  
ATOM   1893  CD1 LEU A 259      43.780 -60.689 -34.662  1.00 33.07           C  
ANISOU 1893  CD1 LEU A 259     3577   3919   5067    113   -295     -1       C  
ATOM   1894  CD2 LEU A 259      44.347 -63.089 -34.387  1.00 32.41           C  
ANISOU 1894  CD2 LEU A 259     3504   3822   4985    100   -330     -8       C  
ATOM   1895  N   ASP A 260      47.866 -61.972 -38.449  1.00 36.10           N  
ANISOU 1895  N   ASP A 260     4026   4282   5407    166   -284    -41       N  
ATOM   1896  CA  ASP A 260      48.055 -61.496 -39.823  1.00 36.10           C  
ANISOU 1896  CA  ASP A 260     4043   4285   5389    178   -276    -45       C  
ATOM   1897  C   ASP A 260      46.745 -60.928 -40.378  1.00 37.27           C  
ANISOU 1897  C   ASP A 260     4194   4435   5530    179   -286    -33       C  
ATOM   1898  O   ASP A 260      46.203 -61.406 -41.381  1.00 39.96           O  
ANISOU 1898  O   ASP A 260     4548   4773   5859    184   -304    -36       O  
ATOM   1899  CB  ASP A 260      48.619 -62.603 -40.734  1.00 36.31           C  
ANISOU 1899  CB  ASP A 260     4083   4306   5406    187   -287    -62       C  
ATOM   1900  CG  ASP A 260      50.118 -62.799 -40.556  1.00 39.82           C  
ANISOU 1900  CG  ASP A 260     4526   4749   5854    191   -270    -76       C  
ATOM   1901  OD1 ASP A 260      50.733 -62.041 -39.777  1.00 39.16           O  
ANISOU 1901  OD1 ASP A 260     4431   4668   5778    187   -250    -71       O  
ATOM   1902  OD2 ASP A 260      50.678 -63.700 -41.201  1.00 39.90           O  
ANISOU 1902  OD2 ASP A 260     4544   4755   5860    198   -277    -93       O  
ATOM   1903  N   GLY A 261      46.206 -59.929 -39.690  1.00 36.96           N  
ANISOU 1903  N   GLY A 261     4142   4400   5499    174   -277    -21       N  
ATOM   1904  CA  GLY A 261      44.951 -59.329 -40.122  1.00 38.65           C  
ANISOU 1904  CA  GLY A 261     4356   4616   5712    175   -288    -11       C  
ATOM   1905  C   GLY A 261      44.347 -58.542 -39.000  1.00 37.07           C  
ANISOU 1905  C   GLY A 261     4135   4419   5529    167   -280     -2       C  
ATOM   1906  O   GLY A 261      44.910 -58.485 -37.899  1.00 37.44           O  
ANISOU 1906  O   GLY A 261     4170   4469   5586    159   -267     -3       O  
ATOM   1907  N   GLY A 262      43.191 -57.954 -39.277  1.00 38.02           N  
ANISOU 1907  N   GLY A 262     4251   4540   5653    169   -290      5       N  
ATOM   1908  CA  GLY A 262      42.444 -57.203 -38.277  1.00 37.64           C  
ANISOU 1908  CA  GLY A 262     4181   4497   5623    162   -284     10       C  
ATOM   1909  C   GLY A 262      42.958 -55.800 -38.025  1.00 36.28           C  
ANISOU 1909  C   GLY A 262     4006   4326   5453    166   -260     14       C  
ATOM   1910  O   GLY A 262      42.489 -55.138 -37.103  1.00 36.77           O  
ANISOU 1910  O   GLY A 262     4048   4391   5530    161   -252     16       O  
ATOM   1911  N   ASN A 263      43.910 -55.332 -38.835  1.00 34.69           N  
ANISOU 1911  N   ASN A 263     3821   4122   5236    175   -248     14       N  
ATOM   1912  CA  ASN A 263      44.419 -53.956 -38.688  1.00 33.15           C  
ANISOU 1912  CA  ASN A 263     3625   3926   5041    178   -227     19       C  
ATOM   1913  C   ASN A 263      44.883 -53.636 -37.275  1.00 32.40           C
[truncated: 1,713,070 more chars]
