# Supplementary material for: Using structure prediction of negative sense RNA virus nucleoproteins to assess evolutionary relationships
Source: bioRxiv. 2024 May 22:2024.02.16.580771. Originally published 2024 Feb 17. Preprint. [Version 2] doi: 10.1101/2024.02.16.580771 (PMC10888975; doi:10.1101/2024.02.16.580771)
Supplement: Supplement 3 — Supplementary File 1: Initial Dataset NP PDBs (.pdb files) [file media-3.zip › Initial Dataset NP PDBs/4XZA.pdb]

HEADER    RNA BINDING PROTEIN                     04-FEB-15   4XZA              
TITLE     THE CRYSTAL STRUCTURE OF ERVE VIRUS NUCLEOPROTEIN                     
COMPND    MOL_ID: 1;                                                            
COMPND   2 MOLECULE: NUCLEOPROTEIN;                                             
COMPND   3 CHAIN: A, B;                                                         
COMPND   4 FRAGMENT: HEAD DOMAIN (UNP RESIDUES 1-482);                          
COMPND   5 ENGINEERED: YES                                                      
SOURCE    MOL_ID: 1;                                                            
SOURCE   2 ORGANISM_SCIENTIFIC: ERVE VIRUS;                                     
SOURCE   3 ORGANISM_TAXID: 248062;                                              
SOURCE   4 EXPRESSION_SYSTEM: ESCHERICHIA COLI;                                 
SOURCE   5 EXPRESSION_SYSTEM_TAXID: 562                                         
KEYWDS    NUCLEOPROTEIN, ERVE VIRUS, RNA BINDING PROTEIN                        
EXPDTA    X-RAY DIFFRACTION                                                     
AUTHOR    Y.GUO,W.WANG,X.LIU,X.WANG,J.WANG,T.HUO,B.LIU                          
REVDAT   3   05-FEB-20 4XZA    1       JRNL   REMARK                            
REVDAT   2   18-NOV-15 4XZA    1       JRNL                                     
REVDAT   1   02-SEP-15 4XZA    0                                                
JRNL        AUTH   W.WANG,X.LIU,X.WANG,H.DONG,C.MA,J.WANG,B.LIU,Y.MAO,Y.WANG,   
JRNL        AUTH 2 T.LI,C.YANG,Y.GUO                                            
JRNL        TITL   STRUCTURAL AND FUNCTIONAL DIVERSITY OF NAIROVIRUS-ENCODED    
JRNL        TITL 2 NUCLEOPROTEINS.                                              
JRNL        REF    J.VIROL.                      V.  89 11740 2015              
JRNL        REFN                   ESSN 1098-5514                               
JRNL        PMID   26246561                                                     
JRNL        DOI    10.1128/JVI.01680-15                                         
REMARK   2                                                                      
REMARK   2 RESOLUTION.    1.80 ANGSTROMS.                                       
REMARK   3                                                                      
REMARK   3 REFINEMENT.                                                          
REMARK   3   PROGRAM     : PHENIX (PHENIX.REFINE: 1.9_1692)                     
REMARK   3   AUTHORS     : PAUL ADAMS,PAVEL AFONINE,VINCENT CHEN,IAN            
REMARK   3               : DAVIS,KRESHNA GOPAL,RALF GROSSE-KUNSTLEVE,           
REMARK   3               : LI-WEI HUNG,ROBERT IMMORMINO,TOM IOERGER,            
REMARK   3               : AIRLIE MCCOY,ERIK MCKEE,NIGEL MORIARTY,              
REMARK   3               : REETAL PAI,RANDY READ,JANE RICHARDSON,               
REMARK   3               : DAVID RICHARDSON,TOD ROMO,JIM SACCHETTINI,           
REMARK   3               : NICHOLAS SAUTER,JACOB SMITH,LAURENT                  
REMARK   3               : STORONI,TOM TERWILLIGER,PETER ZWART                  
REMARK   3                                                                      
REMARK   3    REFINEMENT TARGET : ML                                            
REMARK   3                                                                      
REMARK   3  DATA USED IN REFINEMENT.                                            
REMARK   3   RESOLUTION RANGE HIGH (ANGSTROMS) : 1.80                           
REMARK   3   RESOLUTION RANGE LOW  (ANGSTROMS) : 46.04                          
REMARK   3   MIN(FOBS/SIGMA_FOBS)              : 1.360                          
REMARK   3   COMPLETENESS FOR RANGE        (%) : 99.5                           
REMARK   3   NUMBER OF REFLECTIONS             : 61367                          
REMARK   3                                                                      
REMARK   3  FIT TO DATA USED IN REFINEMENT.                                     
REMARK   3   R VALUE     (WORKING + TEST SET) : 0.169                           
REMARK   3   R VALUE            (WORKING SET) : 0.168                           
REMARK   3   FREE R VALUE                     : 0.202                           
REMARK   3   FREE R VALUE TEST SET SIZE   (%) : 3.240                           
REMARK   3   FREE R VALUE TEST SET COUNT      : 1990                            
REMARK   3                                                                      
REMARK   3  FIT TO DATA USED IN REFINEMENT (IN BINS).                           
REMARK   3   BIN  RESOLUTION RANGE  COMPL.    NWORK NFREE   RWORK  RFREE        
REMARK   3     1 46.0534 -  4.3347    0.98     4236   139  0.1567 0.1659        
REMARK   3     2  4.3347 -  3.4409    0.97     4143   139  0.1475 0.1607        
REMARK   3     3  3.4409 -  3.0061    1.00     4274   141  0.1647 0.2148        
REMARK   3     4  3.0061 -  2.7312    1.00     4253   146  0.1761 0.2240        
REMARK   3     5  2.7312 -  2.5355    1.00     4251   143  0.1736 0.2044        
REMARK   3     6  2.5355 -  2.3860    1.00     4285   144  0.1794 0.2036        
REMARK   3     7  2.3860 -  2.2665    1.00     4253   147  0.1752 0.2325        
REMARK   3     8  2.2665 -  2.1679    1.00     4251   135  0.1755 0.2366        
REMARK   3     9  2.1679 -  2.0844    1.00     4226   142  0.1819 0.2395        
REMARK   3    10  2.0844 -  2.0125    1.00     4245   137  0.1764 0.2386        
REMARK   3    11  2.0125 -  1.9496    1.00     4279   148  0.1796 0.2257        
REMARK   3    12  1.9496 -  1.8938    1.00     4267   141  0.1947 0.2374        
REMARK   3    13  1.8938 -  1.8440    1.00     4208   151  0.1977 0.2684        
REMARK   3    14  1.8440 -  1.7990    0.99     4206   137  0.2103 0.2693        
REMARK   3                                                                      
REMARK   3  BULK SOLVENT MODELLING.                                             
REMARK   3   METHOD USED        : FLAT BULK SOLVENT MODEL                       
REMARK   3   SOLVENT RADIUS     : 1.11                                          
REMARK   3   SHRINKAGE RADIUS   : 0.90                                          
REMARK   3   K_SOL              : NULL                                          
REMARK   3   B_SOL              : NULL                                          
REMARK   3                                                                      
REMARK   3  ERROR ESTIMATES.                                                    
REMARK   3   COORDINATE ERROR (MAXIMUM-LIKELIHOOD BASED)     : 0.200            
REMARK   3   PHASE ERROR (DEGREES, MAXIMUM-LIKELIHOOD BASED) : 21.510           
REMARK   3                                                                      
REMARK   3  B VALUES.                                                           
REMARK   3   FROM WILSON PLOT           (A**2) : NULL                           
REMARK   3   MEAN B VALUE      (OVERALL, A**2) : NULL                           
REMARK   3   OVERALL ANISOTROPIC B VALUE.                                       
REMARK   3    B11 (A**2) : NULL                                                 
REMARK   3    B22 (A**2) : NULL                                                 
REMARK   3    B33 (A**2) : NULL                                                 
REMARK   3    B12 (A**2) : NULL                                                 
REMARK   3    B13 (A**2) : NULL                                                 
REMARK   3    B23 (A**2) : NULL                                                 
REMARK   3                                                                      
REMARK   3  TWINNING INFORMATION.                                               
REMARK   3   FRACTION: NULL                                                     
REMARK   3   OPERATOR: NULL                                                     
REMARK   3                                                                      
REMARK   3  DEVIATIONS FROM IDEAL VALUES.                                       
REMARK   3                 RMSD          COUNT                                  
REMARK   3   BOND      :  0.006           5867                                  
REMARK   3   ANGLE     :  0.992           7930                                  
REMARK   3   CHIRALITY :  0.038            887                                  
REMARK   3   PLANARITY :  0.005           1015                                  
REMARK   3   DIHEDRAL  : 13.985           2151                                  
REMARK   3                                                                      
REMARK   3  TLS DETAILS                                                         
REMARK   3   NUMBER OF TLS GROUPS  : NULL                                       
REMARK   3                                                                      
REMARK   3  NCS DETAILS                                                         
REMARK   3   NUMBER OF NCS GROUPS : NULL                                        
REMARK   3                                                                      
REMARK   3  OTHER REFINEMENT REMARKS: NULL                                      
REMARK   4                                                                      
REMARK   4 4XZA COMPLIES WITH FORMAT V. 3.30, 13-JUL-11                         
REMARK 100                                                                      
REMARK 100 THIS ENTRY HAS BEEN PROCESSED BY PDBJ ON 12-FEB-15.                  
REMARK 100 THE DEPOSITION ID IS D_1000206582.                                   
REMARK 200                                                                      
REMARK 200 EXPERIMENTAL DETAILS                                                 
REMARK 200  EXPERIMENT TYPE                : X-RAY DIFFRACTION                  
REMARK 200  DATE OF DATA COLLECTION        : 22-JAN-14                          
REMARK 200  TEMPERATURE           (KELVIN) : 100                                
REMARK 200  PH                             : NULL                               
REMARK 200  NUMBER OF CRYSTALS USED        : NULL                               
REMARK 200                                                                      
REMARK 200  SYNCHROTRON              (Y/N) : Y                                  
REMARK 200  RADIATION SOURCE               : PHOTON FACTORY                     
REMARK 200  BEAMLINE                       : BL-5A                              
REMARK 200  X-RAY GENERATOR MODEL          : NULL                               
REMARK 200  MONOCHROMATIC OR LAUE    (M/L) : M                                  
REMARK 200  WAVELENGTH OR RANGE        (A) : 1.00                               
REMARK 200  MONOCHROMATOR                  : NULL                               
REMARK 200  OPTICS                         : NULL                               
REMARK 200                                                                      
REMARK 200  DETECTOR TYPE                  : CCD                                
REMARK 200  DETECTOR MANUFACTURER          : ADSC QUANTUM 315                   
REMARK 200  INTENSITY-INTEGRATION SOFTWARE : HKL-2000                           
REMARK 200  DATA SCALING SOFTWARE          : SCALEPACK                          
REMARK 200                                                                      
REMARK 200  NUMBER OF UNIQUE REFLECTIONS   : 61401                              
REMARK 200  RESOLUTION RANGE HIGH      (A) : 1.800                              
REMARK 200  RESOLUTION RANGE LOW       (A) : 50.000                             
REMARK 200  REJECTION CRITERIA  (SIGMA(I)) : NULL                               
REMARK 200                                                                      
REMARK 200 OVERALL.                                                             
REMARK 200  COMPLETENESS FOR RANGE     (%) : 99.6                               
REMARK 200  DATA REDUNDANCY                : 3.700                              
REMARK 200  R MERGE                    (I) : NULL                               
REMARK 200  R SYM                      (I) : NULL                               
REMARK 200  <I/SIGMA(I)> FOR THE DATA SET  : 14.7600                            
REMARK 200                                                                      
REMARK 200 IN THE HIGHEST RESOLUTION SHELL.                                     
REMARK 200  HIGHEST RESOLUTION SHELL, RANGE HIGH (A) : NULL                     
REMARK 200  HIGHEST RESOLUTION SHELL, RANGE LOW  (A) : NULL                     
REMARK 200  COMPLETENESS FOR SHELL     (%) : NULL                               
REMARK 200  DATA REDUNDANCY IN SHELL       : NULL                               
REMARK 200  R MERGE FOR SHELL          (I) : NULL                               
REMARK 200  R SYM FOR SHELL            (I) : NULL                               
REMARK 200  <I/SIGMA(I)> FOR SHELL         : NULL                               
REMARK 200                                                                      
REMARK 200 DIFFRACTION PROTOCOL: SINGLE WAVELENGTH                              
REMARK 200 METHOD USED TO DETERMINE THE STRUCTURE: MOLECULAR REPLACEMENT        
REMARK 200 SOFTWARE USED: PHASER                                                
REMARK 200 STARTING MODEL: 3U3I                                                 
REMARK 200                                                                      
REMARK 200 REMARK: NULL                                                         
REMARK 280                                                                      
REMARK 280 CRYSTAL                                                              
REMARK 280 SOLVENT CONTENT, VS   (%): NULL                                      
REMARK 280 MATTHEWS COEFFICIENT, VM (ANGSTROMS**3/DA): NULL                     
REMARK 280                                                                      
REMARK 280 CRYSTALLIZATION CONDITIONS: 1% TRYPTONE,0.05M HEPES,20% PEG 3350,    
REMARK 280  VAPOR DIFFUSION, HANGING DROP, TEMPERATURE 289K                     
REMARK 290                                                                      
REMARK 290 CRYSTALLOGRAPHIC SYMMETRY                                            
REMARK 290 SYMMETRY OPERATORS FOR SPACE GROUP: P 1 21 1                         
REMARK 290                                                                      
REMARK 290      SYMOP   SYMMETRY                                                
REMARK 290     NNNMMM   OPERATOR                                                
REMARK 290       1555   X,Y,Z                                                   
REMARK 290       2555   -X,Y+1/2,-Z                                             
REMARK 290                                                                      
REMARK 290     WHERE NNN -> OPERATOR NUMBER                                     
REMARK 290           MMM -> TRANSLATION VECTOR                                  
REMARK 290                                                                      
REMARK 290 CRYSTALLOGRAPHIC SYMMETRY TRANSFORMATIONS                            
REMARK 290 THE FOLLOWING TRANSFORMATIONS OPERATE ON THE ATOM/HETATM             
REMARK 290 RECORDS IN THIS ENTRY TO PRODUCE CRYSTALLOGRAPHICALLY                
REMARK 290 RELATED MOLECULES.                                                   
REMARK 290   SMTRY1   1  1.000000  0.000000  0.000000        0.00000            
REMARK 290   SMTRY2   1  0.000000  1.000000  0.000000        0.00000            
REMARK 290   SMTRY3   1  0.000000  0.000000  1.000000        0.00000            
REMARK 290   SMTRY1   2 -1.000000  0.000000  0.000000        0.00000            
REMARK 290   SMTRY2   2  0.000000  1.000000  0.000000       52.14300            
REMARK 290   SMTRY3   2  0.000000  0.000000 -1.000000        0.00000            
REMARK 290                                                                      
REMARK 290 REMARK: NULL                                                         
REMARK 300                                                                      
REMARK 300 BIOMOLECULE: 1                                                       
REMARK 300 SEE REMARK 350 FOR THE AUTHOR PROVIDED AND/OR PROGRAM                
REMARK 300 GENERATED ASSEMBLY INFORMATION FOR THE STRUCTURE IN                  
REMARK 300 THIS ENTRY. THE REMARK MAY ALSO PROVIDE INFORMATION ON               
REMARK 300 BURIED SURFACE AREA.                                                 
REMARK 350                                                                      
REMARK 350 COORDINATES FOR A COMPLETE MULTIMER REPRESENTING THE KNOWN           
REMARK 350 BIOLOGICALLY SIGNIFICANT OLIGOMERIZATION STATE OF THE                
REMARK 350 MOLECULE CAN BE GENERATED BY APPLYING BIOMT TRANSFORMATIONS          
REMARK 350 GIVEN BELOW.  BOTH NON-CRYSTALLOGRAPHIC AND                          
REMARK 350 CRYSTALLOGRAPHIC OPERATIONS ARE GIVEN.                               
REMARK 350                                                                      
REMARK 350 BIOMOLECULE: 1                                                       
REMARK 350 AUTHOR DETERMINED BIOLOGICAL UNIT: DIMERIC                           
REMARK 350 SOFTWARE DETERMINED QUATERNARY STRUCTURE: DIMERIC                    
REMARK 350 SOFTWARE USED: PISA                                                  
REMARK 350 TOTAL BURIED SURFACE AREA: 2020 ANGSTROM**2                          
REMARK 350 SURFACE AREA OF THE COMPLEX: 29080 ANGSTROM**2                       
REMARK 350 CHANGE IN SOLVENT FREE ENERGY: -14.0 KCAL/MOL                        
REMARK 350 APPLY THE FOLLOWING TO CHAINS: A, B                                  
REMARK 350   BIOMT1   1  1.000000  0.000000  0.000000        0.00000            
REMARK 350   BIOMT2   1  0.000000  1.000000  0.000000        0.00000            
REMARK 350   BIOMT3   1  0.000000  0.000000  1.000000        0.00000            
REMARK 465                                                                      
REMARK 465 MISSING RESIDUES                                                     
REMARK 465 THE FOLLOWING RESIDUES WERE NOT LOCATED IN THE                       
REMARK 465 EXPERIMENT. (M=MODEL NUMBER; RES=RESIDUE NAME; C=CHAIN               
REMARK 465 IDENTIFIER; SSSEQ=SEQUENCE NUMBER; I=INSERTION CODE.)                
REMARK 465                                                                      
REMARK 465   M RES C SSSEQI                                                     
REMARK 465     GLY A     9                                                      
REMARK 465     ARG A    10                                                      
REMARK 465     GLY A   182                                                      
REMARK 465     GLY A   183                                                      
REMARK 465     GLY A   184                                                      
REMARK 465     PRO A   185                                                      
REMARK 465     LYS A   186                                                      
REMARK 465     ARG A   187                                                      
REMARK 465     GLY A   188                                                      
REMARK 465     VAL A   189                                                      
REMARK 465     SER A   190                                                      
REMARK 465     GLU A   191                                                      
REMARK 465     GLU A   192                                                      
REMARK 465     HIS A   193                                                      
REMARK 465     VAL A   194                                                      
REMARK 465     ARG A   195                                                      
REMARK 465     CYS A   196                                                      
REMARK 465     CYS A   197                                                      
REMARK 465     VAL A   198                                                      
REMARK 465     ASP A   199                                                      
REMARK 465     ILE A   200                                                      
REMARK 465     MET A   201                                                      
REMARK 465     ASN A   202                                                      
REMARK 465     GLY A   203                                                      
REMARK 465     ASN A   204                                                      
REMARK 465     LEU A   205                                                      
REMARK 465     SER A   206                                                      
REMARK 465     ALA A   207                                                      
REMARK 465     LEU A   208                                                      
REMARK 465     ILE A   209                                                      
REMARK 465     ASN A   210                                                      
REMARK 465     PRO A   211                                                      
REMARK 465     ALA A   212                                                      
REMARK 465     TRP A   213                                                      
REMARK 465     GLY A   214                                                      
REMARK 465     ASP A   215                                                      
REMARK 465     ILE A   216                                                      
REMARK 465     ASP A   217                                                      
REMARK 465     LYS A   218                                                      
REMARK 465     LYS A   219                                                      
REMARK 465     ASN A   220                                                      
REMARK 465     LYS A   221                                                      
REMARK 465     ASN A   222                                                      
REMARK 465     GLY A   223                                                      
REMARK 465     LEU A   224                                                      
REMARK 465     MET A   225                                                      
REMARK 465     LEU A   226                                                      
REMARK 465     LEU A   227                                                      
REMARK 465     THR A   228                                                      
REMARK 465     THR A   229                                                      
REMARK 465     GLY A   230                                                      
REMARK 465     ILE A   231                                                      
REMARK 465     ALA A   232                                                      
REMARK 465     LYS A   233                                                      
REMARK 465     LEU A   234                                                      
REMARK 465     ARG A   235                                                      
REMARK 465     GLU A   236                                                      
REMARK 465     LEU A   237                                                      
REMARK 465     TYR A   238                                                      
REMARK 465     GLY A   239                                                      
REMARK 465     PRO A   240                                                      
REMARK 465     ALA A   241                                                      
REMARK 465     ALA A   242                                                      
REMARK 465     MET A   243                                                      
REMARK 465     VAL A   244                                                      
REMARK 465     LYS A   245                                                      
REMARK 465     VAL A   246                                                      
REMARK 465     GLN A   247                                                      
REMARK 465     GLN A   248                                                      
REMARK 465     ALA A   249                                                      
REMARK 465     ALA A   250                                                      
REMARK 465     ASP A   251                                                      
REMARK 465     LYS A   252                                                      
REMARK 465     PHE A   253                                                      
REMARK 465     GLY A   254                                                      
REMARK 465     GLU A   255                                                      
REMARK 465     TRP A   256                                                      
REMARK 465     GLY A   257                                                      
REMARK 465     LYS A   258                                                      
REMARK 465     ALA A   259                                                      
REMARK 465     GLN A   260                                                      
REMARK 465     ASP A   261                                                      
REMARK 465     VAL A   262                                                      
REMARK 465     LEU A   263                                                      
REMARK 465     ASP A   264                                                      
REMARK 465     GLN A   265                                                      
REMARK 465     SER A   266                                                      
REMARK 465     ARG A   267                                                      
REMARK 465     VAL A   268                                                      
REMARK 465     GLN A   269                                                      
REMARK 465     GLU A   270                                                      
REMARK 465     ILE A   271                                                      
REMARK 465     HIS A   272                                                      
REMARK 465     GLN A   273                                                      
REMARK 465     VAL A   274                                                      
REMARK 465     LEU A   275                                                      
REMARK 465     LEU A   276                                                      
REMARK 465     LYS A   277                                                      
REMARK 465     SER A   278                                                      
REMARK 465     ILE A   279                                                      
REMARK 465     ALA A   280                                                      
REMARK 465     GLU A   281                                                      
REMARK 465     SER A   282                                                      
REMARK 465     THR A   283                                                      
REMARK 465     SER A   284                                                      
REMARK 465     LEU A   285                                                      
REMARK 465     GLY A   286                                                      
REMARK 465     GLY A   287                                                      
REMARK 465     GLY A   288                                                      
REMARK 465     ALA A   289                                                      
REMARK 465     ALA A   290                                                      
REMARK 465     ASP A   478                                                      
REMARK 465     PRO A   479                                                      
REMARK 465     PRO A   480                                                      
REMARK 465     LYS A   481                                                      
REMARK 465     ILE A   482                                                      
REMARK 465     ARG B    10                                                      
REMARK 465     GLY B   182                                                      
REMARK 465     GLY B   183                                                      
REMARK 465     GLY B   184                                                      
REMARK 465     PRO B   185                                                      
REMARK 465     LYS B   186                                                      
REMARK 465     ARG B   187                                                      
REMARK 465     GLY B   188                                                      
REMARK 465     VAL B   189                                                      
REMARK 465     SER B   190                                                      
REMARK 465     GLU B   191                                                      
REMARK 465     GLU B   192                                                      
REMARK 465     HIS B   193                                                      
REMARK 465     VAL B   194                                                      
REMARK 465     ARG B   195                                                      
REMARK 465     CYS B   196                                                      
REMARK 465     CYS B   197                                                      
REMARK 465     VAL B   198                                                      
REMARK 465     ASP B   199                                                      
REMARK 465     ILE B   200                                                      
REMARK 465     MET B   201                                                      
REMARK 465     ASN B   202                                                      
REMARK 465     GLY B   203                                                      
REMARK 465     ASN B   204                                                      
REMARK 465     LEU B   205                                                      
REMARK 465     SER B   206                                                      
REMARK 465     ALA B   207                                                      
REMARK 465     LEU B   208                                                      
REMARK 465     ILE B   209                                                      
REMARK 465     ASN B   210                                                      
REMARK 465     PRO B   211                                                      
REMARK 465     ALA B   212                                                      
REMARK 465     TRP B   213                                                      
REMARK 465     GLY B   214                                                      
REMARK 465     ASP B   215                                                      
REMARK 465     ILE B   216                                                      
REMARK 465     ASP B   217                                                      
REMARK 465     LYS B   218                                                      
REMARK 465     LYS B   219                                                      
REMARK 465     ASN B   220                                                      
REMARK 465     LYS B   221                                                      
REMARK 465     ASN B   222                                                      
REMARK 465     GLY B   223                                                      
REMARK 465     LEU B   224                                                      
REMARK 465     MET B   225                                                      
REMARK 465     LEU B   226                                                      
REMARK 465     LEU B   227                                                      
REMARK 465     THR B   228                                                      
REMARK 465     THR B   229                                                      
REMARK 465     GLY B   230                                                      
REMARK 465     ILE B   231                                                      
REMARK 465     ALA B   232                                                      
REMARK 465     LYS B   233                                                      
REMARK 465     LEU B   234                                                      
REMARK 465     ARG B   235                                                      
REMARK 465     GLU B   236                                                      
REMARK 465     LEU B   237                                                      
REMARK 465     TYR B   238                                                      
REMARK 465     GLY B   239                                                      
REMARK 465     PRO B   240                                                      
REMARK 465     ALA B   241                                                      
REMARK 465     ALA B   242                                                      
REMARK 465     MET B   243                                                      
REMARK 465     VAL B   244                                                      
REMARK 465     LYS B   245                                                      
REMARK 465     VAL B   246                                                      
REMARK 465     GLN B   247                                                      
REMARK 465     GLN B   248                                                      
REMARK 465     ALA B   249                                                      
REMARK 465     ALA B   250                                                      
REMARK 465     ASP B   251                                                      
REMARK 465     LYS B   252                                                      
REMARK 465     PHE B   253                                                      
REMARK 465     GLY B   254                                                      
REMARK 465     GLU B   255                                                      
REMARK 465     TRP B   256                                                      
REMARK 465     GLY B   257                                                      
REMARK 465     LYS B   258                                                      
REMARK 465     ALA B   259                                                      
REMARK 465     GLN B   260                                                      
REMARK 465     ASP B   261                                                      
REMARK 465     VAL B   262                                                      
REMARK 465     LEU B   263                                                      
REMARK 465     ASP B   264                                                      
REMARK 465     GLN B   265                                                      
REMARK 465     SER B   266                                                      
REMARK 465     ARG B   267                                                      
REMARK 465     VAL B   268                                                      
REMARK 465     GLN B   269                                                      
REMARK 465     GLU B   270                                                      
REMARK 465     ILE B   271                                                      
REMARK 465     HIS B   272                                                      
REMARK 465     GLN B   273                                                      
REMARK 465     VAL B   274                                                      
REMARK 465     LEU B   275                                                      
REMARK 465     LEU B   276                                                      
REMARK 465     LYS B   277                                                      
REMARK 465     SER B   278                                                      
REMARK 465     ILE B   279                                                      
REMARK 465     ALA B   280                                                      
REMARK 465     GLU B   281                                                      
REMARK 465     SER B   282                                                      
REMARK 465     THR B   283                                                      
REMARK 465     SER B   284                                                      
REMARK 465     LEU B   285                                                      
REMARK 465     GLY B   286                                                      
REMARK 465     GLY B   287                                                      
REMARK 465     GLY B   288                                                      
REMARK 465     ALA B   289                                                      
REMARK 465     ALA B   290                                                      
REMARK 465     VAL B   291                                                      
REMARK 465     PHE B   292                                                      
REMARK 465     ASP B   478                                                      
REMARK 465     PRO B   479                                                      
REMARK 465     PRO B   480                                                      
REMARK 465     LYS B   481                                                      
REMARK 465     ILE B   482                                                      
REMARK 500                                                                      
REMARK 500 GEOMETRY AND STEREOCHEMISTRY                                         
REMARK 500 SUBTOPIC: CLOSE CONTACTS IN SAME ASYMMETRIC UNIT                     
REMARK 500                                                                      
REMARK 500 THE FOLLOWING ATOMS ARE IN CLOSE CONTACT.                            
REMARK 500                                                                      
REMARK 500  ATM1  RES C  SSEQI   ATM2  RES C  SSEQI           DISTANCE          
REMARK 500   OE1  GLN A   295     O    HOH A   666              1.88            
REMARK 500   O    HOH A   787     O    HOH A   806              1.89            
REMARK 500   O    HOH A   826     O    HOH A   833              1.90            
REMARK 500   O    HOH A   789     O    HOH A   826              1.92            
REMARK 500   O    ARG B   181     O    HOH B   806              1.93            
REMARK 500   OE2  GLU A   147     O    HOH A   501              1.93            
REMARK 500   OG   SER B    27     O    HOH B   501              1.99            
REMARK 500   O    VAL A   291     O    HOH A   789              1.99            
REMARK 500   O    HOH B   516     O    HOH B   518              2.00            
REMARK 500   O    HOH B   755     O    HOH B   773              2.01            
REMARK 500   OE1  GLU A    87     O    HOH A   836              2.01            
REMARK 500   OE2  GLU B    87     O    HOH B   695              2.08            
REMARK 500   O    HOH A   817     O    HOH A   835              2.10            
REMARK 500   NZ   LYS A   341     O    HOH A   502              2.11            
REMARK 500   O    HOH B   811     O    HOH B   813              2.12            
REMARK 500   O    HOH A   756     O    HOH A   802              2.13            
REMARK 500   O    ASN B   294     O    HOH B   781              2.14            
REMARK 500   SD   MET A   365     O    HOH B   782              2.14            
REMARK 500   O    HOH B   819     O    HOH B   822              2.15            
REMARK 500   O    HOH A   794     O    HOH A   832              2.15            
REMARK 500   O    HOH A   579     O    HOH A   591              2.16            
REMARK 500   O    VAL B   156     O    HOH B   772              2.18            
REMARK 500   OE2  GLU A   396     O    HOH A   503              2.18            
REMARK 500   O    MET B     1     O    HOH B   760              2.18            
REMARK 500   NE2  GLN B    99     O    HOH B   502              2.19            
REMARK 500                                                                      
REMARK 500 REMARK: NULL                                                         
REMARK 500                                                                      
REMARK 500 GEOMETRY AND STEREOCHEMISTRY                                         
REMARK 500 SUBTOPIC: CLOSE CONTACTS                                             
REMARK 500                                                                      
REMARK 500 THE FOLLOWING ATOMS THAT ARE RELATED BY CRYSTALLOGRAPHIC             
REMARK 500 SYMMETRY ARE IN CLOSE CONTACT.  AN ATOM LOCATED WITHIN 0.15          
REMARK 500 ANGSTROMS OF A SYMMETRY RELATED ATOM IS ASSUMED TO BE ON A           
REMARK 500 SPECIAL POSITION AND IS, THEREFORE, LISTED IN REMARK 375             
REMARK 500 INSTEAD OF REMARK 500.  ATOMS WITH NON-BLANK ALTERNATE               
REMARK 500 LOCATION INDICATORS ARE NOT INCLUDED IN THE CALCULATIONS.            
REMARK 500                                                                      
REMARK 500 DISTANCE CUTOFF:                                                     
REMARK 500 2.2 ANGSTROMS FOR CONTACTS NOT INVOLVING HYDROGEN ATOMS              
REMARK 500 1.6 ANGSTROMS FOR CONTACTS INVOLVING HYDROGEN ATOMS                  
REMARK 500                                                                      
REMARK 500  ATM1  RES C  SSEQI   ATM2  RES C  SSEQI  SSYMOP   DISTANCE          
REMARK 500   O    HOH A   560     O    HOH B   602    -1648     1.90            
REMARK 500   NH1  ARG A   345     O    HOH A   501     1455     2.02            
REMARK 500   O    HOH A   542     O    HOH B   572    -1748     2.12            
REMARK 500   O    HOH A   580     O    HOH B   583    -1647     2.12            
REMARK 500   O    HOH A   717     O    HOH B   611    -1747     2.13            
REMARK 500   O    HOH A   596     O    HOH B   612    -1648     2.18            
REMARK 500                                                                      
REMARK 500 REMARK: NULL                                                         
REMARK 500                                                                      
REMARK 500 GEOMETRY AND STEREOCHEMISTRY                                         
REMARK 500 SUBTOPIC: TORSION ANGLES                                             
REMARK 500                                                                      
REMARK 500 TORSION ANGLES OUTSIDE THE EXPECTED RAMACHANDRAN REGIONS:            
REMARK 500 (M=MODEL NUMBER; RES=RESIDUE NAME; C=CHAIN IDENTIFIER;               
REMARK 500 SSEQ=SEQUENCE NUMBER; I=INSERTION CODE).                             
REMARK 500                                                                      
REMARK 500 STANDARD TABLE:                                                      
REMARK 500 FORMAT:(10X,I3,1X,A3,1X,A1,I4,A1,4X,F7.2,3X,F7.2)                    
REMARK 500                                                                      
REMARK 500 EXPECTED VALUES: GJ KLEYWEGT AND TA JONES (1996). PHI/PSI-           
REMARK 500 CHOLOGY: RAMACHANDRAN REVISITED. STRUCTURE 4, 1395 - 1400            
REMARK 500                                                                      
REMARK 500  M RES CSSEQI        PSI       PHI                                   
REMARK 500    LYS A  54      -51.50   -121.14                                   
REMARK 500    SER A 154     -160.72   -162.06                                   
REMARK 500    LYS A 293      -38.32    -34.67                                   
REMARK 500    ASP A 344       38.85    -93.01                                   
REMARK 500    LEU A 348       96.77    -57.30                                   
REMARK 500    HIS A 394       69.74   -150.85                                   
REMARK 500    SER A 402      119.39   -172.61                                   
REMARK 500    ASP A 440     -118.52     54.96                                   
REMARK 500    GLN A 464       44.25    -89.93                                   
REMARK 500    SER B 154     -159.45   -167.41                                   
REMARK 500    ARG B 334      -75.05   -104.59                                   
REMARK 500    SER B 402      119.45   -166.98                                   
REMARK 500    ASP B 440     -118.19     54.92                                   
REMARK 500    GLN B 464       36.88    -87.96                                   
REMARK 500                                                                      
REMARK 500 REMARK: NULL                                                         
DBREF  4XZA A    1   482  UNP    J3S7E7   J3S7E7_9VIRU     1    482             
DBREF  4XZA B    1   482  UNP    J3S7E7   J3S7E7_9VIRU     1    482             
SEQRES   1 A  482  MET GLU ASN LEU ILE ASP PHE SER GLY ARG ASP GLY LEU          
SEQRES   2 A  482  ASP ARG TRP LEU ARG ALA THR PHE PRO ASP VAL ILE LEU          
SEQRES   3 A  482  SER VAL GLY LEU THR ASN TYR GLY SER LEU MET THR SER          
SEQRES   4 A  482  VAL PRO ASP LEU SER HIS PHE GLU GLN MET ALA ARG GLN          
SEQRES   5 A  482  ALA LYS SER GLU GLN GLU LYS ASP ALA VAL TYR SER LYS          
SEQRES   6 A  482  ALA LEU THR GLU ALA THR ARG LYS ALA ALA PRO ILE ALA          
SEQRES   7 A  482  ALA CYS ALA LEU THR SER SER LYS GLU MET VAL LYS LYS          
SEQRES   8 A  482  GLY LEU GLN TRP PHE GLU ASP GLN ILE ILE SER GLU ASP          
SEQRES   9 A  482  GLY ASN PHE LEU VAL TRP HIS GLN ASN TYR GLU GLN LEU          
SEQRES  10 A  482  LYS LYS ALA PRO PRO SER PHE GLU GLN LEU MET GLY TYR          
SEQRES  11 A  482  GLN MET SER ALA LEU ASN TRP ARG GLN SER VAL GLY TYR          
SEQRES  12 A  482  GLY GLN LEU GLU GLU THR ALA VAL LEU VAL SER GLN VAL          
SEQRES  13 A  482  ILE ALA GLN PHE SER VAL PRO GLY THR LEU VAL VAL THR          
SEQRES  14 A  482  VAL GLN GLU MET ILE LYS ASP MET ILE ALA ARG ARG GLY          
SEQRES  15 A  482  GLY GLY PRO LYS ARG GLY VAL SER GLU GLU HIS VAL ARG          
SEQRES  16 A  482  CYS CYS VAL ASP ILE MET ASN GLY ASN LEU SER ALA LEU          
SEQRES  17 A  482  ILE ASN PRO ALA TRP GLY ASP ILE ASP LYS LYS ASN LYS          
SEQRES  18 A  482  ASN GLY LEU MET LEU LEU THR THR GLY ILE ALA LYS LEU          
SEQRES  19 A  482  ARG GLU LEU TYR GLY PRO ALA ALA MET VAL LYS VAL GLN          
SEQRES  20 A  482  GLN ALA ALA ASP LYS PHE GLY GLU TRP GLY LYS ALA GLN          
SEQRES  21 A  482  ASP VAL LEU ASP GLN SER ARG VAL GLN GLU ILE HIS GLN          
SEQRES  22 A  482  VAL LEU LEU LYS SER ILE ALA GLU SER THR SER LEU GLY          
SEQRES  23 A  482  GLY GLY ALA ALA VAL PHE LYS ASN GLN ILE ALA GLN ILE          
SEQRES  24 A  482  ASP SER VAL PHE SER SER TYR TYR TRP MET TRP ARG ALA          
SEQRES  25 A  482  GLY ILE THR PRO GLU SER PHE PRO LEU LEU SER ASP PHE          
SEQRES  26 A  482  LEU PHE GLU LEU GLY GLN ASN ALA ARG GLY SER ALA LYS          
SEQRES  27 A  482  ILE ILE LYS THR LEU ASP ARG ILE GLY LEU LYS TRP SER          
SEQRES  28 A  482  LYS PRO LEU VAL ASN LEU PHE ALA ASP SER THR PHE LYS          
SEQRES  29 A  482  MET GLY ARG ILE HIS MET HIS PRO ALA ILE LEU THR THR          
SEQRES  30 A  482  GLY ARG LEU ASN GLU MET GLY LEU CYS PHE GLY ILE ILE          
SEQRES  31 A  482  PRO ALA SER HIS PRO GLU SER ALA VAL ASN GLY SER GLY          
SEQRES  32 A  482  PHE ALA LYS ASN ILE LEU ASN VAL ARG THR ASP GLY MET          
SEQRES  33 A  482  ASN PRO SER ALA GLN LEU ILE VAL GLN LEU PHE ASP ILE          
SEQRES  34 A  482  GLN ARG GLN SER ARG THR LEU SER ASP LEU ASP VAL VAL          
SEQRES  35 A  482  SER SER GLU HIS LEU PHE HIS GLN ILE LEU VAL GLY LYS          
SEQRES  36 A  482  ARG THR ALA TYR GLN ASN ALA PHE GLN VAL LYS GLY ASN          
SEQRES  37 A  482  ALA THR ASP THR LYS ILE VAL GLY PHE ASP PRO PRO LYS          
SEQRES  38 A  482  ILE                                                          
SEQRES   1 B  482  MET GLU ASN LEU ILE ASP PHE SER GLY ARG ASP GLY LEU          
SEQRES   2 B  482  ASP ARG TRP LEU ARG ALA THR PHE PRO ASP VAL ILE LEU          
SEQRES   3 B  482  SER VAL GLY LEU THR ASN TYR GLY SER LEU MET THR SER          
SEQRES   4 B  482  VAL PRO ASP LEU SER HIS PHE GLU GLN MET ALA ARG GLN          
SEQRES   5 B  482  ALA LYS SER GLU GLN GLU LYS ASP ALA VAL TYR SER LYS          
SEQRES   6 B  482  ALA LEU THR GLU ALA THR ARG LYS ALA ALA PRO ILE ALA          
SEQRES   7 B  482  ALA CYS ALA LEU THR SER SER LYS GLU MET VAL LYS LYS          
SEQRES   8 B  482  GLY LEU GLN TRP PHE GLU ASP GLN ILE ILE SER GLU ASP          
SEQRES   9 B  482  GLY ASN PHE LEU VAL TRP HIS GLN ASN TYR GLU GLN LEU          
SEQRES  10 B  482  LYS LYS ALA PRO PRO SER PHE GLU GLN LEU MET GLY TYR          
SEQRES  11 B  482  GLN MET SER ALA LEU ASN TRP ARG GLN SER VAL GLY TYR          
SEQRES  12 B  482  GLY GLN LEU GLU GLU THR ALA VAL LEU VAL SER GLN VAL          
SEQRES  13 B  482  ILE ALA GLN PHE SER VAL PRO GLY THR LEU VAL VAL THR          
SEQRES  14 B  482  VAL GLN GLU MET ILE LYS ASP MET ILE ALA ARG ARG GLY          
SEQRES  15 B  482  GLY GLY PRO LYS ARG GLY VAL SER GLU GLU HIS VAL ARG          
SEQRES  16 B  482  CYS CYS VAL ASP ILE MET ASN GLY ASN LEU SER ALA LEU          
SEQRES  17 B  482  ILE ASN PRO ALA TRP GLY ASP ILE ASP LYS LYS ASN LYS          
SEQRES  18 B  482  ASN GLY LEU MET LEU LEU THR THR GLY ILE ALA LYS LEU          
SEQRES  19 B  482  ARG GLU LEU TYR GLY PRO ALA ALA MET VAL LYS VAL GLN          
SEQRES  20 B  482  GLN ALA ALA ASP LYS PHE GLY GLU TRP GLY LYS ALA GLN          
SEQRES  21 B  482  ASP VAL LEU ASP GLN SER ARG VAL GLN GLU ILE HIS GLN          
SEQRES  22 B  482  VAL LEU LEU LYS SER ILE ALA GLU SER THR SER LEU GLY          
SEQRES  23 B  482  GLY GLY ALA ALA VAL PHE LYS ASN GLN ILE ALA GLN ILE          
SEQRES  24 B  482  ASP SER VAL PHE SER SER TYR TYR TRP MET TRP ARG ALA          
SEQRES  25 B  482  GLY ILE THR PRO GLU SER PHE PRO LEU LEU SER ASP PHE          
SEQRES  26 B  482  LEU PHE GLU LEU GLY GLN ASN ALA ARG GLY SER ALA LYS          
SEQRES  27 B  482  ILE ILE LYS THR LEU ASP ARG ILE GLY LEU LYS TRP SER          
SEQRES  28 B  482  LYS PRO LEU VAL ASN LEU PHE ALA ASP SER THR PHE LYS          
SEQRES  29 B  482  MET GLY ARG ILE HIS MET HIS PRO ALA ILE LEU THR THR          
SEQRES  30 B  482  GLY ARG LEU ASN GLU MET GLY LEU CYS PHE GLY ILE ILE          
SEQRES  31 B  482  PRO ALA SER HIS PRO GLU SER ALA VAL ASN GLY SER GLY          
SEQRES  32 B  482  PHE ALA LYS ASN ILE LEU ASN VAL ARG THR ASP GLY MET          
SEQRES  33 B  482  ASN PRO SER ALA GLN LEU ILE VAL GLN LEU PHE ASP ILE          
SEQRES  34 B  482  GLN ARG GLN SER ARG THR LEU SER ASP LEU ASP VAL VAL          
SEQRES  35 B  482  SER SER GLU HIS LEU PHE HIS GLN ILE LEU VAL GLY LYS          
SEQRES  36 B  482  ARG THR ALA TYR GLN ASN ALA PHE GLN VAL LYS GLY ASN          
SEQRES  37 B  482  ALA THR ASP THR LYS ILE VAL GLY PHE ASP PRO PRO LYS          
SEQRES  38 B  482  ILE                                                          
FORMUL   3  HOH   *675(H2 O)                                                    
HELIX    1 AA1 GLY A   12  PHE A   21  1                                  10    
HELIX    2 AA2 HIS A   45  GLN A   52  1                                   8    
HELIX    3 AA3 SER A   55  ARG A   72  1                                  18    
HELIX    4 AA4 PRO A   76  SER A   85  1                                  10    
HELIX    5 AA5 SER A   85  ILE A  100  1                                  16    
HELIX    6 AA6 ASP A  104  GLN A  112  1                                   9    
HELIX    7 AA7 ASN A  113  LYS A  118  1                                   6    
HELIX    8 AA8 SER A  123  GLY A  142  1                                  20    
HELIX    9 AA9 TYR A  143  THR A  149  5                                   7    
HELIX   10 AB1 PRO A  163  THR A  165  5                                   3    
HELIX   11 AB2 LEU A  166  ARG A  180  1                                  15    
HELIX   12 AB3 PHE A  292  ILE A  296  5                                   5    
HELIX   13 AB4 ASP A  300  ALA A  312  1                                  13    
HELIX   14 AB5 SER A  318  GLY A  330  1                                  13    
HELIX   15 AB6 GLY A  335  ASP A  344  1                                  10    
HELIX   16 AB7 SER A  351  ASN A  356  1                                   6    
HELIX   17 AB8 GLY A  366  MET A  370  5                                   5    
HELIX   18 AB9 ARG A  379  GLY A  388  1                                  10    
HELIX   19 AC1 HIS A  394  GLY A  401  5                                   8    
HELIX   20 AC2 PHE A  404  VAL A  411  5                                   8    
HELIX   21 AC3 ASN A  417  ARG A  434  1                                  18    
HELIX   22 AC4 LEU A  439  VAL A  442  5                                   4    
HELIX   23 AC5 SER A  443  GLY A  454  1                                  12    
HELIX   24 AC6 ASN A  468  THR A  472  5                                   5    
HELIX   25 AC7 GLY B   12  PHE B   21  1                                  10    
HELIX   26 AC8 HIS B   45  ALA B   53  1                                   9    
HELIX   27 AC9 SER B   55  ARG B   72  1                                  18    
HELIX   28 AD1 PRO B   76  SER B   85  1                                  10    
HELIX   29 AD2 SER B   85  GLU B  103  1                                  19    
HELIX   30 AD3 ASP B  104  GLN B  112  1                                   9    
HELIX   31 AD4 ASN B  113  LYS B  118  1                                   6    
HELIX   32 AD5 SER B  123  GLY B  142  1                                  20    
HELIX   33 AD6 LEU B  146  THR B  149  5                                   4    
HELIX   34 AD7 PRO B  163  THR B  165  5                                   3    
HELIX   35 AD8 LEU B  166  ARG B  180  1                                  15    
HELIX   36 AD9 ASP B  300  ALA B  312  1                                  13    
HELIX   37 AE1 SER B  318  ASN B  332  1                                  15    
HELIX   38 AE2 GLY B  335  ASP B  344  1                                  10    
HELIX   39 AE3 SER B  351  LEU B  357  1                                   7    
HELIX   40 AE4 GLY B  366  MET B  370  5                                   5    
HELIX   41 AE5 ARG B  379  GLY B  388  1                                  10    
HELIX   42 AE6 HIS B  394  GLY B  401  5                                   8    
HELIX   43 AE7 PHE B  404  VAL B  411  5                                   8    
HELIX   44 AE8 ASN B  417  SER B  433  1                                  17    
HELIX   45 AE9 LEU B  439  VAL B  442  5                                   4    
HELIX   46 AF1 SER B  443  VAL B  453  1                                  11    
HELIX   47 AF2 ASN B  468  THR B  472  5                                   5    
SHEET    1 AA1 2 VAL A 151  GLN A 155  0                                        
SHEET    2 AA1 2 ASN A 461  LYS A 466  1  O  ASN A 461   N  LEU A 152           
SHEET    1 AA2 2 GLN A 159  VAL A 162  0                                        
SHEET    2 AA2 2 LYS A 473  GLY A 476  1  O  LYS A 473   N  PHE A 160           
SHEET    1 AA3 2 VAL B 151  GLN B 155  0                                        
SHEET    2 AA3 2 ASN B 461  LYS B 466  1  O  ASN B 461   N  LEU B 152           
SHEET    1 AA4 2 GLN B 159  VAL B 162  0                                        
SHEET    2 AA4 2 LYS B 473  GLY B 476  1  O  VAL B 475   N  VAL B 162           
CRYST1   46.078  104.286   70.538  90.00  92.38  90.00 P 1 21 1      4          
ORIGX1      1.000000  0.000000  0.000000        0.00000                         
ORIGX2      0.000000  1.000000  0.000000        0.00000                         
ORIGX3      0.000000  0.000000  1.000000        0.00000                         
SCALE1      0.021702  0.000000  0.000901        0.00000                         
SCALE2      0.000000  0.009589  0.000000        0.00000                         
SCALE3      0.000000  0.000000  0.014189        0.00000                         
ATOM      1  N   MET A   1    -513.970-132.077  79.762  1.00 55.03           N  
ATOM      2  CA  MET A   1    -513.923-133.451  80.240  1.00 51.57           C  
ATOM      3  C   MET A   1    -512.671-133.696  81.062  1.00 51.36           C  
ATOM      4  O   MET A   1    -512.664-133.544  82.286  1.00 50.66           O  
ATOM      5  CB  MET A   1    -513.957-134.436  79.070  1.00 58.24           C  
ATOM      6  CG  MET A   1    -515.094-134.230  78.091  1.00 65.14           C  
ATOM      7  SD  MET A   1    -514.848-135.204  76.591  1.00 84.82           S  
ATOM      8  CE  MET A   1    -514.628-136.842  77.282  1.00 71.05           C  
ATOM      9  N   GLU A   2    -511.610-134.076  80.363  1.00 43.81           N  
ATOM     10  CA  GLU A   2    -510.367-134.472  80.995  1.00 44.49           C  
ATOM     11  C   GLU A   2    -509.225-133.565  80.573  1.00 36.05           C  
ATOM     12  O   GLU A   2    -509.241-132.987  79.489  1.00 35.43           O  
ATOM     13  CB  GLU A   2    -510.034-135.916  80.639  1.00 46.18           C  
ATOM     14  CG  GLU A   2    -509.964-136.147  79.145  1.00 49.47           C  
ATOM     15  CD  GLU A   2    -510.853-137.288  78.693  1.00 58.53           C  
ATOM     16  OE1 GLU A   2    -511.148-138.169  79.529  1.00 65.21           O  
ATOM     17  OE2 GLU A   2    -511.257-137.299  77.508  1.00 58.68           O  
ATOM     18  N   ASN A   3    -508.230-133.453  81.437  1.00 31.64           N  
ATOM     19  CA  ASN A   3    -507.000-132.757  81.087  1.00 30.84           C  
ATOM     20  C   ASN A   3    -506.003-133.738  80.462  1.00 30.32           C  
ATOM     21  O   ASN A   3    -505.443-134.597  81.154  1.00 30.41           O  
ATOM     22  CB  ASN A   3    -506.404-132.075  82.328  1.00 26.53           C  
ATOM     23  CG  ASN A   3    -505.192-131.224  81.995  1.00 27.08           C  
ATOM     24  OD1 ASN A   3    -504.759-131.180  80.843  1.00 27.63           O  
ATOM     25  ND2 ASN A   3    -504.646-130.528  83.000  1.00 24.98           N  
ATOM     26  N   LEU A   4    -505.784-133.614  79.156  1.00 29.10           N  
ATOM     27  CA  LEU A   4    -504.922-134.545  78.432  1.00 27.73           C  
ATOM     28  C   LEU A   4    -503.483-134.077  78.367  1.00 29.82           C  
ATOM     29  O   LEU A   4    -502.653-134.697  77.708  1.00 27.36           O  
ATOM     30  CB  LEU A   4    -505.454-134.775  77.017  1.00 31.26           C  
ATOM     31  CG  LEU A   4    -506.816-135.466  76.931  1.00 34.14           C  
ATOM     32  CD1 LEU A   4    -507.237-135.621  75.476  1.00 34.37           C  
ATOM     33  CD2 LEU A   4    -506.777-136.826  77.640  1.00 36.19           C  
ATOM     34  N   ILE A   5    -503.191-132.964  79.039  1.00 25.09           N  
ATOM     35  CA  ILE A   5    -501.820-132.528  79.206  1.00 26.00           C  
ATOM     36  C   ILE A   5    -501.294-133.181  80.476  1.00 28.63           C  
ATOM     37  O   ILE A   5    -501.438-132.632  81.565  1.00 28.34           O  
ATOM     38  CB  ILE A   5    -501.713-130.976  79.302  1.00 26.50           C  
ATOM     39  CG1 ILE A   5    -502.524-130.321  78.177  1.00 25.00           C  
ATOM     40  CG2 ILE A   5    -500.251-130.540  79.269  1.00 24.28           C  
ATOM     41  CD1 ILE A   5    -502.703-128.802  78.313  1.00 24.20           C  
ATOM     42  N   ASP A   6    -500.720-134.373  80.347  1.00 28.19           N  
ATOM     43  CA  ASP A   6    -500.291-135.126  81.522  1.00 36.73           C  
ATOM     44  C   ASP A   6    -499.019-135.905  81.238  1.00 36.25           C  
ATOM     45  O   ASP A   6    -498.986-136.767  80.366  1.00 39.38           O  
ATOM     46  CB  ASP A   6    -501.404-136.072  81.982  1.00 36.43           C  
ATOM     47  CG  ASP A   6    -501.085-136.768  83.300  1.00 41.42           C  
ATOM     48  OD1 ASP A   6    -500.269-136.244  84.095  1.00 35.65           O  
ATOM     49  OD2 ASP A   6    -501.673-137.843  83.544  1.00 42.08           O  
ATOM     50  N   PHE A   7    -497.961-135.581  81.963  1.00 38.47           N  
ATOM     51  CA  PHE A   7    -496.700-136.271  81.780  1.00 39.34           C  
ATOM     52  C   PHE A   7    -495.938-136.370  83.090  1.00 42.71           C  
ATOM     53  O   PHE A   7    -495.810-135.390  83.825  1.00 43.07           O  
ATOM     54  CB  PHE A   7    -495.850-135.576  80.716  1.00 37.07           C  
ATOM     55  CG  PHE A   7    -495.831-134.077  80.826  1.00 34.27           C  
ATOM     56  CD1 PHE A   7    -494.916-133.441  81.645  1.00 35.78           C  
ATOM     57  CD2 PHE A   7    -496.710-133.301  80.087  1.00 33.33           C  
ATOM     58  CE1 PHE A   7    -494.892-132.065  81.737  1.00 31.60           C  
ATOM     59  CE2 PHE A   7    -496.689-131.918  80.180  1.00 30.30           C  
ATOM     60  CZ  PHE A   7    -495.773-131.306  81.006  1.00 30.37           C  
ATOM     61  N   SER A   8    -495.456-137.577  83.376  1.00 49.91           N  
ATOM     62  CA  SER A   8    -494.628-137.835  84.545  1.00 53.25           C  
ATOM     63  C   SER A   8    -493.234-138.250  84.094  1.00 56.59           C  
ATOM     64  O   SER A   8    -493.071-138.775  82.989  1.00 56.94           O  
ATOM     65  CB  SER A   8    -495.247-138.922  85.423  1.00 56.51           C  
ATOM     66  OG  SER A   8    -495.229-140.177  84.761  1.00 55.86           O  
ATOM     67  N   ASP A  11    -488.159-136.759  81.883  1.00 50.42           N  
ATOM     68  CA  ASP A  11    -488.182-136.439  80.457  1.00 48.11           C  
ATOM     69  C   ASP A  11    -489.601-136.576  79.907  1.00 42.39           C  
ATOM     70  O   ASP A  11    -489.807-136.685  78.699  1.00 41.18           O  
ATOM     71  CB  ASP A  11    -487.215-137.341  79.685  1.00 51.13           C  
ATOM     72  CG  ASP A  11    -486.808-136.751  78.343  1.00 54.52           C  
ATOM     73  OD1 ASP A  11    -486.016-135.782  78.332  1.00 59.21           O  
ATOM     74  OD2 ASP A  11    -487.273-137.257  77.299  1.00 51.34           O  
ATOM     75  N   GLY A  12    -490.571-136.559  80.815  1.00 41.02           N  
ATOM     76  CA  GLY A  12    -491.969-136.725  80.475  1.00 41.69           C  
ATOM     77  C   GLY A  12    -492.483-135.624  79.574  1.00 39.59           C  
ATOM     78  O   GLY A  12    -493.297-135.868  78.684  1.00 32.98           O  
ATOM     79  N   LEU A  13    -492.008-134.406  79.807  1.00 36.93           N  
ATOM     80  CA  LEU A  13    -492.419-133.274  78.986  1.00 34.31           C  
ATOM     81  C   LEU A  13    -492.072-133.497  77.517  1.00 35.24           C  
ATOM     82  O   LEU A  13    -492.956-133.488  76.665  1.00 31.51           O  
ATOM     83  CB  LEU A  13    -491.774-131.984  79.499  1.00 33.11           C  
ATOM     84  CG  LEU A  13    -492.005-130.681  78.722  1.00 30.98           C  
ATOM     85  CD1 LEU A  13    -493.468-130.480  78.364  1.00 32.76           C  
ATOM     86  CD2 LEU A  13    -491.493-129.508  79.554  1.00 31.22           C  
ATOM     87  N   ASP A  14    -490.793-133.702  77.220  1.00 35.05           N  
ATOM     88  CA  ASP A  14    -490.359-133.843  75.833  1.00 39.06           C  
ATOM     89  C   ASP A  14    -491.053-135.009  75.138  1.00 40.20           C  
ATOM     90  O   ASP A  14    -491.380-134.922  73.954  1.00 39.06           O  
ATOM     91  CB  ASP A  14    -488.842-134.023  75.749  1.00 44.42           C  
ATOM     92  CG  ASP A  14    -488.083-132.734  76.008  1.00 48.02           C  
ATOM     93  OD1 ASP A  14    -488.665-131.641  75.821  1.00 47.27           O  
ATOM     94  OD2 ASP A  14    -486.898-132.815  76.394  1.00 55.44           O  
ATOM     95  N   ARG A  15    -491.289-136.091  75.874  1.00 39.34           N  
ATOM     96  CA  ARG A  15    -491.942-137.254  75.287  1.00 41.44           C  
ATOM     97  C   ARG A  15    -493.414-136.976  74.992  1.00 38.69           C  
ATOM     98  O   ARG A  15    -493.951-137.453  73.996  1.00 37.97           O  
ATOM     99  CB  ARG A  15    -491.802-138.474  76.198  1.00 41.69           C  
ATOM    100  CG  ARG A  15    -490.382-139.012  76.293  1.00 42.31           C  
ATOM    101  CD  ARG A  15    -490.395-140.479  76.678  1.00 47.25           C  
ATOM    102  NE  ARG A  15    -491.540-140.777  77.531  1.00 46.48           N  
ATOM    103  CZ  ARG A  15    -491.527-140.696  78.856  1.00 48.14           C  
ATOM    104  NH1 ARG A  15    -490.419-140.331  79.490  1.00 50.55           N  
ATOM    105  NH2 ARG A  15    -492.622-140.982  79.547  1.00 50.56           N  
ATOM    106  N   TRP A  16    -494.064-136.200  75.854  1.00 38.45           N  
ATOM    107  CA  TRP A  16    -495.458-135.835  75.633  1.00 34.57           C  
ATOM    108  C   TRP A  16    -495.582-134.927  74.411  1.00 34.92           C  
ATOM    109  O   TRP A  16    -496.529-135.051  73.634  1.00 29.71           O  
ATOM    110  CB  TRP A  16    -496.046-135.152  76.871  1.00 33.01           C  
ATOM    111  CG  TRP A  16    -497.497-134.782  76.730  1.00 32.19           C  
ATOM    112  CD1 TRP A  16    -498.577-135.558  77.029  1.00 30.81           C  
ATOM    113  CD2 TRP A  16    -498.020-133.534  76.259  1.00 32.31           C  
ATOM    114  NE1 TRP A  16    -499.743-134.875  76.764  1.00 29.59           N  
ATOM    115  CE2 TRP A  16    -499.426-133.628  76.292  1.00 29.90           C  
ATOM    116  CE3 TRP A  16    -497.434-132.347  75.810  1.00 28.74           C  
ATOM    117  CZ2 TRP A  16    -500.255-132.581  75.900  1.00 30.59           C  
ATOM    118  CZ3 TRP A  16    -498.257-131.308  75.421  1.00 29.40           C  
ATOM    119  CH2 TRP A  16    -499.653-131.431  75.469  1.00 28.28           C  
ATOM    120  N   LEU A  17    -494.621-134.020  74.239  1.00 33.43           N  
ATOM    121  CA  LEU A  17    -494.615-133.148  73.067  1.00 33.76           C  
ATOM    122  C   LEU A  17    -494.435-133.954  71.781  1.00 35.79           C  
ATOM    123  O   LEU A  17    -495.064-133.673  70.757  1.00 34.37           O  
ATOM    124  CB  LEU A  17    -493.514-132.099  73.186  1.00 33.21           C  
ATOM    125  CG  LEU A  17    -493.745-131.046  74.273  1.00 34.17           C  
ATOM    126  CD1 LEU A  17    -492.478-130.248  74.511  1.00 31.10           C  
ATOM    127  CD2 LEU A  17    -494.886-130.136  73.873  1.00 31.13           C  
ATOM    128  N   ARG A  18    -493.573-134.960  71.832  1.00 37.56           N  
ATOM    129  CA  ARG A  18    -493.338-135.784  70.649  1.00 40.14           C  
ATOM    130  C   ARG A  18    -494.535-136.691  70.350  1.00 38.02           C  
ATOM    131  O   ARG A  18    -494.835-136.966  69.188  1.00 38.51           O  
ATOM    132  CB  ARG A  18    -492.057-136.600  70.818  1.00 42.48           C  
ATOM    133  CG  ARG A  18    -490.814-135.720  70.912  1.00 46.75           C  
ATOM    134  CD  ARG A  18    -489.530-136.525  70.793  1.00 53.36           C  
ATOM    135  NE  ARG A  18    -489.315-137.396  71.946  1.00 46.71           N  
ATOM    136  CZ  ARG A  18    -488.631-137.039  73.029  1.00 48.85           C  
ATOM    137  NH1 ARG A  18    -488.095-135.828  73.110  1.00 52.42           N  
ATOM    138  NH2 ARG A  18    -488.480-137.892  74.030  1.00 50.67           N  
ATOM    139  N   ALA A  19    -495.236-137.132  71.390  1.00 37.08           N  
ATOM    140  CA  ALA A  19    -496.408-137.979  71.189  1.00 37.01           C  
ATOM    141  C   ALA A  19    -497.611-137.166  70.722  1.00 36.97           C  
ATOM    142  O   ALA A  19    -498.378-137.600  69.863  1.00 37.06           O  
ATOM    143  CB  ALA A  19    -496.742-138.736  72.471  1.00 34.38           C  
ATOM    144  N   THR A  20    -497.762-135.970  71.277  1.00 35.42           N  
ATOM    145  CA  THR A  20    -498.931-135.139  71.004  1.00 33.03           C  
ATOM    146  C   THR A  20    -498.787-134.367  69.696  1.00 32.29           C  
ATOM    147  O   THR A  20    -499.773-134.123  68.995  1.00 35.78           O  
ATOM    148  CB  THR A  20    -499.176-134.162  72.168  1.00 33.22           C  
ATOM    149  OG1 THR A  20    -499.090-134.882  73.406  1.00 33.54           O  
ATOM    150  CG2 THR A  20    -500.536-133.509  72.060  1.00 31.35           C  
ATOM    151  N   PHE A  21    -497.554-133.998  69.364  1.00 31.21           N  
ATOM    152  CA  PHE A  21    -497.282-133.211  68.161  1.00 34.35           C  
ATOM    153  C   PHE A  21    -496.209-133.847  67.282  1.00 36.89           C  
ATOM    154  O   PHE A  21    -495.186-133.218  67.008  1.00 36.38           O  
ATOM    155  CB  PHE A  21    -496.841-131.796  68.544  1.00 31.90           C  
ATOM    156  CG  PHE A  21    -497.786-131.098  69.471  1.00 32.09           C  
ATOM    157  CD1 PHE A  21    -499.043-130.716  69.038  1.00 28.84           C  
ATOM    158  CD2 PHE A  21    -497.414-130.817  70.777  1.00 31.11           C  
ATOM    159  CE1 PHE A  21    -499.920-130.076  69.890  1.00 28.84           C  
ATOM    160  CE2 PHE A  21    -498.283-130.177  71.632  1.00 30.15           C  
ATOM    161  CZ  PHE A  21    -499.537-129.799  71.191  1.00 27.07           C  
ATOM    162  N   PRO A  22    -496.451-135.086  66.817  1.00 39.02           N  
ATOM    163  CA  PRO A  22    -495.450-135.903  66.117  1.00 42.09           C  
ATOM    164  C   PRO A  22    -494.805-135.201  64.930  1.00 38.92           C  
ATOM    165  O   PRO A  22    -493.605-135.360  64.697  1.00 41.10           O  
ATOM    166  CB  PRO A  22    -496.256-137.115  65.625  1.00 40.36           C  
ATOM    167  CG  PRO A  22    -497.495-137.126  66.428  1.00 39.76           C  
ATOM    168  CD  PRO A  22    -497.787-135.705  66.780  1.00 38.20           C  
ATOM    169  N   ASP A  23    -495.598-134.427  64.200  1.00 36.95           N  
ATOM    170  CA  ASP A  23    -495.152-133.839  62.945  1.00 39.63           C  
ATOM    171  C   ASP A  23    -494.572-132.435  63.068  1.00 40.47           C  
ATOM    172  O   ASP A  23    -493.894-131.966  62.158  1.00 42.17           O  
ATOM    173  CB  ASP A  23    -496.311-133.798  61.946  1.00 44.68           C  
ATOM    174  CG  ASP A  23    -496.431-135.075  61.134  1.00 51.64           C  
ATOM    175  OD1 ASP A  23    -496.397-136.174  61.730  1.00 47.47           O  
ATOM    176  OD2 ASP A  23    -496.556-134.972  59.895  1.00 56.83           O  
ATOM    177  N   VAL A  24    -494.837-131.742  64.168  1.00 38.02           N  
ATOM    178  CA  VAL A  24    -494.422-130.348  64.201  1.00 36.53           C  
ATOM    179  C   VAL A  24    -492.989-130.201  64.695  1.00 34.16           C  
ATOM    180  O   VAL A  24    -492.524-130.927  65.580  1.00 35.74           O  
ATOM    181  CB  VAL A  24    -495.379-129.467  65.053  1.00 40.00           C  
ATOM    182  CG1 VAL A  24    -496.613-130.245  65.442  1.00 38.84           C  
ATOM    183  CG2 VAL A  24    -494.669-128.856  66.266  1.00 34.72           C  
ATOM    184  N   ILE A  25    -492.295-129.267  64.063  1.00 31.82           N  
ATOM    185  CA  ILE A  25    -490.967-128.855  64.464  1.00 32.30           C  
ATOM    186  C   ILE A  25    -491.076-127.558  65.243  1.00 30.78           C  
ATOM    187  O   ILE A  25    -491.540-126.556  64.706  1.00 31.61           O  
ATOM    188  CB  ILE A  25    -490.050-128.628  63.251  1.00 34.61           C  
ATOM    189  CG1 ILE A  25    -489.899-129.915  62.428  1.00 36.65           C  
ATOM    190  CG2 ILE A  25    -488.710-128.074  63.708  1.00 35.43           C  
ATOM    191  CD1 ILE A  25    -489.360-131.086  63.216  1.00 33.00           C  
ATOM    192  N   LEU A  26    -490.670-127.570  66.506  1.00 29.34           N  
ATOM    193  CA  LEU A  26    -490.656-126.332  67.270  1.00 26.38           C  
ATOM    194  C   LEU A  26    -489.419-125.558  66.854  1.00 30.43           C  
ATOM    195  O   LEU A  26    -488.344-126.137  66.690  1.00 35.54           O  
ATOM    196  CB  LEU A  26    -490.670-126.617  68.772  1.00 25.18           C  
ATOM    197  CG  LEU A  26    -491.947-127.289  69.265  1.00 27.71           C  
ATOM    198  CD1 LEU A  26    -491.817-127.717  70.726  1.00 28.98           C  
ATOM    199  CD2 LEU A  26    -493.142-126.357  69.066  1.00 30.09           C  
ATOM    200  N   SER A  27    -489.569-124.258  66.636  1.00 24.10           N  
ATOM    201  CA  SER A  27    -488.458-123.483  66.122  1.00 26.85           C  
ATOM    202  C   SER A  27    -488.034-122.411  67.105  1.00 22.44           C  
ATOM    203  O   SER A  27    -488.847-121.935  67.892  1.00 21.03           O  
ATOM    204  CB  SER A  27    -488.816-122.836  64.790  1.00 29.54           C  
ATOM    205  OG  SER A  27    -487.660-122.222  64.235  1.00 35.55           O  
ATOM    206  N   VAL A  28    -486.758-122.036  67.045  1.00 27.56           N  
ATOM    207  CA  VAL A  28    -486.262-120.878  67.780  1.00 23.31           C  
ATOM    208  C   VAL A  28    -485.584-119.904  66.824  1.00 23.58           C  
ATOM    209  O   VAL A  28    -484.742-119.106  67.230  1.00 22.28           O  
ATOM    210  CB  VAL A  28    -485.280-121.279  68.922  1.00 23.93           C  
ATOM    211  CG1 VAL A  28    -486.027-121.985  70.047  1.00 23.28           C  
ATOM    212  CG2 VAL A  28    -484.151-122.158  68.389  1.00 29.33           C  
ATOM    213  N   GLY A  29    -485.953-119.954  65.545  1.00 20.52           N  
ATOM    214  CA  GLY A  29    -485.420-119.001  64.594  1.00 21.47           C  
ATOM    215  C   GLY A  29    -485.874-117.581  64.899  1.00 24.12           C  
ATOM    216  O   GLY A  29    -485.119-116.628  64.713  1.00 22.09           O  
ATOM    217  N   LEU A  30    -487.113-117.443  65.378  1.00 21.99           N  
ATOM    218  CA  LEU A  30    -487.671-116.127  65.668  1.00 20.49           C  
ATOM    219  C   LEU A  30    -488.156-115.975  67.119  1.00 20.15           C  
ATOM    220  O   LEU A  30    -488.593-114.897  67.522  1.00 21.45           O  
ATOM    221  CB  LEU A  30    -488.826-115.830  64.700  1.00 20.94           C  
ATOM    222  CG  LEU A  30    -488.415-115.644  63.234  1.00 21.20           C  
ATOM    223  CD1 LEU A  30    -489.644-115.721  62.352  1.00 25.06           C  
ATOM    224  CD2 LEU A  30    -487.682-114.327  63.000  1.00 21.51           C  
ATOM    225  N   THR A  31    -488.090-117.054  67.889  1.00 19.24           N  
ATOM    226  CA  THR A  31    -488.522-117.029  69.285  1.00 20.37           C  
ATOM    227  C   THR A  31    -487.412-117.553  70.200  1.00 19.60           C  
ATOM    228  O   THR A  31    -486.514-118.261  69.743  1.00 19.06           O  
ATOM    229  CB  THR A  31    -489.797-117.853  69.509  1.00 20.53           C  
ATOM    230  OG1 THR A  31    -489.631-119.173  68.961  1.00 20.40           O  
ATOM    231  CG2 THR A  31    -490.978-117.168  68.851  1.00 17.42           C  
ATOM    232  N   ASN A  32    -487.463-117.175  71.477  1.00 19.24           N  
ATOM    233  CA  ASN A  32    -486.405-117.541  72.413  1.00 19.55           C  
ATOM    234  C   ASN A  32    -486.421-119.030  72.717  1.00 21.81           C  
ATOM    235  O   ASN A  32    -485.367-119.656  72.875  1.00 23.24           O  
ATOM    236  CB  ASN A  32    -486.541-116.727  73.702  1.00 18.92           C  
ATOM    237  CG  ASN A  32    -486.289-115.255  73.466  1.00 22.13           C  
ATOM    238  OD1 ASN A  32    -485.382-114.892  72.716  1.00 22.23           O  
ATOM    239  ND2 ASN A  32    -487.091-114.400  74.091  1.00 20.96           N  
ATOM    240  N   TYR A  33    -487.629-119.581  72.802  1.00 18.51           N  
ATOM    241  CA  TYR A  33    -487.850-120.990  73.082  1.00 20.19           C  
ATOM    242  C   TYR A  33    -488.804-121.548  72.043  1.00 20.82           C  
ATOM    243  O   TYR A  33    -489.524-120.787  71.403  1.00 19.92           O  
ATOM    244  CB  TYR A  33    -488.373-121.175  74.494  1.00 19.48           C  
ATOM    245  CG  TYR A  33    -487.339-120.674  75.465  1.00 21.64           C  
ATOM    246  CD1 TYR A  33    -486.311-121.500  75.893  1.00 24.06           C  
ATOM    247  CD2 TYR A  33    -487.352-119.343  75.898  1.00 20.28           C  
ATOM    248  CE1 TYR A  33    -485.338-121.030  76.766  1.00 27.31           C  
ATOM    249  CE2 TYR A  33    -486.388-118.870  76.753  1.00 21.05           C  
ATOM    250  CZ  TYR A  33    -485.388-119.719  77.193  1.00 27.98           C  
ATOM    251  OH  TYR A  33    -484.423-119.251  78.051  1.00 29.32           O  
ATOM    252  N   GLY A  34    -488.777-122.865  71.864  1.00 18.19           N  
ATOM    253  CA  GLY A  34    -489.449-123.511  70.742  1.00 20.10           C  
ATOM    254  C   GLY A  34    -490.901-123.135  70.549  1.00 21.00           C  
ATOM    255  O   GLY A  34    -491.716-123.242  71.466  1.00 20.80           O  
ATOM    256  N   SER A  35    -491.227-122.679  69.349  1.00 20.50           N  
ATOM    257  CA  SER A  35    -492.580-122.227  69.063  1.00 21.06           C  
ATOM    258  C   SER A  35    -493.002-122.652  67.673  1.00 21.97           C  
ATOM    259  O   SER A  35    -492.213-123.208  66.905  1.00 21.87           O  
ATOM    260  CB  SER A  35    -492.681-120.708  69.173  1.00 19.32           C  
ATOM    261  OG  SER A  35    -492.062-120.093  68.054  1.00 18.87           O  
ATOM    262  N   LEU A  36    -494.259-122.376  67.357  1.00 22.96           N  
ATOM    263  CA  LEU A  36    -494.786-122.662  66.032  1.00 21.99           C  
ATOM    264  C   LEU A  36    -494.502-121.537  65.045  1.00 24.11           C  
ATOM    265  O   LEU A  36    -494.927-121.607  63.887  1.00 23.89           O  
ATOM    266  CB  LEU A  36    -496.298-122.907  66.103  1.00 24.17           C  
ATOM    267  CG  LEU A  36    -496.784-124.047  67.000  1.00 24.99           C  
ATOM    268  CD1 LEU A  36    -498.318-124.078  67.018  1.00 23.40           C  
ATOM    269  CD2 LEU A  36    -496.219-125.383  66.534  1.00 27.46           C  
ATOM    270  N   MET A  37    -493.771-120.511  65.486  1.00 21.90           N  
ATOM    271  CA  MET A  37    -493.574-119.299  64.688  1.00 18.23           C  
ATOM    272  C   MET A  37    -492.436-119.447  63.675  1.00 24.26           C  
ATOM    273  O   MET A  37    -491.291-119.659  64.065  1.00 24.39           O  
ATOM    274  CB  MET A  37    -493.289-118.111  65.615  1.00 19.43           C  
ATOM    275  CG  MET A  37    -493.201-116.770  64.915  1.00 22.35           C  
ATOM    276  SD  MET A  37    -492.882-115.452  66.118  1.00 24.58           S  
ATOM    277  CE  MET A  37    -492.775-114.036  65.047  1.00 28.56           C  
ATOM    278  N   THR A  38    -492.740-119.353  62.378  1.00 24.03           N  
ATOM    279  CA  THR A  38    -491.686-119.497  61.370  1.00 23.63           C  
ATOM    280  C   THR A  38    -491.502-118.248  60.501  1.00 26.88           C  
ATOM    281  O   THR A  38    -490.607-118.191  59.654  1.00 28.03           O  
ATOM    282  CB  THR A  38    -491.945-120.720  60.462  1.00 23.47           C  
ATOM    283  OG1 THR A  38    -493.203-120.571  59.806  1.00 27.24           O  
ATOM    284  CG2 THR A  38    -491.988-121.998  61.293  1.00 26.83           C  
ATOM    285  N   SER A  39    -492.343-117.244  60.701  1.00 23.89           N  
ATOM    286  CA  SER A  39    -492.181-115.980  59.989  1.00 25.18           C  
ATOM    287  C   SER A  39    -492.734-114.851  60.841  1.00 24.87           C  
ATOM    288  O   SER A  39    -493.495-115.097  61.770  1.00 26.30           O  
ATOM    289  CB  SER A  39    -492.876-116.018  58.622  1.00 30.20           C  
ATOM    290  OG  SER A  39    -494.268-116.224  58.774  1.00 29.71           O  
ATOM    291  N   VAL A  40    -492.346-113.621  60.527  1.00 23.06           N  
ATOM    292  CA  VAL A  40    -492.818-112.459  61.271  1.00 25.75           C  
ATOM    293  C   VAL A  40    -494.076-111.896  60.632  1.00 25.02           C  
ATOM    294  O   VAL A  40    -494.060-111.513  59.464  1.00 26.47           O  
ATOM    295  CB  VAL A  40    -491.739-111.364  61.343  1.00 28.97           C  
ATOM    296  CG1 VAL A  40    -492.221-110.183  62.187  1.00 28.57           C  
ATOM    297  CG2 VAL A  40    -490.443-111.944  61.909  1.00 28.07           C  
ATOM    298  N   PRO A  41    -495.182-111.865  61.389  1.00 24.64           N  
ATOM    299  CA  PRO A  41    -496.442-111.377  60.820  1.00 27.02           C  
ATOM    300  C   PRO A  41    -496.316-109.950  60.301  1.00 26.37           C  
ATOM    301  O   PRO A  41    -495.666-109.118  60.931  1.00 29.25           O  
ATOM    302  CB  PRO A  41    -497.419-111.442  62.007  1.00 26.59           C  
ATOM    303  CG  PRO A  41    -496.834-112.410  62.943  1.00 24.64           C  
ATOM    304  CD  PRO A  41    -495.343-112.342  62.773  1.00 24.68           C  
ATOM    305  N   ASP A  42    -496.901-109.684  59.139  1.00 28.29           N  
ATOM    306  CA  ASP A  42    -496.959-108.329  58.625  1.00 30.99           C  
ATOM    307  C   ASP A  42    -498.316-107.739  58.983  1.00 28.82           C  
ATOM    308  O   ASP A  42    -499.347-108.239  58.553  1.00 31.24           O  
ATOM    309  CB  ASP A  42    -496.731-108.307  57.115  1.00 37.07           C  
ATOM    310  CG  ASP A  42    -496.993-106.943  56.505  1.00 38.25           C  
ATOM    311  OD1 ASP A  42    -496.904-105.923  57.230  1.00 41.13           O  
ATOM    312  OD2 ASP A  42    -497.272-106.893  55.291  1.00 48.94           O  
ATOM    313  N   LEU A  43    -498.302-106.677  59.775  1.00 29.00           N  
ATOM    314  CA  LEU A  43    -499.535-106.096  60.287  1.00 29.43           C  
ATOM    315  C   LEU A  43    -499.952-104.856  59.496  1.00 30.59           C  
ATOM    316  O   LEU A  43    -500.830-104.110  59.922  1.00 28.81           O  
ATOM    317  CB  LEU A  43    -499.363-105.744  61.774  1.00 25.51           C  
ATOM    318  CG  LEU A  43    -498.835-106.913  62.610  1.00 25.45           C  
ATOM    319  CD1 LEU A  43    -498.690-106.516  64.079  1.00 24.42           C  
ATOM    320  CD2 LEU A  43    -499.757-108.102  62.447  1.00 24.71           C  
ATOM    321  N   SER A  44    -499.331-104.654  58.337  1.00 32.90           N  
ATOM    322  CA  SER A  44    -499.510-103.418  57.581  1.00 36.13           C  
ATOM    323  C   SER A  44    -500.966-103.158  57.201  1.00 36.21           C  
ATOM    324  O   SER A  44    -501.406-102.009  57.186  1.00 36.56           O  
ATOM    325  CB  SER A  44    -498.639-103.434  56.324  1.00 33.47           C  
ATOM    326  OG  SER A  44    -499.069-104.439  55.428  1.00 41.29           O  
ATOM    327  N   HIS A  45    -501.721-104.212  56.910  1.00 32.15           N  
ATOM    328  CA  HIS A  45    -503.117-104.019  56.531  1.00 34.41           C  
ATOM    329  C   HIS A  45    -503.960-103.427  57.663  1.00 39.43           C  
ATOM    330  O   HIS A  45    -505.050-102.909  57.419  1.00 39.69           O  
ATOM    331  CB  HIS A  45    -503.738-105.332  56.043  1.00 37.29           C  
ATOM    332  CG  HIS A  45    -503.613-106.477  57.004  1.00 36.07           C  
ATOM    333  ND1 HIS A  45    -502.406-107.082  57.289  1.00 37.90           N  
ATOM    334  CD2 HIS A  45    -504.549-107.149  57.708  1.00 34.10           C  
ATOM    335  CE1 HIS A  45    -502.607-108.071  58.142  1.00 37.07           C  
ATOM    336  NE2 HIS A  45    -503.897-108.139  58.410  1.00 36.08           N  
ATOM    337  N   PHE A  46    -503.460-103.481  58.894  1.00 32.58           N  
ATOM    338  CA  PHE A  46    -504.212-102.937  60.023  1.00 33.43           C  
ATOM    339  C   PHE A  46    -504.144-101.411  60.133  1.00 37.96           C  
ATOM    340  O   PHE A  46    -504.938-100.816  60.861  1.00 39.01           O  
ATOM    341  CB  PHE A  46    -503.737-103.567  61.336  1.00 29.80           C  
ATOM    342  CG  PHE A  46    -504.178-104.985  61.514  1.00 29.19           C  
ATOM    343  CD1 PHE A  46    -505.488-105.279  61.860  1.00 31.90           C  
ATOM    344  CD2 PHE A  46    -503.289-106.029  61.328  1.00 29.60           C  
ATOM    345  CE1 PHE A  46    -505.900-106.587  62.019  1.00 28.73           C  
ATOM    346  CE2 PHE A  46    -503.692-107.337  61.483  1.00 30.60           C  
ATOM    347  CZ  PHE A  46    -505.002-107.623  61.830  1.00 31.94           C  
ATOM    348  N   GLU A  47    -503.210-100.775  59.427  1.00 39.97           N  
ATOM    349  CA  GLU A  47    -503.102 -99.311  59.487  1.00 45.21           C  
ATOM    350  C   GLU A  47    -504.365 -98.614  59.018  1.00 45.14           C  
ATOM    351  O   GLU A  47    -504.929 -97.785  59.734  1.00 45.64           O  
ATOM    352  CB  GLU A  47    -501.946 -98.775  58.642  1.00 45.90           C  
ATOM    353  CG  GLU A  47    -501.986 -97.247  58.598  1.00 51.91           C  
ATOM    354  CD  GLU A  47    -501.005 -96.619  57.635  1.00 52.98           C  
ATOM    355  OE1 GLU A  47    -500.105 -97.326  57.135  1.00 53.87           O  
ATOM    356  OE2 GLU A  47    -501.144 -95.402  57.384  1.00 53.95           O  
ATOM    357  N   GLN A  48    -504.773 -98.935  57.794  1.00 44.95           N  
ATOM    358  CA  GLN A  48    -505.951 -98.337  57.189  1.00 48.87           C  
ATOM    359  C   GLN A  48    -507.147 -98.510  58.110  1.00 50.10           C  
ATOM    360  O   GLN A  48    -507.815 -97.537  58.454  1.00 52.16           O  
ATOM    361  CB  GLN A  48    -506.231 -98.958  55.816  1.00 54.80           C  
ATOM    362  CG  GLN A  48    -507.238 -98.183  54.963  1.00 58.56           C  
ATOM    363  CD  GLN A  48    -507.373 -98.744  53.555  1.00 64.41           C  
ATOM    364  OE1 GLN A  48    -506.567 -99.569  53.120  1.00 66.87           O  
ATOM    365  NE2 GLN A  48    -508.396 -98.297  52.837  1.00 68.52           N  
ATOM    366  N   MET A  49    -507.388 -99.746  58.537  1.00 45.97           N  
ATOM    367  CA  MET A  49    -508.487-100.036  59.447  1.00 40.01           C  
ATOM    368  C   MET A  49    -508.428 -99.187  60.719  1.00 42.75           C  
ATOM    369  O   MET A  49    -509.460 -98.740  61.216  1.00 44.46           O  
ATOM    370  CB  MET A  49    -508.490-101.519  59.808  1.00 39.80           C  
ATOM    371  CG  MET A  49    -508.782-102.433  58.638  1.00 41.91           C  
ATOM    372  SD  MET A  49    -508.576-104.152  59.113  1.00 48.15           S  
ATOM    373  CE  MET A  49    -509.639-104.236  60.548  1.00 39.39           C  
ATOM    374  N   ALA A  50    -507.222 -98.959  61.235  1.00 37.76           N  
ATOM    375  CA  ALA A  50    -507.047 -98.185  62.462  1.00 39.22           C  
ATOM    376  C   ALA A  50    -507.438 -96.725  62.262  1.00 44.48           C  
ATOM    377  O   ALA A  50    -508.186 -96.147  63.057  1.00 41.85           O  
ATOM    378  CB  ALA A  50    -505.615 -98.278  62.941  1.00 37.88           C  
ATOM    379  N   ARG A  51    -506.919 -96.136  61.191  1.00 45.82           N  
ATOM    380  CA  ARG A  51    -507.201 -94.749  60.850  1.00 48.32           C  
ATOM    381  C   ARG A  51    -508.686 -94.500  60.589  1.00 49.75           C  
ATOM    382  O   ARG A  51    -509.252 -93.519  61.079  1.00 52.83           O  
ATOM    383  CB  ARG A  51    -506.382 -94.335  59.627  1.00 49.47           C  
ATOM    384  CG  ARG A  51    -504.886 -94.436  59.837  1.00 47.27           C  
ATOM    385  CD  ARG A  51    -504.141 -93.588  58.829  1.00 52.06           C  
ATOM    386  NE  ARG A  51    -502.708 -93.528  59.105  1.00 53.63           N  
ATOM    387  CZ  ARG A  51    -502.156 -92.759  60.040  1.00 54.71           C  
ATOM    388  NH1 ARG A  51    -502.915 -91.989  60.810  1.00 57.07           N  
ATOM    389  NH2 ARG A  51    -500.841 -92.767  60.214  1.00 56.75           N  
ATOM    390  N   GLN A  52    -509.320 -95.383  59.823  1.00 49.53           N  
ATOM    391  CA  GLN A  52    -510.725 -95.189  59.478  1.00 52.13           C  
ATOM    392  C   GLN A  52    -511.665 -95.942  60.420  1.00 52.73           C  
ATOM    393  O   GLN A  52    -512.806 -96.235  60.064  1.00 55.48           O  
ATOM    394  CB  GLN A  52    -510.983 -95.598  58.027  1.00 52.45           C  
ATOM    395  CG  GLN A  52    -510.745 -97.060  57.716  1.00 57.40           C  
ATOM    396  CD  GLN A  52    -510.642 -97.326  56.223  1.00 58.72           C  
ATOM    397  OE1 GLN A  52    -510.636 -96.398  55.412  1.00 62.29           O  
ATOM    398  NE2 GLN A  52    -510.558 -98.601  55.854  1.00 62.84           N  
ATOM    399  N   ALA A  53    -511.176 -96.258  61.616  1.00 50.85           N  
ATOM    400  CA  ALA A  53    -512.041 -96.717  62.699  1.00 49.62           C  
ATOM    401  C   ALA A  53    -512.637 -95.487  63.373  1.00 50.61           C  
ATOM    402  O   ALA A  53    -511.968 -94.460  63.488  1.00 49.57           O  
ATOM    403  CB  ALA A  53    -511.266 -97.567  63.702  1.00 42.42           C  
ATOM    404  N   LYS A  54    -513.885 -95.576  63.821  1.00 49.97           N  
ATOM    405  CA  LYS A  54    -514.577 -94.373  64.277  1.00 51.04           C  
ATOM    406  C   LYS A  54    -515.051 -94.430  65.732  1.00 47.77           C  
ATOM    407  O   LYS A  54    -514.757 -93.525  66.511  1.00 49.88           O  
ATOM    408  CB  LYS A  54    -515.742 -94.082  63.327  1.00 52.92           C  
ATOM    409  CG  LYS A  54    -515.244 -93.821  61.908  1.00 53.02           C  
ATOM    410  CD  LYS A  54    -516.349 -93.740  60.866  1.00 57.75           C  
ATOM    411  CE  LYS A  54    -515.743 -93.491  59.487  1.00 61.81           C  
ATOM    412  NZ  LYS A  54    -516.761 -93.363  58.407  1.00 65.20           N  
ATOM    413  N   SER A  55    -515.767 -95.484  66.110  1.00 47.28           N  
ATOM    414  CA  SER A  55    -516.193 -95.630  67.500  1.00 45.52           C  
ATOM    415  C   SER A  55    -515.071 -96.231  68.338  1.00 45.13           C  
ATOM    416  O   SER A  55    -514.167 -96.866  67.798  1.00 41.73           O  
ATOM    417  CB  SER A  55    -517.444 -96.499  67.594  1.00 45.67           C  
ATOM    418  OG  SER A  55    -517.113 -97.868  67.430  1.00 46.96           O  
ATOM    419  N   GLU A  56    -515.126 -96.034  69.653  1.00 45.48           N  
ATOM    420  CA  GLU A  56    -514.098 -96.574  70.546  1.00 40.64           C  
ATOM    421  C   GLU A  56    -514.027 -98.095  70.421  1.00 41.67           C  
ATOM    422  O   GLU A  56    -512.942 -98.670  70.392  1.00 36.82           O  
ATOM    423  CB  GLU A  56    -514.365 -96.172  72.001  1.00 46.11           C  
ATOM    424  CG  GLU A  56    -514.342 -94.666  72.258  1.00 47.53           C  
ATOM    425  CD  GLU A  56    -512.961 -94.045  72.080  1.00 49.48           C  
ATOM    426  OE1 GLU A  56    -511.982 -94.542  72.688  1.00 44.05           O  
ATOM    427  OE2 GLU A  56    -512.858 -93.053  71.325  1.00 46.63           O  
ATOM    428  N   GLN A  57    -515.184 -98.743  70.324  1.00 40.78           N  
ATOM    429  CA  GLN A  57    -515.216-100.197  70.179  1.00 44.90           C  
ATOM    430  C   GLN A  57    -514.570-100.654  68.870  1.00 39.05           C  
ATOM    431  O   GLN A  57    -513.888-101.679  68.837  1.00 37.84           O  
ATOM    432  CB  GLN A  57    -516.652-100.720  70.270  1.00 45.13           C  
ATOM    433  CG  GLN A  57    -517.128-100.943  71.698  1.00 46.52           C  
ATOM    434  CD  GLN A  57    -518.309-101.894  71.775  1.00 48.19           C  
ATOM    435  OE1 GLN A  57    -518.917-102.236  70.756  1.00 50.40           O  
ATOM    436  NE2 GLN A  57    -518.633-102.338  72.989  1.00 50.87           N  
ATOM    437  N   GLU A  58    -514.785 -99.896  67.798  1.00 37.37           N  
ATOM    438  CA  GLU A  58    -514.130-100.170  66.521  1.00 39.59           C  
ATOM    439  C   GLU A  58    -512.615 -99.996  66.614  1.00 36.81           C  
ATOM    440  O   GLU A  58    -511.842-100.815  66.107  1.00 30.02           O  
ATOM    441  CB  GLU A  58    -514.682 -99.253  65.427  1.00 42.58           C  
ATOM    442  CG  GLU A  58    -516.091 -99.611  64.987  1.00 47.51           C  
ATOM    443  CD  GLU A  58    -516.770 -98.493  64.215  1.00 52.91           C  
ATOM    444  OE1 GLU A  58    -516.065 -97.592  63.706  1.00 53.42           O  
ATOM    445  OE2 GLU A  58    -518.014 -98.519  64.122  1.00 56.20           O  
ATOM    446  N   LYS A  59    -512.198 -98.908  67.246  1.00 33.68           N  
ATOM    447  CA  LYS A  59    -510.781 -98.607  67.380  1.00 32.40           C  
ATOM    448  C   LYS A  59    -510.058 -99.686  68.181  1.00 30.33           C  
ATOM    449  O   LYS A  59    -509.012-100.174  67.762  1.00 29.68           O  
ATOM    450  CB  LYS A  59    -510.598 -97.235  68.031  1.00 34.99           C  
ATOM    451  CG  LYS A  59    -511.127 -96.109  67.152  1.00 41.92           C  
ATOM    452  CD  LYS A  59    -511.185 -94.781  67.885  1.00 45.78           C  
ATOM    453  CE  LYS A  59    -511.409 -93.646  66.901  1.00 48.42           C  
ATOM    454  NZ  LYS A  59    -511.354 -92.315  67.563  1.00 46.35           N  
ATOM    455  N   ASP A  60    -510.623-100.056  69.327  1.00 30.58           N  
ATOM    456  CA  ASP A  60    -510.045-101.101  70.157  1.00 29.32           C  
ATOM    457  C   ASP A  60    -510.008-102.452  69.428  1.00 26.90           C  
ATOM    458  O   ASP A  60    -509.080-103.241  69.613  1.00 27.13           O  
ATOM    459  CB  ASP A  60    -510.826-101.238  71.472  1.00 32.18           C  
ATOM    460  CG  ASP A  60    -510.528-100.109  72.455  1.00 38.30           C  
ATOM    461  OD1 ASP A  60    -509.443 -99.498  72.351  1.00 38.20           O  
ATOM    462  OD2 ASP A  60    -511.373 -99.840  73.339  1.00 32.88           O  
ATOM    463  N   ALA A  61    -511.025-102.723  68.615  1.00 25.78           N  
ATOM    464  CA  ALA A  61    -511.072-103.980  67.878  1.00 26.84           C  
ATOM    465  C   ALA A  61    -509.932-104.077  66.872  1.00 24.41           C  
ATOM    466  O   ALA A  61    -509.384-105.144  66.663  1.00 24.55           O  
ATOM    467  CB  ALA A  61    -512.420-104.138  67.166  1.00 30.77           C  
ATOM    468  N   VAL A  62    -509.578-102.971  66.227  1.00 22.33           N  
ATOM    469  CA  VAL A  62    -508.498-103.047  65.251  1.00 24.50           C  
ATOM    470  C   VAL A  62    -507.181-103.414  65.937  1.00 23.05           C  
ATOM    471  O   VAL A  62    -506.453-104.306  65.489  1.00 22.04           O  
ATOM    472  CB  VAL A  62    -508.317-101.731  64.479  1.00 25.16           C  
ATOM    473  CG1 VAL A  62    -507.111-101.839  63.570  1.00 28.17           C  
ATOM    474  CG2 VAL A  62    -509.578-101.414  63.667  1.00 28.24           C  
ATOM    475  N   TYR A  63    -506.890-102.742  67.040  1.00 22.28           N  
ATOM    476  CA  TYR A  63    -505.677-103.051  67.792  1.00 21.82           C  
ATOM    477  C   TYR A  63    -505.704-104.487  68.311  1.00 22.54           C  
ATOM    478  O   TYR A  63    -504.709-105.207  68.203  1.00 22.51           O  
ATOM    479  CB  TYR A  63    -505.484-102.089  68.966  1.00 20.43           C  
ATOM    480  CG  TYR A  63    -504.244-102.432  69.759  1.00 19.13           C  
ATOM    481  CD1 TYR A  63    -502.978-102.229  69.220  1.00 19.42           C  
ATOM    482  CD2 TYR A  63    -504.336-102.983  71.026  1.00 22.43           C  
ATOM    483  CE1 TYR A  63    -501.836-102.560  69.931  1.00 22.85           C  
ATOM    484  CE2 TYR A  63    -503.199-103.319  71.744  1.00 26.12           C  
ATOM    485  CZ  TYR A  63    -501.954-103.103  71.190  1.00 22.28           C  
ATOM    486  OH  TYR A  63    -500.826-103.445  71.904  1.00 21.02           O  
ATOM    487  N   SER A  64    -506.841-104.910  68.860  1.00 20.32           N  
ATOM    488  CA  SER A  64    -506.932-106.255  69.422  1.00 21.45           C  
ATOM    489  C   SER A  64    -506.750-107.316  68.346  1.00 22.08           C  
ATOM    490  O   SER A  64    -506.127-108.344  68.598  1.00 23.44           O  
ATOM    491  CB  SER A  64    -508.265-106.462  70.144  1.00 26.13           C  
ATOM    492  OG  SER A  64    -508.355-105.608  71.273  1.00 31.55           O  
ATOM    493  N   LYS A  65    -507.309-107.081  67.159  1.00 22.36           N  
ATOM    494  CA  LYS A  65    -507.141-108.024  66.053  1.00 22.21           C  
ATOM    495  C   LYS A  65    -505.683-108.076  65.603  1.00 23.41           C  
ATOM    496  O   LYS A  65    -505.163-109.143  65.301  1.00 22.74           O  
ATOM    497  CB  LYS A  65    -508.040-107.656  64.864  1.00 23.38           C  
ATOM    498  CG  LYS A  65    -509.507-108.009  65.070  1.00 23.59           C  
ATOM    499  CD  LYS A  65    -510.370-107.409  63.964  1.00 29.60           C  
ATOM    500  CE  LYS A  65    -511.844-107.627  64.274  1.00 37.19           C  
ATOM    501  NZ  LYS A  65    -512.731-106.938  63.293  1.00 38.58           N  
ATOM    502  N   ALA A  66    -505.031-106.921  65.542  1.00 22.51           N  
ATOM    503  CA  ALA A  66    -503.612-106.888  65.188  1.00 23.21           C  
ATOM    504  C   ALA A  66    -502.781-107.657  66.230  1.00 23.39           C  
ATOM    505  O   ALA A  66    -501.839-108.379  65.894  1.00 21.80           O  
ATOM    506  CB  ALA A  66    -503.122-105.445  65.066  1.00 22.02           C  
ATOM    507  N   LEU A  67    -503.151-107.505  67.494  1.00 20.43           N  
ATOM    508  CA  LEU A  67    -502.442-108.160  68.582  1.00 20.52           C  
ATOM    509  C   LEU A  67    -502.554-109.685  68.480  1.00 19.17           C  
ATOM    510  O   LEU A  67    -501.572-110.407  68.655  1.00 17.97           O  
ATOM    511  CB  LEU A  67    -502.999-107.678  69.914  1.00 24.64           C  
ATOM    512  CG  LEU A  67    -502.235-107.958  71.196  1.00 28.14           C  
ATOM    513  CD1 LEU A  67    -500.806-107.498  71.041  1.00 24.88           C  
ATOM    514  CD2 LEU A  67    -502.928-107.194  72.305  1.00 29.23           C  
ATOM    515  N   THR A  68    -503.765-110.161  68.212  1.00 18.13           N  
ATOM    516  CA  THR A  68    -503.996-111.592  68.033  1.00 18.65           C  
ATOM    517  C   THR A  68    -503.158-112.124  66.881  1.00 19.61           C  
ATOM    518  O   THR A  68    -502.558-113.197  66.979  1.00 21.17           O  
ATOM    519  CB  THR A  68    -505.485-111.887  67.771  1.00 23.61           C  
ATOM    520  OG1 THR A  68    -506.253-111.456  68.905  1.00 22.95           O  
ATOM    521  CG2 THR A  68    -505.711-113.395  67.523  1.00 23.62           C  
ATOM    522  N   GLU A  69    -503.109-111.372  65.790  1.00 20.90           N  
ATOM    523  CA  GLU A  69    -502.370-111.831  64.622  1.00 22.76           C  
ATOM    524  C   GLU A  69    -500.868-111.834  64.902  1.00 20.81           C  
ATOM    525  O   GLU A  69    -500.145-112.762  64.514  1.00 21.87           O  
ATOM    526  CB  GLU A  69    -502.670-110.959  63.406  1.00 23.01           C  
ATOM    527  CG  GLU A  69    -502.526-111.713  62.091  1.00 30.64           C  
ATOM    528  CD  GLU A  69    -503.420-112.942  62.044  1.00 30.24           C  
ATOM    529  OE1 GLU A  69    -502.902-114.047  61.788  1.00 31.88           O  
ATOM    530  OE2 GLU A  69    -504.645-112.801  62.279  1.00 35.81           O  
ATOM    531  N   ALA A  70    -500.405-110.792  65.578  1.00 19.43           N  
ATOM    532  CA  ALA A  70    -498.980-110.679  65.902  1.00 20.40           C  
ATOM    533  C   ALA A  70    -498.503-111.841  66.762  1.00 19.01           C  
ATOM    534  O   ALA A  70    -497.372-112.301  66.628  1.00 22.00           O  
ATOM    535  CB  ALA A  70    -498.692-109.354  66.610  1.00 18.79           C  
ATOM    536  N   THR A  71    -499.371-112.330  67.636  1.00 18.31           N  
ATOM    537  CA  THR A  71    -498.923-113.266  68.667  1.00 18.70           C  
ATOM    538  C   THR A  71    -499.400-114.691  68.426  1.00 18.94           C  
ATOM    539  O   THR A  71    -499.104-115.589  69.214  1.00 17.91           O  
ATOM    540  CB  THR A  71    -499.389-112.817  70.067  1.00 18.88           C  
ATOM    541  OG1 THR A  71    -500.816-112.701  70.089  1.00 19.11           O  
ATOM    542  CG2 THR A  71    -498.784-111.487  70.419  1.00 20.60           C  
ATOM    543  N   ARG A  72    -500.141-114.903  67.339  1.00 18.40           N  
ATOM    544  CA  ARG A  72    -500.803-116.190  67.101  1.00 17.11           C  
ATOM    545  C   ARG A  72    -499.883-117.404  67.189  1.00 20.41           C  
ATOM    546  O   ARG A  72    -500.308-118.475  67.653  1.00 19.98           O  
ATOM    547  CB  ARG A  72    -501.499-116.170  65.727  1.00 19.75           C  
ATOM    548  CG  ARG A  72    -502.423-117.354  65.510  1.00 23.63           C  
ATOM    549  CD  ARG A  72    -503.078-117.312  64.132  1.00 23.89           C  
ATOM    550  NE  ARG A  72    -503.824-116.078  63.885  1.00 22.69           N  
ATOM    551  CZ  ARG A  72    -505.049-115.836  64.349  1.00 24.27           C  
ATOM    552  NH1 ARG A  72    -505.659-116.738  65.107  1.00 24.71           N  
ATOM    553  NH2 ARG A  72    -505.664-114.688  64.061  1.00 24.99           N  
ATOM    554  N   LYS A  73    -498.625-117.261  66.768  1.00 15.80           N  
ATOM    555  CA  LYS A  73    -497.740-118.430  66.769  1.00 19.13           C  
ATOM    556  C   LYS A  73    -496.532-118.311  67.703  1.00 20.22           C  
ATOM    557  O   LYS A  73    -495.655-119.170  67.691  1.00 18.20           O  
ATOM    558  CB  LYS A  73    -497.250-118.709  65.343  1.00 21.30           C  
ATOM    559  CG  LYS A  73    -498.365-119.074  64.371  1.00 24.80           C  
ATOM    560  CD  LYS A  73    -498.845-120.492  64.635  1.00 25.55           C  
ATOM    561  CE  LYS A  73    -499.978-120.907  63.696  1.00 29.83           C  
ATOM    562  NZ  LYS A  73    -499.583-120.848  62.264  1.00 32.41           N  
ATOM    563  N   ALA A  74    -496.495-117.265  68.521  1.00 18.60           N  
ATOM    564  CA  ALA A  74    -495.261-116.948  69.237  1.00 18.41           C  
ATOM    565  C   ALA A  74    -495.078-117.661  70.577  1.00 17.33           C  
ATOM    566  O   ALA A  74    -493.982-117.609  71.151  1.00 17.91           O  
ATOM    567  CB  ALA A  74    -495.168-115.434  69.450  1.00 16.22           C  
ATOM    568  N   ALA A  75    -496.113-118.312  71.104  1.00 18.33           N  
ATOM    569  CA  ALA A  75    -495.970-118.896  72.457  1.00 18.85           C  
ATOM    570  C   ALA A  75    -494.956-120.046  72.549  1.00 18.57           C  
ATOM    571  O   ALA A  75    -494.868-120.893  71.656  1.00 18.97           O  
ATOM    572  CB  ALA A  75    -497.322-119.370  72.967  1.00 19.52           C  
ATOM    573  N   PRO A  76    -494.185-120.092  73.651  1.00 19.42           N  
ATOM    574  CA  PRO A  76    -493.263-121.204  73.887  1.00 18.22           C  
ATOM    575  C   PRO A  76    -494.033-122.450  74.343  1.00 19.96           C  
ATOM    576  O   PRO A  76    -494.532-122.534  75.475  1.00 20.39           O  
ATOM    577  CB  PRO A  76    -492.336-120.656  74.990  1.00 17.59           C  
ATOM    578  CG  PRO A  76    -493.201-119.712  75.752  1.00 18.27           C  
ATOM    579  CD  PRO A  76    -494.143-119.091  74.734  1.00 16.26           C  
ATOM    580  N   ILE A  77    -494.129-123.431  73.454  1.00 18.80           N  
ATOM    581  CA  ILE A  77    -495.051-124.542  73.653  1.00 20.01           C  
ATOM    582  C   ILE A  77    -494.741-125.396  74.886  1.00 19.84           C  
ATOM    583  O   ILE A  77    -495.645-125.723  75.638  1.00 20.95           O  
ATOM    584  CB  ILE A  77    -495.089-125.441  72.396  1.00 21.44           C  
ATOM    585  CG1 ILE A  77    -495.625-124.639  71.202  1.00 19.27           C  
ATOM    586  CG2 ILE A  77    -495.921-126.689  72.643  1.00 23.38           C  
ATOM    587  CD1 ILE A  77    -497.055-124.140  71.367  1.00 19.47           C  
ATOM    588  N   ALA A  78    -493.476-125.752  75.097  1.00 20.80           N  
ATOM    589  CA  ALA A  78    -493.105-126.559  76.263  1.00 22.88           C  
ATOM    590  C   ALA A  78    -493.542-125.895  77.567  1.00 23.03           C  
ATOM    591  O   ALA A  78    -494.137-126.547  78.430  1.00 21.74           O  
ATOM    592  CB  ALA A  78    -491.608-126.819  76.280  1.00 19.86           C  
ATOM    593  N   ALA A  79    -493.264-124.600  77.701  1.00 19.28           N  
ATOM    594  CA  ALA A  79    -493.617-123.874  78.922  1.00 21.95           C  
ATOM    595  C   ALA A  79    -495.121-123.914  79.152  1.00 19.77           C  
ATOM    596  O   ALA A  79    -495.587-124.029  80.285  1.00 20.82           O  
ATOM    597  CB  ALA A  79    -493.128-122.417  78.850  1.00 21.59           C  
ATOM    598  N   CYS A  80    -495.883-123.832  78.067  1.00 19.96           N  
ATOM    599  CA  CYS A  80    -497.339-123.840  78.181  1.00 20.44           C  
ATOM    600  C   CYS A  80    -497.844-125.186  78.653  1.00 20.95           C  
ATOM    601  O   CYS A  80    -498.716-125.260  79.517  1.00 20.35           O  
ATOM    602  CB  CYS A  80    -497.985-123.490  76.846  1.00 19.10           C  
ATOM    603  SG  CYS A  80    -497.707-121.762  76.389  1.00 20.71           S  
ATOM    604  N   ALA A  81    -497.293-126.244  78.070  1.00 21.38           N  
ATOM    605  CA  ALA A  81    -497.622-127.600  78.488  1.00 23.53           C  
ATOM    606  C   ALA A  81    -497.328-127.805  79.985  1.00 23.21           C  
ATOM    607  O   ALA A  81    -498.141-128.368  80.712  1.00 21.96           O  
ATOM    608  CB  ALA A  81    -496.861-128.610  77.637  1.00 24.50           C  
ATOM    609  N   LEU A  82    -496.169-127.345  80.445  1.00 24.04           N  
ATOM    610  CA  LEU A  82    -495.840-127.455  81.862  1.00 21.93           C  
ATOM    611  C   LEU A  82    -496.888-126.770  82.730  1.00 21.79           C  
ATOM    612  O   LEU A  82    -497.347-127.324  83.734  1.00 23.89           O  
ATOM    613  CB  LEU A  82    -494.452-126.856  82.140  1.00 20.58           C  
ATOM    614  CG  LEU A  82    -494.008-126.892  83.613  1.00 23.37           C  
ATOM    615  CD1 LEU A  82    -493.951-128.337  84.147  1.00 22.44           C  
ATOM    616  CD2 LEU A  82    -492.669-126.169  83.813  1.00 26.19           C  
ATOM    617  N   THR A  83    -497.255-125.555  82.334  1.00 20.40           N  
ATOM    618  CA  THR A  83    -498.122-124.691  83.130  1.00 18.80           C  
ATOM    619  C   THR A  83    -499.537-125.239  83.239  1.00 22.48           C  
ATOM    620  O   THR A  83    -500.217-125.016  84.235  1.00 20.52           O  
ATOM    621  CB  THR A  83    -498.163-123.254  82.519  1.00 18.54           C  
ATOM    622  OG1 THR A  83    -496.821-122.758  82.375  1.00 20.37           O  
ATOM    623  CG2 THR A  83    -498.942-122.305  83.403  1.00 18.35           C  
ATOM    624  N   SER A  84    -499.977-125.965  82.210  1.00 20.39           N  
ATOM    625  CA  SER A  84    -501.327-126.513  82.189  1.00 19.73           C  
ATOM    626  C   SER A  84    -501.354-128.022  82.461  1.00 20.06           C  
ATOM    627  O   SER A  84    -502.414-128.640  82.404  1.00 24.62           O  
ATOM    628  CB  SER A  84    -501.999-126.225  80.840  1.00 20.36           C  
ATOM    629  OG  SER A  84    -502.412-124.869  80.750  1.00 23.62           O  
ATOM    630  N   SER A  85    -500.198-128.598  82.769  1.00 21.52           N  
ATOM    631  CA  SER A  85    -500.112-130.033  83.044  1.00 21.16           C  
ATOM    632  C   SER A  85    -500.906-130.402  84.286  1.00 24.72           C  
ATOM    633  O   SER A  85    -501.032-129.604  85.210  1.00 23.34           O  
ATOM    634  CB  SER A  85    -498.653-130.466  83.203  1.00 22.62           C  
ATOM    635  OG  SER A  85    -498.077-129.920  84.375  1.00 25.48           O  
ATOM    636  N   LYS A  86    -501.456-131.615  84.302  1.00 25.28           N  
ATOM    637  CA  LYS A  86    -502.258-132.066  85.435  1.00 25.27           C  
ATOM    638  C   LYS A  86    -501.509-131.916  86.744  1.00 24.37           C  
ATOM    639  O   LYS A  86    -502.074-131.463  87.749  1.00 25.12           O  
ATOM    640  CB  LYS A  86    -502.678-133.529  85.252  1.00 26.22           C  
ATOM    641  CG  LYS A  86    -503.727-133.738  84.178  1.00 31.43           C  
ATOM    642  CD  LYS A  86    -504.114-135.209  84.066  1.00 34.59           C  
ATOM    643  CE  LYS A  86    -504.448-135.791  85.425  1.00 38.35           C  
ATOM    644  NZ  LYS A  86    -505.697-135.190  85.958  1.00 43.24           N  
ATOM    645  N   GLU A  87    -500.236-132.290  86.727  1.00 24.27           N  
ATOM    646  CA  GLU A  87    -499.430-132.291  87.946  1.00 26.40           C  
ATOM    647  C   GLU A  87    -499.243-130.877  88.492  1.00 26.89           C  
ATOM    648  O   GLU A  87    -499.335-130.659  89.699  1.00 24.14           O  
ATOM    649  CB  GLU A  87    -498.064-132.943  87.682  1.00 31.59           C  
ATOM    650  CG  GLU A  87    -497.223-133.198  88.936  1.00 37.68           C  
ATOM    651  CD  GLU A  87    -495.856-133.812  88.615  1.00 41.37           C  
ATOM    652  OE1 GLU A  87    -495.800-134.812  87.867  1.00 42.44           O  
ATOM    653  OE2 GLU A  87    -494.837-133.285  89.102  1.00 45.17           O  
ATOM    654  N   MET A  88    -498.989-129.922  87.597  1.00 22.18           N  
ATOM    655  CA  MET A  88    -498.745-128.541  88.010  1.00 22.33           C  
ATOM    656  C   MET A  88    -500.058-127.874  88.414  1.00 21.32           C  
ATOM    657  O   MET A  88    -500.116-127.140  89.389  1.00 21.72           O  
ATOM    658  CB  MET A  88    -498.064-127.753  86.881  1.00 21.28           C  
ATOM    659  CG  MET A  88    -497.650-126.331  87.278  1.00 20.23           C  
ATOM    660  SD  MET A  88    -496.405-126.293  88.591  1.00 23.60           S  
ATOM    661  CE  MET A  88    -494.996-126.981  87.754  1.00 23.83           C  
ATOM    662  N   VAL A  89    -501.123-128.127  87.661  1.00 22.22           N  
ATOM    663  CA  VAL A  89    -502.421-127.570  88.011  1.00 21.61           C  
ATOM    664  C   VAL A  89    -502.826-127.991  89.425  1.00 24.01           C  
ATOM    665  O   VAL A  89    -503.312-127.173  90.203  1.00 21.61           O  
ATOM    666  CB  VAL A  89    -503.510-127.983  87.008  1.00 22.89           C  
ATOM    667  CG1 VAL A  89    -504.892-127.644  87.544  1.00 22.71           C  
ATOM    668  CG2 VAL A  89    -503.262-127.303  85.664  1.00 20.09           C  
ATOM    669  N   LYS A  90    -502.580-129.252  89.771  1.00 23.12           N  
ATOM    670  CA  LYS A  90    -502.988-129.749  91.075  1.00 24.96           C  
ATOM    671  C   LYS A  90    -502.206-129.104  92.220  1.00 22.81           C  
ATOM    672  O   LYS A  90    -502.806-128.651  93.196  1.00 23.21           O  
ATOM    673  CB  LYS A  90    -502.842-131.268  91.135  1.00 24.95           C  
ATOM    674  CG  LYS A  90    -503.293-131.855  92.469  1.00 30.42           C  
ATOM    675  CD  LYS A  90    -503.439-133.371  92.391  1.00 35.54           C  
ATOM    676  CE  LYS A  90    -502.094-134.064  92.309  1.00 41.46           C  
ATOM    677  NZ  LYS A  90    -502.132-135.441  92.894  1.00 46.41           N  
ATOM    678  N   LYS A  91    -500.881-129.056  92.112  1.00 21.83           N  
ATOM    679  CA  LYS A  91    -500.098-128.495  93.216  1.00 23.70           C  
ATOM    680  C   LYS A  91    -500.136-126.968  93.226  1.00 26.70           C  
ATOM    681  O   LYS A  91    -500.008-126.344  94.284  1.00 23.65           O  
ATOM    682  CB  LYS A  91    -498.653-128.993  93.188  1.00 27.17           C  
ATOM    683  CG  LYS A  91    -497.913-128.899  91.891  1.00 30.31           C  
ATOM    684  CD  LYS A  91    -496.561-129.622  92.035  1.00 29.88           C  
ATOM    685  CE  LYS A  91    -495.834-129.695  90.710  1.00 30.94           C  
ATOM    686  NZ  LYS A  91    -494.359-129.842  90.861  1.00 30.65           N  
ATOM    687  N   GLY A  92    -500.326-126.377  92.051  1.00 22.71           N  
ATOM    688  CA  GLY A  92    -500.470-124.936  91.942  1.00 22.43           C  
ATOM    689  C   GLY A  92    -501.732-124.433  92.620  1.00 23.52           C  
ATOM    690  O   GLY A  92    -501.722-123.379  93.247  1.00 21.59           O  
ATOM    691  N   LEU A  93    -502.827-125.182  92.506  1.00 21.72           N  
ATOM    692  CA  LEU A  93    -504.046-124.797  93.209  1.00 22.87           C  
ATOM    693  C   LEU A  93    -503.965-125.112  94.703  1.00 24.09           C  
ATOM    694  O   LEU A  93    -504.463-124.342  95.534  1.00 23.29           O  
ATOM    695  CB  LEU A  93    -505.261-125.481  92.589  1.00 23.89           C  
ATOM    696  CG  LEU A  93    -505.716-124.944  91.222  1.00 23.39           C  
ATOM    697  CD1 LEU A  93    -506.812-125.828  90.643  1.00 20.28           C  
ATOM    698  CD2 LEU A  93    -506.197-123.494  91.313  1.00 24.39           C  
ATOM    699  N   GLN A  94    -503.334-126.238  95.036  1.00 23.34           N  
ATOM    700  CA  GLN A  94    -503.203-126.669  96.430  1.00 24.77           C  
ATOM    701  C   GLN A  94    -502.455-125.646  97.290  1.00 25.26           C  
ATOM    702  O   GLN A  94    -502.764-125.478  98.473  1.00 25.09           O  
ATOM    703  CB  GLN A  94    -502.495-128.027  96.505  1.00 26.42           C  
ATOM    704  CG  GLN A  94    -502.401-128.602  97.928  1.00 27.33           C  
ATOM    705  CD  GLN A  94    -503.763-128.812  98.564  1.00 28.30           C  
ATOM    706  OE1 GLN A  94    -504.685-129.325  97.930  1.00 33.24           O  
ATOM    707  NE2 GLN A  94    -503.901-128.400  99.817  1.00 32.38           N  
ATOM    708  N   TRP A  95    -501.476-124.960  96.702  1.00 23.23           N  
ATOM    709  CA  TRP A  95    -500.737-123.937  97.433  1.00 24.68           C  
ATOM    710  C   TRP A  95    -501.667-122.908  98.074  1.00 20.75           C  
ATOM    711  O   TRP A  95    -501.466-122.523  99.219  1.00 23.76           O  
ATOM    712  CB  TRP A  95    -499.737-123.227  96.519  1.00 22.63           C  
ATOM    713  CG  TRP A  95    -498.835-122.226  97.222  1.00 22.89           C  
ATOM    714  CD1 TRP A  95    -497.596-122.475  97.762  1.00 24.48           C  
ATOM    715  CD2 TRP A  95    -499.085-120.822  97.427  1.00 22.14           C  
ATOM    716  NE1 TRP A  95    -497.074-121.316  98.289  1.00 23.62           N  
ATOM    717  CE2 TRP A  95    -497.965-120.294  98.101  1.00 23.05           C  
ATOM    718  CE3 TRP A  95    -500.152-119.970  97.120  1.00 20.04           C  
ATOM    719  CZ2 TRP A  95    -497.880-118.943  98.463  1.00 23.90           C  
ATOM    720  CZ3 TRP A  95    -500.064-118.622  97.484  1.00 23.47           C  
ATOM    721  CH2 TRP A  95    -498.935-118.129  98.148  1.00 23.98           C  
ATOM    722  N   PHE A  96    -502.687-122.472  97.344  1.00 24.47           N  
ATOM    723  CA  PHE A  96    -503.610-121.467  97.882  1.00 23.12           C  
ATOM    724  C   PHE A  96    -504.481-122.080  98.971  1.00 26.69           C  
ATOM    725  O   PHE A  96    -504.851-121.410  99.943  1.00 24.82           O  
ATOM    726  CB  PHE A  96    -504.479-120.883  96.771  1.00 24.28           C  
ATOM    727  CG  PHE A  96    -503.693-120.181  95.718  1.00 21.28           C  
ATOM    728  CD1 PHE A  96    -503.380-118.842  95.855  1.00 21.83           C  
ATOM    729  CD2 PHE A  96    -503.230-120.864  94.617  1.00 23.85           C  
ATOM    730  CE1 PHE A  96    -502.633-118.194  94.894  1.00 21.55           C  
ATOM    731  CE2 PHE A  96    -502.478-120.214  93.652  1.00 22.62           C  
ATOM    732  CZ  PHE A  96    -502.178-118.878  93.804  1.00 20.45           C  
ATOM    733  N   GLU A  97    -504.797-123.362  98.808  1.00 24.35           N  
ATOM    734  CA  GLU A  97    -505.589-124.067  99.809  1.00 26.57           C  
ATOM    735  C   GLU A  97    -504.807-124.160 101.112  1.00 28.37           C  
ATOM    736  O   GLU A  97    -505.380-124.015 102.191  1.00 28.21           O  
ATOM    737  CB  GLU A  97    -505.990-125.464  99.316  1.00 27.60           C  
ATOM    738  CG  GLU A  97    -507.086-125.470  98.249  1.00 30.88           C  
ATOM    739  CD  GLU A  97    -508.446-125.057  98.800  1.00 37.51           C  
ATOM    740  OE1 GLU A  97    -508.982-125.784  99.662  1.00 41.73           O  
ATOM    741  OE2 GLU A  97    -508.976-124.002  98.384  1.00 32.31           O  
ATOM    742  N   ASP A  98    -503.500-124.393 101.010  1.00 24.38           N  
ATOM    743  CA  ASP A  98    -502.646-124.440 102.194  1.00 28.01           C  
ATOM    744  C   ASP A  98    -502.463-123.050 102.796  1.00 32.62           C  
ATOM    745  O   ASP A  98    -502.495-122.873 104.013  1.00 27.06           O  
ATOM    746  CB  ASP A  98    -501.284-125.043 101.855  1.00 29.28           C  
ATOM    747  CG  ASP A  98    -501.375-126.513 101.476  1.00 29.37           C  
ATOM    748  OD1 ASP A  98    -502.426-127.129 101.737  1.00 34.40           O  
ATOM    749  OD2 ASP A  98    -500.398-127.056 100.923  1.00 31.32           O  
ATOM    750  N   GLN A  99    -502.276-122.050 101.945  1.00 27.28           N  
ATOM    751  CA  GLN A  99    -502.007-120.714 102.460  1.00 29.80           C  
ATOM    752  C   GLN A  99    -503.224-120.073 103.125  1.00 28.20           C  
ATOM    753  O   GLN A  99    -503.076-119.323 104.086  1.00 30.40           O  
ATOM    754  CB  GLN A  99    -501.482-119.817 101.334  1.00 30.49           C  
ATOM    755  CG  GLN A  99    -500.100-120.238 100.866  1.00 30.50           C  
ATOM    756  CD  GLN A  99    -499.062-120.114 101.967  1.00 35.33           C  
ATOM    757  OE1 GLN A  99    -498.663-119.014 102.323  1.00 40.88           O  
ATOM    758  NE2 GLN A  99    -498.630-121.245 102.514  1.00 40.33           N  
ATOM    759  N   ILE A 100    -504.425-120.351 102.622  1.00 26.69           N  
ATOM    760  CA  ILE A 100    -505.609-119.662 103.144  1.00 30.04           C  
ATOM    761  C   ILE A 100    -505.896-120.083 104.589  1.00 33.26           C  
ATOM    762  O   ILE A 100    -506.606-119.387 105.318  1.00 35.97           O  
ATOM    763  CB  ILE A 100    -506.862-119.903 102.257  1.00 26.80           C  
ATOM    764  CG1 ILE A 100    -508.005-118.974 102.673  1.00 29.70           C  
ATOM    765  CG2 ILE A 100    -507.292-121.357 102.311  1.00 29.13           C  
ATOM    766  CD1 ILE A 100    -507.710-117.506 102.458  1.00 30.65           C  
ATOM    767  N   ILE A 101    -505.322-121.203 105.019  1.00 31.69           N  
ATOM    768  CA  ILE A 101    -505.447-121.593 106.418  1.00 35.29           C  
ATOM    769  C   ILE A 101    -504.115-121.479 107.171  1.00 38.60           C  
ATOM    770  O   ILE A 101    -503.971-122.044 108.248  1.00 36.85           O  
ATOM    771  CB  ILE A 101    -505.994-123.038 106.561  1.00 35.85           C  
ATOM    772  CG1 ILE A 101    -505.075-124.044 105.874  1.00 32.09           C  
ATOM    773  CG2 ILE A 101    -507.401-123.143 105.988  1.00 33.91           C  
ATOM    774  CD1 ILE A 101    -505.571-125.461 105.961  1.00 34.97           C  
ATOM    775  N   SER A 102    -503.165-120.716 106.632  1.00 34.37           N  
ATOM    776  CA  SER A 102    -501.805-120.688 107.188  1.00 34.73           C  
ATOM    777  C   SER A 102    -501.394-119.388 107.878  1.00 36.82           C  
ATOM    778  O   SER A 102    -500.305-119.313 108.447  1.00 38.25           O  
ATOM    779  CB  SER A 102    -500.788-120.984 106.090  1.00 39.28           C  
ATOM    780  OG  SER A 102    -500.099-122.192 106.349  1.00 46.07           O  
ATOM    781  N   GLU A 103    -502.243-118.371 107.817  1.00 36.12           N  
ATOM    782  CA  GLU A 103    -501.936-117.070 108.429  1.00 38.80           C  
ATOM    783  C   GLU A 103    -500.626-116.413 107.937  1.00 36.03           C  
ATOM    784  O   GLU A 103    -500.003-115.643 108.663  1.00 38.03           O  
ATOM    785  CB  GLU A 103    -501.908-117.206 109.961  1.00 43.11           C  
ATOM    786  CG  GLU A 103    -503.259-116.937 110.639  1.00 47.25           C  
ATOM    787  CD  GLU A 103    -504.171-118.152 110.675  1.00 48.86           C  
ATOM    788  OE1 GLU A 103    -503.666-119.278 110.468  1.00 51.17           O  
ATOM    789  OE2 GLU A 103    -505.392-117.981 110.920  1.00 45.55           O  
ATOM    790  N   ASP A 104    -500.224-116.696 106.699  1.00 33.07           N  
ATOM    791  CA  ASP A 104    -499.102-115.990 106.082  1.00 30.73           C  
ATOM    792  C   ASP A 104    -499.536-114.584 105.667  1.00 31.26           C  
ATOM    793  O   ASP A 104    -500.282-114.414 104.702  1.00 30.69           O  
ATOM    794  CB  ASP A 104    -498.579-116.757 104.863  1.00 37.03           C  
ATOM    795  CG  ASP A 104    -497.291-116.164 104.289  1.00 32.26           C  
ATOM    796  OD1 ASP A 104    -496.967-114.986 104.561  1.00 36.51           O  
ATOM    797  OD2 ASP A 104    -496.599-116.891 103.552  1.00 40.49           O  
ATOM    798  N   GLY A 105    -499.060-113.579 106.389  1.00 32.71           N  
ATOM    799  CA  GLY A 105    -499.477-112.214 106.131  1.00 30.84           C  
ATOM    800  C   GLY A 105    -499.151-111.692 104.739  1.00 26.86           C  
ATOM    801  O   GLY A 105    -499.861-110.846 104.210  1.00 26.26           O  
ATOM    802  N   ASN A 106    -498.074-112.186 104.148  1.00 28.14           N  
ATOM    803  CA  ASN A 106    -497.685-111.738 102.810  1.00 26.69           C  
ATOM    804  C   ASN A 106    -498.696-112.156 101.741  1.00 24.85           C  
ATOM    805  O   ASN A 106    -498.822-111.499 100.709  1.00 23.47           O  
ATOM    806  CB  ASN A 106    -496.292-112.260 102.468  1.00 30.28           C  
ATOM    807  CG  ASN A 106    -495.206-111.543 103.248  1.00 30.69           C  
ATOM    808  OD1 ASN A 106    -495.236-110.322 103.383  1.00 38.66           O  
ATOM    809  ND2 ASN A 106    -494.261-112.298 103.785  1.00 38.70           N  
ATOM    810  N   PHE A 107    -499.414-113.246 101.993  1.00 24.76           N  
ATOM    811  CA  PHE A 107    -500.528-113.640 101.142  1.00 23.64           C  
ATOM    812  C   PHE A 107    -501.821-112.914 101.534  1.00 22.43           C  
ATOM    813  O   PHE A 107    -502.495-112.319 100.694  1.00 23.90           O  
ATOM    814  CB  PHE A 107    -500.735-115.164 101.200  1.00 23.50           C  
ATOM    815  CG  PHE A 107    -501.954-115.634 100.466  1.00 24.44           C  
ATOM    816  CD1 PHE A 107    -502.063-115.456  99.099  1.00 22.91           C  
ATOM    817  CD2 PHE A 107    -502.991-116.253 101.138  1.00 25.07           C  
ATOM    818  CE1 PHE A 107    -503.189-115.884  98.418  1.00 26.30           C  
ATOM    819  CE2 PHE A 107    -504.117-116.681 100.466  1.00 25.62           C  
ATOM    820  CZ  PHE A 107    -504.217-116.496  99.098  1.00 25.41           C  
ATOM    821  N   LEU A 108    -502.163-112.946 102.818  1.00 24.82           N  
ATOM    822  CA  LEU A 108    -503.443-112.413 103.266  1.00 22.67           C  
ATOM    823  C   LEU A 108    -503.594-110.896 103.123  1.00 21.47           C  
ATOM    824  O   LEU A 108    -504.700-110.420 102.913  1.00 24.18           O  
ATOM    825  CB  LEU A 108    -503.688-112.795 104.729  1.00 25.88           C  
ATOM    826  CG  LEU A 108    -503.714-114.302 104.999  1.00 28.76           C  
ATOM    827  CD1 LEU A 108    -503.820-114.585 106.503  1.00 32.01           C  
ATOM    828  CD2 LEU A 108    -504.858-114.960 104.253  1.00 28.01           C  
ATOM    829  N   VAL A 109    -502.506-110.140 103.248  1.00 24.03           N  
ATOM    830  CA  VAL A 109    -502.638-108.678 103.281  1.00 26.07           C  
ATOM    831  C   VAL A 109    -503.277-108.145 101.990  1.00 26.16           C  
ATOM    832  O   VAL A 109    -503.983-107.133 102.022  1.00 25.47           O  
ATOM    833  CB  VAL A 109    -501.275-107.975 103.551  1.00 29.27           C  
ATOM    834  CG1 VAL A 109    -500.301-108.148 102.387  1.00 25.08           C  
ATOM    835  CG2 VAL A 109    -501.488-106.494 103.891  1.00 29.34           C  
ATOM    836  N   TRP A 110    -503.087-108.838 100.863  1.00 22.30           N  
ATOM    837  CA  TRP A 110    -503.809-108.443  99.647  1.00 22.41           C  
ATOM    838  C   TRP A 110    -505.028-109.335  99.407  1.00 22.00           C  
ATOM    839  O   TRP A 110    -506.098-108.830  99.104  1.00 23.97           O  
ATOM    840  CB  TRP A 110    -502.890-108.426  98.397  1.00 20.27           C  
ATOM    841  CG  TRP A 110    -502.000-109.628  98.236  1.00 21.93           C  
ATOM    842  CD1 TRP A 110    -500.780-109.824  98.810  1.00 21.88           C  
ATOM    843  CD2 TRP A 110    -502.255-110.784  97.423  1.00 20.19           C  
ATOM    844  NE1 TRP A 110    -500.264-111.050  98.425  1.00 21.58           N  
ATOM    845  CE2 TRP A 110    -501.144-111.646  97.576  1.00 19.56           C  
ATOM    846  CE3 TRP A 110    -503.312-111.168  96.592  1.00 20.98           C  
ATOM    847  CZ2 TRP A 110    -501.074-112.883  96.926  1.00 19.37           C  
ATOM    848  CZ3 TRP A 110    -503.232-112.394  95.947  1.00 22.07           C  
ATOM    849  CH2 TRP A 110    -502.116-113.234  96.116  1.00 19.09           C  
ATOM    850  N   HIS A 111    -504.889-110.649  99.565  1.00 23.99           N  
ATOM    851  CA  HIS A 111    -506.029-111.530  99.317  1.00 20.52           C  
ATOM    852  C   HIS A 111    -507.275-111.157 100.135  1.00 22.41           C  
ATOM    853  O   HIS A 111    -508.385-111.105  99.605  1.00 21.71           O  
ATOM    854  CB  HIS A 111    -505.670-112.990  99.592  1.00 24.85           C  
ATOM    855  CG  HIS A 111    -506.868-113.871  99.694  1.00 24.61           C  
ATOM    856  ND1 HIS A 111    -507.680-114.147  98.614  1.00 24.61           N  
ATOM    857  CD2 HIS A 111    -507.433-114.495 100.757  1.00 24.64           C  
ATOM    858  CE1 HIS A 111    -508.683-114.912  99.003  1.00 25.79           C  
ATOM    859  NE2 HIS A 111    -508.555-115.140 100.301  1.00 25.79           N  
ATOM    860  N   GLN A 112    -507.095-110.884 101.423  1.00 26.50           N  
ATOM    861  CA  GLN A 112    -508.230-110.554 102.284  1.00 28.28           C  
ATOM    862  C   GLN A 112    -508.866-109.213 101.945  1.00 32.07           C  
ATOM    863  O   GLN A 112    -509.977-108.910 102.390  1.00 29.36           O  
ATOM    864  CB  GLN A 112    -507.796-110.547 103.747  1.00 28.82           C  
ATOM    865  CG  GLN A 112    -507.447-111.923 104.272  1.00 34.67           C  
ATOM    866  CD  GLN A 112    -507.216-111.913 105.762  1.00 34.49           C  
ATOM    867  OE1 GLN A 112    -506.719-110.929 106.318  1.00 37.57           O  
ATOM    868  NE2 GLN A 112    -507.585-113.002 106.423  1.00 34.92           N  
ATOM    869  N   ASN A 113    -508.156-108.401 101.173  1.00 28.37           N  
ATOM    870  CA  ASN A 113    -508.667-107.085 100.814  1.00 27.10           C  
ATOM    871  C   ASN A 113    -508.992-106.950  99.335  1.00 27.96           C  
ATOM    872  O   ASN A 113    -508.992-105.845  98.789  1.00 28.88           O  
ATOM    873  CB  ASN A 113    -507.665-106.018 101.231  1.00 28.63           C  
ATOM    874  CG  ASN A 113    -507.620-105.843 102.727  1.00 36.59           C  
ATOM    875  OD1 ASN A 113    -508.608-105.441 103.337  1.00 36.72           O  
ATOM    876  ND2 ASN A 113    -506.486-106.167 103.330  1.00 35.40           N  
ATOM    877  N   TYR A 114    -509.278-108.077  98.692  1.00 26.96           N  
ATOM    878  CA  TYR A 114    -509.512-108.080  97.254  1.00 24.52           C  
ATOM    879  C   TYR A 114    -510.629-107.109  96.865  1.00 25.75           C  
ATOM    880  O   TYR A 114    -510.501-106.377  95.888  1.00 25.28           O  
ATOM    881  CB  TYR A 114    -509.845-109.497  96.765  1.00 25.12           C  
ATOM    882  CG  TYR A 114    -509.984-109.602  95.255  1.00 24.91           C  
ATOM    883  CD1 TYR A 114    -511.198-109.352  94.625  1.00 23.79           C  
ATOM    884  CD2 TYR A 114    -508.896-109.948  94.464  1.00 22.89           C  
ATOM    885  CE1 TYR A 114    -511.319-109.433  93.236  1.00 25.53           C  
ATOM    886  CE2 TYR A 114    -509.009-110.033  93.083  1.00 21.67           C  
ATOM    887  CZ  TYR A 114    -510.220-109.773  92.474  1.00 22.89           C  
ATOM    888  OH  TYR A 114    -510.331-109.861  91.095  1.00 23.03           O  
ATOM    889  N   GLU A 115    -511.706-107.084  97.646  1.00 26.23           N  
ATOM    890  CA  GLU A 115    -512.833-106.211  97.332  1.00 30.82           C  
ATOM    891  C   GLU A 115    -512.407-104.755  97.365  1.00 27.51           C  
ATOM    892  O   GLU A 115    -512.739-103.991  96.461  1.00 28.82           O  
ATOM    893  CB  GLU A 115    -513.996-106.453  98.296  1.00 32.54           C  
ATOM    894  CG  GLU A 115    -514.647-107.819  98.122  1.00 32.00           C  
ATOM    895  CD  GLU A 115    -515.216-108.024  96.728  1.00 34.65           C  
ATOM    896  OE1 GLU A 115    -516.023-107.178  96.290  1.00 33.65           O  
ATOM    897  OE2 GLU A 115    -514.859-109.030  96.071  1.00 35.22           O  
ATOM    898  N   GLN A 116    -511.654-104.387  98.396  1.00 27.07           N  
ATOM    899  CA  GLN A 116    -511.154-103.026  98.531  1.00 31.27           C  
ATOM    900  C   GLN A 116    -510.205-102.682  97.388  1.00 30.51           C  
ATOM    901  O   GLN A 116    -510.159-101.541  96.930  1.00 30.56           O  
ATOM    902  CB  GLN A 116    -510.439-102.837  99.871  1.00 31.53           C  
ATOM    903  CG  GLN A 116    -511.313-103.086 101.114  1.00 37.23           C  
ATOM    904  CD  GLN A 116    -511.356-104.551 101.561  1.00 40.16           C  
ATOM    905  OE1 GLN A 116    -511.675-105.455 100.781  1.00 35.07           O  
ATOM    906  NE2 GLN A 116    -511.043-104.785 102.835  1.00 43.44           N  
ATOM    907  N   LEU A 117    -509.449-103.675  96.933  1.00 26.86           N  
ATOM    908  CA  LEU A 117    -508.474-103.460  95.874  1.00 25.60           C  
ATOM    909  C   LEU A 117    -509.122-103.392  94.493  1.00 27.17           C  
ATOM    910  O   LEU A 117    -508.473-103.010  93.521  1.00 26.23           O  
ATOM    911  CB  LEU A 117    -507.404-104.551  95.922  1.00 23.98           C  
ATOM    912  CG  LEU A 117    -506.459-104.409  97.117  1.00 23.64           C  
ATOM    913  CD1 LEU A 117    -505.502-105.590  97.227  1.00 23.59           C  
ATOM    914  CD2 LEU A 117    -505.688-103.102  97.016  1.00 27.21           C  
ATOM    915  N   LYS A 118    -510.400-103.751  94.410  1.00 23.05           N  
ATOM    916  CA  LYS A 118    -511.154-103.578  93.175  1.00 26.39           C  
ATOM    917  C   LYS A 118    -511.467-102.106  92.952  1.00 26.12           C  
ATOM    918  O   LYS A 118    -511.876-101.718  91.859  1.00 28.28           O  
ATOM    919  CB  LYS A 118    -512.459-104.370  93.193  1.00 27.14           C  
ATOM    920  CG  LYS A 118    -512.293-105.883  93.291  1.00 24.94           C  
ATOM    921  CD  LYS A 118    -513.645-106.604  93.241  1.00 29.74           C  
ATOM    922  CE  LYS A 118    -514.271-106.524  91.859  1.00 30.95           C  
ATOM    923  NZ  LYS A 118    -515.625-107.147  91.799  1.00 34.99           N  
ATOM    924  N   LYS A 119    -511.287-101.296  93.991  1.00 27.42           N  
ATOM    925  CA  LYS A 119    -511.656 -99.875  93.944  1.00 33.82           C  
ATOM    926  C   LYS A 119    -510.488 -98.931  94.170  1.00 31.69           C  
ATOM    927  O   LYS A 119    -510.505 -97.787  93.716  1.00 31.97           O  
ATOM    928  CB  LYS A 119    -512.716 -99.565  95.001  1.00 36.22           C  
ATOM    929  CG  LYS A 119    -514.012-100.324  94.851  1.00 38.85           C  
ATOM    930  CD  LYS A 119    -514.772-100.327  96.169  1.00 44.04           C  
ATOM    931  CE  LYS A 119    -514.783 -98.943  96.801  1.00 53.35           C  
ATOM    932  NZ  LYS A 119    -515.429 -97.923  95.925  1.00 55.13           N  
ATOM    933  N   ALA A 120    -509.491 -99.402  94.909  1.00 28.64           N  
ATOM    934  CA  ALA A 120    -508.429 -98.531  95.393  1.00 29.98           C  
ATOM    935  C   ALA A 120    -507.056 -99.099  95.102  1.00 29.52           C  
ATOM    936  O   ALA A 120    -506.884-100.320  95.054  1.00 27.56           O  
ATOM    937  CB  ALA A 120    -508.583 -98.290  96.883  1.00 30.48           C  
ATOM    938  N   PRO A 121    -506.068 -98.210  94.915  1.00 27.27           N  
ATOM    939  CA  PRO A 121    -504.670 -98.622  94.753  1.00 28.30           C  
ATOM    940  C   PRO A 121    -504.159 -99.312  96.007  1.00 27.37           C  
ATOM    941  O   PRO A 121    -504.613 -98.980  97.111  1.00 26.03           O  
ATOM    942  CB  PRO A 121    -503.925 -97.299  94.529  1.00 30.84           C  
ATOM    943  CG  PRO A 121    -504.975 -96.323  94.146  1.00 34.24           C  
ATOM    944  CD  PRO A 121    -506.212 -96.745  94.862  1.00 35.53           C  
ATOM    945  N   PRO A 122    -503.218-100.252  95.844  1.00 25.86           N  
ATOM    946  CA  PRO A 122    -502.641-101.007  96.958  1.00 25.51           C  
ATOM    947  C   PRO A 122    -501.595-100.226  97.734  1.00 27.32           C  
ATOM    948  O   PRO A 122    -501.018 -99.260  97.228  1.00 25.75           O  
ATOM    949  CB  PRO A 122    -501.985-102.198  96.266  1.00 26.23           C  
ATOM    950  CG  PRO A 122    -501.574-101.643  94.933  1.00 26.72           C  
ATOM    951  CD  PRO A 122    -502.699-100.713  94.540  1.00 24.69           C  
ATOM    952  N   SER A 123    -501.351-100.669  98.959  1.00 25.41           N  
ATOM    953  CA  SER A 123    -500.267-100.147  99.768  1.00 27.89           C  
ATOM    954  C   SER A 123    -498.970-100.794  99.309  1.00 26.76           C  
ATOM    955  O   SER A 123    -498.988-101.784  98.579  1.00 21.74           O  
ATOM    956  CB  SER A 123    -500.512-100.418 101.259  1.00 27.72           C  
ATOM    957  OG  SER A 123    -500.467-101.813 101.547  1.00 26.31           O  
ATOM    958  N   PHE A 124    -497.843-100.235  99.738  1.00 26.06           N  
ATOM    959  CA  PHE A 124    -496.557-100.862  99.476  1.00 26.77           C  
ATOM    960  C   PHE A 124    -496.527-102.283 100.039  1.00 27.22           C  
ATOM    961  O   PHE A 124    -496.051-103.214  99.390  1.00 25.91           O  
ATOM    962  CB  PHE A 124    -495.422-100.040 100.082  1.00 29.71           C  
ATOM    963  CG  PHE A 124    -494.054-100.532  99.709  1.00 30.81           C  
ATOM    964  CD1 PHE A 124    -493.439-101.539 100.439  1.00 31.80           C  
ATOM    965  CD2 PHE A 124    -493.386 -99.995  98.622  1.00 30.65           C  
ATOM    966  CE1 PHE A 124    -492.182-101.993 100.091  1.00 32.09           C  
ATOM    967  CE2 PHE A 124    -492.122-100.444  98.277  1.00 32.66           C  
ATOM    968  CZ  PHE A 124    -491.524-101.446  99.015  1.00 30.32           C  
ATOM    969  N   GLU A 125    -497.032-102.436 101.258  1.00 25.28           N  
ATOM    970  CA  GLU A 125    -497.069-103.742 101.912  1.00 26.06           C  
ATOM    971  C   GLU A 125    -497.849-104.757 101.069  1.00 25.64           C  
ATOM    972  O   GLU A 125    -497.467-105.924 100.965  1.00 22.90           O  
ATOM    973  CB  GLU A 125    -497.706-103.607 103.296  1.00 30.43           C  
ATOM    974  CG  GLU A 125    -497.455-104.755 104.239  1.00 39.34           C  
ATOM    975  CD  GLU A 125    -498.234-104.601 105.536  1.00 42.12           C  
ATOM    976  OE1 GLU A 125    -499.191-103.789 105.569  1.00 39.30           O  
ATOM    977  OE2 GLU A 125    -497.891-105.298 106.514  1.00 48.01           O  
ATOM    978  N   GLN A 126    -498.945-104.310 100.469  1.00 24.65           N  
ATOM    979  CA  GLN A 126    -499.763-105.208  99.661  1.00 22.86           C  
ATOM    980  C   GLN A 126    -499.055-105.615  98.374  1.00 23.16           C  
ATOM    981  O   GLN A 126    -499.212-106.747  97.911  1.00 21.77           O  
ATOM    982  CB  GLN A 126    -501.111-104.574  99.352  1.00 25.18           C  
ATOM    983  CG  GLN A 126    -502.025-104.532 100.573  1.00 25.87           C  
ATOM    984  CD  GLN A 126    -503.286-103.737 100.325  1.00 28.16           C  
ATOM    985  OE1 GLN A 126    -503.238-102.628  99.788  1.00 26.99           O  
ATOM    986  NE2 GLN A 126    -504.422-104.295 100.718  1.00 28.13           N  
ATOM    987  N   LEU A 127    -498.263-104.710  97.807  1.00 22.11           N  
ATOM    988  CA  LEU A 127    -497.450-105.052  96.640  1.00 22.84           C  
ATOM    989  C   LEU A 127    -496.305-106.002  97.007  1.00 22.71           C  
ATOM    990  O   LEU A 127    -496.117-107.027  96.357  1.00 21.86           O  
ATOM    991  CB  LEU A 127    -496.895-103.789  95.976  1.00 23.76           C  
ATOM    992  CG  LEU A 127    -497.943-102.874  95.344  1.00 23.67           C  
ATOM    993  CD1 LEU A 127    -497.363-101.497  95.024  1.00 27.71           C  
ATOM    994  CD2 LEU A 127    -498.481-103.534  94.083  1.00 23.33           C  
ATOM    995  N   MET A 128    -495.549-105.681  98.054  1.00 22.75           N  
ATOM    996  CA  MET A 128    -494.426-106.529  98.447  1.00 21.33           C  
ATOM    997  C   MET A 128    -494.906-107.910  98.840  1.00 22.58           C  
ATOM    998  O   MET A 128    -494.297-108.913  98.474  1.00 21.19           O  
ATOM    999  CB  MET A 128    -493.636-105.909  99.610  1.00 24.49           C  
ATOM   1000  CG  MET A 128    -492.483-106.786 100.112  1.00 28.12           C  
ATOM   1001  SD  MET A 128    -491.163-107.085  98.910  1.00 32.23           S  
ATOM   1002  CE  MET A 128    -490.685-105.413  98.499  1.00 35.59           C  
ATOM   1003  N   GLY A 129    -496.009-107.961  99.578  1.00 24.31           N  
ATOM   1004  CA  GLY A 129    -496.566-109.238  99.987  1.00 22.71           C  
ATOM   1005  C   GLY A 129    -496.888-110.111  98.790  1.00 21.58           C  
ATOM   1006  O   GLY A 129    -496.664-111.327  98.811  1.00 21.54           O  
ATOM   1007  N   TYR A 130    -497.399-109.485  97.735  1.00 20.90           N  
ATOM   1008  CA  TYR A 130    -497.751-110.219  96.520  1.00 18.12           C  
ATOM   1009  C   TYR A 130    -496.495-110.738  95.822  1.00 21.48           C  
ATOM   1010  O   TYR A 130    -496.458-111.892  95.365  1.00 19.16           O  
ATOM   1011  CB  TYR A 130    -498.576-109.334  95.586  1.00 19.88           C  
ATOM   1012  CG  TYR A 130    -498.646-109.840  94.156  1.00 19.58           C  
ATOM   1013  CD1 TYR A 130    -497.697-109.450  93.222  1.00 18.46           C  
ATOM   1014  CD2 TYR A 130    -499.664-110.691  93.740  1.00 22.41           C  
ATOM   1015  CE1 TYR A 130    -497.754-109.905  91.898  1.00 19.01           C  
ATOM   1016  CE2 TYR A 130    -499.730-111.149  92.410  1.00 19.85           C  
ATOM   1017  CZ  TYR A 130    -498.767-110.749  91.508  1.00 20.99           C  
ATOM   1018  OH  TYR A 130    -498.799-111.196  90.205  1.00 21.11           O  
ATOM   1019  N   GLN A 131    -495.470-109.890  95.732  1.00 20.33           N  
ATOM   1020  CA  GLN A 131    -494.220-110.298  95.087  1.00 20.42           C  
ATOM   1021  C   GLN A 131    -493.593-111.468  95.824  1.00 22.33           C  
ATOM   1022  O   GLN A 131    -493.135-112.427  95.209  1.00 20.70           O  
ATOM   1023  CB  GLN A 131    -493.225-109.133  95.008  1.00 19.61           C  
ATOM   1024  CG  GLN A 131    -493.733-107.942  94.210  1.00 19.57           C  
ATOM   1025  CD  GLN A 131    -494.097-108.286  92.756  1.00 19.36           C  
ATOM   1026  OE1 GLN A 131    -493.699-109.326  92.220  1.00 19.93           O  
ATOM   1027  NE2 GLN A 131    -494.845-107.397  92.116  1.00 19.80           N  
ATOM   1028  N   MET A 132    -493.570-111.396  97.155  1.00 20.46           N  
ATOM   1029  CA  MET A 132    -493.011-112.497  97.924  1.00 19.94           C  
ATOM   1030  C   MET A 132    -493.863-113.757  97.780  1.00 21.63           C  
ATOM   1031  O   MET A 132    -493.319-114.858  97.710  1.00 21.80           O  
ATOM   1032  CB  MET A 132    -492.858-112.100  99.392  1.00 23.47           C  
ATOM   1033  CG  MET A 132    -491.711-111.105  99.610  1.00 21.31           C  
ATOM   1034  SD  MET A 132    -491.872-110.279 101.208  1.00 30.46           S  
ATOM   1035  CE  MET A 132    -491.478-111.653 102.288  1.00 30.41           C  
ATOM   1036  N   SER A 133    -495.184-113.591  97.702  1.00 21.17           N  
ATOM   1037  CA  SER A 133    -496.094-114.716  97.507  1.00 21.03           C  
ATOM   1038  C   SER A 133    -495.844-115.424  96.184  1.00 20.49           C  
ATOM   1039  O   SER A 133    -495.870-116.647  96.116  1.00 19.23           O  
ATOM   1040  CB  SER A 133    -497.551-114.253  97.567  1.00 21.81           C  
ATOM   1041  OG  SER A 133    -497.874-113.803  98.879  1.00 22.40           O  
ATOM   1042  N   ALA A 134    -495.611-114.648  95.130  1.00 20.38           N  
ATOM   1043  CA  ALA A 134    -495.362-115.241  93.813  1.00 20.92           C  
ATOM   1044  C   ALA A 134    -494.084-116.064  93.832  1.00 19.01           C  
ATOM   1045  O   ALA A 134    -494.014-117.133  93.230  1.00 19.21           O  
ATOM   1046  CB  ALA A 134    -495.283-114.166  92.750  1.00 19.33           C  
ATOM   1047  N   LEU A 135    -493.058-115.560  94.512  1.00 19.85           N  
ATOM   1048  CA  LEU A 135    -491.810-116.303  94.594  1.00 20.31           C  
ATOM   1049  C   LEU A 135    -492.001-117.548  95.441  1.00 22.44           C  
ATOM   1050  O   LEU A 135    -491.488-118.614  95.112  1.00 18.98           O  
ATOM   1051  CB  LEU A 135    -490.692-115.439  95.175  1.00 21.28           C  
ATOM   1052  CG  LEU A 135    -490.287-114.252  94.296  1.00 21.69           C  
ATOM   1053  CD1 LEU A 135    -489.220-113.416  95.002  1.00 26.79           C  
ATOM   1054  CD2 LEU A 135    -489.780-114.753  92.946  1.00 22.26           C  
ATOM   1055  N   ASN A 136    -492.727-117.399  96.549  1.00 22.12           N  
ATOM   1056  CA  ASN A 136    -493.007-118.533  97.427  1.00 21.72           C  
ATOM   1057  C   ASN A 136    -493.738-119.651  96.674  1.00 22.42           C  
ATOM   1058  O   ASN A 136    -493.383-120.832  96.771  1.00 20.57           O  
ATOM   1059  CB  ASN A 136    -493.827-118.069  98.644  1.00 21.44           C  
ATOM   1060  CG  ASN A 136    -493.016-117.190  99.595  1.00 27.76           C  
ATOM   1061  OD1 ASN A 136    -491.781-117.230  99.592  1.00 28.32           O  
ATOM   1062  ND2 ASN A 136    -493.708-116.394 100.417  1.00 29.24           N  
ATOM   1063  N   TRP A 137    -494.750-119.263  95.906  1.00 19.72           N  
ATOM   1064  CA  TRP A 137    -495.528-120.210  95.119  1.00 19.64           C  
ATOM   1065  C   TRP A 137    -494.626-120.938  94.125  1.00 18.52           C  
ATOM   1066  O   TRP A 137    -494.653-122.170  94.040  1.00 20.59           O  
ATOM   1067  CB  TRP A 137    -496.682-119.478  94.409  1.00 20.74           C  
ATOM   1068  CG  TRP A 137    -497.558-120.361  93.562  1.00 18.79           C  
ATOM   1069  CD1 TRP A 137    -498.718-120.982  93.939  1.00 23.02           C  
ATOM   1070  CD2 TRP A 137    -497.355-120.694  92.184  1.00 19.63           C  
ATOM   1071  NE1 TRP A 137    -499.243-121.686  92.877  1.00 21.16           N  
ATOM   1072  CE2 TRP A 137    -498.417-121.532  91.793  1.00 17.56           C  
ATOM   1073  CE3 TRP A 137    -496.362-120.379  91.251  1.00 19.53           C  
ATOM   1074  CZ2 TRP A 137    -498.525-122.051  90.502  1.00 21.35           C  
ATOM   1075  CZ3 TRP A 137    -496.467-120.899  89.974  1.00 21.57           C  
ATOM   1076  CH2 TRP A 137    -497.534-121.731  89.613  1.00 21.14           C  
ATOM   1077  N   ARG A 138    -493.807-120.188  93.388  1.00 18.78           N  
ATOM   1078  CA  ARG A 138    -492.931-120.800  92.385  1.00 19.42           C  
ATOM   1079  C   ARG A 138    -491.967-121.803  93.022  1.00 20.89           C  
ATOM   1080  O   ARG A 138    -491.756-122.895  92.503  1.00 19.90           O  
ATOM   1081  CB  ARG A 138    -492.140-119.729  91.635  1.00 19.61           C  
ATOM   1082  CG  ARG A 138    -493.011-118.892  90.678  1.00 16.32           C  
ATOM   1083  CD  ARG A 138    -492.265-117.726  90.065  1.00 15.98           C  
ATOM   1084  NE  ARG A 138    -493.079-117.072  89.024  1.00 17.21           N  
ATOM   1085  CZ  ARG A 138    -492.906-117.229  87.716  1.00 19.31           C  
ATOM   1086  NH1 ARG A 138    -491.929-118.000  87.252  1.00 18.43           N  
ATOM   1087  NH2 ARG A 138    -493.717-116.597  86.866  1.00 17.01           N  
ATOM   1088  N   GLN A 139    -491.370-121.416  94.142  1.00 20.32           N  
ATOM   1089  CA  GLN A 139    -490.472-122.325  94.860  1.00 20.90           C  
ATOM   1090  C   GLN A 139    -491.231-123.561  95.317  1.00 20.86           C  
ATOM   1091  O   GLN A 139    -490.772-124.691  95.159  1.00 24.75           O  
ATOM   1092  CB  GLN A 139    -489.832-121.608  96.062  1.00 21.60           C  
ATOM   1093  CG  GLN A 139    -488.843-120.508  95.681  1.00 22.01           C  
ATOM   1094  CD  GLN A 139    -488.633-119.517  96.818  1.00 27.22           C  
ATOM   1095  OE1 GLN A 139    -489.119-119.731  97.930  1.00 24.23           O  
ATOM   1096  NE2 GLN A 139    -487.927-118.420  96.542  1.00 25.26           N  
ATOM   1097  N   SER A 140    -492.421-123.347  95.857  1.00 19.59           N  
ATOM   1098  CA  SER A 140    -493.162-124.427  96.483  1.00 20.16           C  
ATOM   1099  C   SER A 140    -493.614-125.481  95.479  1.00 24.60           C  
ATOM   1100  O   SER A 140    -493.542-126.677  95.760  1.00 23.04           O  
ATOM   1101  CB  SER A 140    -494.378-123.876  97.228  1.00 22.91           C  
ATOM   1102  OG  SER A 140    -495.103-124.940  97.825  1.00 29.90           O  
ATOM   1103  N   VAL A 141    -494.079-125.040  94.312  1.00 22.59           N  
ATOM   1104  CA  VAL A 141    -494.616-125.988  93.340  1.00 25.46           C  
ATOM   1105  C   VAL A 141    -493.560-126.437  92.341  1.00 24.07           C  
ATOM   1106  O   VAL A 141    -493.832-127.283  91.494  1.00 25.51           O  
ATOM   1107  CB  VAL A 141    -495.830-125.396  92.588  1.00 23.35           C  
ATOM   1108  CG1 VAL A 141    -496.865-124.901  93.585  1.00 21.74           C  
ATOM   1109  CG2 VAL A 141    -495.397-124.272  91.648  1.00 22.86           C  
ATOM   1110  N   GLY A 142    -492.354-125.887  92.453  1.00 22.23           N  
ATOM   1111  CA  GLY A 142    -491.272-126.235  91.546  1.00 22.58           C  
ATOM   1112  C   GLY A 142    -491.570-125.756  90.134  1.00 25.97           C  
ATOM   1113  O   GLY A 142    -491.315-126.457  89.152  1.00 23.94           O  
ATOM   1114  N   TYR A 143    -492.115-124.551  90.024  1.00 20.36           N  
ATOM   1115  CA  TYR A 143    -492.510-124.038  88.705  1.00 21.29           C  
ATOM   1116  C   TYR A 143    -491.296-123.797  87.797  1.00 20.85           C  
ATOM   1117  O   TYR A 143    -491.378-123.951  86.575  1.00 21.43           O  
ATOM   1118  CB  TYR A 143    -493.329-122.744  88.846  1.00 21.61           C  
ATOM   1119  CG  TYR A 143    -493.874-122.282  87.509  1.00 20.67           C  
ATOM   1120  CD1 TYR A 143    -494.814-123.050  86.822  1.00 19.68           C  
ATOM   1121  CD2 TYR A 143    -493.439-121.108  86.924  1.00 17.70           C  
ATOM   1122  CE1 TYR A 143    -495.298-122.653  85.585  1.00 21.85           C  
ATOM   1123  CE2 TYR A 143    -493.928-120.696  85.689  1.00 17.60           C  
ATOM   1124  CZ  TYR A 143    -494.852-121.475  85.023  1.00 19.66           C  
ATOM   1125  OH  TYR A 143    -495.343-121.052  83.792  1.00 18.13           O  
ATOM   1126  N   GLY A 144    -490.164-123.461  88.408  1.00 22.48           N  
ATOM   1127  CA  GLY A 144    -488.972-123.052  87.688  1.00 23.17           C  
ATOM   1128  C   GLY A 144    -488.177-124.185  87.060  1.00 26.56           C  
ATOM   1129  O   GLY A 144    -486.947-124.114  87.001  1.00 25.65           O  
ATOM   1130  N   GLN A 145    -488.882-125.203  86.572  1.00 26.46           N  
ATOM   1131  CA  GLN A 145    -488.272-126.414  86.001  1.00 26.78           C  
ATOM   1132  C   GLN A 145    -487.549-126.176  84.691  1.00 28.29           C  
ATOM   1133  O   GLN A 145    -486.682-126.963  84.299  1.00 28.07           O  
ATOM   1134  CB  GLN A 145    -489.339-127.481  85.764  1.00 27.38           C  
ATOM   1135  CG  GLN A 145    -489.831-128.175  87.013  1.00 34.11           C  
ATOM   1136  CD  GLN A 145    -491.004-129.084  86.720  1.00 34.85           C  
ATOM   1137  OE1 GLN A 145    -490.945-129.914  85.813  1.00 38.12           O  
ATOM   1138  NE2 GLN A 145    -492.081-128.928  87.478  1.00 37.00           N  
ATOM   1139  N   LEU A 146    -487.940-125.107  84.005  1.00 22.92           N  
ATOM   1140  CA  LEU A 146    -487.420-124.767  82.682  1.00 25.55           C  
ATOM   1141  C   LEU A 146    -486.811-123.392  82.715  1.00 24.13           C  
ATOM   1142  O   LEU A 146    -487.239-122.564  83.515  1.00 24.05           O  
ATOM   1143  CB  LEU A 146    -488.540-124.790  81.634  1.00 23.70           C  
ATOM   1144  CG  LEU A 146    -489.273-126.109  81.409  1.00 27.99           C  
ATOM   1145  CD1 LEU A 146    -490.589-125.867  80.657  1.00 27.15           C  
ATOM   1146  CD2 LEU A 146    -488.365-127.027  80.616  1.00 29.11           C  
ATOM   1147  N   GLU A 147    -485.845-123.124  81.835  1.00 24.65           N  
ATOM   1148  CA  GLU A 147    -485.358-121.761  81.678  1.00 26.16           C  
ATOM   1149  C   GLU A 147    -486.526-120.829  81.439  1.00 25.15           C  
ATOM   1150  O   GLU A 147    -486.568-119.719  81.993  1.00 22.37           O  
ATOM   1151  CB  GLU A 147    -484.391-121.637  80.511  1.00 29.67           C  
ATOM   1152  CG  GLU A 147    -483.034-122.224  80.738  1.00 36.55           C  
ATOM   1153  CD  GLU A 147    -482.117-121.920  79.577  1.00 42.13           C  
ATOM   1154  OE1 GLU A 147    -482.493-121.070  78.739  1.00 41.00           O  
ATOM   1155  OE2 GLU A 147    -481.026-122.521  79.498  1.00 45.22           O  
ATOM   1156  N   GLU A 148    -487.455-121.303  80.601  1.00 22.29           N  
ATOM   1157  CA  GLU A 148    -488.666-120.574  80.227  1.00 24.00           C  
ATOM   1158  C   GLU A 148    -489.535-120.133  81.380  1.00 22.09           C  
ATOM   1159  O   GLU A 148    -490.355-119.226  81.227  1.00 20.03           O  
ATOM   1160  CB  GLU A 148    -489.563-121.421  79.320  1.00 22.24           C  
ATOM   1161  CG  GLU A 148    -488.994-121.778  78.001  1.00 25.16           C  
ATOM   1162  CD  GLU A 148    -488.338-123.132  78.000  1.00 23.56           C  
ATOM   1163  OE1 GLU A 148    -487.463-123.369  78.858  1.00 22.52           O  
ATOM   1164  OE2 GLU A 148    -488.681-123.945  77.114  1.00 26.41           O  
ATOM   1165  N   THR A 149    -489.414-120.812  82.512  1.00 19.91           N  
ATOM   1166  CA  THR A 149    -490.333-120.548  83.617  1.00 20.70           C  
ATOM   1167  C   THR A 149    -489.587-120.121  84.863  1.00 21.94           C  
ATOM   1168  O   THR A 149    -490.112-120.212  85.966  1.00 22.85           O  
ATOM   1169  CB  THR A 149    -491.183-121.788  83.958  1.00 23.56           C  
ATOM   1170  OG1 THR A 149    -490.321-122.866  84.346  1.00 24.37           O  
ATOM   1171  CG2 THR A 149    -492.029-122.210  82.770  1.00 21.55           C  
ATOM   1172  N   ALA A 150    -488.364-119.646  84.679  1.00 22.29           N  
ATOM   1173  CA  ALA A 150    -487.497-119.357  85.810  1.00 24.75           C  
ATOM   1174  C   ALA A 150    -487.668-117.958  86.375  1.00 22.96           C  
ATOM   1175  O   ALA A 150    -488.288-117.077  85.772  1.00 20.79           O  
ATOM   1176  CB  ALA A 150    -486.044-119.566  85.418  1.00 27.06           C  
ATOM   1177  N   VAL A 151    -487.083-117.774  87.551  1.00 21.08           N  
ATOM   1178  CA  VAL A 151    -487.047-116.481  88.212  1.00 20.92           C  
ATOM   1179  C   VAL A 151    -485.806-115.713  87.776  1.00 24.55           C  
ATOM   1180  O   VAL A 151    -484.696-116.244  87.843  1.00 27.09           O  
ATOM   1181  CB  VAL A 151    -487.054-116.676  89.736  1.00 21.56           C  
ATOM   1182  CG1 VAL A 151    -486.826-115.353  90.462  1.00 25.05           C  
ATOM   1183  CG2 VAL A 151    -488.357-117.333  90.161  1.00 21.35           C  
ATOM   1184  N   LEU A 152    -485.996-114.475  87.320  1.00 23.13           N  
ATOM   1185  CA  LEU A 152    -484.893-113.633  86.861  1.00 23.29           C  
ATOM   1186  C   LEU A 152    -484.358-112.783  87.994  1.00 25.41           C  
ATOM   1187  O   LEU A 152    -485.119-112.170  88.735  1.00 27.72           O  
ATOM   1188  CB  LEU A 152    -485.331-112.710  85.722  1.00 24.47           C  
ATOM   1189  CG  LEU A 152    -485.941-113.392  84.510  1.00 28.27           C  
ATOM   1190  CD1 LEU A 152    -486.240-112.336  83.448  1.00 27.91           C  
ATOM   1191  CD2 LEU A 152    -485.000-114.471  83.996  1.00 30.12           C  
ATOM   1192  N   VAL A 153    -483.041-112.759  88.123  1.00 26.02           N  
ATOM   1193  CA  VAL A 153    -482.375-111.886  89.079  1.00 25.56           C  
ATOM   1194  C   VAL A 153    -481.300-111.177  88.297  1.00 26.82           C  
ATOM   1195  O   VAL A 153    -480.276-111.768  87.963  1.00 27.68           O  
ATOM   1196  CB  VAL A 153    -481.760-112.658  90.258  1.00 29.30           C  
ATOM   1197  CG1 VAL A 153    -481.119-111.695  91.247  1.00 29.81           C  
ATOM   1198  CG2 VAL A 153    -482.819-113.520  90.944  1.00 26.99           C  
ATOM   1199  N   SER A 154    -481.536-109.915  87.976  1.00 29.00           N  
ATOM   1200  CA  SER A 154    -480.695-109.277  86.990  1.00 30.28           C  
ATOM   1201  C   SER A 154    -480.806-107.773  87.059  1.00 29.36           C  
ATOM   1202  O   SER A 154    -481.248-107.213  88.057  1.00 31.72           O  
ATOM   1203  CB  SER A 154    -481.078-109.771  85.593  1.00 34.53           C  
ATOM   1204  OG  SER A 154    -480.186-109.281  84.613  1.00 36.54           O  
ATOM   1205  N   GLN A 155    -480.406-107.127  85.977  1.00 34.64           N  
ATOM   1206  CA  GLN A 155    -480.565-105.690  85.843  1.00 38.15           C  
ATOM   1207  C   GLN A 155    -481.230-105.389  84.510  1.00 38.75           C  
ATOM   1208  O   GLN A 155    -481.055-106.134  83.543  1.00 41.18           O  
ATOM   1209  CB  GLN A 155    -479.212-104.987  85.955  1.00 42.45           C  
ATOM   1210  CG  GLN A 155    -479.251-103.689  86.741  1.00 44.37           C  
ATOM   1211  CD  GLN A 155    -477.873-103.122  86.982  1.00 52.42           C  
ATOM   1212  OE1 GLN A 155    -476.871-103.723  86.595  1.00 58.28           O  
ATOM   1213  NE2 GLN A 155    -477.812-101.958  87.620  1.00 52.05           N  
ATOM   1214  N   VAL A 156    -482.024-104.325  84.463  1.00 36.52           N  
ATOM   1215  CA  VAL A 156    -482.561-103.864  83.197  1.00 38.47           C  
ATOM   1216  C   VAL A 156    -481.376-103.613  82.270  1.00 39.52           C  
ATOM   1217  O   VAL A 156    -480.340-103.103  82.701  1.00 44.46           O  
ATOM   1218  CB  VAL A 156    -483.399-102.580  83.343  1.00 33.98           C  
ATOM   1219  CG1 VAL A 156    -483.879-102.106  81.988  1.00 38.00           C  
ATOM   1220  CG2 VAL A 156    -484.581-102.804  84.276  1.00 34.15           C  
ATOM   1221  N   ILE A 157    -481.518-104.005  81.012  1.00 42.34           N  
ATOM   1222  CA  ILE A 157    -480.449-103.820  80.048  1.00 47.19           C  
ATOM   1223  C   ILE A 157    -480.355-102.345  79.657  1.00 41.34           C  
ATOM   1224  O   ILE A 157    -481.373-101.685  79.429  1.00 38.64           O  
ATOM   1225  CB  ILE A 157    -480.658-104.700  78.798  1.00 45.02           C  
ATOM   1226  CG1 ILE A 157    -479.421-104.641  77.900  1.00 45.02           C  
ATOM   1227  CG2 ILE A 157    -481.939-104.305  78.047  1.00 43.85           C  
ATOM   1228  CD1 ILE A 157    -478.122-104.939  78.636  1.00 45.93           C  
ATOM   1229  N   ALA A 158    -479.128-101.836  79.598  1.00 40.74           N  
ATOM   1230  CA  ALA A 158    -478.896-100.410  79.409  1.00 37.58           C  
ATOM   1231  C   ALA A 158    -479.070 -99.963  77.961  1.00 37.83           C  
ATOM   1232  O   ALA A 158    -479.389 -98.805  77.702  1.00 35.27           O  
ATOM   1233  CB  ALA A 158    -477.509-100.040  79.904  1.00 43.99           C  
ATOM   1234  N   GLN A 159    -478.852-100.874  77.020  1.00 33.71           N  
ATOM   1235  CA  GLN A 159    -479.005-100.547  75.609  1.00 37.56           C  
ATOM   1236  C   GLN A 159    -479.938-101.535  74.928  1.00 35.07           C  
ATOM   1237  O   GLN A 159    -479.898-102.735  75.205  1.00 40.27           O  
ATOM   1238  CB  GLN A 159    -477.649-100.541  74.889  1.00 40.53           C  
ATOM   1239  CG  GLN A 159    -476.727 -99.388  75.260  1.00 43.71           C  
ATOM   1240  CD  GLN A 159    -475.742 -99.032  74.143  1.00 45.15           C  
ATOM   1241  OE1 GLN A 159    -475.662 -99.717  73.113  1.00 42.61           O  
ATOM   1242  NE2 GLN A 159    -474.997 -97.949  74.341  1.00 49.45           N  
ATOM   1243  N   PHE A 160    -480.775-101.027  74.034  1.00 32.97           N  
ATOM   1244  CA  PHE A 160    -481.655-101.873  73.230  1.00 32.09           C  
ATOM   1245  C   PHE A 160    -481.375-101.573  71.776  1.00 32.02           C  
ATOM   1246  O   PHE A 160    -481.565-100.447  71.326  1.00 31.63           O  
ATOM   1247  CB  PHE A 160    -483.130-101.616  73.565  1.00 31.40           C  
ATOM   1248  CG  PHE A 160    -484.079-102.629  72.984  1.00 26.75           C  
ATOM   1249  CD1 PHE A 160    -484.070-103.942  73.436  1.00 29.37           C  
ATOM   1250  CD2 PHE A 160    -484.999-102.265  72.022  1.00 27.72           C  
ATOM   1251  CE1 PHE A 160    -484.956-104.876  72.920  1.00 27.42           C  
ATOM   1252  CE2 PHE A 160    -485.885-103.198  71.500  1.00 28.75           C  
ATOM   1253  CZ  PHE A 160    -485.858-104.502  71.957  1.00 27.61           C  
ATOM   1254  N   SER A 161    -480.908-102.582  71.053  1.00 31.42           N  
ATOM   1255  CA  SER A 161    -480.464-102.425  69.679  1.00 30.26           C  
ATOM   1256  C   SER A 161    -481.549-102.853  68.687  1.00 28.65           C  
ATOM   1257  O   SER A 161    -482.080-103.961  68.777  1.00 31.19           O  
ATOM   1258  CB  SER A 161    -479.182-103.240  69.467  1.00 31.36           C  
ATOM   1259  OG  SER A 161    -478.720-103.133  68.141  1.00 41.68           O  
ATOM   1260  N   VAL A 162    -481.878-101.968  67.750  1.00 29.65           N  
ATOM   1261  CA  VAL A 162    -482.952-102.205  66.785  1.00 31.60           C  
ATOM   1262  C   VAL A 162    -482.495-101.811  65.386  1.00 34.52           C  
ATOM   1263  O   VAL A 162    -481.492-101.110  65.249  1.00 34.69           O  
ATOM   1264  CB  VAL A 162    -484.225-101.411  67.156  1.00 26.90           C  
ATOM   1265  CG1 VAL A 162    -484.629-101.704  68.596  1.00 26.14           C  
ATOM   1266  CG2 VAL A 162    -483.985 -99.917  66.982  1.00 28.95           C  
ATOM   1267  N   PRO A 163    -483.215-102.267  64.340  1.00 32.89           N  
ATOM   1268  CA  PRO A 163    -482.885-101.764  63.003  1.00 32.97           C  
ATOM   1269  C   PRO A 163    -482.982-100.245  62.945  1.00 34.39           C  
ATOM   1270  O   PRO A 163    -483.848 -99.672  63.604  1.00 32.51           O  
ATOM   1271  CB  PRO A 163    -483.945-102.410  62.110  1.00 36.89           C  
ATOM   1272  CG  PRO A 163    -484.307-103.674  62.815  1.00 35.35           C  
ATOM   1273  CD  PRO A 163    -484.242-103.327  64.287  1.00 32.51           C  
ATOM   1274  N   GLY A 164    -482.114 -99.608  62.166  1.00 34.94           N  
ATOM   1275  CA  GLY A 164    -482.069 -98.157  62.110  1.00 32.20           C  
ATOM   1276  C   GLY A 164    -483.395 -97.497  61.778  1.00 31.79           C  
ATOM   1277  O   GLY A 164    -483.675 -96.390  62.237  1.00 33.60           O  
ATOM   1278  N   THR A 165    -484.223 -98.174  60.992  1.00 32.28           N  
ATOM   1279  CA  THR A 165    -485.498 -97.596  60.574  1.00 35.30           C  
ATOM   1280  C   THR A 165    -486.527 -97.562  61.698  1.00 32.11           C  
ATOM   1281  O   THR A 165    -487.569 -96.913  61.571  1.00 30.24           O  
ATOM   1282  CB  THR A 165    -486.102 -98.357  59.385  1.00 38.23           C  
ATOM   1283  OG1 THR A 165    -486.185 -99.754  59.694  1.00 38.80           O  
ATOM   1284  CG2 THR A 165    -485.242 -98.164  58.140  1.00 39.19           C  
ATOM   1285  N   LEU A 166    -486.233 -98.243  62.801  1.00 33.87           N  
ATOM   1286  CA  LEU A 166    -487.162 -98.285  63.926  1.00 28.86           C  
ATOM   1287  C   LEU A 166    -486.778 -97.376  65.085  1.00 30.15           C  
ATOM   1288  O   LEU A 166    -487.578 -97.174  65.994  1.00 29.66           O  
ATOM   1289  CB  LEU A 166    -487.293 -99.720  64.447  1.00 29.68           C  
ATOM   1290  CG  LEU A 166    -487.786-100.763  63.455  1.00 30.16           C  
ATOM   1291  CD1 LEU A 166    -487.991-102.097  64.166  1.00 29.11           C  
ATOM   1292  CD2 LEU A 166    -489.065-100.293  62.776  1.00 33.00           C  
ATOM   1293  N   VAL A 167    -485.565 -96.830  65.061  1.00 29.98           N  
ATOM   1294  CA  VAL A 167    -485.017 -96.131  66.233  1.00 31.28           C  
ATOM   1295  C   VAL A 167    -485.903 -95.007  66.768  1.00 29.73           C  
ATOM   1296  O   VAL A 167    -486.152 -94.913  67.974  1.00 30.92           O  
ATOM   1297  CB  VAL A 167    -483.633 -95.543  65.922  1.00 30.30           C  
ATOM   1298  CG1 VAL A 167    -483.157 -94.662  67.067  1.00 26.15           C  
ATOM   1299  CG2 VAL A 167    -482.643 -96.657  65.650  1.00 30.56           C  
ATOM   1300  N   VAL A 168    -486.380 -94.165  65.861  1.00 31.75           N  
ATOM   1301  CA  VAL A 168    -487.165 -92.994  66.232  1.00 32.35           C  
ATOM   1302  C   VAL A 168    -488.479 -93.402  66.882  1.00 30.08           C  
ATOM   1303  O   VAL A 168    -488.873 -92.856  67.920  1.00 28.78           O  
ATOM   1304  CB  VAL A 168    -487.441 -92.099  65.000  1.00 37.11           C  
ATOM   1305  CG1 VAL A 168    -488.467 -91.018  65.329  1.00 35.84           C  
ATOM   1306  CG2 VAL A 168    -486.136 -91.472  64.496  1.00 34.81           C  
ATOM   1307  N   THR A 169    -489.154 -94.371  66.276  1.00 27.16           N  
ATOM   1308  CA  THR A 169    -490.419 -94.842  66.823  1.00 28.84           C  
ATOM   1309  C   THR A 169    -490.231 -95.534  68.169  1.00 26.89           C  
ATOM   1310  O   THR A 169    -491.039 -95.352  69.080  1.00 25.64           O  
ATOM   1311  CB  THR A 169    -491.127 -95.796  65.854  1.00 30.36           C  
ATOM   1312  OG1 THR A 169    -491.450 -95.084  64.659  1.00 29.96           O  
ATOM   1313  CG2 THR A 169    -492.412 -96.336  66.468  1.00 28.12           C  
ATOM   1314  N   VAL A 170    -489.167 -96.328  68.302  1.00 25.65           N  
ATOM   1315  CA  VAL A 170    -488.890 -96.984  69.578  1.00 25.05           C  
ATOM   1316  C   VAL A 170    -488.584 -95.937  70.645  1.00 26.67           C  
ATOM   1317  O   VAL A 170    -488.978 -96.081  71.803  1.00 24.16           O  
ATOM   1318  CB  VAL A 170    -487.716 -97.991  69.477  1.00 26.38           C  
ATOM   1319  CG1 VAL A 170    -487.373 -98.554  70.845  1.00 24.23           C  
ATOM   1320  CG2 VAL A 170    -488.062 -99.118  68.523  1.00 25.05           C  
ATOM   1321  N   GLN A 171    -487.894 -94.874  70.252  1.00 28.23           N  
ATOM   1322  CA  GLN A 171    -487.643 -93.777  71.182  1.00 30.95           C  
ATOM   1323  C   GLN A 171    -488.946 -93.103  71.597  1.00 28.36           C  
ATOM   1324  O   GLN A 171    -489.094 -92.700  72.753  1.00 30.20           O  
ATOM   1325  CB  GLN A 171    -486.680 -92.762  70.571  1.00 32.52           C  
ATOM   1326  CG  GLN A 171    -485.230 -93.202  70.684  1.00 33.72           C  
ATOM   1327  CD  GLN A 171    -484.291 -92.377  69.826  1.00 36.07           C  
ATOM   1328  OE1 GLN A 171    -484.722 -91.670  68.917  1.00 32.60           O  
ATOM   1329  NE2 GLN A 171    -482.996 -92.474  70.108  1.00 34.75           N  
ATOM   1330  N   GLU A 172    -489.893 -92.994  70.665  1.00 27.59           N  
ATOM   1331  CA  GLU A 172    -491.210 -92.448  70.994  1.00 28.45           C  
ATOM   1332  C   GLU A 172    -491.934 -93.327  72.017  1.00 27.88           C  
ATOM   1333  O   GLU A 172    -492.661 -92.820  72.879  1.00 26.16           O  
ATOM   1334  CB  GLU A 172    -492.075 -92.293  69.734  1.00 29.38           C  
ATOM   1335  CG  GLU A 172    -491.615 -91.208  68.797  1.00 34.01           C  
ATOM   1336  CD  GLU A 172    -491.671 -89.831  69.437  1.00 40.45           C  
ATOM   1337  OE1 GLU A 172    -492.782 -89.370  69.781  1.00 43.31           O  
ATOM   1338  OE2 GLU A 172    -490.598 -89.218  69.611  1.00 42.42           O  
ATOM   1339  N   MET A 173    -491.754 -94.645  71.919  1.00 26.06           N  
ATOM   1340  CA  MET A 173    -492.370 -95.551  72.878  1.00 23.40           C  
ATOM   1341  C   MET A 173    -491.813 -95.321  74.270  1.00 26.02           C  
ATOM   1342  O   MET A 173    -492.548 -95.387  75.256  1.00 27.89           O  
ATOM   1343  CB  MET A 173    -492.173 -97.024  72.466  1.00 24.76           C  
ATOM   1344  CG  MET A 173    -492.828 -97.382  71.136  1.00 23.03           C  
ATOM   1345  SD  MET A 173    -492.840 -99.180  70.866  1.00 26.40           S  
ATOM   1346  CE  MET A 173    -494.029 -99.680  72.104  1.00 25.75           C  
ATOM   1347  N   ILE A 174    -490.510 -95.060  74.352  1.00 25.18           N  
ATOM   1348  CA  ILE A 174    -489.893 -94.728  75.626  1.00 28.23           C  
ATOM   1349  C   ILE A 174    -490.555 -93.467  76.186  1.00 23.87           C  
ATOM   1350  O   ILE A 174    -490.922 -93.420  77.348  1.00 25.33           O  
ATOM   1351  CB  ILE A 174    -488.378 -94.506  75.489  1.00 29.18           C  
ATOM   1352  CG1 ILE A 174    -487.688 -95.818  75.120  1.00 30.20           C  
ATOM   1353  CG2 ILE A 174    -487.802 -93.949  76.789  1.00 31.39           C  
ATOM   1354  CD1 ILE A 174    -487.830 -96.881  76.175  1.00 27.93           C  
ATOM   1355  N   LYS A 175    -490.752 -92.469  75.335  1.00 26.40           N  
ATOM   1356  CA  LYS A 175    -491.394 -91.236  75.795  1.00 28.12           C  
ATOM   1357  C   LYS A 175    -492.829 -91.494  76.264  1.00 29.24           C  
ATOM   1358  O   LYS A 175    -493.269 -90.951  77.279  1.00 27.89           O  
ATOM   1359  CB  LYS A 175    -491.367 -90.180  74.693  1.00 28.80           C  
ATOM   1360  CG  LYS A 175    -489.971 -89.620  74.437  1.00 28.24           C  
ATOM   1361  CD  LYS A 175    -489.991 -88.618  73.289  1.00 36.93           C  
ATOM   1362  CE  LYS A 175    -488.617 -87.996  73.070  1.00 41.87           C  
ATOM   1363  NZ  LYS A 175    -488.634 -87.089  71.878  1.00 47.52           N  
ATOM   1364  N   ASP A 176    -493.548 -92.346  75.541  1.00 26.79           N  
ATOM   1365  CA  ASP A 176    -494.919 -92.686  75.903  1.00 27.84           C  
ATOM   1366  C   ASP A 176    -494.962 -93.373  77.277  1.00 31.34           C  
ATOM   1367  O   ASP A 176    -495.804 -93.051  78.126  1.00 29.77           O  
ATOM   1368  CB  ASP A 176    -495.542 -93.577  74.819  1.00 29.15           C  
ATOM   1369  CG  ASP A 176    -496.999 -93.895  75.087  1.00 36.68           C  
ATOM   1370  OD1 ASP A 176    -497.862 -93.078  74.711  1.00 38.76           O  
ATOM   1371  OD2 ASP A 176    -497.283 -94.967  75.667  1.00 36.24           O  
ATOM   1372  N   MET A 177    -494.044 -94.311  77.502  1.00 27.99           N  
ATOM   1373  CA  MET A 177    -493.931 -94.962  78.807  1.00 29.83           C  
ATOM   1374  C   MET A 177    -493.718 -93.939  79.917  1.00 30.59           C  
ATOM   1375  O   MET A 177    -494.286 -94.048  81.003  1.00 32.54           O  
ATOM   1376  CB  MET A 177    -492.772 -95.959  78.828  1.00 30.39           C  
ATOM   1377  CG  MET A 177    -492.998 -97.224  78.038  1.00 33.59           C  
ATOM   1378  SD  MET A 177    -491.538 -98.270  78.230  1.00 37.36           S  
ATOM   1379  CE  MET A 177    -491.376 -98.273  79.990  1.00 41.29           C  
ATOM   1380  N   ILE A 178    -492.891 -92.945  79.627  1.00 28.33           N  
ATOM   1381  CA  ILE A 178    -492.575 -91.917  80.609  1.00 30.43           C  
ATOM   1382  C   ILE A 178    -493.799 -91.052  80.893  1.00 30.45           C  
ATOM   1383  O   ILE A 178    -494.112 -90.787  82.053  1.00 35.85           O  
ATOM   1384  CB  ILE A 178    -491.394 -91.051  80.144  1.00 30.47           C  
ATOM   1385  CG1 ILE A 178    -490.122 -91.892  80.151  1.00 31.24           C  
ATOM   1386  CG2 ILE A 178    -491.205 -89.840  81.065  1.00 34.83           C  
ATOM   1387  CD1 ILE A 178    -488.908 -91.191  79.605  1.00 31.82           C  
ATOM   1388  N   ALA A 179    -494.513 -90.643  79.846  1.00 29.03           N  
ATOM   1389  CA  ALA A 179    -495.702 -89.811  80.032  1.00 29.55           C  
ATOM   1390  C   ALA A 179    -496.774 -90.534  80.849  1.00 36.40           C  
ATOM   1391  O   ALA A 179    -497.411 -89.933  81.717  1.00 35.17           O  
ATOM   1392  CB  ALA A 179    -496.263 -89.368  78.684  1.00 28.10           C  
ATOM   1393  N   ARG A 180    -496.953 -91.829  80.596  1.00 33.05           N  
ATOM   1394  CA  ARG A 180    -497.927 -92.630  81.340  1.00 36.67           C  
ATOM   1395  C   ARG A 180    -497.583 -92.736  82.831  1.00 38.62           C  
ATOM   1396  O   ARG A 180    -498.423 -93.148  83.633  1.00 43.03           O  
ATOM   1397  CB  ARG A 180    -498.042 -94.028  80.725  1.00 37.46           C  
ATOM   1398  CG  ARG A 180    -498.749 -94.037  79.391  1.00 37.28           C  
ATOM   1399  CD  ARG A 180    -498.784 -95.427  78.788  1.00 38.29           C  
ATOM   1400  NE  ARG A 180    -499.514 -95.437  77.523  1.00 38.13           N  
ATOM   1401  CZ  ARG A 180    -500.813 -95.697  77.425  1.00 42.55           C  
ATOM   1402  NH1 ARG A 180    -501.509 -95.969  78.522  1.00 43.99           N  
ATOM   1403  NH2 ARG A 180    -501.411 -95.691  76.238  1.00 40.19           N  
ATOM   1404  N   ARG A 181    -496.346 -92.359  83.167  1.00 41.12           N  
ATOM   1405  CA  ARG A 181    -495.812 -92.222  84.535  1.00 46.07           C  
ATOM   1406  C   ARG A 181    -495.345 -93.562  85.081  1.00 50.37           C  
ATOM   1407  O   ARG A 181    -494.161 -93.731  85.385  1.00 56.30           O  
ATOM   1408  CB  ARG A 181    -496.831 -91.584  85.498  1.00 42.39           C  
ATOM   1409  CG  ARG A 181    -497.308 -90.179  85.098  1.00 44.78           C  
ATOM   1410  CD  ARG A 181    -496.270 -89.095  85.393  1.00 48.54           C  
ATOM   1411  NE  ARG A 181    -496.022 -88.906  86.823  1.00 48.77           N  
ATOM   1412  CZ  ARG A 181    -496.619 -87.988  87.580  1.00 43.27           C  
ATOM   1413  NH1 ARG A 181    -497.512 -87.163  87.053  1.00 47.87           N  
ATOM   1414  NH2 ARG A 181    -496.327 -87.894  88.872  1.00 48.57           N  
ATOM   1415  N   VAL A 291    -484.675-101.529  96.230  1.00 49.16           N  
ATOM   1416  CA  VAL A 291    -483.888-101.543  95.001  1.00 48.03           C  
ATOM   1417  C   VAL A 291    -484.713-102.040  93.805  1.00 48.30           C  
ATOM   1418  O   VAL A 291    -484.560-101.537  92.688  1.00 46.99           O  
ATOM   1419  CB  VAL A 291    -482.612-102.402  95.177  1.00 50.07           C  
ATOM   1420  CG1 VAL A 291    -482.402-103.355  94.009  1.00 47.38           C  
ATOM   1421  CG2 VAL A 291    -481.395-101.505  95.376  1.00 49.82           C  
ATOM   1422  N   PHE A 292    -485.600-103.005  94.042  1.00 47.21           N  
ATOM   1423  CA  PHE A 292    -486.482-103.510  92.990  1.00 41.06           C  
ATOM   1424  C   PHE A 292    -487.697-102.605  92.823  1.00 44.12           C  
ATOM   1425  O   PHE A 292    -488.573-102.880  91.993  1.00 37.54           O  
ATOM   1426  CB  PHE A 292    -486.943-104.934  93.305  1.00 39.21           C  
ATOM   1427  CG  PHE A 292    -485.822-105.887  93.592  1.00 35.45           C  
ATOM   1428  CD1 PHE A 292    -484.714-105.948  92.762  1.00 36.36           C  
ATOM   1429  CD2 PHE A 292    -485.870-106.713  94.702  1.00 36.84           C  
ATOM   1430  CE1 PHE A 292    -483.674-106.825  93.026  1.00 37.88           C  
ATOM   1431  CE2 PHE A 292    -484.835-107.596  94.978  1.00 42.22           C  
ATOM   1432  CZ  PHE A 292    -483.733-107.652  94.135  1.00 40.97           C  
ATOM   1433  N   LYS A 293    -487.724-101.527  93.613  1.00 44.04           N  
ATOM   1434  CA  LYS A 293    -488.832-100.567  93.689  1.00 39.06           C  
ATOM   1435  C   LYS A 293    -489.566-100.311  92.376  1.00 41.30           C  
ATOM   1436  O   LYS A 293    -490.787-100.151  92.353  1.00 42.57           O  
ATOM   1437  CB  LYS A 293    -488.313 -99.230  94.223  1.00 48.75           C  
ATOM   1438  CG  LYS A 293    -487.523 -99.343  95.521  1.00 54.58           C  
ATOM   1439  CD  LYS A 293    -486.883 -98.015  95.895  1.00 54.27           C  
ATOM   1440  CE  LYS A 293    -486.444 -98.009  97.351  1.00 56.08           C  
ATOM   1441  NZ  LYS A 293    -485.925 -96.672  97.768  1.00 55.12           N  
ATOM   1442  N   ASN A 294    -488.822-100.262  91.280  1.00 40.97           N  
ATOM   1443  CA  ASN A 294    -489.428-100.006  89.985  1.00 41.91           C  
ATOM   1444  C   ASN A 294    -490.198-101.222  89.460  1.00 41.75           C  
ATOM   1445  O   ASN A 294    -490.991-101.100  88.517  1.00 38.96           O  
ATOM   1446  CB  ASN A 294    -488.357 -99.563  88.986  1.00 44.74           C  
ATOM   1447  CG  ASN A 294    -487.852 -98.149  89.265  1.00 46.65           C  
ATOM   1448  OD1 ASN A 294    -488.362 -97.174  88.711  1.00 50.13           O  
ATOM   1449  ND2 ASN A 294    -486.854 -98.035  90.134  1.00 46.42           N  
ATOM   1450  N   GLN A 295    -489.975-102.378  90.093  1.00 35.77           N  
ATOM   1451  CA  GLN A 295    -490.636-103.640  89.726  1.00 33.77           C  
ATOM   1452  C   GLN A 295    -491.658-104.101  90.761  1.00 31.74           C  
ATOM   1453  O   GLN A 295    -492.227-105.181  90.630  1.00 25.65           O  
ATOM   1454  CB  GLN A 295    -489.614-104.762  89.546  1.00 38.10           C  
ATOM   1455  CG  GLN A 295    -488.577-104.541  88.466  1.00 36.69           C  
ATOM   1456  CD  GLN A 295    -489.155-103.895  87.241  1.00 38.75           C  
ATOM   1457  OE1 GLN A 295    -490.129-104.380  86.664  1.00 44.24           O  
ATOM   1458  NE2 GLN A 295    -488.570-102.785  86.837  1.00 33.54           N  
ATOM   1459  N   ILE A 296    -491.862-103.291  91.794  1.00 29.34           N  
ATOM   1460  CA  ILE A 296    -492.739-103.636  92.914  1.00 25.83           C  
ATOM   1461  C   ILE A 296    -494.186-103.952  92.497  1.00 26.39           C  
ATOM   1462  O   ILE A 296    -494.891-104.690  93.188  1.00 25.61           O  
ATOM   1463  CB  ILE A 296    -492.749-102.479  93.962  1.00 29.30           C  
ATOM   1464  CG1 ILE A 296    -493.385-102.930  95.272  1.00 26.60           C  
ATOM   1465  CG2 ILE A 296    -493.464-101.258  93.419  1.00 26.49           C  
ATOM   1466  CD1 ILE A 296    -492.718-104.145  95.863  1.00 29.61           C  
ATOM   1467  N   ALA A 297    -494.633-103.417  91.367  1.00 24.16           N  
ATOM   1468  CA  ALA A 297    -496.016-103.632  90.953  1.00 22.49           C  
ATOM   1469  C   ALA A 297    -496.109-104.589  89.761  1.00 25.96           C  
ATOM   1470  O   ALA A 297    -497.181-104.775  89.179  1.00 27.50           O  
ATOM   1471  CB  ALA A 297    -496.673-102.314  90.623  1.00 29.43           C  
ATOM   1472  N   GLN A 298    -494.992-105.205  89.404  1.00 24.52           N  
ATOM   1473  CA  GLN A 298    -494.978-106.085  88.236  1.00 25.18           C  
ATOM   1474  C   GLN A 298    -495.897-107.294  88.407  1.00 22.23           C  
ATOM   1475  O   GLN A 298    -495.840-107.989  89.424  1.00 21.43           O  
ATOM   1476  CB  GLN A 298    -493.559-106.558  87.956  1.00 27.15           C  
ATOM   1477  CG  GLN A 298    -493.364-107.156  86.583  1.00 30.85           C  
ATOM   1478  CD  GLN A 298    -491.995-107.767  86.445  1.00 31.98           C  
ATOM   1479  OE1 GLN A 298    -491.852-108.994  86.367  1.00 33.10           O  
ATOM   1480  NE2 GLN A 298    -490.969-106.921  86.445  1.00 30.93           N  
ATOM   1481  N   ILE A 299    -496.736-107.556  87.404  1.00 23.71           N  
ATOM   1482  CA  ILE A 299    -497.600-108.733  87.452  1.00 20.21           C  
ATOM   1483  C   ILE A 299    -496.801-109.991  87.137  1.00 22.13           C  
ATOM   1484  O   ILE A 299    -496.144-110.089  86.094  1.00 18.84           O  
ATOM   1485  CB  ILE A 299    -498.787-108.636  86.459  1.00 20.16           C  
ATOM   1486  CG1 ILE A 299    -499.647-107.416  86.770  1.00 25.09           C  
ATOM   1487  CG2 ILE A 299    -499.632-109.897  86.513  1.00 22.45           C  
ATOM   1488  CD1 ILE A 299    -500.594-107.033  85.630  1.00 28.35           C  
ATOM   1489  N   ASP A 300    -496.839-110.939  88.067  1.00 18.82           N  
ATOM   1490  CA  ASP A 300    -496.389-112.289  87.786  1.00 18.85           C  
ATOM   1491  C   ASP A 300    -497.554-112.967  87.061  1.00 19.12           C  
ATOM   1492  O   ASP A 300    -498.557-113.316  87.687  1.00 18.33           O  
ATOM   1493  CB  ASP A 300    -496.007-113.023  89.080  1.00 18.86           C  
ATOM   1494  CG  ASP A 300    -495.418-114.409  88.821  1.00 18.79           C  
ATOM   1495  OD1 ASP A 300    -495.890-115.085  87.871  1.00 18.68           O  
ATOM   1496  OD2 ASP A 300    -494.487-114.819  89.559  1.00 18.91           O  
ATOM   1497  N   SER A 301    -497.438-113.102  85.740  1.00 18.77           N  
ATOM   1498  CA  SER A 301    -498.549-113.586  84.928  1.00 19.78           C  
ATOM   1499  C   SER A 301    -498.998-114.977  85.373  1.00 18.48           C  
ATOM   1500  O   SER A 301    -500.195-115.264  85.425  1.00 19.76           O  
ATOM   1501  CB  SER A 301    -498.153-113.593  83.446  1.00 19.58           C  
ATOM   1502  OG  SER A 301    -497.876-112.260  83.020  1.00 19.26           O  
ATOM   1503  N   VAL A 302    -498.045-115.820  85.734  1.00 17.98           N  
ATOM   1504  CA  VAL A 302    -498.386-117.196  86.116  1.00 18.12           C  
ATOM   1505  C   VAL A 302    -499.034-117.245  87.504  1.00 20.62           C  
ATOM   1506  O   VAL A 302    -500.092-117.853  87.680  1.00 18.02           O  
ATOM   1507  CB  VAL A 302    -497.153-118.103  86.058  1.00 19.74           C  
ATOM   1508  CG1 VAL A 302    -497.472-119.493  86.585  1.00 16.74           C  
ATOM   1509  CG2 VAL A 302    -496.693-118.200  84.613  1.00 20.06           C  
ATOM   1510  N   PHE A 303    -498.429-116.577  88.480  1.00 17.72           N  
ATOM   1511  CA  PHE A 303    -498.967-116.591  89.840  1.00 16.53           C  
ATOM   1512  C   PHE A 303    -500.361-115.969  89.918  1.00 19.04           C  
ATOM   1513  O   PHE A 303    -501.275-116.558  90.496  1.00 20.28           O  
ATOM   1514  CB  PHE A 303    -498.011-115.872  90.798  1.00 18.85           C  
ATOM   1515  CG  PHE A 303    -498.511-115.816  92.211  1.00 19.13           C  
ATOM   1516  CD1 PHE A 303    -498.746-116.981  92.921  1.00 19.70           C  
ATOM   1517  CD2 PHE A 303    -498.764-114.592  92.821  1.00 19.95           C  
ATOM   1518  CE1 PHE A 303    -499.219-116.926  94.222  1.00 20.27           C  
ATOM   1519  CE2 PHE A 303    -499.236-114.526  94.120  1.00 21.48           C  
ATOM   1520  CZ  PHE A 303    -499.462-115.694  94.823  1.00 20.54           C  
ATOM   1521  N   SER A 304    -500.536-114.788  89.328  1.00 18.83           N  
ATOM   1522  CA  SER A 304    -501.858-114.167  89.305  1.00 17.76           C  
ATOM   1523  C   SER A 304    -502.888-115.036  88.597  1.00 19.30           C  
ATOM   1524  O   SER A 304    -504.038-115.127  89.034  1.00 19.77           O  
ATOM   1525  CB  SER A 304    -501.789-112.790  88.630  1.00 19.80           C  
ATOM   1526  OG  SER A 304    -501.358-111.806  89.551  1.00 18.86           O  
ATOM   1527  N   SER A 305    -502.492-115.661  87.492  1.00 19.70           N  
ATOM   1528  CA  SER A 305    -503.422-116.535  86.769  1.00 18.91           C  
ATOM   1529  C   SER A 305    -503.839-117.720  87.627  1.00 22.23           C  
ATOM   1530  O   SER A 305    -505.019-118.070  87.656  1.00 17.51           O  
ATOM   1531  CB  SER A 305    -502.816-117.013  85.450  1.00 19.66           C  
ATOM   1532  OG  SER A 305    -502.662-115.919  84.557  1.00 18.35           O  
ATOM   1533  N   TYR A 306    -502.892-118.298  88.365  1.00 18.17           N  
ATOM   1534  CA  TYR A 306    -503.243-119.379  89.289  1.00 19.74           C  
ATOM   1535  C   TYR A 306    -504.124-118.882  90.439  1.00 18.94           C  
ATOM   1536  O   TYR A 306    -505.059-119.572  90.862  1.00 20.81           O  
ATOM   1537  CB  TYR A 306    -501.977-120.056  89.829  1.00 20.22           C  
ATOM   1538  CG  TYR A 306    -501.647-121.314  89.053  1.00 20.02           C  
ATOM   1539  CD1 TYR A 306    -500.867-121.264  87.906  1.00 18.41           C  
ATOM   1540  CD2 TYR A 306    -502.162-122.542  89.444  1.00 21.50           C  
ATOM   1541  CE1 TYR A 306    -500.583-122.428  87.168  1.00 19.56           C  
ATOM   1542  CE2 TYR A 306    -501.889-123.696  88.727  1.00 21.66           C  
ATOM   1543  CZ  TYR A 306    -501.101-123.637  87.590  1.00 20.40           C  
ATOM   1544  OH  TYR A 306    -500.838-124.802  86.885  1.00 21.09           O  
ATOM   1545  N   TYR A 307    -503.830-117.689  90.946  1.00 19.11           N  
ATOM   1546  CA  TYR A 307    -504.642-117.090  91.999  1.00 19.66           C  
ATOM   1547  C   TYR A 307    -506.073-116.909  91.515  1.00 20.91           C  
ATOM   1548  O   TYR A 307    -507.018-117.252  92.221  1.00 20.80           O  
ATOM   1549  CB  TYR A 307    -504.058-115.737  92.451  1.00 17.74           C  
ATOM   1550  CG  TYR A 307    -504.946-114.997  93.427  1.00 20.46           C  
ATOM   1551  CD1 TYR A 307    -505.132-115.467  94.727  1.00 18.85           C  
ATOM   1552  CD2 TYR A 307    -505.577-113.807  93.059  1.00 21.16           C  
ATOM   1553  CE1 TYR A 307    -505.948-114.796  95.619  1.00 23.23           C  
ATOM   1554  CE2 TYR A 307    -506.396-113.119  93.952  1.00 21.10           C  
ATOM   1555  CZ  TYR A 307    -506.577-113.622  95.228  1.00 22.66           C  
ATOM   1556  OH  TYR A 307    -507.383-112.948  96.117  1.00 21.96           O  
ATOM   1557  N   TRP A 308    -506.241-116.379  90.307  1.00 19.81           N  
ATOM   1558  CA  TRP A 308    -507.588-116.167  89.782  1.00 18.88           C  
ATOM   1559  C   TRP A 308    -508.308-117.497  89.533  1.00 21.03           C  
ATOM   1560  O   TRP A 308    -509.509-117.616  89.800  1.00 21.89           O  
ATOM   1561  CB  TRP A 308    -507.529-115.325  88.496  1.00 20.74           C  
ATOM   1562  CG  TRP A 308    -507.008-113.928  88.752  1.00 20.97           C  
ATOM   1563  CD1 TRP A 308    -507.242-113.161  89.857  1.00 21.67           C  
ATOM   1564  CD2 TRP A 308    -506.144-113.158  87.906  1.00 19.36           C  
ATOM   1565  NE1 TRP A 308    -506.586-111.952  89.750  1.00 20.15           N  
ATOM   1566  CE2 TRP A 308    -505.911-111.923  88.557  1.00 18.08           C  
ATOM   1567  CE3 TRP A 308    -505.542-113.388  86.660  1.00 21.98           C  
ATOM   1568  CZ2 TRP A 308    -505.109-110.925  88.003  1.00 21.03           C  
ATOM   1569  CZ3 TRP A 308    -504.746-112.395  86.113  1.00 20.28           C  
ATOM   1570  CH2 TRP A 308    -504.538-111.179  86.781  1.00 19.73           C  
ATOM   1571  N   MET A 309    -507.595-118.486  89.004  1.00 20.88           N  
ATOM   1572  CA  MET A 309    -508.177-119.823  88.831  1.00 20.39           C  
ATOM   1573  C   MET A 309    -508.701-120.368  90.172  1.00 25.56           C  
ATOM   1574  O   MET A 309    -509.830-120.869  90.274  1.00 23.56           O  
ATOM   1575  CB  MET A 309    -507.143-120.771  88.217  1.00 22.84           C  
ATOM   1576  CG  MET A 309    -507.668-122.161  87.922  1.00 26.97           C  
ATOM   1577  SD  MET A 309    -506.669-123.004  86.690  1.00 26.84           S  
ATOM   1578  CE  MET A 309    -505.126-123.232  87.550  1.00 22.87           C  
ATOM   1579  N   TRP A 310    -507.883-120.240  91.210  1.00 21.40           N  
ATOM   1580  CA  TRP A 310    -508.306-120.630  92.555  1.00 21.90           C  
ATOM   1581  C   TRP A 310    -509.506-119.812  93.062  1.00 24.21           C  
ATOM   1582  O   TRP A 310    -510.480-120.377  93.573  1.00 24.53           O  
ATOM   1583  CB  TRP A 310    -507.129-120.495  93.518  1.00 21.24           C  
ATOM   1584  CG  TRP A 310    -507.469-120.818  94.940  1.00 22.20           C  
ATOM   1585  CD1 TRP A 310    -507.755-122.048  95.446  1.00 24.06           C  
ATOM   1586  CD2 TRP A 310    -507.547-119.899  96.042  1.00 23.04           C  
ATOM   1587  NE1 TRP A 310    -508.010-121.960  96.795  1.00 22.49           N  
ATOM   1588  CE2 TRP A 310    -507.881-120.651  97.188  1.00 23.00           C  
ATOM   1589  CE3 TRP A 310    -507.354-118.516  96.173  1.00 24.87           C  
ATOM   1590  CZ2 TRP A 310    -508.041-120.073  98.448  1.00 23.69           C  
ATOM   1591  CZ3 TRP A 310    -507.512-117.937  97.428  1.00 22.28           C  
ATOM   1592  CH2 TRP A 310    -507.853-118.719  98.549  1.00 25.64           C  
ATOM   1593  N   ARG A 311    -509.440-118.485  92.926  1.00 23.44           N  
ATOM   1594  CA  ARG A 311    -510.523-117.630  93.411  1.00 22.88           C  
ATOM   1595  C   ARG A 311    -511.839-117.992  92.744  1.00 23.51           C  
ATOM   1596  O   ARG A 311    -512.910-117.855  93.335  1.00 26.47           O  
ATOM   1597  CB  ARG A 311    -510.215-116.146  93.167  1.00 24.53           C  
ATOM   1598  CG  ARG A 311    -509.164-115.556  94.101  1.00 21.86           C  
ATOM   1599  CD  ARG A 311    -509.579-115.658  95.562  1.00 22.48           C  
ATOM   1600  NE  ARG A 311    -510.952-115.193  95.766  1.00 22.89           N  
ATOM   1601  CZ  ARG A 311    -511.308-113.910  95.825  1.00 28.20           C  
ATOM   1602  NH1 ARG A 311    -510.391-112.957  95.700  1.00 25.10           N  
ATOM   1603  NH2 ARG A 311    -512.581-113.580  96.008  1.00 24.96           N  
ATOM   1604  N   ALA A 312    -511.742-118.472  91.514  1.00 25.75           N  
ATOM   1605  CA  ALA A 312    -512.919-118.759  90.701  1.00 26.75           C  
ATOM   1606  C   ALA A 312    -513.494-120.134  91.006  1.00 26.63           C  
ATOM   1607  O   ALA A 312    -514.489-120.544  90.407  1.00 27.94           O  
ATOM   1608  CB  ALA A 312    -512.568-118.650  89.232  1.00 26.00           C  
ATOM   1609  N   GLY A 313    -512.870-120.844  91.942  1.00 25.55           N  
ATOM   1610  CA  GLY A 313    -513.342-122.166  92.327  1.00 27.22           C  
ATOM   1611  C   GLY A 313    -513.082-123.245  91.295  1.00 28.36           C  
ATOM   1612  O   GLY A 313    -513.700-124.313  91.317  1.00 27.28           O  
ATOM   1613  N   ILE A 314    -512.151-122.985  90.389  1.00 25.23           N  
ATOM   1614  CA  ILE A 314    -511.754-123.991  89.413  1.00 27.05           C  
ATOM   1615  C   ILE A 314    -510.870-125.050  90.082  1.00 28.42           C  
ATOM   1616  O   ILE A 314    -509.992-124.737  90.884  1.00 28.23           O  
ATOM   1617  CB  ILE A 314    -511.034-123.344  88.211  1.00 31.34           C  
ATOM   1618  CG1 ILE A 314    -512.037-122.514  87.411  1.00 31.10           C  
ATOM   1619  CG2 ILE A 314    -510.416-124.409  87.306  1.00 31.44           C  
ATOM   1620  CD1 ILE A 314    -511.426-121.382  86.614  1.00 37.96           C  
ATOM   1621  N   THR A 315    -511.142-126.309  89.773  1.00 25.77           N  
ATOM   1622  CA  THR A 315    -510.413-127.439  90.342  1.00 28.35           C  
ATOM   1623  C   THR A 315    -509.636-128.144  89.237  1.00 28.94           C  
ATOM   1624  O   THR A 315    -509.847-127.846  88.062  1.00 27.17           O  
ATOM   1625  CB  THR A 315    -511.378-128.435  90.991  1.00 29.00           C  
ATOM   1626  OG1 THR A 315    -512.215-128.991  89.972  1.00 29.20           O  
ATOM   1627  CG2 THR A 315    -512.240-127.737  92.034  1.00 30.15           C  
ATOM   1628  N   PRO A 316    -508.743-129.082  89.596  1.00 30.10           N  
ATOM   1629  CA  PRO A 316    -508.084-129.847  88.532  1.00 30.14           C  
ATOM   1630  C   PRO A 316    -509.089-130.549  87.626  1.00 29.74           C  
ATOM   1631  O   PRO A 316    -508.825-130.728  86.442  1.00 29.89           O  
ATOM   1632  CB  PRO A 316    -507.239-130.858  89.308  1.00 30.86           C  
ATOM   1633  CG  PRO A 316    -506.895-130.131  90.567  1.00 32.44           C  
ATOM   1634  CD  PRO A 316    -508.141-129.367  90.917  1.00 30.01           C  
ATOM   1635  N   GLU A 317    -510.241-130.907  88.179  1.00 30.72           N  
ATOM   1636  CA  GLU A 317    -511.284-131.590  87.423  1.00 31.44           C  
ATOM   1637  C   GLU A 317    -512.050-130.654  86.474  1.00 29.93           C  
ATOM   1638  O   GLU A 317    -512.411-131.053  85.368  1.00 32.10           O  
ATOM   1639  CB  GLU A 317    -512.264-132.278  88.380  1.00 35.06           C  
ATOM   1640  CG  GLU A 317    -511.679-133.476  89.139  1.00 37.70           C  
ATOM   1641  CD  GLU A 317    -510.544-133.106  90.080  1.00 37.40           C  
ATOM   1642  OE1 GLU A 317    -510.688-132.133  90.859  1.00 39.24           O  
ATOM   1643  OE2 GLU A 317    -509.495-133.784  90.032  1.00 42.41           O  
ATOM   1644  N   SER A 318    -512.308-129.417  86.891  1.00 29.86           N  
ATOM   1645  CA  SER A 318    -513.062-128.498  86.025  1.00 28.77           C  
ATOM   1646  C   SER A 318    -512.146-127.612  85.183  1.00 25.33           C  
ATOM   1647  O   SER A 318    -512.615-126.838  84.360  1.00 26.84           O  
ATOM   1648  CB  SER A 318    -514.012-127.619  86.847  1.00 30.05           C  
ATOM   1649  OG  SER A 318    -513.318-126.690  87.674  1.00 27.52           O  
ATOM   1650  N   PHE A 319    -510.844-127.722  85.408  1.00 25.23           N  
ATOM   1651  CA  PHE A 319    -509.852-126.944  84.662  1.00 26.12           C  
ATOM   1652  C   PHE A 319    -510.023-126.945  83.131  1.00 24.86           C  
ATOM   1653  O   PHE A 319    -509.894-125.893  82.506  1.00 24.06           O  
ATOM   1654  CB  PHE A 319    -508.445-127.438  85.024  1.00 26.54           C  
ATOM   1655  CG  PHE A 319    -507.359-126.882  84.150  1.00 25.41           C  
ATOM   1656  CD1 PHE A 319    -506.972-125.559  84.265  1.00 25.93           C  
ATOM   1657  CD2 PHE A 319    -506.715-127.692  83.223  1.00 25.96           C  
ATOM   1658  CE1 PHE A 319    -505.970-125.047  83.472  1.00 21.98           C  
ATOM   1659  CE2 PHE A 319    -505.711-127.186  82.418  1.00 23.13           C  
ATOM   1660  CZ  PHE A 319    -505.336-125.865  82.547  1.00 19.87           C  
ATOM   1661  N   PRO A 320    -510.308-128.112  82.513  1.00 26.20           N  
ATOM   1662  CA  PRO A 320    -510.433-128.086  81.047  1.00 27.29           C  
ATOM   1663  C   PRO A 320    -511.500-127.133  80.515  1.00 23.42           C  
ATOM   1664  O   PRO A 320    -511.384-126.668  79.381  1.00 27.79           O  
ATOM   1665  CB  PRO A 320    -510.797-129.538  80.709  1.00 28.31           C  
ATOM   1666  CG  PRO A 320    -510.165-130.326  81.813  1.00 28.94           C  
ATOM   1667  CD  PRO A 320    -510.389-129.489  83.036  1.00 23.88           C  
ATOM   1668  N   LEU A 321    -512.519-126.840  81.315  1.00 26.28           N  
ATOM   1669  CA  LEU A 321    -513.538-125.872  80.919  1.00 26.65           C  
ATOM   1670  C   LEU A 321    -512.931-124.480  80.713  1.00 27.30           C  
ATOM   1671  O   LEU A 321    -513.239-123.770  79.751  1.00 26.64           O  
ATOM   1672  CB  LEU A 321    -514.641-125.796  81.972  1.00 28.02           C  
ATOM   1673  CG  LEU A 321    -515.510-127.032  82.189  1.00 28.37           C  
ATOM   1674  CD1 LEU A 321    -516.205-126.909  83.538  1.00 29.05           C  
ATOM   1675  CD2 LEU A 321    -516.527-127.167  81.074  1.00 28.49           C  
ATOM   1676  N   LEU A 322    -512.069-124.089  81.636  1.00 25.27           N  
ATOM   1677  CA  LEU A 322    -511.407-122.797  81.542  1.00 23.82           C  
ATOM   1678  C   LEU A 322    -510.413-122.785  80.383  1.00 21.56           C  
ATOM   1679  O   LEU A 322    -510.303-121.805  79.643  1.00 21.90           O  
ATOM   1680  CB  LEU A 322    -510.693-122.483  82.866  1.00 25.27           C  
ATOM   1681  CG  LEU A 322    -509.721-121.299  82.878  1.00 23.92           C  
ATOM   1682  CD1 LEU A 322    -510.454-119.975  82.723  1.00 21.09           C  
ATOM   1683  CD2 LEU A 322    -508.860-121.322  84.170  1.00 23.77           C  
ATOM   1684  N   SER A 323    -509.679-123.881  80.242  1.00 22.84           N  
ATOM   1685  CA  SER A 323    -508.642-123.986  79.225  1.00 19.82           C  
ATOM   1686  C   SER A 323    -509.253-123.922  77.824  1.00 24.25           C  
ATOM   1687  O   SER A 323    -508.772-123.182  76.970  1.00 22.52           O  
ATOM   1688  CB  SER A 323    -507.846-125.277  79.412  1.00 21.65           C  
ATOM   1689  OG  SER A 323    -506.862-125.451  78.403  1.00 22.75           O  
ATOM   1690  N   ASP A 324    -510.324-124.677  77.596  1.00 24.95           N  
ATOM   1691  CA  ASP A 324    -510.980-124.651  76.288  1.00 26.28           C  
ATOM   1692  C   ASP A 324    -511.531-123.275  75.946  1.00 24.01           C  
ATOM   1693  O   ASP A 324    -511.456-122.833  74.795  1.00 24.60           O  
ATOM   1694  CB  ASP A 324    -512.122-125.661  76.222  1.00 26.29           C  
ATOM   1695  CG  ASP A 324    -511.646-127.089  76.242  1.00 30.51           C  
ATOM   1696  OD1 ASP A 324    -510.430-127.341  76.131  1.00 31.80           O  
ATOM   1697  OD2 ASP A 324    -512.509-127.969  76.378  1.00 32.19           O  
ATOM   1698  N   PHE A 325    -512.122-122.614  76.935  1.00 22.36           N  
ATOM   1699  CA  PHE A 325    -512.654-121.275  76.731  1.00 20.74           C  
ATOM   1700  C   PHE A 325    -511.532-120.327  76.323  1.00 23.38           C  
ATOM   1701  O   PHE A 325    -511.680-119.553  75.376  1.00 21.53           O  
ATOM   1702  CB  PHE A 325    -513.360-120.758  77.995  1.00 21.38           C  
ATOM   1703  CG  PHE A 325    -513.471-119.264  78.050  1.00 25.04           C  
ATOM   1704  CD1 PHE A 325    -514.503-118.609  77.402  1.00 26.41           C  
ATOM   1705  CD2 PHE A 325    -512.533-118.509  78.744  1.00 24.93           C  
ATOM   1706  CE1 PHE A 325    -514.594-117.227  77.438  1.00 27.71           C  
ATOM   1707  CE2 PHE A 325    -512.622-117.130  78.776  1.00 27.30           C  
ATOM   1708  CZ  PHE A 325    -513.653-116.493  78.123  1.00 28.26           C  
ATOM   1709  N   LEU A 326    -510.407-120.382  77.038  1.00 20.43           N  
ATOM   1710  CA  LEU A 326    -509.305-119.463  76.749  1.00 22.01           C  
ATOM   1711  C   LEU A 326    -508.656-119.755  75.394  1.00 19.75           C  
ATOM   1712  O   LEU A 326    -508.231-118.837  74.696  1.00 18.36           O  
ATOM   1713  CB  LEU A 326    -508.251-119.510  77.870  1.00 21.26           C  
ATOM   1714  CG  LEU A 326    -508.717-118.886  79.199  1.00 21.74           C  
ATOM   1715  CD1 LEU A 326    -507.739-119.194  80.339  1.00 19.29           C  
ATOM   1716  CD2 LEU A 326    -508.891-117.381  79.071  1.00 19.96           C  
ATOM   1717  N   PHE A 327    -508.568-121.026  75.027  1.00 19.97           N  
ATOM   1718  CA  PHE A 327    -507.984-121.372  73.742  1.00 19.98           C  
ATOM   1719  C   PHE A 327    -508.831-120.769  72.624  1.00 19.66           C  
ATOM   1720  O   PHE A 327    -508.292-120.228  71.665  1.00 19.46           O  
ATOM   1721  CB  PHE A 327    -507.865-122.888  73.555  1.00 18.71           C  
ATOM   1722  CG  PHE A 327    -507.342-123.284  72.194  1.00 22.71           C  
ATOM   1723  CD1 PHE A 327    -505.992-123.132  71.883  1.00 19.72           C  
ATOM   1724  CD2 PHE A 327    -508.209-123.750  71.206  1.00 23.29           C  
ATOM   1725  CE1 PHE A 327    -505.510-123.469  70.616  1.00 21.00           C  
ATOM   1726  CE2 PHE A 327    -507.738-124.098  69.944  1.00 21.93           C  
ATOM   1727  CZ  PHE A 327    -506.392-123.956  69.644  1.00 23.09           C  
ATOM   1728  N   GLU A 328    -510.154-120.859  72.753  1.00 20.19           N  
ATOM   1729  CA  GLU A 328    -511.013-120.329  71.705  1.00 20.83           C  
ATOM   1730  C   GLU A 328    -510.851-118.816  71.682  1.00 19.72           C  
ATOM   1731  O   GLU A 328    -510.818-118.205  70.624  1.00 20.84           O  
ATOM   1732  CB  GLU A 328    -512.473-120.733  71.916  1.00 21.88           C  
ATOM   1733  CG  GLU A 328    -513.403-120.292  70.783  1.00 21.31           C  
ATOM   1734  CD  GLU A 328    -513.127-121.001  69.462  1.00 22.95           C  
ATOM   1735  OE1 GLU A 328    -512.910-120.282  68.462  1.00 21.09           O  
ATOM   1736  OE2 GLU A 328    -513.154-122.256  69.413  1.00 21.07           O  
ATOM   1737  N   LEU A 329    -510.705-118.225  72.865  1.00 21.36           N  
ATOM   1738  CA  LEU A 329    -510.469-116.785  72.973  1.00 18.89           C  
ATOM   1739  C   LEU A 329    -509.209-116.354  72.212  1.00 19.46           C  
ATOM   1740  O   LEU A 329    -509.168-115.271  71.616  1.00 21.51           O  
ATOM   1741  CB  LEU A 329    -510.362-116.380  74.452  1.00 17.56           C  
ATOM   1742  CG  LEU A 329    -510.229-114.874  74.694  1.00 19.95           C  
ATOM   1743  CD1 LEU A 329    -511.377-114.081  74.072  1.00 23.31           C  
ATOM   1744  CD2 LEU A 329    -510.125-114.578  76.189  1.00 21.07           C  
ATOM   1745  N   GLY A 330    -508.181-117.200  72.247  1.00 19.01           N  
ATOM   1746  CA  GLY A 330    -506.942-116.943  71.526  1.00 19.11           C  
ATOM   1747  C   GLY A 330    -507.056-117.026  69.999  1.00 21.05           C  
ATOM   1748  O   GLY A 330    -506.139-116.635  69.270  1.00 19.79           O  
ATOM   1749  N   GLN A 331    -508.182-117.522  69.494  1.00 17.97           N  
ATOM   1750  CA  GLN A 331    -508.309-117.719  68.048  1.00 18.73           C  
ATOM   1751  C   GLN A 331    -508.743-116.456  67.308  1.00 22.72           C  
ATOM   1752  O   GLN A 331    -508.395-116.260  66.141  1.00 23.05           O  
ATOM   1753  CB  GLN A 331    -509.291-118.848  67.760  1.00 20.15           C  
ATOM   1754  CG  GLN A 331    -508.913-120.154  68.418  1.00 22.64           C  
ATOM   1755  CD  GLN A 331    -507.487-120.561  68.107  1.00 20.94           C  
ATOM   1756  OE1 GLN A 331    -507.128-120.769  66.951  1.00 20.78           O  
ATOM   1757  NE2 GLN A 331    -506.658-120.655  69.141  1.00 17.44           N  
ATOM   1758  N   ASN A 332    -509.511-115.609  67.987  1.00 21.86           N  
ATOM   1759  CA  ASN A 332    -510.022-114.378  67.396  1.00 20.57           C  
ATOM   1760  C   ASN A 332    -510.188-113.343  68.493  1.00 22.82           C  
ATOM   1761  O   ASN A 332    -510.707-113.663  69.554  1.00 23.44           O  
ATOM   1762  CB  ASN A 332    -511.381-114.607  66.694  1.00 22.50           C  
ATOM   1763  CG  ASN A 332    -511.283-115.518  65.473  1.00 21.94           C  
ATOM   1764  OD1 ASN A 332    -510.879-115.089  64.395  1.00 24.47           O  
ATOM   1765  ND2 ASN A 332    -511.684-116.771  65.634  1.00 21.50           N  
ATOM   1766  N   ALA A 333    -509.758-112.110  68.248  1.00 22.59           N  
ATOM   1767  CA  ALA A 333    -509.930-111.045  69.235  1.00 24.65           C  
ATOM   1768  C   ALA A 333    -511.409-110.926  69.614  1.00 23.53           C  
ATOM   1769  O   ALA A 333    -512.281-111.169  68.785  1.00 27.15           O  
ATOM   1770  CB  ALA A 333    -509.399-109.732  68.692  1.00 25.11           C  
ATOM   1771  N   ARG A 334    -511.686-110.629  70.876  1.00 23.36           N  
ATOM   1772  CA  ARG A 334    -513.064-110.466  71.334  1.00 24.40           C  
ATOM   1773  C   ARG A 334    -513.165-109.238  72.235  1.00 27.35           C  
ATOM   1774  O   ARG A 334    -512.353-109.068  73.150  1.00 25.29           O  
ATOM   1775  CB  ARG A 334    -513.550-111.717  72.087  1.00 22.71           C  
ATOM   1776  CG  ARG A 334    -515.069-111.783  72.245  1.00 22.91           C  
ATOM   1777  CD  ARG A 334    -515.518-113.109  72.832  1.00 25.01           C  
ATOM   1778  NE  ARG A 334    -514.862-114.232  72.174  1.00 20.94           N  
ATOM   1779  CZ  ARG A 334    -514.688-115.414  72.746  1.00 20.88           C  
ATOM   1780  NH1 ARG A 334    -515.137-115.620  73.979  1.00 22.32           N  
ATOM   1781  NH2 ARG A 334    -514.053-116.386  72.095  1.00 20.16           N  
ATOM   1782  N   GLY A 335    -514.154-108.390  71.976  1.00 27.28           N  
ATOM   1783  CA  GLY A 335    -514.392-107.222  72.809  1.00 30.35           C  
ATOM   1784  C   GLY A 335    -514.787-107.597  74.226  1.00 28.39           C  
ATOM   1785  O   GLY A 335    -515.388-108.654  74.457  1.00 25.98           O  
ATOM   1786  N   SER A 336    -514.468-106.726  75.179  1.00 26.09           N  
ATOM   1787  CA  SER A 336    -514.688-107.024  76.589  1.00 26.78           C  
ATOM   1788  C   SER A 336    -516.150-107.358  76.918  1.00 26.06           C  
ATOM   1789  O   SER A 336    -516.420-108.289  77.673  1.00 24.31           O  
ATOM   1790  CB  SER A 336    -514.215-105.854  77.455  1.00 31.30           C  
ATOM   1791  OG  SER A 336    -514.892-104.666  77.093  1.00 39.56           O  
ATOM   1792  N   ALA A 337    -517.092-106.622  76.337  1.00 25.93           N  
ATOM   1793  CA  ALA A 337    -518.498-106.858  76.661  1.00 27.62           C  
ATOM   1794  C   ALA A 337    -518.922-108.246  76.201  1.00 27.73           C  
ATOM   1795  O   ALA A 337    -519.713-108.914  76.864  1.00 24.35           O  
ATOM   1796  CB  ALA A 337    -519.384-105.803  76.034  1.00 28.99           C  
ATOM   1797  N   LYS A 338    -518.382-108.672  75.062  1.00 23.32           N  
ATOM   1798  CA  LYS A 338    -518.704-109.971  74.506  1.00 21.95           C  
ATOM   1799  C   LYS A 338    -518.042-111.091  75.311  1.00 23.23           C  
ATOM   1800  O   LYS A 338    -518.580-112.195  75.426  1.00 22.53           O  
ATOM   1801  CB  LYS A 338    -518.284-110.024  73.038  1.00 23.79           C  
ATOM   1802  CG  LYS A 338    -519.207-109.259  72.119  1.00 26.19           C  
ATOM   1803  CD  LYS A 338    -518.663-109.304  70.697  1.00 31.15           C  
ATOM   1804  CE  LYS A 338    -519.428-108.407  69.749  1.00 36.78           C  
ATOM   1805  NZ  LYS A 338    -518.683-108.324  68.460  1.00 38.46           N  
ATOM   1806  N   ILE A 339    -516.870-110.806  75.870  1.00 23.10           N  
ATOM   1807  CA  ILE A 339    -516.225-111.758  76.763  1.00 23.66           C  
ATOM   1808  C   ILE A 339    -517.101-111.962  77.997  1.00 26.47           C  
ATOM   1809  O   ILE A 339    -517.376-113.092  78.404  1.00 25.36           O  
ATOM   1810  CB  ILE A 339    -514.816-111.282  77.188  1.00 22.73           C  
ATOM   1811  CG1 ILE A 339    -513.856-111.298  75.996  1.00 26.28           C  
ATOM   1812  CG2 ILE A 339    -514.281-112.159  78.317  1.00 26.78           C  
ATOM   1813  CD1 ILE A 339    -512.491-110.711  76.298  1.00 25.30           C  
ATOM   1814  N   ILE A 340    -517.546-110.859  78.588  1.00 24.25           N  
ATOM   1815  CA  ILE A 340    -518.424-110.924  79.750  1.00 26.31           C  
ATOM   1816  C   ILE A 340    -519.687-111.711  79.422  1.00 31.12           C  
ATOM   1817  O   ILE A 340    -520.136-112.546  80.207  1.00 29.66           O  
ATOM   1818  CB  ILE A 340    -518.782-109.503  80.255  1.00 29.07           C  
ATOM   1819  CG1 ILE A 340    -517.551-108.872  80.908  1.00 28.46           C  
ATOM   1820  CG2 ILE A 340    -519.944-109.540  81.251  1.00 29.36           C  
ATOM   1821  CD1 ILE A 340    -517.695-107.390  81.193  1.00 31.00           C  
ATOM   1822  N   LYS A 341    -520.237-111.478  78.236  1.00 28.19           N  
ATOM   1823  CA  LYS A 341    -521.431-112.187  77.842  1.00 26.63           C  
ATOM   1824  C   LYS A 341    -521.146-113.683  77.735  1.00 25.75           C  
ATOM   1825  O   LYS A 341    -521.986-114.489  78.106  1.00 32.04           O  
ATOM   1826  CB  LYS A 341    -521.977-111.653  76.517  1.00 28.33           C  
ATOM   1827  CG  LYS A 341    -523.367-112.156  76.208  1.00 32.85           C  
ATOM   1828  CD  LYS A 341    -524.027-111.301  75.141  1.00 39.89           C  
ATOM   1829  CE  LYS A 341    -525.439-111.768  74.837  1.00 46.71           C  
ATOM   1830  NZ  LYS A 341    -526.055-110.891  73.790  1.00 48.43           N  
ATOM   1831  N   THR A 342    -519.957-114.040  77.242  1.00 25.73           N  
ATOM   1832  CA  THR A 342    -519.569-115.450  77.081  1.00 28.55           C  
ATOM   1833  C   THR A 342    -519.590-116.136  78.450  1.00 33.63           C  
ATOM   1834  O   THR A 342    -520.075-117.263  78.584  1.00 33.56           O  
ATOM   1835  CB  THR A 342    -518.138-115.627  76.446  1.00 29.13           C  
ATOM   1836  OG1 THR A 342    -517.999-114.876  75.221  1.00 24.13           O  
ATOM   1837  CG2 THR A 342    -517.849-117.107  76.160  1.00 26.77           C  
ATOM   1838  N   LEU A 343    -519.072-115.431  79.459  1.00 26.97           N  
ATOM   1839  CA  LEU A 343    -518.855-115.983  80.802  1.00 31.51           C  
ATOM   1840  C   LEU A 343    -519.983-115.772  81.794  1.00 36.33           C  
ATOM   1841  O   LEU A 343    -520.114-116.543  82.749  1.00 37.83           O  
ATOM   1842  CB  LEU A 343    -517.596-115.377  81.420  1.00 26.88           C  
ATOM   1843  CG  LEU A 343    -516.285-115.661  80.712  1.00 25.33           C  
ATOM   1844  CD1 LEU A 343    -515.183-114.807  81.340  1.00 23.69           C  
ATOM   1845  CD2 LEU A 343    -515.958-117.137  80.805  1.00 27.78           C  
ATOM   1846  N   ASP A 344    -520.763-114.707  81.611  1.00 35.85           N  
ATOM   1847  CA  ASP A 344    -521.792-114.349  82.586  1.00 38.20           C  
ATOM   1848  C   ASP A 344    -523.105-114.981  82.175  1.00 45.47           C  
ATOM   1849  O   ASP A 344    -524.172-114.396  82.353  1.00 46.58           O  
ATOM   1850  CB  ASP A 344    -521.941-112.829  82.705  1.00 38.13           C  
ATOM   1851  CG  ASP A 344    -522.556-112.399  84.027  1.00 45.40           C  
ATOM   1852  OD1 ASP A 344    -522.435-113.150  85.019  1.00 46.09           O  
ATOM   1853  OD2 ASP A 344    -523.154-111.303  84.081  1.00 44.82           O  
ATOM   1854  N   ARG A 345    -523.015-116.202  81.679  1.00 45.15           N  
ATOM   1855  CA  ARG A 345    -524.176-116.910  81.249  1.00 47.96           C  
ATOM   1856  C   ARG A 345    -525.094-117.355  82.377  1.00 53.52           C  
ATOM   1857  O   ARG A 345    -524.702-117.589  83.507  1.00 52.93           O  
ATOM   1858  CB  ARG A 345    -523.818-118.024  80.284  1.00 52.19           C  
ATOM   1859  CG  ARG A 345    -523.498-117.490  78.894  1.00 43.49           C  
ATOM   1860  CD  ARG A 345    -523.215-118.550  77.868  1.00 46.34           C  
ATOM   1861  NE  ARG A 345    -523.939-119.768  78.096  1.00 51.34           N  
ATOM   1862  CZ  ARG A 345    -523.395-120.975  78.122  1.00 47.73           C  
ATOM   1863  NH1 ARG A 345    -524.151-122.022  78.342  1.00 50.22           N  
ATOM   1864  NH2 ARG A 345    -522.109-121.139  77.958  1.00 48.36           N  
ATOM   1865  N   ILE A 346    -526.372-117.395  82.042  1.00 53.78           N  
ATOM   1866  CA  ILE A 346    -527.428-117.808  82.934  1.00 52.47           C  
ATOM   1867  C   ILE A 346    -527.002-119.163  83.465  1.00 52.70           C  
ATOM   1868  O   ILE A 346    -527.078-119.446  84.635  1.00 52.35           O  
ATOM   1869  CB  ILE A 346    -528.743-117.941  82.124  1.00 45.37           C  
ATOM   1870  CG1 ILE A 346    -529.240-116.579  81.675  1.00 45.80           C  
ATOM   1871  CG2 ILE A 346    -529.806-118.614  82.913  1.00 44.88           C  
ATOM   1872  CD1 ILE A 346    -529.760-116.505  80.257  1.00 39.35           C  
ATOM   1873  N   GLY A 347    -526.464-119.946  82.555  1.00 51.37           N  
ATOM   1874  CA  GLY A 347    -526.235-121.340  82.803  1.00 51.73           C  
ATOM   1875  C   GLY A 347    -524.843-121.656  83.228  1.00 51.39           C  
ATOM   1876  O   GLY A 347    -524.674-122.490  84.074  1.00 55.29           O  
ATOM   1877  N   LEU A 348    -523.856-121.011  82.634  1.00 49.65           N  
ATOM   1878  CA  LEU A 348    -522.485-121.346  82.932  1.00 46.80           C  
ATOM   1879  C   LEU A 348    -522.185-121.210  84.415  1.00 43.43           C  
ATOM   1880  O   LEU A 348    -521.913-120.163  84.875  1.00 42.37           O  
ATOM   1881  CB  LEU A 348    -521.549-120.477  82.132  1.00 45.45           C  
ATOM   1882  CG  LEU A 348    -521.234-120.842  80.692  1.00 45.82           C  
ATOM   1883  CD1 LEU A 348    -519.927-120.221  80.301  1.00 38.54           C  
ATOM   1884  CD2 LEU A 348    -521.136-122.344  80.596  1.00 45.64           C  
ATOM   1885  N   LYS A 349    -522.240-122.296  85.149  1.00 43.81           N  
ATOM   1886  CA  LYS A 349    -521.936-122.273  86.570  1.00 42.99           C  
ATOM   1887  C   LYS A 349    -520.460-121.979  86.805  1.00 37.76           C  
ATOM   1888  O   LYS A 349    -520.124-121.131  87.634  1.00 35.79           O  
ATOM   1889  CB  LYS A 349    -522.321-123.603  87.233  1.00 46.81           C  
ATOM   1890  CG  LYS A 349    -523.821-123.873  87.283  1.00 50.90           C  
ATOM   1891  CD  LYS A 349    -524.450-123.367  88.577  1.00 49.60           C  
ATOM   1892  CE  LYS A 349    -525.934-123.712  88.634  1.00 51.34           C  
ATOM   1893  NZ  LYS A 349    -526.507-123.581  90.005  1.00 54.49           N  
ATOM   1894  N   TRP A 350    -519.587-122.660  86.059  1.00 31.23           N  
ATOM   1895  CA  TRP A 350    -518.156-122.639  86.359  1.00 33.34           C  
ATOM   1896  C   TRP A 350    -517.545-121.243  86.287  1.00 32.08           C  
ATOM   1897  O   TRP A 350    -516.603-120.944  87.021  1.00 31.10           O  
ATOM   1898  CB  TRP A 350    -517.384-123.587  85.425  1.00 31.98           C  
ATOM   1899  CG  TRP A 350    -517.179-123.106  84.002  1.00 28.37           C  
ATOM   1900  CD1 TRP A 350    -517.908-123.470  82.900  1.00 28.87           C  
ATOM   1901  CD2 TRP A 350    -516.157-122.215  83.528  1.00 26.22           C  
ATOM   1902  NE1 TRP A 350    -517.416-122.842  81.776  1.00 30.68           N  
ATOM   1903  CE2 TRP A 350    -516.343-122.066  82.134  1.00 29.05           C  
ATOM   1904  CE3 TRP A 350    -515.112-121.517  84.146  1.00 30.09           C  
ATOM   1905  CZ2 TRP A 350    -515.521-121.252  81.353  1.00 29.03           C  
ATOM   1906  CZ3 TRP A 350    -514.300-120.704  83.370  1.00 28.99           C  
ATOM   1907  CH2 TRP A 350    -514.508-120.583  81.984  1.00 27.11           C  
ATOM   1908  N   SER A 351    -518.077-120.397  85.407  1.00 30.19           N  
ATOM   1909  CA  SER A 351    -517.461-119.100  85.129  1.00 29.88           C  
ATOM   1910  C   SER A 351    -518.040-117.944  85.944  1.00 32.06           C  
ATOM   1911  O   SER A 351    -517.487-116.846  85.943  1.00 31.46           O  
ATOM   1912  CB  SER A 351    -517.579-118.770  83.635  1.00 31.35           C  
ATOM   1913  OG  SER A 351    -518.932-118.779  83.212  1.00 33.64           O  
ATOM   1914  N   LYS A 352    -519.156-118.168  86.628  1.00 30.81           N  
ATOM   1915  CA  LYS A 352    -519.769-117.075  87.390  1.00 34.94           C  
ATOM   1916  C   LYS A 352    -518.829-116.499  88.473  1.00 31.21           C  
ATOM   1917  O   LYS A 352    -518.706-115.273  88.594  1.00 29.31           O  
ATOM   1918  CB  LYS A 352    -521.086-117.534  88.023  1.00 39.54           C  
ATOM   1919  CG  LYS A 352    -522.260-116.622  87.738  1.00 47.35           C  
ATOM   1920  CD  LYS A 352    -522.031-115.227  88.283  1.00 46.67           C  
ATOM   1921  CE  LYS A 352    -523.304-114.387  88.214  1.00 52.61           C  
ATOM   1922  NZ  LYS A 352    -523.895-114.323  86.837  1.00 53.05           N  
ATOM   1923  N   PRO A 353    -518.173-117.363  89.270  1.00 29.34           N  
ATOM   1924  CA  PRO A 353    -517.242-116.771  90.239  1.00 30.19           C  
ATOM   1925  C   PRO A 353    -516.102-115.999  89.577  1.00 30.22           C  
ATOM   1926  O   PRO A 353    -515.571-115.071  90.176  1.00 29.52           O  
ATOM   1927  CB  PRO A 353    -516.699-117.987  90.988  1.00 31.93           C  
ATOM   1928  CG  PRO A 353    -517.761-119.001  90.854  1.00 30.02           C  
ATOM   1929  CD  PRO A 353    -518.306-118.816  89.481  1.00 31.12           C  
ATOM   1930  N   LEU A 354    -515.750-116.380  88.352  1.00 29.69           N  
ATOM   1931  CA  LEU A 354    -514.682-115.715  87.621  1.00 27.60           C  
ATOM   1932  C   LEU A 354    -515.102-114.305  87.224  1.00 27.11           C  
ATOM   1933  O   LEU A 354    -514.345-113.353  87.410  1.00 28.46           O  
ATOM   1934  CB  LEU A 354    -514.297-116.517  86.379  1.00 24.43           C  
ATOM   1935  CG  LEU A 354    -513.077-116.022  85.602  1.00 26.88           C  
ATOM   1936  CD1 LEU A 354    -511.812-116.171  86.444  1.00 23.50           C  
ATOM   1937  CD2 LEU A 354    -512.957-116.786  84.305  1.00 25.66           C  
ATOM   1938  N   VAL A 355    -516.311-114.169  86.682  1.00 30.30           N  
ATOM   1939  CA  VAL A 355    -516.774-112.861  86.233  1.00 28.26           C  
ATOM   1940  C   VAL A 355    -516.955-111.945  87.440  1.00 30.51           C  
ATOM   1941  O   VAL A 355    -516.770-110.741  87.344  1.00 31.75           O  
ATOM   1942  CB  VAL A 355    -518.096-112.958  85.400  1.00 36.18           C  
ATOM   1943  CG1 VAL A 355    -519.240-113.467  86.230  1.00 37.33           C  
ATOM   1944  CG2 VAL A 355    -518.456-111.609  84.792  1.00 37.77           C  
ATOM   1945  N   ASN A 356    -517.276-112.524  88.589  1.00 28.13           N  
ATOM   1946  CA  ASN A 356    -517.479-111.731  89.794  1.00 30.96           C  
ATOM   1947  C   ASN A 356    -516.181-111.096  90.300  1.00 28.88           C  
ATOM   1948  O   ASN A 356    -516.209-110.141  91.076  1.00 30.08           O  
ATOM   1949  CB  ASN A 356    -518.117-112.595  90.889  1.00 34.72           C  
ATOM   1950  CG  ASN A 356    -519.588-112.885  90.618  1.00 39.15           C  
ATOM   1951  OD1 ASN A 356    -520.241-112.187  89.834  1.00 42.18           O  
ATOM   1952  ND2 ASN A 356    -520.117-113.914  91.269  1.00 43.60           N  
ATOM   1953  N   LEU A 357    -515.046-111.618  89.844  1.00 26.89           N  
ATOM   1954  CA  LEU A 357    -513.745-111.079  90.241  1.00 27.22           C  
ATOM   1955  C   LEU A 357    -513.371-109.809  89.475  1.00 28.51           C  
ATOM   1956  O   LEU A 357    -512.523-109.047  89.928  1.00 27.19           O  
ATOM   1957  CB  LEU A 357    -512.649-112.124  90.036  1.00 24.46           C  
ATOM   1958  CG  LEU A 357    -512.771-113.405  90.864  1.00 25.17           C  
ATOM   1959  CD1 LEU A 357    -511.791-114.457  90.354  1.00 26.81           C  
ATOM   1960  CD2 LEU A 357    -512.537-113.112  92.339  1.00 25.19           C  
ATOM   1961  N   PHE A 358    -513.993-109.607  88.315  1.00 24.62           N  
ATOM   1962  CA  PHE A 358    -513.650-108.501  87.408  1.00 27.67           C  
ATOM   1963  C   PHE A 358    -513.792-107.121  88.037  1.00 29.93           C  
ATOM   1964  O   PHE A 358    -514.832-106.802  88.617  1.00 30.12           O  
ATOM   1965  CB  PHE A 358    -514.535-108.535  86.157  1.00 25.63           C  
ATOM   1966  CG  PHE A 358    -514.283-109.703  85.255  1.00 27.24           C  
ATOM   1967  CD1 PHE A 358    -513.151-110.484  85.391  1.00 27.22           C  
ATOM   1968  CD2 PHE A 358    -515.182-110.010  84.248  1.00 29.09           C  
ATOM   1969  CE1 PHE A 358    -512.924-111.555  84.532  1.00 25.94           C  
ATOM   1970  CE2 PHE A 358    -514.964-111.078  83.391  1.00 28.35           C  
ATOM   1971  CZ  PHE A 358    -513.833-111.853  83.532  1.00 28.82           C  
ATOM   1972  N   ALA A 359    -512.766-106.289  87.878  1.00 27.37           N  
ATOM   1973  CA  ALA A 359    -512.807-104.917  88.383  1.00 28.62           C  
ATOM   1974  C   ALA A 359    -512.979-103.886  87.273  1.00 28.39           C  
ATOM   1975  O   ALA A 359    -512.664-102.709  87.471  1.00 32.06           O  
ATOM   1976  CB  ALA A 359    -511.553-104.612  89.166  1.00 26.62           C  
ATOM   1977  N   ASP A 360    -513.474-104.322  86.120  1.00 30.28           N  
ATOM   1978  CA  ASP A 360    -513.629-103.440  84.956  1.00 33.29           C  
ATOM   1979  C   ASP A 360    -514.334-102.125  85.285  1.00 38.35           C  
ATOM   1980  O   ASP A 360    -513.886-101.049  84.883  1.00 38.73           O  
ATOM   1981  CB  ASP A 360    -514.402-104.148  83.836  1.00 31.69           C  
ATOM   1982  CG  ASP A 360    -513.599-105.250  83.175  1.00 30.94           C  
ATOM   1983  OD1 ASP A 360    -512.998-106.064  83.896  1.00 29.06           O  
ATOM   1984  OD2 ASP A 360    -513.566-105.305  81.930  1.00 31.76           O  
ATOM   1985  N   SER A 361    -515.436-102.218  86.018  1.00 36.16           N  
ATOM   1986  CA  SER A 361    -516.276-101.055  86.275  1.00 39.05           C  
ATOM   1987  C   SER A 361    -516.063-100.472  87.666  1.00 39.76           C  
ATOM   1988  O   SER A 361    -516.548 -99.385  87.968  1.00 41.93           O  
ATOM   1989  CB  SER A 361    -517.747-101.425  86.096  1.00 37.78           C  
ATOM   1990  OG  SER A 361    -518.120-102.419  87.032  1.00 44.96           O  
ATOM   1991  N   THR A 362    -515.339-101.188  88.516  1.00 35.61           N  
ATOM   1992  CA  THR A 362    -515.156-100.738  89.888  1.00 32.29           C  
ATOM   1993  C   THR A 362    -513.884 -99.922  90.076  1.00 34.90           C  
ATOM   1994  O   THR A 362    -513.810 -99.090  90.981  1.00 36.26           O  
ATOM   1995  CB  THR A 362    -515.136-101.930  90.866  1.00 33.61           C  
ATOM   1996  OG1 THR A 362    -514.096-102.841  90.489  1.00 30.17           O  
ATOM   1997  CG2 THR A 362    -516.474-102.652  90.832  1.00 34.99           C  
ATOM   1998  N   PHE A 363    -512.882-100.152  89.232  1.00 29.45           N  
ATOM   1999  CA  PHE A 363    -511.610 -99.450  89.379  1.00 29.29           C  
ATOM   2000  C   PHE A 363    -511.480 -98.281  88.402  1.00 32.55           C  
ATOM   2001  O   PHE A 363    -511.463 -98.492  87.191  1.00 32.22           O  
ATOM   2002  CB  PHE A 363    -510.442-100.411  89.178  1.00 32.24           C  
ATOM   2003  CG  PHE A 363    -509.150 -99.925  89.777  1.00 28.51           C  
ATOM   2004  CD1 PHE A 363    -508.289 -99.110  89.054  1.00 26.04           C  
ATOM   2005  CD2 PHE A 363    -508.800-100.281  91.063  1.00 26.34           C  
ATOM   2006  CE1 PHE A 363    -507.108 -98.665  89.611  1.00 28.14           C  
ATOM   2007  CE2 PHE A 363    -507.622 -99.838  91.624  1.00 26.31           C  
ATOM   2008  CZ  PHE A 363    -506.774 -99.021  90.899  1.00 28.23           C  
ATOM   2009  N   LYS A 364    -511.344 -97.067  88.937  1.00 35.14           N  
ATOM   2010  CA  LYS A 364    -511.358 -95.839  88.130  1.00 34.85           C  
ATOM   2011  C   LYS A 364    -509.996 -95.142  87.979  1.00 32.19           C  
ATOM   2012  O   LYS A 364    -509.803 -94.352  87.051  1.00 40.46           O  
ATOM   2013  CB  LYS A 364    -512.349 -94.828  88.731  1.00 38.03           C  
ATOM   2014  CG  LYS A 364    -513.744 -95.359  88.989  1.00 35.63           C  
ATOM   2015  CD  LYS A 364    -514.427 -95.734  87.692  1.00 39.68           C  
ATOM   2016  CE  LYS A 364    -515.820 -96.299  87.942  1.00 43.21           C  
ATOM   2017  NZ  LYS A 364    -516.419 -96.790  86.666  1.00 46.19           N  
ATOM   2018  N   MET A 365    -509.072 -95.428  88.887  1.00 34.76           N  
ATOM   2019  CA  MET A 365    -507.803 -94.691  89.022  1.00 31.02           C  
ATOM   2020  C   MET A 365    -506.882 -94.698  87.792  1.00 35.39           C  
ATOM   2021  O   MET A 365    -506.021 -93.818  87.650  1.00 40.34           O  
ATOM   2022  CB  MET A 365    -507.021 -95.254  90.209  1.00 37.77           C  
ATOM   2023  CG  MET A 365    -507.188 -94.497  91.511  1.00 44.60           C  
ATOM   2024  SD  MET A 365    -506.069 -93.089  91.614  1.00 64.46           S  
ATOM   2025  CE  MET A 365    -504.481 -93.919  91.691  1.00 47.03           C  
ATOM   2026  N   GLY A 366    -507.062 -95.679  86.912  1.00 29.47           N  
ATOM   2027  CA  GLY A 366    -506.098 -95.952  85.861  1.00 32.68           C  
ATOM   2028  C   GLY A 366    -505.453 -97.285  86.193  1.00 29.02           C  
ATOM   2029  O   GLY A 366    -504.933 -97.463  87.288  1.00 26.78           O  
ATOM   2030  N   ARG A 367    -505.495 -98.226  85.253  1.00 29.04           N  
ATOM   2031  CA  ARG A 367    -505.113 -99.612  85.543  1.00 29.68           C  
ATOM   2032  C   ARG A 367    -503.677 -99.772  86.010  1.00 29.01           C  
ATOM   2033  O   ARG A 367    -503.336-100.760  86.654  1.00 28.16           O  
ATOM   2034  CB  ARG A 367    -505.329-100.490  84.315  1.00 31.86           C  
ATOM   2035  CG  ARG A 367    -506.720-100.393  83.726  1.00 36.26           C  
ATOM   2036  CD  ARG A 367    -507.728-101.209  84.504  1.00 36.94           C  
ATOM   2037  NE  ARG A 367    -508.882-101.504  83.660  1.00 40.47           N  
ATOM   2038  CZ  ARG A 367    -510.139-101.188  83.956  1.00 43.08           C  
ATOM   2039  NH1 ARG A 367    -510.423-100.580  85.103  1.00 41.04           N  
ATOM   2040  NH2 ARG A 367    -511.118-101.501  83.111  1.00 41.04           N  
ATOM   2041  N   ILE A 368    -502.832 -98.803  85.689  1.00 29.76           N  
ATOM   2042  CA  ILE A 368    -501.452 -98.852  86.140  1.00 27.13           C  
ATOM   2043  C   ILE A 368    -501.383 -98.896  87.678  1.00 32.23           C  
ATOM   2044  O   ILE A 368    -500.391 -99.339  88.244  1.00 27.99           O  
ATOM   2045  CB  ILE A 368    -500.641 -97.656  85.591  1.00 35.37           C  
ATOM   2046  CG1 ILE A 368    -499.143 -97.928  85.721  1.00 38.01           C  
ATOM   2047  CG2 ILE A 368    -501.025 -96.356  86.281  1.00 29.81           C  
ATOM   2048  CD1 ILE A 368    -498.732 -99.261  85.144  1.00 42.10           C  
ATOM   2049  N   HIS A 369    -502.462 -98.482  88.341  1.00 28.12           N  
ATOM   2050  CA  HIS A 369    -502.500 -98.450  89.803  1.00 29.15           C  
ATOM   2051  C   HIS A 369    -503.205 -99.636  90.437  1.00 27.89           C  
ATOM   2052  O   HIS A 369    -503.266 -99.746  91.660  1.00 28.97           O  
ATOM   2053  CB  HIS A 369    -503.172 -97.168  90.270  1.00 29.46           C  
ATOM   2054  CG  HIS A 369    -502.468 -95.949  89.797  1.00 27.85           C  
ATOM   2055  ND1 HIS A 369    -501.232 -95.584  90.278  1.00 31.16           N  
ATOM   2056  CD2 HIS A 369    -502.795 -95.036  88.854  1.00 32.22           C  
ATOM   2057  CE1 HIS A 369    -500.831 -94.488  89.661  1.00 35.30           C  
ATOM   2058  NE2 HIS A 369    -501.765 -94.132  88.798  1.00 34.24           N  
ATOM   2059  N   MET A 370    -503.748-100.513  89.612  1.00 28.16           N  
ATOM   2060  CA  MET A 370    -504.441-101.680  90.122  1.00 28.12           C  
ATOM   2061  C   MET A 370    -503.404-102.657  90.676  1.00 25.82           C  
ATOM   2062  O   MET A 370    -502.348-102.842  90.079  1.00 29.77           O  
ATOM   2063  CB  MET A 370    -505.277-102.313  89.007  1.00 27.77           C  
ATOM   2064  CG  MET A 370    -506.206-103.427  89.453  1.00 29.39           C  
ATOM   2065  SD  MET A 370    -507.153-104.070  88.055  1.00 36.55           S  
ATOM   2066  CE  MET A 370    -508.322-102.759  87.802  1.00 30.60           C  
ATOM   2067  N   HIS A 371    -503.691-103.254  91.829  1.00 24.24           N  
ATOM   2068  CA  HIS A 371    -502.844-104.317  92.373  1.00 21.32           C  
ATOM   2069  C   HIS A 371    -502.735-105.450  91.357  1.00 20.56           C  
ATOM   2070  O   HIS A 371    -503.704-105.734  90.654  1.00 20.66           O  
ATOM   2071  CB  HIS A 371    -503.423-104.842  93.685  1.00 20.85           C  
ATOM   2072  CG  HIS A 371    -502.532-105.803  94.406  1.00 20.27           C  
ATOM   2073  ND1 HIS A 371    -502.526-107.156  94.138  1.00 18.95           N  
ATOM   2074  CD2 HIS A 371    -501.652-105.614  95.417  1.00 21.95           C  
ATOM   2075  CE1 HIS A 371    -501.661-107.754  94.938  1.00 18.94           C  
ATOM   2076  NE2 HIS A 371    -501.126-106.844  95.734  1.00 22.52           N  
ATOM   2077  N   PRO A 372    -501.558-106.090  91.271  1.00 19.04           N  
ATOM   2078  CA  PRO A 372    -501.345-107.117  90.238  1.00 21.13           C  
ATOM   2079  C   PRO A 372    -502.173-108.399  90.417  1.00 22.00           C  
ATOM   2080  O   PRO A 372    -502.213-109.214  89.484  1.00 22.48           O  
ATOM   2081  CB  PRO A 372    -499.839-107.426  90.351  1.00 20.79           C  
ATOM   2082  CG  PRO A 372    -499.401-106.851  91.669  1.00 22.55           C  
ATOM   2083  CD  PRO A 372    -500.302-105.693  91.928  1.00 21.46           C  
ATOM   2084  N   ALA A 373    -502.821-108.582  91.567  1.00 19.23           N  
ATOM   2085  CA  ALA A 373    -503.672-109.758  91.756  1.00 17.72           C  
ATOM   2086  C   ALA A 373    -505.153-109.452  91.514  1.00 21.81           C  
ATOM   2087  O   ALA A 373    -506.018-110.257  91.869  1.00 22.60           O  
ATOM   2088  CB  ALA A 373    -503.481-110.344  93.158  1.00 20.26           C  
ATOM   2089  N   ILE A 374    -505.453-108.305  90.907  1.00 20.04           N  
ATOM   2090  CA  ILE A 374    -506.848-107.966  90.636  1.00 20.80           C  
ATOM   2091  C   ILE A 374    -507.182-108.261  89.180  1.00 20.25           C  
ATOM   2092  O   ILE A 374    -506.453-107.848  88.272  1.00 23.41           O  
ATOM   2093  CB  ILE A 374    -507.159-106.487  90.944  1.00 23.43           C  
ATOM   2094  CG1 ILE A 374    -506.764-106.137  92.382  1.00 23.47           C  
ATOM   2095  CG2 ILE A 374    -508.637-106.176  90.679  1.00 25.63           C  
ATOM   2096  CD1 ILE A 374    -507.296-107.090  93.406  1.00 26.36           C  
ATOM   2097  N   LEU A 375    -508.278-108.983  88.970  1.00 21.66           N  
ATOM   2098  CA  LEU A 375    -508.670-109.436  87.637  1.00 21.34           C  
ATOM   2099  C   LEU A 375    -509.558-108.407  86.924  1.00 22.70           C  
ATOM   2100  O   LEU A 375    -510.271-107.637  87.573  1.00 24.25           O  
ATOM   2101  CB  LEU A 375    -509.388-110.787  87.737  1.00 20.85           C  
ATOM   2102  CG  LEU A 375    -509.793-111.470  86.419  1.00 22.34           C  
ATOM   2103  CD1 LEU A 375    -508.584-111.776  85.554  1.00 20.41           C  
ATOM   2104  CD2 LEU A 375    -510.583-112.736  86.704  1.00 22.56           C  
ATOM   2105  N   THR A 376    -509.457-108.389  85.594  1.00 21.62           N  
ATOM   2106  CA  THR A 376    -510.323-107.630  84.689  1.00 24.18           C  
ATOM   2107  C   THR A 376    -510.541-108.500  83.466  1.00 24.01           C  
ATOM   2108  O   THR A 376    -509.860-109.514  83.314  1.00 25.38           O  
ATOM   2109  CB  THR A 376    -509.708-106.313  84.225  1.00 22.53           C  
ATOM   2110  OG1 THR A 376    -508.509-106.594  83.493  1.00 20.22           O  
ATOM   2111  CG2 THR A 376    -509.407-105.378  85.392  1.00 27.69           C  
ATOM   2112  N   THR A 377    -511.458-108.117  82.579  1.00 25.38           N  
ATOM   2113  CA  THR A 377    -511.612-108.871  81.336  1.00 25.74           C  
ATOM   2114  C   THR A 377    -510.322-108.814  80.533  1.00 24.53           C  
ATOM   2115  O   THR A 377    -509.914-109.808  79.938  1.00 24.62           O  
ATOM   2116  CB  THR A 377    -512.776-108.356  80.466  1.00 27.97           C  
ATOM   2117  OG1 THR A 377    -512.474-107.044  79.969  1.00 29.93           O  
ATOM   2118  CG2 THR A 377    -514.044-108.315  81.282  1.00 26.08           C  
ATOM   2119  N   GLY A 378    -509.679-107.648  80.527  1.00 23.53           N  
ATOM   2120  CA  GLY A 378    -508.407-107.487  79.844  1.00 24.39           C  
ATOM   2121  C   GLY A 378    -507.333-108.417  80.372  1.00 23.64           C  
ATOM   2122  O   GLY A 378    -506.482-108.899  79.622  1.00 20.68           O  
ATOM   2123  N   ARG A 379    -507.362-108.672  81.674  1.00 22.30           N  
ATOM   2124  CA  ARG A 379    -506.339-109.521  82.262  1.00 22.93           C  
ATOM   2125  C   ARG A 379    -506.637-111.000  82.064  1.00 22.29           C  
ATOM   2126  O   ARG A 379    -505.834-111.852  82.438  1.00 21.08           O  
ATOM   2127  CB  ARG A 379    -506.158-109.176  83.736  1.00 21.94           C  
ATOM   2128  CG  ARG A 379    -505.534-107.805  83.872  1.00 20.57           C  
ATOM   2129  CD  ARG A 379    -505.429-107.327  85.309  1.00 22.32           C  
ATOM   2130  NE  ARG A 379    -504.701-106.065  85.345  1.00 21.96           N  
ATOM   2131  CZ  ARG A 379    -504.135-105.557  86.431  1.00 22.76           C  
ATOM   2132  NH1 ARG A 379    -504.233-106.191  87.593  1.00 22.51           N  
ATOM   2133  NH2 ARG A 379    -503.465-104.416  86.346  1.00 24.99           N  
ATOM   2134  N   LEU A 380    -507.755-111.331  81.420  1.00 20.96           N  
ATOM   2135  CA  LEU A 380    -507.901-112.720  80.974  1.00 20.04           C  
ATOM   2136  C   LEU A 380    -506.790-113.045  79.980  1.00 19.44           C  
ATOM   2137  O   LEU A 380    -506.457-114.206  79.784  1.00 22.14           O  
ATOM   2138  CB  LEU A 380    -509.269-112.984  80.335  1.00 20.78           C  
ATOM   2139  CG  LEU A 380    -510.490-112.934  81.245  1.00 21.31           C  
ATOM   2140  CD1 LEU A 380    -511.742-113.068  80.413  1.00 20.58           C  
ATOM   2141  CD2 LEU A 380    -510.431-114.050  82.289  1.00 22.37           C  
ATOM   2142  N   ASN A 381    -506.220-112.024  79.343  1.00 20.71           N  
ATOM   2143  CA  ASN A 381    -505.099-112.256  78.432  1.00 22.07           C  
ATOM   2144  C   ASN A 381    -503.874-112.792  79.170  1.00 19.95           C  
ATOM   2145  O   ASN A 381    -503.016-113.447  78.580  1.00 20.47           O  
ATOM   2146  CB  ASN A 381    -504.750-110.976  77.682  1.00 23.77           C  
ATOM   2147  CG  ASN A 381    -505.822-110.595  76.678  1.00 24.39           C  
ATOM   2148  OD1 ASN A 381    -505.911-111.191  75.609  1.00 24.05           O  
ATOM   2149  ND2 ASN A 381    -506.652-109.611  77.028  1.00 22.92           N  
ATOM   2150  N   GLU A 382    -503.796-112.500  80.463  1.00 19.86           N  
ATOM   2151  CA  GLU A 382    -502.780-113.102  81.313  1.00 18.57           C  
ATOM   2152  C   GLU A 382    -503.058-114.598  81.459  1.00 18.52           C  
ATOM   2153  O   GLU A 382    -502.159-115.431  81.331  1.00 18.67           O  
ATOM   2154  CB  GLU A 382    -502.754-112.437  82.690  1.00 19.83           C  
ATOM   2155  CG  GLU A 382    -502.472-110.934  82.660  1.00 16.03           C  
ATOM   2156  CD  GLU A 382    -501.002-110.615  82.403  1.00 19.90           C  
ATOM   2157  OE1 GLU A 382    -500.134-111.245  83.040  1.00 21.19           O  
ATOM   2158  OE2 GLU A 382    -500.710-109.730  81.571  1.00 20.18           O  
ATOM   2159  N   MET A 383    -504.309-114.936  81.736  1.00 18.48           N  
ATOM   2160  CA  MET A 383    -504.668-116.334  81.963  1.00 18.28           C  
ATOM   2161  C   MET A 383    -504.518-117.161  80.688  1.00 17.28           C  
ATOM   2162  O   MET A 383    -504.176-118.345  80.738  1.00 16.09           O  
ATOM   2163  CB  MET A 383    -506.097-116.430  82.499  1.00 18.15           C  
ATOM   2164  CG  MET A 383    -506.290-115.689  83.821  1.00 18.37           C  
ATOM   2165  SD  MET A 383    -507.912-116.003  84.549  1.00 21.29           S  
ATOM   2166  CE  MET A 383    -507.657-117.605  85.315  1.00 19.30           C  
ATOM   2167  N   GLY A 384    -504.770-116.525  79.547  1.00 17.49           N  
ATOM   2168  CA  GLY A 384    -504.614-117.180  78.261  1.00 18.00           C  
ATOM   2169  C   GLY A 384    -503.201-117.675  78.000  1.00 18.40           C  
ATOM   2170  O   GLY A 384    -503.003-118.712  77.373  1.00 17.13           O  
ATOM   2171  N   LEU A 385    -502.212-116.941  78.492  1.00 16.70           N  
ATOM   2172  CA  LEU A 385    -500.832-117.388  78.377  1.00 15.78           C  
ATOM   2173  C   LEU A 385    -500.649-118.734  79.047  1.00 18.95           C  
ATOM   2174  O   LEU A 385    -499.901-119.591  78.570  1.00 17.54           O  
ATOM   2175  CB  LEU A 385    -499.887-116.381  79.023  1.00 19.48           C  
ATOM   2176  CG  LEU A 385    -499.982-114.955  78.494  1.00 17.06           C  
ATOM   2177  CD1 LEU A 385    -499.440-114.021  79.574  1.00 17.75           C  
ATOM   2178  CD2 LEU A 385    -499.200-114.829  77.198  1.00 15.20           C  
ATOM   2179  N   CYS A 386    -501.314-118.898  80.185  1.00 18.08           N  
ATOM   2180  CA  CYS A 386    -501.042-120.027  81.057  1.00 19.60           C  
ATOM   2181  C   CYS A 386    -501.837-121.254  80.663  1.00 20.26           C  
ATOM   2182  O   CYS A 386    -501.339-122.378  80.724  1.00 20.25           O  
ATOM   2183  CB  CYS A 386    -501.358-119.655  82.500  1.00 18.68           C  
ATOM   2184  SG  CYS A 386    -500.323-118.315  83.117  1.00 20.68           S  
ATOM   2185  N   PHE A 387    -503.084-121.024  80.274  1.00 20.24           N  
ATOM   2186  CA  PHE A 387    -504.052-122.106  80.128  1.00 19.19           C  
ATOM   2187  C   PHE A 387    -504.737-122.120  78.768  1.00 20.27           C  
ATOM   2188  O   PHE A 387    -505.605-122.963  78.522  1.00 22.06           O  
ATOM   2189  CB  PHE A 387    -505.132-121.991  81.212  1.00 19.25           C  
ATOM   2190  CG  PHE A 387    -504.590-121.746  82.595  1.00 20.65           C  
ATOM   2191  CD1 PHE A 387    -503.612-122.564  83.129  1.00 21.99           C  
ATOM   2192  CD2 PHE A 387    -505.057-120.672  83.354  1.00 21.20           C  
ATOM   2193  CE1 PHE A 387    -503.112-122.329  84.411  1.00 21.61           C  
ATOM   2194  CE2 PHE A 387    -504.569-120.445  84.642  1.00 19.11           C  
ATOM   2195  CZ  PHE A 387    -503.599-121.262  85.157  1.00 18.25           C  
ATOM   2196  N   GLY A 388    -504.382-121.179  77.896  1.00 20.43           N  
ATOM   2197  CA  GLY A 388    -505.093-121.031  76.637  1.00 19.69           C  
ATOM   2198  C   GLY A 388    -504.296-121.169  75.349  1.00 18.96           C  
ATOM   2199  O   GLY A 388    -504.844-120.976  74.264  1.00 21.57           O  
ATOM   2200  N   ILE A 389    -503.021-121.527  75.443  1.00 17.56           N  
ATOM   2201  CA  ILE A 389    -502.239-121.782  74.239  1.00 20.06           C  
ATOM   2202  C   ILE A 389    -502.484-123.221  73.784  1.00 20.31           C  
ATOM   2203  O   ILE A 389    -502.512-123.513  72.587  1.00 21.07           O  
ATOM   2204  CB  ILE A 389    -500.742-121.531  74.482  1.00 21.70           C  
ATOM   2205  CG1 ILE A 389    -500.535-120.083  74.943  1.00 16.37           C  
ATOM   2206  CG2 ILE A 389    -499.914-121.832  73.227  1.00 19.37           C  
ATOM   2207  CD1 ILE A 389    -500.983-119.014  73.914  1.00 18.13           C  
ATOM   2208  N   ILE A 390    -502.665-124.111  74.751  1.00 21.58           N  
ATOM   2209  CA  ILE A 390    -503.010-125.512  74.465  1.00 21.01           C  
ATOM   2210  C   ILE A 390    -504.334-125.840  75.130  1.00 22.33           C  
ATOM   2211  O   ILE A 390    -504.459-125.691  76.344  1.00 23.74           O  
ATOM   2212  CB  ILE A 390    -501.953-126.489  74.984  1.00 22.61           C  
ATOM   2213  CG1 ILE A 390    -500.566-126.124  74.461  1.00 21.49           C  
ATOM   2214  CG2 ILE A 390    -502.347-127.944  74.621  1.00 23.12           C  
ATOM   2215  CD1 ILE A 390    -499.439-126.871  75.133  1.00 24.01           C  
ATOM   2216  N   PRO A 391    -505.331-126.292  74.353  1.00 21.71           N  
ATOM   2217  CA  PRO A 391    -506.616-126.599  74.990  1.00 23.33           C  
ATOM   2218  C   PRO A 391    -506.540-127.962  75.678  1.00 23.56           C  
ATOM   2219  O   PRO A 391    -506.309-128.962  75.007  1.00 24.31           O  
ATOM   2220  CB  PRO A 391    -507.603-126.598  73.818  1.00 26.12           C  
ATOM   2221  CG  PRO A 391    -506.776-126.951  72.629  1.00 24.55           C  
ATOM   2222  CD  PRO A 391    -505.356-126.511  72.894  1.00 23.96           C  
ATOM   2223  N   ALA A 392    -506.706-127.982  77.000  1.00 23.25           N  
ATOM   2224  CA  ALA A 392    -506.448-129.172  77.804  1.00 22.93           C  
ATOM   2225  C   ALA A 392    -507.203-130.409  77.330  1.00 27.12           C  
ATOM   2226  O   ALA A 392    -506.656-131.510  77.349  1.00 29.79           O  
ATOM   2227  CB  ALA A 392    -506.784-128.894  79.272  1.00 25.38           C  
ATOM   2228  N   SER A 393    -508.449-130.233  76.904  1.00 28.30           N  
ATOM   2229  CA  SER A 393    -509.275-131.381  76.534  1.00 28.35           C  
ATOM   2230  C   SER A 393    -508.996-131.886  75.115  1.00 34.81           C  
ATOM   2231  O   SER A 393    -509.428-132.987  74.746  1.00 32.36           O  
ATOM   2232  CB  SER A 393    -510.758-131.037  76.680  1.00 30.03           C  
ATOM   2233  OG  SER A 393    -511.197-130.229  75.615  1.00 32.54           O  
ATOM   2234  N   HIS A 394    -508.282-131.095  74.321  1.00 30.16           N  
ATOM   2235  CA  HIS A 394    -507.869-131.539  72.988  1.00 33.48           C  
ATOM   2236  C   HIS A 394    -506.554-130.883  72.546  1.00 30.88           C  
ATOM   2237  O   HIS A 394    -506.542-130.075  71.620  1.00 30.70           O  
ATOM   2238  CB  HIS A 394    -508.981-131.277  71.960  1.00 31.81           C  
ATOM   2239  CG  HIS A 394    -509.531-129.878  71.963  1.00 32.85           C  
ATOM   2240  ND1 HIS A 394    -509.421-129.035  70.878  1.00 35.16           N  
ATOM   2241  CD2 HIS A 394    -510.232-129.191  72.898  1.00 34.71           C  
ATOM   2242  CE1 HIS A 394    -510.009-127.883  71.149  1.00 35.65           C  
ATOM   2243  NE2 HIS A 394    -510.505-127.949  72.372  1.00 36.22           N  
ATOM   2244  N   PRO A 395    -505.439-131.265  73.193  1.00 31.12           N  
ATOM   2245  CA  PRO A 395    -504.147-130.586  73.025  1.00 32.07           C  
ATOM   2246  C   PRO A 395    -503.662-130.506  71.577  1.00 29.91           C  
ATOM   2247  O   PRO A 395    -503.034-129.530  71.210  1.00 26.57           O  
ATOM   2248  CB  PRO A 395    -503.184-131.439  73.862  1.00 32.01           C  
ATOM   2249  CG  PRO A 395    -504.048-132.145  74.838  1.00 35.84           C  
ATOM   2250  CD  PRO A 395    -505.336-132.408  74.112  1.00 31.70           C  
ATOM   2251  N   GLU A 396    -503.947-131.502  70.751  1.00 32.56           N  
ATOM   2252  CA  GLU A 396    -503.439-131.455  69.383  1.00 30.84           C  
ATOM   2253  C   GLU A 396    -504.035-130.291  68.561  1.00 31.71           C  
ATOM   2254  O   GLU A 396    -503.477-129.909  67.531  1.00 29.46           O  
ATOM   2255  CB  GLU A 396    -503.665-132.805  68.679  1.00 37.04           C  
ATOM   2256  CG  GLU A 396    -505.055-133.380  68.812  1.00 37.20           C  
ATOM   2257  CD  GLU A 396    -505.399-133.834  70.237  1.00 43.08           C  
ATOM   2258  OE1 GLU A 396    -504.525-134.442  70.912  1.00 41.35           O  
ATOM   2259  OE2 GLU A 396    -506.541-133.557  70.682  1.00 39.03           O  
ATOM   2260  N   SER A 397    -505.134-129.693  69.020  1.00 28.78           N  
ATOM   2261  CA  SER A 397    -505.672-128.510  68.350  1.00 25.77           C  
ATOM   2262  C   SER A 397    -504.719-127.316  68.413  1.00 24.56           C  
ATOM   2263  O   SER A 397    -504.873-126.344  67.670  1.00 24.83           O  
ATOM   2264  CB  SER A 397    -507.019-128.100  68.952  1.00 29.11           C  
ATOM   2265  OG  SER A 397    -507.961-129.152  68.854  1.00 34.59           O  
ATOM   2266  N   ALA A 398    -503.729-127.396  69.300  1.00 24.55           N  
ATOM   2267  CA  ALA A 398    -502.816-126.277  69.527  1.00 22.79           C  
ATOM   2268  C   ALA A 398    -501.950-125.945  68.315  1.00 21.51           C  
ATOM   2269  O   ALA A 398    -501.349-124.875  68.255  1.00 20.16           O  
ATOM   2270  CB  ALA A 398    -501.923-126.570  70.747  1.00 23.86           C  
ATOM   2271  N   VAL A 399    -501.897-126.850  67.339  1.00 25.17           N  
ATOM   2272  CA  VAL A 399    -501.085-126.619  66.151  1.00 22.75           C  
ATOM   2273  C   VAL A 399    -501.544-125.405  65.355  1.00 24.70           C  
ATOM   2274  O   VAL A 399    -500.792-124.875  64.545  1.00 26.33           O  
ATOM   2275  CB  VAL A 399    -501.083-127.846  65.214  1.00 22.86           C  
ATOM   2276  CG1 VAL A 399    -500.469-129.045  65.918  1.00 28.03           C  
ATOM   2277  CG2 VAL A 399    -502.490-128.150  64.743  1.00 27.28           C  
ATOM   2278  N   ASN A 400    -502.779-124.962  65.580  1.00 20.85           N  
ATOM   2279  CA  ASN A 400    -503.303-123.805  64.864  1.00 22.72           C  
ATOM   2280  C   ASN A 400    -502.965-122.465  65.516  1.00 22.10           C  
ATOM   2281  O   ASN A 400    -503.312-121.399  64.991  1.00 21.75           O  
ATOM   2282  CB  ASN A 400    -504.819-123.949  64.710  1.00 25.18           C  
ATOM   2283  CG  ASN A 400    -505.191-125.111  63.808  1.00 31.07           C  
ATOM   2284  OD1 ASN A 400    -504.648-125.248  62.709  1.00 35.09           O  
ATOM   2285  ND2 ASN A 400    -506.092-125.965  64.274  1.00 33.10           N  
ATOM   2286  N   GLY A 401    -502.273-122.520  66.653  1.00 22.77           N  
ATOM   2287  CA  GLY A 401    -501.862-121.306  67.335  1.00 18.90           C  
ATOM   2288  C   GLY A 401    -502.894-120.779  68.312  1.00 21.13           C  
ATOM   2289  O   GLY A 401    -503.962-121.355  68.486  1.00 18.17           O  
ATOM   2290  N   SER A 402    -502.554-119.668  68.953  1.00 18.12           N  
ATOM   2291  CA  SER A 402    -503.396-119.031  69.950  1.00 18.95           C  
ATOM   2292  C   SER A 402    -502.720-117.719  70.279  1.00 18.13           C  
ATOM   2293  O   SER A 402    -501.562-117.705  70.716  1.00 18.60           O  
ATOM   2294  CB  SER A 402    -503.554-119.903  71.204  1.00 20.35           C  
ATOM   2295  OG  SER A 402    -504.413-119.266  72.142  1.00 18.93           O  
ATOM   2296  N   GLY A 403    -503.418-116.615  70.036  1.00 19.43           N  
ATOM   2297  CA  GLY A 403    -502.801-115.303  70.146  1.00 18.62           C  
ATOM   2298  C   GLY A 403    -503.156-114.566  71.416  1.00 20.78           C  
ATOM   2299  O   GLY A 403    -504.270-114.042  71.550  1.00 19.84           O  
ATOM   2300  N   PHE A 404    -502.202-114.519  72.344  1.00 17.75           N  
ATOM   2301  CA  PHE A 404    -502.326-113.676  73.534  1.00 19.14           C  
ATOM   2302  C   PHE A 404    -501.134-112.737  73.630  1.00 22.24           C  
ATOM   2303  O   PHE A 404    -500.004-113.131  73.353  1.00 19.32           O  
ATOM   2304  CB  PHE A 404    -502.451-114.531  74.795  1.00 20.04           C  
ATOM   2305  CG  PHE A 404    -503.797-115.183  74.933  1.00 18.49           C  
ATOM   2306  CD1 PHE A 404    -504.913-114.410  75.262  1.00 19.15           C  
ATOM   2307  CD2 PHE A 404    -503.963-116.539  74.677  1.00 17.17           C  
ATOM   2308  CE1 PHE A 404    -506.163-114.975  75.369  1.00 20.27           C  
ATOM   2309  CE2 PHE A 404    -505.220-117.122  74.787  1.00 18.86           C  
ATOM   2310  CZ  PHE A 404    -506.324-116.335  75.125  1.00 17.80           C  
ATOM   2311  N   ALA A 405    -501.410-111.493  74.016  1.00 19.57           N  
ATOM   2312  CA  ALA A 405    -500.443-110.395  73.988  1.00 20.77           C  
ATOM   2313  C   ALA A 405    -499.011-110.760  74.392  1.00 18.92           C  
ATOM   2314  O   ALA A 405    -498.065-110.499  73.642  1.00 16.08           O  
ATOM   2315  CB  ALA A 405    -500.954-109.257  74.898  1.00 19.10           C  
ATOM   2316  N   LYS A 406    -498.841-111.353  75.572  1.00 20.24           N  
ATOM   2317  CA  LYS A 406    -497.484-111.555  76.074  1.00 18.41           C  
ATOM   2318  C   LYS A 406    -496.781-112.783  75.501  1.00 18.47           C  
ATOM   2319  O   LYS A 406    -495.676-113.107  75.937  1.00 18.46           O  
ATOM   2320  CB  LYS A 406    -497.476-111.603  77.613  1.00 17.18           C  
ATOM   2321  CG  LYS A 406    -497.673-110.205  78.198  1.00 15.76           C  
ATOM   2322  CD  LYS A 406    -497.718-110.187  79.723  1.00 16.49           C  
ATOM   2323  CE  LYS A 406    -497.850-108.728  80.201  1.00 19.84           C  
ATOM   2324  NZ  LYS A 406    -498.258-108.630  81.624  1.00 17.71           N  
ATOM   2325  N   ASN A 407    -497.387-113.449  74.508  1.00 19.25           N  
ATOM   2326  CA  ASN A 407    -496.618-114.361  73.660  1.00 18.28           C  
ATOM   2327  C   ASN A 407    -495.449-113.595  73.037  1.00 17.63           C  
ATOM   2328  O   ASN A 407    -494.421-114.178  72.668  1.00 17.32           O  
ATOM   2329  CB  ASN A 407    -497.462-114.985  72.519  1.00 17.32           C  
ATOM   2330  CG  ASN A 407    -498.610-115.867  73.006  1.00 20.47           C  
ATOM   2331  OD1 ASN A 407    -498.711-116.216  74.180  1.00 17.83           O  
ATOM   2332  ND2 ASN A 407    -499.485-116.254  72.066  1.00 17.33           N  
ATOM   2333  N   ILE A 408    -495.614-112.281  72.881  1.00 17.54           N  
ATOM   2334  CA  ILE A 408    -494.598-111.487  72.215  1.00 16.67           C  
ATOM   2335  C   ILE A 408    -493.292-111.423  73.022  1.00 16.99           C  
ATOM   2336  O   ILE A 408    -492.235-111.087  72.481  1.00 17.37           O  
ATOM   2337  CB  ILE A 408    -495.112-110.052  71.910  1.00 16.76           C  
ATOM   2338  CG1 ILE A 408    -494.280-109.437  70.787  1.00 20.35           C  
ATOM   2339  CG2 ILE A 408    -495.101-109.171  73.170  1.00 18.26           C  
ATOM   2340  CD1 ILE A 408    -494.887-108.187  70.188  1.00 22.54           C  
ATOM   2341  N   LEU A 409    -493.342-111.771  74.305  1.00 17.16           N  
ATOM   2342  CA  LEU A 409    -492.126-111.744  75.113  1.00 16.20           C  
ATOM   2343  C   LEU A 409    -491.184-112.877  74.704  1.00 18.85           C  
ATOM   2344  O   LEU A 409    -489.982-112.836  75.007  1.00 21.85           O  
ATOM   2345  CB  LEU A 409    -492.449-111.853  76.605  1.00 18.12           C  
ATOM   2346  CG  LEU A 409    -493.396-110.776  77.142  1.00 20.23           C  
ATOM   2347  CD1 LEU A 409    -493.606-110.921  78.659  1.00 17.38           C  
ATOM   2348  CD2 LEU A 409    -492.892-109.386  76.794  1.00 24.55           C  
ATOM   2349  N   ASN A 410    -491.730-113.883  74.021  1.00 17.85           N  
ATOM   2350  CA  ASN A 410    -490.931-115.021  73.547  1.00 20.16           C  
ATOM   2351  C   ASN A 410    -490.312-114.730  72.176  1.00 20.90           C  
ATOM   2352  O   ASN A 410    -489.549-115.535  71.667  1.00 19.53           O  
ATOM   2353  CB  ASN A 410    -491.795-116.299  73.485  1.00 18.04           C  
ATOM   2354  CG  ASN A 410    -490.984-117.574  73.184  1.00 18.78           C  
ATOM   2355  OD1 ASN A 410    -489.871-117.746  73.673  1.00 21.15           O  
ATOM   2356  ND2 ASN A 410    -491.558-118.475  72.361  1.00 17.92           N  
ATOM   2357  N   VAL A 411    -490.632-113.583  71.578  1.00 19.37           N  
ATOM   2358  CA  VAL A 411    -490.047-113.244  70.274  1.00 18.97           C  
ATOM   2359  C   VAL A 411    -488.639-112.700  70.495  1.00 19.71           C  
ATOM   2360  O   VAL A 411    -488.390-111.927  71.433  1.00 18.60           O  
ATOM   2361  CB  VAL A 411    -490.926-112.231  69.493  1.00 19.03           C  
ATOM   2362  CG1 VAL A 411    -490.294-111.857  68.149  1.00 20.83           C  
ATOM   2363  CG2 VAL A 411    -492.300-112.843  69.238  1.00 16.92           C  
ATOM   2364  N   ARG A 412    -487.701-113.117  69.643  1.00 20.15           N  
ATOM   2365  CA  ARG A 412    -486.287-112.801  69.864  1.00 19.11           C  
ATOM   2366  C   ARG A 412    -485.966-111.326  69.670  1.00 21.61           C  
ATOM   2367  O   ARG A 412    -486.619-110.640  68.877  1.00 20.05           O  
ATOM   2368  CB  ARG A 412    -485.411-113.624  68.919  1.00 19.69           C  
ATOM   2369  CG  ARG A 412    -485.491-115.111  69.200  1.00 19.55           C  
ATOM   2370  CD  ARG A 412    -484.617-115.903  68.246  1.00 21.77           C  
ATOM   2371  NE  ARG A 412    -483.211-115.864  68.646  1.00 22.07           N  
ATOM   2372  CZ  ARG A 412    -482.674-116.692  69.537  1.00 26.36           C  
ATOM   2373  NH1 ARG A 412    -483.425-117.623  70.122  1.00 28.21           N  
ATOM   2374  NH2 ARG A 412    -481.385-116.592  69.848  1.00 30.16           N  
ATOM   2375  N   THR A 413    -484.940-110.854  70.379  1.00 20.31           N  
ATOM   2376  CA  THR A 413    -484.454-109.497  70.188  1.00 21.89           C  
ATOM   2377  C   THR A 413    -483.089-109.463  69.503  1.00 26.29           C  
ATOM   2378  O   THR A 413    -482.584-108.387  69.192  1.00 24.63           O  
ATOM   2379  CB  THR A 413    -484.358-108.737  71.523  1.00 23.20           C  
ATOM   2380  OG1 THR A 413    -483.483-109.442  72.412  1.00 24.06           O  
ATOM   2381  CG2 THR A 413    -485.728-108.633  72.168  1.00 23.75           C  
ATOM   2382  N   ASP A 414    -482.484-110.625  69.271  1.00 22.64           N  
ATOM   2383  CA  ASP A 414    -481.248-110.652  68.493  1.00 23.00           C  
ATOM   2384  C   ASP A 414    -481.620-110.771  67.016  1.00 29.00           C  
ATOM   2385  O   ASP A 414    -482.779-110.555  66.649  1.00 23.99           O  
ATOM   2386  CB  ASP A 414    -480.312-111.787  68.929  1.00 26.04           C  
ATOM   2387  CG  ASP A 414    -480.948-113.162  68.826  1.00 22.76           C  
ATOM   2388  OD1 ASP A 414    -482.088-113.284  68.327  1.00 23.57           O  
ATOM   2389  OD2 ASP A 414    -480.291-114.137  69.238  1.00 25.79           O  
ATOM   2390  N   GLY A 415    -480.652-111.117  66.170  1.00 29.32           N  
ATOM   2391  CA  GLY A 415    -480.896-111.146  64.740  1.00 26.77           C  
ATOM   2392  C   GLY A 415    -481.400-109.792  64.270  1.00 28.97           C  
ATOM   2393  O   GLY A 415    -480.844-108.756  64.629  1.00 30.63           O  
ATOM   2394  N   MET A 416    -482.480-109.784  63.502  1.00 27.09           N  
ATOM   2395  CA  MET A 416    -483.030-108.517  63.025  1.00 31.57           C  
ATOM   2396  C   MET A 416    -484.002-107.885  64.029  1.00 27.32           C  
ATOM   2397  O   MET A 416    -484.685-106.907  63.718  1.00 29.11           O  
ATOM   2398  CB  MET A 416    -483.705-108.716  61.668  1.00 30.90           C  
ATOM   2399  CG  MET A 416    -482.700-108.852  60.538  1.00 33.15           C  
ATOM   2400  SD  MET A 416    -481.485-107.504  60.530  1.00 53.05           S  
ATOM   2401  CE  MET A 416    -482.548-106.094  60.185  1.00 45.55           C  
ATOM   2402  N   ASN A 417    -484.017-108.432  65.239  1.00 26.46           N  
ATOM   2403  CA  ASN A 417    -484.931-108.005  66.300  1.00 22.63           C  
ATOM   2404  C   ASN A 417    -486.402-108.079  65.871  1.00 22.06           C  
ATOM   2405  O   ASN A 417    -487.066-107.045  65.755  1.00 22.82           O  
ATOM   2406  CB  ASN A 417    -484.594-106.584  66.773  1.00 22.84           C  
ATOM   2407  CG  ASN A 417    -485.036-106.345  68.207  1.00 22.09           C  
ATOM   2408  OD1 ASN A 417    -485.988-106.973  68.658  1.00 21.49           O  
ATOM   2409  ND2 ASN A 417    -484.330-105.476  68.937  1.00 22.99           N  
ATOM   2410  N   PRO A 418    -486.919-109.300  65.637  1.00 23.15           N  
ATOM   2411  CA  PRO A 418    -488.337-109.444  65.265  1.00 21.32           C  
ATOM   2412  C   PRO A 418    -489.254-108.923  66.366  1.00 20.99           C  
ATOM   2413  O   PRO A 418    -490.377-108.512  66.095  1.00 20.48           O  
ATOM   2414  CB  PRO A 418    -488.507-110.959  65.066  1.00 21.57           C  
ATOM   2415  CG  PRO A 418    -487.347-111.588  65.795  1.00 22.86           C  
ATOM   2416  CD  PRO A 418    -486.223-110.603  65.657  1.00 23.41           C  
ATOM   2417  N   SER A 419    -488.757-108.938  67.599  1.00 17.71           N  
ATOM   2418  CA  SER A 419    -489.484-108.376  68.727  1.00 20.71           C  
ATOM   2419  C   SER A 419    -489.793-106.902  68.491  1.00 20.34           C  
ATOM   2420  O   SER A 419    -490.954-106.488  68.498  1.00 21.56           O  
ATOM   2421  CB  SER A 419    -488.679-108.520  70.015  1.00 19.93           C  
ATOM   2422  OG  SER A 419    -489.393-107.950  71.100  1.00 21.77           O  
ATOM   2423  N   ALA A 420    -488.744-106.113  68.290  1.00 17.65           N  
ATOM   2424  CA  ALA A 420    -488.914-104.694  67.971  1.00 21.66           C  
ATOM   2425  C   ALA A 420    -489.757-104.468  66.723  1.00 21.89           C  
ATOM   2426  O   ALA A 420    -490.558-103.543  66.682  1.00 22.20           O  
ATOM   2427  CB  ALA A 420    -487.561-104.019  67.811  1.00 23.43           C  
ATOM   2428  N   GLN A 421    -489.583-105.307  65.702  1.00 21.93           N  
ATOM   2429  CA  GLN A 421    -490.370-105.171  64.474  1.00 19.83           C  
ATOM   2430  C   GLN A 421    -491.858-105.228  64.785  1.00 20.26           C  
ATOM   2431  O   GLN A 421    -492.626-104.377  64.349  1.00 20.73           O  
ATOM   2432  CB  GLN A 421    -490.021-106.272  63.461  1.00 23.03           C  
ATOM   2433  CG  GLN A 421    -488.576-106.285  62.985  1.00 25.29           C  
ATOM   2434  CD  GLN A 421    -488.281-107.488  62.099  1.00 28.05           C  
ATOM   2435  OE1 GLN A 421    -489.144-107.944  61.347  1.00 30.38           O  
ATOM   2436  NE2 GLN A 421    -487.065-108.014  62.192  1.00 32.43           N  
ATOM   2437  N   LEU A 422    -492.260-106.241  65.550  1.00 19.88           N  
ATOM   2438  CA  LEU A 422    -493.672-106.438  65.860  1.00 20.85           C  
ATOM   2439  C   LEU A 422    -494.180-105.393  66.842  1.00 20.79           C  
ATOM   2440  O   LEU A 422    -495.279-104.876  66.692  1.00 20.59           O  
ATOM   2441  CB  LEU A 422    -493.904-107.837  66.434  1.00 19.91           C  
ATOM   2442  CG  LEU A 422    -493.931-108.989  65.442  1.00 24.25           C  
ATOM   2443  CD1 LEU A 422    -494.016-110.328  66.183  1.00 25.15           C  
ATOM   2444  CD2 LEU A 422    -495.114-108.812  64.470  1.00 22.75           C  
ATOM   2445  N   ILE A 423    -493.383-105.105  67.868  1.00 18.42           N  
ATOM   2446  CA  ILE A 423    -493.758-104.112  68.873  1.00 19.26           C  
ATOM   2447  C   ILE A 423    -494.003-102.728  68.257  1.00 20.85           C  
ATOM   2448  O   ILE A 423    -494.993-102.065  68.573  1.00 21.33           O  
ATOM   2449  CB  ILE A 423    -492.671-104.027  69.972  1.00 18.77           C  
ATOM   2450  CG1 ILE A 423    -492.807-105.212  70.929  1.00 23.46           C  
ATOM   2451  CG2 ILE A 423    -492.777-102.737  70.745  1.00 23.94           C  
ATOM   2452  CD1 ILE A 423    -494.001-105.086  71.894  1.00 26.49           C  
ATOM   2453  N   VAL A 424    -493.119-102.302  67.358  1.00 20.95           N  
ATOM   2454  CA  VAL A 424    -493.297-101.025  66.663  1.00 20.35           C  
ATOM   2455  C   VAL A 424    -494.558-101.042  65.797  1.00 21.77           C  
ATOM   2456  O   VAL A 424    -495.310-100.073  65.776  1.00 23.62           O  
ATOM   2457  CB  VAL A 424    -492.064-100.673  65.799  1.00 22.38           C  
ATOM   2458  CG1 VAL A 424    -492.381 -99.558  64.816  1.00 24.35           C  
ATOM   2459  CG2 VAL A 424    -490.896-100.266  66.703  1.00 24.63           C  
ATOM   2460  N   GLN A 425    -494.811-102.142  65.096  1.00 20.59           N  
ATOM   2461  CA  GLN A 425    -496.040-102.216  64.299  1.00 21.26           C  
ATOM   2462  C   GLN A 425    -497.278-102.086  65.176  1.00 22.13           C  
ATOM   2463  O   GLN A 425    -498.230-101.387  64.819  1.00 23.03           O  
ATOM   2464  CB  GLN A 425    -496.120-103.518  63.513  1.00 23.47           C  
ATOM   2465  CG  GLN A 425    -495.107-103.663  62.399  1.00 25.49           C  
ATOM   2466  CD  GLN A 425    -495.374-104.916  61.597  1.00 26.89           C  
ATOM   2467  OE1 GLN A 425    -496.303-104.953  60.800  1.00 30.49           O  
ATOM   2468  NE2 GLN A 425    -494.589-105.968  61.837  1.00 29.56           N  
ATOM   2469  N   LEU A 426    -497.266-102.760  66.325  1.00 19.15           N  
ATOM   2470  CA  LEU A 426    -498.403-102.702  67.247  1.00 19.50           C  
ATOM   2471  C   LEU A 426    -498.585-101.305  67.832  1.00 23.08           C  
ATOM   2472  O   LEU A 426    -499.703-100.810  67.957  1.00 21.89           O  
ATOM   2473  CB  LEU A 426    -498.221-103.727  68.373  1.00 20.26           C  
ATOM   2474  CG  LEU A 426    -498.395-105.171  67.903  1.00 21.75           C  
ATOM   2475  CD1 LEU A 426    -497.886-106.154  68.959  1.00 19.54           C  
ATOM   2476  CD2 LEU A 426    -499.870-105.449  67.602  1.00 20.80           C  
ATOM   2477  N   PHE A 427    -497.475-100.681  68.210  1.00 19.95           N  
ATOM   2478  CA  PHE A 427    -497.495 -99.314  68.717  1.00 21.79           C  
ATOM   2479  C   PHE A 427    -498.096 -98.332  67.705  1.00 24.20           C  
ATOM   2480  O   PHE A 427    -498.939 -97.505  68.060  1.00 24.75           O  
ATOM   2481  CB  PHE A 427    -496.079 -98.888  69.099  1.00 20.50           C  
ATOM   2482  CG  PHE A 427    -495.985 -97.487  69.615  1.00 22.82           C  
ATOM   2483  CD1 PHE A 427    -496.461 -97.162  70.872  1.00 23.24           C  
ATOM   2484  CD2 PHE A 427    -495.407 -96.493  68.843  1.00 24.37           C  
ATOM   2485  CE1 PHE A 427    -496.350 -95.858  71.356  1.00 28.41           C  
ATOM   2486  CE2 PHE A 427    -495.309 -95.193  69.319  1.00 26.56           C  
ATOM   2487  CZ  PHE A 427    -495.777 -94.878  70.571  1.00 28.43           C  
ATOM   2488  N   ASP A 428    -497.657 -98.416  66.450  1.00 24.34           N  
ATOM   2489  CA  ASP A 428    -498.202 -97.551  65.395  1.00 25.24           C  
ATOM   2490  C   ASP A 428    -499.699 -97.802  65.192  1.00 26.10           C  
ATOM   2491  O   ASP A 428    -500.469 -96.869  64.976  1.00 26.30           O  
ATOM   2492  CB  ASP A 428    -497.470 -97.762  64.057  1.00 27.84           C  
ATOM   2493  CG  ASP A 428    -496.102 -97.090  64.009  1.00 30.84           C  
ATOM   2494  OD1 ASP A 428    -495.871 -96.138  64.779  1.00 32.46           O  
ATOM   2495  OD2 ASP A 428    -495.263 -97.515  63.185  1.00 32.48           O  
ATOM   2496  N   ILE A 429    -500.110 -99.066  65.247  1.00 25.80           N  
ATOM   2497  CA  ILE A 429    -501.521 -99.390  65.071  1.00 22.99           C  
ATOM   2498  C   ILE A 429    -502.324 -98.830  66.245  1.00 24.09           C  
ATOM   2499  O   ILE A 429    -503.371 -98.221  66.057  1.00 26.75           O  
ATOM   2500  CB  ILE A 429    -501.739-100.919  64.939  1.00 19.31           C  
ATOM   2501  CG1 ILE A 429    -501.179-101.415  63.604  1.00 24.44           C  
ATOM   2502  CG2 ILE A 429    -503.211-101.260  65.041  1.00 21.44           C  
ATOM   2503  CD1 ILE A 429    -500.944-102.917  63.541  1.00 22.84           C  
ATOM   2504  N   GLN A 430    -501.816 -99.011  67.461  1.00 23.24           N  
ATOM   2505  CA  GLN A 430    -502.488 -98.483  68.644  1.00 21.94           C  
ATOM   2506  C   GLN A 430    -502.642 -96.971  68.605  1.00 28.35           C  
ATOM   2507  O   GLN A 430    -503.693 -96.433  68.946  1.00 28.11           O  
ATOM   2508  CB  GLN A 430    -501.723 -98.868  69.910  1.00 21.19           C  
ATOM   2509  CG  GLN A 430    -502.474 -98.555  71.180  1.00 24.14           C  
ATOM   2510  CD  GLN A 430    -501.715 -99.014  72.396  1.00 25.42           C  
ATOM   2511  OE1 GLN A 430    -500.838 -99.875  72.299  1.00 24.51           O  
ATOM   2512  NE2 GLN A 430    -502.025 -98.426  73.548  1.00 29.42           N  
ATOM   2513  N   ARG A 431    -501.591 -96.269  68.207  1.00 26.95           N  
ATOM   2514  CA  ARG A 431    -501.689 -94.819  68.237  1.00 30.17           C  
ATOM   2515  C   ARG A 431    -502.533 -94.313  67.063  1.00 32.30           C  
ATOM   2516  O   ARG A 431    -503.251 -93.325  67.200  1.00 36.01           O  
ATOM   2517  CB  ARG A 431    -500.303 -94.174  68.258  1.00 32.10           C  
ATOM   2518  CG  ARG A 431    -499.426 -94.392  67.052  1.00 35.36           C  
ATOM   2519  CD  ARG A 431    -498.136 -93.571  67.234  1.00 39.93           C  
ATOM   2520  NE  ARG A 431    -497.120 -93.853  66.223  1.00 37.28           N  
ATOM   2521  CZ  ARG A 431    -495.910 -93.297  66.208  1.00 38.47           C  
ATOM   2522  NH1 ARG A 431    -495.567 -92.413  67.140  1.00 41.26           N  
ATOM   2523  NH2 ARG A 431    -495.043 -93.620  65.255  1.00 38.69           N  
ATOM   2524  N   GLN A 432    -502.498 -95.016  65.934  1.00 29.54           N  
ATOM   2525  CA  GLN A 432    -503.278 -94.596  64.774  1.00 36.20           C  
ATOM   2526  C   GLN A 432    -504.747 -94.955  64.950  1.00 38.45           C  
ATOM   2527  O   GLN A 432    -505.607 -94.437  64.243  1.00 41.10           O  
ATOM   2528  CB  GLN A 432    -502.717 -95.216  63.494  1.00 37.67           C  
ATOM   2529  CG  GLN A 432    -501.401 -94.576  63.064  1.00 40.02           C  
ATOM   2530  CD  GLN A 432    -500.626 -95.413  62.067  1.00 47.02           C  
ATOM   2531  OE1 GLN A 432    -501.120 -96.419  61.563  1.00 46.70           O  
ATOM   2532  NE2 GLN A 432    -499.394 -95.001  61.782  1.00 53.54           N  
ATOM   2533  N   SER A 433    -505.038 -95.834  65.906  1.00 34.46           N  
ATOM   2534  CA  SER A 433    -506.420 -96.169  66.206  1.00 36.08           C  
ATOM   2535  C   SER A 433    -507.036 -95.057  67.034  1.00 40.51           C  
ATOM   2536  O   SER A 433    -508.249 -94.867  67.008  1.00 43.42           O  
ATOM   2537  CB  SER A 433    -506.524 -97.502  66.948  1.00 36.16           C  
ATOM   2538  OG  SER A 433    -506.364 -97.305  68.339  1.00 37.14           O  
ATOM   2539  N   ARG A 434    -506.185 -94.333  67.763  1.00 38.35           N  
ATOM   2540  CA  ARG A 434    -506.588 -93.193  68.590  1.00 41.79           C  
ATOM   2541  C   ARG A 434    -507.538 -93.589  69.718  1.00 40.84           C  
ATOM   2542  O   ARG A 434    -508.364 -92.790  70.150  1.00 42.08           O  
ATOM   2543  CB  ARG A 434    -507.234 -92.097  67.731  1.00 42.93           C  
ATOM   2544  CG  ARG A 434    -506.294 -91.448  66.727  1.00 41.56           C  
ATOM   2545  CD  ARG A 434    -507.017 -91.137  65.426  1.00 44.81           C  
ATOM   2546  NE  ARG A 434    -507.558 -92.348  64.815  1.00 48.51           N  
ATOM   2547  CZ  ARG A 434    -508.846 -92.549  64.554  1.00 51.32           C  
ATOM   2548  NH1 ARG A 434    -509.740 -91.606  64.836  1.00 52.10           N  
ATOM   2549  NH2 ARG A 434    -509.240 -93.690  64.001  1.00 45.41           N  
ATOM   2550  N   THR A 435    -507.412 -94.815  70.210  1.00 41.94           N  
ATOM   2551  CA  THR A 435    -508.292 -95.262  71.279  1.00 40.42           C  
ATOM   2552  C   THR A 435    -507.973 -94.556  72.589  1.00 39.56           C  
ATOM   2553  O   THR A 435    -506.817 -94.239  72.874  1.00 43.21           O  
ATOM   2554  CB  THR A 435    -508.206 -96.779  71.497  1.00 39.31           C  
ATOM   2555  OG1 THR A 435    -509.007 -97.133  72.631  1.00 36.95           O  
ATOM   2556  CG2 THR A 435    -506.762 -97.217  71.746  1.00 41.62           C  
ATOM   2557  N   LEU A 436    -509.009 -94.308  73.380  1.00 41.03           N  
ATOM   2558  CA  LEU A 436    -508.847 -93.683  74.686  1.00 39.47           C  
ATOM   2559  C   LEU A 436    -508.833 -94.723  75.799  1.00 39.98           C  
ATOM   2560  O   LEU A 436    -508.694 -94.387  76.973  1.00 42.49           O  
ATOM   2561  CB  LEU A 436    -509.966 -92.674  74.934  1.00 44.38           C  
ATOM   2562  CG  LEU A 436    -510.123 -91.586  73.869  1.00 42.89           C  
ATOM   2563  CD1 LEU A 436    -511.241 -90.624  74.247  1.00 47.53           C  
ATOM   2564  CD2 LEU A 436    -508.815 -90.840  73.664  1.00 45.47           C  
ATOM   2565  N   SER A 437    -508.984 -95.989  75.428  1.00 36.97           N  
ATOM   2566  CA  SER A 437    -509.088 -97.055  76.416  1.00 36.14           C  
ATOM   2567  C   SER A 437    -507.784 -97.248  77.183  1.00 35.18           C  
ATOM   2568  O   SER A 437    -506.695 -97.039  76.652  1.00 39.03           O  
ATOM   2569  CB  SER A 437    -509.503 -98.365  75.742  1.00 36.39           C  
ATOM   2570  OG  SER A 437    -510.787 -98.237  75.149  1.00 34.39           O  
ATOM   2571  N   ASP A 438    -507.911 -97.626  78.447  1.00 38.89           N  
ATOM   2572  CA  ASP A 438    -506.760 -98.013  79.252  1.00 36.16           C  
ATOM   2573  C   ASP A 438    -506.508 -99.483  78.965  1.00 32.30           C  
ATOM   2574  O   ASP A 438    -507.119-100.356  79.582  1.00 33.50           O  
ATOM   2575  CB  ASP A 438    -507.024 -97.783  80.738  1.00 36.98           C  
ATOM   2576  CG  ASP A 438    -505.752 -97.818  81.575  1.00 38.56           C  
ATOM   2577  OD1 ASP A 438    -504.711 -98.300  81.078  1.00 40.12           O  
ATOM   2578  OD2 ASP A 438    -505.798 -97.359  82.732  1.00 37.55           O  
ATOM   2579  N   LEU A 439    -505.624 -99.757  78.013  1.00 29.94           N  
ATOM   2580  CA  LEU A 439    -505.436-101.128  77.544  1.00 26.93           C  
ATOM   2581  C   LEU A 439    -504.612-101.983  78.506  1.00 24.54           C  
ATOM   2582  O   LEU A 439    -504.523-103.198  78.329  1.00 21.32           O  
ATOM   2583  CB  LEU A 439    -504.802-101.114  76.160  1.00 25.46           C  
ATOM   2584  CG  LEU A 439    -505.742-100.496  75.123  1.00 29.98           C  
ATOM   2585  CD1 LEU A 439    -505.084-100.498  73.762  1.00 28.65           C  
ATOM   2586  CD2 LEU A 439    -507.056-101.259  75.085  1.00 31.80           C  
ATOM   2587  N   ASP A 440    -504.021-101.357  79.524  1.00 21.88           N  
ATOM   2588  CA  ASP A 440    -503.463-102.112  80.645  1.00 24.83           C  
ATOM   2589  C   ASP A 440    -502.458-103.168  80.155  1.00 24.67           C  
ATOM   2590  O   ASP A 440    -501.464-102.815  79.502  1.00 22.85           O  
ATOM   2591  CB  ASP A 440    -504.619-102.735  81.432  1.00 22.91           C  
ATOM   2592  CG  ASP A 440    -504.186-103.396  82.732  1.00 24.23           C  
ATOM   2593  OD1 ASP A 440    -503.194-102.965  83.361  1.00 24.22           O  
ATOM   2594  OD2 ASP A 440    -504.874-104.367  83.114  1.00 26.96           O  
ATOM   2595  N   VAL A 441    -502.732-104.452  80.406  1.00 20.97           N  
ATOM   2596  CA  VAL A 441    -501.735-105.492  80.165  1.00 19.84           C  
ATOM   2597  C   VAL A 441    -501.581-105.919  78.711  1.00 20.70           C  
ATOM   2598  O   VAL A 441    -500.757-106.786  78.411  1.00 20.52           O  
ATOM   2599  CB  VAL A 441    -502.036-106.768  80.989  1.00 19.19           C  
ATOM   2600  CG1 VAL A 441    -501.917-106.461  82.465  1.00 21.25           C  
ATOM   2601  CG2 VAL A 441    -503.418-107.326  80.651  1.00 20.24           C  
ATOM   2602  N   VAL A 442    -502.345-105.316  77.809  1.00 21.26           N  
ATOM   2603  CA  VAL A 442    -502.137-105.590  76.392  1.00 19.68           C  
ATOM   2604  C   VAL A 442    -501.707-104.350  75.630  1.00 20.60           C  
ATOM   2605  O   VAL A 442    -501.572-104.394  74.409  1.00 21.95           O  
ATOM   2606  CB  VAL A 442    -503.395-106.189  75.725  1.00 21.03           C  
ATOM   2607  CG1 VAL A 442    -503.902-107.383  76.522  1.00 26.06           C  
ATOM   2608  CG2 VAL A 442    -504.495-105.143  75.531  1.00 23.04           C  
ATOM   2609  N   SER A 443    -501.482-103.248  76.345  1.00 19.83           N  
ATOM   2610  CA  SER A 443    -500.998-102.021  75.707  1.00 21.57           C  
ATOM   2611  C   SER A 443    -499.588-102.253  75.161  1.00 21.52           C  
ATOM   2612  O   SER A 443    -498.781-102.941  75.796  1.00 21.67           O  
ATOM   2613  CB  SER A 443    -501.006-100.853  76.703  1.00 23.10           C  
ATOM   2614  OG  SER A 443    -501.079 -99.610  76.017  1.00 32.02           O  
ATOM   2615  N   SER A 444    -499.275-101.676  74.007  1.00 24.17           N  
ATOM   2616  CA  SER A 444    -497.998-101.966  73.356  1.00 20.14           C  
ATOM   2617  C   SER A 444    -496.812-101.520  74.203  1.00 22.97           C  
ATOM   2618  O   SER A 444    -495.776-102.196  74.246  1.00 24.92           O  
ATOM   2619  CB  SER A 444    -497.935-101.305  71.969  1.00 24.44           C  
ATOM   2620  OG  SER A 444    -498.066 -99.895  72.066  1.00 22.69           O  
ATOM   2621  N   GLU A 445    -496.951-100.391  74.887  1.00 24.19           N  
ATOM   2622  CA  GLU A 445    -495.841 -99.919  75.708  1.00 25.71           C  
ATOM   2623  C   GLU A 445    -495.696-100.762  76.995  1.00 22.09           C  
ATOM   2624  O   GLU A 445    -494.594-100.896  77.508  1.00 24.57           O  
ATOM   2625  CB  GLU A 445    -495.992 -98.430  76.028  1.00 29.52           C  
ATOM   2626  CG  GLU A 445    -496.737 -98.106  77.295  1.00 29.27           C  
ATOM   2627  CD  GLU A 445    -498.192 -98.513  77.237  1.00 31.81           C  
ATOM   2628  OE1 GLU A 445    -498.760 -98.759  78.319  1.00 29.59           O  
ATOM   2629  OE2 GLU A 445    -498.766 -98.582  76.120  1.00 30.51           O  
ATOM   2630  N   HIS A 446    -496.784-101.354  77.495  1.00 20.25           N  
ATOM   2631  CA  HIS A 446    -496.666-102.317  78.605  1.00 23.94           C  
ATOM   2632  C   HIS A 446    -495.875-103.553  78.181  1.00 19.69           C  
ATOM   2633  O   HIS A 446    -495.016-104.046  78.920  1.00 20.93           O  
ATOM   2634  CB  HIS A 446    -498.046-102.760  79.128  1.00 21.93           C  
ATOM   2635  CG  HIS A 446    -497.978-103.841  80.161  1.00 20.84           C  
ATOM   2636  ND1 HIS A 446    -497.610-103.603  81.472  1.00 25.68           N  
ATOM   2637  CD2 HIS A 446    -498.225-105.172  80.083  1.00 19.56           C  
ATOM   2638  CE1 HIS A 446    -497.638-104.737  82.150  1.00 25.47           C  
ATOM   2639  NE2 HIS A 446    -498.011-105.704  81.328  1.00 22.71           N  
ATOM   2640  N   LEU A 447    -496.189-104.069  76.996  1.00 19.42           N  
ATOM   2641  CA  LEU A 447    -495.485-105.223  76.469  1.00 20.03           C  
ATOM   2642  C   LEU A 447    -494.012-104.880  76.281  1.00 20.23           C  
ATOM   2643  O   LEU A 447    -493.131-105.664  76.617  1.00 19.71           O  
ATOM   2644  CB  LEU A 447    -496.111-105.669  75.143  1.00 19.96           C  
ATOM   2645  CG  LEU A 447    -497.594-106.044  75.229  1.00 18.42           C  
ATOM   2646  CD1 LEU A 447    -498.162-106.260  73.834  1.00 20.51           C  
ATOM   2647  CD2 LEU A 447    -497.797-107.278  76.098  1.00 20.34           C  
ATOM   2648  N   PHE A 448    -493.750-103.692  75.752  1.00 20.18           N  
ATOM   2649  CA  PHE A 448    -492.369-103.274  75.505  1.00 20.86           C  
ATOM   2650  C   PHE A 448    -491.607-103.142  76.825  1.00 22.92           C  
ATOM   2651  O   PHE A 448    -490.434-103.513  76.923  1.00 21.41           O  
ATOM   2652  CB  PHE A 448    -492.343-101.951  74.734  1.00 22.10           C  
ATOM   2653  CG  PHE A 448    -490.964-101.517  74.316  1.00 23.37           C  
ATOM   2654  CD1 PHE A 448    -490.005-102.448  73.950  1.00 24.80           C  
ATOM   2655  CD2 PHE A 448    -490.624-100.174  74.303  1.00 24.55           C  
ATOM   2656  CE1 PHE A 448    -488.727-102.047  73.571  1.00 23.82           C  
ATOM   2657  CE2 PHE A 448    -489.350 -99.770  73.919  1.00 24.03           C  
ATOM   2658  CZ  PHE A 448    -488.410-100.708  73.548  1.00 24.77           C  
ATOM   2659  N   HIS A 449    -492.286-102.618  77.840  1.00 21.79           N  
ATOM   2660  CA  HIS A 449    -491.707-102.503  79.177  1.00 23.17           C  
ATOM   2661  C   HIS A 449    -491.209-103.857  79.663  1.00 22.92           C  
ATOM   2662  O   HIS A 449    -490.099-103.986  80.189  1.00 22.49           O  
ATOM   2663  CB  HIS A 449    -492.738-101.932  80.156  1.00 24.74           C  
ATOM   2664  CG  HIS A 449    -492.216-101.749  81.548  1.00 29.83           C  
ATOM   2665  ND1 HIS A 449    -491.541-100.618  81.950  1.00 35.37           N  
ATOM   2666  CD2 HIS A 449    -492.272-102.554  82.633  1.00 32.33           C  
ATOM   2667  CE1 HIS A 449    -491.205-100.733  83.222  1.00 32.57           C  
ATOM   2668  NE2 HIS A 449    -491.635-101.898  83.661  1.00 34.62           N  
ATOM   2669  N   GLN A 450    -492.026-104.878  79.458  1.00 20.33           N  
ATOM   2670  CA  GLN A 450    -491.667-106.222  79.895  1.00 21.04           C  
ATOM   2671  C   GLN A 450    -490.468-106.767  79.119  1.00 21.21           C  
ATOM   2672  O   GLN A 450    -489.646-107.490  79.666  1.00 20.85           O  
ATOM   2673  CB  GLN A 450    -492.869-107.162  79.762  1.00 23.59           C  
ATOM   2674  CG  GLN A 450    -494.008-106.797  80.719  1.00 25.73           C  
ATOM   2675  CD  GLN A 450    -493.534-106.641  82.149  1.00 31.48           C  
ATOM   2676  OE1 GLN A 450    -493.345-107.623  82.857  1.00 29.93           O  
ATOM   2677  NE2 GLN A 450    -493.334-105.391  82.585  1.00 34.59           N  
ATOM   2678  N   ILE A 451    -490.361-106.401  77.848  1.00 19.28           N  
ATOM   2679  CA  ILE A 451    -489.201-106.810  77.062  1.00 20.59           C  
ATOM   2680  C   ILE A 451    -487.944-106.116  77.588  1.00 21.68           C  
ATOM   2681  O   ILE A 451    -486.898-106.745  77.741  1.00 23.17           O  
ATOM   2682  CB  ILE A 451    -489.415-106.509  75.559  1.00 21.23           C  
ATOM   2683  CG1 ILE A 451    -490.585-107.345  75.038  1.00 21.70           C  
ATOM   2684  CG2 ILE A 451    -488.158-106.827  74.746  1.00 23.46           C  
ATOM   2685  CD1 ILE A 451    -491.075-106.912  73.693  1.00 22.28           C  
ATOM   2686  N   LEU A 452    -488.046-104.828  77.903  1.00 20.63           N  
ATOM   2687  CA  LEU A 452    -486.886-104.115  78.445  1.00 23.38           C  
ATOM   2688  C   LEU A 452    -486.449-104.587  79.844  1.00 21.67           C  
ATOM   2689  O   LEU A 452    -485.259-104.545  80.159  1.00 23.23           O  
ATOM   2690  CB  LEU A 452    -487.154-102.611  78.473  1.00 21.15           C  
ATOM   2691  CG  LEU A 452    -487.428-101.937  77.128  1.00 21.06           C  
ATOM   2692  CD1 LEU A 452    -487.799-100.484  77.359  1.00 23.04           C  
ATOM   2693  CD2 LEU A 452    -486.216-102.047  76.206  1.00 22.88           C  
ATOM   2694  N   VAL A 453    -487.369-105.043  80.693  1.00 20.59           N  
ATOM   2695  CA  VAL A 453    -486.919-105.580  81.982  1.00 20.89           C  
ATOM   2696  C   VAL A 453    -486.266-106.962  81.836  1.00 24.71           C  
ATOM   2697  O   VAL A 453    -485.628-107.452  82.766  1.00 30.99           O  
ATOM   2698  CB  VAL A 453    -488.060-105.668  83.024  1.00 24.21           C  
ATOM   2699  CG1 VAL A 453    -488.700-104.303  83.236  1.00 24.66           C  
ATOM   2700  CG2 VAL A 453    -489.078-106.706  82.628  1.00 29.90           C  
ATOM   2701  N   GLY A 454    -486.435-107.592  80.677  1.00 24.86           N  
ATOM   2702  CA  GLY A 454    -485.664-108.778  80.343  1.00 23.69           C  
ATOM   2703  C   GLY A 454    -486.408-110.098  80.307  1.00 24.51           C  
ATOM   2704  O   GLY A 454    -485.789-111.158  80.286  1.00 24.17           O  
ATOM   2705  N   LYS A 455    -487.735-110.054  80.303  1.00 20.85           N  
ATOM   2706  CA  LYS A 455    -488.494-111.283  80.215  1.00 18.89           C  
ATOM   2707  C   LYS A 455    -488.305-111.879  78.828  1.00 20.93           C  
ATOM   2708  O   LYS A 455    -488.530-111.210  77.821  1.00 24.01           O  
ATOM   2709  CB  LYS A 455    -489.977-111.046  80.496  1.00 19.92           C  
ATOM   2710  CG  LYS A 455    -490.303-110.740  81.967  1.00 20.62           C  
ATOM   2711  CD  LYS A 455    -491.823-110.706  82.127  1.00 20.35           C  
ATOM   2712  CE  LYS A 455    -492.258-110.494  83.541  1.00 25.96           C  
ATOM   2713  NZ  LYS A 455    -493.720-110.209  83.539  1.00 27.36           N  
ATOM   2714  N   ARG A 456    -487.894-113.137  78.778  1.00 19.38           N  
ATOM   2715  CA  ARG A 456    -487.714-113.810  77.496  1.00 18.61           C  
ATOM   2716  C   ARG A 456    -488.845-114.795  77.216  1.00 18.80           C  
ATOM   2717  O   ARG A 456    -488.873-115.422  76.160  1.00 19.27           O  
ATOM   2718  CB  ARG A 456    -486.355-114.508  77.459  1.00 21.54           C  
ATOM   2719  CG  ARG A 456    -485.216-113.537  77.176  1.00 27.17           C  
ATOM   2720  CD  ARG A 456    -483.859-114.047  77.640  1.00 33.40           C  
ATOM   2721  NE  ARG A 456    -483.641-115.460  77.336  1.00 36.99           N  
ATOM   2722  CZ  ARG A 456    -483.262-115.926  76.152  1.00 35.13           C  
ATOM   2723  NH1 ARG A 456    -483.059-115.095  75.139  1.00 36.28           N  
ATOM   2724  NH2 ARG A 456    -483.087-117.228  75.981  1.00 36.31           N  
ATOM   2725  N   THR A 457    -489.743-114.946  78.190  1.00 19.50           N  
ATOM   2726  CA  THR A 457    -491.091-115.498  77.985  1.00 18.64           C  
ATOM   2727  C   THR A 457    -492.026-114.824  78.978  1.00 18.85           C  
ATOM   2728  O   THR A 457    -491.569-114.170  79.912  1.00 17.85           O  
ATOM   2729  CB  THR A 457    -491.201-117.010  78.233  1.00 18.61           C  
ATOM   2730  OG1 THR A 457    -491.160-117.245  79.651  1.00 17.98           O  
ATOM   2731  CG2 THR A 457    -490.085-117.808  77.543  1.00 18.29           C  
ATOM   2732  N   ALA A 458    -493.328-115.031  78.817  1.00 17.30           N  
ATOM   2733  CA  ALA A 458    -494.287-114.523  79.784  1.00 17.96           C  
ATOM   2734  C   ALA A 458    -494.220-115.238  81.146  1.00 18.15           C  
ATOM   2735  O   ALA A 458    -494.809-114.753  82.105  1.00 19.60           O  
ATOM   2736  CB  ALA A 458    -495.701-114.629  79.227  1.00 17.78           C  
ATOM   2737  N   TYR A 459    -493.520-116.372  81.213  1.00 18.18           N  
ATOM   2738  CA  TYR A 459    -493.587-117.293  82.364  1.00 15.40           C  
ATOM   2739  C   TYR A 459    -492.458-117.067  83.350  1.00 19.51           C  
ATOM   2740  O   TYR A 459    -492.429-117.674  84.419  1.00 19.06           O  
ATOM   2741  CB  TYR A 459    -493.595-118.758  81.869  1.00 16.86           C  
ATOM   2742  CG  TYR A 459    -494.641-118.879  80.785  1.00 16.83           C  
ATOM   2743  CD1 TYR A 459    -495.980-119.034  81.110  1.00 18.52           C  
ATOM   2744  CD2 TYR A 459    -494.302-118.722  79.447  1.00 19.47           C  
ATOM   2745  CE1 TYR A 459    -496.971-119.077  80.109  1.00 17.34           C  
ATOM   2746  CE2 TYR A 459    -495.267-118.765  78.448  1.00 17.50           C  
ATOM   2747  CZ  TYR A 459    -496.599-118.935  78.785  1.00 18.65           C  
ATOM   2748  OH  TYR A 459    -497.569-118.975  77.792  1.00 18.91           O  
ATOM   2749  N   GLN A 460    -491.539-116.183  82.987  1.00 18.47           N  
ATOM   2750  CA  GLN A 460    -490.461-115.793  83.885  1.00 20.27           C  
ATOM   2751  C   GLN A 460    -490.913-114.703  84.847  1.00 19.23           C  
ATOM   2752  O   GLN A 460    -491.664-113.812  84.470  1.00 18.84           O  
ATOM   2753  CB  GLN A 460    -489.260-115.305  83.084  1.00 18.57           C  
ATOM   2754  CG  GLN A 460    -488.698-116.378  82.176  1.00 18.37           C  
ATOM   2755  CD  GLN A 460    -487.532-115.887  81.340  1.00 19.40           C  
ATOM   2756  OE1 GLN A 460    -487.378-114.692  81.102  1.00 21.27           O  
ATOM   2757  NE2 GLN A 460    -486.709-116.816  80.885  1.00 25.37           N  
ATOM   2758  N   ASN A 461    -490.454-114.789  86.090  1.00 20.78           N  
ATOM   2759  CA  ASN A 461    -490.696-113.733  87.064  1.00 19.16           C  
ATOM   2760  C   ASN A 461    -489.527-112.749  87.032  1.00 20.05           C  
ATOM   2761  O   ASN A 461    -488.361-113.162  87.107  1.00 21.79           O  
ATOM   2762  CB  ASN A 461    -490.879-114.344  88.467  1.00 17.36           C  
ATOM   2763  CG  ASN A 461    -491.026-113.291  89.559  1.00 18.16           C  
ATOM   2764  OD1 ASN A 461    -490.114-112.518  89.809  1.00 19.59           O  
ATOM   2765  ND2 ASN A 461    -492.174-113.276  90.223  1.00 18.24           N  
ATOM   2766  N   ALA A 462    -489.827-111.452  86.930  1.00 19.65           N  
ATOM   2767  CA  ALA A 462    -488.772-110.445  86.808  1.00 22.51           C  
ATOM   2768  C   ALA A 462    -488.880-109.347  87.869  1.00 21.44           C  
ATOM   2769  O   ALA A 462    -488.480-108.206  87.631  1.00 24.31           O  
ATOM   2770  CB  ALA A 462    -488.793-109.826  85.417  1.00 23.02           C  
ATOM   2771  N   PHE A 463    -489.453-109.694  89.017  1.00 19.72           N  
ATOM   2772  CA  PHE A 463    -489.563-108.764  90.143  1.00 19.63           C  
ATOM   2773  C   PHE A 463    -488.170-108.311  90.588  1.00 24.07           C  
ATOM   2774  O   PHE A 463    -487.946-107.130  90.862  1.00 26.57           O  
ATOM   2775  CB  PHE A 463    -490.323-109.422  91.318  1.00 17.49           C  
ATOM   2776  CG  PHE A 463    -490.162-108.696  92.634  1.00 20.57           C  
ATOM   2777  CD1 PHE A 463    -490.474-107.347  92.744  1.00 25.97           C  
ATOM   2778  CD2 PHE A 463    -489.710-109.375  93.763  1.00 23.58           C  
ATOM   2779  CE1 PHE A 463    -490.318-106.681  93.963  1.00 24.59           C  
ATOM   2780  CE2 PHE A 463    -489.559-108.716  94.978  1.00 28.01           C  
ATOM   2781  CZ  PHE A 463    -489.861-107.372  95.072  1.00 27.64           C  
ATOM   2782  N   GLN A 464    -487.230-109.249  90.634  1.00 22.83           N  
ATOM   2783  CA  GLN A 464    -485.893-108.964  91.146  1.00 24.49           C  
ATOM   2784  C   GLN A 464    -484.937-108.492  90.063  1.00 24.93           C  
ATOM   2785  O   GLN A 464    -483.784-108.918  90.010  1.00 26.33           O  
ATOM   2786  CB  GLN A 464    -485.327-110.200  91.847  1.00 24.24           C  
ATOM   2787  CG  GLN A 464    -486.148-110.632  93.051  1.00 23.74           C  
ATOM   2788  CD  GLN A 464    -485.815-112.040  93.482  1.00 24.30           C  
ATOM   2789  OE1 GLN A 464    -486.188-113.004  92.818  1.00 26.63           O  
ATOM   2790  NE2 GLN A 464    -485.084-112.168  94.579  1.00 22.40           N  
ATOM   2791  N   VAL A 465    -485.427-107.592  89.218  1.00 28.31           N  
ATOM   2792  CA  VAL A 465    -484.622-106.962  88.179  1.00 29.51           C  
ATOM   2793  C   VAL A 465    -484.378-105.510  88.575  1.00 28.46           C  
ATOM   2794  O   VAL A 465    -485.320-104.751  88.805  1.00 31.75           O  
ATOM   2795  CB  VAL A 465    -485.308-107.025  86.792  1.00 28.34           C  
ATOM   2796  CG1 VAL A 465    -484.556-106.163  85.778  1.00 30.46           C  
ATOM   2797  CG2 VAL A 465    -485.392-108.460  86.299  1.00 25.97           C  
ATOM   2798  N   LYS A 466    -483.110-105.140  88.694  1.00 31.25           N  
ATOM   2799  CA  LYS A 466    -482.746-103.788  89.093  1.00 35.60           C  
ATOM   2800  C   LYS A 466    -482.747-102.868  87.892  1.00 31.34           C  
ATOM   2801  O   LYS A 466    -482.446-103.292  86.780  1.00 31.92           O  
ATOM   2802  CB  LYS A 466    -481.367-103.767  89.756  1.00 37.66           C  
ATOM   2803  CG  LYS A 466    -481.183-104.756  90.887  1.00 41.08           C  
ATOM   2804  CD  LYS A 466    -479.873-104.487  91.617  1.00 45.06           C  
ATOM   2805  CE  LYS A 466    -479.409-105.716  92.372  1.00 50.19           C  
ATOM   2806  NZ  LYS A 466    -480.539-106.354  93.102  1.00 52.87           N  
ATOM   2807  N   GLY A 467    -483.079-101.604  88.116  1.00 32.02           N  
ATOM   2808  CA  GLY A 467    -483.035-100.619  87.054  1.00 32.61           C  
ATOM   2809  C   GLY A 467    -484.395-100.086  86.667  1.00 34.42           C  
ATOM   2810  O   GLY A 467    -485.422-100.513  87.196  1.00 37.24           O  
ATOM   2811  N   ASN A 468    -484.393 -99.135  85.741  1.00 35.10           N  
ATOM   2812  CA  ASN A 468    -485.617 -98.531  85.236  1.00 34.43           C  
ATOM   2813  C   ASN A 468    -485.639 -98.662  83.721  1.00 32.68           C  
ATOM   2814  O   ASN A 468    -484.754 -98.157  83.038  1.00 32.68           O  
ATOM   2815  CB  ASN A 468    -485.708 -97.056  85.656  1.00 38.12           C  
ATOM   2816  CG  ASN A 468    -487.076 -96.443  85.382  1.00 42.74           C  
ATOM   2817  OD1 ASN A 468    -487.877 -96.981  84.616  1.00 44.49           O  
ATOM   2818  ND2 ASN A 468    -487.343 -95.300  86.005  1.00 46.12           N  
ATOM   2819  N   ALA A 469    -486.651 -99.345  83.201  1.00 33.34           N  
ATOM   2820  CA  ALA A 469    -486.733 -99.604  81.767  1.00 31.96           C  
ATOM   2821  C   ALA A 469    -486.654 -98.327  80.943  1.00 33.95           C  
ATOM   2822  O   ALA A 469    -486.101 -98.331  79.846  1.00 31.74           O  
ATOM   2823  CB  ALA A 469    -488.019-100.357  81.438  1.00 29.30           C  
ATOM   2824  N   THR A 470    -487.196 -97.232  81.477  1.00 31.00           N  
ATOM   2825  CA  THR A 470    -487.271 -95.993  80.714  1.00 31.37           C  
ATOM   2826  C   THR A 470    -485.915 -95.312  80.598  1.00 34.69           C  
ATOM   2827  O   THR A 470    -485.776 -94.334  79.874  1.00 35.36           O  
ATOM   2828  CB  THR A 470    -488.281 -94.998  81.322  1.00 33.32           C  
ATOM   2829  OG1 THR A 470    -487.985 -94.781  82.704  1.00 36.22           O  
ATOM   2830  CG2 THR A 470    -489.685 -95.534  81.216  1.00 33.78           C  
ATOM   2831  N   ASP A 471    -484.909 -95.831  81.294  1.00 33.54           N  
ATOM   2832  CA  ASP A 471    -483.564 -95.277  81.172  1.00 32.96           C  
ATOM   2833  C   ASP A 471    -482.788 -95.930  80.035  1.00 33.86           C  
ATOM   2834  O   ASP A 471    -481.661 -95.545  79.750  1.00 36.35           O  
ATOM   2835  CB  ASP A 471    -482.780 -95.440  82.481  1.00 37.62           C  
ATOM   2836  CG  ASP A 471    -483.376 -94.649  83.630  1.00 35.78           C  
ATOM   2837  OD1 ASP A 471    -484.082 -93.654  83.376  1.00 40.94           O  
ATOM   2838  OD2 ASP A 471    -483.128 -95.022  84.795  1.00 40.24           O  
ATOM   2839  N   THR A 472    -483.381 -96.932  79.390  1.00 32.82           N  
ATOM   2840  CA  THR A 472    -482.674 -97.681  78.351  1.00 30.70           C  
ATOM   2841  C   THR A 472    -482.388 -96.846  77.100  1.00 33.46           C  
ATOM   2842  O   THR A 472    -483.267 -96.144  76.581  1.00 34.69           O  
ATOM   2843  CB  THR A 472    -483.469 -98.944  77.940  1.00 34.61           C  
ATOM   2844  OG1 THR A 472    -483.707 -99.748  79.102  1.00 32.91           O  
ATOM   2845  CG2 THR A 472    -482.685 -99.763  76.940  1.00 32.74           C  
ATOM   2846  N   LYS A 473    -481.154 -96.928  76.611  1.00 33.53           N  
ATOM   2847  CA  LYS A 473    -480.772 -96.205  75.405  1.00 36.47           C  
ATOM   2848  C   LYS A 473    -481.137 -96.996  74.160  1.00 34.38           C  
ATOM   2849  O   LYS A 473    -480.902 -98.200  74.090  1.00 33.30           O  
ATOM   2850  CB  LYS A 473    -479.274 -95.901  75.401  1.00 40.55           C  
ATOM   2851  CG  LYS A 473    -478.847 -94.846  76.411  1.00 46.49           C  
ATOM   2852  CD  LYS A 473    -477.552 -94.180  75.969  1.00 55.47           C  
ATOM   2853  CE  LYS A 473    -477.625 -93.778  74.498  1.00 53.75           C  
ATOM   2854  NZ  LYS A 473    -476.459 -92.954  74.061  1.00 62.25           N  
ATOM   2855  N   ILE A 474    -481.712 -96.313  73.178  1.00 32.07           N  
ATOM   2856  CA  ILE A 474    -482.089 -96.956  71.927  1.00 29.54           C  
ATOM   2857  C   ILE A 474    -481.016 -96.693  70.893  1.00 32.24           C  
ATOM   2858  O   ILE A 474    -480.698 -95.542  70.609  1.00 31.81           O  
ATOM   2859  CB  ILE A 474    -483.447 -96.448  71.405  1.00 29.34           C  
ATOM   2860  CG1 ILE A 474    -484.516 -96.584  72.489  1.00 29.40           C  
ATOM   2861  CG2 ILE A 474    -483.854 -97.201  70.144  1.00 32.10           C  
ATOM   2862  CD1 ILE A 474    -484.657 -97.988  73.040  1.00 28.66           C  
ATOM   2863  N   VAL A 475    -480.444 -97.756  70.341  1.00 32.03           N  
ATOM   2864  CA  VAL A 475    -479.411 -97.605  69.322  1.00 32.52           C  
ATOM   2865  C   VAL A 475    -479.756 -98.408  68.079  1.00 34.33           C  
ATOM   2866  O   VAL A 475    -480.382 -99.465  68.164  1.00 35.16           O  
ATOM   2867  CB  VAL A 475    -478.024 -98.030  69.852  1.00 35.69           C  
ATOM   2868  CG1 VAL A 475    -477.638 -97.178  71.043  1.00 37.09           C  
ATOM   2869  CG2 VAL A 475    -478.017 -99.506  70.227  1.00 39.28           C  
ATOM   2870  N   GLY A 476    -479.369 -97.892  66.916  1.00 34.70           N  
ATOM   2871  CA  GLY A 476    -479.643 -98.577  65.664  1.00 33.01           C  
ATOM   2872  C   GLY A 476    -478.468 -99.443  65.260  1.00 41.68           C  
ATOM   2873  O   GLY A 476    -477.329 -99.121  65.590  1.00 42.51           O  
ATOM   2874  N   PHE A 477    -478.721-100.547  64.562  1.00 39.74           N  
ATOM   2875  CA  PHE A 477    -477.597-101.326  64.045  1.00 47.30           C  
ATOM   2876  C   PHE A 477    -477.532-101.258  62.527  1.00 52.43           C  
ATOM   2877  O   PHE A 477    -476.752-100.480  61.978  1.00 55.10           O  
ATOM   2878  CB  PHE A 477    -477.636-102.791  64.533  1.00 48.74           C  
ATOM   2879  CG  PHE A 477    -478.910-103.553  64.214  1.00 42.39           C  
ATOM   2880  CD1 PHE A 477    -479.302-103.797  62.908  1.00 47.48           C  
ATOM   2881  CD2 PHE A 477    -479.663-104.107  65.242  1.00 40.92           C  
ATOM   2882  CE1 PHE A 477    -480.453-104.528  62.631  1.00 45.85           C  
ATOM   2883  CE2 PHE A 477    -480.808-104.844  64.976  1.00 39.16           C  
ATOM   2884  CZ  PHE A 477    -481.204-105.055  63.667  1.00 40.12           C  
TER    2885      PHE A 477                                                      
ATOM   2886  N   MET B   1    -511.691 -53.929  93.834  1.00 49.87           N  
ATOM   2887  CA  MET B   1    -511.024 -52.700  94.249  1.00 46.33           C  
ATOM   2888  C   MET B   1    -509.727 -52.493  93.461  1.00 43.68           C  
ATOM   2889  O   MET B   1    -509.644 -52.860  92.294  1.00 44.76           O  
ATOM   2890  CB  MET B   1    -510.739 -52.728  95.749  1.00 48.34           C  
ATOM   2891  CG  MET B   1    -511.090 -51.439  96.470  1.00 51.69           C  
ATOM   2892  SD  MET B   1    -510.275 -51.321  98.074  1.00 65.23           S  
ATOM   2893  CE  MET B   1    -508.552 -51.381  97.565  1.00 39.40           C  
ATOM   2894  N   GLU B   2    -508.720 -51.903  94.096  1.00 37.42           N  
ATOM   2895  CA  GLU B   2    -507.438 -51.678  93.440  1.00 36.05           C  
ATOM   2896  C   GLU B   2    -506.397 -52.713  93.882  1.00 31.20           C  
ATOM   2897  O   GLU B   2    -506.510 -53.288  94.958  1.00 32.48           O  
ATOM   2898  CB  GLU B   2    -506.925 -50.267  93.736  1.00 41.93           C  
ATOM   2899  CG  GLU B   2    -507.863 -49.145  93.307  1.00 43.64           C  
ATOM   2900  CD  GLU B   2    -507.816 -48.855  91.811  1.00 53.33           C  
ATOM   2901  OE1 GLU B   2    -506.836 -49.249  91.142  1.00 56.84           O  
ATOM   2902  OE2 GLU B   2    -508.764 -48.224  91.298  1.00 57.32           O  
ATOM   2903  N   ASN B   3    -505.397 -52.947  93.041  1.00 26.72           N  
ATOM   2904  CA  ASN B   3    -504.250 -53.754  93.433  1.00 27.74           C  
ATOM   2905  C   ASN B   3    -503.240 -52.849  94.109  1.00 25.32           C  
ATOM   2906  O   ASN B   3    -502.554 -52.067  93.449  1.00 27.93           O  
ATOM   2907  CB  ASN B   3    -503.625 -54.465  92.221  1.00 24.38           C  
ATOM   2908  CG  ASN B   3    -502.502 -55.417  92.611  1.00 26.65           C  
ATOM   2909  OD1 ASN B   3    -502.047 -55.424  93.750  1.00 25.34           O  
ATOM   2910  ND2 ASN B   3    -502.041 -56.215  91.656  1.00 23.24           N  
ATOM   2911  N   LEU B   4    -503.153 -52.958  95.430  1.00 25.40           N  
ATOM   2912  CA  LEU B   4    -502.289 -52.088  96.214  1.00 25.90           C  
ATOM   2913  C   LEU B   4    -500.889 -52.667  96.347  1.00 26.36           C  
ATOM   2914  O   LEU B   4    -500.025 -52.082  96.998  1.00 24.11           O  
ATOM   2915  CB  LEU B   4    -502.905 -51.835  97.588  1.00 25.24           C  
ATOM   2916  CG  LEU B   4    -504.192 -51.004  97.551  1.00 29.38           C  
ATOM   2917  CD1 LEU B   4    -504.706 -50.772  98.959  1.00 28.94           C  
ATOM   2918  CD2 LEU B   4    -503.960 -49.672  96.833  1.00 27.07           C  
ATOM   2919  N   ILE B   5    -500.668 -53.822  95.720  1.00 24.48           N  
ATOM   2920  CA  ILE B   5    -499.324 -54.362  95.615  1.00 23.68           C  
ATOM   2921  C   ILE B   5    -498.686 -53.758  94.375  1.00 25.02           C  
ATOM   2922  O   ILE B   5    -498.710 -54.346  93.297  1.00 23.59           O  
ATOM   2923  CB  ILE B   5    -499.327 -55.905  95.535  1.00 22.86           C  
ATOM   2924  CG1 ILE B   5    -500.275 -56.470  96.599  1.00 21.00           C  
ATOM   2925  CG2 ILE B   5    -497.911 -56.438  95.702  1.00 22.88           C  
ATOM   2926  CD1 ILE B   5    -500.494 -57.992  96.494  1.00 24.06           C  
ATOM   2927  N   ASP B   6    -498.140 -52.555  94.530  1.00 27.02           N  
ATOM   2928  CA  ASP B   6    -497.686 -51.774  93.387  1.00 27.45           C  
ATOM   2929  C   ASP B   6    -496.354 -51.089  93.665  1.00 34.57           C  
ATOM   2930  O   ASP B   6    -496.244 -50.262  94.571  1.00 34.22           O  
ATOM   2931  CB  ASP B   6    -498.749 -50.741  93.022  1.00 32.68           C  
ATOM   2932  CG  ASP B   6    -498.453 -50.023  91.713  1.00 36.42           C  
ATOM   2933  OD1 ASP B   6    -497.611 -50.512  90.923  1.00 39.61           O  
ATOM   2934  OD2 ASP B   6    -499.087 -48.978  91.470  1.00 42.05           O  
ATOM   2935  N   PHE B   7    -495.350 -51.451  92.910  1.00 33.39           N  
ATOM   2936  CA  PHE B   7    -494.065 -50.865  93.057  1.00 33.53           C  
ATOM   2937  C   PHE B   7    -493.323 -51.011  91.765  1.00 39.97           C  
ATOM   2938  O   PHE B   7    -493.663 -51.845  90.975  1.00 38.33           O  
ATOM   2939  CB  PHE B   7    -493.290 -51.542  94.161  1.00 32.15           C  
ATOM   2940  CG  PHE B   7    -493.246 -53.038  94.065  1.00 32.73           C  
ATOM   2941  CD1 PHE B   7    -492.299 -53.651  93.309  1.00 33.46           C  
ATOM   2942  CD2 PHE B   7    -494.108 -53.812  94.778  1.00 30.02           C  
ATOM   2943  CE1 PHE B   7    -492.245 -55.005  93.237  1.00 30.84           C  
ATOM   2944  CE2 PHE B   7    -494.057 -55.160  94.706  1.00 27.79           C  
ATOM   2945  CZ  PHE B   7    -493.117 -55.757  93.955  1.00 26.67           C  
ATOM   2946  N   SER B   8    -492.293 -50.196  91.591  1.00 40.26           N  
ATOM   2947  CA  SER B   8    -491.433 -50.275  90.441  1.00 43.61           C  
ATOM   2948  C   SER B   8    -490.049 -49.686  90.689  1.00 43.43           C  
ATOM   2949  O   SER B   8    -489.738 -49.227  91.747  1.00 44.02           O  
ATOM   2950  CB  SER B   8    -492.084 -49.572  89.268  1.00 44.46           C  
ATOM   2951  OG  SER B   8    -492.081 -48.192  89.456  1.00 53.29           O  
ATOM   2952  N   GLY B   9    -489.229 -49.710  89.664  1.00 30.00           N  
ATOM   2953  CA  GLY B   9    -487.894 -49.188  89.771  1.00 30.00           C  
ATOM   2954  C   GLY B   9    -486.909 -50.285  90.044  1.00 30.00           C  
ATOM   2955  O   GLY B   9    -487.226 -51.201  90.758  1.00 30.00           O  
ATOM   2956  N   ASP B  11    -485.141 -51.410  93.675  1.00 45.04           N  
ATOM   2957  CA  ASP B  11    -485.605 -51.564  95.034  1.00 43.83           C  
ATOM   2958  C   ASP B  11    -487.071 -51.412  95.287  1.00 37.50           C  
ATOM   2959  O   ASP B  11    -487.446 -51.245  96.392  1.00 37.01           O  
ATOM   2960  CB  ASP B  11    -484.804 -50.701  95.982  1.00 47.50           C  
ATOM   2961  CG  ASP B  11    -483.407 -51.143  96.090  1.00 56.97           C  
ATOM   2962  OD1 ASP B  11    -483.170 -52.161  96.768  1.00 60.51           O  
ATOM   2963  OD2 ASP B  11    -482.545 -50.479  95.502  1.00 59.96           O  
ATOM   2964  N   GLY B  12    -487.872 -51.441  94.241  1.00 37.92           N  
ATOM   2965  CA  GLY B  12    -489.304 -51.291  94.415  1.00 37.52           C  
ATOM   2966  C   GLY B  12    -489.885 -52.278  95.411  1.00 32.07           C  
ATOM   2967  O   GLY B  12    -490.676 -51.901  96.273  1.00 31.09           O  
ATOM   2968  N   LEU B  13    -489.481 -53.542  95.303  1.00 31.49           N  
ATOM   2969  CA  LEU B  13    -490.025 -54.593  96.165  1.00 32.17           C  
ATOM   2970  C   LEU B  13    -489.716 -54.321  97.627  1.00 30.02           C  
ATOM   2971  O   LEU B  13    -490.614 -54.259  98.465  1.00 29.68           O  
ATOM   2972  CB  LEU B  13    -489.479 -55.971  95.755  1.00 30.93           C  
ATOM   2973  CG  LEU B  13    -489.876 -57.167  96.632  1.00 29.61           C  
ATOM   2974  CD1 LEU B  13    -491.396 -57.317  96.727  1.00 26.01           C  
ATOM   2975  CD2 LEU B  13    -489.249 -58.448  96.093  1.00 27.98           C  
ATOM   2976  N   ASP B  14    -488.437 -54.165  97.929  1.00 35.01           N  
ATOM   2977  CA  ASP B  14    -488.010 -53.904  99.293  1.00 33.20           C  
ATOM   2978  C   ASP B  14    -488.674 -52.635  99.863  1.00 35.46           C  
ATOM   2979  O   ASP B  14    -489.213 -52.656 100.964  1.00 32.99           O  
ATOM   2980  CB  ASP B  14    -486.491 -53.779  99.345  1.00 41.53           C  
ATOM   2981  CG  ASP B  14    -485.950 -53.976 100.734  1.00 49.03           C  
ATOM   2982  OD1 ASP B  14    -486.512 -54.821 101.463  1.00 51.97           O  
ATOM   2983  OD2 ASP B  14    -484.974 -53.285 101.104  1.00 54.59           O  
ATOM   2984  N   ARG B  15    -488.648 -51.545  99.100  1.00 36.64           N  
ATOM   2985  CA  ARG B  15    -489.333 -50.313  99.501  1.00 36.93           C  
ATOM   2986  C   ARG B  15    -490.802 -50.559  99.845  1.00 35.87           C  
ATOM   2987  O   ARG B  15    -491.290 -50.096 100.873  1.00 31.28           O  
ATOM   2988  CB  ARG B  15    -489.230 -49.256  98.393  1.00 41.54           C  
ATOM   2989  CG  ARG B  15    -487.879 -48.555  98.310  1.00 45.80           C  
ATOM   2990  CD  ARG B  15    -487.673 -47.915  96.943  1.00 49.44           C  
ATOM   2991  NE  ARG B  15    -488.864 -47.203  96.487  1.00 52.34           N  
ATOM   2992  CZ  ARG B  15    -489.301 -47.193  95.230  1.00 52.24           C  
ATOM   2993  NH1 ARG B  15    -490.398 -46.515  94.917  1.00 56.70           N  
ATOM   2994  NH2 ARG B  15    -488.646 -47.859  94.284  1.00 46.95           N  
ATOM   2995  N   TRP B  16    -491.503 -51.305  98.993  1.00 33.64           N  
ATOM   2996  CA  TRP B  16    -492.927 -51.560  99.206  1.00 31.74           C  
ATOM   2997  C   TRP B  16    -493.174 -52.393 100.462  1.00 28.56           C  
ATOM   2998  O   TRP B  16    -494.141 -52.163 101.188  1.00 27.60           O  
ATOM   2999  CB  TRP B  16    -493.540 -52.259  97.983  1.00 28.16           C  
ATOM   3000  CG  TRP B  16    -495.026 -52.524  98.124  1.00 27.65           C  
ATOM   3001  CD1 TRP B  16    -496.039 -51.677  97.802  1.00 26.49           C  
ATOM   3002  CD2 TRP B  16    -495.645 -53.712  98.627  1.00 25.26           C  
ATOM   3003  NE1 TRP B  16    -497.251 -52.254  98.074  1.00 27.42           N  
ATOM   3004  CE2 TRP B  16    -497.035 -53.514  98.591  1.00 23.05           C  
ATOM   3005  CE3 TRP B  16    -495.156 -54.936  99.112  1.00 27.91           C  
ATOM   3006  CZ2 TRP B  16    -497.944 -54.475  99.004  1.00 26.29           C  
ATOM   3007  CZ3 TRP B  16    -496.058 -55.893  99.533  1.00 23.07           C  
ATOM   3008  CH2 TRP B  16    -497.435 -55.658  99.484  1.00 24.01           C  
ATOM   3009  N   LEU B  17    -492.311 -53.375 100.715  1.00 31.56           N  
ATOM   3010  CA  LEU B  17    -492.448 -54.195 101.914  1.00 29.73           C  
ATOM   3011  C   LEU B  17    -492.343 -53.340 103.173  1.00 29.65           C  
ATOM   3012  O   LEU B  17    -493.152 -53.462 104.092  1.00 28.87           O  
ATOM   3013  CB  LEU B  17    -491.386 -55.308 101.935  1.00 26.95           C  
ATOM   3014  CG  LEU B  17    -491.637 -56.441 100.930  1.00 26.85           C  
ATOM   3015  CD1 LEU B  17    -490.457 -57.403 100.865  1.00 29.15           C  
ATOM   3016  CD2 LEU B  17    -492.928 -57.183 101.272  1.00 26.71           C  
ATOM   3017  N   ARG B  18    -491.346 -52.470 103.198  1.00 32.17           N  
ATOM   3018  CA  ARG B  18    -491.126 -51.596 104.346  1.00 35.08           C  
ATOM   3019  C   ARG B  18    -492.249 -50.570 104.510  1.00 35.44           C  
ATOM   3020  O   ARG B  18    -492.659 -50.261 105.628  1.00 38.29           O  
ATOM   3021  CB  ARG B  18    -489.774 -50.896 104.214  1.00 39.05           C  
ATOM   3022  CG  ARG B  18    -488.598 -51.822 104.483  1.00 42.66           C  
ATOM   3023  CD  ARG B  18    -487.344 -51.031 104.783  1.00 45.39           C  
ATOM   3024  NE  ARG B  18    -486.933 -50.247 103.627  1.00 48.91           N  
ATOM   3025  CZ  ARG B  18    -486.048 -50.665 102.731  1.00 51.42           C  
ATOM   3026  NH1 ARG B  18    -485.485 -51.854 102.874  1.00 51.41           N  
ATOM   3027  NH2 ARG B  18    -485.721 -49.895 101.700  1.00 54.79           N  
ATOM   3028  N   ALA B  19    -492.750 -50.052 103.393  1.00 35.34           N  
ATOM   3029  CA  ALA B  19    -493.853 -49.094 103.428  1.00 31.95           C  
ATOM   3030  C   ALA B  19    -495.161 -49.739 103.898  1.00 33.08           C  
ATOM   3031  O   ALA B  19    -495.917 -49.129 104.652  1.00 29.98           O  
ATOM   3032  CB  ALA B  19    -494.043 -48.455 102.048  1.00 31.81           C  
ATOM   3033  N   THR B  20    -495.411 -50.978 103.465  1.00 29.48           N  
ATOM   3034  CA  THR B  20    -496.679 -51.666 103.716  1.00 27.19           C  
ATOM   3035  C   THR B  20    -496.710 -52.413 105.039  1.00 28.30           C  
ATOM   3036  O   THR B  20    -497.763 -52.534 105.675  1.00 28.57           O  
ATOM   3037  CB  THR B  20    -496.986 -52.675 102.586  1.00 28.11           C  
ATOM   3038  OG1 THR B  20    -496.831 -52.021 101.328  1.00 28.89           O  
ATOM   3039  CG2 THR B  20    -498.402 -53.248 102.705  1.00 25.73           C  
ATOM   3040  N   PHE B  21    -495.553 -52.928 105.440  1.00 29.31           N  
ATOM   3041  CA  PHE B  21    -495.441 -53.700 106.672  1.00 30.43           C  
ATOM   3042  C   PHE B  21    -494.359 -53.130 107.595  1.00 35.00           C  
ATOM   3043  O   PHE B  21    -493.420 -53.844 107.961  1.00 32.39           O  
ATOM   3044  CB  PHE B  21    -495.118 -55.167 106.356  1.00 28.90           C  
ATOM   3045  CG  PHE B  21    -496.115 -55.831 105.449  1.00 28.53           C  
ATOM   3046  CD1 PHE B  21    -497.367 -56.190 105.920  1.00 24.08           C  
ATOM   3047  CD2 PHE B  21    -495.789 -56.117 104.134  1.00 28.73           C  
ATOM   3048  CE1 PHE B  21    -498.288 -56.800 105.092  1.00 27.31           C  
ATOM   3049  CE2 PHE B  21    -496.708 -56.735 103.295  1.00 28.56           C  
ATOM   3050  CZ  PHE B  21    -497.959 -57.077 103.777  1.00 27.00           C  
ATOM   3051  N   PRO B  22    -494.485 -51.846 107.981  1.00 36.79           N  
ATOM   3052  CA  PRO B  22    -493.412 -51.202 108.750  1.00 36.33           C  
ATOM   3053  C   PRO B  22    -493.082 -51.893 110.078  1.00 38.48           C  
ATOM   3054  O   PRO B  22    -491.939 -51.816 110.536  1.00 41.44           O  
ATOM   3055  CB  PRO B  22    -493.969 -49.794 109.007  1.00 35.78           C  
ATOM   3056  CG  PRO B  22    -495.455 -49.978 108.988  1.00 34.24           C  
ATOM   3057  CD  PRO B  22    -495.677 -50.983 107.889  1.00 34.36           C  
ATOM   3058  N   ASP B  23    -494.055 -52.552 110.694  1.00 35.62           N  
ATOM   3059  CA  ASP B  23    -493.826 -53.116 112.021  1.00 36.36           C  
ATOM   3060  C   ASP B  23    -493.622 -54.619 111.987  1.00 38.45           C  
ATOM   3061  O   ASP B  23    -493.520 -55.264 113.029  1.00 35.18           O  
ATOM   3062  CB  ASP B  23    -494.988 -52.770 112.948  1.00 41.08           C  
ATOM   3063  CG  ASP B  23    -495.117 -51.278 113.170  1.00 43.94           C  
ATOM   3064  OD1 ASP B  23    -494.112 -50.563 112.962  1.00 43.84           O  
ATOM   3065  OD2 ASP B  23    -496.216 -50.823 113.543  1.00 46.90           O  
ATOM   3066  N   VAL B  24    -493.550 -55.174 110.784  1.00 33.35           N  
ATOM   3067  CA  VAL B  24    -493.446 -56.616 110.645  1.00 31.36           C  
ATOM   3068  C   VAL B  24    -491.997 -57.055 110.682  1.00 29.20           C  
ATOM   3069  O   VAL B  24    -491.140 -56.461 110.029  1.00 29.03           O  
ATOM   3070  CB  VAL B  24    -494.098 -57.100 109.339  1.00 31.60           C  
ATOM   3071  CG1 VAL B  24    -493.815 -58.583 109.113  1.00 32.78           C  
ATOM   3072  CG2 VAL B  24    -495.588 -56.850 109.390  1.00 35.30           C  
ATOM   3073  N   ILE B  25    -491.731 -58.098 111.460  1.00 28.24           N  
ATOM   3074  CA  ILE B  25    -490.420 -58.709 111.492  1.00 28.81           C  
ATOM   3075  C   ILE B  25    -490.500 -60.027 110.740  1.00 28.89           C  
ATOM   3076  O   ILE B  25    -491.242 -60.921 111.134  1.00 29.00           O  
ATOM   3077  CB  ILE B  25    -489.933 -58.962 112.940  1.00 28.43           C  
ATOM   3078  CG1 ILE B  25    -489.959 -57.669 113.746  1.00 30.29           C  
ATOM   3079  CG2 ILE B  25    -488.540 -59.569 112.931  1.00 33.58           C  
ATOM   3080  CD1 ILE B  25    -489.023 -56.601 113.248  1.00 32.61           C  
ATOM   3081  N   LEU B  26    -489.772 -60.138 109.637  1.00 26.75           N  
ATOM   3082  CA  LEU B  26    -489.726 -61.405 108.923  1.00 26.49           C  
ATOM   3083  C   LEU B  26    -488.625 -62.265 109.552  1.00 30.39           C  
ATOM   3084  O   LEU B  26    -487.650 -61.747 110.104  1.00 30.89           O  
ATOM   3085  CB  LEU B  26    -489.506 -61.183 107.425  1.00 24.18           C  
ATOM   3086  CG  LEU B  26    -490.647 -60.403 106.758  1.00 29.14           C  
ATOM   3087  CD1 LEU B  26    -490.344 -60.107 105.289  1.00 24.71           C  
ATOM   3088  CD2 LEU B  26    -491.985 -61.133 106.902  1.00 23.65           C  
ATOM   3089  N   SER B  27    -488.815 -63.579 109.524  1.00 24.02           N  
ATOM   3090  CA  SER B  27    -487.866 -64.500 110.121  1.00 25.10           C  
ATOM   3091  C   SER B  27    -487.355 -65.540 109.141  1.00 23.55           C  
ATOM   3092  O   SER B  27    -488.096 -65.968 108.266  1.00 21.60           O  
ATOM   3093  CB  SER B  27    -488.525 -65.221 111.301  1.00 29.48           C  
ATOM   3094  OG  SER B  27    -489.017 -64.327 112.281  1.00 34.13           O  
ATOM   3095  N   VAL B  28    -486.103 -65.961 109.304  1.00 22.84           N  
ATOM   3096  CA  VAL B  28    -485.609 -67.151 108.608  1.00 23.08           C  
ATOM   3097  C   VAL B  28    -485.051 -68.201 109.586  1.00 23.51           C  
ATOM   3098  O   VAL B  28    -484.268 -69.069 109.200  1.00 22.26           O  
ATOM   3099  CB  VAL B  28    -484.531 -66.792 107.573  1.00 24.61           C  
ATOM   3100  CG1 VAL B  28    -485.160 -66.123 106.350  1.00 23.03           C  
ATOM   3101  CG2 VAL B  28    -483.488 -65.866 108.196  1.00 26.49           C  
ATOM   3102  N   GLY B  29    -485.460 -68.130 110.850  1.00 25.20           N  
ATOM   3103  CA  GLY B  29    -485.048 -69.124 111.832  1.00 21.00           C  
ATOM   3104  C   GLY B  29    -485.666 -70.468 111.522  1.00 23.81           C  
ATOM   3105  O   GLY B  29    -485.060 -71.502 111.770  1.00 22.66           O  
ATOM   3106  N   LEU B  30    -486.866 -70.454 110.948  1.00 22.52           N  
ATOM   3107  CA  LEU B  30    -487.565 -71.702 110.657  1.00 22.57           C  
ATOM   3108  C   LEU B  30    -487.950 -71.846 109.189  1.00 19.84           C  
ATOM   3109  O   LEU B  30    -488.434 -72.901 108.781  1.00 21.33           O  
ATOM   3110  CB  LEU B  30    -488.819 -71.813 111.515  1.00 22.45           C  
ATOM   3111  CG  LEU B  30    -488.594 -71.872 113.030  1.00 22.92           C  
ATOM   3112  CD1 LEU B  30    -489.934 -71.752 113.696  1.00 27.25           C  
ATOM   3113  CD2 LEU B  30    -487.921 -73.175 113.411  1.00 27.44           C  
ATOM   3114  N   THR B  31    -487.757 -70.782 108.418  1.00 19.95           N  
ATOM   3115  CA  THR B  31    -488.033 -70.808 106.986  1.00 20.04           C  
ATOM   3116  C   THR B  31    -486.799 -70.413 106.189  1.00 22.40           C  
ATOM   3117  O   THR B  31    -485.869 -69.800 106.725  1.00 22.96           O  
ATOM   3118  CB  THR B  31    -489.198 -69.880 106.609  1.00 20.19           C  
ATOM   3119  OG1 THR B  31    -488.989 -68.578 107.176  1.00 20.62           O  
ATOM   3120  CG2 THR B  31    -490.505 -70.460 107.131  1.00 18.74           C  
ATOM   3121  N   ASN B  32    -486.785 -70.788 104.914  1.00 20.55           N  
ATOM   3122  CA  ASN B  32    -485.644 -70.531 104.050  1.00 20.38           C  
ATOM   3123  C   ASN B  32    -485.528 -69.059 103.705  1.00 22.47           C  
ATOM   3124  O   ASN B  32    -484.423 -68.517 103.577  1.00 21.09           O  
ATOM   3125  CB  ASN B  32    -485.762 -71.360 102.779  1.00 20.13           C  
ATOM   3126  CG  ASN B  32    -485.640 -72.839 103.057  1.00 23.29           C  
ATOM   3127  OD1 ASN B  32    -484.798 -73.254 103.852  1.00 22.72           O  
ATOM   3128  ND2 ASN B  32    -486.484 -73.641 102.419  1.00 18.88           N  
ATOM   3129  N   TYR B  33    -486.686 -68.430 103.564  1.00 18.41           N  
ATOM   3130  CA  TYR B  33    -486.786 -67.014 103.198  1.00 19.12           C  
ATOM   3131  C   TYR B  33    -487.801 -66.361 104.110  1.00 20.03           C  
ATOM   3132  O   TYR B  33    -488.607 -67.050 104.743  1.00 20.73           O  
ATOM   3133  CB  TYR B  33    -487.155 -66.863 101.710  1.00 21.14           C  
ATOM   3134  CG  TYR B  33    -486.088 -67.489 100.845  1.00 22.34           C  
ATOM   3135  CD1 TYR B  33    -484.920 -66.792 100.540  1.00 23.29           C  
ATOM   3136  CD2 TYR B  33    -486.215 -68.791 100.385  1.00 19.73           C  
ATOM   3137  CE1 TYR B  33    -483.920 -67.371  99.786  1.00 25.61           C  
ATOM   3138  CE2 TYR B  33    -485.215 -69.382  99.631  1.00 22.41           C  
ATOM   3139  CZ  TYR B  33    -484.072 -68.661  99.336  1.00 22.54           C  
ATOM   3140  OH  TYR B  33    -483.076 -69.232  98.581  1.00 29.28           O  
ATOM   3141  N   GLY B  34    -487.722 -65.037 104.210  1.00 19.99           N  
ATOM   3142  CA  GLY B  34    -488.420 -64.296 105.238  1.00 22.34           C  
ATOM   3143  C   GLY B  34    -489.903 -64.573 105.314  1.00 20.33           C  
ATOM   3144  O   GLY B  34    -490.627 -64.416 104.338  1.00 23.37           O  
ATOM   3145  N   SER B  35    -490.346 -64.995 106.486  1.00 18.72           N  
ATOM   3146  CA  SER B  35    -491.742 -65.326 106.699  1.00 19.53           C  
ATOM   3147  C   SER B  35    -492.195 -64.861 108.070  1.00 21.17           C  
ATOM   3148  O   SER B  35    -491.398 -64.339 108.870  1.00 22.74           O  
ATOM   3149  CB  SER B  35    -491.954 -66.830 106.583  1.00 20.72           C  
ATOM   3150  OG  SER B  35    -491.499 -67.467 107.771  1.00 20.82           O  
ATOM   3151  N   LEU B  36    -493.479 -65.086 108.337  1.00 22.91           N  
ATOM   3152  CA  LEU B  36    -494.102 -64.785 109.617  1.00 23.15           C  
ATOM   3153  C   LEU B  36    -493.991 -65.950 110.598  1.00 25.10           C  
ATOM   3154  O   LEU B  36    -494.560 -65.919 111.684  1.00 24.78           O  
ATOM   3155  CB  LEU B  36    -495.572 -64.438 109.392  1.00 19.82           C  
ATOM   3156  CG  LEU B  36    -495.844 -63.197 108.531  1.00 23.65           C  
ATOM   3157  CD1 LEU B  36    -497.342 -63.060 108.302  1.00 24.82           C  
ATOM   3158  CD2 LEU B  36    -495.287 -61.943 109.175  1.00 25.55           C  
ATOM   3159  N   MET B  37    -493.266 -66.991 110.212  1.00 20.94           N  
ATOM   3160  CA  MET B  37    -493.222 -68.199 111.023  1.00 20.89           C  
ATOM   3161  C   MET B  37    -492.212 -68.077 112.160  1.00 23.27           C  
ATOM   3162  O   MET B  37    -491.021 -67.884 111.916  1.00 23.45           O  
ATOM   3163  CB  MET B  37    -492.891 -69.408 110.143  1.00 20.79           C  
ATOM   3164  CG  MET B  37    -493.094 -70.733 110.841  1.00 25.17           C  
ATOM   3165  SD  MET B  37    -492.827 -72.079 109.681  1.00 26.90           S  
ATOM   3166  CE  MET B  37    -492.785 -73.482 110.787  1.00 28.94           C  
ATOM   3167  N   THR B  38    -492.689 -68.206 113.396  1.00 23.54           N  
ATOM   3168  CA  THR B  38    -491.815 -68.081 114.565  1.00 24.24           C  
ATOM   3169  C   THR B  38    -491.789 -69.335 115.441  1.00 27.38           C  
ATOM   3170  O   THR B  38    -491.008 -69.421 116.395  1.00 28.18           O  
ATOM   3171  CB  THR B  38    -492.231 -66.875 115.434  1.00 25.14           C  
ATOM   3172  OG1 THR B  38    -493.580 -67.049 115.875  1.00 27.84           O  
ATOM   3173  CG2 THR B  38    -492.137 -65.586 114.632  1.00 26.47           C  
ATOM   3174  N   SER B  39    -492.643 -70.301 115.126  1.00 25.26           N  
ATOM   3175  CA  SER B  39    -492.681 -71.572 115.847  1.00 28.60           C  
ATOM   3176  C   SER B  39    -493.248 -72.638 114.938  1.00 31.06           C  
ATOM   3177  O   SER B  39    -493.905 -72.317 113.958  1.00 26.74           O  
ATOM   3178  CB  SER B  39    -493.527 -71.476 117.114  1.00 31.69           C  
ATOM   3179  OG  SER B  39    -494.892 -71.270 116.799  1.00 35.33           O  
ATOM   3180  N   VAL B  40    -492.994 -73.897 115.267  1.00 28.68           N  
ATOM   3181  CA  VAL B  40    -493.530 -75.013 114.491  1.00 29.10           C  
ATOM   3182  C   VAL B  40    -494.896 -75.394 115.041  1.00 30.44           C  
ATOM   3183  O   VAL B  40    -495.004 -75.763 116.213  1.00 30.97           O  
ATOM   3184  CB  VAL B  40    -492.604 -76.232 114.542  1.00 28.91           C  
ATOM   3185  CG1 VAL B  40    -493.166 -77.350 113.694  1.00 29.28           C  
ATOM   3186  CG2 VAL B  40    -491.194 -75.854 114.093  1.00 29.94           C  
ATOM   3187  N   PRO B  41    -495.946 -75.301 114.207  1.00 28.72           N  
ATOM   3188  CA  PRO B  41    -497.310 -75.547 114.686  1.00 32.24           C  
ATOM   3189  C   PRO B  41    -497.480 -76.911 115.331  1.00 34.40           C  
ATOM   3190  O   PRO B  41    -496.971 -77.911 114.824  1.00 30.81           O  
ATOM   3191  CB  PRO B  41    -498.159 -75.448 113.410  1.00 29.91           C  
ATOM   3192  CG  PRO B  41    -497.385 -74.559 112.523  1.00 27.82           C  
ATOM   3193  CD  PRO B  41    -495.935 -74.883 112.792  1.00 27.82           C  
ATOM   3194  N   ASP B  42    -498.181 -76.927 116.460  1.00 33.83           N  
ATOM   3195  CA  ASP B  42    -498.536 -78.166 117.135  1.00 38.31           C  
ATOM   3196  C   ASP B  42    -499.867 -78.643 116.589  1.00 31.12           C  
ATOM   3197  O   ASP B  42    -500.897 -78.013 116.810  1.00 33.40           O  
ATOM   3198  CB  ASP B  42    -498.607 -77.964 118.652  1.00 38.06           C  
ATOM   3199  CG  ASP B  42    -499.156 -79.184 119.386  1.00 46.51           C  
ATOM   3200  OD1 ASP B  42    -499.043 -80.312 118.859  1.00 41.56           O  
ATOM   3201  OD2 ASP B  42    -499.698 -79.007 120.502  1.00 50.92           O  
ATOM   3202  N   LEU B  43    -499.835 -79.746 115.859  1.00 29.86           N  
ATOM   3203  CA  LEU B  43    -501.027 -80.267 115.212  1.00 32.36           C  
ATOM   3204  C   LEU B  43    -501.605 -81.471 115.946  1.00 34.08           C  
ATOM   3205  O   LEU B  43    -502.447 -82.177 115.401  1.00 35.40           O  
ATOM   3206  CB  LEU B  43    -500.712 -80.655 113.765  1.00 30.51           C  
ATOM   3207  CG  LEU B  43    -499.991 -79.611 112.907  1.00 30.22           C  
ATOM   3208  CD1 LEU B  43    -499.730 -80.155 111.513  1.00 28.62           C  
ATOM   3209  CD2 LEU B  43    -500.802 -78.330 112.848  1.00 28.37           C  
ATOM   3210  N   SER B  44    -501.152 -81.706 117.175  1.00 36.85           N  
ATOM   3211  CA  SER B  44    -501.522 -82.922 117.898  1.00 37.47           C  
ATOM   3212  C   SER B  44    -503.032 -83.068 118.099  1.00 39.00           C  
ATOM   3213  O   SER B  44    -503.539 -84.183 118.227  1.00 38.20           O  
ATOM   3214  CB  SER B  44    -500.810 -82.973 119.257  1.00 36.52           C  
ATOM   3215  OG  SER B  44    -501.113 -81.829 120.031  1.00 36.48           O  
ATOM   3216  N   HIS B  45    -503.758 -81.956 118.114  1.00 35.97           N  
ATOM   3217  CA  HIS B  45    -505.191 -82.036 118.381  1.00 35.06           C  
ATOM   3218  C   HIS B  45    -505.983 -82.574 117.193  1.00 39.63           C  
ATOM   3219  O   HIS B  45    -507.146 -82.943 117.344  1.00 38.09           O  
ATOM   3220  CB  HIS B  45    -505.742 -80.670 118.808  1.00 36.26           C  
ATOM   3221  CG  HIS B  45    -505.512 -79.572 117.815  1.00 37.06           C  
ATOM   3222  ND1 HIS B  45    -504.275 -79.003 117.603  1.00 38.28           N  
ATOM   3223  CD2 HIS B  45    -506.370 -78.919 116.995  1.00 37.56           C  
ATOM   3224  CE1 HIS B  45    -504.378 -78.055 116.688  1.00 39.80           C  
ATOM   3225  NE2 HIS B  45    -505.639 -77.986 116.301  1.00 38.85           N  
ATOM   3226  N   PHE B  46    -505.363 -82.637 116.016  1.00 39.11           N  
ATOM   3227  CA  PHE B  46    -506.090 -83.079 114.827  1.00 39.57           C  
ATOM   3228  C   PHE B  46    -506.285 -84.593 114.792  1.00 42.07           C  
ATOM   3229  O   PHE B  46    -507.096 -85.093 114.017  1.00 44.09           O  
ATOM   3230  CB  PHE B  46    -505.386 -82.606 113.549  1.00 34.83           C  
ATOM   3231  CG  PHE B  46    -505.600 -81.156 113.260  1.00 32.80           C  
ATOM   3232  CD1 PHE B  46    -506.808 -80.710 112.747  1.00 35.55           C  
ATOM   3233  CD2 PHE B  46    -504.613 -80.228 113.531  1.00 35.47           C  
ATOM   3234  CE1 PHE B  46    -507.018 -79.371 112.498  1.00 31.56           C  
ATOM   3235  CE2 PHE B  46    -504.818 -78.892 113.279  1.00 33.18           C  
ATOM   3236  CZ  PHE B  46    -506.025 -78.463 112.761  1.00 34.69           C  
ATOM   3237  N   GLU B  47    -505.553 -85.313 115.638  1.00 44.11           N  
ATOM   3238  CA  GLU B  47    -505.703 -86.763 115.738  1.00 46.70           C  
ATOM   3239  C   GLU B  47    -507.086 -87.144 116.259  1.00 48.75           C  
ATOM   3240  O   GLU B  47    -507.718 -88.071 115.748  1.00 52.28           O  
ATOM   3241  CB  GLU B  47    -504.624 -87.354 116.644  1.00 46.24           C  
ATOM   3242  CG  GLU B  47    -504.695 -88.867 116.793  1.00 52.73           C  
ATOM   3243  CD  GLU B  47    -503.765 -89.390 117.869  1.00 54.08           C  
ATOM   3244  OE1 GLU B  47    -503.814 -88.858 118.997  1.00 57.39           O  
ATOM   3245  OE2 GLU B  47    -502.985 -90.329 117.589  1.00 57.26           O  
ATOM   3246  N   GLN B  48    -507.554 -86.428 117.277  1.00 50.26           N  
ATOM   3247  CA  GLN B  48    -508.871 -86.695 117.848  1.00 53.17           C  
ATOM   3248  C   GLN B  48    -509.981 -86.291 116.891  1.00 54.18           C  
ATOM   3249  O   GLN B  48    -511.003 -86.971 116.796  1.00 57.36           O  
ATOM   3250  CB  GLN B  48    -509.046 -85.975 119.184  1.00 54.35           C  
ATOM   3251  CG  GLN B  48    -508.534 -86.776 120.368  1.00 59.84           C  
ATOM   3252  CD  GLN B  48    -509.049 -88.209 120.365  1.00 63.28           C  
ATOM   3253  OE1 GLN B  48    -510.256 -88.450 120.293  1.00 67.52           O  
ATOM   3254  NE2 GLN B  48    -508.131 -89.166 120.431  1.00 59.17           N  
ATOM   3255  N   MET B  49    -509.784 -85.175 116.196  1.00 49.77           N  
ATOM   3256  CA  MET B  49    -510.724 -84.755 115.171  1.00 47.62           C  
ATOM   3257  C   MET B  49    -510.764 -85.815 114.085  1.00 47.85           C  
ATOM   3258  O   MET B  49    -511.832 -86.190 113.601  1.00 52.14           O  
ATOM   3259  CB  MET B  49    -510.330 -83.402 114.582  1.00 43.79           C  
ATOM   3260  CG  MET B  49    -510.319 -82.258 115.583  1.00 46.82           C  
ATOM   3261  SD  MET B  49    -509.749 -80.715 114.834  1.00 55.15           S  
ATOM   3262  CE  MET B  49    -510.892 -80.557 113.453  1.00 44.66           C  
ATOM   3263  N   ALA B  50    -509.586 -86.308 113.719  1.00 47.17           N  
ATOM   3264  CA  ALA B  50    -509.467 -87.316 112.675  1.00 48.66           C  
ATOM   3265  C   ALA B  50    -510.249 -88.575 113.034  1.00 55.26           C  
ATOM   3266  O   ALA B  50    -510.989 -89.114 112.209  1.00 56.20           O  
ATOM   3267  CB  ALA B  50    -508.005 -87.655 112.429  1.00 47.49           C  
ATOM   3268  N   ARG B  51    -510.086 -89.027 114.274  1.00 55.87           N  
ATOM   3269  CA  ARG B  51    -510.710 -90.260 114.740  1.00 60.23           C  
ATOM   3270  C   ARG B  51    -512.234 -90.131 114.806  1.00 60.38           C  
ATOM   3271  O   ARG B  51    -512.956 -91.098 114.559  1.00 63.44           O  
ATOM   3272  CB  ARG B  51    -510.147 -90.648 116.113  1.00 61.54           C  
ATOM   3273  CG  ARG B  51    -509.948 -92.148 116.326  1.00 65.85           C  
ATOM   3274  CD  ARG B  51    -508.747 -92.699 115.548  1.00 67.09           C  
ATOM   3275  NE  ARG B  51    -507.468 -92.193 116.047  1.00 69.74           N  
ATOM   3276  CZ  ARG B  51    -506.278 -92.572 115.585  1.00 63.53           C  
ATOM   3277  NH1 ARG B  51    -506.190 -93.468 114.607  1.00 63.29           N  
ATOM   3278  NH2 ARG B  51    -505.169 -92.056 116.102  1.00 58.28           N  
ATOM   3279  N   GLN B  52    -512.719 -88.933 115.121  1.00 58.20           N  
ATOM   3280  CA  GLN B  52    -514.158 -88.698 115.250  1.00 58.78           C  
ATOM   3281  C   GLN B  52    -514.837 -88.350 113.921  1.00 60.01           C  
ATOM   3282  O   GLN B  52    -516.068 -88.315 113.838  1.00 60.43           O  
ATOM   3283  CB  GLN B  52    -514.414 -87.589 116.270  1.00 60.68           C  
ATOM   3284  CG  GLN B  52    -513.961 -87.955 117.673  1.00 62.36           C  
ATOM   3285  CD  GLN B  52    -513.788 -86.747 118.567  1.00 63.43           C  
ATOM   3286  OE1 GLN B  52    -514.307 -85.670 118.278  1.00 63.01           O  
ATOM   3287  NE2 GLN B  52    -513.050 -86.919 119.661  1.00 68.10           N  
ATOM   3288  N   ALA B  53    -514.041 -88.093 112.887  1.00 58.23           N  
ATOM   3289  CA  ALA B  53    -514.583 -87.856 111.552  1.00 54.64           C  
ATOM   3290  C   ALA B  53    -515.153 -89.150 110.982  1.00 55.79           C  
ATOM   3291  O   ALA B  53    -514.485 -90.184 110.985  1.00 54.71           O  
ATOM   3292  CB  ALA B  53    -513.513 -87.292 110.631  1.00 51.10           C  
ATOM   3293  N   LYS B  54    -516.388 -89.089 110.495  1.00 54.47           N  
ATOM   3294  CA  LYS B  54    -517.070 -90.283 110.001  1.00 53.93           C  
ATOM   3295  C   LYS B  54    -517.196 -90.304 108.481  1.00 54.74           C  
ATOM   3296  O   LYS B  54    -516.704 -91.225 107.828  1.00 56.41           O  
ATOM   3297  CB  LYS B  54    -518.458 -90.400 110.636  1.00 56.18           C  
ATOM   3298  CG  LYS B  54    -518.434 -90.690 112.125  1.00 56.19           C  
ATOM   3299  CD  LYS B  54    -517.723 -92.006 112.415  1.00 60.02           C  
ATOM   3300  CE  LYS B  54    -517.633 -92.274 113.910  1.00 57.47           C  
ATOM   3301  NZ  LYS B  54    -516.818 -91.245 114.617  1.00 59.36           N  
ATOM   3302  N   SER B  55    -517.861 -89.298 107.918  1.00 52.25           N  
ATOM   3303  CA  SER B  55    -518.069 -89.249 106.472  1.00 51.38           C  
ATOM   3304  C   SER B  55    -516.782 -88.882 105.736  1.00 50.65           C  
ATOM   3305  O   SER B  55    -515.863 -88.306 106.326  1.00 47.76           O  
ATOM   3306  CB  SER B  55    -519.177 -88.256 106.117  1.00 52.26           C  
ATOM   3307  OG  SER B  55    -518.747 -86.921 106.310  1.00 53.17           O  
ATOM   3308  N   GLU B  56    -516.725 -89.223 104.449  1.00 50.00           N  
ATOM   3309  CA  GLU B  56    -515.554 -88.947 103.619  1.00 48.44           C  
ATOM   3310  C   GLU B  56    -515.239 -87.457 103.591  1.00 46.93           C  
ATOM   3311  O   GLU B  56    -514.080 -87.056 103.571  1.00 44.71           O  
ATOM   3312  CB  GLU B  56    -515.770 -89.464 102.192  1.00 48.39           C  
ATOM   3313  CG  GLU B  56    -515.863 -90.985 102.078  1.00 49.37           C  
ATOM   3314  CD  GLU B  56    -514.538 -91.686 102.362  1.00 52.53           C  
ATOM   3315  OE1 GLU B  56    -513.714 -91.813 101.426  1.00 50.80           O  
ATOM   3316  OE2 GLU B  56    -514.321 -92.117 103.517  1.00 50.32           O  
ATOM   3317  N   GLN B  57    -516.287 -86.642 103.593  1.00 49.24           N  
ATOM   3318  CA  GLN B  57    -516.141 -85.194 103.582  1.00 46.62           C  
ATOM   3319  C   GLN B  57    -515.560 -84.689 104.905  1.00 46.64           C  
ATOM   3320  O   GLN B  57    -514.732 -83.772 104.927  1.00 41.98           O  
ATOM   3321  CB  GLN B  57    -517.494 -84.537 103.302  1.00 49.82           C  
ATOM   3322  CG  GLN B  57    -517.448 -83.032 103.161  1.00 53.20           C  
ATOM   3323  CD  GLN B  57    -518.833 -82.417 103.153  1.00 56.82           C  
ATOM   3324  OE1 GLN B  57    -519.839 -83.128 103.110  1.00 57.99           O  
ATOM   3325  NE2 GLN B  57    -518.894 -81.089 103.206  1.00 57.67           N  
ATOM   3326  N   GLU B  58    -515.995 -85.297 106.005  1.00 45.40           N  
ATOM   3327  CA  GLU B  58    -515.512 -84.927 107.332  1.00 44.38           C  
ATOM   3328  C   GLU B  58    -514.031 -85.248 107.500  1.00 41.36           C  
ATOM   3329  O   GLU B  58    -513.279 -84.466 108.083  1.00 40.42           O  
ATOM   3330  CB  GLU B  58    -516.325 -85.638 108.416  1.00 49.21           C  
ATOM   3331  CG  GLU B  58    -517.714 -85.054 108.631  1.00 50.63           C  
ATOM   3332  CD  GLU B  58    -518.587 -85.931 109.509  1.00 53.97           C  
ATOM   3333  OE1 GLU B  58    -518.385 -87.165 109.509  1.00 50.78           O  
ATOM   3334  OE2 GLU B  58    -519.471 -85.385 110.202  1.00 56.05           O  
ATOM   3335  N   LYS B  59    -513.623 -86.408 106.996  1.00 43.36           N  
ATOM   3336  CA  LYS B  59    -512.229 -86.833 107.082  1.00 40.89           C  
ATOM   3337  C   LYS B  59    -511.330 -85.937 106.232  1.00 37.48           C  
ATOM   3338  O   LYS B  59    -510.250 -85.543 106.666  1.00 35.39           O  
ATOM   3339  CB  LYS B  59    -512.086 -88.288 106.645  1.00 45.46           C  
ATOM   3340  CG  LYS B  59    -512.912 -89.273 107.450  1.00 45.00           C  
ATOM   3341  CD  LYS B  59    -512.815 -90.671 106.850  1.00 48.36           C  
ATOM   3342  CE  LYS B  59    -513.582 -91.684 107.678  1.00 52.92           C  
ATOM   3343  NZ  LYS B  59    -513.609 -93.026 107.029  1.00 58.09           N  
ATOM   3344  N   ASP B  60    -511.781 -85.618 105.021  1.00 36.56           N  
ATOM   3345  CA  ASP B  60    -511.047 -84.697 104.159  1.00 34.90           C  
ATOM   3346  C   ASP B  60    -510.902 -83.325 104.819  1.00 34.53           C  
ATOM   3347  O   ASP B  60    -509.863 -82.682 104.691  1.00 30.73           O  
ATOM   3348  CB  ASP B  60    -511.734 -84.554 102.797  1.00 37.22           C  
ATOM   3349  CG  ASP B  60    -511.467 -85.735 101.878  1.00 40.83           C  
ATOM   3350  OD1 ASP B  60    -510.477 -86.462 102.114  1.00 39.81           O  
ATOM   3351  OD2 ASP B  60    -512.237 -85.928 100.910  1.00 39.08           O  
ATOM   3352  N   ALA B  61    -511.937 -82.886 105.534  1.00 34.09           N  
ATOM   3353  CA  ALA B  61    -511.919 -81.561 106.160  1.00 34.84           C  
ATOM   3354  C   ALA B  61    -510.937 -81.482 107.326  1.00 32.19           C  
ATOM   3355  O   ALA B  61    -510.361 -80.423 107.594  1.00 31.53           O  
ATOM   3356  CB  ALA B  61    -513.318 -81.176 106.628  1.00 37.03           C  
ATOM   3357  N   VAL B  62    -510.757 -82.591 108.036  1.00 27.08           N  
ATOM   3358  CA  VAL B  62    -509.783 -82.615 109.115  1.00 32.38           C  
ATOM   3359  C   VAL B  62    -508.382 -82.373 108.559  1.00 30.58           C  
ATOM   3360  O   VAL B  62    -507.600 -81.597 109.121  1.00 27.99           O  
ATOM   3361  CB  VAL B  62    -509.798 -83.955 109.883  1.00 33.07           C  
ATOM   3362  CG1 VAL B  62    -508.614 -84.030 110.843  1.00 34.90           C  
ATOM   3363  CG2 VAL B  62    -511.119 -84.125 110.625  1.00 33.95           C  
ATOM   3364  N   TYR B  63    -508.069 -83.041 107.453  1.00 27.21           N  
ATOM   3365  CA  TYR B  63    -506.734 -82.930 106.882  1.00 26.40           C  
ATOM   3366  C   TYR B  63    -506.537 -81.544 106.264  1.00 26.36           C  
ATOM   3367  O   TYR B  63    -505.458 -80.955 106.372  1.00 27.82           O  
ATOM   3368  CB  TYR B  63    -506.487 -84.022 105.842  1.00 26.91           C  
ATOM   3369  CG  TYR B  63    -505.161 -83.851 105.156  1.00 24.93           C  
ATOM   3370  CD1 TYR B  63    -503.978 -84.057 105.847  1.00 25.02           C  
ATOM   3371  CD2 TYR B  63    -505.087 -83.457 103.825  1.00 25.47           C  
ATOM   3372  CE1 TYR B  63    -502.756 -83.886 105.242  1.00 24.50           C  
ATOM   3373  CE2 TYR B  63    -503.864 -83.282 103.210  1.00 26.40           C  
ATOM   3374  CZ  TYR B  63    -502.702 -83.499 103.927  1.00 23.28           C  
ATOM   3375  OH  TYR B  63    -501.478 -83.326 103.331  1.00 23.89           O  
ATOM   3376  N   SER B  64    -507.585 -81.024 105.635  1.00 25.13           N  
ATOM   3377  CA  SER B  64    -507.522 -79.701 105.017  1.00 27.74           C  
ATOM   3378  C   SER B  64    -507.315 -78.627 106.075  1.00 27.86           C  
ATOM   3379  O   SER B  64    -506.510 -77.711 105.890  1.00 27.02           O  
ATOM   3380  CB  SER B  64    -508.792 -79.419 104.201  1.00 28.00           C  
ATOM   3381  OG  SER B  64    -508.883 -80.321 103.112  1.00 35.19           O  
ATOM   3382  N   LYS B  65    -508.023 -78.753 107.197  1.00 26.06           N  
ATOM   3383  CA  LYS B  65    -507.838 -77.825 108.309  1.00 27.29           C  
ATOM   3384  C   LYS B  65    -506.425 -77.925 108.862  1.00 25.35           C  
ATOM   3385  O   LYS B  65    -505.809 -76.917 109.190  1.00 25.52           O  
ATOM   3386  CB  LYS B  65    -508.855 -78.096 109.427  1.00 30.12           C  
ATOM   3387  CG  LYS B  65    -510.281 -77.643 109.118  1.00 31.39           C  
ATOM   3388  CD  LYS B  65    -511.264 -78.302 110.090  1.00 39.98           C  
ATOM   3389  CE  LYS B  65    -512.656 -77.682 110.020  1.00 40.88           C  
ATOM   3390  NZ  LYS B  65    -513.357 -77.987 108.745  1.00 46.68           N  
ATOM   3391  N   ALA B  66    -505.914 -79.149 108.962  1.00 26.32           N  
ATOM   3392  CA  ALA B  66    -504.575 -79.361 109.494  1.00 24.21           C  
ATOM   3393  C   ALA B  66    -503.543 -78.699 108.596  1.00 23.92           C  
ATOM   3394  O   ALA B  66    -502.603 -78.055 109.070  1.00 24.06           O  
ATOM   3395  CB  ALA B  66    -504.284 -80.851 109.634  1.00 26.15           C  
ATOM   3396  N   LEU B  67    -503.719 -78.881 107.291  1.00 24.90           N  
ATOM   3397  CA  LEU B  67    -502.840 -78.277 106.307  1.00 22.45           C  
ATOM   3398  C   LEU B  67    -502.817 -76.774 106.442  1.00 22.42           C  
ATOM   3399  O   LEU B  67    -501.759 -76.162 106.450  1.00 21.10           O  
ATOM   3400  CB  LEU B  67    -503.291 -78.637 104.895  1.00 25.42           C  
ATOM   3401  CG  LEU B  67    -502.609 -79.790 104.193  1.00 29.59           C  
ATOM   3402  CD1 LEU B  67    -503.242 -79.909 102.815  1.00 27.82           C  
ATOM   3403  CD2 LEU B  67    -501.105 -79.555 104.112  1.00 28.11           C  
ATOM   3404  N   THR B  68    -504.000 -76.187 106.544  1.00 22.13           N  
ATOM   3405  CA  THR B  68    -504.120 -74.744 106.637  1.00 23.31           C  
ATOM   3406  C   THR B  68    -503.406 -74.238 107.878  1.00 24.89           C  
ATOM   3407  O   THR B  68    -502.671 -73.254 107.815  1.00 23.53           O  
ATOM   3408  CB  THR B  68    -505.586 -74.298 106.663  1.00 23.79           C  
ATOM   3409  OG1 THR B  68    -506.213 -74.658 105.432  1.00 26.74           O  
ATOM   3410  CG2 THR B  68    -505.675 -72.782 106.834  1.00 27.46           C  
ATOM   3411  N   GLU B  69    -503.588 -74.922 109.007  1.00 25.11           N  
ATOM   3412  CA  GLU B  69    -502.959 -74.465 110.241  1.00 26.95           C  
ATOM   3413  C   GLU B  69    -501.441 -74.662 110.194  1.00 24.93           C  
ATOM   3414  O   GLU B  69    -500.689 -73.811 110.664  1.00 25.62           O  
ATOM   3415  CB  GLU B  69    -503.542 -75.189 111.458  1.00 27.90           C  
ATOM   3416  CG  GLU B  69    -502.911 -74.745 112.780  1.00 32.32           C  
ATOM   3417  CD  GLU B  69    -503.547 -75.398 113.997  1.00 45.60           C  
ATOM   3418  OE1 GLU B  69    -504.709 -75.857 113.891  1.00 40.71           O  
ATOM   3419  OE2 GLU B  69    -502.881 -75.449 115.062  1.00 46.66           O  
ATOM   3420  N   ALA B  70    -500.996 -75.789 109.642  1.00 22.11           N  
ATOM   3421  CA  ALA B  70    -499.564 -76.071 109.538  1.00 21.40           C  
ATOM   3422  C   ALA B  70    -498.819 -74.998 108.747  1.00 22.30           C  
ATOM   3423  O   ALA B  70    -497.665 -74.668 109.048  1.00 21.95           O  
ATOM   3424  CB  ALA B  70    -499.341 -77.442 108.882  1.00 21.44           C  
ATOM   3425  N   THR B  71    -499.483 -74.459 107.729  1.00 19.96           N  
ATOM   3426  CA  THR B  71    -498.793 -73.630 106.742  1.00 19.92           C  
ATOM   3427  C   THR B  71    -499.129 -72.147 106.831  1.00 23.25           C  
ATOM   3428  O   THR B  71    -498.603 -71.360 106.048  1.00 20.66           O  
ATOM   3429  CB  THR B  71    -499.110 -74.095 105.308  1.00 19.79           C  
ATOM   3430  OG1 THR B  71    -500.516 -73.975 105.064  1.00 21.00           O  
ATOM   3431  CG2 THR B  71    -498.675 -75.549 105.093  1.00 22.58           C  
ATOM   3432  N   ARG B  72    -499.985 -71.781 107.791  1.00 23.07           N  
ATOM   3433  CA  ARG B  72    -500.539 -70.418 107.926  1.00 21.29           C  
ATOM   3434  C   ARG B  72    -499.511 -69.297 107.930  1.00 21.64           C  
ATOM   3435  O   ARG B  72    -499.795 -68.199 107.481  1.00 23.56           O  
ATOM   3436  CB  ARG B  72    -501.369 -70.322 109.219  1.00 24.20           C  
ATOM   3437  CG  ARG B  72    -502.175 -69.037 109.359  1.00 29.90           C  
ATOM   3438  CD  ARG B  72    -503.057 -69.067 110.604  1.00 26.68           C  
ATOM   3439  NE  ARG B  72    -503.892 -70.266 110.701  1.00 28.47           N  
ATOM   3440  CZ  ARG B  72    -505.056 -70.433 110.074  1.00 33.09           C  
ATOM   3441  NH1 ARG B  72    -505.528 -69.489 109.266  1.00 31.71           N  
ATOM   3442  NH2 ARG B  72    -505.743 -71.560 110.232  1.00 29.12           N  
ATOM   3443  N   LYS B  73    -498.321 -69.550 108.450  1.00 19.76           N  
ATOM   3444  CA  LYS B  73    -497.345 -68.477 108.536  1.00 20.67           C  
ATOM   3445  C   LYS B  73    -496.062 -68.759 107.762  1.00 20.37           C  
ATOM   3446  O   LYS B  73    -495.112 -68.000 107.870  1.00 20.86           O  
ATOM   3447  CB  LYS B  73    -497.013 -68.195 110.011  1.00 25.37           C  
ATOM   3448  CG  LYS B  73    -498.206 -67.750 110.841  1.00 26.84           C  
ATOM   3449  CD  LYS B  73    -498.513 -66.283 110.602  1.00 29.00           C  
ATOM   3450  CE  LYS B  73    -499.706 -65.820 111.429  1.00 32.04           C  
ATOM   3451  NZ  LYS B  73    -499.504 -66.053 112.882  1.00 33.81           N  
ATOM   3452  N   ALA B  74    -496.038 -69.831 106.967  1.00 19.52           N  
ATOM   3453  CA  ALA B  74    -494.783 -70.286 106.361  1.00 19.36           C  
ATOM   3454  C   ALA B  74    -494.372 -69.594 105.054  1.00 18.94           C  
ATOM   3455  O   ALA B  74    -493.220 -69.719 104.619  1.00 19.71           O  
ATOM   3456  CB  ALA B  74    -494.855 -71.817 106.125  1.00 17.08           C  
ATOM   3457  N   ALA B  75    -495.283 -68.875 104.409  1.00 20.13           N  
ATOM   3458  CA  ALA B  75    -494.986 -68.373 103.063  1.00 17.59           C  
ATOM   3459  C   ALA B  75    -493.906 -67.288 103.044  1.00 19.55           C  
ATOM   3460  O   ALA B  75    -493.822 -66.458 103.961  1.00 21.22           O  
ATOM   3461  CB  ALA B  75    -496.271 -67.855 102.390  1.00 18.68           C  
ATOM   3462  N   PRO B  76    -493.056 -67.306 102.004  1.00 17.73           N  
ATOM   3463  CA  PRO B  76    -492.034 -66.269 101.843  1.00 18.31           C  
ATOM   3464  C   PRO B  76    -492.671 -65.000 101.297  1.00 18.58           C  
ATOM   3465  O   PRO B  76    -493.078 -64.924 100.133  1.00 18.44           O  
ATOM   3466  CB  PRO B  76    -491.044 -66.898 100.864  1.00 17.75           C  
ATOM   3467  CG  PRO B  76    -491.922 -67.842 100.015  1.00 15.14           C  
ATOM   3468  CD  PRO B  76    -493.015 -68.322 100.932  1.00 18.00           C  
ATOM   3469  N   ILE B  77    -492.775 -63.994 102.153  1.00 19.51           N  
ATOM   3470  CA  ILE B  77    -493.603 -62.839 101.847  1.00 19.88           C  
ATOM   3471  C   ILE B  77    -493.129 -62.052 100.623  1.00 19.71           C  
ATOM   3472  O   ILE B  77    -493.945 -61.629  99.798  1.00 19.73           O  
ATOM   3473  CB  ILE B  77    -493.677 -61.883 103.069  1.00 19.34           C  
ATOM   3474  CG1 ILE B  77    -494.384 -62.571 104.239  1.00 23.23           C  
ATOM   3475  CG2 ILE B  77    -494.392 -60.571 102.684  1.00 20.84           C  
ATOM   3476  CD1 ILE B  77    -495.831 -62.966 103.949  1.00 22.14           C  
ATOM   3477  N   ALA B  78    -491.818 -61.846 100.500  1.00 19.18           N  
ATOM   3478  CA  ALA B  78    -491.309 -61.030  99.399  1.00 19.68           C  
ATOM   3479  C   ALA B  78    -491.643 -61.678  98.061  1.00 21.03           C  
ATOM   3480  O   ALA B  78    -492.091 -61.002  97.136  1.00 20.65           O  
ATOM   3481  CB  ALA B  78    -489.815 -60.818  99.526  1.00 23.62           C  
ATOM   3482  N   ALA B  79    -491.432 -62.988  97.960  1.00 18.49           N  
ATOM   3483  CA  ALA B  79    -491.753 -63.693  96.721  1.00 18.58           C  
ATOM   3484  C   ALA B  79    -493.235 -63.561  96.388  1.00 18.51           C  
ATOM   3485  O   ALA B  79    -493.616 -63.472  95.224  1.00 19.31           O  
ATOM   3486  CB  ALA B  79    -491.359 -65.176  96.821  1.00 20.98           C  
ATOM   3487  N   CYS B  80    -494.079 -63.552  97.412  1.00 18.12           N  
ATOM   3488  CA  CYS B  80    -495.508 -63.439  97.157  1.00 18.32           C  
ATOM   3489  C   CYS B  80    -495.829 -62.054  96.633  1.00 20.62           C  
ATOM   3490  O   CYS B  80    -496.611 -61.912  95.697  1.00 18.85           O  
ATOM   3491  CB  CYS B  80    -496.320 -63.741  98.419  1.00 22.60           C  
ATOM   3492  SG  CYS B  80    -496.185 -65.470  98.914  1.00 21.09           S  
ATOM   3493  N   ALA B  81    -495.216 -61.033  97.229  1.00 17.91           N  
ATOM   3494  CA  ALA B  81    -495.437 -59.671  96.771  1.00 19.32           C  
ATOM   3495  C   ALA B  81    -495.049 -59.531  95.305  1.00 20.37           C  
ATOM   3496  O   ALA B  81    -495.794 -58.956  94.508  1.00 21.00           O  
ATOM   3497  CB  ALA B  81    -494.661 -58.682  97.628  1.00 22.31           C  
ATOM   3498  N   LEU B  82    -493.884 -60.065  94.953  1.00 20.71           N  
ATOM   3499  CA  LEU B  82    -493.411 -60.010  93.573  1.00 20.53           C  
ATOM   3500  C   LEU B  82    -494.404 -60.662  92.615  1.00 20.53           C  
ATOM   3501  O   LEU B  82    -494.730 -60.107  91.577  1.00 20.59           O  
ATOM   3502  CB  LEU B  82    -492.052 -60.695  93.448  1.00 20.20           C  
ATOM   3503  CG  LEU B  82    -491.537 -60.871  92.018  1.00 22.18           C  
ATOM   3504  CD1 LEU B  82    -491.329 -59.517  91.344  1.00 23.46           C  
ATOM   3505  CD2 LEU B  82    -490.260 -61.728  92.002  1.00 23.54           C  
ATOM   3506  N   THR B  83    -494.881 -61.839  92.993  1.00 17.36           N  
ATOM   3507  CA  THR B  83    -495.743 -62.646  92.143  1.00 17.94           C  
ATOM   3508  C   THR B  83    -497.091 -61.979  91.902  1.00 18.89           C  
ATOM   3509  O   THR B  83    -497.720 -62.208  90.861  1.00 20.92           O  
ATOM   3510  CB  THR B  83    -495.956 -64.042  92.762  1.00 16.94           C  
ATOM   3511  OG1 THR B  83    -494.676 -64.620  93.056  1.00 17.66           O  
ATOM   3512  CG2 THR B  83    -496.716 -64.950  91.816  1.00 16.92           C  
ATOM   3513  N   SER B  84    -497.534 -61.159  92.856  1.00 17.42           N  
ATOM   3514  CA  SER B  84    -498.849 -60.516  92.770  1.00 16.66           C  
ATOM   3515  C   SER B  84    -498.772 -59.011  92.470  1.00 19.21           C  
ATOM   3516  O   SER B  84    -499.787 -58.327  92.460  1.00 22.30           O  
ATOM   3517  CB  SER B  84    -499.636 -60.712  94.077  1.00 22.47           C  
ATOM   3518  OG  SER B  84    -500.025 -62.062  94.263  1.00 24.74           O  
ATOM   3519  N   SER B  85    -497.576 -58.498  92.228  1.00 17.98           N  
ATOM   3520  CA  SER B  85    -497.433 -57.063  91.999  1.00 20.68           C  
ATOM   3521  C   SER B  85    -498.103 -56.660  90.675  1.00 20.95           C  
ATOM   3522  O   SER B  85    -498.192 -57.458  89.742  1.00 19.45           O  
ATOM   3523  CB  SER B  85    -495.960 -56.669  92.005  1.00 22.29           C  
ATOM   3524  OG  SER B  85    -495.255 -57.311  90.964  1.00 24.50           O  
ATOM   3525  N   LYS B  86    -498.581 -55.423  90.587  1.00 21.74           N  
ATOM   3526  CA  LYS B  86    -499.275 -54.998  89.363  1.00 22.72           C  
ATOM   3527  C   LYS B  86    -498.418 -55.214  88.134  1.00 22.66           C  
ATOM   3528  O   LYS B  86    -498.911 -55.671  87.104  1.00 22.29           O  
ATOM   3529  CB  LYS B  86    -499.682 -53.525  89.440  1.00 24.55           C  
ATOM   3530  CG  LYS B  86    -500.781 -53.233  90.429  1.00 27.63           C  
ATOM   3531  CD  LYS B  86    -501.118 -51.731  90.429  1.00 28.85           C  
ATOM   3532  CE  LYS B  86    -501.578 -51.291  89.063  1.00 34.70           C  
ATOM   3533  NZ  LYS B  86    -502.804 -52.038  88.656  1.00 43.56           N  
ATOM   3534  N   GLU B  87    -497.130 -54.899  88.241  1.00 20.36           N  
ATOM   3535  CA  GLU B  87    -496.261 -54.981  87.080  1.00 25.63           C  
ATOM   3536  C   GLU B  87    -496.125 -56.426  86.604  1.00 24.39           C  
ATOM   3537  O   GLU B  87    -496.129 -56.705  85.401  1.00 21.71           O  
ATOM   3538  CB  GLU B  87    -494.895 -54.387  87.405  1.00 30.12           C  
ATOM   3539  CG  GLU B  87    -493.926 -54.380  86.243  1.00 35.57           C  
ATOM   3540  CD  GLU B  87    -492.666 -53.580  86.548  1.00 40.87           C  
ATOM   3541  OE1 GLU B  87    -492.735 -52.638  87.366  1.00 35.09           O  
ATOM   3542  OE2 GLU B  87    -491.606 -53.900  85.968  1.00 45.51           O  
ATOM   3543  N   MET B  88    -496.015 -57.345  87.556  1.00 19.40           N  
ATOM   3544  CA  MET B  88    -495.833 -58.754  87.220  1.00 20.12           C  
ATOM   3545  C   MET B  88    -497.135 -59.348  86.699  1.00 19.59           C  
ATOM   3546  O   MET B  88    -497.125 -60.136  85.766  1.00 19.68           O  
ATOM   3547  CB  MET B  88    -495.328 -59.542  88.437  1.00 19.38           C  
ATOM   3548  CG  MET B  88    -495.044 -61.022  88.149  1.00 19.37           C  
ATOM   3549  SD  MET B  88    -493.735 -61.312  86.930  1.00 19.90           S  
ATOM   3550  CE  MET B  88    -492.273 -60.717  87.762  1.00 23.54           C  
ATOM   3551  N   VAL B  89    -498.258 -58.969  87.305  1.00 18.61           N  
ATOM   3552  CA  VAL B  89    -499.556 -59.463  86.842  1.00 19.01           C  
ATOM   3553  C   VAL B  89    -499.757 -59.060  85.387  1.00 21.12           C  
ATOM   3554  O   VAL B  89    -500.154 -59.876  84.544  1.00 19.39           O  
ATOM   3555  CB  VAL B  89    -500.705 -58.935  87.727  1.00 18.79           C  
ATOM   3556  CG1 VAL B  89    -502.057 -59.106  87.037  1.00 20.08           C  
ATOM   3557  CG2 VAL B  89    -500.688 -59.648  89.088  1.00 17.46           C  
ATOM   3558  N   LYS B  90    -499.447 -57.805  85.083  1.00 18.77           N  
ATOM   3559  CA  LYS B  90    -499.629 -57.307  83.719  1.00 20.34           C  
ATOM   3560  C   LYS B  90    -498.740 -58.038  82.711  1.00 22.14           C  
ATOM   3561  O   LYS B  90    -499.237 -58.526  81.690  1.00 21.32           O  
ATOM   3562  CB  LYS B  90    -499.348 -55.808  83.653  1.00 23.63           C  
ATOM   3563  CG  LYS B  90    -499.720 -55.184  82.304  1.00 27.15           C  
ATOM   3564  CD  LYS B  90    -499.500 -53.672  82.313  1.00 33.54           C  
ATOM   3565  CE  LYS B  90    -499.846 -53.068  80.945  1.00 41.79           C  
ATOM   3566  NZ  LYS B  90    -499.612 -51.596  80.882  1.00 47.75           N  
ATOM   3567  N   LYS B  91    -497.439 -58.111  83.002  1.00 20.04           N  
ATOM   3568  CA  LYS B  91    -496.481 -58.849  82.161  1.00 20.86           C  
ATOM   3569  C   LYS B  91    -496.837 -60.329  82.043  1.00 19.39           C  
ATOM   3570  O   LYS B  91    -496.742 -60.927  80.967  1.00 19.19           O  
ATOM   3571  CB  LYS B  91    -495.056 -58.783  82.732  1.00 25.92           C  
ATOM   3572  CG  LYS B  91    -494.390 -57.441  82.800  1.00 35.33           C  
ATOM   3573  CD  LYS B  91    -492.910 -57.611  83.192  1.00 27.26           C  
ATOM   3574  CE  LYS B  91    -492.717 -57.964  84.665  1.00 28.85           C  
ATOM   3575  NZ  LYS B  91    -491.284 -57.835  85.063  1.00 25.25           N  
ATOM   3576  N   GLY B  92    -497.205 -60.923  83.173  1.00 18.65           N  
ATOM   3577  CA  GLY B  92    -497.467 -62.357  83.229  1.00 17.76           C  
ATOM   3578  C   GLY B  92    -498.665 -62.739  82.371  1.00 18.93           C  
ATOM   3579  O   GLY B  92    -498.657 -63.781  81.729  1.00 17.63           O  
ATOM   3580  N   LEU B  93    -499.694 -61.890  82.353  1.00 19.06           N  
ATOM   3581  CA  LEU B  93    -500.865 -62.125  81.509  1.00 19.21           C  
ATOM   3582  C   LEU B  93    -500.548 -61.876  80.032  1.00 17.83           C  
ATOM   3583  O   LEU B  93    -501.016 -62.608  79.146  1.00 18.04           O  
ATOM   3584  CB  LEU B  93    -502.036 -61.229  81.945  1.00 17.75           C  
ATOM   3585  CG  LEU B  93    -502.710 -61.623  83.261  1.00 20.54           C  
ATOM   3586  CD1 LEU B  93    -503.718 -60.549  83.732  1.00 20.56           C  
ATOM   3587  CD2 LEU B  93    -503.385 -62.981  83.105  1.00 21.36           C  
ATOM   3588  N   GLN B  94    -499.756 -60.840  79.767  1.00 18.36           N  
ATOM   3589  CA  GLN B  94    -499.417 -60.480  78.384  1.00 20.96           C  
ATOM   3590  C   GLN B  94    -498.647 -61.583  77.658  1.00 19.80           C  
ATOM   3591  O   GLN B  94    -498.772 -61.733  76.447  1.00 19.46           O  
ATOM   3592  CB  GLN B  94    -498.609 -59.179  78.348  1.00 23.23           C  
ATOM   3593  CG  GLN B  94    -498.197 -58.736  76.935  1.00 26.60           C  
ATOM   3594  CD  GLN B  94    -499.380 -58.397  76.074  1.00 28.63           C  
ATOM   3595  OE1 GLN B  94    -500.306 -57.723  76.527  1.00 36.80           O  
ATOM   3596  NE2 GLN B  94    -499.362 -58.849  74.814  1.00 29.77           N  
ATOM   3597  N   TRP B  95    -497.844 -62.349  78.388  1.00 18.83           N  
ATOM   3598  CA  TRP B  95    -497.084 -63.441  77.777  1.00 19.24           C  
ATOM   3599  C   TRP B  95    -497.963 -64.376  76.958  1.00 18.22           C  
ATOM   3600  O   TRP B  95    -497.569 -64.844  75.881  1.00 17.41           O  
ATOM   3601  CB  TRP B  95    -496.355 -64.246  78.853  1.00 18.87           C  
ATOM   3602  CG  TRP B  95    -495.476 -65.358  78.318  1.00 18.03           C  
ATOM   3603  CD1 TRP B  95    -494.156 -65.266  77.977  1.00 19.48           C  
ATOM   3604  CD2 TRP B  95    -495.852 -66.728  78.105  1.00 19.63           C  
ATOM   3605  NE1 TRP B  95    -493.691 -66.494  77.552  1.00 20.51           N  
ATOM   3606  CE2 TRP B  95    -494.706 -67.401  77.624  1.00 18.26           C  
ATOM   3607  CE3 TRP B  95    -497.035 -67.438  78.278  1.00 17.66           C  
ATOM   3608  CZ2 TRP B  95    -494.716 -68.772  77.329  1.00 18.80           C  
ATOM   3609  CZ3 TRP B  95    -497.048 -68.804  77.957  1.00 18.83           C  
ATOM   3610  CH2 TRP B  95    -495.890 -69.448  77.493  1.00 19.83           C  
ATOM   3611  N   PHE B  96    -499.168 -64.650  77.446  1.00 18.38           N  
ATOM   3612  CA  PHE B  96    -500.028 -65.597  76.738  1.00 17.80           C  
ATOM   3613  C   PHE B  96    -500.500 -65.062  75.392  1.00 19.13           C  
ATOM   3614  O   PHE B  96    -500.539 -65.804  74.415  1.00 18.95           O  
ATOM   3615  CB  PHE B  96    -501.200 -65.984  77.631  1.00 17.92           C  
ATOM   3616  CG  PHE B  96    -500.747 -66.695  78.873  1.00 16.06           C  
ATOM   3617  CD1 PHE B  96    -500.444 -68.050  78.828  1.00 16.11           C  
ATOM   3618  CD2 PHE B  96    -500.547 -66.007  80.042  1.00 16.38           C  
ATOM   3619  CE1 PHE B  96    -499.974 -68.710  79.953  1.00 18.03           C  
ATOM   3620  CE2 PHE B  96    -500.075 -66.659  81.173  1.00 17.82           C  
ATOM   3621  CZ  PHE B  96    -499.794 -68.018  81.122  1.00 19.78           C  
ATOM   3622  N   GLU B  97    -500.819 -63.775  75.331  1.00 17.64           N  
ATOM   3623  CA  GLU B  97    -501.143 -63.167  74.048  1.00 19.37           C  
ATOM   3624  C   GLU B  97    -499.938 -63.212  73.115  1.00 20.58           C  
ATOM   3625  O   GLU B  97    -500.075 -63.522  71.925  1.00 19.09           O  
ATOM   3626  CB  GLU B  97    -501.623 -61.724  74.207  1.00 18.56           C  
ATOM   3627  CG  GLU B  97    -501.905 -61.064  72.834  1.00 19.31           C  
ATOM   3628  CD  GLU B  97    -502.438 -59.652  72.939  1.00 23.83           C  
ATOM   3629  OE1 GLU B  97    -503.537 -59.391  72.409  1.00 24.16           O  
ATOM   3630  OE2 GLU B  97    -501.755 -58.798  73.523  1.00 24.92           O  
ATOM   3631  N   ASP B  98    -498.755 -62.915  73.655  1.00 18.71           N  
ATOM   3632  CA  ASP B  98    -497.541 -62.942  72.836  1.00 20.86           C  
ATOM   3633  C   ASP B  98    -497.287 -64.331  72.259  1.00 18.89           C  
ATOM   3634  O   ASP B  98    -496.830 -64.467  71.134  1.00 18.99           O  
ATOM   3635  CB  ASP B  98    -496.330 -62.493  73.652  1.00 20.05           C  
ATOM   3636  CG  ASP B  98    -496.279 -60.993  73.840  1.00 24.12           C  
ATOM   3637  OD1 ASP B  98    -497.071 -60.282  73.193  1.00 26.91           O  
ATOM   3638  OD2 ASP B  98    -495.434 -60.536  74.632  1.00 25.44           O  
ATOM   3639  N   GLN B  99    -497.590 -65.365  73.034  1.00 18.60           N  
ATOM   3640  CA  GLN B  99    -497.451 -66.738  72.554  1.00 20.23           C  
ATOM   3641  C   GLN B  99    -498.487 -67.103  71.515  1.00 20.78           C  
ATOM   3642  O   GLN B  99    -498.219 -67.885  70.604  1.00 20.45           O  
ATOM   3643  CB  GLN B  99    -497.565 -67.719  73.719  1.00 23.04           C  
ATOM   3644  CG  GLN B  99    -496.429 -67.587  74.685  1.00 23.35           C  
ATOM   3645  CD  GLN B  99    -495.207 -68.307  74.199  1.00 28.40           C  
ATOM   3646  OE1 GLN B  99    -495.233 -69.524  74.034  1.00 34.50           O  
ATOM   3647  NE2 GLN B  99    -494.126 -67.567  73.963  1.00 29.61           N  
ATOM   3648  N   ILE B 100    -499.695 -66.587  71.683  1.00 21.44           N  
ATOM   3649  CA  ILE B 100    -500.718 -66.789  70.655  1.00 18.95           C  
ATOM   3650  C   ILE B 100    -500.267 -66.106  69.353  1.00 20.24           C  
ATOM   3651  O   ILE B 100    -500.362 -66.675  68.262  1.00 22.20           O  
ATOM   3652  CB  ILE B 100    -502.091 -66.243  71.105  1.00 21.46           C  
ATOM   3653  CG1 ILE B 100    -502.647 -67.056  72.276  1.00 20.62           C  
ATOM   3654  CG2 ILE B 100    -503.093 -66.268  69.947  1.00 24.02           C  
ATOM   3655  CD1 ILE B 100    -502.912 -68.510  71.927  1.00 23.32           C  
ATOM   3656  N   ILE B 101    -499.739 -64.898  69.466  1.00 19.97           N  
ATOM   3657  CA  ILE B 101    -499.314 -64.156  68.284  1.00 21.54           C  
ATOM   3658  C   ILE B 101    -498.156 -64.874  67.572  1.00 24.38           C  
ATOM   3659  O   ILE B 101    -498.104 -64.935  66.339  1.00 25.30           O  
ATOM   3660  CB  ILE B 101    -498.927 -62.714  68.679  1.00 22.03           C  
ATOM   3661  CG1 ILE B 101    -500.189 -61.924  69.040  1.00 20.09           C  
ATOM   3662  CG2 ILE B 101    -498.175 -62.018  67.570  1.00 24.43           C  
ATOM   3663  CD1 ILE B 101    -499.902 -60.650  69.822  1.00 26.15           C  
ATOM   3664  N   SER B 102    -497.242 -65.451  68.348  1.00 20.91           N  
ATOM   3665  CA  SER B 102    -496.077 -66.080  67.759  1.00 24.13           C  
ATOM   3666  C   SER B 102    -496.391 -67.539  67.403  1.00 26.57           C  
ATOM   3667  O   SER B 102    -495.561 -68.230  66.824  1.00 25.39           O  
ATOM   3668  CB  SER B 102    -494.873 -65.977  68.713  1.00 26.35           C  
ATOM   3669  OG  SER B 102    -495.005 -66.883  69.794  1.00 31.76           O  
ATOM   3670  N   GLU B 103    -497.612 -67.963  67.727  1.00 21.98           N  
ATOM   3671  CA  GLU B 103    -498.069 -69.353  67.591  1.00 27.45           C  
ATOM   3672  C   GLU B 103    -496.994 -70.355  68.000  1.00 29.42           C  
ATOM   3673  O   GLU B 103    -496.619 -71.265  67.256  1.00 26.38           O  
ATOM   3674  CB  GLU B 103    -498.574 -69.616  66.166  1.00 32.12           C  
ATOM   3675  CG  GLU B 103    -499.870 -68.837  65.891  1.00 31.13           C  
ATOM   3676  CD  GLU B 103    -500.682 -69.369  64.727  1.00 35.90           C  
ATOM   3677  OE1 GLU B 103    -500.249 -70.337  64.065  1.00 36.09           O  
ATOM   3678  OE2 GLU B 103    -501.767 -68.804  64.474  1.00 35.03           O  
ATOM   3679  N   ASP B 104    -496.521 -70.178  69.226  1.00 23.80           N  
ATOM   3680  CA  ASP B 104    -495.535 -71.068  69.807  1.00 24.59           C  
ATOM   3681  C   ASP B 104    -496.107 -72.478  70.006  1.00 21.96           C  
ATOM   3682  O   ASP B 104    -497.036 -72.684  70.791  1.00 20.94           O  
ATOM   3683  CB  ASP B 104    -495.051 -70.494  71.137  1.00 24.93           C  
ATOM   3684  CG  ASP B 104    -493.790 -71.155  71.619  1.00 30.23           C  
ATOM   3685  OD1 ASP B 104    -493.775 -72.400  71.709  1.00 29.98           O  
ATOM   3686  OD2 ASP B 104    -492.810 -70.427  71.878  1.00 31.24           O  
ATOM   3687  N   GLY B 105    -495.548 -73.443  69.284  1.00 22.84           N  
ATOM   3688  CA  GLY B 105    -496.004 -74.817  69.368  1.00 23.75           C  
ATOM   3689  C   GLY B 105    -495.907 -75.424  70.756  1.00 22.96           C  
ATOM   3690  O   GLY B 105    -496.713 -76.289  71.125  1.00 21.49           O  
ATOM   3691  N   ASN B 106    -494.930 -74.979  71.538  1.00 22.37           N  
ATOM   3692  CA  ASN B 106    -494.749 -75.559  72.877  1.00 21.32           C  
ATOM   3693  C   ASN B 106    -495.904 -75.210  73.784  1.00 21.46           C  
ATOM   3694  O   ASN B 106    -496.257 -75.972  74.680  1.00 19.51           O  
ATOM   3695  CB  ASN B 106    -493.438 -75.095  73.505  1.00 23.61           C  
ATOM   3696  CG  ASN B 106    -492.238 -75.817  72.932  1.00 27.72           C  
ATOM   3697  OD1 ASN B 106    -492.338 -76.963  72.501  1.00 27.27           O  
ATOM   3698  ND2 ASN B 106    -491.095 -75.144  72.923  1.00 35.28           N  
ATOM   3699  N   PHE B 107    -496.489 -74.044  73.541  1.00 20.04           N  
ATOM   3700  CA  PHE B 107    -497.656 -73.588  74.271  1.00 20.89           C  
ATOM   3701  C   PHE B 107    -498.947 -74.202  73.715  1.00 20.70           C  
ATOM   3702  O   PHE B 107    -499.777 -74.730  74.454  1.00 20.54           O  
ATOM   3703  CB  PHE B 107    -497.723 -72.056  74.210  1.00 20.25           C  
ATOM   3704  CG  PHE B 107    -498.967 -71.479  74.797  1.00 21.75           C  
ATOM   3705  CD1 PHE B 107    -499.261 -71.657  76.142  1.00 20.72           C  
ATOM   3706  CD2 PHE B 107    -499.832 -70.715  74.021  1.00 22.17           C  
ATOM   3707  CE1 PHE B 107    -500.412 -71.123  76.692  1.00 23.09           C  
ATOM   3708  CE2 PHE B 107    -500.989 -70.164  74.577  1.00 21.34           C  
ATOM   3709  CZ  PHE B 107    -501.275 -70.366  75.909  1.00 18.94           C  
ATOM   3710  N   LEU B 108    -499.117 -74.123  72.400  1.00 20.92           N  
ATOM   3711  CA  LEU B 108    -500.380 -74.493  71.777  1.00 18.93           C  
ATOM   3712  C   LEU B 108    -500.701 -75.982  71.889  1.00 21.49           C  
ATOM   3713  O   LEU B 108    -501.869 -76.358  71.956  1.00 21.73           O  
ATOM   3714  CB  LEU B 108    -500.378 -74.096  70.294  1.00 22.41           C  
ATOM   3715  CG  LEU B 108    -500.290 -72.597  70.009  1.00 24.19           C  
ATOM   3716  CD1 LEU B 108    -500.297 -72.337  68.496  1.00 26.86           C  
ATOM   3717  CD2 LEU B 108    -501.431 -71.855  70.689  1.00 23.22           C  
ATOM   3718  N   VAL B 109    -499.672 -76.823  71.912  1.00 20.65           N  
ATOM   3719  CA  VAL B 109    -499.901 -78.265  71.820  1.00 22.33           C  
ATOM   3720  C   VAL B 109    -500.724 -78.757  73.013  1.00 21.63           C  
ATOM   3721  O   VAL B 109    -501.467 -79.734  72.894  1.00 21.65           O  
ATOM   3722  CB  VAL B 109    -498.574 -79.054  71.710  1.00 19.62           C  
ATOM   3723  CG1 VAL B 109    -497.790 -79.009  73.030  1.00 20.60           C  
ATOM   3724  CG2 VAL B 109    -498.849 -80.507  71.292  1.00 25.74           C  
ATOM   3725  N   TRP B 110    -500.636 -78.059  74.149  1.00 20.20           N  
ATOM   3726  CA  TRP B 110    -501.521 -78.381  75.266  1.00 19.53           C  
ATOM   3727  C   TRP B 110    -502.661 -77.370  75.434  1.00 17.42           C  
ATOM   3728  O   TRP B 110    -503.793 -77.765  75.717  1.00 20.28           O  
ATOM   3729  CB  TRP B 110    -500.727 -78.520  76.583  1.00 20.89           C  
ATOM   3730  CG  TRP B 110    -499.750 -77.418  76.890  1.00 20.13           C  
ATOM   3731  CD1 TRP B 110    -498.443 -77.349  76.489  1.00 20.12           C  
ATOM   3732  CD2 TRP B 110    -499.985 -76.243  77.691  1.00 18.32           C  
ATOM   3733  NE1 TRP B 110    -497.859 -76.206  76.980  1.00 18.48           N  
ATOM   3734  CE2 TRP B 110    -498.774 -75.517  77.721  1.00 19.01           C  
ATOM   3735  CE3 TRP B 110    -501.092 -75.746  78.384  1.00 18.61           C  
ATOM   3736  CZ2 TRP B 110    -498.647 -74.304  78.409  1.00 16.06           C  
ATOM   3737  CZ3 TRP B 110    -500.953 -74.538  79.084  1.00 18.04           C  
ATOM   3738  CH2 TRP B 110    -499.742 -73.837  79.080  1.00 17.93           C  
ATOM   3739  N   HIS B 111    -502.379 -76.079  75.251  1.00 18.63           N  
ATOM   3740  CA  HIS B 111    -503.417 -75.063  75.402  1.00 19.92           C  
ATOM   3741  C   HIS B 111    -504.636 -75.354  74.527  1.00 21.71           C  
ATOM   3742  O   HIS B 111    -505.776 -75.285  74.995  1.00 21.06           O  
ATOM   3743  CB  HIS B 111    -502.879 -73.669  75.057  1.00 21.34           C  
ATOM   3744  CG  HIS B 111    -503.954 -72.653  74.824  1.00 21.07           C  
ATOM   3745  ND1 HIS B 111    -504.834 -72.261  75.809  1.00 19.36           N  
ATOM   3746  CD2 HIS B 111    -504.316 -71.983  73.702  1.00 19.93           C  
ATOM   3747  CE1 HIS B 111    -505.675 -71.367  75.312  1.00 20.73           C  
ATOM   3748  NE2 HIS B 111    -505.390 -71.194  74.032  1.00 21.23           N  
ATOM   3749  N   GLN B 112    -504.393 -75.682  73.261  1.00 21.03           N  
ATOM   3750  CA  GLN B 112    -505.502 -75.881  72.330  1.00 23.97           C  
ATOM   3751  C   GLN B 112    -506.275 -77.150  72.673  1.00 26.89           C  
ATOM   3752  O   GLN B 112    -507.396 -77.359  72.208  1.00 28.54           O  
ATOM   3753  CB  GLN B 112    -504.995 -75.954  70.888  1.00 24.91           C  
ATOM   3754  CG  GLN B 112    -504.366 -74.662  70.398  1.00 24.25           C  
ATOM   3755  CD  GLN B 112    -503.962 -74.725  68.934  1.00 29.76           C  
ATOM   3756  OE1 GLN B 112    -503.511 -75.760  68.441  1.00 30.13           O  
ATOM   3757  NE2 GLN B 112    -504.122 -73.612  68.233  1.00 28.95           N  
ATOM   3758  N   ASN B 113    -505.665 -77.998  73.492  1.00 21.71           N  
ATOM   3759  CA  ASN B 113    -506.247 -79.288  73.810  1.00 21.46           C  
ATOM   3760  C   ASN B 113    -506.731 -79.371  75.249  1.00 25.52           C  
ATOM   3761  O   ASN B 113    -506.918 -80.463  75.780  1.00 23.98           O  
ATOM   3762  CB  ASN B 113    -505.232 -80.388  73.508  1.00 25.12           C  
ATOM   3763  CG  ASN B 113    -505.111 -80.651  72.014  1.00 33.83           C  
ATOM   3764  OD1 ASN B 113    -506.108 -80.943  71.360  1.00 36.18           O  
ATOM   3765  ND2 ASN B 113    -503.901 -80.508  71.461  1.00 32.04           N  
ATOM   3766  N   TYR B 114    -506.964 -78.210  75.859  1.00 23.43           N  
ATOM   3767  CA  TYR B 114    -507.405 -78.150  77.253  1.00 20.00           C  
ATOM   3768  C   TYR B 114    -508.659 -78.991  77.496  1.00 25.08           C  
ATOM   3769  O   TYR B 114    -508.732 -79.719  78.477  1.00 21.43           O  
ATOM   3770  CB  TYR B 114    -507.660 -76.698  77.691  1.00 21.36           C  
ATOM   3771  CG  TYR B 114    -507.925 -76.569  79.188  1.00 21.68           C  
ATOM   3772  CD1 TYR B 114    -509.199 -76.768  79.708  1.00 20.42           C  
ATOM   3773  CD2 TYR B 114    -506.897 -76.248  80.074  1.00 20.29           C  
ATOM   3774  CE1 TYR B 114    -509.450 -76.657  81.072  1.00 22.93           C  
ATOM   3775  CE2 TYR B 114    -507.136 -76.137  81.438  1.00 21.79           C  
ATOM   3776  CZ  TYR B 114    -508.412 -76.348  81.928  1.00 21.91           C  
ATOM   3777  OH  TYR B 114    -508.662 -76.241  83.275  1.00 21.46           O  
ATOM   3778  N   GLU B 115    -509.646 -78.901  76.602  1.00 24.07           N  
ATOM   3779  CA  GLU B 115    -510.881 -79.654  76.812  1.00 25.55           C  
ATOM   3780  C   GLU B 115    -510.644 -81.158  76.827  1.00 23.34           C  
ATOM   3781  O   GLU B 115    -511.234 -81.874  77.647  1.00 23.94           O  
ATOM   3782  CB  GLU B 115    -511.915 -79.303  75.740  1.00 24.89           C  
ATOM   3783  CG  GLU B 115    -512.440 -77.877  75.876  1.00 27.20           C  
ATOM   3784  CD  GLU B 115    -513.069 -77.599  77.230  1.00 30.06           C  
ATOM   3785  OE1 GLU B 115    -513.894 -78.408  77.701  1.00 32.23           O  
ATOM   3786  OE2 GLU B 115    -512.743 -76.557  77.826  1.00 30.03           O  
ATOM   3787  N   GLN B 116    -509.805 -81.639  75.914  1.00 20.81           N  
ATOM   3788  CA  GLN B 116    -509.470 -83.065  75.885  1.00 22.99           C  
ATOM   3789  C   GLN B 116    -508.685 -83.449  77.141  1.00 27.05           C  
ATOM   3790  O   GLN B 116    -508.856 -84.546  77.694  1.00 24.42           O  
ATOM   3791  CB  GLN B 116    -508.655 -83.415  74.643  1.00 26.16           C  
ATOM   3792  CG  GLN B 116    -509.340 -83.094  73.318  1.00 33.76           C  
ATOM   3793  CD  GLN B 116    -509.054 -81.681  72.813  1.00 36.59           C  
ATOM   3794  OE1 GLN B 116    -509.350 -80.682  73.489  1.00 36.42           O  
ATOM   3795  NE2 GLN B 116    -508.499 -81.591  71.605  1.00 38.70           N  
ATOM   3796  N   LEU B 117    -507.822 -82.544  77.594  1.00 22.55           N  
ATOM   3797  CA  LEU B 117    -506.987 -82.829  78.764  1.00 19.94           C  
ATOM   3798  C   LEU B 117    -507.775 -82.748  80.077  1.00 22.05           C  
ATOM   3799  O   LEU B 117    -507.258 -83.117  81.137  1.00 21.58           O  
ATOM   3800  CB  LEU B 117    -505.771 -81.882  78.796  1.00 20.87           C  
ATOM   3801  CG  LEU B 117    -504.784 -82.139  77.641  1.00 22.36           C  
ATOM   3802  CD1 LEU B 117    -503.706 -81.058  77.535  1.00 22.61           C  
ATOM   3803  CD2 LEU B 117    -504.142 -83.529  77.742  1.00 22.83           C  
ATOM   3804  N   LYS B 118    -509.026 -82.294  80.022  1.00 20.94           N  
ATOM   3805  CA  LYS B 118    -509.886 -82.339  81.209  1.00 24.07           C  
ATOM   3806  C   LYS B 118    -510.368 -83.757  81.463  1.00 23.59           C  
ATOM   3807  O   LYS B 118    -510.927 -84.050  82.524  1.00 23.12           O  
ATOM   3808  CB  LYS B 118    -511.107 -81.426  81.070  1.00 23.10           C  
ATOM   3809  CG  LYS B 118    -510.796 -79.950  80.955  1.00 26.42           C  
ATOM   3810  CD  LYS B 118    -512.075 -79.119  80.974  1.00 26.52           C  
ATOM   3811  CE  LYS B 118    -512.658 -79.060  82.393  1.00 25.05           C  
ATOM   3812  NZ  LYS B 118    -513.908 -78.247  82.460  1.00 29.31           N  
ATOM   3813  N   LYS B 119    -510.173 -84.620  80.470  1.00 24.96           N  
ATOM   3814  CA  LYS B 119    -510.696 -85.986  80.516  1.00 27.29           C  
ATOM   3815  C   LYS B 119    -509.632 -87.052  80.304  1.00 27.28           C  
ATOM   3816  O   LYS B 119    -509.805 -88.194  80.728  1.00 31.30           O  
ATOM   3817  CB  LYS B 119    -511.791 -86.163  79.455  1.00 30.16           C  
ATOM   3818  CG  LYS B 119    -513.022 -85.311  79.675  1.00 32.98           C  
ATOM   3819  CD  LYS B 119    -514.053 -85.553  78.574  1.00 38.82           C  
ATOM   3820  CE  LYS B 119    -515.343 -84.784  78.850  1.00 46.42           C  
ATOM   3821  NZ  LYS B 119    -516.003 -85.203  80.130  1.00 40.36           N  
ATOM   3822  N   ALA B 120    -508.542 -86.701  79.627  1.00 25.76           N  
ATOM   3823  CA  ALA B 120    -507.529 -87.693  79.274  1.00 27.22           C  
ATOM   3824  C   ALA B 120    -506.127 -87.258  79.691  1.00 27.20           C  
ATOM   3825  O   ALA B 120    -505.837 -86.059  79.741  1.00 23.32           O  
ATOM   3826  CB  ALA B 120    -507.561 -87.964  77.780  1.00 28.35           C  
ATOM   3827  N   PRO B 121    -505.249 -88.231  79.993  1.00 26.94           N  
ATOM   3828  CA  PRO B 121    -503.853 -87.879  80.278  1.00 25.05           C  
ATOM   3829  C   PRO B 121    -503.142 -87.326  79.042  1.00 26.84           C  
ATOM   3830  O   PRO B 121    -503.575 -87.568  77.910  1.00 25.91           O  
ATOM   3831  CB  PRO B 121    -503.229 -89.209  80.725  1.00 25.70           C  
ATOM   3832  CG  PRO B 121    -504.139 -90.262  80.197  1.00 34.74           C  
ATOM   3833  CD  PRO B 121    -505.515 -89.667  80.204  1.00 30.53           C  
ATOM   3834  N   PRO B 122    -502.057 -86.576  79.257  1.00 24.80           N  
ATOM   3835  CA  PRO B 122    -501.345 -85.937  78.152  1.00 23.74           C  
ATOM   3836  C   PRO B 122    -500.297 -86.824  77.509  1.00 21.30           C  
ATOM   3837  O   PRO B 122    -499.879 -87.844  78.066  1.00 23.92           O  
ATOM   3838  CB  PRO B 122    -500.668 -84.742  78.827  1.00 21.96           C  
ATOM   3839  CG  PRO B 122    -500.338 -85.281  80.190  1.00 22.70           C  
ATOM   3840  CD  PRO B 122    -501.520 -86.155  80.565  1.00 24.28           C  
ATOM   3841  N   SER B 123    -499.859 -86.399  76.337  1.00 22.23           N  
ATOM   3842  CA  SER B 123    -498.746 -87.029  75.644  1.00 25.51           C  
ATOM   3843  C   SER B 123    -497.442 -86.474  76.189  1.00 23.63           C  
ATOM   3844  O   SER B 123    -497.438 -85.438  76.856  1.00 22.82           O  
ATOM   3845  CB  SER B 123    -498.826 -86.752  74.159  1.00 23.24           C  
ATOM   3846  OG  SER B 123    -498.606 -85.364  73.944  1.00 23.58           O  
ATOM   3847  N   PHE B 124    -496.335 -87.144  75.885  1.00 23.13           N  
ATOM   3848  CA  PHE B 124    -495.016 -86.624  76.239  1.00 23.57           C  
ATOM   3849  C   PHE B 124    -494.826 -85.220  75.668  1.00 21.97           C  
ATOM   3850  O   PHE B 124    -494.351 -84.325  76.361  1.00 21.60           O  
ATOM   3851  CB  PHE B 124    -493.907 -87.542  75.716  1.00 26.87           C  
ATOM   3852  CG  PHE B 124    -492.531 -87.162  76.196  1.00 26.16           C  
ATOM   3853  CD1 PHE B 124    -492.037 -87.677  77.385  1.00 26.54           C  
ATOM   3854  CD2 PHE B 124    -491.740 -86.291  75.461  1.00 29.40           C  
ATOM   3855  CE1 PHE B 124    -490.777 -87.339  77.830  1.00 28.27           C  
ATOM   3856  CE2 PHE B 124    -490.480 -85.944  75.902  1.00 29.11           C  
ATOM   3857  CZ  PHE B 124    -489.999 -86.464  77.089  1.00 28.86           C  
ATOM   3858  N   GLU B 125    -495.204 -85.044  74.403  1.00 21.16           N  
ATOM   3859  CA  GLU B 125    -495.061 -83.754  73.725  1.00 21.29           C  
ATOM   3860  C   GLU B 125    -495.794 -82.650  74.488  1.00 20.38           C  
ATOM   3861  O   GLU B 125    -495.287 -81.532  74.629  1.00 20.18           O  
ATOM   3862  CB  GLU B 125    -495.580 -83.859  72.277  1.00 24.57           C  
ATOM   3863  CG  GLU B 125    -495.640 -82.545  71.521  1.00 30.98           C  
ATOM   3864  CD  GLU B 125    -496.134 -82.725  70.089  1.00 33.67           C  
ATOM   3865  OE1 GLU B 125    -496.925 -83.664  69.843  1.00 36.55           O  
ATOM   3866  OE2 GLU B 125    -495.725 -81.933  69.216  1.00 37.75           O  
ATOM   3867  N   GLN B 126    -496.987 -82.961  74.985  1.00 22.08           N  
ATOM   3868  CA  GLN B 126    -497.775 -81.969  75.712  1.00 20.21           C  
ATOM   3869  C   GLN B 126    -497.144 -81.636  77.063  1.00 18.83           C  
ATOM   3870  O   GLN B 126    -497.235 -80.501  77.530  1.00 19.60           O  
ATOM   3871  CB  GLN B 126    -499.209 -82.450  75.904  1.00 20.28           C  
ATOM   3872  CG  GLN B 126    -500.016 -82.452  74.587  1.00 21.40           C  
ATOM   3873  CD  GLN B 126    -501.364 -83.129  74.737  1.00 23.75           C  
ATOM   3874  OE1 GLN B 126    -501.477 -84.168  75.396  1.00 23.83           O  
ATOM   3875  NE2 GLN B 126    -502.399 -82.544  74.124  1.00 23.82           N  
ATOM   3876  N   LEU B 127    -496.502 -82.620  77.685  1.00 18.69           N  
ATOM   3877  CA  LEU B 127    -495.804 -82.369  78.946  1.00 19.83           C  
ATOM   3878  C   LEU B 127    -494.545 -81.539  78.719  1.00 20.56           C  
ATOM   3879  O   LEU B 127    -494.333 -80.524  79.386  1.00 20.45           O  
ATOM   3880  CB  LEU B 127    -495.448 -83.686  79.636  1.00 19.02           C  
ATOM   3881  CG  LEU B 127    -496.636 -84.423  80.235  1.00 19.14           C  
ATOM   3882  CD1 LEU B 127    -496.212 -85.796  80.758  1.00 18.97           C  
ATOM   3883  CD2 LEU B 127    -497.210 -83.594  81.369  1.00 18.27           C  
ATOM   3884  N   MET B 128    -493.713 -81.972  77.777  1.00 19.69           N  
ATOM   3885  CA  MET B 128    -492.484 -81.253  77.450  1.00 19.54           C  
ATOM   3886  C   MET B 128    -492.788 -79.812  77.007  1.00 20.54           C  
ATOM   3887  O   MET B 128    -492.110 -78.873  77.415  1.00 20.63           O  
ATOM   3888  CB  MET B 128    -491.708 -82.003  76.355  1.00 22.19           C  
ATOM   3889  CG  MET B 128    -490.391 -81.361  75.945  1.00 20.17           C  
ATOM   3890  SD  MET B 128    -489.252 -81.153  77.330  1.00 32.57           S  
ATOM   3891  CE  MET B 128    -488.733 -82.847  77.583  1.00 33.11           C  
ATOM   3892  N   GLY B 129    -493.814 -79.648  76.177  1.00 20.63           N  
ATOM   3893  CA  GLY B 129    -494.212 -78.330  75.693  1.00 19.52           C  
ATOM   3894  C   GLY B 129    -494.547 -77.406  76.858  1.00 20.71           C  
ATOM   3895  O   GLY B 129    -494.156 -76.227  76.887  1.00 18.85           O  
ATOM   3896  N   TYR B 130    -495.272 -77.952  77.830  1.00 19.36           N  
ATOM   3897  CA  TYR B 130    -495.615 -77.201  79.030  1.00 18.59           C  
ATOM   3898  C   TYR B 130    -494.361 -76.817  79.815  1.00 19.73           C  
ATOM   3899  O   TYR B 130    -494.237 -75.683  80.290  1.00 17.91           O  
ATOM   3900  CB  TYR B 130    -496.570 -78.010  79.912  1.00 17.67           C  
ATOM   3901  CG  TYR B 130    -496.725 -77.466  81.319  1.00 19.27           C  
ATOM   3902  CD1 TYR B 130    -495.877 -77.883  82.338  1.00 19.43           C  
ATOM   3903  CD2 TYR B 130    -497.729 -76.553  81.631  1.00 18.46           C  
ATOM   3904  CE1 TYR B 130    -495.999 -77.387  83.630  1.00 17.98           C  
ATOM   3905  CE2 TYR B 130    -497.865 -76.057  82.926  1.00 18.31           C  
ATOM   3906  CZ  TYR B 130    -496.990 -76.476  83.915  1.00 19.50           C  
ATOM   3907  OH  TYR B 130    -497.116 -75.993  85.203  1.00 18.56           O  
ATOM   3908  N   GLN B 131    -493.445 -77.761  79.983  1.00 19.40           N  
ATOM   3909  CA  GLN B 131    -492.231 -77.453  80.744  1.00 19.65           C  
ATOM   3910  C   GLN B 131    -491.430 -76.355  80.047  1.00 22.39           C  
ATOM   3911  O   GLN B 131    -490.898 -75.454  80.692  1.00 19.22           O  
ATOM   3912  CB  GLN B 131    -491.361 -78.687  80.931  1.00 20.61           C  
ATOM   3913  CG  GLN B 131    -492.039 -79.835  81.682  1.00 20.91           C  
ATOM   3914  CD  GLN B 131    -492.470 -79.460  83.098  1.00 20.18           C  
ATOM   3915  OE1 GLN B 131    -491.980 -78.490  83.688  1.00 19.54           O  
ATOM   3916  NE2 GLN B 131    -493.408 -80.234  83.646  1.00 21.26           N  
ATOM   3917  N   MET B 132    -491.333 -76.450  78.725  1.00 17.62           N  
ATOM   3918  CA  MET B 132    -490.640 -75.425  77.952  1.00 20.10           C  
ATOM   3919  C   MET B 132    -491.335 -74.074  78.114  1.00 18.84           C  
ATOM   3920  O   MET B 132    -490.685 -73.053  78.306  1.00 19.82           O  
ATOM   3921  CB  MET B 132    -490.578 -75.827  76.475  1.00 20.66           C  
ATOM   3922  CG  MET B 132    -489.756 -77.086  76.227  1.00 24.20           C  
ATOM   3923  SD  MET B 132    -488.035 -76.835  76.682  1.00 30.03           S  
ATOM   3924  CE  MET B 132    -487.871 -77.868  78.129  1.00 33.91           C  
ATOM   3925  N   SER B 133    -492.665 -74.087  78.045  1.00 19.05           N  
ATOM   3926  CA  SER B 133    -493.459 -72.872  78.213  1.00 17.85           C  
ATOM   3927  C   SER B 133    -493.220 -72.196  79.560  1.00 16.66           C  
ATOM   3928  O   SER B 133    -493.115 -70.967  79.628  1.00 17.31           O  
ATOM   3929  CB  SER B 133    -494.951 -73.183  78.062  1.00 17.92           C  
ATOM   3930  OG  SER B 133    -495.219 -73.652  76.744  1.00 19.76           O  
ATOM   3931  N   ALA B 134    -493.147 -72.989  80.632  1.00 15.52           N  
ATOM   3932  CA  ALA B 134    -492.930 -72.420  81.960  1.00 17.53           C  
ATOM   3933  C   ALA B 134    -491.586 -71.690  82.043  1.00 18.71           C  
ATOM   3934  O   ALA B 134    -491.498 -70.582  82.576  1.00 17.81           O  
ATOM   3935  CB  ALA B 134    -493.006 -73.517  83.032  1.00 16.63           C  
ATOM   3936  N   LEU B 135    -490.536 -72.318  81.521  1.00 16.47           N  
ATOM   3937  CA  LEU B 135    -489.229 -71.675  81.491  1.00 20.25           C  
ATOM   3938  C   LEU B 135    -489.267 -70.407  80.649  1.00 18.73           C  
ATOM   3939  O   LEU B 135    -488.719 -69.366  81.042  1.00 19.20           O  
ATOM   3940  CB  LEU B 135    -488.176 -72.641  80.948  1.00 20.92           C  
ATOM   3941  CG  LEU B 135    -488.004 -73.884  81.826  1.00 19.15           C  
ATOM   3942  CD1 LEU B 135    -486.949 -74.823  81.219  1.00 23.64           C  
ATOM   3943  CD2 LEU B 135    -487.607 -73.497  83.264  1.00 21.71           C  
ATOM   3944  N   ASN B 136    -489.910 -70.507  79.488  1.00 18.86           N  
ATOM   3945  CA  ASN B 136    -490.101 -69.362  78.590  1.00 18.51           C  
ATOM   3946  C   ASN B 136    -490.805 -68.202  79.312  1.00 19.27           C  
ATOM   3947  O   ASN B 136    -490.357 -67.045  79.268  1.00 18.46           O  
ATOM   3948  CB  ASN B 136    -490.906 -69.824  77.358  1.00 18.69           C  
ATOM   3949  CG  ASN B 136    -491.166 -68.712  76.340  1.00 22.98           C  
ATOM   3950  OD1 ASN B 136    -491.280 -67.537  76.681  1.00 25.50           O  
ATOM   3951  ND2 ASN B 136    -491.295 -69.101  75.064  1.00 23.95           N  
ATOM   3952  N   TRP B 137    -491.929 -68.501  79.956  1.00 18.15           N  
ATOM   3953  CA  TRP B 137    -492.674 -67.466  80.689  1.00 16.57           C  
ATOM   3954  C   TRP B 137    -491.795 -66.787  81.750  1.00 18.29           C  
ATOM   3955  O   TRP B 137    -491.714 -65.562  81.806  1.00 16.54           O  
ATOM   3956  CB  TRP B 137    -493.925 -68.076  81.337  1.00 16.85           C  
ATOM   3957  CG  TRP B 137    -494.807 -67.103  82.075  1.00 19.57           C  
ATOM   3958  CD1 TRP B 137    -495.906 -66.446  81.586  1.00 20.30           C  
ATOM   3959  CD2 TRP B 137    -494.688 -66.723  83.458  1.00 18.59           C  
ATOM   3960  NE1 TRP B 137    -496.457 -65.657  82.579  1.00 19.25           N  
ATOM   3961  CE2 TRP B 137    -495.734 -65.815  83.724  1.00 19.20           C  
ATOM   3962  CE3 TRP B 137    -493.791 -67.055  84.479  1.00 18.48           C  
ATOM   3963  CZ2 TRP B 137    -495.894 -65.225  84.983  1.00 17.84           C  
ATOM   3964  CZ3 TRP B 137    -493.965 -66.483  85.731  1.00 19.50           C  
ATOM   3965  CH2 TRP B 137    -495.009 -65.569  85.968  1.00 18.88           C  
ATOM   3966  N   ARG B 138    -491.116 -67.581  82.566  1.00 18.36           N  
ATOM   3967  CA  ARG B 138    -490.278 -67.029  83.637  1.00 17.40           C  
ATOM   3968  C   ARG B 138    -489.197 -66.116  83.072  1.00 20.00           C  
ATOM   3969  O   ARG B 138    -488.932 -65.050  83.622  1.00 19.06           O  
ATOM   3970  CB  ARG B 138    -489.641 -68.153  84.467  1.00 18.91           C  
ATOM   3971  CG  ARG B 138    -490.633 -68.921  85.333  1.00 18.80           C  
ATOM   3972  CD  ARG B 138    -490.031 -70.187  85.941  1.00 17.14           C  
ATOM   3973  NE  ARG B 138    -490.974 -70.760  86.894  1.00 17.00           N  
ATOM   3974  CZ  ARG B 138    -490.876 -70.626  88.217  1.00 19.06           C  
ATOM   3975  NH1 ARG B 138    -489.855 -69.970  88.748  1.00 20.08           N  
ATOM   3976  NH2 ARG B 138    -491.790 -71.174  89.013  1.00 17.61           N  
ATOM   3977  N   GLN B 139    -488.566 -66.538  81.980  1.00 19.77           N  
ATOM   3978  CA  GLN B 139    -487.537 -65.715  81.349  1.00 18.53           C  
ATOM   3979  C   GLN B 139    -488.138 -64.423  80.810  1.00 20.83           C  
ATOM   3980  O   GLN B 139    -487.612 -63.333  81.049  1.00 21.08           O  
ATOM   3981  CB  GLN B 139    -486.856 -66.484  80.216  1.00 20.78           C  
ATOM   3982  CG  GLN B 139    -485.937 -67.593  80.665  1.00 23.06           C  
ATOM   3983  CD  GLN B 139    -485.703 -68.613  79.569  1.00 25.86           C  
ATOM   3984  OE1 GLN B 139    -486.172 -68.449  78.441  1.00 26.50           O  
ATOM   3985  NE2 GLN B 139    -484.992 -69.686  79.901  1.00 26.70           N  
ATOM   3986  N   SER B 140    -489.252 -64.552  80.094  1.00 19.24           N  
ATOM   3987  CA  SER B 140    -489.889 -63.400  79.446  1.00 18.14           C  
ATOM   3988  C   SER B 140    -490.299 -62.319  80.434  1.00 21.04           C  
ATOM   3989  O   SER B 140    -490.216 -61.126  80.131  1.00 20.45           O  
ATOM   3990  CB  SER B 140    -491.130 -63.837  78.664  1.00 20.12           C  
ATOM   3991  OG  SER B 140    -490.834 -64.858  77.709  1.00 27.15           O  
ATOM   3992  N   VAL B 141    -490.787 -62.723  81.603  1.00 18.39           N  
ATOM   3993  CA  VAL B 141    -491.309 -61.724  82.534  1.00 17.66           C  
ATOM   3994  C   VAL B 141    -490.310 -61.362  83.626  1.00 19.71           C  
ATOM   3995  O   VAL B 141    -490.605 -60.532  84.486  1.00 19.42           O  
ATOM   3996  CB  VAL B 141    -492.636 -62.176  83.190  1.00 18.08           C  
ATOM   3997  CG1 VAL B 141    -493.684 -62.520  82.131  1.00 18.40           C  
ATOM   3998  CG2 VAL B 141    -492.409 -63.357  84.166  1.00 17.09           C  
ATOM   3999  N   GLY B 142    -489.117 -61.947  83.570  1.00 19.34           N  
ATOM   4000  CA  GLY B 142    -488.091 -61.647  84.552  1.00 19.62           C  
ATOM   4001  C   GLY B 142    -488.484 -62.163  85.927  1.00 22.54           C  
ATOM   4002  O   GLY B 142    -488.185 -61.541  86.948  1.00 20.34           O  
ATOM   4003  N   TYR B 143    -489.159 -63.311  85.961  1.00 20.70           N  
ATOM   4004  CA  TYR B 143    -489.694 -63.818  87.222  1.00 18.68           C  
ATOM   4005  C   TYR B 143    -488.582 -64.241  88.190  1.00 20.57           C  
ATOM   4006  O   TYR B 143    -488.769 -64.212  89.402  1.00 21.02           O  
ATOM   4007  CB  TYR B 143    -490.665 -64.990  86.974  1.00 17.88           C  
ATOM   4008  CG  TYR B 143    -491.366 -65.426  88.250  1.00 19.10           C  
ATOM   4009  CD1 TYR B 143    -492.331 -64.612  88.844  1.00 19.91           C  
ATOM   4010  CD2 TYR B 143    -491.032 -66.624  88.888  1.00 17.26           C  
ATOM   4011  CE1 TYR B 143    -492.955 -64.979  90.027  1.00 17.31           C  
ATOM   4012  CE2 TYR B 143    -491.653 -67.002  90.090  1.00 15.59           C  
ATOM   4013  CZ  TYR B 143    -492.607 -66.173  90.649  1.00 15.90           C  
ATOM   4014  OH  TYR B 143    -493.231 -66.528  91.838  1.00 15.78           O  
ATOM   4015  N   GLY B 144    -487.422 -64.611  87.656  1.00 20.18           N  
ATOM   4016  CA  GLY B 144    -486.344 -65.134  88.479  1.00 23.51           C  
ATOM   4017  C   GLY B 144    -485.453 -64.080  89.119  1.00 24.95           C  
ATOM   4018  O   GLY B 144    -484.230 -64.238  89.166  1.00 28.82           O  
ATOM   4019  N   GLN B 145    -486.046 -63.014  89.639  1.00 23.41           N  
ATOM   4020  CA  GLN B 145    -485.220 -61.937  90.177  1.00 26.24           C  
ATOM   4021  C   GLN B 145    -484.856 -62.156  91.643  1.00 29.27           C  
ATOM   4022  O   GLN B 145    -484.068 -61.389  92.209  1.00 25.40           O  
ATOM   4023  CB  GLN B 145    -485.904 -60.582  89.989  1.00 29.50           C  
ATOM   4024  CG  GLN B 145    -487.373 -60.542  90.281  1.00 29.34           C  
ATOM   4025  CD  GLN B 145    -487.989 -59.213  89.865  1.00 35.25           C  
ATOM   4026  OE1 GLN B 145    -487.864 -58.220  90.577  1.00 32.25           O  
ATOM   4027  NE2 GLN B 145    -488.651 -59.189  88.705  1.00 31.52           N  
ATOM   4028  N   LEU B 146    -485.402 -63.215  92.243  1.00 24.01           N  
ATOM   4029  CA  LEU B 146    -485.099 -63.568  93.632  1.00 24.94           C  
ATOM   4030  C   LEU B 146    -484.600 -64.996  93.713  1.00 27.29           C  
ATOM   4031  O   LEU B 146    -484.956 -65.824  92.867  1.00 22.47           O  
ATOM   4032  CB  LEU B 146    -486.336 -63.426  94.518  1.00 22.89           C  
ATOM   4033  CG  LEU B 146    -487.097 -62.097  94.515  1.00 25.98           C  
ATOM   4034  CD1 LEU B 146    -488.396 -62.247  95.294  1.00 26.28           C  
ATOM   4035  CD2 LEU B 146    -486.251 -60.982  95.113  1.00 30.30           C  
ATOM   4036  N   GLU B 147    -483.793 -65.304  94.725  1.00 21.46           N  
ATOM   4037  CA  GLU B 147    -483.451 -66.710  94.966  1.00 24.43           C  
ATOM   4038  C   GLU B 147    -484.709 -67.540  95.134  1.00 22.25           C  
ATOM   4039  O   GLU B 147    -484.775 -68.686  94.681  1.00 22.79           O  
ATOM   4040  CB  GLU B 147    -482.591 -66.878  96.219  1.00 28.56           C  
ATOM   4041  CG  GLU B 147    -481.144 -66.516  96.049  1.00 34.84           C  
ATOM   4042  CD  GLU B 147    -480.351 -66.762  97.325  1.00 37.98           C  
ATOM   4043  OE1 GLU B 147    -480.734 -67.664  98.115  1.00 35.80           O  
ATOM   4044  OE2 GLU B 147    -479.354 -66.041  97.540  1.00 45.10           O  
ATOM   4045  N   GLU B 148    -485.688 -66.951  95.814  1.00 19.46           N  
ATOM   4046  CA  GLU B 148    -486.985 -67.572  96.070  1.00 22.12           C  
ATOM   4047  C   GLU B 148    -487.700 -68.011  94.803  1.00 20.60           C  
ATOM   4048  O   GLU B 148    -488.550 -68.894  94.843  1.00 20.69           O  
ATOM   4049  CB  GLU B 148    -487.918 -66.597  96.797  1.00 22.97           C  
ATOM   4050  CG  GLU B 148    -487.514 -66.203  98.193  1.00 25.01           C  
ATOM   4051  CD  GLU B 148    -486.690 -64.947  98.237  1.00 25.53           C  
ATOM   4052  OE1 GLU B 148    -485.717 -64.833  97.457  1.00 23.25           O  
ATOM   4053  OE2 GLU B 148    -487.010 -64.073  99.075  1.00 26.14           O  
ATOM   4054  N   THR B 149    -487.404 -67.345  93.688  1.00 20.40           N  
ATOM   4055  CA  THR B 149    -488.168 -67.580  92.464  1.00 19.11           C  
ATOM   4056  C   THR B 149    -487.294 -68.163  91.372  1.00 20.83           C  
ATOM   4057  O   THR B 149    -487.633 -68.105  90.200  1.00 20.52           O  
ATOM   4058  CB  THR B 149    -488.833 -66.276  91.949  1.00 22.48           C  
ATOM   4059  OG1 THR B 149    -487.828 -65.310  91.607  1.00 23.41           O  
ATOM   4060  CG2 THR B 149    -489.753 -65.697  93.008  1.00 22.06           C  
ATOM   4061  N   ALA B 150    -486.182 -68.764  91.772  1.00 21.57           N  
ATOM   4062  CA  ALA B 150    -485.185 -69.257  90.825  1.00 23.97           C  
ATOM   4063  C   ALA B 150    -485.590 -70.520  90.084  1.00 20.89           C  
ATOM   4064  O   ALA B 150    -486.374 -71.340  90.571  1.00 21.18           O  
ATOM   4065  CB  ALA B 150    -483.870 -69.502  91.546  1.00 30.47           C  
ATOM   4066  N   VAL B 151    -485.028 -70.673  88.890  1.00 21.06           N  
ATOM   4067  CA  VAL B 151    -485.075 -71.943  88.180  1.00 21.02           C  
ATOM   4068  C   VAL B 151    -483.953 -72.837  88.700  1.00 24.87           C  
ATOM   4069  O   VAL B 151    -482.798 -72.425  88.713  1.00 27.39           O  
ATOM   4070  CB  VAL B 151    -484.929 -71.715  86.654  1.00 22.18           C  
ATOM   4071  CG1 VAL B 151    -484.763 -73.027  85.915  1.00 25.90           C  
ATOM   4072  CG2 VAL B 151    -486.128 -70.971  86.145  1.00 23.24           C  
ATOM   4073  N   LEU B 152    -484.285 -74.050  89.138  1.00 21.38           N  
ATOM   4074  CA  LEU B 152    -483.272 -74.950  89.672  1.00 25.70           C  
ATOM   4075  C   LEU B 152    -482.699 -75.838  88.583  1.00 27.72           C  
ATOM   4076  O   LEU B 152    -483.435 -76.456  87.822  1.00 26.54           O  
ATOM   4077  CB  LEU B 152    -483.854 -75.815  90.789  1.00 26.02           C  
ATOM   4078  CG  LEU B 152    -484.576 -75.068  91.906  1.00 25.08           C  
ATOM   4079  CD1 LEU B 152    -485.215 -76.063  92.880  1.00 27.37           C  
ATOM   4080  CD2 LEU B 152    -483.622 -74.118  92.636  1.00 25.97           C  
ATOM   4081  N   VAL B 153    -481.373 -75.904  88.514  1.00 29.59           N  
ATOM   4082  CA  VAL B 153    -480.703 -76.846  87.631  1.00 30.19           C  
ATOM   4083  C   VAL B 153    -479.756 -77.633  88.515  1.00 31.58           C  
ATOM   4084  O   VAL B 153    -478.707 -77.130  88.909  1.00 34.05           O  
ATOM   4085  CB  VAL B 153    -479.933 -76.150  86.491  1.00 29.47           C  
ATOM   4086  CG1 VAL B 153    -479.326 -77.182  85.558  1.00 32.21           C  
ATOM   4087  CG2 VAL B 153    -480.852 -75.227  85.718  1.00 28.12           C  
ATOM   4088  N   SER B 154    -480.142 -78.857  88.849  1.00 31.60           N  
ATOM   4089  CA  SER B 154    -479.475 -79.574  89.924  1.00 37.84           C  
ATOM   4090  C   SER B 154    -479.851 -81.046  89.946  1.00 34.50           C  
ATOM   4091  O   SER B 154    -480.314 -81.598  88.949  1.00 33.62           O  
ATOM   4092  CB  SER B 154    -479.827 -78.933  91.266  1.00 35.85           C  
ATOM   4093  OG  SER B 154    -479.181 -79.597  92.336  1.00 44.65           O  
ATOM   4094  N   GLN B 155    -479.647 -81.670  91.098  1.00 38.02           N  
ATOM   4095  CA  GLN B 155    -480.024 -83.057  91.292  1.00 41.19           C  
ATOM   4096  C   GLN B 155    -480.836 -83.198  92.572  1.00 40.08           C  
ATOM   4097  O   GLN B 155    -480.729 -82.393  93.501  1.00 39.97           O  
ATOM   4098  CB  GLN B 155    -478.788 -83.963  91.317  1.00 43.95           C  
ATOM   4099  CG  GLN B 155    -479.118 -85.444  91.271  1.00 48.61           C  
ATOM   4100  CD  GLN B 155    -477.979 -86.311  90.782  1.00 51.75           C  
ATOM   4101  OE1 GLN B 155    -476.893 -85.823  90.455  1.00 54.91           O  
ATOM   4102  NE2 GLN B 155    -478.226 -87.614  90.724  1.00 51.06           N  
ATOM   4103  N   VAL B 156    -481.681 -84.221  92.580  1.00 38.62           N  
ATOM   4104  CA  VAL B 156    -482.541 -84.549  93.710  1.00 38.99           C  
ATOM   4105  C   VAL B 156    -481.728 -84.732  94.999  1.00 41.99           C  
ATOM   4106  O   VAL B 156    -480.524 -85.013  94.959  1.00 39.42           O  
ATOM   4107  CB  VAL B 156    -483.370 -85.822  93.397  1.00 39.55           C  
ATOM   4108  CG1 VAL B 156    -484.248 -86.264  94.574  1.00 40.63           C  
ATOM   4109  CG2 VAL B 156    -484.235 -85.574  92.184  1.00 35.82           C  
ATOM   4110  N   ILE B 157    -482.382 -84.524  96.140  1.00 37.14           N  
ATOM   4111  CA  ILE B 157    -481.765 -84.777  97.446  1.00 43.79           C  
ATOM   4112  C   ILE B 157    -481.406 -86.255  97.623  1.00 42.89           C  
ATOM   4113  O   ILE B 157    -482.280 -87.111  97.737  1.00 44.33           O  
ATOM   4114  CB  ILE B 157    -482.687 -84.302  98.590  1.00 42.24           C  
ATOM   4115  CG1 ILE B 157    -482.771 -82.763  98.550  1.00 40.17           C  
ATOM   4116  CG2 ILE B 157    -482.206 -84.848  99.960  1.00 39.90           C  
ATOM   4117  CD1 ILE B 157    -483.679 -82.155  99.591  1.00 37.23           C  
ATOM   4118  N   ALA B 158    -480.108 -86.533  97.672  1.00 45.71           N  
ATOM   4119  CA  ALA B 158    -479.616 -87.907  97.653  1.00 46.22           C  
ATOM   4120  C   ALA B 158    -479.753 -88.600  99.001  1.00 46.15           C  
ATOM   4121  O   ALA B 158    -479.917 -89.817  99.075  1.00 46.97           O  
ATOM   4122  CB  ALA B 158    -478.168 -87.938  97.189  1.00 49.51           C  
ATOM   4123  N   GLN B 159    -479.653 -87.826 100.068  1.00 45.60           N  
ATOM   4124  CA  GLN B 159    -480.025 -88.327 101.378  1.00 45.86           C  
ATOM   4125  C   GLN B 159    -480.600 -87.209 102.238  1.00 44.77           C  
ATOM   4126  O   GLN B 159    -480.110 -86.078 102.230  1.00 47.21           O  
ATOM   4127  CB  GLN B 159    -478.840 -89.010 102.082  1.00 47.48           C  
ATOM   4128  CG  GLN B 159    -477.486 -88.348 101.922  1.00 53.47           C  
ATOM   4129  CD  GLN B 159    -476.418 -89.036 102.767  1.00 59.98           C  
ATOM   4130  OE1 GLN B 159    -476.545 -89.132 103.992  1.00 56.82           O  
ATOM   4131  NE2 GLN B 159    -475.370 -89.531 102.115  1.00 62.83           N  
ATOM   4132  N   PHE B 160    -481.654 -87.554 102.971  1.00 39.33           N  
ATOM   4133  CA  PHE B 160    -482.477 -86.601 103.701  1.00 35.14           C  
ATOM   4134  C   PHE B 160    -482.396 -86.882 105.192  1.00 37.37           C  
ATOM   4135  O   PHE B 160    -482.913 -87.890 105.680  1.00 38.18           O  
ATOM   4136  CB  PHE B 160    -483.927 -86.678 103.197  1.00 34.73           C  
ATOM   4137  CG  PHE B 160    -484.843 -85.635 103.774  1.00 32.79           C  
ATOM   4138  CD1 PHE B 160    -484.716 -84.301 103.410  1.00 34.14           C  
ATOM   4139  CD2 PHE B 160    -485.855 -85.992 104.654  1.00 30.28           C  
ATOM   4140  CE1 PHE B 160    -485.570 -83.342 103.936  1.00 24.99           C  
ATOM   4141  CE2 PHE B 160    -486.712 -85.042 105.177  1.00 31.29           C  
ATOM   4142  CZ  PHE B 160    -486.566 -83.708 104.816  1.00 26.08           C  
ATOM   4143  N   SER B 161    -481.740 -85.985 105.916  1.00 36.66           N  
ATOM   4144  CA  SER B 161    -481.423 -86.210 107.315  1.00 37.35           C  
ATOM   4145  C   SER B 161    -482.478 -85.651 108.278  1.00 40.81           C  
ATOM   4146  O   SER B 161    -482.794 -84.458 108.255  1.00 41.41           O  
ATOM   4147  CB  SER B 161    -480.055 -85.605 107.620  1.00 35.86           C  
ATOM   4148  OG  SER B 161    -479.896 -85.444 109.007  1.00 46.22           O  
ATOM   4149  N   VAL B 162    -483.004 -86.521 109.137  1.00 33.39           N  
ATOM   4150  CA  VAL B 162    -484.123 -86.183 110.021  1.00 31.35           C  
ATOM   4151  C   VAL B 162    -483.849 -86.596 111.458  1.00 38.35           C  
ATOM   4152  O   VAL B 162    -482.943 -87.392 111.700  1.00 41.87           O  
ATOM   4153  CB  VAL B 162    -485.427 -86.875 109.559  1.00 34.08           C  
ATOM   4154  CG1 VAL B 162    -485.807 -86.421 108.168  1.00 31.57           C  
ATOM   4155  CG2 VAL B 162    -485.258 -88.398 109.593  1.00 32.49           C  
ATOM   4156  N   PRO B 163    -484.622 -86.054 112.422  1.00 36.18           N  
ATOM   4157  CA  PRO B 163    -484.529 -86.564 113.794  1.00 36.93           C  
ATOM   4158  C   PRO B 163    -484.791 -88.067 113.848  1.00 39.24           C  
ATOM   4159  O   PRO B 163    -485.649 -88.553 113.114  1.00 33.95           O  
ATOM   4160  CB  PRO B 163    -485.626 -85.796 114.531  1.00 37.20           C  
ATOM   4161  CG  PRO B 163    -485.758 -84.517 113.771  1.00 38.75           C  
ATOM   4162  CD  PRO B 163    -485.511 -84.878 112.332  1.00 38.27           C  
ATOM   4163  N   GLY B 164    -484.063 -88.783 114.704  1.00 38.13           N  
ATOM   4164  CA  GLY B 164    -484.164 -90.229 114.778  1.00 36.02           C  
ATOM   4165  C   GLY B 164    -485.574 -90.764 114.938  1.00 36.33           C  
ATOM   4166  O   GLY B 164    -485.925 -91.793 114.352  1.00 38.44           O  
ATOM   4167  N   THR B 165    -486.385 -90.055 115.714  1.00 35.11           N  
ATOM   4168  CA  THR B 165    -487.766 -90.451 115.982  1.00 38.74           C  
ATOM   4169  C   THR B 165    -488.671 -90.399 114.744  1.00 36.06           C  
ATOM   4170  O   THR B 165    -489.772 -90.953 114.743  1.00 38.16           O  
ATOM   4171  CB  THR B 165    -488.392 -89.556 117.065  1.00 39.37           C  
ATOM   4172  OG1 THR B 165    -488.327 -88.185 116.647  1.00 40.83           O  
ATOM   4173  CG2 THR B 165    -487.640 -89.702 118.381  1.00 42.81           C  
ATOM   4174  N   LEU B 166    -488.214 -89.726 113.697  1.00 34.91           N  
ATOM   4175  CA  LEU B 166    -489.044 -89.545 112.512  1.00 31.28           C  
ATOM   4176  C   LEU B 166    -488.637 -90.463 111.365  1.00 35.42           C  
ATOM   4177  O   LEU B 166    -489.337 -90.545 110.358  1.00 31.65           O  
ATOM   4178  CB  LEU B 166    -488.989 -88.085 112.048  1.00 32.05           C  
ATOM   4179  CG  LEU B 166    -489.442 -87.013 113.046  1.00 30.11           C  
ATOM   4180  CD1 LEU B 166    -489.435 -85.631 112.386  1.00 31.50           C  
ATOM   4181  CD2 LEU B 166    -490.814 -87.321 113.635  1.00 32.18           C  
ATOM   4182  N   VAL B 167    -487.512 -91.158 111.518  1.00 34.22           N  
ATOM   4183  CA  VAL B 167    -486.924 -91.925 110.418  1.00 33.91           C  
ATOM   4184  C   VAL B 167    -487.866 -92.955 109.776  1.00 33.87           C  
ATOM   4185  O   VAL B 167    -487.989 -93.006 108.554  1.00 33.07           O  
ATOM   4186  CB  VAL B 167    -485.654 -92.666 110.882  1.00 36.90           C  
ATOM   4187  CG1 VAL B 167    -485.073 -93.491 109.740  1.00 37.58           C  
ATOM   4188  CG2 VAL B 167    -484.628 -91.674 111.401  1.00 36.25           C  
ATOM   4189  N   VAL B 168    -488.527 -93.766 110.596  1.00 36.51           N  
ATOM   4190  CA  VAL B 168    -489.372 -94.842 110.073  1.00 34.63           C  
ATOM   4191  C   VAL B 168    -490.570 -94.289 109.303  1.00 33.03           C  
ATOM   4192  O   VAL B 168    -490.877 -94.747 108.196  1.00 34.02           O  
ATOM   4193  CB  VAL B 168    -489.883 -95.763 111.201  1.00 40.36           C  
ATOM   4194  CG1 VAL B 168    -490.741 -96.872 110.625  1.00 36.51           C  
ATOM   4195  CG2 VAL B 168    -488.719 -96.343 111.988  1.00 42.48           C  
ATOM   4196  N   THR B 169    -491.234 -93.297 109.887  1.00 33.15           N  
ATOM   4197  CA  THR B 169    -492.396 -92.679 109.256  1.00 34.15           C  
ATOM   4198  C   THR B 169    -492.002 -92.019 107.935  1.00 32.36           C  
ATOM   4199  O   THR B 169    -492.713 -92.141 106.935  1.00 30.29           O  
ATOM   4200  CB  THR B 169    -493.063 -91.637 110.184  1.00 31.96           C  
ATOM   4201  OG1 THR B 169    -493.539 -92.286 111.366  1.00 34.73           O  
ATOM   4202  CG2 THR B 169    -494.246 -90.973 109.492  1.00 30.11           C  
ATOM   4203  N   VAL B 170    -490.868 -91.325 107.919  1.00 29.31           N  
ATOM   4204  CA  VAL B 170    -490.388 -90.740 106.675  1.00 27.34           C  
ATOM   4205  C   VAL B 170    -490.097 -91.842 105.660  1.00 29.08           C  
ATOM   4206  O   VAL B 170    -490.394 -91.697 104.478  1.00 28.33           O  
ATOM   4207  CB  VAL B 170    -489.141 -89.860 106.896  1.00 27.14           C  
ATOM   4208  CG1 VAL B 170    -488.623 -89.331 105.573  1.00 27.09           C  
ATOM   4209  CG2 VAL B 170    -489.480 -88.711 107.841  1.00 26.65           C  
ATOM   4210  N   GLN B 171    -489.558 -92.965 106.121  1.00 32.99           N  
ATOM   4211  CA  GLN B 171    -489.342 -94.102 105.221  1.00 35.35           C  
ATOM   4212  C   GLN B 171    -490.661 -94.646 104.679  1.00 31.96           C  
ATOM   4213  O   GLN B 171    -490.750 -95.021 103.507  1.00 33.41           O  
ATOM   4214  CB  GLN B 171    -488.564 -95.209 105.930  1.00 33.48           C  
ATOM   4215  CG  GLN B 171    -487.070 -94.968 105.905  1.00 35.33           C  
ATOM   4216  CD  GLN B 171    -486.331 -95.821 106.907  1.00 35.88           C  
ATOM   4217  OE1 GLN B 171    -486.909 -96.289 107.886  1.00 36.61           O  
ATOM   4218  NE2 GLN B 171    -485.042 -96.025 106.668  1.00 40.52           N  
ATOM   4219  N   GLU B 172    -491.680 -94.668 105.529  1.00 29.72           N  
ATOM   4220  CA  GLU B 172    -493.007 -95.102 105.110  1.00 33.38           C  
ATOM   4221  C   GLU B 172    -493.566 -94.186 104.033  1.00 32.90           C  
ATOM   4222  O   GLU B 172    -494.306 -94.633 103.154  1.00 31.14           O  
ATOM   4223  CB  GLU B 172    -493.966 -95.157 106.301  1.00 33.52           C  
ATOM   4224  CG  GLU B 172    -493.670 -96.276 107.282  1.00 38.67           C  
ATOM   4225  CD  GLU B 172    -493.760 -97.649 106.638  1.00 44.41           C  
ATOM   4226  OE1 GLU B 172    -494.709 -97.878 105.853  1.00 42.57           O  
ATOM   4227  OE2 GLU B 172    -492.879 -98.494 106.913  1.00 49.73           O  
ATOM   4228  N   MET B 173    -493.214 -92.901 104.095  1.00 30.78           N  
ATOM   4229  CA  MET B 173    -493.672 -91.961 103.080  1.00 29.03           C  
ATOM   4230  C   MET B 173    -493.016 -92.275 101.749  1.00 28.56           C  
ATOM   4231  O   MET B 173    -493.651 -92.199 100.703  1.00 28.21           O  
ATOM   4232  CB  MET B 173    -493.377 -90.514 103.488  1.00 29.58           C  
ATOM   4233  CG  MET B 173    -494.112 -90.091 104.728  1.00 28.16           C  
ATOM   4234  SD  MET B 173    -493.980 -88.315 105.033  1.00 32.52           S  
ATOM   4235  CE  MET B 173    -494.874 -87.667 103.620  1.00 28.85           C  
ATOM   4236  N   ILE B 174    -491.737 -92.625 101.795  1.00 27.69           N  
ATOM   4237  CA  ILE B 174    -491.037 -93.000 100.576  1.00 29.80           C  
ATOM   4238  C   ILE B 174    -491.767 -94.183  99.941  1.00 33.28           C  
ATOM   4239  O   ILE B 174    -492.107 -94.164  98.751  1.00 29.33           O  
ATOM   4240  CB  ILE B 174    -489.569 -93.375 100.856  1.00 35.34           C  
ATOM   4241  CG1 ILE B 174    -488.798 -92.154 101.375  1.00 37.00           C  
ATOM   4242  CG2 ILE B 174    -488.920 -93.950  99.602  1.00 34.66           C  
ATOM   4243  CD1 ILE B 174    -488.679 -91.035 100.363  1.00 33.75           C  
ATOM   4244  N   LYS B 175    -492.036 -95.188 100.765  1.00 30.87           N  
ATOM   4245  CA  LYS B 175    -492.765 -96.375 100.321  1.00 32.81           C
[truncated: 177,229 more chars]
