# Supplementary material for: Using structure prediction of negative sense RNA virus nucleoproteins to assess evolutionary relationships
Source: bioRxiv. 2024 May 22:2024.02.16.580771. Originally published 2024 Feb 17. Preprint. [Version 2] doi: 10.1101/2024.02.16.580771 (PMC10888975; doi:10.1101/2024.02.16.580771)
Supplement: Supplement 3 — Supplementary File 1: Initial Dataset NP PDBs (.pdb files) [file media-3.zip › Initial Dataset NP PDBs/5FVA.pdb]

HEADER    VIRAL PROTEIN                           03-FEB-16   5FVA              
TITLE     TOSCANA VIRUS NUCLEOCAPSID PROTEIN                                    
COMPND    MOL_ID: 1;                                                            
COMPND   2 MOLECULE: NUCLEOPROTEIN;                                             
COMPND   3 CHAIN: A, B, C, D, E, F;                                             
COMPND   4 SYNONYM: NUCLEOCAPSID PROTEIN, PROTEIN N, TOSCANA VIRUS NUCLEOCPSIDE 
COMPND   5 PROTEIN;                                                             
COMPND   6 ENGINEERED: YES                                                      
SOURCE    MOL_ID: 1;                                                            
SOURCE   2 ORGANISM_SCIENTIFIC: TOSCANA VIRUS;                                  
SOURCE   3 ORGANISM_TAXID: 11590;                                               
SOURCE   4 EXPRESSION_SYSTEM: ESCHERICHIA COLI;                                 
SOURCE   5 EXPRESSION_SYSTEM_TAXID: 562                                         
KEYWDS    VIRAL PROTEIN, TOSCANA VIRUS, NUCLEOCAPSIDE, NUCLEOPROTEIN,           
KEYWDS   2 PHLEBOVIRUS, RNA VIRUS, BUNYAVIRIDAE                                 
EXPDTA    X-RAY DIFFRACTION                                                     
AUTHOR    A.BAKLOUTI,M.SEVAJOL,A.GOULET,J.LICHIERE,F.FERRON,B.CANARD,           
AUTHOR   2 R.N.CHARREL,B.COUTARD,N.PAPAGEORGIOU                                 
REVDAT   4   23-AUG-17 5FVA    1       JRNL                                     
REVDAT   3   09-AUG-17 5FVA    1       JRNL                                     
REVDAT   2   16-MAR-16 5FVA    1       JRNL                                     
REVDAT   1   09-MAR-16 5FVA    0                                                
JRNL        AUTH   A.BAKLOUTI,A.GOULET,J.LICHIERE,B.CANARD,R.N.CHARREL,         
JRNL        AUTH 2 F.FERRON,B.COUTARD,N.PAPAGEORGIOU                            
JRNL        TITL   TOSCANA VIRUS NUCLEOPROTEIN OLIGOMER ORGANIZATION OBSERVED   
JRNL        TITL 2 IN SOLUTION.                                                 
JRNL        REF    ACTA CRYSTALLOGR D STRUCT     V.  73   650 2017              
JRNL        REF  2 BIOL                                                         
JRNL        REFN                   ISSN 2059-7983                               
JRNL        PMID   28777080                                                     
JRNL        DOI    10.1107/S2059798317008774                                    
REMARK   2                                                                      
REMARK   2 RESOLUTION.    3.70 ANGSTROMS.                                       
REMARK   3                                                                      
REMARK   3 REFINEMENT.                                                          
REMARK   3   PROGRAM     : PHENIX (PHENIX.REFINE: 1.9_1692)                     
REMARK   3   AUTHORS     : PAUL ADAMS,PAVEL AFONINE,VINCENT CHEN,IAN            
REMARK   3               : DAVIS,KRESHNA GOPAL,RALF GROSSE-KUNSTLEVE,           
REMARK   3               : LI-WEI HUNG,ROBERT IMMORMINO,TOM IOERGER,            
REMARK   3               : AIRLIE MCCOY,ERIK MCKEE,NIGEL MORIARTY,              
REMARK   3               : REETAL PAI,RANDY READ,JANE RICHARDSON,               
REMARK   3               : DAVID RICHARDSON,TOD ROMO,JIM SACCHETTINI,           
REMARK   3               : NICHOLAS SAUTER,JACOB SMITH,LAURENT                  
REMARK   3               : STORONI,TOM TERWILLIGER,PETER ZWART                  
REMARK   3                                                                      
REMARK   3    REFINEMENT TARGET : TWIN_LSQ_F                                    
REMARK   3                                                                      
REMARK   3  DATA USED IN REFINEMENT.                                            
REMARK   3   RESOLUTION RANGE HIGH (ANGSTROMS) : 3.70                           
REMARK   3   RESOLUTION RANGE LOW  (ANGSTROMS) : 48.22                          
REMARK   3   MIN(FOBS/SIGMA_FOBS)              : 1.360                          
REMARK   3   COMPLETENESS FOR RANGE        (%) : 100.0                          
REMARK   3   NUMBER OF REFLECTIONS             : 32686                          
REMARK   3                                                                      
REMARK   3  FIT TO DATA USED IN REFINEMENT.                                     
REMARK   3   R VALUE     (WORKING + TEST SET) : 0.234                           
REMARK   3   R VALUE            (WORKING SET) : 0.228                           
REMARK   3   FREE R VALUE                     : 0.271                           
REMARK   3   FREE R VALUE TEST SET SIZE   (%) : 10.030                          
REMARK   3   FREE R VALUE TEST SET COUNT      : 3277                            
REMARK   3                                                                      
REMARK   3  FIT TO DATA USED IN REFINEMENT (IN BINS).                           
REMARK   3   BIN  RESOLUTION RANGE  COMPL.    NWORK NFREE   RWORK  RFREE        
REMARK   3     1 43.0562 - 10.0035    0.90     1479   165  0.1980 0.2206        
REMARK   3     2 10.0035 -  7.9564    0.90     1474   158  0.1853 0.1742        
REMARK   3     3  7.9564 -  6.9555    0.90     1480   164  0.2155 0.2876        
REMARK   3     4  6.9555 -  6.3217    0.89     1467   174  0.2235 0.2216        
REMARK   3     5  6.3217 -  5.8698    0.90     1483   162  0.2423 0.2369        
REMARK   3     6  5.8698 -  5.5244    0.90     1454   167  0.2336 0.2670        
REMARK   3     7  5.5244 -  5.2483    0.90     1468   164  0.2343 0.3030        
REMARK   3     8  5.2483 -  5.0202    0.90     1461   158  0.2566 0.3849        
REMARK   3     9  5.0202 -  4.8272    0.90     1498   160  0.2476 0.3200        
REMARK   3    10  4.8272 -  4.6608    0.90     1477   170  0.2484 0.3046        
REMARK   3    11  4.6608 -  4.5152    0.90     1456   166  0.2290 0.3062        
REMARK   3    12  4.5152 -  4.3863    0.90     1459   160  0.2325 0.2989        
REMARK   3    13  4.3863 -  4.2709    0.90     1438   162  0.2506 0.3006        
REMARK   3    14  4.2709 -  4.1668    0.90     1501   172  0.2587 0.3347        
REMARK   3    15  4.1668 -  4.0722    0.90     1496   170  0.2575 0.3039        
REMARK   3    16  4.0722 -  3.9856    0.90     1438   160  0.2593 0.3247        
REMARK   3    17  3.9856 -  3.9059    0.90     1474   160  0.2750 0.3088        
REMARK   3    18  3.9059 -  3.8322    0.90     1513   162  0.2667 0.3588        
REMARK   3    19  3.8322 -  3.7638    0.90     1433   159  0.2813 0.3115        
REMARK   3    20  3.7638 -  3.7001    0.90     1450   164  0.2723 0.3501        
REMARK   3                                                                      
REMARK   3  BULK SOLVENT MODELLING.                                             
REMARK   3   METHOD USED        : FLAT BULK SOLVENT MODEL                       
REMARK   3   SOLVENT RADIUS     : 1.11                                          
REMARK   3   SHRINKAGE RADIUS   : 0.90                                          
REMARK   3   K_SOL              : 0.00                                          
REMARK   3   B_SOL              : 0.00                                          
REMARK   3                                                                      
REMARK   3  ERROR ESTIMATES.                                                    
REMARK   3   COORDINATE ERROR (MAXIMUM-LIKELIHOOD BASED)     : NULL             
REMARK   3   PHASE ERROR (DEGREES, MAXIMUM-LIKELIHOOD BASED) : 26.320           
REMARK   3                                                                      
REMARK   3  B VALUES.                                                           
REMARK   3   FROM WILSON PLOT           (A**2) : NULL                           
REMARK   3   MEAN B VALUE      (OVERALL, A**2) : NULL                           
REMARK   3   OVERALL ANISOTROPIC B VALUE.                                       
REMARK   3    B11 (A**2) : NULL                                                 
REMARK   3    B22 (A**2) : NULL                                                 
REMARK   3    B33 (A**2) : NULL                                                 
REMARK   3    B12 (A**2) : NULL                                                 
REMARK   3    B13 (A**2) : NULL                                                 
REMARK   3    B23 (A**2) : NULL                                                 
REMARK   3                                                                      
REMARK   3  TWINNING INFORMATION.                                               
REMARK   3   FRACTION: 0.4600                                                   
REMARK   3   OPERATOR: H,-H-K,-L                                                
REMARK   3                                                                      
REMARK   3  DEVIATIONS FROM IDEAL VALUES.                                       
REMARK   3                 RMSD          COUNT                                  
REMARK   3   BOND      :  0.007           9771                                  
REMARK   3   ANGLE     :  1.477          13449                                  
REMARK   3   CHIRALITY :  0.057           1691                                  
REMARK   3   PLANARITY :  0.009           1771                                  
REMARK   3   DIHEDRAL  : 13.075           3027                                  
REMARK   3                                                                      
REMARK   3  TLS DETAILS                                                         
REMARK   3   NUMBER OF TLS GROUPS  : NULL                                       
REMARK   3                                                                      
REMARK   3  NCS DETAILS                                                         
REMARK   3   NUMBER OF NCS GROUPS : 1                                           
REMARK   3   NCS GROUP : 1                                                      
REMARK   3                                                                      
REMARK   3  OTHER REFINEMENT REMARKS: NULL                                      
REMARK   4                                                                      
REMARK   4 5FVA COMPLIES WITH FORMAT V. 3.30, 13-JUL-11                         
REMARK 100                                                                      
REMARK 100 THIS ENTRY HAS BEEN PROCESSED BY PDBE ON 03-FEB-16.                  
REMARK 100 THE DEPOSITION ID IS D_1290065813.                                   
REMARK 200                                                                      
REMARK 200 EXPERIMENTAL DETAILS                                                 
REMARK 200  EXPERIMENT TYPE                : X-RAY DIFFRACTION                  
REMARK 200  DATE OF DATA COLLECTION        : 30-JAN-15                          
REMARK 200  TEMPERATURE           (KELVIN) : 110                                
REMARK 200  PH                             : NULL                               
REMARK 200  NUMBER OF CRYSTALS USED        : NULL                               
REMARK 200                                                                      
REMARK 200  SYNCHROTRON              (Y/N) : Y                                  
REMARK 200  RADIATION SOURCE               : ESRF                               
REMARK 200  BEAMLINE                       : MASSIF-3                           
REMARK 200  X-RAY GENERATOR MODEL          : NULL                               
REMARK 200  MONOCHROMATIC OR LAUE    (M/L) : M                                  
REMARK 200  WAVELENGTH OR RANGE        (A) : 0.96500                            
REMARK 200  MONOCHROMATOR                  : NULL                               
REMARK 200  OPTICS                         : NULL                               
REMARK 200                                                                      
REMARK 200  DETECTOR TYPE                  : PIXEL                              
REMARK 200  DETECTOR MANUFACTURER          : EIGER 4M                           
REMARK 200  INTENSITY-INTEGRATION SOFTWARE : NULL                               
REMARK 200  DATA SCALING SOFTWARE          : NULL                               
REMARK 200                                                                      
REMARK 200  NUMBER OF UNIQUE REFLECTIONS   : 18291                              
REMARK 200  RESOLUTION RANGE HIGH      (A) : 3.700                              
REMARK 200  RESOLUTION RANGE LOW       (A) : 48.220                             
REMARK 200  REJECTION CRITERIA  (SIGMA(I)) : 2.000                              
REMARK 200                                                                      
REMARK 200 OVERALL.                                                             
REMARK 200  COMPLETENESS FOR RANGE     (%) : 100.0                              
REMARK 200  DATA REDUNDANCY                : 9.500                              
REMARK 200  R MERGE                    (I) : 0.21000                            
REMARK 200  R SYM                      (I) : NULL                               
REMARK 200  <I/SIGMA(I)> FOR THE DATA SET  : 10.4800                            
REMARK 200                                                                      
REMARK 200 IN THE HIGHEST RESOLUTION SHELL.                                     
REMARK 200  HIGHEST RESOLUTION SHELL, RANGE HIGH (A) : 3.60                     
REMARK 200  HIGHEST RESOLUTION SHELL, RANGE LOW  (A) : 3.73                     
REMARK 200  COMPLETENESS FOR SHELL     (%) : 100.0                              
REMARK 200  DATA REDUNDANCY IN SHELL       : 9.60                               
REMARK 200  R MERGE FOR SHELL          (I) : 1.23000                            
REMARK 200  R SYM FOR SHELL            (I) : NULL                               
REMARK 200  <I/SIGMA(I)> FOR SHELL         : 1.990                              
REMARK 200                                                                      
REMARK 200 DIFFRACTION PROTOCOL: SINGLE WAVELENGTH                              
REMARK 200 METHOD USED TO DETERMINE THE STRUCTURE: MOLECULAR REPLACEMENT        
REMARK 200 SOFTWARE USED: PHENIX                                                
REMARK 200 STARTING MODEL: PDB MODEL 4CSG                                       
REMARK 200                                                                      
REMARK 200 REMARK: NONE                                                         
REMARK 280                                                                      
REMARK 280 CRYSTAL                                                              
REMARK 280 SOLVENT CONTENT, VS   (%): 46.90                                     
REMARK 280 MATTHEWS COEFFICIENT, VM (ANGSTROMS**3/DA): 2.31                     
REMARK 280                                                                      
REMARK 280 CRYSTALLIZATION CONDITIONS: NULL                                     
REMARK 290                                                                      
REMARK 290 CRYSTALLOGRAPHIC SYMMETRY                                            
REMARK 290 SYMMETRY OPERATORS FOR SPACE GROUP: P 6                              
REMARK 290                                                                      
REMARK 290      SYMOP   SYMMETRY                                                
REMARK 290     NNNMMM   OPERATOR                                                
REMARK 290       1555   X,Y,Z                                                   
REMARK 290       2555   -Y,X-Y,Z                                                
REMARK 290       3555   -X+Y,-X,Z                                               
REMARK 290       4555   -X,-Y,Z                                                 
REMARK 290       5555   Y,-X+Y,Z                                                
REMARK 290       6555   X-Y,X,Z                                                 
REMARK 290                                                                      
REMARK 290     WHERE NNN -> OPERATOR NUMBER                                     
REMARK 290           MMM -> TRANSLATION VECTOR                                  
REMARK 290                                                                      
REMARK 290 CRYSTALLOGRAPHIC SYMMETRY TRANSFORMATIONS                            
REMARK 290 THE FOLLOWING TRANSFORMATIONS OPERATE ON THE ATOM/HETATM             
REMARK 290 RECORDS IN THIS ENTRY TO PRODUCE CRYSTALLOGRAPHICALLY                
REMARK 290 RELATED MOLECULES.                                                   
REMARK 290   SMTRY1   1  1.000000  0.000000  0.000000        0.00000            
REMARK 290   SMTRY2   1  0.000000  1.000000  0.000000        0.00000            
REMARK 290   SMTRY3   1  0.000000  0.000000  1.000000        0.00000            
REMARK 290   SMTRY1   2 -0.500000 -0.866025  0.000000        0.00000            
REMARK 290   SMTRY2   2  0.866025 -0.500000  0.000000        0.00000            
REMARK 290   SMTRY3   2  0.000000  0.000000  1.000000        0.00000            
REMARK 290   SMTRY1   3 -0.500000  0.866025  0.000000        0.00000            
REMARK 290   SMTRY2   3 -0.866025 -0.500000  0.000000        0.00000            
REMARK 290   SMTRY3   3  0.000000  0.000000  1.000000        0.00000            
REMARK 290   SMTRY1   4 -1.000000  0.000000  0.000000        0.00000            
REMARK 290   SMTRY2   4  0.000000 -1.000000  0.000000        0.00000            
REMARK 290   SMTRY3   4  0.000000  0.000000  1.000000        0.00000            
REMARK 290   SMTRY1   5  0.500000  0.866025  0.000000        0.00000            
REMARK 290   SMTRY2   5 -0.866025  0.500000  0.000000        0.00000            
REMARK 290   SMTRY3   5  0.000000  0.000000  1.000000        0.00000            
REMARK 290   SMTRY1   6  0.500000 -0.866025  0.000000        0.00000            
REMARK 290   SMTRY2   6  0.866025  0.500000  0.000000        0.00000            
REMARK 290   SMTRY3   6  0.000000  0.000000  1.000000        0.00000            
REMARK 290                                                                      
REMARK 290 REMARK: NULL                                                         
REMARK 300                                                                      
REMARK 300 BIOMOLECULE: 1, 2, 3, 4                                              
REMARK 300 SEE REMARK 350 FOR THE AUTHOR PROVIDED AND/OR PROGRAM                
REMARK 300 GENERATED ASSEMBLY INFORMATION FOR THE STRUCTURE IN                  
REMARK 300 THIS ENTRY. THE REMARK MAY ALSO PROVIDE INFORMATION ON               
REMARK 300 BURIED SURFACE AREA.                                                 
REMARK 350                                                                      
REMARK 350 COORDINATES FOR A COMPLETE MULTIMER REPRESENTING THE KNOWN           
REMARK 350 BIOLOGICALLY SIGNIFICANT OLIGOMERIZATION STATE OF THE                
REMARK 350 MOLECULE CAN BE GENERATED BY APPLYING BIOMT TRANSFORMATIONS          
REMARK 350 GIVEN BELOW.  BOTH NON-CRYSTALLOGRAPHIC AND                          
REMARK 350 CRYSTALLOGRAPHIC OPERATIONS ARE GIVEN.                               
REMARK 350                                                                      
REMARK 350 BIOMOLECULE: 1                                                       
REMARK 350 AUTHOR DETERMINED BIOLOGICAL UNIT: HEXAMERIC                         
REMARK 350 SOFTWARE DETERMINED QUATERNARY STRUCTURE: HEXAMERIC                  
REMARK 350 SOFTWARE USED: PISA                                                  
REMARK 350 TOTAL BURIED SURFACE AREA: 20010 ANGSTROM**2                         
REMARK 350 SURFACE AREA OF THE COMPLEX: 72570 ANGSTROM**2                       
REMARK 350 CHANGE IN SOLVENT FREE ENERGY: -171.4 KCAL/MOL                       
REMARK 350 APPLY THE FOLLOWING TO CHAINS: C                                     
REMARK 350   BIOMT1   1  1.000000  0.000000  0.000000        0.00000            
REMARK 350   BIOMT2   1  0.000000  1.000000  0.000000        0.00000            
REMARK 350   BIOMT3   1  0.000000  0.000000  1.000000        0.00000            
REMARK 350   BIOMT1   2 -0.500000  0.866025  0.000000     -523.84500            
REMARK 350   BIOMT2   2 -0.866025 -0.500000  0.000000        0.00000            
REMARK 350   BIOMT3   2  0.000000  0.000000  1.000000        0.00000            
REMARK 350   BIOMT1   3  0.500000 -0.866025  0.000000        0.00000            
REMARK 350   BIOMT2   3  0.866025  0.500000  0.000000      302.44205            
REMARK 350   BIOMT3   3  0.000000  0.000000  1.000000        0.00000            
REMARK 350   BIOMT1   4 -1.000000  0.000000  0.000000     -523.84500            
REMARK 350   BIOMT2   4  0.000000 -1.000000  0.000000      302.44205            
REMARK 350   BIOMT3   4  0.000000  0.000000  1.000000        0.00000            
REMARK 350   BIOMT1   5 -0.500000 -0.866025  0.000000     -261.92250            
REMARK 350   BIOMT2   5  0.866025 -0.500000  0.000000      453.66308            
REMARK 350   BIOMT3   5  0.000000  0.000000  1.000000        0.00000            
REMARK 350   BIOMT1   6  0.500000  0.866025  0.000000     -261.92250            
REMARK 350   BIOMT2   6 -0.866025  0.500000  0.000000     -151.22103            
REMARK 350   BIOMT3   6  0.000000  0.000000  1.000000        0.00000            
REMARK 350                                                                      
REMARK 350 BIOMOLECULE: 2                                                       
REMARK 350 AUTHOR DETERMINED BIOLOGICAL UNIT: HEXAMERIC                         
REMARK 350 SOFTWARE DETERMINED QUATERNARY STRUCTURE: HEXAMERIC                  
REMARK 350 SOFTWARE USED: PISA                                                  
REMARK 350 TOTAL BURIED SURFACE AREA: 14270 ANGSTROM**2                         
REMARK 350 SURFACE AREA OF THE COMPLEX: 71690 ANGSTROM**2                       
REMARK 350 CHANGE IN SOLVENT FREE ENERGY: -142.8 KCAL/MOL                       
REMARK 350 APPLY THE FOLLOWING TO CHAINS: A, B                                  
REMARK 350   BIOMT1   1  1.000000  0.000000  0.000000        0.00000            
REMARK 350   BIOMT2   1  0.000000  1.000000  0.000000        0.00000            
REMARK 350   BIOMT3   1  0.000000  0.000000  1.000000        0.00000            
REMARK 350   BIOMT1   2 -0.500000 -0.866025  0.000000     -174.61500            
REMARK 350   BIOMT2   2  0.866025 -0.500000  0.000000      604.88410            
REMARK 350   BIOMT3   2  0.000000  0.000000  1.000000        0.00000            
REMARK 350   BIOMT1   3 -0.500000  0.866025  0.000000     -611.15250            
REMARK 350   BIOMT2   3 -0.866025 -0.500000  0.000000      151.22103            
REMARK 350   BIOMT3   3  0.000000  0.000000  1.000000        0.00000            
REMARK 350                                                                      
REMARK 350 BIOMOLECULE: 3                                                       
REMARK 350 AUTHOR DETERMINED BIOLOGICAL UNIT: HEXAMERIC                         
REMARK 350 SOFTWARE DETERMINED QUATERNARY STRUCTURE: HEXAMERIC                  
REMARK 350 SOFTWARE USED: PISA                                                  
REMARK 350 TOTAL BURIED SURFACE AREA: 9030 ANGSTROM**2                          
REMARK 350 SURFACE AREA OF THE COMPLEX: 73820 ANGSTROM**2                       
REMARK 350 CHANGE IN SOLVENT FREE ENERGY: -85.4 KCAL/MOL                        
REMARK 350 APPLY THE FOLLOWING TO CHAINS: D                                     
REMARK 350   BIOMT1   1  1.000000  0.000000  0.000000        0.00000            
REMARK 350   BIOMT2   1  0.000000  1.000000  0.000000        0.00000            
REMARK 350   BIOMT3   1  0.000000  0.000000  1.000000        0.00000            
REMARK 350   BIOMT1   2 -0.500000  0.866025  0.000000     -523.84500            
REMARK 350   BIOMT2   2 -0.866025 -0.500000  0.000000        0.00000            
REMARK 350   BIOMT3   2  0.000000  0.000000  1.000000        0.00000            
REMARK 350   BIOMT1   3 -1.000000  0.000000  0.000000     -523.84500            
REMARK 350   BIOMT2   3  0.000000 -1.000000  0.000000      302.44205            
REMARK 350   BIOMT3   3  0.000000  0.000000  1.000000        0.00000            
REMARK 350   BIOMT1   4  0.500000 -0.866025  0.000000        0.00000            
REMARK 350   BIOMT2   4  0.866025  0.500000  0.000000      302.44205            
REMARK 350   BIOMT3   4  0.000000  0.000000  1.000000        0.00000            
REMARK 350   BIOMT1   5 -0.500000 -0.866025  0.000000     -261.92250            
REMARK 350   BIOMT2   5  0.866025 -0.500000  0.000000      453.66308            
REMARK 350   BIOMT3   5  0.000000  0.000000  1.000000        0.00000            
REMARK 350   BIOMT1   6  0.500000  0.866025  0.000000     -261.92250            
REMARK 350   BIOMT2   6 -0.866025  0.500000  0.000000     -151.22103            
REMARK 350   BIOMT3   6  0.000000  0.000000  1.000000        0.00000            
REMARK 350                                                                      
REMARK 350 BIOMOLECULE: 4                                                       
REMARK 350 AUTHOR DETERMINED BIOLOGICAL UNIT: HEXAMERIC                         
REMARK 350 SOFTWARE DETERMINED QUATERNARY STRUCTURE: HEXAMERIC                  
REMARK 350 SOFTWARE USED: PISA                                                  
REMARK 350 TOTAL BURIED SURFACE AREA: 9530 ANGSTROM**2                          
REMARK 350 SURFACE AREA OF THE COMPLEX: 75670 ANGSTROM**2                       
REMARK 350 CHANGE IN SOLVENT FREE ENERGY: -103.2 KCAL/MOL                       
REMARK 350 APPLY THE FOLLOWING TO CHAINS: E, F                                  
REMARK 350   BIOMT1   1  1.000000  0.000000  0.000000        0.00000            
REMARK 350   BIOMT2   1  0.000000  1.000000  0.000000        0.00000            
REMARK 350   BIOMT3   1  0.000000  0.000000  1.000000        0.00000            
REMARK 350   BIOMT1   2 -0.500000 -0.866025  0.000000     -174.61500            
REMARK 350   BIOMT2   2  0.866025 -0.500000  0.000000      604.88410            
REMARK 350   BIOMT3   2  0.000000  0.000000  1.000000        0.00000            
REMARK 350   BIOMT1   3 -0.500000  0.866025  0.000000     -611.15250            
REMARK 350   BIOMT2   3 -0.866025 -0.500000  0.000000      151.22103            
REMARK 350   BIOMT3   3  0.000000  0.000000  1.000000        0.00000            
REMARK 465                                                                      
REMARK 465 MISSING RESIDUES                                                     
REMARK 465 THE FOLLOWING RESIDUES WERE NOT LOCATED IN THE                       
REMARK 465 EXPERIMENT. (M=MODEL NUMBER; RES=RESIDUE NAME; C=CHAIN               
REMARK 465 IDENTIFIER; SSSEQ=SEQUENCE NUMBER; I=INSERTION CODE.)                
REMARK 465                                                                      
REMARK 465   M RES C SSSEQI                                                     
REMARK 465     GLY A     1                                                      
REMARK 465     SER A     2                                                      
REMARK 465     ASP A     3                                                      
REMARK 465     GLY A   252                                                      
REMARK 465     LYS A   253                                                      
REMARK 465     GLY B     1                                                      
REMARK 465     SER B     2                                                      
REMARK 465     ASP B     3                                                      
REMARK 465     SER B    17                                                      
REMARK 465     ALA B    18                                                      
REMARK 465     ASP B    19                                                      
REMARK 465     SER B    20                                                      
REMARK 465     GLY B    21                                                      
REMARK 465     THR B    22                                                      
REMARK 465     ILE B    23                                                      
REMARK 465     ASN B    24                                                      
REMARK 465     GLY B   252                                                      
REMARK 465     LYS B   253                                                      
REMARK 465     GLY C     1                                                      
REMARK 465     SER C     2                                                      
REMARK 465     ASP C     3                                                      
REMARK 465     GLY C   252                                                      
REMARK 465     LYS C   253                                                      
REMARK 465     GLY D     1                                                      
REMARK 465     SER D     2                                                      
REMARK 465     ASP D     3                                                      
REMARK 465     GLU D     4                                                      
REMARK 465     ASN D     5                                                      
REMARK 465     TYR D     6                                                      
REMARK 465     ARG D     7                                                      
REMARK 465     ASP D     8                                                      
REMARK 465     ILE D     9                                                      
REMARK 465     ALA D    10                                                      
REMARK 465     GLY D   252                                                      
REMARK 465     LYS D   253                                                      
REMARK 465     GLY E     1                                                      
REMARK 465     SER E     2                                                      
REMARK 465     ASP E     3                                                      
REMARK 465     GLU E     4                                                      
REMARK 465     ASN E     5                                                      
REMARK 465     TYR E     6                                                      
REMARK 465     ARG E     7                                                      
REMARK 465     ASP E     8                                                      
REMARK 465     ILE E     9                                                      
REMARK 465     ALA E    10                                                      
REMARK 465     LEU E    11                                                      
REMARK 465     ALA E    12                                                      
REMARK 465     PHE E    13                                                      
REMARK 465     LEU E    14                                                      
REMARK 465     ASP E    15                                                      
REMARK 465     GLU E    16                                                      
REMARK 465     SER E    17                                                      
REMARK 465     ALA E    18                                                      
REMARK 465     ASP E    19                                                      
REMARK 465     SER E    20                                                      
REMARK 465     GLY E    21                                                      
REMARK 465     THR E    22                                                      
REMARK 465     ILE E    23                                                      
REMARK 465     ASN E    24                                                      
REMARK 465     GLY E   252                                                      
REMARK 465     LYS E   253                                                      
REMARK 465     GLY F     1                                                      
REMARK 465     SER F     2                                                      
REMARK 465     ASP F     3                                                      
REMARK 465     GLY F   252                                                      
REMARK 465     LYS F   253                                                      
REMARK 470                                                                      
REMARK 470 MISSING ATOM                                                         
REMARK 470 THE FOLLOWING RESIDUES HAVE MISSING ATOMS (M=MODEL NUMBER;           
REMARK 470 RES=RESIDUE NAME; C=CHAIN IDENTIFIER; SSEQ=SEQUENCE NUMBER;          
REMARK 470 I=INSERTION CODE):                                                   
REMARK 470   M RES CSSEQI  ATOMS                                                
REMARK 470     GLU A   4    CG   CD   OE1  OE2                                  
REMARK 470     ASN A   5    CG   OD1  ND2                                       
REMARK 470     TYR A   6    CG   CD1  CD2  CE1  CE2  CZ   OH                    
REMARK 470     ARG A   7    CG   CD   NE   CZ   NH1  NH2                        
REMARK 470     ASP A  15    CG   OD1  OD2                                       
REMARK 470     GLU A  16    CG   CD   OE1  OE2                                  
REMARK 470     SER A  17    OG                                                  
REMARK 470     ASP A  19    CG   OD1  OD2                                       
REMARK 470     LYS A  38    CG   CD   CE   NZ                                   
REMARK 470     GLN A  42    CG   CD   OE1  NE2                                  
REMARK 470     GLU A  46    CG   CD   OE1  OE2                                  
REMARK 470     ARG A  47    CG   CD   NE   CZ   NH1  NH2                        
REMARK 470     ARG A  53    CG   CD   NE   CZ   NH1  NH2                        
REMARK 470     LYS A  56    CG   CD   CE   NZ                                   
REMARK 470     LYS A  57    CG   CD   CE   NZ                                   
REMARK 470     LYS A  60    CG   CD   CE   NZ                                   
REMARK 470     MET A  61    CG   SD   CE                                        
REMARK 470     MET A  62    CG   SD   CE                                        
REMARK 470     LEU A  67    CG   CD1  CD2                                       
REMARK 470     LYS A  72    CG   CD   CE   NZ                                   
REMARK 470     GLU A  74    CG   CD   OE1  OE2                                  
REMARK 470     MET A  76    CG   SD   CE                                        
REMARK 470     LYS A  78    CG   CD   CE   NZ                                   
REMARK 470     GLU A  82    CG   CD   OE1  OE2                                  
REMARK 470     LYS A  83    CG   CD   CE   NZ                                   
REMARK 470     LEU A  91    CG   CD1  CD2                                       
REMARK 470     LYS A  98    CG   CD   CE   NZ                                   
REMARK 470     GLU A  99    CG   CD   OE1  OE2                                  
REMARK 470     ARG A 104    CG   CD   NE   CZ   NH1  NH2                        
REMARK 470     ILE A 107    CG1  CG2  CD1                                       
REMARK 470     ARG A 111    CG   CD   NE   CZ   NH1  NH2                        
REMARK 470     GLN A 122    CG   CD   OE1  NE2                                  
REMARK 470     LEU A 124    CG   CD1  CD2                                       
REMARK 470     ARG A 125    CG   CD   NE   CZ   NH1  NH2                        
REMARK 470     MET A 138    CG   SD   CE                                        
REMARK 470     ARG A 148    CG   CD   NE   CZ   NH1  NH2                        
REMARK 470     MET A 150    CG   SD   CE                                        
REMARK 470     MET A 151    CG   SD   CE                                        
REMARK 470     HIS A 175    CG   ND1  CD2  CE1  NE2                             
REMARK 470     LYS A 184    CG   CD   CE   NZ                                   
REMARK 470     ARG A 191    CG   CD   NE   CZ   NH1  NH2                        
REMARK 470     LYS A 204    CG   CD   CE   NZ                                   
REMARK 470     ARG A 213    NE   CZ   NH1  NH2                                  
REMARK 470     ARG A 217    CG   CD   NE   CZ   NH1  NH2                        
REMARK 470     LYS A 221    CG   CD   CE   NZ                                   
REMARK 470     LYS A 222    CG   CD   CE   NZ                                   
REMARK 470     ARG A 242    CG   CD   NE   CZ   NH1  NH2                        
REMARK 470     GLU A 245    CG   CD   OE1  OE2                                  
REMARK 470     LYS A 246    CG   CD   CE   NZ                                   
REMARK 470     ARG A 248    CG   CD   NE   CZ   NH1  NH2                        
REMARK 470     GLU B   4    CG   CD   OE1  OE2                                  
REMARK 470     ARG B   7    CG   CD   NE   CZ   NH1  NH2                        
REMARK 470     GLU B  16    CG   CD   OE1  OE2                                  
REMARK 470     GLU B  29    CG   CD   OE1  OE2                                  
REMARK 470     TYR B  32    CG   CD1  CD2  CE1  CE2  CZ   OH                    
REMARK 470     GLN B  33    CG   CD   OE1  NE2                                  
REMARK 470     ASP B  36    CG   OD1  OD2                                       
REMARK 470     LYS B  38    CG   CD   CE   NZ                                   
REMARK 470     ARG B  39    CG   CD   NE   CZ   NH1  NH2                        
REMARK 470     LYS B  45    CG   CD   CE   NZ                                   
REMARK 470     ARG B  53    CG   CD   NE   CZ   NH1  NH2                        
REMARK 470     LYS B  56    CG   CD   CE   NZ                                   
REMARK 470     LYS B  57    CG   CD   CE   NZ                                   
REMARK 470     LYS B  60    CG   CD   CE   NZ                                   
REMARK 470     MET B  62    CG   SD   CE                                        
REMARK 470     ARG B  69    CG   CD   NE   CZ   NH1  NH2                        
REMARK 470     LYS B  72    CG   CD   CE   NZ                                   
REMARK 470     GLU B  74    CG   CD   OE1  OE2                                  
REMARK 470     LYS B  79    CG   CD   CE   NZ                                   
REMARK 470     LYS B  98    CG   CD   CE   NZ                                   
REMARK 470     GLU B  99    CG   CD   OE1  OE2                                  
REMARK 470     ARG B 104    CG   CD   NE   CZ   NH1  NH2                        
REMARK 470     ARG B 125    CG   CD   NE   CZ   NH1  NH2                        
REMARK 470     VAL B 144    CG1  CG2                                            
REMARK 470     MET B 150    CG   SD   CE                                        
REMARK 470     MET B 151    CG   SD   CE                                        
REMARK 470     LYS B 184    CG   CD   CE   NZ                                   
REMARK 470     ARG B 191    CG   CD   NE   CZ   NH1  NH2                        
REMARK 470     ARG B 213    CG   CD   NE   CZ   NH1  NH2                        
REMARK 470     PHE B 214    CG   CD1  CD2  CE1  CE2  CZ                         
REMARK 470     GLU B 218    CG   CD   OE1  OE2                                  
REMARK 470     LYS B 220    CG   CD   CE   NZ                                   
REMARK 470     LYS B 221    CG   CD   CE   NZ                                   
REMARK 470     LYS B 222    CG   CD   CE   NZ                                   
REMARK 470     GLU B 232    CG   CD   OE1  OE2                                  
REMARK 470     ASP B 233    CG   OD1  OD2                                       
REMARK 470     ARG B 242    CG   CD   NE   CZ   NH1  NH2                        
REMARK 470     LYS B 246    CG   CD   CE   NZ                                   
REMARK 470     ARG B 248    CG   CD   NE   CZ   NH1  NH2                        
REMARK 470     LYS B 250    CG   CD   CE   NZ                                   
REMARK 470     GLU C   4    CG   CD   OE1  OE2                                  
REMARK 470     ARG C   7    CG   CD   NE   CZ   NH1  NH2                        
REMARK 470     LEU C  11    CG   CD1  CD2                                       
REMARK 470     GLU C  16    CG   CD   OE1  OE2                                  
REMARK 470     SER C  17    OG                                                  
REMARK 470     ASP C  19    CG   OD1  OD2                                       
REMARK 470     LYS C  38    CG   CD   CE   NZ                                   
REMARK 470     ARG C  39    CG   CD   NE   CZ   NH1  NH2                        
REMARK 470     GLN C  42    CG   CD   OE1  NE2                                  
REMARK 470     LYS C  45    CG   CD   CE   NZ                                   
REMARK 470     GLU C  46    CG   CD   OE1  OE2                                  
REMARK 470     ARG C  47    CG   CD   NE   CZ   NH1  NH2                        
REMARK 470     LYS C  51    CG   CD   CE   NZ                                   
REMARK 470     ARG C  53    CG   CD   NE   CZ   NH1  NH2                        
REMARK 470     LYS C  56    CG   CD   CE   NZ                                   
REMARK 470     ASP C  58    CG   OD1  OD2                                       
REMARK 470     LYS C  60    CG   CD   CE   NZ                                   
REMARK 470     MET C  61    CG   SD   CE                                        
REMARK 470     MET C  62    CG   SD   CE                                        
REMARK 470     LYS C  72    CG   CD   CE   NZ                                   
REMARK 470     GLU C  74    CG   CD   OE1  OE2                                  
REMARK 470     MET C  76    CG   SD   CE                                        
REMARK 470     MET C  77    CG   SD   CE                                        
REMARK 470     LYS C  78    CG   CD   CE   NZ                                   
REMARK 470     LYS C  79    CG   CD   CE   NZ                                   
REMARK 470     GLU C  82    CG   CD   OE1  OE2                                  
REMARK 470     LYS C  83    CG   CD   CE   NZ                                   
REMARK 470     GLN C  96    CG   CD   OE1  NE2                                  
REMARK 470     LYS C  98    CG   CD   CE   NZ                                   
REMARK 470     ARG C 104    CG   CD   NE   CZ   NH1  NH2                        
REMARK 470     ARG C 111    CG   CD   NE   CZ   NH1  NH2                        
REMARK 470     GLN C 122    CG   CD   OE1  NE2                                  
REMARK 470     MET C 138    CG   SD   CE                                        
REMARK 470     MET C 150    CG   SD   CE                                        
REMARK 470     MET C 151    CG   SD   CE                                        
REMARK 470     ASP C 160    CG   OD1  OD2                                       
REMARK 470     LEU C 161    CG   CD1  CD2                                       
REMARK 470     ASP C 162    CG   OD1  OD2                                       
REMARK 470     MET C 179    CG   SD   CE                                        
REMARK 470     GLU C 181    CG   CD   OE1  OE2                                  
REMARK 470     PHE C 182    CG   CD1  CD2  CE1  CE2  CZ                         
REMARK 470     LYS C 184    CG   CD   CE   NZ                                   
REMARK 470     LYS C 193    CG   CD   CE   NZ                                   
REMARK 470     GLN C 194    CG   CD   OE1  NE2                                  
REMARK 470     LYS C 204    CG   CD   CE   NZ                                   
REMARK 470     ARG C 217    CG   CD   NE   CZ   NH1  NH2                        
REMARK 470     GLU C 218    CG   CD   OE1  OE2                                  
REMARK 470     LYS C 220    CG   CD   CE   NZ                                   
REMARK 470     LYS C 221    CG   CD   CE   NZ                                   
REMARK 470     LYS C 222    CG   CD   CE   NZ                                   
REMARK 470     ARG C 242    CG   CD   NE   CZ   NH1  NH2                        
REMARK 470     ARG C 248    CG   CD   NE   CZ   NH1  NH2                        
REMARK 470     LYS C 250    CG   CD   CE   NZ                                   
REMARK 470     LEU D  11    CG   CD1  CD2                                       
REMARK 470     GLU D  16    CG   CD   OE1  OE2                                  
REMARK 470     SER D  17    OG                                                  
REMARK 470     ASP D  19    CG   OD1  OD2                                       
REMARK 470     ASN D  24    CG   OD1  ND2                                       
REMARK 470     TYR D  32    CG   CD1  CD2  CE1  CE2  CZ   OH                    
REMARK 470     GLN D  33    CG   CD   OE1  NE2                                  
REMARK 470     LYS D  38    CG   CD   CE   NZ                                   
REMARK 470     ARG D  39    CG   CD   NE   CZ   NH1  NH2                        
REMARK 470     ILE D  40    CG1  CG2  CD1                                       
REMARK 470     LYS D  45    CG   CD   CE   NZ                                   
REMARK 470     GLU D  46    CG   CD   OE1  OE2                                  
REMARK 470     ARG D  47    CG   CD   NE   CZ   NH1  NH2                        
REMARK 470     LYS D  51    CG   CD   CE   NZ                                   
REMARK 470     ASP D  54    CG   OD1  OD2                                       
REMARK 470     LYS D  56    CG   CD   CE   NZ                                   
REMARK 470     LYS D  57    CG   CD   CE   NZ                                   
REMARK 470     LYS D  60    CG   CD   CE   NZ                                   
REMARK 470     MET D  61    CG   SD   CE                                        
REMARK 470     LEU D  65    CG   CD1  CD2                                       
REMARK 470     ASN D  71    CG   OD1  ND2                                       
REMARK 470     LYS D  72    CG   CD   CE   NZ                                   
REMARK 470     GLU D  74    CG   CD   OE1  OE2                                  
REMARK 470     LYS D  78    CG   CD   CE   NZ                                   
REMARK 470     LYS D  79    CG   CD   CE   NZ                                   
REMARK 470     GLU D  82    CG   CD   OE1  OE2                                  
REMARK 470     LYS D  83    CG   CD   CE   NZ                                   
REMARK 470     LEU D  91    CG   CD1  CD2                                       
REMARK 470     GLN D  96    CG   CD   OE1  NE2                                  
REMARK 470     LEU D  97    CG   CD1  CD2                                       
REMARK 470     LYS D  98    CG   CD   CE   NZ                                   
REMARK 470     GLU D  99    CG   CD   OE1  OE2                                  
REMARK 470     ARG D 104    CG   CD   NE   CZ   NH1  NH2                        
REMARK 470     PHE D 116    CG   CD1  CD2  CE1  CE2  CZ                         
REMARK 470     LEU D 124    CG   CD1  CD2                                       
REMARK 470     ARG D 125    CG   CD   NE   CZ   NH1  NH2                        
REMARK 470     LEU D 127    CG   CD1  CD2                                       
REMARK 470     GLU D 129    CG   CD   OE1  OE2                                  
REMARK 470     ASN D 165    CG   OD1  ND2                                       
REMARK 470     ASP D 173    CG   OD1  OD2                                       
REMARK 470     HIS D 175    CG   ND1  CD2  CE1  NE2                             
REMARK 470     LEU D 177    CG   CD1  CD2                                       
REMARK 470     GLU D 181    CG   CD   OE1  OE2                                  
REMARK 470     PHE D 182    CG   CD1  CD2  CE1  CE2  CZ                         
REMARK 470     LYS D 184    CG   CD   CE   NZ                                   
REMARK 470     ILE D 186    CG1  CG2  CD1                                       
REMARK 470     ASN D 187    CG   OD1  ND2                                       
REMARK 470     ARG D 191    CG   CD   NE   CZ   NH1  NH2                        
REMARK 470     THR D 192    OG1  CG2                                            
REMARK 470     LYS D 193    CG   CD   CE   NZ                                   
REMARK 470     GLN D 194    CG   CD   OE1  NE2                                  
REMARK 470     ASN D 196    CG   OD1  ND2                                       
REMARK 470     GLU D 197    CG   CD   OE1  OE2                                  
REMARK 470     PHE D 202    CG   CD1  CD2  CE1  CE2  CZ                         
REMARK 470     LYS D 204    CG   CD   CE   NZ                                   
REMARK 470     ASN D 206    CG   OD1  ND2                                       
REMARK 470     MET D 207    CG   SD   CE                                        
REMARK 470     MET D 210    CG   SD   CE                                        
REMARK 470     SER D 211    OG                                                  
REMARK 470     ARG D 213    CG   CD   NE   CZ   NH1  NH2                        
REMARK 470     ARG D 217    CG   CD   NE   CZ   NH1  NH2                        
REMARK 470     GLU D 218    CG   CD   OE1  OE2                                  
REMARK 470     LYS D 220    CG   CD   CE   NZ                                   
REMARK 470     LYS D 222    CG   CD   CE   NZ                                   
REMARK 470     LEU D 223    CG   CD1  CD2                                       
REMARK 470     LEU D 224    CG   CD1  CD2                                       
REMARK 470     ILE D 229    CG1  CG2  CD1                                       
REMARK 470     ILE D 230    CG1  CG2  CD1                                       
REMARK 470     GLU D 232    CG   CD   OE1  OE2                                  
REMARK 470     ASP D 233    CG   OD1  OD2                                       
REMARK 470     LEU D 236    CG   CD1  CD2                                       
REMARK 470     ARG D 242    CG   CD   NE   CZ   NH1  NH2                        
REMARK 470     GLU D 245    CG   CD   OE1  OE2                                  
REMARK 470     LYS D 246    CG   CD   CE   NZ                                   
REMARK 470     TYR D 247    CG   CD1  CD2  CE1  CE2  CZ   OH                    
REMARK 470     ARG D 248    CG   CD   NE   CZ   NH1  NH2                        
REMARK 470     LYS D 250    CG   CD   CE   NZ                                   
REMARK 470     ASN E  28    CG   OD1  ND2                                       
REMARK 470     TYR E  32    CG   CD1  CD2  CE1  CE2  CZ   OH                    
REMARK 470     GLN E  33    CG   CD   OE1  NE2                                  
REMARK 470     LYS E  38    CG   CD   CE   NZ                                   
REMARK 470     ARG E  39    CG   CD   NE   CZ   NH1  NH2                        
REMARK 470     ILE E  40    CG1  CG2  CD1                                       
REMARK 470     GLN E  42    CG   CD   OE1  NE2                                  
REMARK 470     LEU E  43    CG   CD1  CD2                                       
REMARK 470     VAL E  44    CG1  CG2                                            
REMARK 470     LYS E  45    CG   CD   CE   NZ                                   
REMARK 470     GLU E  46    CG   CD   OE1  OE2                                  
REMARK 470     ARG E  47    CG   CD   NE   CZ   NH1  NH2                        
REMARK 470     ARG E  53    CG   CD   NE   CZ   NH1  NH2                        
REMARK 470     ASP E  54    CG   OD1  OD2                                       
REMARK 470     LYS E  56    CG   CD   CE   NZ                                   
REMARK 470     LYS E  57    CG   CD   CE   NZ                                   
REMARK 470     ASP E  58    CG   OD1  OD2                                       
REMARK 470     LYS E  60    CG   CD   CE   NZ                                   
REMARK 470     MET E  61    CG   SD   CE                                        
REMARK 470     MET E  62    CG   SD   CE                                        
REMARK 470     ILE E  63    CG1  CG2  CD1                                       
REMARK 470     VAL E  64    CG1  CG2                                            
REMARK 470     LEU E  67    CG   CD1  CD2                                       
REMARK 470     VAL E  68    CG1  CG2                                            
REMARK 470     ARG E  69    CG   CD   NE   CZ   NH1  NH2                        
REMARK 470     ASN E  71    CG   OD1  ND2                                       
REMARK 470     LYS E  72    CG   CD   CE   NZ                                   
REMARK 470     GLU E  74    CG   CD   OE1  OE2                                  
REMARK 470     MET E  76    CG   SD   CE                                        
REMARK 470     MET E  77    CG   SD   CE                                        
REMARK 470     LYS E  78    CG   CD   CE   NZ                                   
REMARK 470     LYS E  79    CG   CD   CE   NZ                                   
REMARK 470     GLU E  82    CG   CD   OE1  OE2                                  
REMARK 470     LYS E  83    CG   CD   CE   NZ                                   
REMARK 470     SER E  86    OG                                                  
REMARK 470     VAL E  88    CG1  CG2                                            
REMARK 470     ASN E  90    CG   OD1  ND2                                       
REMARK 470     LEU E  91    CG   CD1  CD2                                       
REMARK 470     ILE E  92    CG1  CG2  CD1                                       
REMARK 470     VAL E  94    CG1  CG2                                            
REMARK 470     TYR E  95    CG   CD1  CD2  CE1  CE2  CZ   OH                    
REMARK 470     GLN E  96    CG   CD   OE1  NE2                                  
REMARK 470     LEU E  97    CG   CD1  CD2                                       
REMARK 470     LYS E  98    CG   CD   CE   NZ                                   
REMARK 470     GLU E  99    CG   CD   OE1  OE2                                  
REMARK 470     ASN E 101    CG   OD1  ND2                                       
REMARK 470     ARG E 104    CG   CD   NE   CZ   NH1  NH2                        
REMARK 470     ASP E 105    CG   OD1  OD2                                       
REMARK 470     ILE E 107    CG1  CG2  CD1                                       
REMARK 470     LEU E 109    CG   CD1  CD2                                       
REMARK 470     SER E 110    OG                                                  
REMARK 470     ARG E 111    CG   CD   NE   CZ   NH1  NH2                        
REMARK 470     SER E 113    OG                                                  
REMARK 470     PHE E 116    CG   CD1  CD2  CE1  CE2  CZ                         
REMARK 470     VAL E 117    CG1  CG2                                            
REMARK 470     TRP E 119    CG   CD1  CD2  NE1  CE2  CE3  CZ2                   
REMARK 470     TRP E 119    CZ3  CH2                                            
REMARK 470     GLN E 122    CG   CD   OE1  NE2                                  
REMARK 470     LEU E 124    CG   CD1  CD2                                       
REMARK 470     ARG E 125    CG   CD   NE   CZ   NH1  NH2                        
REMARK 470     LEU E 127    CG   CD1  CD2                                       
REMARK 470     GLU E 129    CG   CD   OE1  OE2                                  
REMARK 470     LEU E 131    CG   CD1  CD2                                       
REMARK 470     PRO E 132    CG   CD                                             
REMARK 470     VAL E 133    CG1  CG2                                            
REMARK 470     SER E 134    OG                                                  
REMARK 470     ILE E 141    CG1  CG2  CD1                                       
REMARK 470     VAL E 144    CG1  CG2                                            
REMARK 470     THR E 145    OG1  CG2                                            
REMARK 470     TYR E 146    CG   CD1  CD2  CE1  CE2  CZ   OH                    
REMARK 470     ARG E 148    CG   CD   NE   CZ   NH1  NH2                        
REMARK 470     MET E 150    CG   SD   CE                                        
REMARK 470     MET E 151    CG   SD   CE                                        
REMARK 470     ILE E 158    CG1  CG2  CD1                                       
REMARK 470     ASP E 160    CG   OD1  OD2                                       
REMARK 470     LEU E 161    CG   CD1  CD2                                       
REMARK 470     ASP E 162    CG   OD1  OD2                                       
REMARK 470     ILE E 171    CG1  CG2  CD1                                       
REMARK 470     HIS E 175    CG   ND1  CD2  CE1  NE2                             
REMARK 470     LEU E 177    CG   CD1  CD2                                       
REMARK 470     MET E 179    CG   SD   CE                                        
REMARK 470     ILE E 180    CG1  CG2  CD1                                       
REMARK 470     GLU E 181    CG   CD   OE1  OE2                                  
REMARK 470     PHE E 182    CG   CD1  CD2  CE1  CE2  CZ                         
REMARK 470     ASN E 187    CG   OD1  ND2                                       
REMARK 470     SER E 189    OG                                                  
REMARK 470     LEU E 190    CG   CD1  CD2                                       
REMARK 470     LYS E 193    CG   CD   CE   NZ                                   
REMARK 470     GLN E 194    CG   CD   OE1  NE2                                  
REMARK 470     GLU E 197    CG   CD   OE1  OE2                                  
REMARK 470     VAL E 198    CG1  CG2                                            
REMARK 470     LYS E 204    CG   CD   CE   NZ                                   
REMARK 470     ASN E 206    CG   OD1  ND2                                       
REMARK 470     MET E 207    CG   SD   CE                                        
REMARK 470     ARG E 213    CG   CD   NE   CZ   NH1  NH2                        
REMARK 470     PHE E 214    CG   CD1  CD2  CE1  CE2  CZ                         
REMARK 470     ARG E 217    CG   CD   NE   CZ   NH1  NH2                        
REMARK 470     GLU E 218    CG   CD   OE1  OE2                                  
REMARK 470     LYS E 220    CG   CD   CE   NZ                                   
REMARK 470     LYS E 221    CG   CD   CE   NZ                                   
REMARK 470     LYS E 222    CG   CD   CE   NZ                                   
REMARK 470     LEU E 223    CG   CD1  CD2                                       
REMARK 470     ILE E 225    CG1  CG2  CD1                                       
REMARK 470     VAL E 227    CG1  CG2                                            
REMARK 470     LEU E 236    CG   CD1  CD2                                       
REMARK 470     VAL E 240    CG1  CG2                                            
REMARK 470     VAL E 241    CG1  CG2                                            
REMARK 470     ARG E 242    CG   CD   NE   CZ   NH1  NH2                        
REMARK 470     LYS E 250    CG   CD   CE   NZ                                   
REMARK 470     ARG F   7    CG   CD   NE   CZ   NH1  NH2                        
REMARK 470     LEU F  11    CG   CD1  CD2                                       
REMARK 470     LEU F  14    CG   CD1  CD2                                       
REMARK 470     GLU F  16    CG   CD   OE1  OE2                                  
REMARK 470     SER F  17    OG                                                  
REMARK 470     ASP F  19    CG   OD1  OD2                                       
REMARK 470     LYS F  38    CG   CD   CE   NZ                                   
REMARK 470     ARG F  39    CG   CD   NE   CZ   NH1  NH2                        
REMARK 470     LYS F  45    CG   CD   CE   NZ                                   
REMARK 470     ARG F  47    CG   CD   NE   CZ   NH1  NH2                        
REMARK 470     LYS F  51    CG   CD   CE   NZ                                   
REMARK 470     ARG F  53    CG   CD   NE   CZ   NH1  NH2                        
REMARK 470     LYS F  56    CG   CD   CE   NZ                                   
REMARK 470     LYS F  57    CG   CD   CE   NZ                                   
REMARK 470     LYS F  60    CG   CD   CE   NZ                                   
REMARK 470     MET F  61    CG   SD   CE                                        
REMARK 470     LEU F  67    CG   CD1  CD2                                       
REMARK 470     ARG F  69    CG   CD   NE   CZ   NH1  NH2                        
REMARK 470     LYS F  72    CG   CD   CE   NZ                                   
REMARK 470     LYS F  78    CG   CD   CE   NZ                                   
REMARK 470     LYS F  79    CG   CD   CE   NZ                                   
REMARK 470     MET F  80    CG   SD   CE                                        
REMARK 470     LYS F  83    CG   CD   CE   NZ                                   
REMARK 470     VAL F  94    CG1  CG2                                            
REMARK 470     TYR F  95    CG   CD1  CD2  CE1  CE2  CZ   OH                    
REMARK 470     GLN F  96    CG   CD   OE1  NE2                                  
REMARK 470     LEU F  97    CG   CD1  CD2                                       
REMARK 470     LYS F  98    CG   CD   CE   NZ                                   
REMARK 470     GLU F  99    CG   CD   OE1  OE2                                  
REMARK 470     ASN F 101    CG   OD1  ND2                                       
REMARK 470     ARG F 104    CG   CD   NE   CZ   NH1  NH2                        
REMARK 470     LEU F 109    CG   CD1  CD2                                       
REMARK 470     ARG F 111    CG   CD   NE   CZ   NH1  NH2                        
REMARK 470     PHE F 116    CG   CD1  CD2  CE1  CE2  CZ                         
REMARK 470     GLN F 122    CG   CD   OE1  NE2                                  
REMARK 470     LEU F 124    CG   CD1  CD2                                       
REMARK 470     ARG F 125    CG   CD   NE   CZ   NH1  NH2                        
REMARK 470     GLU F 129    CG   CD   OE1  OE2                                  
REMARK 470     ASP F 139    CG   OD1  OD2                                       
REMARK 470     THR F 145    OG1  CG2                                            
REMARK 470     MET F 150    CG   SD   CE                                        
REMARK 470     HIS F 152    CG   ND1  CD2  CE1  NE2                             
REMARK 470     LEU F 161    CG   CD1  CD2                                       
REMARK 470     GLU F 181    CG   CD   OE1  OE2                                  
REMARK 470     PHE F 182    CG   CD1  CD2  CE1  CE2  CZ                         
REMARK 470     LYS F 184    CG   CD   CE   NZ                                   
REMARK 470     ASN F 187    CG   OD1  ND2                                       
REMARK 470     ARG F 191    CG   CD   NE   CZ   NH1  NH2                        
REMARK 470     LYS F 193    CG   CD   CE   NZ                                   
REMARK 470     LYS F 204    CG   CD   CE   NZ                                   
REMARK 470     MET F 207    CG   SD   CE                                        
REMARK 470     PHE F 215    CG   CD1  CD2  CE1  CE2  CZ                         
REMARK 470     ARG F 217    CG   CD   NE   CZ   NH1  NH2                        
REMARK 470     LYS F 221    CG   CD   CE   NZ                                   
REMARK 470     LYS F 222    CG   CD   CE   NZ                                   
REMARK 470     GLU F 232    CG   CD   OE1  OE2                                  
REMARK 470     ARG F 242    CG   CD   NE   CZ   NH1  NH2                        
REMARK 470     LYS F 246    CG   CD   CE   NZ                                   
REMARK 470     ARG F 248    CG   CD   NE   CZ   NH1  NH2                        
REMARK 470     LYS F 250    CG   CD   CE   NZ                                   
REMARK 500                                                                      
REMARK 500 GEOMETRY AND STEREOCHEMISTRY                                         
REMARK 500 SUBTOPIC: CLOSE CONTACTS IN SAME ASYMMETRIC UNIT                     
REMARK 500                                                                      
REMARK 500 THE FOLLOWING ATOMS ARE IN CLOSE CONTACT.                            
REMARK 500                                                                      
REMARK 500  ATM1  RES C  SSEQI   ATM2  RES C  SSEQI           DISTANCE          
REMARK 500   ND2  ASN C    66     OG   SER C   113              2.06            
REMARK 500   OE2  GLU B   129     NH2  ARG B   148              2.16            
REMARK 500   O    PHE B   182     OG1  THR B   185              2.19            
REMARK 500                                                                      
REMARK 500 REMARK: NULL                                                         
REMARK 500                                                                      
REMARK 500 GEOMETRY AND STEREOCHEMISTRY                                         
REMARK 500 SUBTOPIC: COVALENT BOND ANGLES                                       
REMARK 500                                                                      
REMARK 500 THE STEREOCHEMICAL PARAMETERS OF THE FOLLOWING RESIDUES              
REMARK 500 HAVE VALUES WHICH DEVIATE FROM EXPECTED VALUES BY MORE               
REMARK 500 THAN 6*RMSD (M=MODEL NUMBER; RES=RESIDUE NAME; C=CHAIN               
REMARK 500 IDENTIFIER; SSEQ=SEQUENCE NUMBER; I=INSERTION CODE).                 
REMARK 500                                                                      
REMARK 500 STANDARD TABLE:                                                      
REMARK 500 FORMAT: (10X,I3,1X,A3,1X,A1,I4,A1,3(1X,A4,2X),12X,F5.1)              
REMARK 500                                                                      
REMARK 500 EXPECTED VALUES PROTEIN: ENGH AND HUBER, 1999                        
REMARK 500 EXPECTED VALUES NUCLEIC ACID: CLOWNEY ET AL 1996                     
REMARK 500                                                                      
REMARK 500  M RES CSSEQI ATM1   ATM2   ATM3                                     
REMARK 500    LEU A  65   CA  -  CB  -  CG  ANGL. DEV. =  19.0 DEGREES          
REMARK 500    LEU B  11   CA  -  CB  -  CG  ANGL. DEV. =  14.6 DEGREES          
REMARK 500    LEU B  11   CB  -  CG  -  CD2 ANGL. DEV. = -15.8 DEGREES          
REMARK 500    LEU B 177   CA  -  CB  -  CG  ANGL. DEV. =  13.9 DEGREES          
REMARK 500    LEU C  14   CA  -  CB  -  CG  ANGL. DEV. =  15.5 DEGREES          
REMARK 500    PRO C 147   C   -  N   -  CA  ANGL. DEV. =   9.2 DEGREES          
REMARK 500    LEU C 234   CA  -  CB  -  CG  ANGL. DEV. =  14.3 DEGREES          
REMARK 500    LEU D 234   CA  -  CB  -  CG  ANGL. DEV. =  14.1 DEGREES          
REMARK 500    PRO F  37   C   -  N   -  CA  ANGL. DEV. =   9.5 DEGREES          
REMARK 500    LEU F 127   CA  -  CB  -  CG  ANGL. DEV. =  14.5 DEGREES          
REMARK 500    LEU F 223   CA  -  CB  -  CG  ANGL. DEV. =  16.0 DEGREES          
REMARK 500    LEU F 234   CA  -  CB  -  CG  ANGL. DEV. =  19.3 DEGREES          
REMARK 500                                                                      
REMARK 500 REMARK: NULL                                                         
REMARK 500                                                                      
REMARK 500 GEOMETRY AND STEREOCHEMISTRY                                         
REMARK 500 SUBTOPIC: TORSION ANGLES                                             
REMARK 500                                                                      
REMARK 500 TORSION ANGLES OUTSIDE THE EXPECTED RAMACHANDRAN REGIONS:            
REMARK 500 (M=MODEL NUMBER; RES=RESIDUE NAME; C=CHAIN IDENTIFIER;               
REMARK 500 SSEQ=SEQUENCE NUMBER; I=INSERTION CODE).                             
REMARK 500                                                                      
REMARK 500 STANDARD TABLE:                                                      
REMARK 500 FORMAT:(10X,I3,1X,A3,1X,A1,I4,A1,4X,F7.2,3X,F7.2)                    
REMARK 500                                                                      
REMARK 500 EXPECTED VALUES: GJ KLEYWEGT AND TA JONES (1996). PHI/PSI-           
REMARK 500 CHOLOGY: RAMACHANDRAN REVISITED. STRUCTURE 4, 1395 - 1400            
REMARK 500                                                                      
REMARK 500  M RES CSSEQI        PSI       PHI                                   
REMARK 500    LEU A  14      -72.44     22.92                                   
REMARK 500    MET A  76      141.04    161.26                                   
REMARK 500    LYS A  79       48.16    -48.07                                   
REMARK 500    GLN A 194      144.71    -33.85                                   
REMARK 500    PHE A 202      -11.54     48.68                                   
REMARK 500    LEU A 234       35.27    118.00                                   
REMARK 500    TYR B   6      -99.75    -84.07                                   
REMARK 500    LEU B  14     -116.06     50.09                                   
REMARK 500    VAL B  27        5.64    -69.08                                   
REMARK 500    GLU B  74      143.80    160.39                                   
REMARK 500    ALA B  75       96.92    -39.64                                   
REMARK 500    MET B  76      -25.89   -158.05                                   
REMARK 500    LYS B  79       54.59     76.24                                   
REMARK 500    PHE B 182        7.27    -69.56                                   
REMARK 500    ASP B 233       29.64    -71.99                                   
REMARK 500    LEU B 234       36.46     35.34                                   
REMARK 500    LEU C  14      -56.58    -28.89                                   
REMARK 500    ASP C  15       33.18    -81.58                                   
REMARK 500    ALA C  31       26.40    -59.19                                   
REMARK 500    TYR C  32     -162.07     73.96                                   
REMARK 500    LYS C  78       70.52   -166.28                                   
REMARK 500    MET C 151      -70.15    -70.31                                   
REMARK 500    PHE C 202      -11.06     54.74                                   
REMARK 500    LEU D  14      -59.34    -25.51                                   
REMARK 500    PHE D 116       41.64   -108.59                                   
REMARK 500    ASP D 233       26.22    -74.23                                   
REMARK 500    GLU E  29     -129.04     27.24                                   
REMARK 500    TYR E  32      102.84    -53.77                                   
REMARK 500    LYS E  79       53.79    -69.07                                   
REMARK 500    PHE F 116       41.84   -107.33                                   
REMARK 500    MET F 150       26.77    -71.83                                   
REMARK 500    SER F 154        5.47    -66.01                                   
REMARK 500    ASN F 165        3.42     80.74                                   
REMARK 500    PHE F 202      -12.08     57.82                                   
REMARK 500    ASP F 233       28.56    -78.39                                   
REMARK 500    LEU F 234       47.70     29.88                                   
REMARK 500                                                                      
REMARK 500 REMARK: NULL                                                         
REMARK 500                                                                      
REMARK 500 GEOMETRY AND STEREOCHEMISTRY                                         
REMARK 500 SUBTOPIC: NON-CIS, NON-TRANS                                         
REMARK 500                                                                      
REMARK 500 THE FOLLOWING PEPTIDE BONDS DEVIATE SIGNIFICANTLY FROM BOTH          
REMARK 500 CIS AND TRANS CONFORMATION.  CIS BONDS, IF ANY, ARE LISTED           
REMARK 500 ON CISPEP RECORDS.  TRANS IS DEFINED AS 180 +/- 30 AND               
REMARK 500 CIS IS DEFINED AS 0 +/- 30 DEGREES.                                  
REMARK 500                                 MODEL     OMEGA                      
REMARK 500 ASN E   28     GLU E   29                  119.57                    
REMARK 500                                                                      
REMARK 500 REMARK: NULL                                                         
DBREF  5FVA A    2   253  UNP    P21701   NCAP_TOSV        2    253             
DBREF  5FVA B    2   253  UNP    P21701   NCAP_TOSV        2    253             
DBREF  5FVA C    2   253  UNP    P21701   NCAP_TOSV        2    253             
DBREF  5FVA D    2   253  UNP    P21701   NCAP_TOSV        2    253             
DBREF  5FVA E    2   253  UNP    P21701   NCAP_TOSV        2    253             
DBREF  5FVA F    2   253  UNP    P21701   NCAP_TOSV        2    253             
SEQADV 5FVA GLY A    1  UNP  P21701              EXPRESSION TAG                 
SEQADV 5FVA GLY B    1  UNP  P21701              EXPRESSION TAG                 
SEQADV 5FVA GLY C    1  UNP  P21701              EXPRESSION TAG                 
SEQADV 5FVA GLY D    1  UNP  P21701              EXPRESSION TAG                 
SEQADV 5FVA GLY E    1  UNP  P21701              EXPRESSION TAG                 
SEQADV 5FVA GLY F    1  UNP  P21701              EXPRESSION TAG                 
SEQRES   1 A  253  GLY SER ASP GLU ASN TYR ARG ASP ILE ALA LEU ALA PHE          
SEQRES   2 A  253  LEU ASP GLU SER ALA ASP SER GLY THR ILE ASN ALA TRP          
SEQRES   3 A  253  VAL ASN GLU PHE ALA TYR GLN GLY PHE ASP PRO LYS ARG          
SEQRES   4 A  253  ILE VAL GLN LEU VAL LYS GLU ARG GLY THR ALA LYS GLY          
SEQRES   5 A  253  ARG ASP TRP LYS LYS ASP VAL LYS MET MET ILE VAL LEU          
SEQRES   6 A  253  ASN LEU VAL ARG GLY ASN LYS PRO GLU ALA MET MET LYS          
SEQRES   7 A  253  LYS MET SER GLU LYS GLY ALA SER ILE VAL ALA ASN LEU          
SEQRES   8 A  253  ILE SER VAL TYR GLN LEU LYS GLU GLY ASN PRO GLY ARG          
SEQRES   9 A  253  ASP THR ILE THR LEU SER ARG VAL SER ALA ALA PHE VAL          
SEQRES  10 A  253  PRO TRP THR VAL GLN ALA LEU ARG VAL LEU SER GLU SER          
SEQRES  11 A  253  LEU PRO VAL SER GLY THR THR MET ASP ALA ILE ALA GLY          
SEQRES  12 A  253  VAL THR TYR PRO ARG ALA MET MET HIS PRO SER PHE ALA          
SEQRES  13 A  253  GLY ILE ILE ASP LEU ASP LEU PRO ASN GLY ALA GLY ALA          
SEQRES  14 A  253  THR ILE ALA ASP ALA HIS GLY LEU PHE MET ILE GLU PHE          
SEQRES  15 A  253  SER LYS THR ILE ASN PRO SER LEU ARG THR LYS GLN ALA          
SEQRES  16 A  253  ASN GLU VAL ALA ALA THR PHE GLU LYS PRO ASN MET ALA          
SEQRES  17 A  253  ALA MET SER GLY ARG PHE PHE THR ARG GLU ASP LYS LYS          
SEQRES  18 A  253  LYS LEU LEU ILE ALA VAL GLY ILE ILE ASP GLU ASP LEU          
SEQRES  19 A  253  VAL LEU ALA SER ALA VAL VAL ARG SER ALA GLU LYS TYR          
SEQRES  20 A  253  ARG ALA LYS VAL GLY LYS                                      
SEQRES   1 B  253  GLY SER ASP GLU ASN TYR ARG ASP ILE ALA LEU ALA PHE          
SEQRES   2 B  253  LEU ASP GLU SER ALA ASP SER GLY THR ILE ASN ALA TRP          
SEQRES   3 B  253  VAL ASN GLU PHE ALA TYR GLN GLY PHE ASP PRO LYS ARG          
SEQRES   4 B  253  ILE VAL GLN LEU VAL LYS GLU ARG GLY THR ALA LYS GLY          
SEQRES   5 B  253  ARG ASP TRP LYS LYS ASP VAL LYS MET MET ILE VAL LEU          
SEQRES   6 B  253  ASN LEU VAL ARG GLY ASN LYS PRO GLU ALA MET MET LYS          
SEQRES   7 B  253  LYS MET SER GLU LYS GLY ALA SER ILE VAL ALA ASN LEU          
SEQRES   8 B  253  ILE SER VAL TYR GLN LEU LYS GLU GLY ASN PRO GLY ARG          
SEQRES   9 B  253  ASP THR ILE THR LEU SER ARG VAL SER ALA ALA PHE VAL          
SEQRES  10 B  253  PRO TRP THR VAL GLN ALA LEU ARG VAL LEU SER GLU SER          
SEQRES  11 B  253  LEU PRO VAL SER GLY THR THR MET ASP ALA ILE ALA GLY          
SEQRES  12 B  253  VAL THR TYR PRO ARG ALA MET MET HIS PRO SER PHE ALA          
SEQRES  13 B  253  GLY ILE ILE ASP LEU ASP LEU PRO ASN GLY ALA GLY ALA          
SEQRES  14 B  253  THR ILE ALA ASP ALA HIS GLY LEU PHE MET ILE GLU PHE          
SEQRES  15 B  253  SER LYS THR ILE ASN PRO SER LEU ARG THR LYS GLN ALA          
SEQRES  16 B  253  ASN GLU VAL ALA ALA THR PHE GLU LYS PRO ASN MET ALA          
SEQRES  17 B  253  ALA MET SER GLY ARG PHE PHE THR ARG GLU ASP LYS LYS          
SEQRES  18 B  253  LYS LEU LEU ILE ALA VAL GLY ILE ILE ASP GLU ASP LEU          
SEQRES  19 B  253  VAL LEU ALA SER ALA VAL VAL ARG SER ALA GLU LYS TYR          
SEQRES  20 B  253  ARG ALA LYS VAL GLY LYS                                      
SEQRES   1 C  253  GLY SER ASP GLU ASN TYR ARG ASP ILE ALA LEU ALA PHE          
SEQRES   2 C  253  LEU ASP GLU SER ALA ASP SER GLY THR ILE ASN ALA TRP          
SEQRES   3 C  253  VAL ASN GLU PHE ALA TYR GLN GLY PHE ASP PRO LYS ARG          
SEQRES   4 C  253  ILE VAL GLN LEU VAL LYS GLU ARG GLY THR ALA LYS GLY          
SEQRES   5 C  253  ARG ASP TRP LYS LYS ASP VAL LYS MET MET ILE VAL LEU          
SEQRES   6 C  253  ASN LEU VAL ARG GLY ASN LYS PRO GLU ALA MET MET LYS          
SEQRES   7 C  253  LYS MET SER GLU LYS GLY ALA SER ILE VAL ALA ASN LEU          
SEQRES   8 C  253  ILE SER VAL TYR GLN LEU LYS GLU GLY ASN PRO GLY ARG          
SEQRES   9 C  253  ASP THR ILE THR LEU SER ARG VAL SER ALA ALA PHE VAL          
SEQRES  10 C  253  PRO TRP THR VAL GLN ALA LEU ARG VAL LEU SER GLU SER          
SEQRES  11 C  253  LEU PRO VAL SER GLY THR THR MET ASP ALA ILE ALA GLY          
SEQRES  12 C  253  VAL THR TYR PRO ARG ALA MET MET HIS PRO SER PHE ALA          
SEQRES  13 C  253  GLY ILE ILE ASP LEU ASP LEU PRO ASN GLY ALA GLY ALA          
SEQRES  14 C  253  THR ILE ALA ASP ALA HIS GLY LEU PHE MET ILE GLU PHE          
SEQRES  15 C  253  SER LYS THR ILE ASN PRO SER LEU ARG THR LYS GLN ALA          
SEQRES  16 C  253  ASN GLU VAL ALA ALA THR PHE GLU LYS PRO ASN MET ALA          
SEQRES  17 C  253  ALA MET SER GLY ARG PHE PHE THR ARG GLU ASP LYS LYS          
SEQRES  18 C  253  LYS LEU LEU ILE ALA VAL GLY ILE ILE ASP GLU ASP LEU          
SEQRES  19 C  253  VAL LEU ALA SER ALA VAL VAL ARG SER ALA GLU LYS TYR          
SEQRES  20 C  253  ARG ALA LYS VAL GLY LYS                                      
SEQRES   1 D  253  GLY SER ASP GLU ASN TYR ARG ASP ILE ALA LEU ALA PHE          
SEQRES   2 D  253  LEU ASP GLU SER ALA ASP SER GLY THR ILE ASN ALA TRP          
SEQRES   3 D  253  VAL ASN GLU PHE ALA TYR GLN GLY PHE ASP PRO LYS ARG          
SEQRES   4 D  253  ILE VAL GLN LEU VAL LYS GLU ARG GLY THR ALA LYS GLY          
SEQRES   5 D  253  ARG ASP TRP LYS LYS ASP VAL LYS MET MET ILE VAL LEU          
SEQRES   6 D  253  ASN LEU VAL ARG GLY ASN LYS PRO GLU ALA MET MET LYS          
SEQRES   7 D  253  LYS MET SER GLU LYS GLY ALA SER ILE VAL ALA ASN LEU          
SEQRES   8 D  253  ILE SER VAL TYR GLN LEU LYS GLU GLY ASN PRO GLY ARG          
SEQRES   9 D  253  ASP THR ILE THR LEU SER ARG VAL SER ALA ALA PHE VAL          
SEQRES  10 D  253  PRO TRP THR VAL GLN ALA LEU ARG VAL LEU SER GLU SER          
SEQRES  11 D  253  LEU PRO VAL SER GLY THR THR MET ASP ALA ILE ALA GLY          
SEQRES  12 D  253  VAL THR TYR PRO ARG ALA MET MET HIS PRO SER PHE ALA          
SEQRES  13 D  253  GLY ILE ILE ASP LEU ASP LEU PRO ASN GLY ALA GLY ALA          
SEQRES  14 D  253  THR ILE ALA ASP ALA HIS GLY LEU PHE MET ILE GLU PHE          
SEQRES  15 D  253  SER LYS THR ILE ASN PRO SER LEU ARG THR LYS GLN ALA          
SEQRES  16 D  253  ASN GLU VAL ALA ALA THR PHE GLU LYS PRO ASN MET ALA          
SEQRES  17 D  253  ALA MET SER GLY ARG PHE PHE THR ARG GLU ASP LYS LYS          
SEQRES  18 D  253  LYS LEU LEU ILE ALA VAL GLY ILE ILE ASP GLU ASP LEU          
SEQRES  19 D  253  VAL LEU ALA SER ALA VAL VAL ARG SER ALA GLU LYS TYR          
SEQRES  20 D  253  ARG ALA LYS VAL GLY LYS                                      
SEQRES   1 E  253  GLY SER ASP GLU ASN TYR ARG ASP ILE ALA LEU ALA PHE          
SEQRES   2 E  253  LEU ASP GLU SER ALA ASP SER GLY THR ILE ASN ALA TRP          
SEQRES   3 E  253  VAL ASN GLU PHE ALA TYR GLN GLY PHE ASP PRO LYS ARG          
SEQRES   4 E  253  ILE VAL GLN LEU VAL LYS GLU ARG GLY THR ALA LYS GLY          
SEQRES   5 E  253  ARG ASP TRP LYS LYS ASP VAL LYS MET MET ILE VAL LEU          
SEQRES   6 E  253  ASN LEU VAL ARG GLY ASN LYS PRO GLU ALA MET MET LYS          
SEQRES   7 E  253  LYS MET SER GLU LYS GLY ALA SER ILE VAL ALA ASN LEU          
SEQRES   8 E  253  ILE SER VAL TYR GLN LEU LYS GLU GLY ASN PRO GLY ARG          
SEQRES   9 E  253  ASP THR ILE THR LEU SER ARG VAL SER ALA ALA PHE VAL          
SEQRES  10 E  253  PRO TRP THR VAL GLN ALA LEU ARG VAL LEU SER GLU SER          
SEQRES  11 E  253  LEU PRO VAL SER GLY THR THR MET ASP ALA ILE ALA GLY          
SEQRES  12 E  253  VAL THR TYR PRO ARG ALA MET MET HIS PRO SER PHE ALA          
SEQRES  13 E  253  GLY ILE ILE ASP LEU ASP LEU PRO ASN GLY ALA GLY ALA          
SEQRES  14 E  253  THR ILE ALA ASP ALA HIS GLY LEU PHE MET ILE GLU PHE          
SEQRES  15 E  253  SER LYS THR ILE ASN PRO SER LEU ARG THR LYS GLN ALA          
SEQRES  16 E  253  ASN GLU VAL ALA ALA THR PHE GLU LYS PRO ASN MET ALA          
SEQRES  17 E  253  ALA MET SER GLY ARG PHE PHE THR ARG GLU ASP LYS LYS          
SEQRES  18 E  253  LYS LEU LEU ILE ALA VAL GLY ILE ILE ASP GLU ASP LEU          
SEQRES  19 E  253  VAL LEU ALA SER ALA VAL VAL ARG SER ALA GLU LYS TYR          
SEQRES  20 E  253  ARG ALA LYS VAL GLY LYS                                      
SEQRES   1 F  253  GLY SER ASP GLU ASN TYR ARG ASP ILE ALA LEU ALA PHE          
SEQRES   2 F  253  LEU ASP GLU SER ALA ASP SER GLY THR ILE ASN ALA TRP          
SEQRES   3 F  253  VAL ASN GLU PHE ALA TYR GLN GLY PHE ASP PRO LYS ARG          
SEQRES   4 F  253  ILE VAL GLN LEU VAL LYS GLU ARG GLY THR ALA LYS GLY          
SEQRES   5 F  253  ARG ASP TRP LYS LYS ASP VAL LYS MET MET ILE VAL LEU          
SEQRES   6 F  253  ASN LEU VAL ARG GLY ASN LYS PRO GLU ALA MET MET LYS          
SEQRES   7 F  253  LYS MET SER GLU LYS GLY ALA SER ILE VAL ALA ASN LEU          
SEQRES   8 F  253  ILE SER VAL TYR GLN LEU LYS GLU GLY ASN PRO GLY ARG          
SEQRES   9 F  253  ASP THR ILE THR LEU SER ARG VAL SER ALA ALA PHE VAL          
SEQRES  10 F  253  PRO TRP THR VAL GLN ALA LEU ARG VAL LEU SER GLU SER          
SEQRES  11 F  253  LEU PRO VAL SER GLY THR THR MET ASP ALA ILE ALA GLY          
SEQRES  12 F  253  VAL THR TYR PRO ARG ALA MET MET HIS PRO SER PHE ALA          
SEQRES  13 F  253  GLY ILE ILE ASP LEU ASP LEU PRO ASN GLY ALA GLY ALA          
SEQRES  14 F  253  THR ILE ALA ASP ALA HIS GLY LEU PHE MET ILE GLU PHE          
SEQRES  15 F  253  SER LYS THR ILE ASN PRO SER LEU ARG THR LYS GLN ALA          
SEQRES  16 F  253  ASN GLU VAL ALA ALA THR PHE GLU LYS PRO ASN MET ALA          
SEQRES  17 F  253  ALA MET SER GLY ARG PHE PHE THR ARG GLU ASP LYS LYS          
SEQRES  18 F  253  LYS LEU LEU ILE ALA VAL GLY ILE ILE ASP GLU ASP LEU          
SEQRES  19 F  253  VAL LEU ALA SER ALA VAL VAL ARG SER ALA GLU LYS TYR          
SEQRES  20 F  253  ARG ALA LYS VAL GLY LYS                                      
HET     NA  A1000       1                                                       
HET     NA  C1000       1                                                       
HET     NA  D1000       1                                                       
HET     NA  E1000       1                                                       
HET     NA  F1000       1                                                       
HETNAM      NA SODIUM ION                                                       
FORMUL   7   NA    5(NA 1+)                                                     
FORMUL  12  HOH   *3(H2 O)                                                      
HELIX    1   1 TYR A    6  ALA A   12  1                                   7    
HELIX    2   2 ASP A   19  ALA A   31  1                                  13    
HELIX    3   3 ASP A   36  LYS A   51  1                                  16    
HELIX    4   4 ASP A   54  GLY A   70  1                                  17    
HELIX    5   5 SER A   81  GLN A   96  1                                  16    
HELIX    6   6 THR A  108  PHE A  116  1                                   9    
HELIX    7   7 PHE A  116  ARG A  125  1                                  10    
HELIX    8   8 SER A  134  ALA A  142  1                                   9    
HELIX    9   9 ARG A  148  PRO A  153  5                                   6    
HELIX   10  10 SER A  154  ILE A  159  1                                   6    
HELIX   11  11 LEU A  163  ASN A  165  5                                   3    
HELIX   12  12 GLY A  166  ASN A  187  1                                  22    
HELIX   13  13 GLN A  194  SER A  211  1                                  18    
HELIX   14  14 THR A  216  GLY A  228  1                                  13    
HELIX   15  15 ALA A  237  VAL A  251  1                                  15    
HELIX   16  16 TYR B    6  PHE B   13  1                                   8    
HELIX   17  17 TRP B   26  ALA B   31  1                                   6    
HELIX   18  18 ASP B   36  LYS B   51  1                                  16    
HELIX   19  19 ASP B   54  ARG B   69  1                                  16    
HELIX   20  20 SER B   81  GLN B   96  1                                  16    
HELIX   21  21 THR B  108  PHE B  116  1                                   9    
HELIX   22  22 PHE B  116  ARG B  125  1                                  10    
HELIX   23  23 LEU B  127  LEU B  131  5                                   5    
HELIX   24  24 SER B  134  ALA B  142  1                                   9    
HELIX   25  25 ARG B  148  HIS B  152  5                                   5    
HELIX   26  26 HIS B  152  ILE B  158  5                                   7    
HELIX   27  27 LEU B  163  ASN B  165  5                                   3    
HELIX   28  28 GLY B  166  ASN B  187  1                                  22    
HELIX   29  29 PRO B  188  ARG B  191  5                                   4    
HELIX   30  30 GLN B  194  ALA B  200  1                                   7    
HELIX   31  31 PHE B  202  SER B  211  1                                  10    
HELIX   32  32 THR B  216  GLY B  228  1                                  13    
HELIX   33  33 ALA B  237  VAL B  251  1                                  15    
HELIX   34  34 ASN C    5  PHE C   13  1                                   9    
HELIX   35  35 LEU C   14  GLU C   16  5                                   3    
HELIX   36  36 ASP C   19  GLU C   29  1                                  11    
HELIX   37  37 ASP C   36  LYS C   51  1                                  16    
HELIX   38  38 ASP C   54  GLY C   70  1                                  17    
HELIX   39  39 SER C   81  GLN C   96  1                                  16    
HELIX   40  40 THR C  108  PHE C  116  1                                   9    
HELIX   41  41 PHE C  116  SER C  128  1                                  13    
HELIX   42  42 SER C  134  ALA C  142  1                                   9    
HELIX   43  43 HIS C  152  ILE C  158  5                                   7    
HELIX   44  44 LEU C  163  ASN C  165  5                                   3    
HELIX   45  45 GLY C  166  ASN C  187  1                                  22    
HELIX   46  46 ASN C  196  VAL C  198  5                                   3    
HELIX   47  47 ALA C  199  SER C  211  1                                  13    
HELIX   48  48 THR C  216  GLY C  228  1                                  13    
HELIX   49  49 ALA C  237  VAL C  251  1                                  15    
HELIX   50  50 LEU D   11  GLU D   16  1                                   6    
HELIX   51  51 ASP D   19  ALA D   31  1                                  13    
HELIX   52  52 ASP D   36  LYS D   51  1                                  16    
HELIX   53  53 ASP D   54  ARG D   69  1                                  16    
HELIX   54  54 SER D   81  GLN D   96  1                                  16    
HELIX   55  55 THR D  108  PHE D  116  1                                   9    
HELIX   56  56 PHE D  116  LEU D  127  1                                  12    
HELIX   57  57 SER D  134  ALA D  142  1                                   9    
HELIX   58  58 ARG D  148  HIS D  152  5                                   5    
HELIX   59  59 HIS D  152  ILE D  158  5                                   7    
HELIX   60  60 LEU D  163  ASN D  165  5                                   3    
HELIX   61  61 GLY D  166  ASN D  187  1                                  22    
HELIX   62  62 GLN D  194  SER D  211  1                                  18    
HELIX   63  63 THR D  216  GLY D  228  1                                  13    
HELIX   64  64 ALA D  237  VAL D  251  1                                  15    
HELIX   65  65 ASP E   36  LYS E   51  1                                  16    
HELIX   66  66 ASP E   54  GLY E   70  1                                  17    
HELIX   67  67 SER E   81  GLN E   96  1                                  16    
HELIX   68  68 THR E  108  PHE E  116  1                                   9    
HELIX   69  69 PHE E  116  SER E  128  1                                  13    
HELIX   70  70 SER E  134  ALA E  142  1                                   9    
HELIX   71  71 HIS E  152  ILE E  158  5                                   7    
HELIX   72  72 LEU E  163  GLY E  166  5                                   4    
HELIX   73  73 ALA E  167  ASN E  187  1                                  21    
HELIX   74  74 PRO E  188  ARG E  191  5                                   4    
HELIX   75  75 GLN E  194  PHE E  202  1                                   9    
HELIX   76  76 PHE E  202  SER E  211  1                                  10    
HELIX   77  77 THR E  216  GLY E  228  1                                  13    
HELIX   78  78 ALA E  237  VAL E  251  1                                  15    
HELIX   79  79 ASN F    5  PHE F   13  1                                   9    
HELIX   80  80 LEU F   14  GLU F   16  5                                   3    
HELIX   81  81 THR F   22  ALA F   31  1                                  10    
HELIX   82  82 ASP F   36  LYS F   51  1                                  16    
HELIX   83  83 ASP F   54  GLY F   70  1                                  17    
HELIX   84  84 GLU F   74  LYS F   78  5                                   5    
HELIX   85  85 SER F   81  GLN F   96  1                                  16    
HELIX   86  86 THR F  108  PHE F  116  1                                   9    
HELIX   87  87 PHE F  116  SER F  128  1                                  13    
HELIX   88  88 SER F  134  ALA F  142  1                                   9    
HELIX   89  89 ARG F  148  HIS F  152  5                                   5    
HELIX   90  90 HIS F  152  ALA F  156  5                                   5    
HELIX   91  91 LEU F  163  ASN F  165  5                                   3    
HELIX   92  92 GLY F  166  ASN F  187  1                                  22    
HELIX   93  93 PRO F  188  ARG F  191  5                                   4    
HELIX   94  94 GLN F  194  THR F  201  1                                   8    
HELIX   95  95 PHE F  202  SER F  211  1                                  10    
HELIX   96  96 THR F  216  GLY F  228  1                                  13    
HELIX   97  97 ALA F  237  VAL F  251  1                                  15    
CISPEP   1 GLU B   74    ALA B   75          0         1.42                     
CRYST1  174.615  174.615   89.824  90.00  90.00 120.00 P 6          36          
ORIGX1      1.000000  0.000000  0.000000        0.00000                         
ORIGX2      0.000000  1.000000  0.000000        0.00000                         
ORIGX3      0.000000  0.000000  1.000000        0.00000                         
SCALE1      0.005727  0.003306  0.000000        0.00000                         
SCALE2      0.000000  0.006613  0.000000        0.00000                         
SCALE3      0.000000  0.000000  0.011133        0.00000                         
ATOM      1  N   GLU A   4    -209.446 268.715 108.493  1.00171.03           N  
ATOM      2  CA  GLU A   4    -209.335 269.941 107.709  1.00169.15           C  
ATOM      3  C   GLU A   4    -210.275 269.918 106.509  1.00154.84           C  
ATOM      4  O   GLU A   4    -211.470 270.187 106.643  1.00138.43           O  
ATOM      5  CB  GLU A   4    -207.892 270.149 107.244  1.00163.30           C  
ATOM      6  N   ASN A   5    -209.740 269.558 105.346  1.00150.11           N  
ATOM      7  CA  ASN A   5    -210.528 269.558 104.124  1.00120.86           C  
ATOM      8  C   ASN A   5    -211.008 268.139 103.918  1.00113.82           C  
ATOM      9  O   ASN A   5    -210.222 267.204 103.769  1.00101.75           O  
ATOM     10  CB  ASN A   5    -209.710 270.047 102.929  1.00113.93           C  
ATOM     11  N   TYR A   6    -212.322 267.995 103.908  1.00113.18           N  
ATOM     12  CA  TYR A   6    -212.943 266.689 103.920  1.00114.06           C  
ATOM     13  C   TYR A   6    -213.650 266.334 102.615  1.00 98.85           C  
ATOM     14  O   TYR A   6    -213.758 265.159 102.263  1.00104.20           O  
ATOM     15  CB  TYR A   6    -213.887 266.625 105.103  1.00118.71           C  
ATOM     16  N   ARG A   7    -214.167 267.346 101.924  1.00 98.70           N  
ATOM     17  CA  ARG A   7    -214.853 267.138 100.654  1.00101.16           C  
ATOM     18  C   ARG A   7    -213.894 266.415  99.712  1.00100.97           C  
ATOM     19  O   ARG A   7    -214.289 265.533  98.952  1.00101.20           O  
ATOM     20  CB  ARG A   7    -215.311 268.465 100.048  1.00129.03           C  
ATOM     21  N   ASP A   8    -212.627 266.814  99.776  1.00 99.81           N  
ATOM     22  CA  ASP A   8    -211.574 266.232  98.955  1.00 97.59           C  
ATOM     23  C   ASP A   8    -211.367 264.750  99.265  1.00 86.95           C  
ATOM     24  O   ASP A   8    -211.052 263.965  98.374  1.00100.46           O  
ATOM     25  CB  ASP A   8    -210.257 266.988  99.143  1.00 94.02           C  
ATOM     26  CG  ASP A   8    -210.449 268.489  99.202  1.00 90.18           C  
ATOM     27  OD1 ASP A   8    -211.481 268.978  98.694  1.00103.95           O  
ATOM     28  OD2 ASP A   8    -209.541 269.187  99.703  1.00 81.82           O  
ATOM     29  N   ILE A   9    -211.530 264.368 100.528  1.00 75.39           N  
ATOM     30  CA  ILE A   9    -211.351 262.972 100.916  1.00 94.96           C  
ATOM     31  C   ILE A   9    -212.419 262.065 100.299  1.00101.44           C  
ATOM     32  O   ILE A   9    -212.123 260.942  99.893  1.00107.05           O  
ATOM     33  CB  ILE A   9    -211.377 262.799 102.449  1.00 77.84           C  
ATOM     34  CG1 ILE A   9    -210.729 263.997 103.145  1.00 79.95           C  
ATOM     35  CG2 ILE A   9    -210.651 261.531 102.843  1.00 80.69           C  
ATOM     36  CD1 ILE A   9    -209.237 264.108 102.921  1.00 84.62           C  
ATOM     37  N   ALA A  10    -213.661 262.538 100.258  1.00 93.87           N  
ATOM     38  CA  ALA A  10    -214.755 261.753  99.690  1.00 96.94           C  
ATOM     39  C   ALA A  10    -214.544 261.460  98.201  1.00109.57           C  
ATOM     40  O   ALA A  10    -214.720 260.329  97.749  1.00112.50           O  
ATOM     41  CB  ALA A  10    -216.081 262.466  99.904  1.00 99.77           C  
ATOM     42  N   LEU A  11    -214.165 262.489  97.447  1.00111.37           N  
ATOM     43  CA  LEU A  11    -213.849 262.347  96.024  1.00104.15           C  
ATOM     44  C   LEU A  11    -212.516 261.635  95.789  1.00110.26           C  
ATOM     45  O   LEU A  11    -212.253 261.147  94.690  1.00122.40           O  
ATOM     46  CB  LEU A  11    -213.872 263.707  95.316  1.00125.02           C  
ATOM     47  CG  LEU A  11    -213.175 264.951  95.863  1.00128.88           C  
ATOM     48  CD1 LEU A  11    -211.701 264.964  95.492  1.00118.84           C  
ATOM     49  CD2 LEU A  11    -213.877 266.192  95.338  1.00150.23           C  
ATOM     50  N   ALA A  12    -211.674 261.594  96.818  1.00122.48           N  
ATOM     51  CA  ALA A  12    -210.332 261.020  96.713  1.00128.33           C  
ATOM     52  C   ALA A  12    -210.358 259.549  96.295  1.00137.04           C  
ATOM     53  O   ALA A  12    -209.353 259.025  95.813  1.00127.97           O  
ATOM     54  CB  ALA A  12    -209.584 261.173  98.029  1.00115.33           C  
ATOM     55  N   PHE A  13    -211.491 258.881  96.502  1.00147.87           N  
ATOM     56  CA  PHE A  13    -211.639 257.485  96.102  1.00151.07           C  
ATOM     57  C   PHE A  13    -211.309 257.261  94.623  1.00136.41           C  
ATOM     58  O   PHE A  13    -210.729 256.235  94.273  1.00132.39           O  
ATOM     59  CB  PHE A  13    -213.070 256.997  96.356  1.00156.52           C  
ATOM     60  CG  PHE A  13    -213.472 256.979  97.804  1.00162.31           C  
ATOM     61  CD1 PHE A  13    -212.524 256.913  98.811  1.00152.96           C  
ATOM     62  CD2 PHE A  13    -214.811 257.022  98.154  1.00141.01           C  
ATOM     63  CE1 PHE A  13    -212.910 256.892 100.141  1.00120.59           C  
ATOM     64  CE2 PHE A  13    -215.200 257.000  99.475  1.00121.30           C  
ATOM     65  CZ  PHE A  13    -214.250 256.936 100.471  1.00103.50           C  
ATOM     66  N   LEU A  14    -211.670 258.237  93.787  1.00133.67           N  
ATOM     67  CA  LEU A  14    -211.425 258.263  92.334  1.00106.64           C  
ATOM     68  C   LEU A  14    -211.210 256.890  91.685  1.00108.80           C  
ATOM     69  O   LEU A  14    -212.072 256.393  90.958  1.00129.02           O  
ATOM     70  CB  LEU A  14    -210.205 259.149  92.051  1.00 99.55           C  
ATOM     71  CG  LEU A  14    -209.629 259.261  90.637  1.00 89.66           C  
ATOM     72  CD1 LEU A  14    -210.721 259.519  89.604  1.00 92.55           C  
ATOM     73  CD2 LEU A  14    -208.550 260.337  90.577  1.00 83.27           C  
ATOM     74  N   ASP A  15    -210.051 256.292  91.948  1.00109.00           N  
ATOM     75  CA  ASP A  15    -209.714 254.965  91.441  1.00110.98           C  
ATOM     76  C   ASP A  15    -210.032 253.934  92.518  1.00105.42           C  
ATOM     77  O   ASP A  15    -209.122 253.408  93.157  1.00112.19           O  
ATOM     78  CB  ASP A  15    -208.244 254.888  91.029  1.00118.50           C  
ATOM     79  N   GLU A  16    -211.310 253.635  92.718  1.00 97.07           N  
ATOM     80  CA  GLU A  16    -211.703 252.730  93.791  1.00115.20           C  
ATOM     81  C   GLU A  16    -211.266 251.287  93.568  1.00131.70           C  
ATOM     82  O   GLU A  16    -211.510 250.708  92.510  1.00128.28           O  
ATOM     83  CB  GLU A  16    -213.220 252.775  93.974  1.00121.59           C  
ATOM     84  N   SER A  17    -210.622 250.711  94.580  1.00139.65           N  
ATOM     85  CA  SER A  17    -210.201 249.317  94.523  1.00130.59           C  
ATOM     86  C   SER A  17    -211.422 248.428  94.710  1.00120.77           C  
ATOM     87  O   SER A  17    -211.694 247.944  95.808  1.00113.07           O  
ATOM     88  CB  SER A  17    -209.143 249.018  95.585  1.00139.10           C  
ATOM     89  N   ALA A  18    -212.150 248.218  93.620  1.00150.79           N  
ATOM     90  CA  ALA A  18    -213.381 247.441  93.639  1.00165.30           C  
ATOM     91  C   ALA A  18    -213.228 246.156  92.840  1.00142.82           C  
ATOM     92  O   ALA A  18    -212.746 246.175  91.708  1.00120.00           O  
ATOM     93  CB  ALA A  18    -214.538 248.267  93.101  1.00163.86           C  
ATOM     94  N   ASP A  19    -213.635 245.040  93.432  1.00119.61           N  
ATOM     95  CA  ASP A  19    -213.526 243.757  92.758  1.00118.38           C  
ATOM     96  C   ASP A  19    -214.910 243.141  92.573  1.00109.32           C  
ATOM     97  O   ASP A  19    -215.677 243.013  93.528  1.00100.46           O  
ATOM     98  CB  ASP A  19    -212.617 242.821  93.554  1.00135.46           C  
ATOM     99  N   SER A  20    -215.213 242.760  91.333  1.00115.01           N  
ATOM    100  CA  SER A  20    -216.510 242.187  90.973  1.00118.23           C  
ATOM    101  C   SER A  20    -216.821 240.899  91.722  1.00132.06           C  
ATOM    102  O   SER A  20    -217.868 240.779  92.363  1.00126.40           O  
ATOM    103  CB  SER A  20    -216.572 241.929  89.466  1.00116.23           C  
ATOM    104  OG  SER A  20    -215.642 240.931  89.081  1.00141.21           O  
ATOM    105  N   GLY A  21    -215.909 239.937  91.634  1.00141.31           N  
ATOM    106  CA  GLY A  21    -216.114 238.635  92.238  1.00130.05           C  
ATOM    107  C   GLY A  21    -216.349 238.802  93.722  1.00134.36           C  
ATOM    108  O   GLY A  21    -217.119 238.066  94.344  1.00134.92           O  
ATOM    109  N   THR A  22    -215.681 239.802  94.282  1.00140.43           N  
ATOM    110  CA  THR A  22    -215.736 240.062  95.706  1.00127.39           C  
ATOM    111  C   THR A  22    -217.027 240.773  96.137  1.00115.36           C  
ATOM    112  O   THR A  22    -217.581 240.458  97.193  1.00100.53           O  
ATOM    113  CB  THR A  22    -214.516 240.915  96.122  1.00117.16           C  
ATOM    114  OG1 THR A  22    -213.338 240.102  96.099  1.00116.17           O  
ATOM    115  CG2 THR A  22    -214.677 241.453  97.518  1.00110.69           C  
ATOM    116  N   ILE A  23    -217.541 241.692  95.321  1.00119.41           N  
ATOM    117  CA  ILE A  23    -218.820 242.308  95.669  1.00118.26           C  
ATOM    118  C   ILE A  23    -219.950 241.287  95.502  1.00125.51           C  
ATOM    119  O   ILE A  23    -220.876 241.246  96.314  1.00113.21           O  
ATOM    120  CB  ILE A  23    -219.084 243.633  94.856  1.00109.95           C  
ATOM    121  CG1 ILE A  23    -219.181 243.432  93.336  1.00123.23           C  
ATOM    122  CG2 ILE A  23    -218.082 244.719  95.251  1.00108.30           C  
ATOM    123  CD1 ILE A  23    -220.562 243.036  92.829  1.00132.01           C  
ATOM    124  N   ASN A  24    -219.846 240.432  94.485  1.00128.37           N  
ATOM    125  CA  ASN A  24    -220.855 239.394  94.268  1.00131.79           C  
ATOM    126  C   ASN A  24    -220.828 238.363  95.385  1.00138.79           C  
ATOM    127  O   ASN A  24    -221.868 237.861  95.805  1.00139.76           O  
ATOM    128  CB  ASN A  24    -220.672 238.703  92.914  1.00138.82           C  
ATOM    129  CG  ASN A  24    -220.865 239.647  91.744  1.00131.86           C  
ATOM    130  OD1 ASN A  24    -221.960 239.751  91.192  1.00145.86           O  
ATOM    131  ND2 ASN A  24    -219.796 240.318  91.340  1.00135.31           N  
ATOM    132  N   ALA A  25    -219.629 238.024  95.843  1.00137.53           N  
ATOM    133  CA  ALA A  25    -219.489 237.094  96.951  1.00137.39           C  
ATOM    134  C   ALA A  25    -220.079 237.723  98.201  1.00139.98           C  
ATOM    135  O   ALA A  25    -220.765 237.058  98.973  1.00136.00           O  
ATOM    136  CB  ALA A  25    -218.055 236.723  97.172  1.00120.02           C  
ATOM    137  N   TRP A  26    -219.818 239.015  98.389  1.00127.20           N  
ATOM    138  CA  TRP A  26    -220.349 239.719  99.548  1.00116.46           C  
ATOM    139  C   TRP A  26    -221.868 239.750  99.560  1.00106.88           C  
ATOM    140  O   TRP A  26    -222.487 239.577 100.619  1.00 94.71           O  
ATOM    141  CB  TRP A  26    -219.839 241.164  99.571  1.00103.32           C  
ATOM    142  CG  TRP A  26    -218.397 241.328  99.886  1.00100.17           C  
ATOM    143  CD1 TRP A  26    -217.497 240.341 100.147  1.00117.04           C  
ATOM    144  CD2 TRP A  26    -217.668 242.560  99.926  1.00103.62           C  
ATOM    145  NE1 TRP A  26    -216.258 240.883 100.378  1.00131.35           N  
ATOM    146  CE2 TRP A  26    -216.335 242.247 100.248  1.00135.09           C  
ATOM    147  CE3 TRP A  26    -218.016 243.902  99.732  1.00 95.36           C  
ATOM    148  CZ2 TRP A  26    -215.346 243.220 100.378  1.00146.33           C  
ATOM    149  CZ3 TRP A  26    -217.035 244.868  99.862  1.00 96.80           C  
ATOM    150  CH2 TRP A  26    -215.716 244.522 100.182  1.00126.03           C  
ATOM    151  N   VAL A  27    -222.486 239.922  98.394  1.00112.13           N  
ATOM    152  CA  VAL A  27    -223.932 240.078  98.411  1.00122.22           C  
ATOM    153  C   VAL A  27    -224.660 238.777  98.685  1.00 95.81           C  
ATOM    154  O   VAL A  27    -225.872 238.789  98.746  1.00 80.22           O  
ATOM    155  CB  VAL A  27    -224.513 240.615  97.081  1.00140.40           C  
ATOM    156  CG1 VAL A  27    -223.835 241.905  96.667  1.00138.01           C  
ATOM    157  CG2 VAL A  27    -224.399 239.570  95.987  1.00133.48           C  
ATOM    158  N   ASN A  28    -223.958 237.661  98.864  1.00107.07           N  
ATOM    159  CA  ASN A  28    -224.688 236.416  99.073  1.00105.87           C  
ATOM    160  C   ASN A  28    -224.993 236.220 100.548  1.00105.97           C  
ATOM    161  O   ASN A  28    -226.122 235.895 100.917  1.00113.77           O  
ATOM    162  CB  ASN A  28    -223.926 235.213  98.517  1.00117.91           C  
ATOM    163  CG  ASN A  28    -224.653 233.906  98.770  1.00123.99           C  
ATOM    164  OD1 ASN A  28    -225.882 233.855  98.731  1.00140.46           O  
ATOM    165  ND2 ASN A  28    -223.902 232.841  98.997  1.00131.99           N  
ATOM    166  N   GLU A  29    -223.989 236.412 101.398  1.00109.23           N  
ATOM    167  CA  GLU A  29    -224.251 236.382 102.826  1.00106.73           C  
ATOM    168  C   GLU A  29    -224.965 237.671 103.185  1.00 94.25           C  
ATOM    169  O   GLU A  29    -225.755 237.699 104.126  1.00 71.75           O  
ATOM    170  CB  GLU A  29    -222.982 236.212 103.667  1.00111.51           C  
ATOM    171  CG  GLU A  29    -221.775 236.997 103.207  1.00109.87           C  
ATOM    172  CD  GLU A  29    -221.008 236.276 102.124  1.00110.51           C  
ATOM    173  OE1 GLU A  29    -221.644 235.793 101.165  1.00112.24           O  
ATOM    174  OE2 GLU A  29    -219.769 236.180 102.237  1.00136.84           O  
ATOM    175  N   PHE A  30    -224.701 238.742 102.435  1.00 96.84           N  
ATOM    176  CA  PHE A  30    -225.415 239.988 102.705  1.00 98.60           C  
ATOM    177  C   PHE A  30    -226.834 239.996 102.123  1.00 90.37           C  
ATOM    178  O   PHE A  30    -227.652 240.823 102.523  1.00 91.63           O  
ATOM    179  CB  PHE A  30    -224.647 241.200 102.176  1.00109.73           C  
ATOM    180  CG  PHE A  30    -223.304 241.413 102.830  1.00100.76           C  
ATOM    181  CD1 PHE A  30    -222.922 240.687 103.950  1.00101.65           C  
ATOM    182  CD2 PHE A  30    -222.439 242.374 102.339  1.00106.31           C  
ATOM    183  CE1 PHE A  30    -221.685 240.892 104.537  1.00121.47           C  
ATOM    184  CE2 PHE A  30    -221.214 242.590 102.924  1.00107.44           C  
ATOM    185  CZ  PHE A  30    -220.833 241.849 104.025  1.00117.93           C  
ATOM    186  N   ALA A  31    -227.128 239.106 101.173  1.00 85.86           N  
ATOM    187  CA  ALA A  31    -228.471 239.058 100.584  1.00 86.25           C  
ATOM    188  C   ALA A  31    -229.499 238.692 101.622  1.00 84.11           C  
ATOM    189  O   ALA A  31    -229.189 237.980 102.570  1.00 89.75           O  
ATOM    190  CB  ALA A  31    -228.544 238.057  99.437  1.00 82.52           C  
ATOM    191  N   TYR A  32    -230.696 239.250 101.482  1.00 66.33           N  
ATOM    192  CA  TYR A  32    -231.845 238.808 102.255  1.00 79.06           C  
ATOM    193  C   TYR A  32    -231.853 237.269 102.309  1.00 86.88           C  
ATOM    194  O   TYR A  32    -231.678 236.618 101.283  1.00 78.10           O  
ATOM    195  CB  TYR A  32    -233.115 239.398 101.632  1.00 87.12           C  
ATOM    196  CG  TYR A  32    -234.379 238.594 101.777  1.00 79.60           C  
ATOM    197  CD1 TYR A  32    -235.161 238.697 102.918  1.00 79.57           C  
ATOM    198  CD2 TYR A  32    -234.823 237.774 100.748  1.00 82.94           C  
ATOM    199  CE1 TYR A  32    -236.331 237.976 103.048  1.00 84.09           C  
ATOM    200  CE2 TYR A  32    -235.994 237.050 100.868  1.00 92.15           C  
ATOM    201  CZ  TYR A  32    -236.743 237.156 102.021  1.00 84.85           C  
ATOM    202  OH  TYR A  32    -237.909 236.441 102.150  1.00114.36           O  
ATOM    203  N   GLN A  33    -232.027 236.698 103.500  1.00 98.13           N  
ATOM    204  CA  GLN A  33    -231.989 235.236 103.712  1.00100.20           C  
ATOM    205  C   GLN A  33    -233.060 234.710 104.663  1.00104.90           C  
ATOM    206  O   GLN A  33    -232.795 234.569 105.853  1.00124.97           O  
ATOM    207  CB  GLN A  33    -230.612 234.775 104.212  1.00102.73           C  
ATOM    208  CG  GLN A  33    -229.473 235.031 103.250  1.00 83.80           C  
ATOM    209  CD  GLN A  33    -228.224 235.553 103.922  1.00104.85           C  
ATOM    210  OE1 GLN A  33    -228.289 236.297 104.897  1.00115.23           O  
ATOM    211  NE2 GLN A  33    -227.072 235.150 103.407  1.00103.62           N  
ATOM    212  N   GLY A  34    -234.245 234.394 104.149  1.00 96.86           N  
ATOM    213  CA  GLY A  34    -235.357 233.999 104.996  1.00106.50           C  
ATOM    214  C   GLY A  34    -235.120 232.918 106.044  1.00113.91           C  
ATOM    215  O   GLY A  34    -235.647 233.036 107.145  1.00139.32           O  
ATOM    216  N   PHE A  35    -234.331 231.887 105.742  1.00 87.86           N  
ATOM    217  CA  PHE A  35    -234.112 230.805 106.711  1.00 81.98           C  
ATOM    218  C   PHE A  35    -232.745 230.099 106.597  1.00115.31           C  
ATOM    219  O   PHE A  35    -232.150 230.031 105.524  1.00122.99           O  
ATOM    220  CB  PHE A  35    -235.249 229.777 106.635  1.00 87.02           C  
ATOM    221  CG  PHE A  35    -235.361 229.070 105.316  1.00 98.34           C  
ATOM    222  CD1 PHE A  35    -234.642 227.913 105.071  1.00104.39           C  
ATOM    223  CD2 PHE A  35    -236.211 229.547 104.330  1.00120.98           C  
ATOM    224  CE1 PHE A  35    -234.750 227.256 103.865  1.00113.96           C  
ATOM    225  CE2 PHE A  35    -236.324 228.893 103.119  1.00132.52           C  
ATOM    226  CZ  PHE A  35    -235.592 227.746 102.887  1.00127.24           C  
ATOM    227  N   ASP A  36    -232.262 229.576 107.727  1.00130.69           N  
ATOM    228  CA  ASP A  36    -230.979 228.845 107.810  1.00130.33           C  
ATOM    229  C   ASP A  36    -231.126 227.317 107.898  1.00105.10           C  
ATOM    230  O   ASP A  36    -231.766 226.815 108.817  1.00103.67           O  
ATOM    231  CB  ASP A  36    -230.199 229.342 109.024  1.00127.77           C  
ATOM    232  CG  ASP A  36    -228.860 228.634 109.196  1.00112.29           C  
ATOM    233  OD1 ASP A  36    -228.845 227.441 109.582  1.00118.60           O  
ATOM    234  OD2 ASP A  36    -227.813 229.271 108.941  1.00135.97           O  
ATOM    235  N   PRO A  37    -230.579 226.599 106.903  1.00132.34           N  
ATOM    236  CA  PRO A  37    -230.566 225.136 106.761  1.00133.30           C  
ATOM    237  C   PRO A  37    -229.937 224.382 107.949  1.00118.91           C  
ATOM    238  O   PRO A  37    -230.554 223.443 108.434  1.00106.89           O  
ATOM    239  CB  PRO A  37    -229.706 224.903 105.520  1.00143.62           C  
ATOM    240  CG  PRO A  37    -229.685 226.165 104.796  1.00133.00           C  
ATOM    241  CD  PRO A  37    -230.060 227.281 105.707  1.00139.29           C  
ATOM    242  N   LYS A  38    -228.736 224.764 108.387  1.00125.15           N  
ATOM    243  CA  LYS A  38    -228.044 224.012 109.428  1.00105.85           C  
ATOM    244  C   LYS A  38    -228.865 224.013 110.703  1.00103.21           C  
ATOM    245  O   LYS A  38    -228.986 222.994 111.378  1.00 96.62           O  
ATOM    246  CB  LYS A  38    -226.657 224.596 109.701  1.00105.40           C  
ATOM    247  N   ARG A  39    -229.447 225.161 111.024  1.00110.62           N  
ATOM    248  CA  ARG A  39    -230.289 225.263 112.204  1.00 99.39           C  
ATOM    249  C   ARG A  39    -231.521 224.363 112.133  1.00101.17           C  
ATOM    250  O   ARG A  39    -231.742 223.557 113.029  1.00104.05           O  
ATOM    251  CB  ARG A  39    -230.729 226.710 112.409  1.00108.71           C  
ATOM    252  CG  ARG A  39    -230.197 227.327 113.677  1.00 93.29           C  
ATOM    253  CD  ARG A  39    -231.017 228.533 114.090  1.00 84.04           C  
ATOM    254  NE  ARG A  39    -230.531 229.122 115.335  1.00 87.90           N  
ATOM    255  CZ  ARG A  39    -229.567 230.034 115.403  1.00 86.75           C  
ATOM    256  NH1 ARG A  39    -228.983 230.466 114.294  1.00 82.26           N  
ATOM    257  NH2 ARG A  39    -229.187 230.516 116.578  1.00 83.57           N  
ATOM    258  N   ILE A  40    -232.296 224.463 111.054  1.00110.32           N  
ATOM    259  CA  ILE A  40    -233.516 223.660 110.930  1.00121.56           C  
ATOM    260  C   ILE A  40    -233.231 222.159 110.860  1.00121.98           C  
ATOM    261  O   ILE A  40    -233.908 221.380 111.529  1.00111.25           O  
ATOM    262  CB  ILE A  40    -234.391 224.091 109.724  1.00146.21           C  
ATOM    263  CG1 ILE A  40    -233.555 224.298 108.467  1.00124.78           C  
ATOM    264  CG2 ILE A  40    -235.164 225.362 110.057  1.00150.36           C  
ATOM    265  CD1 ILE A  40    -233.680 223.178 107.464  1.00131.80           C  
ATOM    266  N   VAL A  41    -232.239 221.756 110.062  1.00122.43           N  
ATOM    267  CA  VAL A  41    -231.878 220.340 109.971  1.00111.19           C  
ATOM    268  C   VAL A  41    -231.452 219.878 111.357  1.00 95.80           C  
ATOM    269  O   VAL A  41    -231.767 218.758 111.767  1.00 87.79           O  
ATOM    270  CB  VAL A  41    -230.755 220.040 108.926  1.00113.44           C  
ATOM    271  CG1 VAL A  41    -229.442 220.711 109.283  1.00108.52           C  
ATOM    272  CG2 VAL A  41    -230.525 218.545 108.824  1.00110.16           C  
ATOM    273  N   GLN A  42    -230.761 220.751 112.087  1.00105.33           N  
ATOM    274  CA  GLN A  42    -230.305 220.409 113.424  1.00111.19           C  
ATOM    275  C   GLN A  42    -231.506 220.172 114.326  1.00103.87           C  
ATOM    276  O   GLN A  42    -231.535 219.199 115.065  1.00108.73           O  
ATOM    277  CB  GLN A  42    -229.414 221.506 114.009  1.00 87.40           C  
ATOM    278  N   LEU A  43    -232.501 221.052 114.264  1.00 90.64           N  
ATOM    279  CA  LEU A  43    -233.664 220.904 115.133  1.00 79.97           C  
ATOM    280  C   LEU A  43    -234.522 219.687 114.793  1.00 84.46           C  
ATOM    281  O   LEU A  43    -234.894 218.932 115.690  1.00 89.40           O  
ATOM    282  CB  LEU A  43    -234.542 222.162 115.085  1.00 91.48           C  
ATOM    283  CG  LEU A  43    -233.889 223.543 115.171  1.00 79.82           C  
ATOM    284  CD1 LEU A  43    -234.943 224.633 115.288  1.00 85.41           C  
ATOM    285  CD2 LEU A  43    -232.914 223.613 116.336  1.00101.70           C  
ATOM    286  N   VAL A  44    -234.822 219.474 113.514  1.00 95.57           N  
ATOM    287  CA  VAL A  44    -235.620 218.308 113.138  1.00108.47           C  
ATOM    288  C   VAL A  44    -234.899 216.984 113.407  1.00 92.17           C  
ATOM    289  O   VAL A  44    -235.499 216.052 113.939  1.00 91.35           O  
ATOM    290  CB  VAL A  44    -236.062 218.360 111.645  1.00 94.88           C  
ATOM    291  CG1 VAL A  44    -234.877 218.541 110.712  1.00 87.79           C  
ATOM    292  CG2 VAL A  44    -236.853 217.112 111.275  1.00 99.22           C  
ATOM    293  N   LYS A  45    -233.621 216.896 113.048  1.00 97.23           N  
ATOM    294  CA  LYS A  45    -232.860 215.672 113.290  1.00 96.59           C  
ATOM    295  C   LYS A  45    -232.593 215.402 114.773  1.00 90.59           C  
ATOM    296  O   LYS A  45    -232.701 214.264 115.221  1.00 90.84           O  
ATOM    297  CB  LYS A  45    -231.549 215.692 112.503  1.00 87.35           C  
ATOM    298  CG  LYS A  45    -231.768 215.547 111.001  1.00 90.73           C  
ATOM    299  CD  LYS A  45    -232.810 214.467 110.714  1.00104.40           C  
ATOM    300  CE  LYS A  45    -233.030 214.264 109.223  1.00100.67           C  
ATOM    301  NZ  LYS A  45    -232.143 213.207 108.666  1.00117.74           N  
ATOM    302  N   GLU A  46    -232.227 216.437 115.525  1.00 90.21           N  
ATOM    303  CA  GLU A  46    -231.983 216.289 116.961  1.00 90.08           C  
ATOM    304  C   GLU A  46    -233.265 215.906 117.687  1.00 89.77           C  
ATOM    305  O   GLU A  46    -233.257 215.039 118.563  1.00 85.25           O  
ATOM    306  CB  GLU A  46    -231.404 217.569 117.566  1.00 91.71           C  
ATOM    307  N   ARG A  47    -234.362 216.565 117.326  1.00 97.63           N  
ATOM    308  CA  ARG A  47    -235.657 216.259 117.916  1.00 85.37           C  
ATOM    309  C   ARG A  47    -236.009 214.818 117.580  1.00 91.48           C  
ATOM    310  O   ARG A  47    -236.433 214.056 118.443  1.00110.04           O  
ATOM    311  CB  ARG A  47    -236.740 217.212 117.413  1.00 78.59           C  
ATOM    312  N   GLY A  48    -235.790 214.449 116.323  1.00 87.80           N  
ATOM    313  CA  GLY A  48    -236.082 213.111 115.846  1.00101.42           C  
ATOM    314  C   GLY A  48    -235.284 212.069 116.604  1.00110.23           C  
ATOM    315  O   GLY A  48    -235.769 210.965 116.830  1.00 91.20           O  
ATOM    316  N   THR A  49    -234.043 212.391 116.949  1.00106.87           N  
ATOM    317  CA  THR A  49    -233.244 211.496 117.774  1.00112.81           C  
ATOM    318  C   THR A  49    -233.852 211.395 119.171  1.00125.84           C  
ATOM    319  O   THR A  49    -234.017 210.301 119.709  1.00135.75           O  
ATOM    320  CB  THR A  49    -231.781 211.966 117.893  1.00105.02           C  
ATOM    321  OG1 THR A  49    -231.745 213.349 118.264  1.00 83.28           O  
ATOM    322  CG2 THR A  49    -231.047 211.772 116.575  1.00114.47           C  
ATOM    323  N   ALA A  50    -234.177 212.547 119.755  1.00122.66           N  
ATOM    324  CA  ALA A  50    -234.768 212.589 121.090  1.00123.04           C  
ATOM    325  C   ALA A  50    -236.170 211.984 121.119  1.00130.16           C  
ATOM    326  O   ALA A  50    -236.497 211.196 122.006  1.00149.41           O  
ATOM    327  CB  ALA A  50    -234.802 214.022 121.604  1.00101.80           C  
ATOM    328  N   LYS A  51    -236.995 212.358 120.146  1.00112.18           N  
ATOM    329  CA  LYS A  51    -238.346 211.814 120.033  1.00 93.22           C  
ATOM    330  C   LYS A  51    -238.301 210.421 119.413  1.00 97.80           C  
ATOM    331  O   LYS A  51    -237.367 210.086 118.695  1.00 98.62           O  
ATOM    332  CB  LYS A  51    -239.255 212.727 119.210  1.00101.08           C  
ATOM    333  CG  LYS A  51    -239.229 214.195 119.602  1.00111.17           C  
ATOM    334  CD  LYS A  51    -239.429 214.455 121.082  1.00100.02           C  
ATOM    335  CE  LYS A  51    -238.905 215.845 121.431  1.00 97.09           C  
ATOM    336  NZ  LYS A  51    -238.244 215.915 122.760  1.00 89.61           N  
ATOM    337  N   GLY A  52    -239.297 209.601 119.714  1.00100.45           N  
ATOM    338  CA  GLY A  52    -239.350 208.253 119.179  1.00115.23           C  
ATOM    339  C   GLY A  52    -239.990 208.120 117.809  1.00109.84           C  
ATOM    340  O   GLY A  52    -241.026 207.468 117.674  1.00108.51           O  
ATOM    341  N   ARG A  53    -239.393 208.736 116.791  1.00104.67           N  
ATOM    342  CA  ARG A  53    -239.927 208.604 115.438  1.00106.99           C  
ATOM    343  C   ARG A  53    -238.843 208.629 114.361  1.00107.48           C  
ATOM    344  O   ARG A  53    -237.758 209.178 114.557  1.00117.33           O  
ATOM    345  CB  ARG A  53    -240.941 209.716 115.167  1.00116.37           C  
ATOM    346  N   ASP A  54    -239.164 208.033 113.215  1.00107.23           N  
ATOM    347  CA  ASP A  54    -238.228 207.908 112.103  1.00103.24           C  
ATOM    348  C   ASP A  54    -238.324 209.172 111.253  1.00109.96           C  
ATOM    349  O   ASP A  54    -239.411 209.566 110.835  1.00104.51           O  
ATOM    350  CB  ASP A  54    -238.529 206.648 111.280  1.00101.03           C  
ATOM    351  CG  ASP A  54    -237.624 206.493 110.058  1.00118.90           C  
ATOM    352  OD1 ASP A  54    -236.763 207.361 109.802  1.00114.85           O  
ATOM    353  OD2 ASP A  54    -237.778 205.478 109.346  1.00136.90           O  
ATOM    354  N   TRP A  55    -237.177 209.786 110.988  1.00119.81           N  
ATOM    355  CA  TRP A  55    -237.110 211.064 110.285  1.00125.03           C  
ATOM    356  C   TRP A  55    -237.698 211.037 108.871  1.00122.44           C  
ATOM    357  O   TRP A  55    -238.408 211.963 108.481  1.00103.94           O  
ATOM    358  CB  TRP A  55    -235.653 211.536 110.240  1.00135.77           C  
ATOM    359  CG  TRP A  55    -234.721 210.536 109.618  1.00128.10           C  
ATOM    360  CD1 TRP A  55    -234.087 209.507 110.254  1.00111.87           C  
ATOM    361  CD2 TRP A  55    -234.316 210.467 108.245  1.00125.16           C  
ATOM    362  NE1 TRP A  55    -233.317 208.801 109.363  1.00104.03           N  
ATOM    363  CE2 TRP A  55    -233.440 209.370 108.122  1.00109.67           C  
ATOM    364  CE3 TRP A  55    -234.610 211.225 107.107  1.00126.49           C  
ATOM    365  CZ2 TRP A  55    -232.856 209.012 106.910  1.00115.09           C  
ATOM    366  CZ3 TRP A  55    -234.030 210.867 105.904  1.00106.17           C  
ATOM    367  CH2 TRP A  55    -233.163 209.772 105.815  1.00107.90           C  
ATOM    368  N   LYS A  56    -237.407 209.985 108.112  1.00124.28           N  
ATOM    369  CA  LYS A  56    -237.832 209.901 106.713  1.00110.38           C  
ATOM    370  C   LYS A  56    -239.349 209.960 106.514  1.00109.93           C  
ATOM    371  O   LYS A  56    -239.841 210.696 105.655  1.00 92.41           O  
ATOM    372  CB  LYS A  56    -237.288 208.618 106.083  1.00105.25           C  
ATOM    373  N   LYS A  57    -240.087 209.189 107.306  1.00131.61           N  
ATOM    374  CA  LYS A  57    -241.541 209.169 107.196  1.00116.48           C  
ATOM    375  C   LYS A  57    -242.132 210.529 107.538  1.00115.33           C  
ATOM    376  O   LYS A  57    -243.004 211.049 106.829  1.00121.51           O  
ATOM    377  CB  LYS A  57    -242.134 208.096 108.114  1.00110.43           C  
ATOM    378  N   ASP A  58    -241.632 211.105 108.625  1.00130.24           N  
ATOM    379  CA  ASP A  58    -242.083 212.410 109.086  1.00125.37           C  
ATOM    380  C   ASP A  58    -241.862 213.507 108.054  1.00118.43           C  
ATOM    381  O   ASP A  58    -242.795 214.245 107.697  1.00102.02           O  
ATOM    382  CB  ASP A  58    -241.357 212.780 110.374  1.00114.36           C  
ATOM    383  CG  ASP A  58    -241.498 211.729 111.456  1.00115.23           C  
ATOM    384  OD1 ASP A  58    -242.535 211.037 111.488  1.00133.74           O  
ATOM    385  OD2 ASP A  58    -240.574 211.613 112.291  1.00 94.04           O  
ATOM    386  N   VAL A  59    -240.622 213.612 107.580  1.00131.69           N  
ATOM    387  CA  VAL A  59    -240.291 214.631 106.599  1.00136.06           C  
ATOM    388  C   VAL A  59    -241.150 214.402 105.364  1.00 96.65           C  
ATOM    389  O   VAL A  59    -241.741 215.341 104.866  1.00 92.92           O  
ATOM    390  CB  VAL A  59    -238.773 214.670 106.240  1.00142.09           C  
ATOM    391  CG1 VAL A  59    -237.952 215.043 107.467  1.00127.95           C  
ATOM    392  CG2 VAL A  59    -238.285 213.363 105.647  1.00141.40           C  
ATOM    393  N   LYS A  60    -241.265 213.154 104.912  1.00 83.35           N  
ATOM    394  CA  LYS A  60    -242.045 212.844 103.716  1.00 89.93           C  
ATOM    395  C   LYS A  60    -243.494 213.325 103.832  1.00 96.05           C  
ATOM    396  O   LYS A  60    -244.040 213.919 102.892  1.00 97.43           O  
ATOM    397  CB  LYS A  60    -242.018 211.340 103.442  1.00115.90           C  
ATOM    398  N   MET A  61    -244.104 213.088 104.991  1.00113.18           N  
ATOM    399  CA  MET A  61    -245.469 213.550 105.225  1.00111.88           C  
ATOM    400  C   MET A  61    -245.534 215.076 105.150  1.00103.33           C  
ATOM    401  O   MET A  61    -246.423 215.661 104.489  1.00 86.68           O  
ATOM    402  CB  MET A  61    -245.970 213.066 106.587  1.00126.18           C  
ATOM    403  N   MET A  62    -244.545 215.704 105.787  1.00104.08           N  
ATOM    404  CA  MET A  62    -244.469 217.158 105.860  1.00103.48           C  
ATOM    405  C   MET A  62    -244.372 217.772 104.467  1.00 94.10           C  
ATOM    406  O   MET A  62    -245.011 218.783 104.188  1.00 90.22           O  
ATOM    407  CB  MET A  62    -243.270 217.585 106.714  1.00 90.13           C  
ATOM    408  N   ILE A  63    -243.570 217.149 103.607  1.00100.41           N  
ATOM    409  CA  ILE A  63    -243.421 217.559 102.211  1.00 90.70           C  
ATOM    410  C   ILE A  63    -244.682 217.374 101.375  1.00 81.43           C  
ATOM    411  O   ILE A  63    -245.063 218.261 100.613  1.00 83.34           O  
ATOM    412  CB  ILE A  63    -242.277 216.804 101.521  1.00 98.62           C  
ATOM    413  CG1 ILE A  63    -241.064 216.776 102.445  1.00 99.28           C  
ATOM    414  CG2 ILE A  63    -241.913 217.497 100.220  1.00117.54           C  
ATOM    415  CD1 ILE A  63    -239.971 215.837 102.025  1.00 97.33           C  
ATOM    416  N   VAL A  64    -245.294 216.196 101.459  1.00 76.59           N  
ATOM    417  CA  VAL A  64    -246.496 215.956 100.659  1.00 84.11           C  
ATOM    418  C   VAL A  64    -247.611 216.960 100.995  1.00 88.16           C  
ATOM    419  O   VAL A  64    -248.173 217.609 100.096  1.00 99.92           O  
ATOM    420  CB  VAL A  64    -247.031 214.505 100.863  1.00 97.86           C  
ATOM    421  CG1 VAL A  64    -248.355 214.296 100.135  1.00112.72           C  
ATOM    422  CG2 VAL A  64    -246.013 213.468 100.418  1.00112.87           C  
ATOM    423  N   LEU A  65    -247.893 217.123 102.289  1.00 83.93           N  
ATOM    424  CA  LEU A  65    -248.918 218.089 102.689  1.00 98.37           C  
ATOM    425  C   LEU A  65    -248.404 219.508 102.390  1.00 93.40           C  
ATOM    426  O   LEU A  65    -249.227 220.432 102.191  1.00 90.43           O  
ATOM    427  CB  LEU A  65    -249.375 217.903 104.136  1.00111.38           C  
ATOM    428  CG  LEU A  65    -248.853 218.390 105.498  1.00115.60           C  
ATOM    429  CD1 LEU A  65    -249.400 219.761 105.848  1.00131.75           C  
ATOM    430  CD2 LEU A  65    -249.299 217.379 106.549  1.00144.27           C  
ATOM    431  N   ASN A  66    -247.076 219.693 102.391  1.00 94.46           N  
ATOM    432  CA  ASN A  66    -246.532 221.000 102.063  1.00 93.79           C  
ATOM    433  C   ASN A  66    -247.052 221.329 100.708  1.00 93.70           C  
ATOM    434  O   ASN A  66    -247.616 222.388 100.469  1.00106.53           O  
ATOM    435  CB  ASN A  66    -244.995 220.918 102.122  1.00111.02           C  
ATOM    436  CG  ASN A  66    -244.241 221.723 101.031  1.00121.12           C  
ATOM    437  OD1 ASN A  66    -244.795 222.198 100.049  1.00126.33           O  
ATOM    438  ND2 ASN A  66    -242.925 221.703 101.140  1.00120.74           N  
ATOM    439  N   LEU A  67    -246.897 220.351  99.837  1.00 97.93           N  
ATOM    440  CA  LEU A  67    -247.249 220.505  98.450  1.00123.46           C  
ATOM    441  C   LEU A  67    -248.737 220.745  98.241  1.00134.91           C  
ATOM    442  O   LEU A  67    -249.127 221.673  97.528  1.00138.22           O  
ATOM    443  CB  LEU A  67    -246.804 219.283  97.639  1.00118.20           C  
ATOM    444  N   VAL A  68    -249.573 219.925  98.868  1.00130.17           N  
ATOM    445  CA  VAL A  68    -250.997 219.954  98.542  1.00126.35           C  
ATOM    446  C   VAL A  68    -251.830 220.957  99.345  1.00131.40           C  
ATOM    447  O   VAL A  68    -252.686 221.641  98.779  1.00134.61           O  
ATOM    448  CB  VAL A  68    -251.593 218.549  98.756  1.00105.69           C  
ATOM    449  CG1 VAL A  68    -253.009 218.478  98.234  1.00115.62           C  
ATOM    450  CG2 VAL A  68    -250.712 217.500  98.074  1.00115.05           C  
ATOM    451  N   ARG A  69    -251.577 221.047 100.647  1.00120.46           N  
ATOM    452  CA  ARG A  69    -252.305 221.963 101.523  1.00104.56           C  
ATOM    453  C   ARG A  69    -251.636 223.340 101.686  1.00125.94           C  
ATOM    454  O   ARG A  69    -252.290 224.286 102.101  1.00118.80           O  
ATOM    455  CB  ARG A  69    -252.550 221.321 102.891  1.00 99.42           C  
ATOM    456  CG  ARG A  69    -253.845 220.522 102.963  1.00104.16           C  
ATOM    457  CD  ARG A  69    -254.390 220.517 104.376  1.00135.31           C  
ATOM    458  NE  ARG A  69    -254.289 221.844 104.975  1.00160.89           N  
ATOM    459  CZ  ARG A  69    -254.114 222.065 106.272  1.00156.71           C  
ATOM    460  NH1 ARG A  69    -254.029 221.043 107.112  1.00155.09           N  
ATOM    461  NH2 ARG A  69    -254.027 223.306 106.732  1.00119.07           N  
ATOM    462  N   GLY A  70    -250.358 223.486 101.344  1.00144.40           N  
ATOM    463  CA  GLY A  70    -249.722 224.792 101.516  1.00143.09           C  
ATOM    464  C   GLY A  70    -248.856 225.026 102.747  1.00140.23           C  
ATOM    465  O   GLY A  70    -248.662 224.107 103.539  1.00133.47           O  
ATOM    466  N   ASN A  71    -248.303 226.228 102.912  1.00149.60           N  
ATOM    467  CA  ASN A  71    -247.291 226.411 103.950  1.00158.47           C  
ATOM    468  C   ASN A  71    -247.820 226.216 105.331  1.00148.33           C  
ATOM    469  O   ASN A  71    -247.186 225.642 106.215  1.00135.88           O  
ATOM    470  CB  ASN A  71    -246.791 227.846 104.017  1.00152.25           C  
ATOM    471  CG  ASN A  71    -245.409 227.947 104.622  1.00120.55           C  
ATOM    472  OD1 ASN A  71    -244.416 227.541 103.987  1.00112.42           O  
ATOM    473  ND2 ASN A  71    -245.355 228.281 105.968  1.00112.50           N  
ATOM    474  N   LYS A  72    -249.015 226.754 105.494  1.00151.46           N  
ATOM    475  CA  LYS A  72    -249.640 226.808 106.789  1.00153.38           C  
ATOM    476  C   LYS A  72    -250.524 225.624 107.103  1.00158.11           C  
ATOM    477  O   LYS A  72    -251.446 225.308 106.360  1.00149.91           O  
ATOM    478  CB  LYS A  72    -250.442 228.108 106.908  1.00141.38           C  
ATOM    479  N   PRO A  73    -250.233 224.964 108.225  1.00169.52           N  
ATOM    480  CA  PRO A  73    -251.088 223.873 108.674  1.00150.61           C  
ATOM    481  C   PRO A  73    -252.109 224.474 109.626  1.00146.31           C  
ATOM    482  O   PRO A  73    -252.985 223.788 110.148  1.00134.17           O  
ATOM    483  CB  PRO A  73    -250.116 222.944 109.391  1.00131.44           C  
ATOM    484  CG  PRO A  73    -249.085 223.884 109.954  1.00132.51           C  
ATOM    485  CD  PRO A  73    -248.946 224.999 108.945  1.00157.58           C  
ATOM    486  N   GLU A  74    -251.970 225.782 109.824  1.00161.46           N  
ATOM    487  CA  GLU A  74    -252.779 226.573 110.745  1.00162.83           C  
ATOM    488  C   GLU A  74    -254.235 226.707 110.312  1.00183.75           C  
ATOM    489  O   GLU A  74    -255.126 226.845 111.151  1.00189.32           O  
ATOM    490  CB  GLU A  74    -252.172 227.968 110.921  1.00149.21           C  
ATOM    491  N   ALA A  75    -254.464 226.688 109.000  1.00186.91           N  
ATOM    492  CA  ALA A  75    -255.794 226.918 108.441  1.00184.32           C  
ATOM    493  C   ALA A  75    -256.886 226.042 109.048  1.00172.69           C  
ATOM    494  O   ALA A  75    -257.997 226.530 109.261  1.00183.55           O  
ATOM    495  CB  ALA A  75    -255.753 226.714 106.931  1.00186.84           C  
ATOM    496  N   MET A  76    -256.539 224.793 109.372  1.00157.56           N  
ATOM    497  CA  MET A  76    -257.446 223.799 109.965  1.00141.44           C  
ATOM    498  C   MET A  76    -256.917 222.381 109.798  1.00122.80           C  
ATOM    499  O   MET A  76    -256.375 222.021 108.754  1.00130.49           O  
ATOM    500  CB  MET A  76    -258.856 223.857 109.362  1.00136.11           C  
ATOM    501  N   MET A  77    -257.107 221.585 110.843  1.00112.44           N  
ATOM    502  CA  MET A  77    -256.713 220.185 110.889  1.00117.22           C  
ATOM    503  C   MET A  77    -258.011 219.414 110.918  1.00131.78           C  
ATOM    504  O   MET A  77    -258.039 218.197 111.092  1.00148.88           O  
ATOM    505  CB  MET A  77    -255.891 219.887 112.136  1.00148.65           C  
ATOM    506  CG  MET A  77    -254.427 220.241 112.071  1.00132.81           C  
ATOM    507  SD  MET A  77    -253.691 219.852 113.669  1.00 76.92           S  
ATOM    508  CE  MET A  77    -254.755 218.520 114.233  1.00 75.05           C  
ATOM    509  N   LYS A  78    -259.084 220.147 110.655  1.00120.34           N  
ATOM    510  CA  LYS A  78    -260.415 219.583 110.627  1.00105.89           C  
ATOM    511  C   LYS A  78    -260.702 219.160 109.210  1.00108.20           C  
ATOM    512  O   LYS A  78    -261.070 218.014 108.976  1.00136.27           O  
ATOM    513  CB  LYS A  78    -261.450 220.597 111.118  1.00 91.21           C  
ATOM    514  N   LYS A  79    -260.574 220.088 108.267  1.00 95.69           N  
ATOM    515  CA  LYS A  79    -260.663 219.762 106.843  1.00 92.74           C  
ATOM    516  C   LYS A  79    -259.820 218.555 106.402  1.00 94.92           C  
ATOM    517  O   LYS A  79    -259.103 218.651 105.412  1.00 86.84           O  
ATOM    518  CB  LYS A  79    -260.230 220.970 106.008  1.00 96.82           C  
ATOM    519  CG  LYS A  79    -261.330 221.964 105.688  1.00108.65           C  
ATOM    520  CD  LYS A  79    -261.785 222.717 106.925  1.00116.32           C  
ATOM    521  CE  LYS A  79    -262.879 223.712 106.587  1.00119.21           C  
ATOM    522  NZ  LYS A  79    -263.347 224.448 107.791  1.00119.00           N  
ATOM    523  N   MET A  80    -259.900 217.439 107.122  1.00113.78           N  
ATOM    524  CA  MET A  80    -259.227 216.196 106.743  1.00112.51           C  
ATOM    525  C   MET A  80    -259.786 215.102 107.663  1.00116.50           C  
ATOM    526  O   MET A  80    -260.494 215.413 108.618  1.00119.79           O  
ATOM    527  CB  MET A  80    -257.700 216.372 106.797  1.00106.11           C  
ATOM    528  CG  MET A  80    -256.819 215.137 106.788  1.00103.07           C  
ATOM    529  SD  MET A  80    -255.114 215.690 106.580  1.00130.65           S  
ATOM    530  CE  MET A  80    -254.244 214.606 107.698  1.00120.42           C  
ATOM    531  N   SER A  81    -259.480 213.836 107.405  1.00125.68           N  
ATOM    532  CA  SER A  81    -260.066 212.768 108.207  1.00144.40           C  
ATOM    533  C   SER A  81    -259.434 212.726 109.593  1.00134.43           C  
ATOM    534  O   SER A  81    -258.232 212.934 109.741  1.00141.80           O  
ATOM    535  CB  SER A  81    -259.894 211.417 107.512  1.00137.90           C  
ATOM    536  OG  SER A  81    -258.600 210.888 107.745  1.00126.72           O  
ATOM    537  N   GLU A  82    -260.258 212.439 110.598  1.00130.50           N  
ATOM    538  CA  GLU A  82    -259.856 212.537 111.999  1.00120.31           C  
ATOM    539  C   GLU A  82    -258.674 211.635 112.327  1.00109.09           C  
ATOM    540  O   GLU A  82    -257.709 212.073 112.954  1.00 88.61           O  
ATOM    541  CB  GLU A  82    -261.036 212.197 112.913  1.00128.95           C  
ATOM    542  N   LYS A  83    -258.754 210.377 111.905  1.00106.23           N  
ATOM    543  CA  LYS A  83    -257.668 209.435 112.132  1.00118.42           C  
ATOM    544  C   LYS A  83    -256.432 209.901 111.370  1.00131.18           C  
ATOM    545  O   LYS A  83    -255.308 209.784 111.855  1.00121.30           O  
ATOM    546  CB  LYS A  83    -258.070 208.025 111.699  1.00107.73           C  
ATOM    547  N   GLY A  84    -256.655 210.424 110.168  1.00128.36           N  
ATOM    548  CA  GLY A  84    -255.592 211.005 109.370  1.00 96.56           C  
ATOM    549  C   GLY A  84    -255.057 212.270 110.010  1.00 99.67           C  
ATOM    550  O   GLY A  84    -253.851 212.518 110.019  1.00 94.79           O  
ATOM    551  N   ALA A  85    -255.967 213.056 110.580  1.00119.23           N  
ATOM    552  CA  ALA A  85    -255.624 214.333 111.196  1.00 95.14           C  
ATOM    553  C   ALA A  85    -254.823 214.119 112.466  1.00 83.19           C  
ATOM    554  O   ALA A  85    -254.143 215.025 112.934  1.00 72.26           O  
ATOM    555  CB  ALA A  85    -256.876 215.139 111.497  1.00 95.08           C  
ATOM    556  N   SER A  86    -254.948 212.935 113.049  1.00 88.88           N  
ATOM    557  CA  SER A  86    -254.235 212.607 114.276  1.00101.41           C  
ATOM    558  C   SER A  86    -252.719 212.744 114.112  1.00 89.59           C  
ATOM    559  O   SER A  86    -252.030 213.229 115.007  1.00 75.09           O  
ATOM    560  CB  SER A  86    -254.587 211.190 114.732  1.00 97.00           C  
ATOM    561  OG  SER A  86    -253.575 210.642 115.557  1.00 98.85           O  
ATOM    562  N   ILE A  87    -252.213 212.327 112.956  1.00 96.63           N  
ATOM    563  CA  ILE A  87    -250.778 212.322 112.663  1.00 94.74           C  
ATOM    564  C   ILE A  87    -250.077 213.685 112.675  1.00 81.35           C  
ATOM    565  O   ILE A  87    -248.955 213.804 113.170  1.00 94.09           O  
ATOM    566  CB  ILE A  87    -250.534 211.677 111.276  1.00108.87           C  
ATOM    567  CG1 ILE A  87    -251.087 210.251 111.253  1.00138.83           C  
ATOM    568  CG2 ILE A  87    -249.058 211.708 110.899  1.00108.84           C  
ATOM    569  CD1 ILE A  87    -250.691 209.456 110.029  1.00130.81           C  
ATOM    570  N   VAL A  88    -250.744 214.716 112.169  1.00 85.82           N  
ATOM    571  CA  VAL A  88    -250.123 216.037 112.051  1.00 97.98           C  
ATOM    572  C   VAL A  88    -249.760 216.694 113.387  1.00 72.33           C  
ATOM    573  O   VAL A  88    -248.720 217.330 113.482  1.00 63.41           O  
ATOM    574  CB  VAL A  88    -251.008 217.018 111.239  1.00108.58           C  
ATOM    575  CG1 VAL A  88    -251.172 216.522 109.811  1.00107.17           C  
ATOM    576  CG2 VAL A  88    -252.355 217.201 111.885  1.00 94.77           C  
ATOM    577  N   ALA A  89    -250.593 216.530 114.410  1.00 62.63           N  
ATOM    578  CA  ALA A  89    -250.366 217.184 115.702  1.00 70.72           C  
ATOM    579  C   ALA A  89    -249.017 216.827 116.337  1.00 69.83           C  
ATOM    580  O   ALA A  89    -248.293 217.713 116.816  1.00 70.58           O  
ATOM    581  CB  ALA A  89    -251.496 216.844 116.660  1.00 94.50           C  
ATOM    582  N   ASN A  90    -248.682 215.539 116.324  1.00 81.37           N  
ATOM    583  CA  ASN A  90    -247.430 215.061 116.897  1.00 75.55           C  
ATOM    584  C   ASN A  90    -246.263 215.783 116.236  1.00 62.64           C  
ATOM    585  O   ASN A  90    -245.367 216.341 116.900  1.00 61.11           O  
ATOM    586  CB  ASN A  90    -247.283 213.554 116.669  1.00 70.95           C  
ATOM    587  CG  ASN A  90    -248.549 212.782 116.988  1.00 82.26           C  
ATOM    588  OD1 ASN A  90    -249.364 213.206 117.807  1.00109.37           O  
ATOM    589  ND2 ASN A  90    -248.725 211.640 116.330  1.00 55.01           N  
ATOM    590  N   LEU A  91    -246.324 215.795 114.908  1.00 76.82           N  
ATOM    591  CA  LEU A  91    -245.303 216.399 114.069  1.00 87.48           C  
ATOM    592  C   LEU A  91    -245.175 217.894 114.324  1.00 78.60           C  
ATOM    593  O   LEU A  91    -244.080 218.393 114.548  1.00 68.54           O  
ATOM    594  CB  LEU A  91    -245.613 216.144 112.593  1.00 93.10           C  
ATOM    595  N   ILE A  92    -246.296 218.608 114.314  1.00 75.43           N  
ATOM    596  CA  ILE A  92    -246.243 220.051 114.491  1.00 66.00           C  
ATOM    597  C   ILE A  92    -245.626 220.365 115.837  1.00 69.61           C  
ATOM    598  O   ILE A  92    -244.814 221.278 115.955  1.00 85.87           O  
ATOM    599  CB  ILE A  92    -247.631 220.716 114.411  1.00 80.76           C  
ATOM    600  CG1 ILE A  92    -248.346 220.339 113.116  1.00 89.42           C  
ATOM    601  CG2 ILE A  92    -247.497 222.229 114.481  1.00 93.15           C  
ATOM    602  CD1 ILE A  92    -249.749 220.900 113.019  1.00 85.68           C  
ATOM    603  N   SER A  93    -246.006 219.601 116.854  1.00 70.75           N  
ATOM    604  CA  SER A  93    -245.484 219.872 118.182  1.00 75.56           C  
ATOM    605  C   SER A  93    -243.980 219.663 118.282  1.00 77.90           C  
ATOM    606  O   SER A  93    -243.266 220.517 118.810  1.00 92.93           O  
ATOM    607  CB  SER A  93    -246.155 219.007 119.220  1.00 87.86           C  
ATOM    608  OG  SER A  93    -245.457 219.174 120.429  1.00103.05           O  
ATOM    609  N   VAL A  94    -243.498 218.526 117.784  1.00 65.16           N  
ATOM    610  CA  VAL A  94    -242.064 218.261 117.854  1.00 68.84           C  
ATOM    611  C   VAL A  94    -241.273 219.277 117.028  1.00 72.06           C  
ATOM    612  O   VAL A  94    -240.213 219.746 117.449  1.00 75.02           O  
ATOM    613  CB  VAL A  94    -241.716 216.811 117.404  1.00 69.24           C  
ATOM    614  CG1 VAL A  94    -242.291 216.480 116.046  1.00 68.06           C  
ATOM    615  CG2 VAL A  94    -240.221 216.600 117.422  1.00 79.33           C  
ATOM    616  N   TYR A  95    -241.801 219.616 115.858  1.00 77.04           N  
ATOM    617  CA  TYR A  95    -241.142 220.535 114.936  1.00 89.22           C  
ATOM    618  C   TYR A  95    -241.327 221.999 115.328  1.00 86.60           C  
ATOM    619  O   TYR A  95    -240.491 222.845 115.007  1.00 81.85           O  
ATOM    620  CB  TYR A  95    -241.679 220.294 113.530  1.00 96.62           C  
ATOM    621  CG  TYR A  95    -241.428 218.876 113.114  1.00108.10           C  
ATOM    622  CD1 TYR A  95    -240.345 218.174 113.626  1.00 95.22           C  
ATOM    623  CD2 TYR A  95    -242.313 218.208 112.284  1.00102.18           C  
ATOM    624  CE1 TYR A  95    -240.131 216.873 113.293  1.00 87.84           C  
ATOM    625  CE2 TYR A  95    -242.109 216.898 111.949  1.00 83.33           C  
ATOM    626  CZ  TYR A  95    -241.011 216.241 112.459  1.00 91.47           C  
ATOM    627  OH  TYR A  95    -240.761 214.940 112.152  1.00118.45           O  
ATOM    628  N   GLN A  96    -242.433 222.284 116.014  1.00 94.94           N  
ATOM    629  CA  GLN A  96    -242.836 223.656 116.366  1.00 87.10           C  
ATOM    630  C   GLN A  96    -242.989 224.434 115.068  1.00 93.10           C  
ATOM    631  O   GLN A  96    -242.490 225.535 114.897  1.00 85.78           O  
ATOM    632  CB  GLN A  96    -241.854 224.324 117.342  1.00 86.72           C  
ATOM    633  CG  GLN A  96    -242.368 225.621 118.035  1.00101.89           C  
ATOM    634  CD  GLN A  96    -241.985 226.955 117.375  1.00115.12           C  
ATOM    635  OE1 GLN A  96    -241.091 227.032 116.529  1.00120.16           O  
ATOM    636  NE2 GLN A  96    -242.693 228.016 117.766  1.00114.42           N  
ATOM    637  N   LEU A  97    -243.646 223.799 114.108  1.00102.61           N  
ATOM    638  CA  LEU A  97    -243.909 224.470 112.839  1.00108.94           C  
ATOM    639  C   LEU A  97    -244.810 225.670 113.090  1.00119.63           C  
ATOM    640  O   LEU A  97    -245.756 225.622 113.877  1.00102.87           O  
ATOM    641  CB  LEU A  97    -244.538 223.533 111.791  1.00 98.00           C  
ATOM    642  CG  LEU A  97    -243.550 222.446 111.350  1.00 69.66           C  
ATOM    643  CD1 LEU A  97    -244.196 221.348 110.470  1.00 87.91           C  
ATOM    644  CD2 LEU A  97    -242.326 223.058 110.698  1.00 88.84           C  
ATOM    645  N   LYS A  98    -244.496 226.750 112.395  1.00118.80           N  
ATOM    646  CA  LYS A  98    -245.241 227.985 112.512  1.00119.95           C  
ATOM    647  C   LYS A  98    -245.668 228.425 111.121  1.00155.61           C  
ATOM    648  O   LYS A  98    -244.892 228.329 110.171  1.00165.29           O  
ATOM    649  CB  LYS A  98    -244.390 229.048 113.207  1.00113.30           C  
ATOM    650  N   GLU A  99    -246.889 228.930 111.010  1.00154.99           N  
ATOM    651  CA  GLU A  99    -247.467 229.296 109.722  1.00150.00           C  
ATOM    652  C   GLU A  99    -246.746 230.436 109.009  1.00148.75           C  
ATOM    653  O   GLU A  99    -246.321 231.403 109.639  1.00141.84           O  
ATOM    654  CB  GLU A  99    -248.936 229.667 109.919  1.00134.07           C  
ATOM    655  N   GLY A 100    -246.632 230.324 107.686  1.00143.67           N  
ATOM    656  CA  GLY A 100    -245.932 231.328 106.901  1.00142.04           C  
ATOM    657  C   GLY A 100    -244.434 231.283 107.138  1.00122.66           C  
ATOM    658  O   GLY A 100    -243.860 230.207 107.316  1.00115.39           O  
ATOM    659  N   ASN A 101    -243.792 232.449 107.132  1.00126.39           N  
ATOM    660  CA  ASN A 101    -242.369 232.523 107.425  1.00142.39           C  
ATOM    661  C   ASN A 101    -242.185 233.441 108.627  1.00153.51           C  
ATOM    662  O   ASN A 101    -241.984 234.644 108.458  1.00156.04           O  
ATOM    663  CB  ASN A 101    -241.590 233.098 106.239  1.00139.79           C  
ATOM    664  CG  ASN A 101    -242.121 232.636 104.898  1.00118.16           C  
ATOM    665  OD1 ASN A 101    -242.795 231.611 104.799  1.00113.04           O  
ATOM    666  ND2 ASN A 101    -241.868 233.427 103.862  1.00118.68           N  
ATOM    667  N   PRO A 102    -242.253 232.884 109.850  1.00150.33           N  
ATOM    668  CA  PRO A 102    -242.044 233.769 111.003  1.00146.21           C  
ATOM    669  C   PRO A 102    -240.601 234.137 111.361  1.00130.13           C  
ATOM    670  O   PRO A 102    -240.314 235.312 111.589  1.00134.24           O  
ATOM    671  CB  PRO A 102    -242.612 232.952 112.166  1.00148.40           C  
ATOM    672  CG  PRO A 102    -243.580 232.022 111.585  1.00131.12           C  
ATOM    673  CD  PRO A 102    -243.242 231.831 110.137  1.00133.91           C  
ATOM    674  N   GLY A 103    -239.711 233.149 111.409  1.00 99.95           N  
ATOM    675  CA  GLY A 103    -238.357 233.385 111.884  1.00 98.25           C  
ATOM    676  C   GLY A 103    -237.308 232.387 111.436  1.00101.04           C  
ATOM    677  O   GLY A 103    -237.632 231.261 111.058  1.00103.73           O  
ATOM    678  N   ARG A 104    -236.044 232.797 111.490  1.00102.18           N  
ATOM    679  CA  ARG A 104    -234.942 231.907 111.135  1.00 89.87           C  
ATOM    680  C   ARG A 104    -234.820 230.714 112.087  1.00 87.69           C  
ATOM    681  O   ARG A 104    -234.607 229.586 111.643  1.00 73.69           O  
ATOM    682  CB  ARG A 104    -233.623 232.680 111.111  1.00 92.22           C  
ATOM    683  N   ASP A 105    -234.949 230.957 113.390  1.00 96.70           N  
ATOM    684  CA  ASP A 105    -234.879 229.864 114.357  1.00 96.16           C  
ATOM    685  C   ASP A 105    -236.095 228.948 114.237  1.00 97.71           C  
ATOM    686  O   ASP A 105    -235.984 227.729 114.375  1.00 90.25           O  
ATOM    687  CB  ASP A 105    -234.773 230.404 115.786  1.00119.23           C  
ATOM    688  CG  ASP A 105    -233.501 231.199 116.019  1.00133.29           C  
ATOM    689  OD1 ASP A 105    -232.562 231.076 115.205  1.00132.36           O  
ATOM    690  OD2 ASP A 105    -233.435 231.944 117.019  1.00139.33           O  
ATOM    691  N   THR A 106    -237.254 229.549 113.984  1.00107.05           N  
ATOM    692  CA  THR A 106    -238.482 228.799 113.746  1.00106.27           C  
ATOM    693  C   THR A 106    -238.369 227.954 112.486  1.00 94.19           C  
ATOM    694  O   THR A 106    -237.780 228.380 111.492  1.00 84.53           O  
ATOM    695  CB  THR A 106    -239.708 229.722 113.618  1.00105.44           C  
ATOM    696  OG1 THR A 106    -239.559 230.570 112.474  1.00 90.29           O  
ATOM    697  CG2 THR A 106    -239.876 230.573 114.871  1.00108.32           C  
ATOM    698  N   ILE A 107    -238.932 226.754 112.530  1.00 98.50           N  
ATOM    699  CA  ILE A 107    -238.900 225.865 111.379  1.00114.69           C  
ATOM    700  C   ILE A 107    -240.199 225.974 110.592  1.00118.86           C  
ATOM    701  O   ILE A 107    -241.283 226.004 111.174  1.00 93.73           O  
ATOM    702  CB  ILE A 107    -238.681 224.400 111.797  1.00126.21           C  
ATOM    703  N   THR A 108    -240.087 226.062 109.271  1.00136.45           N  
ATOM    704  CA  THR A 108    -241.260 225.978 108.414  1.00113.14           C  
ATOM    705  C   THR A 108    -241.143 224.744 107.528  1.00 83.88           C  
ATOM    706  O   THR A 108    -240.038 224.302 107.204  1.00 83.18           O  
ATOM    707  CB  THR A 108    -241.435 227.247 107.546  1.00113.19           C  
ATOM    708  OG1 THR A 108    -242.685 227.185 106.848  1.00105.69           O  
ATOM    709  CG2 THR A 108    -240.307 227.379 106.536  1.00119.71           C  
ATOM    710  N   LEU A 109    -242.288 224.180 107.160  1.00 86.73           N  
ATOM    711  CA  LEU A 109    -242.325 222.982 106.326  1.00 99.13           C  
ATOM    712  C   LEU A 109    -241.622 223.149 104.981  1.00 88.07           C  
ATOM    713  O   LEU A 109    -241.062 222.191 104.455  1.00 92.46           O  
ATOM    714  CB  LEU A 109    -243.768 222.527 106.090  1.00122.06           C  
ATOM    715  CG  LEU A 109    -244.878 223.468 105.624  1.00105.38           C  
ATOM    716  CD1 LEU A 109    -244.798 223.786 104.126  1.00107.98           C  
ATOM    717  CD2 LEU A 109    -246.206 222.824 105.975  1.00102.59           C  
ATOM    718  N   SER A 110    -241.698 224.343 104.399  1.00 89.37           N  
ATOM    719  CA  SER A 110    -241.052 224.583 103.112  1.00 90.13           C  
ATOM    720  C   SER A 110    -239.529 224.587 103.255  1.00 83.22           C  
ATOM    721  O   SER A 110    -238.820 224.279 102.299  1.00 85.01           O  
ATOM    722  CB  SER A 110    -241.534 225.895 102.481  1.00127.73           C  
ATOM    723  OG  SER A 110    -242.948 226.011 102.505  1.00119.21           O  
ATOM    724  N   ARG A 111    -239.028 224.970 104.430  1.00 92.63           N  
ATOM    725  CA  ARG A 111    -237.596 224.870 104.717  1.00 93.77           C  
ATOM    726  C   ARG A 111    -237.168 223.414 104.886  1.00 94.33           C  
ATOM    727  O   ARG A 111    -236.066 223.032 104.494  1.00 86.86           O  
ATOM    728  CB  ARG A 111    -237.229 225.665 105.972  1.00102.37           C  
ATOM    729  N   VAL A 112    -238.042 222.611 105.486  1.00110.75           N  
ATOM    730  CA  VAL A 112    -237.790 221.183 105.629  1.00122.94           C  
ATOM    731  C   VAL A 112    -237.730 220.529 104.257  1.00100.00           C  
ATOM    732  O   VAL A 112    -236.824 219.753 103.957  1.00 90.21           O  
ATOM    733  CB  VAL A 112    -238.877 220.498 106.483  1.00125.50           C  
ATOM    734  CG1 VAL A 112    -238.604 219.003 106.607  1.00123.22           C  
ATOM    735  CG2 VAL A 112    -238.953 221.144 107.857  1.00110.79           C  
ATOM    736  N   SER A 113    -238.703 220.864 103.421  1.00 90.88           N  
ATOM    737  CA  SER A 113    -238.741 220.369 102.054  1.00 78.12           C  
ATOM    738  C   SER A 113    -237.525 220.826 101.264  1.00 79.08           C  
ATOM    739  O   SER A 113    -236.933 220.049 100.531  1.00 93.98           O  
ATOM    740  CB  SER A 113    -240.013 220.830 101.357  1.00 78.00           C  
ATOM    741  OG  SER A 113    -239.933 220.638  99.957  1.00104.41           O  
ATOM    742  N   ALA A 114    -237.167 222.096 101.416  1.00 76.50           N  
ATOM    743  CA  ALA A 114    -236.060 222.692 100.674  1.00 83.12           C  
ATOM    744  C   ALA A 114    -234.716 222.083 101.045  1.00101.36           C  
ATOM    745  O   ALA A 114    -233.913 221.755 100.174  1.00114.91           O  
ATOM    746  CB  ALA A 114    -236.025 224.194 100.903  1.00 84.16           C  
ATOM    747  N   ALA A 115    -234.468 221.944 102.342  1.00101.40           N  
ATOM    748  CA  ALA A 115    -233.202 221.398 102.813  1.00 99.32           C  
ATOM    749  C   ALA A 115    -233.072 219.940 102.400  1.00 95.87           C  
ATOM    750  O   ALA A 115    -231.986 219.476 102.054  1.00 75.11           O  
ATOM    751  CB  ALA A 115    -233.087 221.538 104.318  1.00 97.42           C  
ATOM    752  N   PHE A 116    -234.189 219.223 102.433  1.00110.33           N  
ATOM    753  CA  PHE A 116    -234.200 217.823 102.037  1.00122.89           C  
ATOM    754  C   PHE A 116    -234.959 217.645 100.720  1.00121.15           C  
ATOM    755  O   PHE A 116    -235.704 216.680 100.555  1.00117.54           O  
ATOM    756  CB  PHE A 116    -234.816 216.958 103.143  1.00121.24           C  
ATOM    757  CG  PHE A 116    -234.381 217.346 104.535  1.00132.74           C  
ATOM    758  CD1 PHE A 116    -233.059 217.214 104.925  1.00152.98           C  
ATOM    759  CD2 PHE A 116    -235.297 217.824 105.457  1.00126.58           C  
ATOM    760  CE1 PHE A 116    -232.660 217.570 106.200  1.00148.64           C  
ATOM    761  CE2 PHE A 116    -234.905 218.184 106.732  1.00148.85           C  
ATOM    762  CZ  PHE A 116    -233.585 218.054 107.105  1.00146.25           C  
ATOM    763  N   VAL A 117    -234.761 218.580  99.790  1.00111.61           N  
ATOM    764  CA  VAL A 117    -235.430 218.536  98.483  1.00123.90           C  
ATOM    765  C   VAL A 117    -235.089 217.313  97.600  1.00134.06           C  
ATOM    766  O   VAL A 117    -235.955 216.853  96.853  1.00142.95           O  
ATOM    767  CB  VAL A 117    -235.188 219.869  97.678  1.00134.81           C  
ATOM    768  CG1 VAL A 117    -233.713 220.184  97.486  1.00138.65           C  
ATOM    769  CG2 VAL A 117    -235.914 219.848  96.337  1.00141.96           C  
ATOM    770  N   PRO A 118    -233.853 216.770  97.676  1.00119.66           N  
ATOM    771  CA  PRO A 118    -233.630 215.584  96.836  1.00124.00           C  
ATOM    772  C   PRO A 118    -234.543 214.399  97.168  1.00112.55           C  
ATOM    773  O   PRO A 118    -234.858 213.615  96.276  1.00123.96           O  
ATOM    774  CB  PRO A 118    -232.164 215.237  97.096  1.00126.63           C  
ATOM    775  CG  PRO A 118    -231.548 216.512  97.523  1.00124.08           C  
ATOM    776  CD  PRO A 118    -232.598 217.198  98.324  1.00107.34           C  
ATOM    777  N   TRP A 119    -234.912 214.226  98.432  1.00110.64           N  
ATOM    778  CA  TRP A 119    -235.833 213.150  98.776  1.00106.98           C  
ATOM    779  C   TRP A 119    -237.181 213.480  98.123  1.00117.67           C  
ATOM    780  O   TRP A 119    -237.868 212.596  97.611  1.00127.26           O  
ATOM    781  CB  TRP A 119    -235.961 212.996 100.295  1.00110.87           C  
ATOM    782  CG  TRP A 119    -236.440 211.640 100.754  1.00112.50           C  
ATOM    783  CD1 TRP A 119    -235.661 210.641 101.269  1.00129.32           C  
ATOM    784  CD2 TRP A 119    -237.784 211.140 100.765  1.00115.20           C  
ATOM    785  NE1 TRP A 119    -236.430 209.550 101.585  1.00145.75           N  
ATOM    786  CE2 TRP A 119    -237.738 209.830 101.288  1.00122.60           C  
ATOM    787  CE3 TRP A 119    -239.020 211.667 100.380  1.00105.07           C  
ATOM    788  CZ2 TRP A 119    -238.876 209.043 101.435  1.00 91.14           C  
ATOM    789  CZ3 TRP A 119    -240.150 210.882 100.526  1.00119.58           C  
ATOM    790  CH2 TRP A 119    -240.070 209.585 101.050  1.00 98.82           C  
ATOM    791  N   THR A 120    -237.547 214.762  98.151  1.00134.53           N  
ATOM    792  CA  THR A 120    -238.819 215.236  97.597  1.00138.82           C  
ATOM    793  C   THR A 120    -238.983 215.046  96.091  1.00119.84           C  
ATOM    794  O   THR A 120    -240.037 214.615  95.621  1.00104.64           O  
ATOM    795  CB  THR A 120    -239.015 216.747  97.852  1.00114.39           C  
ATOM    796  OG1 THR A 120    -238.267 217.499  96.888  1.00106.49           O  
ATOM    797  CG2 THR A 120    -238.565 217.127  99.234  1.00 95.63           C  
ATOM    798  N   VAL A 121    -237.924 215.353  95.345  1.00117.02           N  
ATOM    799  CA  VAL A 121    -237.969 215.351  93.883  1.00115.31           C  
ATOM    800  C   VAL A 121    -238.258 213.987  93.258  1.00115.74           C  
ATOM    801  O   VAL A 121    -239.017 213.890  92.291  1.00132.07           O  
ATOM    802  CB  VAL A 121    -236.649 215.915  93.284  1.00119.93           C  
ATOM    803  CG1 VAL A 121    -235.443 215.185  93.809  1.00131.85           C  
ATOM    804  CG2 VAL A 121    -236.672 215.835  91.784  1.00136.00           C  
ATOM    805  N   GLN A 122    -237.673 212.937  93.820  1.00109.43           N  
ATOM    806  CA  GLN A 122    -237.847 211.593  93.287  1.00121.47           C  
ATOM    807  C   GLN A 122    -239.291 211.126  93.350  1.00162.37           C  
ATOM    808  O   GLN A 122    -239.815 210.558  92.390  1.00192.80           O  
ATOM    809  CB  GLN A 122    -236.972 210.616  94.057  1.00119.77           C  
ATOM    810  N   ALA A 123    -239.931 211.374  94.484  1.00161.61           N  
ATOM    811  CA  ALA A 123    -241.325 211.006  94.658  1.00164.74           C  
ATOM    812  C   ALA A 123    -242.187 211.924  93.807  1.00159.82           C  
ATOM    813  O   ALA A 123    -243.115 211.477  93.139  1.00149.78           O  
ATOM    814  CB  ALA A 123    -241.726 211.090  96.121  1.00150.11           C  
ATOM    815  N   LEU A 124    -241.797 213.195  93.777  1.00146.73           N  
ATOM    816  CA  LEU A 124    -242.584 214.283  93.200  1.00132.20           C  
ATOM    817  C   LEU A 124    -243.062 214.087  91.764  1.00140.68           C  
ATOM    818  O   LEU A 124    -244.094 214.636  91.385  1.00134.65           O  
ATOM    819  CB  LEU A 124    -241.782 215.585  93.262  1.00145.14           C  
ATOM    820  N   ARG A 125    -242.315 213.329  90.967  1.00160.01           N  
ATOM    821  CA  ARG A 125    -242.571 213.255  89.529  1.00155.99           C  
ATOM    822  C   ARG A 125    -243.987 212.879  89.085  1.00129.74           C  
ATOM    823  O   ARG A 125    -244.599 213.605  88.302  1.00121.14           O  
ATOM    824  CB  ARG A 125    -241.591 212.267  88.894  1.00149.70           C  
ATOM    825  N   VAL A 126    -244.518 211.759  89.550  1.00136.28           N  
ATOM    826  CA  VAL A 126    -245.859 211.382  89.118  1.00136.62           C  
ATOM    827  C   VAL A 126    -246.985 212.044  89.925  1.00139.36           C  
ATOM    828  O   VAL A 126    -248.070 212.253  89.388  1.00151.86           O  
ATOM    829  CB  VAL A 126    -246.023 209.856  89.089  1.00155.81           C  
ATOM    830  CG1 VAL A 126    -244.660 209.185  88.921  1.00155.95           C  
ATOM    831  CG2 VAL A 126    -246.740 209.358  90.337  1.00157.37           C  
ATOM    832  N   LEU A 127    -246.732 212.447  91.171  1.00129.33           N  
ATOM    833  CA  LEU A 127    -247.812 213.088  91.922  1.00127.88           C  
ATOM    834  C   LEU A 127    -247.707 214.587  91.687  1.00117.34           C  
ATOM    835  O   LEU A 127    -248.348 215.386  92.364  1.00106.81           O  
ATOM    836  CB  LEU A 127    -247.778 212.787  93.428  1.00131.18           C  
ATOM    837  CG  LEU A 127    -246.725 213.398  94.355  1.00135.97           C  
ATOM    838  CD1 LEU A 127    -247.356 213.635  95.714  1.00150.58           C  
ATOM    839  CD2 LEU A 127    -245.528 212.509  94.516  1.00139.38           C  
ATOM    840  N   SER A 128    -246.866 214.952  90.724  1.00117.52           N  
ATOM    841  CA  SER A 128    -246.687 216.339  90.320  1.00114.56           C  
ATOM    842  C   SER A 128    -248.023 216.817  89.761  1.00124.77           C  
ATOM    843  O   SER A 128    -248.386 217.987  89.861  1.00136.78           O  
ATOM    844  CB  SER A 128    -245.563 216.490  89.294  1.00127.77           C  
ATOM    845  OG  SER A 128    -245.753 215.636  88.180  1.00146.52           O  
ATOM    846  N   GLU A 129    -248.731 215.881  89.141  1.00130.16           N  
ATOM    847  CA  GLU A 129    -250.060 216.115  88.601  1.00132.93           C  
ATOM    848  C   GLU A 129    -251.062 216.413  89.721  1.00128.89           C  
ATOM    849  O   GLU A 129    -252.006 217.182  89.532  1.00 94.95           O  
ATOM    850  CB  GLU A 129    -250.525 214.897  87.796  1.00136.68           C  
ATOM    851  CG  GLU A 129    -249.482 214.286  86.841  1.00112.72           C  
ATOM    852  CD  GLU A 129    -248.783 215.298  85.945  1.00 87.97           C  
ATOM    853  OE1 GLU A 129    -247.879 216.014  86.427  1.00 88.39           O  
ATOM    854  OE2 GLU A 129    -249.129 215.367  84.747  1.00 88.62           O  
ATOM    855  N   SER A 130    -250.848 215.800  90.884  1.00147.96           N  
ATOM    856  CA  SER A 130    -251.744 215.947  92.037  1.00145.28           C  
ATOM    857  C   SER A 130    -251.867 217.374  92.582  1.00120.60           C  
ATOM    858  O   SER A 130    -252.868 217.703  93.217  1.00107.96           O  
ATOM    859  CB  SER A 130    -251.301 215.016  93.170  1.00126.63           C  
ATOM    860  OG  SER A 130    -252.282 214.961  94.192  1.00104.36           O  
ATOM    861  N   LEU A 131    -250.863 218.214  92.350  1.00119.87           N  
ATOM    862  CA  LEU A 131    -250.881 219.581  92.874  1.00122.40           C  
ATOM    863  C   LEU A 131    -251.994 220.425  92.236  1.00137.53           C  
ATOM    864  O   LEU A 131    -252.559 220.025  91.217  1.00126.84           O  
ATOM    865  CB  LEU A 131    -249.503 220.233  92.660  1.00125.84           C  
ATOM    866  CG  LEU A 131    -248.305 219.727  93.471  1.00136.94           C  
ATOM    867  CD1 LEU A 131    -247.582 218.568  92.829  1.00130.63           C  
ATOM    868  CD2 LEU A 131    -247.329 220.893  93.642  1.00140.99           C  
ATOM    869  N   PRO A 132    -252.326 221.585  92.845  1.00159.59           N  
ATOM    870  CA  PRO A 132    -253.422 222.430  92.349  1.00151.81           C  
ATOM    871  C   PRO A 132    -253.259 222.795  90.882  1.00129.16           C  
ATOM    872  O   PRO A 132    -254.245 222.900  90.153  1.00120.76           O  
ATOM    873  CB  PRO A 132    -253.326 223.672  93.232  1.00165.01           C  
ATOM    874  CG  PRO A 132    -252.810 223.153  94.519  1.00163.25           C  
ATOM    875  CD  PRO A 132    -251.861 222.036  94.171  1.00156.02           C  
ATOM    876  N   VAL A 133    -252.016 222.977  90.458  1.00114.20           N  
ATOM    877  CA  VAL A 133    -251.730 223.182  89.052  1.00114.56           C  
ATOM    878  C   VAL A 133    -251.514 221.808  88.449  1.00109.72           C  
ATOM    879  O   VAL A 133    -250.542 221.124  88.771  1.00107.31           O  
ATOM    880  CB  VAL A 133    -250.497 224.071  88.839  1.00127.92           C  
ATOM    881  CG1 VAL A 133    -250.401 224.514  87.390  1.00133.42           C  
ATOM    882  CG2 VAL A 133    -250.559 225.268  89.767  1.00130.42           C  
ATOM    883  N   SER A 134    -252.436 221.402  87.584  1.00107.99           N  
ATOM    884  CA  SER A 134    -252.355 220.093  86.962  1.00101.70           C  
ATOM    885  C   SER A 134    -251.105 219.988  86.108  1.00102.35           C  
ATOM    886  O   SER A 134    -250.609 220.988  85.590  1.00105.40           O  
ATOM    887  CB  SER A 134    -253.599 219.823  86.111  1.00105.67           C  
ATOM    888  OG  SER A 134    -254.784 220.175  86.805  1.00 92.06           O  
ATOM    889  N   GLY A 135    -250.591 218.771  85.976  1.00109.48           N  
ATOM    890  CA  GLY A 135    -249.498 218.504  85.065  1.00113.77           C  
ATOM    891  C   GLY A 135    -250.004 218.807  83.673  1.00115.23           C  
ATOM    892  O   GLY A 135    -249.273 219.319  82.821  1.00101.81           O  
ATOM    893  N   THR A 136    -251.283 218.497  83.467  1.00127.90           N  
ATOM    894  CA  THR A 136    -251.951 218.703  82.190  1.00139.37           C  
ATOM    895  C   THR A 136    -251.903 220.176  81.796  1.00135.56           C  
ATOM    896  O   THR A 136    -251.694 220.515  80.625  1.00135.33           O  
ATOM    897  CB  THR A 136    -253.411 218.224  82.238  1.00141.81           C  
ATOM    898  OG1 THR A 136    -254.208 219.185  82.940  1.00136.07           O  
ATOM    899  CG2 THR A 136    -253.503 216.882  82.948  1.00115.33           C  
ATOM    900  N   THR A 137    -252.078 221.050  82.779  1.00129.61           N  
ATOM    901  CA  THR A 137    -251.972 222.477  82.535  1.00110.32           C  
ATOM    902  C   THR A 137    -250.562 222.845  82.080  1.00 94.21           C  
ATOM    903  O   THR A 137    -250.393 223.653  81.170  1.00 89.63           O  
ATOM    904  CB  THR A 137    -252.327 223.300  83.788  1.00109.76           C  
ATOM    905  OG1 THR A 137    -251.518 222.873  84.890  1.00102.78           O  
ATOM    906  CG2 THR A 137    -253.797 223.130  84.142  1.00 96.52           C  
ATOM    907  N   MET A 138    -249.552 222.236  82.698  1.00 94.50           N  
ATOM    908  CA  MET A 138    -248.165 222.576  82.386  1.00102.58           C  
ATOM    909  C   MET A 138    -247.608 222.020  81.071  1.00116.01           C  
ATOM    910  O   MET A 138    -246.779 222.675  80.440  1.00109.23           O  
ATOM    911  CB  MET A 138    -247.259 222.120  83.533  1.00120.41           C  
ATOM    912  N   ASP A 139    -248.038 220.834  80.641  1.00130.02           N  
ATOM    913  CA  ASP A 139    -247.702 220.408  79.278  1.00128.39           C  
ATOM    914  C   ASP A 139    -248.556 221.192  78.282  1.00121.23           C  
ATOM    915  O   ASP A 139    -248.175 221.353  77.124  1.00140.00           O  
ATOM    916  CB  ASP A 139    -247.826 218.895  79.054  1.00140.07           C  
ATOM    917  CG  ASP A 139    -249.223 218.393  79.212  1.00146.47           C  
ATOM    918  OD1 ASP A 139    -249.814 218.691  80.250  1.00143.39           O  
ATOM    919  OD2 ASP A 139    -249.732 217.706  78.302  1.00131.64           O  
ATOM    920  N   ALA A 140    -249.735 221.636  78.709  1.00 99.02           N  
ATOM    921  CA  ALA A 140    -250.537 222.486  77.835  1.00 91.02           C  
ATOM    922  C   ALA A 140    -249.769 223.782  77.572  1.00 89.30           C  
ATOM    923  O   ALA A 140    -249.715 224.261  76.439  1.00 84.61           O  
ATOM    924  CB  ALA A 140    -251.897 222.778  78.447  1.00115.96           C  
ATOM    925  N   ILE A 141    -249.177 224.345  78.622  1.00 98.84           N  
ATOM    926  CA  ILE A 141    -248.361 225.550  78.486  1.00 87.71           C  
ATOM    927  C   ILE A 141    -247.074 225.294  77.691  1.00 97.66           C  
ATOM    928  O   ILE A 141    -246.701 226.091  76.831  1.00126.68           O  
ATOM    929  CB  ILE A 141    -247.996 226.141  79.866  1.00 69.29           C  
ATOM    930  CG1 ILE A 141    -249.266 226.455  80.659  1.00 67.02           C  
ATOM    931  CG2 ILE A 141    -247.171 227.406  79.709  1.00 87.91           C  
ATOM    932  CD1 ILE A 141    -249.015 227.141  81.984  1.00 76.04           C  
ATOM    933  N   ALA A 142    -246.405 224.179  77.974  1.00105.73           N  
ATOM    934  CA  ALA A 142    -245.192 223.802  77.247  1.00122.54           C  
ATOM    935  C   ALA A 142    -245.355 222.442  76.577  1.00142.55           C  
ATOM    936  O   ALA A 142    -245.576 221.445  77.257  1.00141.60           O  
ATOM    937  CB  ALA A 142    -243.994 223.790  78.185  1.00117.80           C  
ATOM    938  N   GLY A 143    -245.198 222.397  75.256  1.00154.55           N  
ATOM    939  CA  GLY A 143    -245.473 221.193  74.487  1.00157.53           C  
ATOM    940  C   GLY A 143    -244.734 219.951  74.949  1.00176.52           C  
ATOM    941  O   GLY A 143    -245.322 218.874  75.052  1.00179.61           O  
ATOM    942  N   VAL A 144    -243.445 220.096  75.228  1.00172.05           N  
ATOM    943  CA  VAL A 144    -242.666 219.009  75.804  1.00150.00           C  
ATOM    944  C   VAL A 144    -243.067 218.902  77.275  1.00154.25           C  
ATOM    945  O   VAL A 144    -243.449 219.900  77.883  1.00153.96           O  
ATOM    946  CB  VAL A 144    -241.148 219.253  75.641  1.00135.52           C  
ATOM    947  CG1 VAL A 144    -240.756 220.589  76.244  1.00143.38           C  
ATOM    948  CG2 VAL A 144    -240.329 218.107  76.233  1.00137.54           C  
ATOM    949  N   THR A 145    -242.983 217.702  77.845  1.00148.74           N  
ATOM    950  CA  THR A 145    -243.382 217.485  79.233  1.00163.98           C  
ATOM    951  C   THR A 145    -242.611 218.397  80.181  1.00130.19           C  
ATOM    952  O   THR A 145    -241.394 218.549  80.067  1.00119.95           O  
ATOM    953  CB  THR A 145    -243.183 216.015  79.666  1.00164.28           C  
ATOM    954  OG1 THR A 145    -243.452 215.887  81.068  1.00161.58           O  
ATOM    955  CG2 THR A 145    -241.762 215.547  79.381  1.00160.98           C  
ATOM    956  N   TYR A 146    -243.331 219.025  81.104  1.00111.38           N  
ATOM    957  CA  TYR A 146    -242.693 219.956  82.018  1.00121.15           C  
ATOM    958  C   TYR A 146    -241.915 219.156  83.048  1.00145.46           C  
ATOM    959  O   TYR A 146    -242.379 218.110  83.503  1.00150.88           O  
ATOM    960  CB  TYR A 146    -243.709 220.875  82.706  1.00125.32           C  
ATOM    961  CG  TYR A 146    -243.017 221.978  83.468  1.00130.72           C  
ATOM    962  CD1 TYR A 146    -242.569 221.783  84.769  1.00114.87           C  
ATOM    963  CD2 TYR A 146    -242.777 223.205  82.869  1.00136.97           C  
ATOM    964  CE1 TYR A 146    -241.911 222.781  85.450  1.00109.34           C  
ATOM    965  CE2 TYR A 146    -242.123 224.209  83.543  1.00128.29           C  
ATOM    966  CZ  TYR A 146    -241.694 223.992  84.832  1.00116.11           C  
ATOM    967  OH  TYR A 146    -241.037 224.992  85.498  1.00117.95           O  
ATOM    968  N   PRO A 147    -240.719 219.642  83.413  1.00145.05           N  
ATOM    969  CA  PRO A 147    -239.937 218.918  84.415  1.00121.95           C  
ATOM    970  C   PRO A 147    -240.630 218.849  85.768  1.00124.27           C  
ATOM    971  O   PRO A 147    -240.851 219.853  86.445  1.00129.31           O  
ATOM    972  CB  PRO A 147    -238.648 219.737  84.512  1.00109.61           C  
ATOM    973  CG  PRO A 147    -238.536 220.415  83.196  1.00127.13           C  
ATOM    974  CD  PRO A 147    -239.943 220.722  82.780  1.00146.02           C  
ATOM    975  N   ARG A 148    -240.963 217.618  86.136  1.00121.61           N  
ATOM    976  CA  ARG A 148    -241.644 217.293  87.378  1.00137.26           C  
ATOM    977  C   ARG A 148    -240.771 217.706  88.550  1.00135.03           C  
ATOM    978  O   ARG A 148    -241.264 218.061  89.615  1.00143.59           O  
ATOM    979  CB  ARG A 148    -241.971 215.811  87.433  1.00153.07           C  
ATOM    980  N   ALA A 149    -239.463 217.583  88.366  1.00137.73           N  
ATOM    981  CA  ALA A 149    -238.520 217.963  89.399  1.00132.30           C  
ATOM    982  C   ALA A 149    -238.685 219.448  89.653  1.00118.91           C  
ATOM    983  O   ALA A 149    -238.706 219.905  90.797  1.00102.07           O  
ATOM    984  CB  ALA A 149    -237.108 217.654  88.962  1.00129.83           C  
ATOM    985  N   MET A 150    -238.836 220.197  88.567  1.00120.62           N  
ATOM    986  CA  MET A 150    -238.984 221.635  88.662  1.00109.67           C  
ATOM    987  C   MET A 150    -240.357 222.015  89.201  1.00 99.80           C  
ATOM    988  O   MET A 150    -240.669 223.194  89.260  1.00 82.27           O  
ATOM    989  CB  MET A 150    -238.753 222.293  87.298  1.00116.83           C  
ATOM    990  N   MET A 151    -241.162 221.025  89.599  1.00126.07           N  
ATOM    991  CA  MET A 151    -242.522 221.273  90.091  1.00127.24           C  
ATOM    992  C   MET A 151    -242.541 221.921  91.471  1.00128.26           C  
ATOM    993  O   MET A 151    -243.592 222.359  91.939  1.00115.54           O  
ATOM    994  CB  MET A 151    -243.356 219.993  90.129  1.00130.93           C  
ATOM    995  N   HIS A 152    -241.393 221.975  92.132  1.00128.76           N  
ATOM    996  CA  HIS A 152    -241.360 222.508  93.483  1.00110.61           C  
ATOM    997  C   HIS A 152    -240.912 223.958  93.391  1.00 99.63           C  
ATOM    998  O   HIS A 152    -239.960 224.264  92.676  1.00 91.62           O  
ATOM    999  CB  HIS A 152    -240.410 221.695  94.367  1.00122.55           C  
ATOM   1000  CG  HIS A 152    -240.703 221.815  95.835  1.00130.30           C  
ATOM   1001  ND1 HIS A 152    -241.936 222.165  96.318  1.00116.83           N  
ATOM   1002  CD2 HIS A 152    -239.902 221.623  96.913  1.00119.27           C  
ATOM   1003  CE1 HIS A 152    -241.894 222.190  97.647  1.00123.10           C  
ATOM   1004  NE2 HIS A 152    -240.676 221.867  98.025  1.00123.33           N  
ATOM   1005  N   PRO A 153    -241.619 224.870  94.077  1.00 94.63           N  
ATOM   1006  CA  PRO A 153    -241.147 226.256  94.042  1.00 96.32           C  
ATOM   1007  C   PRO A 153    -239.750 226.355  94.642  1.00106.41           C  
ATOM   1008  O   PRO A 153    -238.935 227.178  94.224  1.00105.08           O  
ATOM   1009  CB  PRO A 153    -242.174 226.998  94.897  1.00 97.32           C  
ATOM   1010  CG  PRO A 153    -243.422 226.194  94.746  1.00 95.39           C  
ATOM   1011  CD  PRO A 153    -242.972 224.758  94.648  1.00 99.31           C  
ATOM   1012  N   SER A 154    -239.490 225.490  95.619  1.00110.21           N  
ATOM   1013  CA  SER A 154    -238.180 225.379  96.245  1.00 98.97           C  
ATOM   1014  C   SER A 154    -237.114 224.813  95.310  1.00106.66           C  
ATOM   1015  O   SER A 154    -235.920 224.932  95.591  1.00116.29           O  
ATOM   1016  CB  SER A 154    -238.271 224.512  97.498  1.00118.20           C  
ATOM   1017  OG  SER A 154    -236.979 224.127  97.928  1.00139.53           O  
ATOM   1018  N   PHE A 155    -237.539 224.182  94.216  1.00111.36           N  
ATOM   1019  CA  PHE A 155    -236.594 223.569  93.285  1.00116.97           C  
ATOM   1020  C   PHE A 155    -235.729 224.661  92.678  1.00113.40           C  
ATOM   1021  O   PHE A 155    -234.622 224.408  92.217  1.00107.85           O  
ATOM   1022  CB  PHE A 155    -237.327 222.778  92.191  1.00103.24           C  
ATOM   1023  CG  PHE A 155    -236.443 222.328  91.049  1.00123.62           C  
ATOM   1024  CD1 PHE A 155    -236.198 223.160  89.963  1.00125.07           C  
ATOM   1025  CD2 PHE A 155    -235.889 221.058  91.046  1.00137.14           C  
ATOM   1026  CE1 PHE A 155    -235.396 222.744  88.916  1.00109.05           C  
ATOM   1027  CE2 PHE A 155    -235.088 220.636  89.999  1.00106.77           C  
ATOM   1028  CZ  PHE A 155    -234.842 221.480  88.933  1.00 87.78           C  
ATOM   1029  N   ALA A 156    -236.247 225.883  92.682  1.00111.96           N  
ATOM   1030  CA  ALA A 156    -235.580 226.990  92.019  1.00105.06           C  
ATOM   1031  C   ALA A 156    -234.310 227.376  92.770  1.00108.37           C  
ATOM   1032  O   ALA A 156    -233.339 227.820  92.170  1.00106.58           O  
ATOM   1033  CB  ALA A 156    -236.515 228.177  91.903  1.00 90.20           C  
ATOM   1034  N   GLY A 157    -234.329 227.203  94.087  1.00102.42           N  
ATOM   1035  CA  GLY A 157    -233.221 227.605  94.937  1.00103.11           C  
ATOM   1036  C   GLY A 157    -231.885 226.935  94.670  1.00110.97           C  
ATOM   1037  O   GLY A 157    -230.834 227.556  94.787  1.00137.69           O  
ATOM   1038  N   ILE A 158    -231.916 225.648  94.355  1.00110.22           N  
ATOM   1039  CA  ILE A 158    -230.684 224.900  94.143  1.00132.39           C  
ATOM   1040  C   ILE A 158    -229.826 225.461  92.988  1.00118.87           C  
ATOM   1041  O   ILE A 158    -228.615 225.617  93.138  1.00103.24           O  
ATOM   1042  CB  ILE A 158    -230.969 223.391  93.918  1.00130.51           C  
ATOM   1043  CG1 ILE A 158    -229.667 222.611  93.788  1.00128.80           C  
ATOM   1044  CG2 ILE A 158    -231.961 223.151  92.796  1.00119.37           C  
ATOM   1045  CD1 ILE A 158    -228.788 222.740  94.998  1.00128.20           C  
ATOM   1046  N   ILE A 159    -230.453 225.768  91.850  1.00114.43           N  
ATOM   1047  CA  ILE A 159    -229.733 226.135  90.622  1.00123.24           C  
ATOM   1048  C   ILE A 159    -228.842 227.374  90.775  1.00126.32           C  
ATOM   1049  O   ILE A 159    -229.165 228.310  91.507  1.00117.19           O  
ATOM   1050  CB  ILE A 159    -230.704 226.378  89.435  1.00141.38           C  
ATOM   1051  CG1 ILE A 159    -231.621 227.573  89.702  1.00139.50           C  
ATOM   1052  CG2 ILE A 159    -231.484 225.108  89.109  1.00120.77           C  
ATOM   1053  CD1 ILE A 159    -232.675 227.792  88.637  1.00128.04           C  
ATOM   1054  N   ASP A 160    -227.708 227.346  90.080  1.00118.95           N  
ATOM   1055  CA  ASP A 160    -226.702 228.408  90.115  1.00124.20           C  
ATOM   1056  C   ASP A 160    -226.643 229.227  88.820  1.00119.33           C  
ATOM   1057  O   ASP A 160    -226.621 228.673  87.721  1.00122.72           O  
ATOM   1058  CB  ASP A 160    -225.322 227.806  90.405  1.00132.81           C  
ATOM   1059  CG  ASP A 160    -224.208 228.848  90.441  1.00141.52           C  
ATOM   1060  OD1 ASP A 160    -224.489 230.062  90.341  1.00141.23           O  
ATOM   1061  OD2 ASP A 160    -223.033 228.444  90.562  1.00157.22           O  
ATOM   1062  N   LEU A 161    -226.624 230.549  88.969  1.00132.18           N  
ATOM   1063  CA  LEU A 161    -226.476 231.464  87.840  1.00137.96           C  
ATOM   1064  C   LEU A 161    -225.109 231.381  87.157  1.00134.02           C  
ATOM   1065  O   LEU A 161    -224.996 231.591  85.948  1.00114.74           O  
ATOM   1066  CB  LEU A 161    -226.695 232.901  88.329  1.00141.29           C  
ATOM   1067  CG  LEU A 161    -226.307 234.069  87.417  1.00115.49           C  
ATOM   1068  CD1 LEU A 161    -227.284 234.266  86.270  1.00102.41           C  
ATOM   1069  CD2 LEU A 161    -226.144 235.349  88.231  1.00 93.23           C  
ATOM   1070  N   ASP A 162    -224.082 231.058  87.939  1.00130.38           N  
ATOM   1071  CA  ASP A 162    -222.705 230.994  87.447  1.00134.56           C  
ATOM   1072  C   ASP A 162    -222.365 229.727  86.664  1.00120.14           C  
ATOM   1073  O   ASP A 162    -221.200 229.508  86.335  1.00110.54           O  
ATOM   1074  CB  ASP A 162    -221.713 231.167  88.597  1.00133.71           C  
ATOM   1075  CG  ASP A 162    -221.598 232.610  89.052  1.00132.59           C  
ATOM   1076  OD1 ASP A 162    -222.618 233.327  89.035  1.00125.15           O  
ATOM   1077  OD2 ASP A 162    -220.479 233.034  89.415  1.00133.87           O  
ATOM   1078  N   LEU A 163    -223.356 228.870  86.423  1.00123.77           N  
ATOM   1079  CA  LEU A 163    -223.123 227.660  85.641  1.00130.75           C  
ATOM   1080  C   LEU A 163    -222.521 228.070  84.300  1.00132.44           C  
ATOM   1081  O   LEU A 163    -222.896 229.103  83.746  1.00130.70           O  
ATOM   1082  CB  LEU A 163    -224.432 226.882  85.440  1.00131.44           C  
ATOM   1083  CG  LEU A 163    -224.431 225.399  85.049  1.00123.63           C  
ATOM   1084  CD1 LEU A 163    -225.727 224.731  85.483  1.00131.79           C  
ATOM   1085  CD2 LEU A 163    -224.235 225.204  83.550  1.00106.47           C  
ATOM   1086  N   PRO A 164    -221.583 227.263  83.777  1.00133.77           N  
ATOM   1087  CA  PRO A 164    -220.927 227.578  82.502  1.00121.76           C  
ATOM   1088  C   PRO A 164    -221.924 227.789  81.367  1.00112.77           C  
ATOM   1089  O   PRO A 164    -222.918 227.066  81.288  1.00117.20           O  
ATOM   1090  CB  PRO A 164    -220.053 226.349  82.251  1.00124.42           C  
ATOM   1091  CG  PRO A 164    -219.744 225.839  83.619  1.00127.75           C  
ATOM   1092  CD  PRO A 164    -220.966 226.103  84.445  1.00131.99           C  
ATOM   1093  N   ASN A 165    -221.658 228.803  80.543  1.00105.37           N  
ATOM   1094  CA  ASN A 165    -222.477 229.190  79.389  1.00126.08           C  
ATOM   1095  C   ASN A 165    -223.717 229.950  79.848  1.00115.89           C  
ATOM   1096  O   ASN A 165    -224.593 230.277  79.046  1.00 97.63           O  
ATOM   1097  CB  ASN A 165    -222.880 227.985  78.531  1.00132.19           C  
ATOM   1098  CG  ASN A 165    -221.698 227.118  78.148  1.00136.34           C  
ATOM   1099  OD1 ASN A 165    -220.556 227.575  78.131  1.00142.08           O  
ATOM   1100  ND2 ASN A 165    -221.972 225.866  77.812  1.00109.72           N  
ATOM   1101  N   GLY A 166    -223.776 230.225  81.148  1.00120.22           N  
ATOM   1102  CA  GLY A 166    -224.893 230.927  81.757  1.00111.17           C  
ATOM   1103  C   GLY A 166    -226.192 230.171  81.569  1.00104.56           C  
ATOM   1104  O   GLY A 166    -227.268 230.771  81.493  1.00124.92           O  
ATOM   1105  N   ALA A 167    -226.092 228.845  81.543  1.00106.60           N  
ATOM   1106  CA  ALA A 167    -227.251 227.995  81.314  1.00112.41           C  
ATOM   1107  C   ALA A 167    -228.284 228.217  82.403  1.00106.28           C  
ATOM   1108  O   ALA A 167    -229.489 228.198  82.141  1.00 99.86           O  
ATOM   1109  CB  ALA A 167    -226.838 226.532  81.260  1.00114.15           C  
ATOM   1110  N   GLY A 168    -227.800 228.460  83.617  1.00108.64           N  
ATOM   1111  CA  GLY A 168    -228.670 228.675  84.754  1.00100.69           C  
ATOM   1112  C   GLY A 168    -229.618 229.826  84.493  1.00 98.37           C  
ATOM   1113  O   GLY A 168    -230.785 229.772  84.890  1.00 96.84           O  
ATOM   1114  N   ALA A 169    -229.133 230.844  83.781  1.00113.03           N  
ATOM   1115  CA  ALA A 169    -229.966 231.998  83.475  1.00 74.05           C  
ATOM   1116  C   ALA A 169    -231.193 231.533  82.712  1.00 73.57           C  
ATOM   1117  O   ALA A 169    -232.323 231.884  83.067  1.00 81.62           O  
ATOM   1118  CB  ALA A 169    -229.191 233.031  82.673  1.00 96.61           C  
ATOM   1119  N   THR A 170    -230.968 230.692  81.706  1.00 95.05           N  
ATOM   1120  CA  THR A 170    -232.064 230.159  80.913  1.00123.33           C  
ATOM   1121  C   THR A 170    -233.002 229.429  81.850  1.00112.62           C  
ATOM   1122  O   THR A 170    -234.217 229.660  81.835  1.00104.71           O  
ATOM   1123  CB  THR A 170    -231.579 229.200  79.811  1.00 97.43           C  
ATOM   1124  OG1 THR A 170    -230.680 229.890  78.934  1.00103.62           O  
ATOM   1125  CG2 THR A 170    -232.757 228.676  79.004  1.00 89.19           C  
ATOM   1126  N   ILE A 171    -232.412 228.606  82.716  1.00101.18           N  
ATOM   1127  CA  ILE A 171    -233.190 227.818  83.653  1.00 87.63           C  
ATOM   1128  C   ILE A 171    -234.024 228.769  84.478  1.00 86.22           C  
ATOM   1129  O   ILE A 171    -235.234 228.574  84.625  1.00 79.15           O  
ATOM   1130  CB  ILE A 171    -232.303 226.959  84.581  1.00108.72           C  
ATOM   1131  CG1 ILE A 171    -231.281 226.160  83.768  1.00120.17           C  
ATOM   1132  CG2 ILE A 171    -233.160 226.038  85.436  1.00117.96           C  
ATOM   1133  CD1 ILE A 171    -230.569 225.080  84.561  1.00130.35           C  
ATOM   1134  N   ALA A 172    -233.390 229.847  84.935  1.00106.07           N  
ATOM   1135  CA  ALA A 172    -234.075 230.807  85.778  1.00 90.87           C  
ATOM   1136  C   ALA A 172    -235.278 231.372  85.049  1.00 85.19           C  
ATOM   1137  O   ALA A 172    -236.384 231.352  85.589  1.00 82.14           O  
ATOM   1138  CB  ALA A 172    -233.130 231.920  86.199  1.00 85.03           C  
ATOM   1139  N   ASP A 173    -235.096 231.734  83.780  1.00 91.07           N  
ATOM   1140  CA  ASP A 173    -236.204 232.295  83.017  1.00 93.97           C  
ATOM   1141  C   ASP A 173    -237.248 231.215  82.895  1.00100.85           C  
ATOM   1142  O   ASP A 173    -238.436 231.460  83.107  1.00 94.60           O  
ATOM   1143  CB  ASP A 173    -235.762 232.799  81.640  1.00 89.53           C  
ATOM   1144  CG  ASP A 173    -234.482 233.604  81.697  1.00 74.16           C  
ATOM   1145  OD1 ASP A 173    -234.369 234.480  82.581  1.00 71.82           O  
ATOM   1146  OD2 ASP A 173    -233.574 233.337  80.883  1.00 73.44           O  
ATOM   1147  N   ALA A 174    -236.794 230.015  82.556  1.00 96.93           N  
ATOM   1148  CA  ALA A 174    -237.706 228.903  82.413  1.00 97.44           C  
ATOM   1149  C   ALA A 174    -238.380 228.673  83.754  1.00108.91           C  
ATOM   1150  O   ALA A 174    -239.611 228.588  83.836  1.00104.58           O  
ATOM   1151  CB  ALA A 174    -236.979 227.673  81.966  1.00 87.07           C  
ATOM   1152  N   HIS A 175    -237.579 228.698  84.818  1.00116.88           N  
ATOM   1153  CA  HIS A 175    -238.128 228.445  86.138  1.00109.24           C  
ATOM   1154  C   HIS A 175    -238.974 229.644  86.494  1.00 97.55           C  
ATOM   1155  O   HIS A 175    -239.955 229.532  87.222  1.00101.11           O  
ATOM   1156  CB  HIS A 175    -237.023 228.211  87.171  1.00128.26           C  
ATOM   1157  N   GLY A 176    -238.602 230.795  85.947  1.00 93.80           N  
ATOM   1158  CA  GLY A 176    -239.330 232.015  86.218  1.00 94.60           C  
ATOM   1159  C   GLY A 176    -240.760 231.836  85.756  1.00 88.74           C  
ATOM   1160  O   GLY A 176    -241.698 232.216  86.459  1.00 99.84           O  
ATOM   1161  N   LEU A 177    -240.931 231.171  84.612  1.00 79.23           N  
ATOM   1162  CA  LEU A 177    -242.265 231.017  84.045  1.00 96.91           C  
ATOM   1163  C   LEU A 177    -243.107 230.175  84.977  1.00 97.51           C  
ATOM   1164  O   LEU A 177    -244.273 230.473  85.251  1.00 95.18           O  
ATOM   1165  CB  LEU A 177    -242.177 230.355  82.665  1.00106.20           C  
ATOM   1166  CG  LEU A 177    -243.297 229.414  82.206  1.00110.29           C  
ATOM   1167  CD1 LEU A 177    -244.574 230.172  81.870  1.00113.51           C  
ATOM   1168  CD2 LEU A 177    -242.841 228.551  81.032  1.00109.38           C  
ATOM   1169  N   PHE A 178    -242.426 229.243  85.617  1.00104.30           N  
ATOM   1170  CA  PHE A 178    -243.046 228.305  86.518  1.00108.69           C  
ATOM   1171  C   PHE A 178    -243.735 229.103  87.621  1.00104.77           C  
ATOM   1172  O   PHE A 178    -244.929 228.892  87.915  1.00105.80           O  
ATOM   1173  CB  PHE A 178    -241.952 227.377  87.025  1.00105.98           C  
ATOM   1174  CG  PHE A 178    -242.391 226.356  87.998  1.00111.35           C  
ATOM   1175  CD1 PHE A 178    -243.121 225.262  87.580  1.00127.40           C  
ATOM   1176  CD2 PHE A 178    -242.008 226.444  89.318  1.00123.26           C  
ATOM   1177  CE1 PHE A 178    -243.476 224.296  88.463  1.00133.36           C  
ATOM   1178  CE2 PHE A 178    -242.374 225.492  90.213  1.00130.75           C  
ATOM   1179  CZ  PHE A 178    -243.117 224.427  89.789  1.00122.92           C  
ATOM   1180  N   MET A 179    -243.032 230.128  88.099  1.00100.40           N  
ATOM   1181  CA  MET A 179    -243.515 230.930  89.211  1.00113.22           C  
ATOM   1182  C   MET A 179    -244.922 231.446  88.967  1.00109.97           C  
ATOM   1183  O   MET A 179    -245.811 231.246  89.817  1.00130.37           O  
ATOM   1184  CB  MET A 179    -242.598 232.135  89.456  1.00120.74           C  
ATOM   1185  CG  MET A 179    -241.155 231.847  89.846  1.00123.25           C  
ATOM   1186  SD  MET A 179    -240.965 230.665  91.191  1.00189.46           S  
ATOM   1187  CE  MET A 179    -240.436 229.209  90.305  1.00137.85           C  
ATOM   1188  N   ILE A 180    -245.159 232.010  87.778  1.00 95.38           N  
ATOM   1189  CA  ILE A 180    -246.421 232.725  87.586  1.00 97.32           C  
ATOM   1190  C   ILE A 180    -247.595 231.809  87.840  1.00115.11           C  
ATOM   1191  O   ILE A 180    -248.565 232.226  88.478  1.00124.08           O  
ATOM   1192  CB  ILE A 180    -246.577 233.379  86.177  1.00 99.07           C  
ATOM   1193  CG1 ILE A 180    -247.966 234.015  86.018  1.00118.44           C  
ATOM   1194  CG2 ILE A 180    -246.420 232.380  85.067  1.00113.31           C  
ATOM   1195  CD1 ILE A 180    -248.357 235.008  87.092  1.00115.21           C  
ATOM   1196  N   GLU A 181    -247.474 230.538  87.476  1.00115.60           N  
ATOM   1197  CA  GLU A 181    -248.662 229.716  87.564  1.00117.24           C  
ATOM   1198  C   GLU A 181    -249.125 229.567  89.013  1.00114.19           C  
ATOM   1199  O   GLU A 181    -250.308 229.758  89.308  1.00116.27           O  
ATOM   1200  CB  GLU A 181    -248.370 228.354  86.936  1.00119.70           C  
ATOM   1201  CG  GLU A 181    -247.520 228.468  85.676  1.00134.22           C  
ATOM   1202  CD  GLU A 181    -247.053 227.129  85.153  1.00136.82           C  
ATOM   1203  OE1 GLU A 181    -247.898 226.225  84.998  1.00118.10           O  
ATOM   1204  OE2 GLU A 181    -245.839 226.983  84.895  1.00132.27           O  
ATOM   1205  N   PHE A 182    -248.196 229.377  89.941  1.00122.05           N  
ATOM   1206  CA  PHE A 182    -248.613 229.227  91.335  1.00133.99           C  
ATOM   1207  C   PHE A 182    -248.971 230.538  91.923  1.00131.87           C  
ATOM   1208  O   PHE A 182    -249.829 230.618  92.803  1.00143.41           O  
ATOM   1209  CB  PHE A 182    -247.534 228.542  92.132  1.00137.86           C  
ATOM   1210  CG  PHE A 182    -246.953 227.451  91.383  1.00152.26           C  
ATOM   1211  CD1 PHE A 182    -247.635 226.260  91.276  1.00150.85           C  
ATOM   1212  CD2 PHE A 182    -245.815 227.650  90.649  1.00136.82           C  
ATOM   1213  CE1 PHE A 182    -247.145 225.257  90.523  1.00128.57           C  
ATOM   1214  CE2 PHE A 182    -245.337 226.662  89.894  1.00135.78           C  
ATOM   1215  CZ  PHE A 182    -246.007 225.456  89.829  1.00139.08           C  
ATOM   1216  N   SER A 183    -248.348 231.578  91.384  1.00126.22           N  
ATOM   1217  CA  SER A 183    -248.660 232.896  91.850  1.00117.93           C  
ATOM   1218  C   SER A 183    -250.135 233.037  91.544  1.00130.65           C  
ATOM   1219  O   SER A 183    -250.927 233.384  92.428  1.00132.81           O  
ATOM   1220  CB  SER A 183    -247.802 233.949  91.156  1.00137.82           C  
ATOM   1221  OG  SER A 183    -248.052 235.231  91.688  1.00162.73           O  
ATOM   1222  N   LYS A 184    -250.514 232.590  90.345  1.00138.66           N  
ATOM   1223  CA  LYS A 184    -251.899 232.675  89.914  1.00129.98           C  
ATOM   1224  C   LYS A 184    -252.795 231.916  90.880  1.00120.46           C  
ATOM   1225  O   LYS A 184    -253.866 232.394  91.250  1.00124.58           O  
ATOM   1226  CB  LYS A 184    -252.057 232.126  88.496  1.00137.18           C  
ATOM   1227  N   THR A 185    -252.355 230.732  91.291  1.00120.03           N  
ATOM   1228  CA  THR A 185    -253.113 229.975  92.273  1.00119.29           C  
ATOM   1229  C   THR A 185    -252.982 230.569  93.673  1.00125.81           C  
ATOM   1230  O   THR A 185    -253.973 230.636  94.401  1.00131.05           O  
ATOM   1231  CB  THR A 185    -252.720 228.482  92.311  1.00118.20           C  
ATOM   1232  OG1 THR A 185    -251.300 228.344  92.392  1.00134.21           O  
ATOM   1233  CG2 THR A 185    -253.241 227.762  91.072  1.00118.93           C  
ATOM   1234  N   ILE A 186    -251.780 230.990  94.074  1.00132.54           N  
ATOM   1235  CA  ILE A 186    -251.647 231.431  95.461  1.00116.49           C  
ATOM   1236  C   ILE A 186    -252.264 232.815  95.620  1.00110.03           C  
ATOM   1237  O   ILE A 186    -252.954 233.077  96.605  1.00105.46           O  
ATOM   1238  CB  ILE A 186    -250.152 231.393  95.973  1.00112.39           C  
ATOM   1239  CG1 ILE A 186    -249.213 232.373  95.253  1.00132.62           C  
ATOM   1240  CG2 ILE A 186    -249.610 229.960  95.960  1.00109.23           C  
ATOM   1241  CD1 ILE A 186    -249.124 233.766  95.868  1.00123.31           C  
ATOM   1242  N   ASN A 187    -252.018 233.703  94.664  1.00106.74           N  
ATOM   1243  CA  ASN A 187    -252.713 234.980  94.635  1.00 96.72           C  
ATOM   1244  C   ASN A 187    -253.695 235.048  93.462  1.00 96.03           C  
ATOM   1245  O   ASN A 187    -253.291 234.932  92.306  1.00 89.83           O  
ATOM   1246  CB  ASN A 187    -251.713 236.136  94.584  1.00 92.27           C  
ATOM   1247  CG  ASN A 187    -252.384 237.492  94.700  1.00 86.92           C  
ATOM   1248  OD1 ASN A 187    -253.168 237.892  93.840  1.00 82.46           O  
ATOM   1249  ND2 ASN A 187    -252.098 238.195  95.789  1.00 82.23           N  
ATOM   1250  N   PRO A 188    -254.985 235.251  93.760  1.00117.48           N  
ATOM   1251  CA  PRO A 188    -256.085 235.336  92.790  1.00 93.63           C  
ATOM   1252  C   PRO A 188    -256.008 236.544  91.851  1.00 84.97           C  
ATOM   1253  O   PRO A 188    -256.395 236.436  90.687  1.00 77.12           O  
ATOM   1254  CB  PRO A 188    -257.329 235.426  93.679  1.00 88.06           C  
ATOM   1255  CG  PRO A 188    -256.842 235.994  94.954  1.00108.49           C  
ATOM   1256  CD  PRO A 188    -255.459 235.444  95.141  1.00123.22           C  
ATOM   1257  N   SER A 189    -255.516 237.673  92.352  1.00 95.15           N  
ATOM   1258  CA  SER A 189    -255.538 238.926  91.599  1.00 87.55           C  
ATOM   1259  C   SER A 189    -254.372 239.121  90.658  1.00 88.08           C  
ATOM   1260  O   SER A 189    -254.321 240.101  89.916  1.00 95.43           O  
ATOM   1261  CB  SER A 189    -255.551 240.108  92.571  1.00 97.57           C  
ATOM   1262  OG  SER A 189    -254.295 240.236  93.215  1.00 86.11           O  
ATOM   1263  N   LEU A 190    -253.440 238.185  90.674  1.00 89.98           N  
ATOM   1264  CA  LEU A 190    -252.247 238.339  89.870  1.00116.69           C  
ATOM   1265  C   LEU A 190    -252.337 237.496  88.593  1.00140.02           C  
ATOM   1266  O   LEU A 190    -251.607 237.722  87.626  1.00149.98           O  
ATOM   1267  CB  LEU A 190    -251.024 237.981  90.710  1.00129.15           C  
ATOM   1268  CG  LEU A 190    -249.710 238.407  90.083  1.00161.09           C  
ATOM   1269  CD1 LEU A 190    -249.782 239.894  89.737  1.00160.93           C  
ATOM   1270  CD2 LEU A 190    -248.542 238.138  91.006  1.00150.63           C  
ATOM   1271  N   ARG A 191    -253.257 236.538  88.599  1.00139.80           N  
ATOM   1272  CA  ARG A 191    -253.401 235.565  87.520  1.00131.86           C  
ATOM   1273  C   ARG A 191    -253.782 236.168  86.169  1.00134.05           C  
ATOM   1274  O   ARG A 191    -253.429 235.624  85.121  1.00133.76           O  
ATOM   1275  CB  ARG A 191    -254.454 234.523  87.905  1.00102.17           C  
ATOM   1276  N   THR A 192    -254.490 237.291  86.191  1.00133.79           N  
ATOM   1277  CA  THR A 192    -255.041 237.858  84.965  1.00147.66           C  
ATOM   1278  C   THR A 192    -254.138 238.895  84.288  1.00156.54           C  
ATOM   1279  O   THR A 192    -254.264 239.147  83.088  1.00175.19           O  
ATOM   1280  CB  THR A 192    -256.417 238.505  85.263  1.00148.43           C  
ATOM   1281  OG1 THR A 192    -257.265 237.553  85.916  1.00134.48           O  
ATOM   1282  CG2 THR A 192    -257.097 239.006  83.992  1.00148.72           C  
ATOM   1283  N   LYS A 193    -253.189 239.463  85.024  1.00139.19           N  
ATOM   1284  CA  LYS A 193    -252.341 240.489  84.421  1.00143.29           C  
ATOM   1285  C   LYS A 193    -250.894 240.036  84.197  1.00137.76           C  
ATOM   1286  O   LYS A 193    -250.395 239.128  84.862  1.00132.17           O  
ATOM   1287  CB  LYS A 193    -252.382 241.772  85.263  1.00148.13           C  
ATOM   1288  CG  LYS A 193    -251.086 242.144  85.960  1.00145.67           C  
ATOM   1289  CD  LYS A 193    -251.263 243.407  86.788  1.00136.23           C  
ATOM   1290  CE  LYS A 193    -252.290 243.211  87.890  1.00132.13           C  
ATOM   1291  NZ  LYS A 193    -252.401 244.409  88.766  1.00125.61           N  
ATOM   1292  N   GLN A 194    -250.257 240.703  83.235  1.00153.77           N  
ATOM   1293  CA  GLN A 194    -248.897 240.458  82.743  1.00159.09           C  
ATOM   1294  C   GLN A 194    -247.834 239.973  83.731  1.00144.45           C  
ATOM   1295  O   GLN A 194    -247.816 240.362  84.895  1.00145.58           O  
ATOM   1296  CB  GLN A 194    -248.385 241.746  82.105  1.00158.53           C  
ATOM   1297  CG  GLN A 194    -249.053 242.977  82.690  1.00162.84           C  
ATOM   1298  CD  GLN A 194    -248.540 244.270  82.106  1.00168.21           C  
ATOM   1299  OE1 GLN A 194    -247.385 244.365  81.695  1.00160.74           O  
ATOM   1300  NE2 GLN A 194    -249.400 245.282  82.071  1.00161.75           N  
ATOM   1301  N   ALA A 195    -246.947 239.117  83.228  1.00100.39           N  
ATOM   1302  CA  ALA A 195    -245.849 238.516  83.993  1.00 96.25           C  
ATOM   1303  C   ALA A 195    -244.809 239.517  84.535  1.00117.38           C  
ATOM   1304  O   ALA A 195    -244.147 239.241  85.527  1.00117.70           O  
ATOM   1305  CB  ALA A 195    -245.167 237.457  83.163  1.00106.77           C  
ATOM   1306  N   ASN A 196    -244.606 240.634  83.838  1.00127.74           N  
ATOM   1307  CA  ASN A 196    -243.660 241.670  84.286  1.00132.59           C  
ATOM   1308  C   ASN A 196    -243.998 242.281  85.644  1.00125.10           C  
ATOM   1309  O   ASN A 196    -243.144 242.328  86.535  1.00106.66           O  
ATOM   1310  CB  ASN A 196    -243.534 242.775  83.228  1.00131.88           C  
ATOM   1311  CG  ASN A 196    -243.044 242.245  81.903  1.00115.33           C  
ATOM   1312  OD1 ASN A 196    -242.278 241.289  81.875  1.00121.22           O  
ATOM   1313  ND2 ASN A 196    -243.457 242.869  80.805  1.00128.91           N  
ATOM   1314  N   GLU A 197    -245.238 242.718  85.828  1.00114.61           N  
ATOM   1315  CA  GLU A 197    -245.619 243.309  87.107  1.00100.71           C  
ATOM   1316  C   GLU A 197    -245.621 242.172  88.125  1.00108.78           C  
ATOM   1317  O   GLU A 197    -245.395 242.377  89.312  1.00 99.00           O  
ATOM   1318  CB  GLU A 197    -246.962 244.037  87.028  1.00 97.18           C  
ATOM   1319  CG  GLU A 197    -247.331 244.825  88.302  1.00103.99           C  
ATOM   1320  CD  GLU A 197    -248.466 245.831  88.088  1.00131.02           C  
ATOM   1321  OE1 GLU A 197    -249.060 245.834  86.991  1.00145.70           O  
ATOM   1322  OE2 GLU A 197    -248.757 246.627  89.010  1.00126.99           O  
ATOM   1323  N   VAL A 198    -245.879 240.969  87.623  1.00121.75           N  
ATOM   1324  CA  VAL A 198    -245.890 239.746  88.412  1.00119.70           C  
ATOM   1325  C   VAL A 198    -244.484 239.461  89.019  1.00104.36           C  
ATOM   1326  O   VAL A 198    -244.370 239.038  90.174  1.00 95.22           O  
ATOM   1327  CB  VAL A 198    -246.320 238.565  87.504  1.00119.96           C  
ATOM   1328  CG1 VAL A 198    -245.694 237.272  87.931  1.00121.49           C  
ATOM   1329  CG2 VAL A 198    -247.804 238.436  87.333  1.00122.24           C  
ATOM   1330  N   ALA A 199    -243.429 239.778  88.264  1.00120.76           N  
ATOM   1331  CA  ALA A 199    -242.062 239.411  88.641  1.00125.67           C  
ATOM   1332  C   ALA A 199    -241.568 240.072  89.928  1.00116.67           C  
ATOM   1333  O   ALA A 199    -240.886 239.433  90.739  1.00120.32           O  
ATOM   1334  CB  ALA A 199    -241.082 239.732  87.486  1.00139.86           C  
ATOM   1335  N   ALA A 200    -241.946 241.331  90.141  1.00131.44           N  
ATOM   1336  CA  ALA A 200    -241.378 242.126  91.235  1.00144.93           C  
ATOM   1337  C   ALA A 200    -241.594 241.483  92.598  1.00136.28           C  
ATOM   1338  O   ALA A 200    -240.695 241.496  93.438  1.00121.89           O  
ATOM   1339  CB  ALA A 200    -241.967 243.527  91.223  1.00146.85           C  
ATOM   1340  N   THR A 201    -242.773 240.917  92.824  1.00140.61           N  
ATOM   1341  CA  THR A 201    -242.984 240.161  94.046  1.00128.68           C  
ATOM   1342  C   THR A 201    -242.335 238.815  93.769  1.00130.58           C  
ATOM   1343  O   THR A 201    -242.184 238.437  92.619  1.00134.45           O  
ATOM   1344  CB  THR A 201    -244.470 240.015  94.417  1.00133.90           C  
ATOM   1345  OG1 THR A 201    -245.080 239.023  93.584  1.00131.33           O  
ATOM   1346  CG2 THR A 201    -245.196 241.340  94.237  1.00138.93           C  
ATOM   1347  N   PHE A 202    -241.963 238.097  94.818  1.00135.13           N  
ATOM   1348  CA  PHE A 202    -241.214 236.835  94.733  1.00132.37           C  
ATOM   1349  C   PHE A 202    -239.947 236.770  93.839  1.00123.26           C  
ATOM   1350  O   PHE A 202    -239.229 235.775  93.940  1.00121.40           O  
ATOM   1351  CB  PHE A 202    -242.151 235.658  94.361  1.00119.02           C  
ATOM   1352  CG  PHE A 202    -242.820 235.771  93.021  1.00126.56           C  
ATOM   1353  CD1 PHE A 202    -242.150 235.421  91.860  1.00131.44           C  
ATOM   1354  CD2 PHE A 202    -244.143 236.170  92.930  1.00128.52           C  
ATOM   1355  CE1 PHE A 202    -242.771 235.513  90.633  1.00132.70           C  
ATOM   1356  CE2 PHE A 202    -244.769 236.262  91.706  1.00111.03           C  
ATOM   1357  CZ  PHE A 202    -244.082 235.929  90.559  1.00109.61           C  
ATOM   1358  N   GLU A 203    -239.643 237.746  92.972  1.00123.29           N  
ATOM   1359  CA  GLU A 203    -238.383 237.592  92.217  1.00 98.46           C  
ATOM   1360  C   GLU A 203    -237.153 237.641  93.130  1.00 93.73           C  
ATOM   1361  O   GLU A 203    -236.228 236.843  92.979  1.00 86.44           O  
ATOM   1362  CB  GLU A 203    -238.213 238.664  91.144  1.00101.84           C  
ATOM   1363  CG  GLU A 203    -237.398 238.212  89.944  1.00 85.91           C  
ATOM   1364  CD  GLU A 203    -236.593 239.337  89.321  1.00 81.70           C  
ATOM   1365  OE1 GLU A 203    -236.494 240.416  89.943  1.00 75.30           O  
ATOM   1366  OE2 GLU A 203    -236.063 239.143  88.207  1.00 92.57           O  
ATOM   1367  N   LYS A 204    -237.149 238.583  94.070  1.00119.87           N  
ATOM   1368  CA  LYS A 204    -236.010 238.782  94.973  1.00157.77           C  
ATOM   1369  C   LYS A 204    -235.742 237.612  95.940  1.00137.12           C  
ATOM   1370  O   LYS A 204    -234.592 237.174  96.075  1.00122.05           O  
ATOM   1371  CB  LYS A 204    -236.195 240.081  95.769  1.00173.55           C  
ATOM   1372  N   PRO A 205    -236.793 237.085  96.604  1.00124.12           N  
ATOM   1373  CA  PRO A 205    -236.537 235.911  97.445  1.00114.51           C  
ATOM   1374  C   PRO A 205    -236.091 234.700  96.638  1.00112.78           C  
ATOM   1375  O   PRO A 205    -235.338 233.887  97.166  1.00117.62           O  
ATOM   1376  CB  PRO A 205    -237.884 235.658  98.131  1.00111.59           C  
ATOM   1377  CG  PRO A 205    -238.880 236.298  97.270  1.00112.65           C  
ATOM   1378  CD  PRO A 205    -238.205 237.501  96.688  1.00110.36           C  
ATOM   1379  N   ASN A 206    -236.570 234.557  95.406  1.00100.18           N  
ATOM   1380  CA  ASN A 206    -236.138 233.437  94.580  1.00 96.76           C  
ATOM   1381  C   ASN A 206    -234.629 233.480  94.352  1.00123.14           C  
ATOM   1382  O   ASN A 206    -233.962 232.452  94.431  1.00130.68           O  
ATOM   1383  CB  ASN A 206    -236.872 233.430  93.241  1.00 98.45           C  
ATOM   1384  CG  ASN A 206    -236.449 232.276  92.357  1.00105.60           C  
ATOM   1385  OD1 ASN A 206    -236.122 231.195  92.846  1.00110.79           O  
ATOM   1386  ND2 ASN A 206    -236.452 232.497  91.047  1.00104.10           N  
ATOM   1387  N   MET A 207    -234.093 234.667  94.076  1.00116.44           N  
ATOM   1388  CA  MET A 207    -232.649 234.819  93.899  1.00114.94           C  
ATOM   1389  C   MET A 207    -231.936 234.618  95.224  1.00113.38           C  
ATOM   1390  O   MET A 207    -230.813 234.112  95.266  1.00113.31           O  
ATOM   1391  CB  MET A 207    -232.286 236.176  93.295  1.00117.33           C  
ATOM   1392  CG  MET A 207    -230.777 236.380  93.147  1.00116.73           C  
ATOM   1393  SD  MET A 207    -229.918 235.076  92.238  1.00137.06           S  
ATOM   1394  CE  MET A 207    -230.200 235.571  90.546  1.00158.48           C  
ATOM   1395  N   ALA A 208    -232.591 235.019  96.309  1.00104.38           N  
ATOM   1396  CA  ALA A 208    -232.031 234.800  97.635  1.00 99.58           C  
ATOM   1397  C   ALA A 208    -231.843 233.303  97.878  1.00121.70           C  
ATOM   1398  O   ALA A 208    -230.835 232.875  98.440  1.00137.64           O  
ATOM   1399  CB  ALA A 208    -232.929 235.406  98.695  1.00 87.07           C  
ATOM   1400  N   ALA A 209    -232.825 232.518  97.446  1.00121.98           N  
ATOM   1401  CA  ALA A 209    -232.770 231.063  97.534  1.00134.00           C  
ATOM   1402  C   ALA A 209    -231.715 230.475  96.600  1.00128.71           C  
ATOM   1403  O   ALA A 209    -230.993 229.548  96.967  1.00142.99           O  
ATOM   1404  CB  ALA A 209    -234.136 230.468  97.225  1.00136.37           C  
ATOM   1405  N   MET A 210    -231.646 231.018  95.388  1.00131.92           N  
ATOM   1406  CA  MET A 210    -230.766 230.502  94.343  1.00137.59           C  
ATOM   1407  C   MET A 210    -229.283 230.560  94.717  1.00127.46           C  
ATOM   1408  O   MET A 210    -228.502 229.704  94.301  1.00109.37           O  
ATOM   1409  CB  MET A 210    -231.034 231.232  93.021  1.00125.25           C  
ATOM   1410  CG  MET A 210    -232.315 230.738  92.346  1.00 98.18           C  
ATOM   1411  SD  MET A 210    -232.600 231.214  90.627  1.00159.06           S  
ATOM   1412  CE  MET A 210    -232.680 232.995  90.761  1.00141.14           C  
ATOM   1413  N   SER A 211    -228.895 231.562  95.500  1.00131.61           N  
ATOM   1414  CA  SER A 211    -227.505 231.698  95.934  1.00145.30           C  
ATOM   1415  C   SER A 211    -227.290 231.331  97.407  1.00134.04           C  
ATOM   1416  O   SER A 211    -227.800 232.007  98.299  1.00124.56           O  
ATOM   1417  CB  SER A 211    -227.013 233.126  95.694  1.00156.48           C  
ATOM   1418  OG  SER A 211    -227.530 234.013  96.672  1.00101.41           O  
ATOM   1419  N   GLY A 212    -226.559 230.244  97.658  1.00121.90           N  
ATOM   1420  CA  GLY A 212    -226.227 229.833  99.018  1.00110.00           C  
ATOM   1421  C   GLY A 212    -224.857 229.168  99.116  1.00122.90           C  
ATOM   1422  O   GLY A 212    -224.478 228.402  98.229  1.00132.32           O  
ATOM   1423  N   ARG A 213    -224.124 229.451 100.196  1.00121.14           N  
ATOM   1424  CA  ARG A 213    -222.778 228.900 100.420  1.00123.79           C  
ATOM   1425  C   ARG A 213    -222.835 227.550 101.129  1.00 89.30           C  
ATOM   1426  O   ARG A 213    -221.835 226.839 101.250  1.00 98.28           O  
ATOM   1427  CB  ARG A 213    -221.925 229.847 101.264  1.00110.79           C  
ATOM   1428  CG  ARG A 213    -222.232 231.315 101.098  1.00 87.06           C  
ATOM   1429  CD  ARG A 213    -223.096 231.822 102.244  1.00 78.06           C  
ATOM   1430  N   PHE A 214    -224.043 227.222 101.563  1.00 77.57           N  
ATOM   1431  CA  PHE A 214    -224.370 226.065 102.379  1.00105.03           C  
ATOM   1432  C   PHE A 214    -224.072 224.763 101.637  1.00105.08           C  
ATOM   1433  O   PHE A 214    -223.576 223.795 102.218  1.00 90.16           O  
ATOM   1434  CB  PHE A 214    -225.852 226.159 102.767  1.00 98.49           C  
ATOM   1435  CG  PHE A 214    -226.271 227.538 103.251  1.00103.53           C  
ATOM   1436  CD1 PHE A 214    -225.367 228.379 103.896  1.00120.94           C  
ATOM   1437  CD2 PHE A 214    -227.510 228.051 102.917  1.00120.72           C  
ATOM   1438  CE1 PHE A 214    -225.731 229.637 104.315  1.00139.77           C  
ATOM   1439  CE2 PHE A 214    -227.875 229.331 103.301  1.00140.61           C  
ATOM   1440  CZ  PHE A 214    -226.990 230.128 103.999  1.00141.05           C  
ATOM   1441  N   PHE A 215    -224.387 224.760 100.348  1.00101.33           N  
ATOM   1442  CA  PHE A 215    -224.255 223.589  99.496  1.00 83.76           C  
ATOM   1443  C   PHE A 215    -223.198 223.871  98.424  1.00 77.80           C  
ATOM   1444  O   PHE A 215    -223.285 224.879  97.721  1.00 88.87           O  
ATOM   1445  CB  PHE A 215    -225.622 223.268  98.887  1.00 94.36           C  
ATOM   1446  CG  PHE A 215    -225.577 222.387  97.673  1.00 84.91           C  
ATOM   1447  CD1 PHE A 215    -225.495 222.935  96.401  1.00 84.00           C  
ATOM   1448  CD2 PHE A 215    -225.673 221.014  97.800  1.00 77.11           C  
ATOM   1449  CE1 PHE A 215    -225.472 222.126  95.292  1.00 77.01           C  
ATOM   1450  CE2 PHE A 215    -225.657 220.208  96.692  1.00 80.77           C  
ATOM   1451  CZ  PHE A 215    -225.555 220.763  95.441  1.00 83.55           C  
ATOM   1452  N   THR A 216    -222.204 222.994  98.291  1.00 77.02           N  
ATOM   1453  CA  THR A 216    -221.167 223.199  97.278  1.00 80.09           C  
ATOM   1454  C   THR A 216    -221.643 222.889  95.856  1.00 86.44           C  
ATOM   1455  O   THR A 216    -222.545 222.081  95.658  1.00 80.48           O  
ATOM   1456  CB  THR A 216    -219.920 222.345  97.586  1.00 70.92           C  
ATOM   1457  OG1 THR A 216    -220.289 220.964  97.669  1.00 84.01           O  
ATOM   1458  CG2 THR A 216    -219.304 222.767  98.914  1.00 74.49           C  
ATOM   1459  N   ARG A 217    -220.987 223.505  94.876  1.00 92.61           N  
ATOM   1460  CA  ARG A 217    -221.322 223.347  93.457  1.00 90.10           C  
ATOM   1461  C   ARG A 217    -221.067 221.958  92.867  1.00 84.67           C  
ATOM   1462  O   ARG A 217    -221.819 221.491  92.013  1.00 68.28           O  
ATOM   1463  CB  ARG A 217    -220.556 224.383  92.631  1.00 99.76           C  
ATOM   1464  N   GLU A 218    -219.997 221.316  93.323  1.00 92.87           N  
ATOM   1465  CA  GLU A 218    -219.566 220.017  92.807  1.00 99.70           C  
ATOM   1466  C   GLU A 218    -220.650 218.978  93.021  1.00110.40           C  
ATOM   1467  O   GLU A 218    -220.908 218.122  92.176  1.00116.96           O  
ATOM   1468  CB  GLU A 218    -218.263 219.578  93.484  1.00 90.74           C  
ATOM   1469  CG  GLU A 218    -217.082 220.540  93.305  1.00105.81           C  
ATOM   1470  CD  GLU A 218    -217.211 221.841  94.097  1.00 98.90           C  
ATOM   1471  OE1 GLU A 218    -218.307 222.140  94.619  1.00 75.57           O  
ATOM   1472  OE2 GLU A 218    -216.205 222.575  94.189  1.00120.21           O  
ATOM   1473  N   ASP A 219    -221.285 219.094  94.175  1.00113.22           N  
ATOM   1474  CA  ASP A 219    -222.357 218.223  94.609  1.00110.18           C  
ATOM   1475  C   ASP A 219    -223.576 218.294  93.696  1.00105.81           C  
ATOM   1476  O   ASP A 219    -224.271 217.299  93.475  1.00106.31           O  
ATOM   1477  CB  ASP A 219    -222.754 218.601  96.024  1.00104.50           C  
ATOM   1478  CG  ASP A 219    -221.891 217.934  97.068  1.00 99.19           C  
ATOM   1479  OD1 ASP A 219    -221.426 216.807  96.805  1.00128.42           O  
ATOM   1480  OD2 ASP A 219    -221.747 218.501  98.173  1.00 83.79           O  
ATOM   1481  N   LYS A 220    -223.812 219.490  93.170  1.00 97.02           N  
ATOM   1482  CA  LYS A 220    -224.941 219.788  92.297  1.00 99.14           C  
ATOM   1483  C   LYS A 220    -224.958 218.962  91.024  1.00114.85           C  
ATOM   1484  O   LYS A 220    -226.029 218.620  90.514  1.00115.03           O  
ATOM   1485  CB  LYS A 220    -224.930 221.274  91.931  1.00 87.16           C  
ATOM   1486  CG  LYS A 220    -225.946 221.668  90.881  1.00 85.92           C  
ATOM   1487  CD  LYS A 220    -227.310 221.856  91.494  1.00 88.48           C  
ATOM   1488  CE  LYS A 220    -228.421 221.357  90.590  1.00 97.80           C  
ATOM   1489  NZ  LYS A 220    -228.477 219.875  90.581  1.00 93.29           N  
ATOM   1490  N   LYS A 221    -223.778 218.622  90.522  1.00111.77           N  
ATOM   1491  CA  LYS A 221    -223.716 217.865  89.289  1.00108.72           C  
ATOM   1492  C   LYS A 221    -224.421 216.526  89.456  1.00113.34           C  
ATOM   1493  O   LYS A 221    -225.264 216.190  88.650  1.00109.76           O  
ATOM   1494  CB  LYS A 221    -222.262 217.653  88.856  1.00114.72           C  
ATOM   1495  N   LYS A 222    -224.186 215.821  90.554  1.00132.12           N  
ATOM   1496  CA  LYS A 222    -224.844 214.530  90.744  1.00139.07           C  
ATOM   1497  C   LYS A 222    -226.367 214.651  90.761  1.00133.32           C  
ATOM   1498  O   LYS A 222    -227.072 213.867  90.120  1.00138.00           O  
ATOM   1499  CB  LYS A 222    -224.365 213.880  92.038  1.00145.60           C  
ATOM   1500  N   LEU A 223    -226.862 215.647  91.489  1.00128.53           N  
ATOM   1501  CA  LEU A 223    -228.286 215.970  91.507  1.00123.54           C  
ATOM   1502  C   LEU A 223    -228.882 216.218  90.123  1.00100.84           C  
ATOM   1503  O   LEU A 223    -229.832 215.544  89.719  1.00 91.58           O  
ATOM   1504  CB  LEU A 223    -228.526 217.193  92.392  1.00111.84           C  
ATOM   1505  CG  LEU A 223    -229.973 217.490  92.790  1.00127.18           C  
ATOM   1506  CD1 LEU A 223    -230.729 216.208  93.111  1.00157.97           C  
ATOM   1507  CD2 LEU A 223    -230.017 218.456  93.968  1.00102.77           C  
ATOM   1508  N   LEU A 224    -228.335 217.194  89.403  1.00 95.82           N  
ATOM   1509  CA  LEU A 224    -228.888 217.566  88.099  1.00103.65           C  
ATOM   1510  C   LEU A 224    -228.782 216.420  87.096  1.00112.75           C  
ATOM   1511  O   LEU A 224    -229.625 216.260  86.237  1.00115.40           O  
ATOM   1512  CB  LEU A 224    -228.227 218.838  87.549  1.00100.55           C  
ATOM   1513  CG  LEU A 224    -226.728 219.107  87.443  1.00103.26           C  
ATOM   1514  CD1 LEU A 224    -226.192 218.584  86.138  1.00125.66           C  
ATOM   1515  CD2 LEU A 224    -226.456 220.601  87.563  1.00 89.83           C  
ATOM   1516  N   ILE A 225    -227.721 215.638  87.196  1.00113.18           N  
ATOM   1517  CA  ILE A 225    -227.534 214.495  86.310  1.00123.42           C  
ATOM   1518  C   ILE A 225    -228.516 213.370  86.632  1.00126.67           C  
ATOM   1519  O   ILE A 225    -228.942 212.619  85.749  1.00129.56           O  
ATOM   1520  CB  ILE A 225    -226.091 214.034  86.366  1.00118.70           C  
ATOM   1521  CG1 ILE A 225    -225.240 215.253  86.014  1.00112.85           C  
ATOM   1522  CG2 ILE A 225    -225.869 212.886  85.393  1.00123.46           C  
ATOM   1523  CD1 ILE A 225    -223.913 215.000  85.604  1.00114.37           C  
ATOM   1524  N   ALA A 226    -228.892 213.285  87.900  1.00126.91           N  
ATOM   1525  CA  ALA A 226    -229.840 212.281  88.352  1.00136.63           C  
ATOM   1526  C   ALA A 226    -231.167 212.457  87.626  1.00144.80           C  
ATOM   1527  O   ALA A 226    -231.838 211.487  87.289  1.00153.69           O  
ATOM   1528  CB  ALA A 226    -230.037 212.375  89.850  1.00133.29           C  
ATOM   1529  N   VAL A 227    -231.560 213.701  87.400  1.00135.58           N  
ATOM   1530  CA  VAL A 227    -232.768 213.963  86.628  1.00129.24           C  
ATOM   1531  C   VAL A 227    -232.690 213.396  85.183  1.00130.05           C  
ATOM   1532  O   VAL A 227    -233.691 212.940  84.638  1.00145.99           O  
ATOM   1533  CB  VAL A 227    -233.077 215.469  86.628  1.00126.65           C  
ATOM   1534  CG1 VAL A 227    -232.639 216.107  87.961  1.00129.04           C  
ATOM   1535  CG2 VAL A 227    -232.412 216.177  85.479  1.00123.28           C  
ATOM   1536  N   GLY A 228    -231.509 213.448  84.565  1.00120.78           N  
ATOM   1537  CA  GLY A 228    -231.259 212.832  83.262  1.00126.74           C  
ATOM   1538  C   GLY A 228    -231.668 213.715  82.082  1.00145.12           C  
ATOM   1539  O   GLY A 228    -231.432 213.411  80.901  1.00151.41           O  
ATOM   1540  N   ILE A 229    -232.274 214.842  82.454  1.00156.15           N  
ATOM   1541  CA  ILE A 229    -232.748 215.887  81.556  1.00165.61           C  
ATOM   1542  C   ILE A 229    -231.464 216.629  81.078  1.00162.86           C  
ATOM   1543  O   ILE A 229    -231.360 217.092  79.930  1.00148.71           O  
ATOM   1544  CB  ILE A 229    -233.808 216.844  82.273  1.00159.60           C  
ATOM   1545  CG1 ILE A 229    -234.925 217.257  81.306  1.00167.48           C  
ATOM   1546  CG2 ILE A 229    -233.131 218.093  82.825  1.00162.11           C  
ATOM   1547  CD1 ILE A 229    -235.832 218.416  81.750  1.00174.38           C  
ATOM   1548  N   ILE A 230    -230.482 216.737  81.982  1.00161.67           N  
ATOM   1549  CA  ILE A 230    -229.179 217.368  81.707  1.00150.88           C  
ATOM   1550  C   ILE A 230    -228.043 216.336  81.864  1.00157.55           C  
ATOM   1551  O   ILE A 230    -227.903 215.687  82.909  1.00161.06           O  
ATOM   1552  CB  ILE A 230    -228.927 218.583  82.667  1.00140.56           C  
ATOM   1553  CG1 ILE A 230    -227.446 218.949  82.789  1.00131.15           C  
ATOM   1554  CG2 ILE A 230    -229.401 218.288  84.063  1.00120.08           C  
ATOM   1555  CD1 ILE A 230    -226.837 219.518  81.565  1.00113.46           C  
ATOM   1556  N   ASP A 231    -227.225 216.214  80.817  1.00145.68           N  
ATOM   1557  CA  ASP A 231    -226.090 215.282  80.763  1.00123.58           C  
ATOM   1558  C   ASP A 231    -224.838 215.741  81.523  1.00128.14           C  
ATOM   1559  O   ASP A 231    -224.750 216.887  81.960  1.00122.77           O  
ATOM   1560  CB  ASP A 231    -225.734 215.011  79.293  1.00109.77           C  
ATOM   1561  CG  ASP A 231    -225.601 216.284  78.485  1.00115.56           C  
ATOM   1562  OD1 ASP A 231    -224.813 217.162  78.889  1.00119.26           O  
ATOM   1563  OD2 ASP A 231    -226.287 216.407  77.448  1.00114.19           O  
ATOM   1564  N   GLU A 232    -223.870 214.835  81.674  1.00144.59           N  
ATOM   1565  CA  GLU A 232    -222.601 215.176  82.334  1.00168.98           C  
ATOM   1566  C   GLU A 232    -221.730 216.083  81.469  1.00170.08           C  
ATOM   1567  O   GLU A 232    -220.804 216.732  81.972  1.00161.74           O  
ATOM   1568  CB  GLU A 232    -221.818 213.937  82.796  1.00170.34           C  
ATOM   1569  CG  GLU A 232    -221.249 214.189  84.201  1.00160.35           C  
ATOM   1570  CD  GLU A 232    -220.912 212.945  84.995  1.00153.50           C  
ATOM   1571  OE1 GLU A 232    -221.583 211.907  84.786  1.00151.79           O  
ATOM   1572  OE2 GLU A 232    -220.054 213.047  85.907  1.00162.53           O  
ATOM   1573  N   ASP A 233    -222.043 216.144  80.179  1.00163.13           N  
ATOM   1574  CA  ASP A 233    -221.360 217.072  79.302  1.00133.64           C  
ATOM   1575  C   ASP A 233    -221.632 218.485  79.788  1.00129.53           C  
ATOM   1576  O   ASP A 233    -220.686 219.240  79.985  1.00139.44           O  
ATOM   1577  CB  ASP A 233    -221.831 216.898  77.863  1.00120.60           C  
ATOM   1578  CG  ASP A 233    -221.177 217.880  76.916  1.00142.37           C  
ATOM   1579  OD1 ASP A 233    -221.566 219.072  76.920  1.00135.06           O  
ATOM   1580  OD2 ASP A 233    -220.274 217.458  76.165  1.00169.86           O  
ATOM   1581  N   LEU A 234    -222.921 218.771  79.993  1.00123.41           N  
ATOM   1582  CA  LEU A 234    -223.542 220.015  80.492  1.00130.02           C  
ATOM   1583  C   LEU A 234    -224.462 220.596  79.422  1.00136.47           C  
ATOM   1584  O   LEU A 234    -224.698 221.793  79.379  1.00153.07           O  
ATOM   1585  CB  LEU A 234    -222.509 221.075  80.964  1.00144.42           C  
ATOM   1586  CG  LEU A 234    -221.633 222.016  80.105  1.00142.78           C  
ATOM   1587  CD1 LEU A 234    -222.296 223.303  79.646  1.00137.10           C  
ATOM   1588  CD2 LEU A 234    -220.322 222.319  80.820  1.00132.07           C  
ATOM   1589  N   VAL A 235    -225.130 219.749  78.656  1.00135.54           N  
ATOM   1590  CA  VAL A 235    -226.049 220.319  77.692  1.00149.19           C  
ATOM   1591  C   VAL A 235    -227.423 220.413  78.321  1.00137.24           C  
ATOM   1592  O   VAL A 235    -228.001 219.412  78.750  1.00126.40           O  
ATOM   1593  CB  VAL A 235    -226.111 219.486  76.397  1.00157.14           C  
ATOM   1594  CG1 VAL A 235    -227.252 219.943  75.521  1.00156.55           C  
ATOM   1595  CG2 VAL A 235    -224.788 219.577  75.640  1.00148.89           C  
ATOM   1596  N   LEU A 236    -227.971 221.620  78.306  1.00141.55           N  
ATOM   1597  CA  LEU A 236    -229.235 221.866  78.955  1.00128.79           C  
ATOM   1598  C   LEU A 236    -230.319 221.331  78.035  1.00134.98           C  
ATOM   1599  O   LEU A 236    -230.219 221.410  76.808  1.00148.38           O  
ATOM   1600  CB  LEU A 236    -229.372 223.358  79.272  1.00135.07           C  
ATOM   1601  CG  LEU A 236    -230.589 224.007  79.939  1.00134.11           C  
ATOM   1602  CD1 LEU A 236    -230.252 225.414  80.395  1.00123.65           C  
ATOM   1603  CD2 LEU A 236    -231.770 224.073  78.992  1.00137.47           C  
ATOM   1604  N   ALA A 237    -231.310 220.723  78.676  1.00131.00           N  
ATOM   1605  CA  ALA A 237    -232.461 220.074  78.050  1.00139.52           C  
ATOM   1606  C   ALA A 237    -233.415 220.968  77.282  1.00130.71           C  
ATOM   1607  O   ALA A 237    -233.655 222.099  77.667  1.00120.83           O  
ATOM   1608  CB  ALA A 237    -233.264 219.343  79.108  1.00126.86           C  
ATOM   1609  N   SER A 238    -234.050 220.391  76.268  1.00137.09           N  
ATOM   1610  CA  SER A 238    -235.025 221.094  75.434  1.00142.84           C  
ATOM   1611  C   SER A 238    -236.219 221.663  76.192  1.00137.51           C  
ATOM   1612  O   SER A 238    -236.707 222.725  75.834  1.00123.15           O  
ATOM   1613  CB  SER A 238    -235.512 220.146  74.332  1.00173.45           C  
ATOM   1614  OG  SER A 238    -236.650 220.628  73.642  1.00173.52           O  
ATOM   1615  N   ALA A 239    -236.654 220.988  77.248  1.00149.16           N  
ATOM   1616  CA  ALA A 239    -237.811 221.445  77.992  1.00138.37           C  
ATOM   1617  C   ALA A 239    -237.598 222.812  78.639  1.00131.72           C  
ATOM   1618  O   ALA A 239    -238.464 223.685  78.555  1.00119.33           O  
ATOM   1619  CB  ALA A 239    -238.181 220.416  79.034  1.00127.91           C  
ATOM   1620  N   VAL A 240    -236.443 222.988  79.273  1.00129.01           N  
ATOM   1621  CA  VAL A 240    -236.111 224.224  79.969  1.00 99.19           C  
ATOM   1622  C   VAL A 240    -235.988 225.402  79.005  1.00103.59           C  
ATOM   1623  O   VAL A 240    -236.589 226.452  79.216  1.00105.57           O  
ATOM   1624  CB  VAL A 240    -234.812 224.051  80.779  1.00 90.03           C  
ATOM   1625  CG1 VAL A 240    -234.463 225.312  81.527  1.00115.61           C  
ATOM   1626  CG2 VAL A 240    -234.931 222.862  81.727  1.00 80.40           C  
ATOM   1627  N   VAL A 241    -235.226 225.221  77.932  1.00104.97           N  
ATOM   1628  CA  VAL A 241    -235.022 226.298  76.968  1.00113.77           C  
ATOM   1629  C   VAL A 241    -236.344 226.626  76.261  1.00110.94           C  
ATOM   1630  O   VAL A 241    -236.667 227.798  76.039  1.00113.68           O  
ATOM   1631  CB  VAL A 241    -233.917 225.951  75.933  1.00146.16           C  
ATOM   1632  CG1 VAL A 241    -234.123 224.566  75.346  1.00139.78           C  
ATOM   1633  CG2 VAL A 241    -233.844 227.010  74.837  1.00146.87           C  
ATOM   1634  N   ARG A 242    -237.112 225.593  75.924  1.00116.92           N  
ATOM   1635  CA  ARG A 242    -238.402 225.783  75.266  1.00133.77           C  
ATOM   1636  C   ARG A 242    -239.394 226.530  76.157  1.00134.34           C  
ATOM   1637  O   ARG A 242    -240.182 227.337  75.666  1.00123.38           O  
ATOM   1638  CB  ARG A 242    -239.000 224.439  74.846  1.00138.21           C  
ATOM   1639  N   SER A 243    -239.368 226.255  77.459  1.00135.46           N  
ATOM   1640  CA  SER A 243    -240.218 226.992  78.394  1.00104.92           C  
ATOM   1641  C   SER A 243    -239.728 228.435  78.503  1.00 87.84           C  
ATOM   1642  O   SER A 243    -240.522 229.392  78.615  1.00 96.63           O  
ATOM   1643  CB  SER A 243    -240.224 226.315  79.766  1.00113.58           C  
ATOM   1644  OG  SER A 243    -238.918 225.918  80.143  1.00128.75           O  
ATOM   1645  N   ALA A 244    -238.408 228.583  78.445  1.00 97.76           N  
ATOM   1646  CA  ALA A 244    -237.788 229.894  78.516  1.00101.35           C  
ATOM   1647  C   ALA A 244    -238.257 230.711  77.323  1.00 99.39           C  
ATOM   1648  O   ALA A 244    -238.296 231.932  77.388  1.00 89.13           O  
ATOM   1649  CB  ALA A 244    -236.273 229.783  78.539  1.00 92.58           C  
ATOM   1650  N   GLU A 245    -238.559 230.032  76.219  1.00102.98           N  
ATOM   1651  CA  GLU A 245    -239.090 230.700  75.032  1.00102.31           C  
ATOM   1652  C   GLU A 245    -240.468 231.326  75.292  1.00 99.37           C  
ATOM   1653  O   GLU A 245    -240.749 232.428  74.831  1.00 99.65           O  
ATOM   1654  CB  GLU A 245    -239.173 229.725  73.857  1.00101.24           C  
ATOM   1655  N   LYS A 246    -241.326 230.604  76.014  1.00 95.38           N  
ATOM   1656  CA  LYS A 246    -242.660 231.093  76.381  1.00 84.35           C  
ATOM   1657  C   LYS A 246    -242.515 232.320  77.273  1.00 83.25           C  
ATOM   1658  O   LYS A 246    -243.209 233.362  77.106  1.00 85.83           O  
ATOM   1659  CB  LYS A 246    -243.464 230.002  77.091  1.00 87.27           C  
ATOM   1660  N   TYR A 247    -241.561 232.192  78.194  1.00 92.07           N  
ATOM   1661  CA  TYR A 247    -241.266 233.261  79.131  1.00 95.19           C  
ATOM   1662  C   TYR A 247    -240.828 234.455  78.308  1.00 93.50           C  
ATOM   1663  O   TYR A 247    -241.252 235.569  78.553  1.00 80.08           O  
ATOM   1664  CB  TYR A 247    -240.173 232.844  80.124  1.00 84.94           C  
ATOM   1665  CG  TYR A 247    -239.629 233.977  80.973  1.00 89.99           C  
ATOM   1666  CD1 TYR A 247    -238.626 234.815  80.493  1.00 85.12           C  
ATOM   1667  CD2 TYR A 247    -240.103 234.199  82.260  1.00110.39           C  
ATOM   1668  CE1 TYR A 247    -238.128 235.849  81.260  1.00 81.30           C  
ATOM   1669  CE2 TYR A 247    -239.606 235.231  83.037  1.00108.62           C  
ATOM   1670  CZ  TYR A 247    -238.619 236.051  82.531  1.00 95.13           C  
ATOM   1671  OH  TYR A 247    -238.120 237.079  83.299  1.00137.02           O  
ATOM   1672  N   ARG A 248    -239.995 234.201  77.310  1.00103.06           N  
ATOM   1673  CA  ARG A 248    -239.484 235.237  76.427  1.00105.57           C  
ATOM   1674  C   ARG A 248    -240.627 235.908  75.677  1.00122.88           C  
ATOM   1675  O   ARG A 248    -240.594 237.112  75.427  1.00150.89           O  
ATOM   1676  CB  ARG A 248    -238.473 234.655  75.439  1.00101.38           C  
ATOM   1677  N   ALA A 249    -241.636 235.122  75.315  1.00121.64           N  
ATOM   1678  CA  ALA A 249    -242.763 235.658  74.573  1.00138.07           C  
ATOM   1679  C   ALA A 249    -243.558 236.669  75.391  1.00138.41           C  
ATOM   1680  O   ALA A 249    -243.649 237.830  74.995  1.00134.29           O  
ATOM   1681  CB  ALA A 249    -243.675 234.529  74.106  1.00122.82           C  
ATOM   1682  N   LYS A 250    -244.122 236.275  76.531  1.00127.77           N  
ATOM   1683  CA  LYS A 250    -244.908 237.299  77.242  1.00123.03           C  
ATOM   1684  C   LYS A 250    -244.116 238.061  78.313  1.00125.74           C  
ATOM   1685  O   LYS A 250    -244.523 239.151  78.722  1.00140.30           O  
ATOM   1686  CB  LYS A 250    -246.204 236.733  77.819  1.00118.45           C  
ATOM   1687  CG  LYS A 250    -247.360 237.618  77.344  1.00122.00           C  
ATOM   1688  CD  LYS A 250    -248.752 237.248  77.831  1.00145.35           C  
ATOM   1689  CE  LYS A 250    -248.814 236.826  79.268  1.00157.66           C  
ATOM   1690  NZ  LYS A 250    -250.216 236.441  79.596  1.00 95.29           N  
ATOM   1691  N   VAL A 251    -243.021 237.462  78.777  1.00105.01           N  
ATOM   1692  CA  VAL A 251    -242.124 238.047  79.776  1.00104.77           C  
ATOM   1693  C   VAL A 251    -242.808 238.364  81.096  1.00 98.97           C  
ATOM   1694  O   VAL A 251    -243.697 239.203  81.173  1.00103.63           O  
ATOM   1695  CB  VAL A 251    -241.460 239.340  79.246  1.00117.26           C  
ATOM   1696  CG1 VAL A 251    -240.311 239.735  80.151  1.00107.92           C  
ATOM   1697  CG2 VAL A 251    -240.934 239.131  77.842  1.00111.30           C  
TER    1698      VAL A 251                                                      
ATOM   1699  N   GLU B   4    -221.088 211.308 111.717  1.00124.71           N  
ATOM   1700  CA  GLU B   4    -222.447 211.644 111.306  1.00111.32           C  
ATOM   1701  C   GLU B   4    -222.422 212.429 110.002  1.00137.57           C  
ATOM   1702  O   GLU B   4    -221.855 213.522 109.940  1.00148.75           O  
ATOM   1703  CB  GLU B   4    -223.157 212.451 112.396  1.00115.52           C  
ATOM   1704  N   ASN B   5    -223.063 211.903 108.967  1.00147.53           N  
ATOM   1705  CA  ASN B   5    -223.005 212.564 107.676  1.00147.61           C  
ATOM   1706  C   ASN B   5    -224.244 213.417 107.457  1.00152.49           C  
ATOM   1707  O   ASN B   5    -225.359 212.899 107.428  1.00165.44           O  
ATOM   1708  CB  ASN B   5    -222.856 211.518 106.560  1.00131.00           C  
ATOM   1709  CG  ASN B   5    -222.590 212.135 105.208  1.00123.98           C  
ATOM   1710  OD1 ASN B   5    -223.509 212.580 104.521  1.00124.55           O  
ATOM   1711  ND2 ASN B   5    -221.322 212.171 104.819  1.00124.37           N  
ATOM   1712  N   TYR B   6    -224.047 214.725 107.292  1.00157.99           N  
ATOM   1713  CA  TYR B   6    -225.167 215.668 107.160  1.00142.05           C  
ATOM   1714  C   TYR B   6    -225.716 215.783 105.757  1.00106.41           C  
ATOM   1715  O   TYR B   6    -226.537 214.995 105.295  1.00105.65           O  
ATOM   1716  CB  TYR B   6    -224.774 217.099 107.534  1.00148.70           C  
ATOM   1717  CG  TYR B   6    -224.160 217.391 108.874  1.00145.22           C  
ATOM   1718  CD1 TYR B   6    -224.003 216.423 109.856  1.00140.21           C  
ATOM   1719  CD2 TYR B   6    -223.722 218.678 109.144  1.00139.00           C  
ATOM   1720  CE1 TYR B   6    -223.418 216.753 111.073  1.00140.30           C  
ATOM   1721  CE2 TYR B   6    -223.151 219.009 110.328  1.00158.02           C  
ATOM   1722  CZ  TYR B   6    -222.996 218.055 111.295  1.00163.00           C  
ATOM   1723  OH  TYR B   6    -222.412 218.432 112.484  1.00178.13           O  
ATOM   1724  N   ARG B   7    -225.259 216.856 105.120  1.00 97.41           N  
ATOM   1725  CA  ARG B   7    -225.715 217.264 103.803  1.00 89.50           C  
ATOM   1726  C   ARG B   7    -225.515 216.204 102.739  1.00100.80           C  
ATOM   1727  O   ARG B   7    -226.403 215.966 101.935  1.00102.33           O  
ATOM   1728  CB  ARG B   7    -225.001 218.542 103.353  1.00 99.61           C  
ATOM   1729  N   ASP B   8    -224.377 215.524 102.762  1.00112.64           N  
ATOM   1730  CA  ASP B   8    -224.066 214.595 101.684  1.00103.05           C  
ATOM   1731  C   ASP B   8    -225.113 213.505 101.485  1.00104.75           C  
ATOM   1732  O   ASP B   8    -225.389 213.149 100.350  1.00 96.76           O  
ATOM   1733  CB  ASP B   8    -222.702 213.959 101.910  1.00111.70           C  
ATOM   1734  CG  ASP B   8    -221.656 214.966 102.337  1.00123.96           C  
ATOM   1735  OD1 ASP B   8    -221.716 216.129 101.878  1.00134.55           O  
ATOM   1736  OD2 ASP B   8    -220.769 214.594 103.133  1.00122.90           O  
ATOM   1737  N   ILE B   9    -225.707 212.992 102.557  1.00111.29           N  
ATOM   1738  CA  ILE B   9    -226.783 212.019 102.399  1.00100.62           C  
ATOM   1739  C   ILE B   9    -227.992 212.744 101.787  1.00 86.63           C  
ATOM   1740  O   ILE B   9    -228.694 212.194 100.921  1.00 91.59           O  
ATOM   1741  CB  ILE B   9    -227.128 211.282 103.733  1.00120.50           C  
ATOM   1742  CG1 ILE B   9    -227.638 212.231 104.820  1.00132.63           C  
ATOM   1743  CG2 ILE B   9    -225.896 210.548 104.265  1.00134.89           C  
ATOM   1744  CD1 ILE B   9    -229.138 212.450 104.850  1.00124.17           C  
ATOM   1745  N   ALA B  10    -228.195 213.996 102.202  1.00 89.69           N  
ATOM   1746  CA  ALA B  10    -229.334 214.789 101.743  1.00 91.85           C  
ATOM   1747  C   ALA B  10    -229.304 214.891 100.222  1.00 96.84           C  
ATOM   1748  O   ALA B  10    -230.329 214.737  99.572  1.00 98.21           O  
ATOM   1749  CB  ALA B  10    -229.343 216.182 102.398  1.00 95.27           C  
ATOM   1750  N   LEU B  11    -228.134 215.134  99.650  1.00111.40           N  
ATOM   1751  CA  LEU B  11    -227.983 215.087  98.197  1.00132.48           C  
ATOM   1752  C   LEU B  11    -228.017 213.660  97.643  1.00121.10           C  
ATOM   1753  O   LEU B  11    -228.515 213.414  96.545  1.00 99.69           O  
ATOM   1754  CB  LEU B  11    -226.649 215.686  97.793  1.00141.03           C  
ATOM   1755  CG  LEU B  11    -226.112 217.081  97.999  1.00117.63           C  
ATOM   1756  CD1 LEU B  11    -226.254 217.638  99.391  1.00114.46           C  
ATOM   1757  CD2 LEU B  11    -224.710 216.711  97.819  1.00111.77           C  
ATOM   1758  N   ALA B  12    -227.513 212.728  98.446  1.00120.17           N  
ATOM   1759  CA  ALA B  12    -227.341 211.329  98.059  1.00104.13           C  
ATOM   1760  C   ALA B  12    -228.641 210.577  97.785  1.00123.89           C  
ATOM   1761  O   ALA B  12    -228.612 209.558  97.093  1.00144.33           O  
ATOM   1762  CB  ALA B  12    -226.548 210.583  99.122  1.00119.17           C  
ATOM   1763  N   PHE B  13    -229.766 211.057  98.323  1.00114.98           N  
ATOM   1764  CA  PHE B  13    -231.042 210.336  98.152  1.00127.75           C  
ATOM   1765  C   PHE B  13    -231.370 209.988  96.700  1.00123.74           C  
ATOM   1766  O   PHE B  13    -231.857 208.888  96.414  1.00115.50           O  
ATOM   1767  CB  PHE B  13    -232.231 211.160  98.659  1.00122.05           C  
ATOM   1768  CG  PHE B  13    -232.109 211.631 100.070  1.00113.43           C  
ATOM   1769  CD1 PHE B  13    -231.524 210.847 101.041  1.00124.85           C  
ATOM   1770  CD2 PHE B  13    -232.658 212.846 100.437  1.00106.61           C  
ATOM   1771  CE1 PHE B  13    -231.434 211.292 102.343  1.00113.47           C  
ATOM   1772  CE2 PHE B  13    -232.581 213.292 101.736  1.00101.08           C  
ATOM   1773  CZ  PHE B  13    -231.974 212.515 102.692  1.00109.97           C  
ATOM   1774  N   LEU B  14    -231.055 210.917  95.798  1.00134.12           N  
ATOM   1775  CA  LEU B  14    -231.301 210.770  94.368  1.00128.93           C  
ATOM   1776  C   LEU B  14    -232.770 210.341  94.225  1.00125.09           C  
ATOM   1777  O   LEU B  14    -233.676 211.113  94.550  1.00132.31           O  
ATOM   1778  CB  LEU B  14    -230.307 209.777  93.732  1.00125.70           C  
ATOM   1779  CG  LEU B  14    -230.311 209.358  92.253  1.00112.96           C  
ATOM   1780  CD1 LEU B  14    -228.928 209.564  91.666  1.00130.39           C  
ATOM   1781  CD2 LEU B  14    -230.725 207.904  92.064  1.00111.93           C  
ATOM   1782  N   ASP B  15    -233.003 209.141  93.707  1.00119.24           N  
ATOM   1783  CA  ASP B  15    -234.346 208.605  93.535  1.00145.41           C  
ATOM   1784  C   ASP B  15    -234.787 207.638  94.641  1.00147.42           C  
ATOM   1785  O   ASP B  15    -234.873 206.431  94.413  1.00141.93           O  
ATOM   1786  CB  ASP B  15    -234.464 207.940  92.167  1.00142.00           C  
ATOM   1787  CG  ASP B  15    -234.294 208.931  91.034  1.00131.51           C  
ATOM   1788  OD1 ASP B  15    -234.011 210.114  91.322  1.00120.61           O  
ATOM   1789  OD2 ASP B  15    -234.455 208.536  89.862  1.00139.87           O  
ATOM   1790  N   GLU B  16    -235.069 208.163  95.830  1.00126.65           N  
ATOM   1791  CA  GLU B  16    -235.499 207.324  96.947  1.00117.88           C  
ATOM   1792  C   GLU B  16    -236.907 206.777  96.726  1.00122.72           C  
ATOM   1793  O   GLU B  16    -237.748 206.821  97.624  1.00127.34           O  
ATOM   1794  CB  GLU B  16    -235.440 208.103  98.263  1.00128.17           C  
ATOM   1795  N   ALA B  25    -252.837 209.467  95.130  1.00164.88           N  
ATOM   1796  CA  ALA B  25    -252.885 208.063  95.519  1.00161.72           C  
ATOM   1797  C   ALA B  25    -252.915 207.919  97.034  1.00134.00           C  
ATOM   1798  O   ALA B  25    -253.970 207.722  97.637  1.00131.29           O  
ATOM   1799  CB  ALA B  25    -251.692 207.313  94.941  1.00184.15           C  
ATOM   1800  N   TRP B  26    -251.736 208.026  97.633  1.00130.04           N  
ATOM   1801  CA  TRP B  26    -251.556 207.952  99.076  1.00129.44           C  
ATOM   1802  C   TRP B  26    -252.235 209.149  99.717  1.00102.10           C  
ATOM   1803  O   TRP B  26    -252.717 209.090 100.848  1.00 89.18           O  
ATOM   1804  CB  TRP B  26    -250.068 207.931  99.417  1.00136.06           C  
ATOM   1805  CG  TRP B  26    -249.372 206.712  98.906  1.00138.81           C  
ATOM   1806  CD1 TRP B  26    -249.924 205.704  98.170  1.00129.22           C  
ATOM   1807  CD2 TRP B  26    -247.980 206.401  99.031  1.00117.81           C  
ATOM   1808  NE1 TRP B  26    -248.970 204.769  97.857  1.00120.17           N  
ATOM   1809  CE2 TRP B  26    -247.767 205.174  98.371  1.00124.93           C  
ATOM   1810  CE3 TRP B  26    -246.896 207.032  99.648  1.00101.24           C  
ATOM   1811  CZ2 TRP B  26    -246.516 204.567  98.311  1.00136.75           C  
ATOM   1812  CZ3 TRP B  26    -245.655 206.427  99.588  1.00105.75           C  
ATOM   1813  CH2 TRP B  26    -245.475 205.207  98.924  1.00110.76           C  
ATOM   1814  N   VAL B  27    -252.262 210.238  98.958  1.00 98.45           N  
ATOM   1815  CA  VAL B  27    -252.717 211.534  99.434  1.00101.77           C  
ATOM   1816  C   VAL B  27    -254.213 211.628  99.721  1.00105.05           C  
ATOM   1817  O   VAL B  27    -254.690 212.695 100.088  1.00117.77           O  
ATOM   1818  CB  VAL B  27    -252.369 212.635  98.414  1.00115.90           C  
ATOM   1819  CG1 VAL B  27    -250.877 212.636  98.125  1.00117.86           C  
ATOM   1820  CG2 VAL B  27    -253.171 212.446  97.132  1.00137.45           C  
ATOM   1821  N   ASN B  28    -254.942 210.520  99.629  1.00103.68           N  
ATOM   1822  CA  ASN B  28    -256.385 210.568  99.842  1.00 97.15           C  
ATOM   1823  C   ASN B  28    -256.652 210.863 101.297  1.00110.93           C  
ATOM   1824  O   ASN B  28    -257.512 211.677 101.637  1.00116.26           O  
ATOM   1825  CB  ASN B  28    -257.053 209.255  99.449  1.00 91.29           C  
ATOM   1826  CG  ASN B  28    -258.537 209.235  99.772  1.00 93.17           C  
ATOM   1827  OD1 ASN B  28    -258.938 208.898 100.887  1.00 95.86           O  
ATOM   1828  ND2 ASN B  28    -259.361 209.602  98.797  1.00115.26           N  
ATOM   1829  N   GLU B  29    -255.907 210.189 102.159  1.00109.07           N  
ATOM   1830  CA  GLU B  29    -255.970 210.482 103.572  1.00102.08           C  
ATOM   1831  C   GLU B  29    -255.280 211.820 103.808  1.00 93.38           C  
ATOM   1832  O   GLU B  29    -255.627 212.544 104.740  1.00 97.03           O  
ATOM   1833  CB  GLU B  29    -255.313 209.374 104.397  1.00 83.93           C  
ATOM   1834  N   PHE B  30    -254.301 212.155 102.967  1.00 97.01           N  
ATOM   1835  CA  PHE B  30    -253.631 213.448 103.106  1.00113.62           C  
ATOM   1836  C   PHE B  30    -254.425 214.601 102.492  1.00116.38           C  
ATOM   1837  O   PHE B  30    -254.190 215.762 102.830  1.00116.77           O  
ATOM   1838  CB  PHE B  30    -252.237 213.434 102.469  1.00 99.56           C  
ATOM   1839  CG  PHE B  30    -251.267 212.474 103.109  1.00 90.37           C  
ATOM   1840  CD1 PHE B  30    -251.567 211.823 104.295  1.00112.72           C  
ATOM   1841  CD2 PHE B  30    -250.020 212.273 102.539  1.00 81.54           C  
ATOM   1842  CE1 PHE B  30    -250.658 210.949 104.869  1.00123.63           C  
ATOM   1843  CE2 PHE B  30    -249.107 211.413 103.111  1.00 90.84           C  
ATOM   1844  CZ  PHE B  30    -249.425 210.750 104.278  1.00110.07           C  
ATOM   1845  N   ALA B  31    -255.353 214.287 101.590  1.00119.34           N  
ATOM   1846  CA  ALA B  31    -256.151 215.323 100.934  1.00116.46           C  
ATOM   1847  C   ALA B  31    -256.994 216.056 101.957  1.00122.62           C  
ATOM   1848  O   ALA B  31    -257.430 215.456 102.942  1.00121.16           O  
ATOM   1849  CB  ALA B  31    -257.034 214.722  99.849  1.00106.82           C  
ATOM   1850  N   TYR B  32    -257.215 217.349 101.742  1.00130.87           N  
ATOM   1851  CA  TYR B  32    -258.129 218.074 102.604  1.00118.19           C  
ATOM   1852  C   TYR B  32    -259.493 217.401 102.516  1.00110.78           C  
ATOM   1853  O   TYR B  32    -259.983 217.111 101.427  1.00111.98           O  
ATOM   1854  CB  TYR B  32    -258.212 219.550 102.212  1.00 96.81           C  
ATOM   1855  N   GLN B  33    -260.099 217.162 103.672  1.00 92.01           N  
ATOM   1856  CA  GLN B  33    -261.370 216.449 103.752  1.00101.15           C  
ATOM   1857  C   GLN B  33    -262.332 217.086 104.746  1.00109.00           C  
ATOM   1858  O   GLN B  33    -262.403 216.656 105.898  1.00 88.81           O  
ATOM   1859  CB  GLN B  33    -261.139 214.981 104.120  1.00110.22           C  
ATOM   1860  N   GLY B  34    -263.056 218.110 104.306  1.00126.24           N  
ATOM   1861  CA  GLY B  34    -263.959 218.846 105.173  1.00106.02           C  
ATOM   1862  C   GLY B  34    -264.935 217.945 105.908  1.00109.65           C  
ATOM   1863  O   GLY B  34    -265.271 218.195 107.064  1.00107.64           O  
ATOM   1864  N   PHE B  35    -265.386 216.890 105.239  1.00108.25           N  
ATOM   1865  CA  PHE B  35    -266.355 215.976 105.829  1.00 86.23           C  
ATOM   1866  C   PHE B  35    -266.118 214.587 105.262  1.00 84.34           C  
ATOM   1867  O   PHE B  35    -265.637 214.443 104.141  1.00 87.13           O  
ATOM   1868  CB  PHE B  35    -267.796 216.387 105.536  1.00 77.48           C  
ATOM   1869  CG  PHE B  35    -268.210 216.166 104.107  1.00 80.54           C  
ATOM   1870  CD1 PHE B  35    -267.587 216.829 103.063  1.00103.17           C  
ATOM   1871  CD2 PHE B  35    -269.208 215.249 103.811  1.00 82.58           C  
ATOM   1872  CE1 PHE B  35    -267.974 216.602 101.753  1.00 99.96           C  
ATOM   1873  CE2 PHE B  35    -269.599 215.021 102.509  1.00 69.71           C  
ATOM   1874  CZ  PHE B  35    -268.982 215.696 101.478  1.00 69.09           C  
ATOM   1875  N   ASP B  36    -266.454 213.565 106.034  1.00 88.02           N  
ATOM   1876  CA  ASP B  36    -266.359 212.204 105.536  1.00 75.38           C  
ATOM   1877  C   ASP B  36    -267.771 211.777 105.180  1.00 66.65           C  
ATOM   1878  O   ASP B  36    -268.645 211.763 106.042  1.00 72.36           O  
ATOM   1879  CB  ASP B  36    -265.746 211.267 106.578  1.00 91.31           C  
ATOM   1880  N   PRO B  37    -268.003 211.450 103.898  1.00 64.69           N  
ATOM   1881  CA  PRO B  37    -269.329 211.007 103.457  1.00 71.54           C  
ATOM   1882  C   PRO B  37    -269.837 209.874 104.333  1.00 85.05           C  
ATOM   1883  O   PRO B  37    -270.974 209.922 104.813  1.00 91.06           O  
ATOM   1884  CB  PRO B  37    -269.090 210.533 102.024  1.00 89.47           C  
ATOM   1885  CG  PRO B  37    -267.875 211.286 101.560  1.00 82.79           C  
ATOM   1886  CD  PRO B  37    -267.111 211.762 102.768  1.00 72.43           C  
ATOM   1887  N   LYS B  38    -268.979 208.889 104.572  1.00 86.22           N  
ATOM   1888  CA  LYS B  38    -269.364 207.709 105.333  1.00 74.36           C  
ATOM   1889  C   LYS B  38    -269.815 208.072 106.750  1.00 83.73           C  
ATOM   1890  O   LYS B  38    -270.749 207.467 107.299  1.00 95.87           O  
ATOM   1891  CB  LYS B  38    -268.204 206.725 105.368  1.00 90.81           C  
ATOM   1892  N   ARG B  39    -269.142 209.056 107.340  1.00 83.78           N  
ATOM   1893  CA  ARG B  39    -269.529 209.549 108.654  1.00100.65           C  
ATOM   1894  C   ARG B  39    -270.960 210.058 108.584  1.00 97.36           C  
ATOM   1895  O   ARG B  39    -271.803 209.651 109.389  1.00 87.00           O  
ATOM   1896  CB  ARG B  39    -268.582 210.659 109.143  1.00107.49           C  
ATOM   1897  N   ILE B  40    -271.251 210.865 107.563  1.00101.44           N  
ATOM   1898  CA  ILE B  40    -272.583 211.444 107.400  1.00 94.10           C  
ATOM   1899  C   ILE B  40    -273.652 210.373 107.257  1.00 93.10           C  
ATOM   1900  O   ILE B  40    -274.650 210.411 107.974  1.00105.25           O  
ATOM   1901  CB  ILE B  40    -272.667 212.390 106.167  1.00108.73           C  
ATOM   1902  CG1 ILE B  40    -271.377 213.198 105.986  1.00 89.22           C  
ATOM   1903  CG2 ILE B  40    -273.915 213.266 106.266  1.00135.04           C  
ATOM   1904  CD1 ILE B  40    -271.102 214.179 107.098  1.00105.63           C  
ATOM   1905  N   VAL B  41    -273.420 209.392 106.390  1.00 92.63           N  
ATOM   1906  CA  VAL B  41    -274.370 208.304 106.269  1.00 99.71           C  
ATOM   1907  C   VAL B  41    -274.575 207.528 107.579  1.00 92.16           C  
ATOM   1908  O   VAL B  41    -275.725 207.285 107.946  1.00 95.20           O  
ATOM   1909  CB  VAL B  41    -273.946 207.341 105.111  1.00128.00           C  
ATOM   1910  CG1 VAL B  41    -273.182 208.075 104.011  1.00 96.97           C  
ATOM   1911  CG2 VAL B  41    -273.064 206.268 105.603  1.00117.45           C  
ATOM   1912  N   GLN B  42    -273.519 207.208 108.327  1.00 92.80           N  
ATOM   1913  CA  GLN B  42    -273.740 206.427 109.543  1.00106.98           C  
ATOM   1914  C   GLN B  42    -274.474 207.220 110.621  1.00 95.55           C  
ATOM   1915  O   GLN B  42    -275.469 206.760 111.179  1.00 89.37           O  
ATOM   1916  CB  GLN B  42    -272.435 205.884 110.123  1.00113.00           C  
ATOM   1917  CG  GLN B  42    -272.575 204.447 110.535  1.00110.43           C  
ATOM   1918  CD  GLN B  42    -271.266 203.850 110.942  1.00 88.61           C  
ATOM   1919  OE1 GLN B  42    -270.244 204.535 110.975  1.00 90.50           O  
ATOM   1920  NE2 GLN B  42    -271.277 202.564 111.252  1.00 67.90           N  
ATOM   1921  N   LEU B  43    -274.027 208.443 110.872  1.00 92.08           N  
ATOM   1922  CA  LEU B  43    -274.637 209.236 111.929  1.00 87.89           C  
ATOM   1923  C   LEU B  43    -276.085 209.602 111.602  1.00 79.31           C  
ATOM   1924  O   LEU B  43    -276.966 209.435 112.450  1.00 84.43           O  
ATOM   1925  CB  LEU B  43    -273.809 210.494 112.187  1.00 87.96           C  
ATOM   1926  CG  LEU B  43    -272.289 210.296 112.267  1.00 90.36           C  
ATOM   1927  CD1 LEU B  43    -271.578 211.564 112.714  1.00 74.04           C  
ATOM   1928  CD2 LEU B  43    -271.890 209.114 113.150  1.00 95.90           C  
ATOM   1929  N   VAL B  44    -276.355 210.032 110.372  1.00 82.26           N  
ATOM   1930  CA  VAL B  44    -277.738 210.335 110.015  1.00 96.67           C  
ATOM   1931  C   VAL B  44    -278.615 209.082 110.110  1.00103.43           C  
ATOM   1932  O   VAL B  44    -279.739 209.148 110.621  1.00 90.28           O  
ATOM   1933  CB  VAL B  44    -277.848 210.949 108.609  1.00103.20           C  
ATOM   1934  CG1 VAL B  44    -279.302 211.171 108.240  1.00105.01           C  
ATOM   1935  CG2 VAL B  44    -277.078 212.263 108.547  1.00108.63           C  
ATOM   1936  N   LYS B  45    -278.093 207.940 109.658  1.00119.09           N  
ATOM   1937  CA  LYS B  45    -278.870 206.702 109.727  1.00120.07           C  
ATOM   1938  C   LYS B  45    -279.185 206.294 111.169  1.00113.48           C  
ATOM   1939  O   LYS B  45    -280.319 205.928 111.477  1.00110.60           O  
ATOM   1940  CB  LYS B  45    -278.132 205.566 109.017  1.00130.77           C  
ATOM   1941  N   GLU B  46    -278.193 206.381 112.052  1.00116.36           N  
ATOM   1942  CA  GLU B  46    -278.390 206.039 113.460  1.00109.92           C  
ATOM   1943  C   GLU B  46    -279.357 206.969 114.181  1.00110.21           C  
ATOM   1944  O   GLU B  46    -280.219 206.500 114.926  1.00 92.15           O  
ATOM   1945  CB  GLU B  46    -277.055 206.025 114.210  1.00 93.80           C  
ATOM   1946  CG  GLU B  46    -276.028 205.065 113.647  1.00 74.04           C  
ATOM   1947  CD  GLU B  46    -275.361 204.233 114.724  1.00 72.33           C  
ATOM   1948  OE1 GLU B  46    -274.428 204.743 115.378  1.00 65.25           O  
ATOM   1949  OE2 GLU B  46    -275.769 203.068 114.915  1.00 59.97           O  
ATOM   1950  N   ARG B  47    -279.214 208.279 113.986  1.00118.88           N  
ATOM   1951  CA  ARG B  47    -280.142 209.197 114.640  1.00113.57           C  
ATOM   1952  C   ARG B  47    -281.555 208.975 114.115  1.00111.17           C  
ATOM   1953  O   ARG B  47    -282.488 208.805 114.889  1.00104.92           O  
ATOM   1954  CB  ARG B  47    -279.733 210.659 114.436  1.00109.12           C  
ATOM   1955  CG  ARG B  47    -278.263 210.945 114.658  1.00105.53           C  
ATOM   1956  CD  ARG B  47    -277.976 212.435 114.586  1.00105.21           C  
ATOM   1957  NE  ARG B  47    -276.634 212.722 114.083  1.00 81.13           N  
ATOM   1958  CZ  ARG B  47    -275.513 212.537 114.773  1.00 74.87           C  
ATOM   1959  NH1 ARG B  47    -275.555 212.048 116.004  1.00 83.47           N  
ATOM   1960  NH2 ARG B  47    -274.344 212.838 114.226  1.00 81.53           N  
ATOM   1961  N   GLY B  48    -281.692 208.928 112.794  1.00105.95           N  
ATOM   1962  CA  GLY B  48    -282.986 208.755 112.155  1.00116.30           C  
ATOM   1963  C   GLY B  48    -283.746 207.458 112.386  1.00106.87           C  
ATOM   1964  O   GLY B  48    -284.971 207.473 112.520  1.00 92.51           O  
ATOM   1965  N   THR B  49    -283.029 206.340 112.443  1.00118.98           N  
ATOM   1966  CA  THR B  49    -283.657 205.030 112.636  1.00116.45           C  
ATOM   1967  C   THR B  49    -284.405 204.867 113.969  1.00123.48           C  
ATOM   1968  O   THR B  49    -285.511 204.327 113.993  1.00137.42           O  
ATOM   1969  CB  THR B  49    -282.610 203.887 112.467  1.00 80.80           C  
ATOM   1970  OG1 THR B  49    -283.289 202.634 112.318  1.00 99.71           O  
ATOM   1971  CG2 THR B  49    -281.647 203.796 113.649  1.00 67.12           C  
ATOM   1972  N   ALA B  50    -283.808 205.317 115.066  1.00117.00           N  
ATOM   1973  CA  ALA B  50    -284.427 205.217 116.381  1.00110.07           C  
ATOM   1974  C   ALA B  50    -285.694 206.060 116.458  1.00115.69           C  
ATOM   1975  O   ALA B  50    -286.691 205.656 117.056  1.00119.15           O  
ATOM   1976  CB  ALA B  50    -283.445 205.635 117.465  1.00101.67           C  
ATOM   1977  N   LYS B  51    -285.641 207.237 115.844  1.00118.15           N  
ATOM   1978  CA  LYS B  51    -286.752 208.182 115.884  1.00119.88           C  
ATOM   1979  C   LYS B  51    -287.911 207.758 114.986  1.00116.86           C  
ATOM   1980  O   LYS B  51    -287.720 207.077 113.978  1.00 99.96           O  
ATOM   1981  CB  LYS B  51    -286.274 209.575 115.474  1.00117.70           C  
ATOM   1982  CG  LYS B  51    -284.952 209.968 116.100  1.00117.31           C  
ATOM   1983  CD  LYS B  51    -284.905 209.740 117.589  1.00130.47           C  
ATOM   1984  CE  LYS B  51    -283.462 209.611 118.063  1.00136.55           C  
ATOM   1985  NZ  LYS B  51    -283.302 208.598 119.146  1.00138.97           N  
ATOM   1986  N   GLY B  52    -289.113 208.176 115.370  1.00134.71           N  
ATOM   1987  CA  GLY B  52    -290.333 207.852 114.651  1.00138.16           C  
ATOM   1988  C   GLY B  52    -290.690 208.773 113.498  1.00137.80           C  
ATOM   1989  O   GLY B  52    -291.726 209.436 113.528  1.00124.10           O  
ATOM   1990  N   ARG B  53    -289.839 208.815 112.479  1.00139.68           N  
ATOM   1991  CA  ARG B  53    -290.097 209.631 111.296  1.00108.31           C  
ATOM   1992  C   ARG B  53    -289.538 208.934 110.061  1.00112.36           C  
ATOM   1993  O   ARG B  53    -288.661 208.079 110.174  1.00130.71           O  
ATOM   1994  CB  ARG B  53    -289.481 211.023 111.450  1.00 91.31           C  
ATOM   1995  N   ASP B  54    -290.035 209.298 108.882  1.00107.29           N  
ATOM   1996  CA  ASP B  54    -289.615 208.605 107.671  1.00122.21           C  
ATOM   1997  C   ASP B  54    -288.303 209.184 107.169  1.00114.04           C  
ATOM   1998  O   ASP B  54    -288.208 210.371 106.869  1.00104.18           O  
ATOM   1999  CB  ASP B  54    -290.703 208.706 106.593  1.00123.34           C  
ATOM   2000  CG  ASP B  54    -290.266 208.129 105.253  1.00106.83           C  
ATOM   2001  OD1 ASP B  54    -289.428 208.750 104.566  1.00107.61           O  
ATOM   2002  OD2 ASP B  54    -290.769 207.046 104.884  1.00104.73           O  
ATOM   2003  N   TRP B  55    -287.308 208.313 107.036  1.00113.68           N  
ATOM   2004  CA  TRP B  55    -285.958 208.721 106.674  1.00 87.48           C  
ATOM   2005  C   TRP B  55    -285.860 209.349 105.289  1.00 72.18           C  
ATOM   2006  O   TRP B  55    -285.254 210.409 105.123  1.00 66.52           O  
ATOM   2007  CB  TRP B  55    -285.032 207.510 106.756  1.00108.58           C  
ATOM   2008  CG  TRP B  55    -283.663 207.751 106.229  1.00125.48           C  
ATOM   2009  CD1 TRP B  55    -282.899 208.871 106.387  1.00134.62           C  
ATOM   2010  CD2 TRP B  55    -282.910 206.862 105.403  1.00126.11           C  
ATOM   2011  NE1 TRP B  55    -281.702 208.719 105.729  1.00142.28           N  
ATOM   2012  CE2 TRP B  55    -281.686 207.495 105.115  1.00132.89           C  
ATOM   2013  CE3 TRP B  55    -283.149 205.585 104.888  1.00123.91           C  
ATOM   2014  CZ2 TRP B  55    -280.704 206.894 104.335  1.00130.68           C  
ATOM   2015  CZ3 TRP B  55    -282.175 204.992 104.116  1.00121.08           C  
ATOM   2016  CH2 TRP B  55    -280.968 205.646 103.846  1.00118.26           C  
ATOM   2017  N   LYS B  56    -286.472 208.699 104.304  1.00 75.18           N  
ATOM   2018  CA  LYS B  56    -286.405 209.156 102.920  1.00 74.12           C  
ATOM   2019  C   LYS B  56    -287.006 210.549 102.813  1.00 78.11           C  
ATOM   2020  O   LYS B  56    -286.443 211.450 102.174  1.00 80.77           O  
ATOM   2021  CB  LYS B  56    -287.131 208.183 101.991  1.00 81.42           C  
ATOM   2022  N   LYS B  57    -288.152 210.713 103.468  1.00 82.06           N  
ATOM   2023  CA  LYS B  57    -288.857 211.980 103.475  1.00 69.86           C  
ATOM   2024  C   LYS B  57    -287.993 213.049 104.120  1.00 66.53           C  
ATOM   2025  O   LYS B  57    -287.849 214.129 103.565  1.00 66.44           O  
ATOM   2026  CB  LYS B  57    -290.191 211.857 104.216  1.00 75.62           C  
ATOM   2027  N   ASP B  58    -287.373 212.723 105.255  1.00 71.05           N  
ATOM   2028  CA  ASP B  58    -286.492 213.666 105.950  1.00 72.80           C  
ATOM   2029  C   ASP B  58    -285.369 214.127 105.037  1.00 76.25           C  
ATOM   2030  O   ASP B  58    -285.091 215.326 104.955  1.00 80.11           O  
ATOM   2031  CB  ASP B  58    -285.912 213.057 107.232  1.00 75.73           C  
ATOM   2032  CG  ASP B  58    -286.983 212.579 108.191  1.00 93.56           C  
ATOM   2033  OD1 ASP B  58    -288.082 213.171 108.199  1.00 88.85           O  
ATOM   2034  OD2 ASP B  58    -286.726 211.609 108.936  1.00113.48           O  
ATOM   2035  N   VAL B  59    -284.716 213.180 104.370  1.00 75.03           N  
ATOM   2036  CA  VAL B  59    -283.635 213.527 103.457  1.00 66.93           C  
ATOM   2037  C   VAL B  59    -284.164 214.488 102.402  1.00 65.44           C  
ATOM   2038  O   VAL B  59    -283.556 215.526 102.151  1.00 66.24           O  
ATOM   2039  CB  VAL B  59    -283.031 212.289 102.766  1.00 75.93           C  
ATOM   2040  CG1 VAL B  59    -281.885 212.695 101.850  1.00 81.57           C  
ATOM   2041  CG2 VAL B  59    -282.556 211.284 103.799  1.00 77.99           C  
ATOM   2042  N   LYS B  60    -285.319 214.160 101.826  1.00 63.86           N  
ATOM   2043  CA  LYS B  60    -285.924 214.999 100.791  1.00 65.41           C  
ATOM   2044  C   LYS B  60    -286.160 216.429 101.287  1.00 71.72           C  
ATOM   2045  O   LYS B  60    -285.880 217.404 100.572  1.00 65.65           O  
ATOM   2046  CB  LYS B  60    -287.240 214.386 100.311  1.00 88.00           C  
ATOM   2047  N   MET B  61    -286.661 216.548 102.516  1.00 85.22           N  
ATOM   2048  CA  MET B  61    -286.882 217.855 103.127  1.00 86.74           C  
ATOM   2049  C   MET B  61    -285.553 218.585 103.249  1.00 68.73           C  
ATOM   2050  O   MET B  61    -285.470 219.777 102.983  1.00 62.08           O  
ATOM   2051  CB  MET B  61    -287.536 217.745 104.510  1.00 81.27           C  
ATOM   2052  CG  MET B  61    -288.682 216.756 104.624  1.00 74.12           C  
ATOM   2053  SD  MET B  61    -289.699 216.608 103.144  1.00114.98           S  
ATOM   2054  CE  MET B  61    -290.673 218.101 103.243  1.00117.60           C  
ATOM   2055  N   MET B  62    -284.513 217.864 103.655  1.00 63.50           N  
ATOM   2056  CA  MET B  62    -283.198 218.469 103.829  1.00 58.24           C  
ATOM   2057  C   MET B  62    -282.696 219.031 102.503  1.00 64.06           C  
ATOM   2058  O   MET B  62    -282.116 220.117 102.456  1.00 66.17           O  
ATOM   2059  CB  MET B  62    -282.203 217.453 104.391  1.00 64.29           C  
ATOM   2060  N   ILE B  63    -282.931 218.288 101.426  1.00 83.18           N  
ATOM   2061  CA  ILE B  63    -282.553 218.747 100.094  1.00 78.54           C  
ATOM   2062  C   ILE B  63    -283.308 219.997  99.665  1.00 78.22           C  
ATOM   2063  O   ILE B  63    -282.687 220.993  99.286  1.00 81.42           O  
ATOM   2064  CB  ILE B  63    -282.770 217.643  99.054  1.00 78.46           C  
ATOM   2065  CG1 ILE B  63    -282.247 216.325  99.620  1.00 97.68           C  
ATOM   2066  CG2 ILE B  63    -282.046 217.974  97.762  1.00 89.32           C  
ATOM   2067  CD1 ILE B  63    -282.602 215.112  98.831  1.00 92.71           C  
ATOM   2068  N   VAL B  64    -284.637 219.964  99.758  1.00 79.53           N  
ATOM   2069  CA  VAL B  64    -285.431 221.126  99.359  1.00 80.10           C  
ATOM   2070  C   VAL B  64    -285.037 222.352 100.191  1.00 80.33           C  
ATOM   2071  O   VAL B  64    -284.949 223.457  99.653  1.00 77.70           O  
ATOM   2072  CB  VAL B  64    -286.967 220.865  99.436  1.00 79.33           C  
ATOM   2073  CG1 VAL B  64    -287.353 219.654  98.590  1.00 90.95           C  
ATOM   2074  CG2 VAL B  64    -287.461 220.726 100.865  1.00 72.91           C  
ATOM   2075  N   LEU B  65    -284.817 222.168 101.492  1.00 70.98           N  
ATOM   2076  CA  LEU B  65    -284.375 223.268 102.346  1.00 57.68           C  
ATOM   2077  C   LEU B  65    -283.006 223.785 101.926  1.00 60.96           C  
ATOM   2078  O   LEU B  65    -282.783 224.987 101.903  1.00 70.82           O  
ATOM   2079  CB  LEU B  65    -284.334 222.853 103.817  1.00 81.62           C  
ATOM   2080  CG  LEU B  65    -285.636 222.413 104.482  1.00101.14           C  
ATOM   2081  CD1 LEU B  65    -285.432 222.270 105.980  1.00 92.13           C  
ATOM   2082  CD2 LEU B  65    -286.758 223.394 104.175  1.00 99.36           C  
ATOM   2083  N   ASN B  66    -282.087 222.887 101.588  1.00 66.29           N  
ATOM   2084  CA  ASN B  66    -280.763 223.331 101.165  1.00 75.84           C  
ATOM   2085  C   ASN B  66    -280.894 224.201  99.923  1.00 81.01           C  
ATOM   2086  O   ASN B  66    -280.209 225.213  99.776  1.00 82.80           O  
ATOM   2087  CB  ASN B  66    -279.836 222.149 100.893  1.00 85.61           C  
ATOM   2088  CG  ASN B  66    -278.491 222.586 100.355  1.00 81.24           C  
ATOM   2089  OD1 ASN B  66    -278.271 222.590  99.145  1.00 91.28           O  
ATOM   2090  ND2 ASN B  66    -277.583 222.964 101.250  1.00 79.93           N  
ATOM   2091  N   LEU B  67    -281.761 223.773  99.016  1.00 93.62           N  
ATOM   2092  CA  LEU B  67    -281.985 224.497  97.770  1.00 86.54           C  
ATOM   2093  C   LEU B  67    -282.595 225.876  98.038  1.00 83.48           C  
ATOM   2094  O   LEU B  67    -282.082 226.885  97.555  1.00100.70           O  
ATOM   2095  CB  LEU B  67    -282.845 223.649  96.825  1.00 91.16           C  
ATOM   2096  CG  LEU B  67    -282.132 222.304  96.609  1.00108.88           C  
ATOM   2097  CD1 LEU B  67    -282.701 221.438  95.509  1.00125.65           C  
ATOM   2098  CD2 LEU B  67    -280.679 222.587  96.296  1.00 99.84           C  
ATOM   2099  N   VAL B  68    -283.682 225.922  98.807  1.00100.45           N  
ATOM   2100  CA  VAL B  68    -284.373 227.188  99.049  1.00125.45           C  
ATOM   2101  C   VAL B  68    -283.938 227.921 100.323  1.00101.04           C  
ATOM   2102  O   VAL B  68    -283.755 229.139 100.307  1.00 86.59           O  
ATOM   2103  CB  VAL B  68    -285.898 226.973  99.138  1.00118.39           C  
ATOM   2104  CG1 VAL B  68    -286.628 228.308  99.177  1.00120.00           C  
ATOM   2105  CG2 VAL B  68    -286.382 226.140  97.967  1.00 95.68           C  
ATOM   2106  N   ARG B  69    -283.757 227.189 101.419  1.00 96.93           N  
ATOM   2107  CA  ARG B  69    -283.400 227.825 102.686  1.00112.83           C  
ATOM   2108  C   ARG B  69    -281.890 227.966 102.872  1.00121.43           C  
ATOM   2109  O   ARG B  69    -281.435 228.810 103.646  1.00129.42           O  
ATOM   2110  CB  ARG B  69    -283.994 227.041 103.860  1.00102.64           C  
ATOM   2111  N   GLY B  70    -281.114 227.135 102.178  1.00104.50           N  
ATOM   2112  CA  GLY B  70    -279.668 227.222 102.269  1.00 78.34           C  
ATOM   2113  C   GLY B  70    -279.102 226.392 103.405  1.00 84.31           C  
ATOM   2114  O   GLY B  70    -279.845 225.733 104.133  1.00 84.20           O  
ATOM   2115  N   ASN B  71    -277.780 226.424 103.553  1.00101.97           N  
ATOM   2116  CA  ASN B  71    -277.093 225.655 104.583  1.00101.20           C  
ATOM   2117  C   ASN B  71    -277.478 226.255 105.926  1.00124.81           C  
ATOM   2118  O   ASN B  71    -277.601 225.560 106.935  1.00138.12           O  
ATOM   2119  CB  ASN B  71    -275.577 225.706 104.374  1.00104.32           C  
ATOM   2120  CG  ASN B  71    -274.794 225.116 105.537  1.00 97.56           C  
ATOM   2121  OD1 ASN B  71    -275.317 224.334 106.331  1.00 89.26           O  
ATOM   2122  ND2 ASN B  71    -273.535 225.517 105.655  1.00104.13           N  
ATOM   2123  N   LYS B  72    -277.678 227.568 105.913  1.00133.22           N  
ATOM   2124  CA  LYS B  72    -278.092 228.310 107.093  1.00133.19           C  
ATOM   2125  C   LYS B  72    -279.462 227.831 107.557  1.00119.93           C  
ATOM   2126  O   LYS B  72    -280.408 227.787 106.770  1.00103.34           O  
ATOM   2127  CB  LYS B  72    -278.118 229.813 106.808  1.00143.19           C  
ATOM   2128  N   PRO B  73    -279.569 227.479 108.845  1.00125.69           N  
ATOM   2129  CA  PRO B  73    -280.801 226.998 109.470  1.00131.33           C  
ATOM   2130  C   PRO B  73    -281.607 228.164 110.004  1.00120.10           C  
ATOM   2131  O   PRO B  73    -282.597 227.964 110.711  1.00111.53           O  
ATOM   2132  CB  PRO B  73    -280.295 226.116 110.606  1.00145.84           C  
ATOM   2133  CG  PRO B  73    -279.025 226.769 111.011  1.00143.75           C  
ATOM   2134  CD  PRO B  73    -278.411 227.318 109.743  1.00134.32           C  
ATOM   2135  N   GLU B  74    -281.133 229.360 109.659  1.00105.61           N  
ATOM   2136  CA  GLU B  74    -281.697 230.641 110.056  1.00 94.80           C  
ATOM   2137  C   GLU B  74    -280.568 231.654 109.853  1.00 97.48           C  
ATOM   2138  O   GLU B  74    -279.408 231.308 110.078  1.00106.79           O  
ATOM   2139  CB  GLU B  74    -282.136 230.612 111.518  1.00105.33           C  
ATOM   2140  N   ALA B  75    -280.855 232.885 109.420  1.00 30.00           N  
ATOM   2141  CA  ALA B  75    -282.192 233.413 109.129  1.00 30.00           C  
ATOM   2142  C   ALA B  75    -283.165 232.463 108.440  1.00 30.00           C  
ATOM   2143  O   ALA B  75    -283.153 232.293 107.221  1.00 30.00           O  
ATOM   2144  CB  ALA B  75    -282.079 234.710 108.338  1.00 30.00           C  
ATOM   2145  N   MET B  76    -284.002 231.842 109.265  1.00 30.00           N  
ATOM   2146  CA  MET B  76    -285.017 230.898 108.825  1.00 30.00           C  
ATOM   2147  C   MET B  76    -286.078 230.842 109.915  1.00 30.00           C  
ATOM   2148  O   MET B  76    -287.243 230.539 109.656  1.00 30.00           O  
ATOM   2149  CB  MET B  76    -284.410 229.514 108.599  1.00 20.00           C  
ATOM   2150  CG  MET B  76    -285.215 228.632 107.659  1.00 20.00           C  
ATOM   2151  SD  MET B  76    -284.814 228.919 105.925  1.00 20.00           S  
ATOM   2152  CE  MET B  76    -283.036 228.700 105.950  1.00 20.00           C  
ATOM   2153  N   MET B  77    -285.649 231.154 111.134  1.00106.97           N  
ATOM   2154  CA  MET B  77    -286.529 231.168 112.292  1.00105.30           C  
ATOM   2155  C   MET B  77    -287.610 232.223 112.106  1.00 92.36           C  
ATOM   2156  O   MET B  77    -288.799 231.922 112.215  1.00 70.08           O  
ATOM   2157  CB  MET B  77    -285.733 231.445 113.568  1.00 95.11           C  
ATOM   2158  CG  MET B  77    -285.697 230.280 114.544  1.00100.76           C  
ATOM   2159  SD  MET B  77    -285.910 228.682 113.734  1.00 80.40           S  
ATOM   2160  CE  MET B  77    -284.799 228.858 112.341  1.00 78.24           C  
ATOM   2161  N   LYS B  78    -287.204 233.458 111.821  1.00 99.67           N  
ATOM   2162  CA  LYS B  78    -288.181 234.505 111.622  1.00 79.94           C  
ATOM   2163  C   LYS B  78    -288.191 234.667 110.117  1.00 93.21           C  
ATOM   2164  O   LYS B  78    -287.177 234.406 109.469  1.00115.02           O  
ATOM   2165  CB  LYS B  78    -287.808 235.796 112.349  1.00 70.14           C  
ATOM   2166  CG  LYS B  78    -287.758 235.652 113.861  1.00 49.62           C  
ATOM   2167  CD  LYS B  78    -289.157 235.514 114.445  1.00 18.97           C  
ATOM   2168  CE  LYS B  78    -289.330 234.185 115.163  1.00  6.24           C  
ATOM   2169  NZ  LYS B  78    -288.109 233.797 115.923  1.00 12.28           N  
ATOM   2170  N   LYS B  79    -289.338 235.067 109.578  1.00104.44           N  
ATOM   2171  CA  LYS B  79    -289.534 235.278 108.146  1.00135.58           C  
ATOM   2172  C   LYS B  79    -289.672 233.913 107.475  1.00114.87           C  
ATOM   2173  O   LYS B  79    -288.945 233.582 106.539  1.00 87.30           O  
ATOM   2174  CB  LYS B  79    -288.400 236.093 107.509  1.00126.29           C  
ATOM   2175  N   MET B  80    -290.616 233.127 107.983  1.00105.94           N  
ATOM   2176  CA  MET B  80    -290.965 231.842 107.401  1.00 99.73           C  
ATOM   2177  C   MET B  80    -292.359 231.550 107.956  1.00120.42           C  
ATOM   2178  O   MET B  80    -292.772 232.193 108.921  1.00144.35           O  
ATOM   2179  CB  MET B  80    -289.930 230.766 107.773  1.00110.20           C  
ATOM   2180  CG  MET B  80    -290.310 229.317 107.494  1.00108.50           C  
ATOM   2181  SD  MET B  80    -290.017 228.875 105.768  1.00 92.21           S  
ATOM   2182  CE  MET B  80    -288.234 229.001 105.663  1.00108.58           C  
ATOM   2183  N   SER B  81    -293.090 230.602 107.379  1.00117.19           N  
ATOM   2184  CA  SER B  81    -294.436 230.346 107.872  1.00101.36           C  
ATOM   2185  C   SER B  81    -294.337 229.517 109.141  1.00 95.71           C  
ATOM   2186  O   SER B  81    -293.488 228.633 109.242  1.00 89.52           O  
ATOM   2187  CB  SER B  81    -295.296 229.641 106.820  1.00100.74           C  
ATOM   2188  OG  SER B  81    -295.057 228.246 106.801  1.00105.00           O  
ATOM   2189  N   GLU B  82    -295.205 229.807 110.104  1.00104.58           N  
ATOM   2190  CA  GLU B  82    -295.123 229.191 111.423  1.00115.49           C  
ATOM   2191  C   GLU B  82    -295.258 227.680 111.303  1.00113.43           C  
ATOM   2192  O   GLU B  82    -294.472 226.925 111.880  1.00113.72           O  
ATOM   2193  CB  GLU B  82    -296.201 229.762 112.344  1.00120.48           C  
ATOM   2194  CG  GLU B  82    -296.191 231.279 112.413  1.00100.95           C  
ATOM   2195  CD  GLU B  82    -297.584 231.870 112.452  1.00 90.94           C  
ATOM   2196  OE1 GLU B  82    -298.529 231.146 112.832  1.00117.69           O  
ATOM   2197  OE2 GLU B  82    -297.735 233.059 112.101  1.00 70.75           O  
ATOM   2198  N   LYS B  83    -296.261 227.250 110.547  1.00103.84           N  
ATOM   2199  CA  LYS B  83    -296.493 225.835 110.305  1.00 97.82           C  
ATOM   2200  C   LYS B  83    -295.330 225.241 109.517  1.00 99.35           C  
ATOM   2201  O   LYS B  83    -294.906 224.113 109.765  1.00123.16           O  
ATOM   2202  CB  LYS B  83    -297.804 225.634 109.549  1.00125.56           C  
ATOM   2203  CG  LYS B  83    -298.778 226.790 109.704  1.00125.59           C  
ATOM   2204  CD  LYS B  83    -299.848 226.758 108.628  1.00130.52           C  
ATOM   2205  CE  LYS B  83    -299.231 226.770 107.237  1.00124.47           C  
ATOM   2206  NZ  LYS B  83    -298.241 227.871 107.069  1.00142.83           N  
ATOM   2207  N   GLY B  84    -294.819 226.016 108.565  1.00 93.15           N  
ATOM   2208  CA  GLY B  84    -293.661 225.620 107.786  1.00103.19           C  
ATOM   2209  C   GLY B  84    -292.407 225.541 108.633  1.00 99.27           C  
ATOM   2210  O   GLY B  84    -291.576 224.653 108.448  1.00 92.29           O  
ATOM   2211  N   ALA B  85    -292.268 226.484 109.561  1.00 98.78           N  
ATOM   2212  CA  ALA B  85    -291.101 226.534 110.434  1.00101.82           C  
ATOM   2213  C   ALA B  85    -291.146 225.418 111.472  1.00105.52           C  
ATOM   2214  O   ALA B  85    -290.112 225.014 112.001  1.00 98.64           O  
ATOM   2215  CB  ALA B  85    -291.002 227.890 111.117  1.00129.80           C  
ATOM   2216  N   SER B  86    -292.351 224.939 111.775  1.00119.55           N  
ATOM   2217  CA  SER B  86    -292.533 223.871 112.755  1.00133.41           C  
ATOM   2218  C   SER B  86    -291.764 222.621 112.341  1.00108.57           C  
ATOM   2219  O   SER B  86    -291.111 221.964 113.168  1.00103.59           O  
ATOM   2220  CB  SER B  86    -294.018 223.545 112.922  1.00125.42           C  
ATOM   2221  OG  SER B  86    -294.532 222.917 111.760  1.00113.23           O  
ATOM   2222  N   ILE B  87    -291.831 222.316 111.047  1.00 96.55           N  
ATOM   2223  CA  ILE B  87    -291.146 221.158 110.495  1.00113.44           C  
ATOM   2224  C   ILE B  87    -289.661 221.345 110.727  1.00107.10           C  
ATOM   2225  O   ILE B  87    -288.945 220.400 111.064  1.00113.11           O  
ATOM   2226  CB  ILE B  87    -291.414 220.985 108.983  1.00120.13           C  
ATOM   2227  CG1 ILE B  87    -292.908 220.806 108.710  1.00114.67           C  
ATOM   2228  CG2 ILE B  87    -290.617 219.810 108.427  1.00132.83           C  
ATOM   2229  CD1 ILE B  87    -293.219 220.385 107.286  1.00112.01           C  
ATOM   2230  N   VAL B  88    -289.210 222.586 110.572  1.00104.92           N  
ATOM   2231  CA  VAL B  88    -287.806 222.887 110.757  1.00 89.08           C  
ATOM   2232  C   VAL B  88    -287.420 222.670 112.213  1.00 80.53           C  
ATOM   2233  O   VAL B  88    -286.412 222.051 112.479  1.00 73.14           O  
ATOM   2234  CB  VAL B  88    -287.463 224.331 110.343  1.00100.55           C  
ATOM   2235  CG1 VAL B  88    -285.957 224.538 110.352  1.00 94.51           C  
ATOM   2236  CG2 VAL B  88    -288.030 224.635 108.966  1.00118.57           C  
ATOM   2237  N   ALA B  89    -288.238 223.129 113.155  1.00 90.48           N  
ATOM   2238  CA  ALA B  89    -287.898 222.974 114.570  1.00100.13           C  
ATOM   2239  C   ALA B  89    -287.810 221.505 114.990  1.00 94.21           C  
ATOM   2240  O   ALA B  89    -286.806 221.062 115.582  1.00107.46           O  
ATOM   2241  CB  ALA B  89    -288.913 223.706 115.436  1.00 88.65           C  
ATOM   2242  N   ASN B  90    -288.850 220.744 114.657  1.00 75.26           N  
ATOM   2243  CA  ASN B  90    -288.868 219.326 114.994  1.00 83.44           C  
ATOM   2244  C   ASN B  90    -287.706 218.579 114.349  1.00 87.94           C  
ATOM   2245  O   ASN B  90    -287.027 217.788 115.005  1.00100.97           O  
ATOM   2246  CB  ASN B  90    -290.200 218.689 114.592  1.00 87.45           C  
ATOM   2247  CG  ASN B  90    -291.395 219.471 115.101  1.00101.72           C  
ATOM   2248  OD1 ASN B  90    -291.311 220.164 116.116  1.00112.56           O  
ATOM   2249  ND2 ASN B  90    -292.519 219.359 114.402  1.00118.28           N  
ATOM   2250  N   LEU B  91    -287.490 218.826 113.061  1.00 98.33           N  
ATOM   2251  CA  LEU B  91    -286.426 218.151 112.326  1.00 97.53           C  
ATOM   2252  C   LEU B  91    -285.038 218.510 112.888  1.00 89.57           C  
ATOM   2253  O   LEU B  91    -284.220 217.623 113.130  1.00 80.52           O  
ATOM   2254  CB  LEU B  91    -286.522 218.480 110.834  1.00109.99           C  
ATOM   2255  CG  LEU B  91    -285.515 217.854 109.872  1.00128.28           C  
ATOM   2256  CD1 LEU B  91    -285.517 216.342 110.029  1.00117.29           C  
ATOM   2257  CD2 LEU B  91    -285.862 218.235 108.441  1.00136.14           C  
ATOM   2258  N   ILE B  92    -284.778 219.805 113.087  1.00 89.12           N  
ATOM   2259  CA  ILE B  92    -283.476 220.282 113.575  1.00 88.88           C  
ATOM   2260  C   ILE B  92    -283.153 219.749 114.967  1.00 74.29           C  
ATOM   2261  O   ILE B  92    -281.992 219.465 115.261  1.00 80.03           O  
ATOM   2262  CB  ILE B  92    -283.347 221.844 113.613  1.00115.20           C  
ATOM   2263  CG1 ILE B  92    -284.282 222.479 114.648  1.00 94.96           C  
ATOM   2264  CG2 ILE B  92    -283.507 222.456 112.223  1.00117.89           C  
ATOM   2265  CD1 ILE B  92    -284.230 223.990 114.684  1.00 83.08           C  
ATOM   2266  N   SER B  93    -284.166 219.630 115.826  1.00 83.32           N  
ATOM   2267  CA  SER B  93    -283.929 219.198 117.204  1.00103.00           C  
ATOM   2268  C   SER B  93    -283.241 217.832 117.270  1.00107.09           C  
ATOM   2269  O   SER B  93    -282.299 217.641 118.040  1.00118.50           O  
ATOM   2270  CB  SER B  93    -285.239 219.154 117.990  1.00109.26           C  
ATOM   2271  OG  SER B  93    -285.072 218.455 119.212  1.00130.58           O  
ATOM   2272  N   VAL B  94    -283.712 216.889 116.461  1.00103.03           N  
ATOM   2273  CA  VAL B  94    -283.156 215.538 116.438  1.00107.94           C  
ATOM   2274  C   VAL B  94    -281.700 215.465 115.958  1.00106.56           C  
ATOM   2275  O   VAL B  94    -280.884 214.751 116.542  1.00 94.13           O  
ATOM   2276  CB  VAL B  94    -284.005 214.619 115.542  1.00112.29           C  
ATOM   2277  CG1 VAL B  94    -283.537 213.183 115.666  1.00142.11           C  
ATOM   2278  CG2 VAL B  94    -285.476 214.736 115.911  1.00104.93           C  
ATOM   2279  N   TYR B  95    -281.373 216.207 114.907  1.00112.16           N  
ATOM   2280  CA  TYR B  95    -280.017 216.196 114.352  1.00115.75           C  
ATOM   2281  C   TYR B  95    -278.994 216.985 115.163  1.00117.02           C  
ATOM   2282  O   TYR B  95    -277.792 216.749 115.023  1.00124.50           O  
ATOM   2283  CB  TYR B  95    -280.004 216.682 112.898  1.00113.64           C  
ATOM   2284  CG  TYR B  95    -280.596 215.699 111.907  1.00115.52           C  
ATOM   2285  CD1 TYR B  95    -281.527 214.746 112.302  1.00104.67           C  
ATOM   2286  CD2 TYR B  95    -280.176 215.691 110.583  1.00107.33           C  
ATOM   2287  CE1 TYR B  95    -282.049 213.840 111.401  1.00106.25           C  
ATOM   2288  CE2 TYR B  95    -280.692 214.786 109.675  1.00110.26           C  
ATOM   2289  CZ  TYR B  95    -281.627 213.863 110.090  1.00123.15           C  
ATOM   2290  OH  TYR B  95    -282.143 212.960 109.189  1.00114.04           O  
ATOM   2291  N   GLN B  96    -279.461 217.921 115.987  1.00123.50           N  
ATOM   2292  CA  GLN B  96    -278.573 218.803 116.749  1.00139.47           C  
ATOM   2293  C   GLN B  96    -277.722 219.636 115.795  1.00132.83           C  
ATOM   2294  O   GLN B  96    -276.508 219.759 115.959  1.00129.24           O  
ATOM   2295  CB  GLN B  96    -277.683 218.006 117.716  1.00148.08           C  
ATOM   2296  CG  GLN B  96    -278.393 216.860 118.422  1.00148.14           C  
ATOM   2297  CD  GLN B  96    -277.526 215.622 118.541  1.00129.90           C  
ATOM   2298  OE1 GLN B  96    -276.357 215.629 118.153  1.00138.60           O  
ATOM   2299  NE2 GLN B  96    -278.099 214.546 119.067  1.00117.71           N  
ATOM   2300  N   LEU B  97    -278.388 220.191 114.787  1.00128.72           N  
ATOM   2301  CA  LEU B  97    -277.759 221.051 113.792  1.00136.82           C  
ATOM   2302  C   LEU B  97    -277.118 222.297 114.383  1.00142.08           C  
ATOM   2303  O   LEU B  97    -277.626 222.892 115.336  1.00146.52           O  
ATOM   2304  CB  LEU B  97    -278.788 221.481 112.740  1.00142.90           C  
ATOM   2305  CG  LEU B  97    -279.296 220.481 111.705  1.00120.09           C  
ATOM   2306  CD1 LEU B  97    -280.532 221.016 111.044  1.00104.83           C  
ATOM   2307  CD2 LEU B  97    -278.227 220.300 110.646  1.00154.87           C  
ATOM   2308  N   LYS B  98    -275.987 222.677 113.801  1.00134.54           N  
ATOM   2309  CA  LYS B  98    -275.289 223.885 114.197  1.00143.72           C  
ATOM   2310  C   LYS B  98    -275.132 224.769 112.971  1.00141.19           C  
ATOM   2311  O   LYS B  98    -274.787 224.292 111.890  1.00137.45           O  
ATOM   2312  CB  LYS B  98    -273.922 223.552 114.799  1.00124.61           C  
ATOM   2313  N   GLU B  99    -275.378 226.061 113.149  1.00135.52           N  
ATOM   2314  CA  GLU B  99    -275.308 227.018 112.054  1.00127.72           C  
ATOM   2315  C   GLU B  99    -273.875 227.160 111.551  1.00131.92           C  
ATOM   2316  O   GLU B  99    -272.926 227.119 112.338  1.00139.92           O  
ATOM   2317  CB  GLU B  99    -275.862 228.374 112.489  1.00119.54           C  
ATOM   2318  N   GLY B 100    -273.726 227.322 110.240  1.00116.05           N  
ATOM   2319  CA  GLY B 100    -272.413 227.413 109.628  1.00111.70           C  
ATOM   2320  C   GLY B 100    -271.646 226.103 109.599  1.00128.65           C  
ATOM   2321  O   GLY B 100    -272.250 225.038 109.502  1.00138.17           O  
ATOM   2322  N   ASN B 101    -270.322 226.170 109.717  1.00145.07           N  
ATOM   2323  CA  ASN B 101    -269.460 224.979 109.663  1.00168.69           C  
ATOM   2324  C   ASN B 101    -268.652 224.811 110.962  1.00175.88           C  
ATOM   2325  O   ASN B 101    -267.617 225.410 111.181  1.00179.07           O  
ATOM   2326  CB  ASN B 101    -268.563 225.019 108.427  1.00171.03           C  
ATOM   2327  CG  ASN B 101    -269.322 225.431 107.167  1.00126.10           C  
ATOM   2328  OD1 ASN B 101    -270.538 225.246 107.077  1.00107.92           O  
ATOM   2329  ND2 ASN B 101    -268.601 225.927 106.172  1.00117.38           N  
ATOM   2330  N   PRO B 102    -269.180 223.972 111.855  1.00171.05           N  
ATOM   2331  CA  PRO B 102    -268.631 223.655 113.176  1.00172.67           C  
ATOM   2332  C   PRO B 102    -267.445 222.688 113.229  1.00157.69           C  
ATOM   2333  O   PRO B 102    -266.418 223.088 113.754  1.00142.05           O  
ATOM   2334  CB  PRO B 102    -269.834 223.037 113.902  1.00167.09           C  
ATOM   2335  CG  PRO B 102    -270.807 222.631 112.854  1.00152.00           C  
ATOM   2336  CD  PRO B 102    -270.399 223.210 111.545  1.00155.93           C  
ATOM   2337  N   GLY B 103    -267.558 221.461 112.728  1.00147.93           N  
ATOM   2338  CA  GLY B 103    -266.466 220.490 112.842  1.00133.04           C  
ATOM   2339  C   GLY B 103    -266.590 219.456 111.740  1.00141.61           C  
ATOM   2340  O   GLY B 103    -267.635 219.390 111.115  1.00155.47           O  
ATOM   2341  N   ARG B 104    -265.538 218.710 111.425  1.00122.53           N  
ATOM   2342  CA  ARG B 104    -265.695 217.669 110.411  1.00115.80           C  
ATOM   2343  C   ARG B 104    -266.683 216.604 110.890  1.00115.15           C  
ATOM   2344  O   ARG B 104    -267.499 216.119 110.111  1.00 90.74           O  
ATOM   2345  CB  ARG B 104    -264.357 217.022 110.052  1.00131.40           C  
ATOM   2346  N   ASP B 105    -266.621 216.254 112.173  1.00124.39           N  
ATOM   2347  CA  ASP B 105    -267.526 215.253 112.735  1.00116.08           C  
ATOM   2348  C   ASP B 105    -268.960 215.749 112.674  1.00104.72           C  
ATOM   2349  O   ASP B 105    -269.896 214.977 112.454  1.00 81.05           O  
ATOM   2350  CB  ASP B 105    -267.164 214.969 114.196  1.00100.65           C  
ATOM   2351  CG  ASP B 105    -265.767 214.415 114.359  1.00101.09           C  
ATOM   2352  OD1 ASP B 105    -265.609 213.184 114.260  1.00105.13           O  
ATOM   2353  OD2 ASP B 105    -264.827 215.209 114.590  1.00 85.47           O  
ATOM   2354  N   THR B 106    -269.093 217.054 112.899  1.00110.56           N  
ATOM   2355  CA  THR B 106    -270.351 217.788 112.830  1.00110.92           C  
ATOM   2356  C   THR B 106    -270.926 217.794 111.416  1.00125.83           C  
ATOM   2357  O   THR B 106    -270.217 217.576 110.432  1.00113.80           O  
ATOM   2358  CB  THR B 106    -270.192 219.226 113.358  1.00 93.83           C  
ATOM   2359  OG1 THR B 106    -269.363 219.995 112.482  1.00 95.27           O  
ATOM   2360  CG2 THR B 106    -269.627 219.221 114.792  1.00102.88           C  
ATOM   2361  N   ILE B 107    -272.230 218.029 111.348  1.00150.12           N  
ATOM   2362  CA  ILE B 107    -273.005 217.958 110.114  1.00141.55           C  
ATOM   2363  C   ILE B 107    -273.236 219.302 109.405  1.00129.81           C  
ATOM   2364  O   ILE B 107    -273.562 220.298 110.048  1.00123.37           O  
ATOM   2365  CB  ILE B 107    -274.398 217.317 110.398  1.00144.41           C  
ATOM   2366  CG1 ILE B 107    -274.315 215.788 110.549  1.00147.30           C  
ATOM   2367  CG2 ILE B 107    -275.353 217.607 109.272  1.00138.41           C  
ATOM   2368  CD1 ILE B 107    -273.357 215.246 111.586  1.00139.58           C  
ATOM   2369  N   THR B 108    -273.068 219.320 108.081  1.00146.69           N  
ATOM   2370  CA  THR B 108    -273.477 220.469 107.276  1.00137.66           C  
ATOM   2371  C   THR B 108    -274.583 220.071 106.294  1.00110.25           C  
ATOM   2372  O   THR B 108    -274.544 218.984 105.722  1.00110.27           O  
ATOM   2373  CB  THR B 108    -272.291 221.038 106.486  1.00117.29           C  
ATOM   2374  OG1 THR B 108    -271.146 221.149 107.340  1.00156.16           O  
ATOM   2375  CG2 THR B 108    -272.618 222.392 105.893  1.00 89.77           C  
ATOM   2376  N   LEU B 109    -275.540 220.972 106.076  1.00 88.82           N  
ATOM   2377  CA  LEU B 109    -276.680 220.719 105.191  1.00 82.21           C  
ATOM   2378  C   LEU B 109    -276.335 220.471 103.719  1.00 90.22           C  
ATOM   2379  O   LEU B 109    -276.909 219.586 103.074  1.00 82.53           O  
ATOM   2380  CB  LEU B 109    -277.658 221.894 105.292  1.00 97.56           C  
ATOM   2381  CG  LEU B 109    -279.102 221.676 104.835  1.00115.58           C  
ATOM   2382  CD1 LEU B 109    -279.614 220.315 105.278  1.00131.06           C  
ATOM   2383  CD2 LEU B 109    -279.990 222.779 105.382  1.00 82.75           C  
ATOM   2384  N   SER B 110    -275.384 221.241 103.199  1.00 96.54           N  
ATOM   2385  CA  SER B 110    -274.971 221.105 101.807  1.00 93.19           C  
ATOM   2386  C   SER B 110    -274.197 219.814 101.594  1.00106.92           C  
ATOM   2387  O   SER B 110    -274.248 219.219 100.520  1.00109.54           O  
ATOM   2388  CB  SER B 110    -274.131 222.311 101.377  1.00 85.99           C  
ATOM   2389  OG  SER B 110    -274.787 223.527 101.694  1.00 74.01           O  
ATOM   2390  N   ARG B 111    -273.476 219.395 102.628  1.00103.33           N  
ATOM   2391  CA  ARG B 111    -272.796 218.106 102.641  1.00 93.05           C  
ATOM   2392  C   ARG B 111    -273.771 216.941 102.783  1.00 88.96           C  
ATOM   2393  O   ARG B 111    -273.527 215.868 102.242  1.00 86.79           O  
ATOM   2394  CB  ARG B 111    -271.743 218.078 103.744  1.00 95.23           C  
ATOM   2395  CG  ARG B 111    -270.953 219.372 103.845  1.00 89.59           C  
ATOM   2396  CD  ARG B 111    -269.798 219.413 102.854  1.00 83.78           C  
ATOM   2397  NE  ARG B 111    -269.042 220.663 102.915  1.00106.11           N  
ATOM   2398  CZ  ARG B 111    -269.157 221.669 102.050  1.00 93.61           C  
ATOM   2399  NH1 ARG B 111    -269.972 221.579 101.005  1.00103.58           N  
ATOM   2400  NH2 ARG B 111    -268.417 222.757 102.212  1.00 82.42           N  
ATOM   2401  N   VAL B 112    -274.853 217.136 103.534  1.00102.65           N  
ATOM   2402  CA  VAL B 112    -275.907 216.123 103.601  1.00105.25           C  
ATOM   2403  C   VAL B 112    -276.487 215.966 102.205  1.00105.44           C  
ATOM   2404  O   VAL B 112    -276.744 214.853 101.746  1.00 99.47           O  
ATOM   2405  CB  VAL B 112    -277.027 216.476 104.600  1.00118.99           C  
ATOM   2406  CG1 VAL B 112    -278.120 215.416 104.570  1.00130.92           C  
ATOM   2407  CG2 VAL B 112    -276.466 216.623 105.998  1.00103.60           C  
ATOM   2408  N   SER B 113    -276.693 217.095 101.536  1.00107.13           N  
ATOM   2409  CA  SER B 113    -277.150 217.090 100.153  1.00106.99           C  
ATOM   2410  C   SER B 113    -276.133 216.323  99.308  1.00 98.70           C  
ATOM   2411  O   SER B 113    -276.499 215.553  98.421  1.00 86.56           O  
ATOM   2412  CB  SER B 113    -277.332 218.515  99.629  1.00104.41           C  
ATOM   2413  OG  SER B 113    -277.963 219.339 100.594  1.00 80.23           O  
ATOM   2414  N   ALA B 114    -274.855 216.546  99.602  1.00108.44           N  
ATOM   2415  CA  ALA B 114    -273.743 215.948  98.864  1.00114.02           C  
ATOM   2416  C   ALA B 114    -273.661 214.425  98.974  1.00105.07           C  
ATOM   2417  O   ALA B 114    -273.420 213.746  97.980  1.00 95.93           O  
ATOM   2418  CB  ALA B 114    -272.428 216.567  99.318  1.00112.71           C  
ATOM   2419  N   ALA B 115    -273.834 213.889 100.177  1.00107.24           N  
ATOM   2420  CA  ALA B 115    -273.734 212.448 100.380  1.00115.45           C  
ATOM   2421  C   ALA B 115    -274.837 211.736  99.610  1.00101.13           C  
ATOM   2422  O   ALA B 115    -274.632 210.646  99.072  1.00106.77           O  
ATOM   2423  CB  ALA B 115    -273.809 212.108 101.859  1.00121.08           C  
ATOM   2424  N   PHE B 116    -276.007 212.360  99.560  1.00 92.11           N  
ATOM   2425  CA  PHE B 116    -277.130 211.808  98.819  1.00 98.77           C  
ATOM   2426  C   PHE B 116    -277.434 212.651  97.579  1.00101.52           C  
ATOM   2427  O   PHE B 116    -278.595 212.853  97.228  1.00107.09           O  
ATOM   2428  CB  PHE B 116    -278.371 211.694  99.716  1.00117.85           C  
ATOM   2429  CG  PHE B 116    -278.088 211.142 101.095  1.00117.73           C  
ATOM   2430  CD1 PHE B 116    -277.577 211.948 102.101  1.00109.45           C  
ATOM   2431  CD2 PHE B 116    -278.358 209.815 101.386  1.00121.45           C  
ATOM   2432  CE1 PHE B 116    -277.324 211.434 103.362  1.00112.19           C  
ATOM   2433  CE2 PHE B 116    -278.111 209.298 102.643  1.00131.98           C  
ATOM   2434  CZ  PHE B 116    -277.593 210.108 103.632  1.00126.54           C  
ATOM   2435  N   VAL B 117    -276.379 213.131  96.918  1.00 96.73           N  
ATOM   2436  CA  VAL B 117    -276.512 213.921  95.689  1.00100.34           C  
ATOM   2437  C   VAL B 117    -277.155 213.151  94.502  1.00 96.25           C  
ATOM   2438  O   VAL B 117    -277.851 213.776  93.683  1.00 91.12           O  
ATOM   2439  CB  VAL B 117    -275.136 214.538  95.248  1.00101.52           C  
ATOM   2440  CG1 VAL B 117    -274.082 213.478  94.990  1.00101.21           C  
ATOM   2441  CG2 VAL B 117    -275.299 215.414  94.013  1.00105.91           C  
ATOM   2442  N   PRO B 118    -276.948 211.808  94.399  1.00 85.49           N  
ATOM   2443  CA  PRO B 118    -277.618 211.136  93.277  1.00 82.95           C  
ATOM   2444  C   PRO B 118    -279.131 211.314  93.322  1.00 89.64           C  
ATOM   2445  O   PRO B 118    -279.772 211.376  92.276  1.00 97.26           O  
ATOM   2446  CB  PRO B 118    -277.238 209.664  93.462  1.00 99.64           C  
ATOM   2447  CG  PRO B 118    -275.983 209.691  94.223  1.00 75.87           C  
ATOM   2448  CD  PRO B 118    -276.116 210.848  95.154  1.00 86.60           C  
ATOM   2449  N   TRP B 119    -279.695 211.360  94.523  1.00 97.36           N  
ATOM   2450  CA  TRP B 119    -281.116 211.633  94.667  1.00121.35           C  
ATOM   2451  C   TRP B 119    -281.417 213.045  94.186  1.00109.29           C  
ATOM   2452  O   TRP B 119    -282.372 213.274  93.443  1.00100.60           O  
ATOM   2453  CB  TRP B 119    -281.537 211.506  96.133  1.00126.27           C  
ATOM   2454  CG  TRP B 119    -283.021 211.465  96.380  1.00158.39           C  
ATOM   2455  CD1 TRP B 119    -283.761 210.370  96.711  1.00166.93           C  
ATOM   2456  CD2 TRP B 119    -283.946 212.563  96.297  1.00155.08           C  
ATOM   2457  NE1 TRP B 119    -285.082 210.717  96.859  1.00157.22           N  
ATOM   2458  CE2 TRP B 119    -285.223 212.054  96.603  1.00157.35           C  
ATOM   2459  CE3 TRP B 119    -283.818 213.922  95.996  1.00142.31           C  
ATOM   2460  CZ2 TRP B 119    -286.362 212.859  96.618  1.00164.05           C  
ATOM   2461  CZ3 TRP B 119    -284.946 214.717  96.014  1.00165.77           C  
ATOM   2462  CH2 TRP B 119    -286.202 214.184  96.321  1.00180.71           C  
ATOM   2463  N   THR B 120    -280.564 213.980  94.594  1.00104.88           N  
ATOM   2464  CA  THR B 120    -280.744 215.403  94.308  1.00103.09           C  
ATOM   2465  C   THR B 120    -280.738 215.797  92.837  1.00115.65           C  
ATOM   2466  O   THR B 120    -281.502 216.674  92.438  1.00120.01           O  
ATOM   2467  CB  THR B 120    -279.672 216.256  95.017  1.00 77.39           C  
ATOM   2468  OG1 THR B 120    -278.434 216.164  94.302  1.00 67.38           O  
ATOM   2469  CG2 THR B 120    -279.470 215.787  96.446  1.00 78.24           C  
ATOM   2470  N   VAL B 121    -279.890 215.163  92.032  1.00120.08           N  
ATOM   2471  CA  VAL B 121    -279.750 215.593  90.638  1.00118.44           C  
ATOM   2472  C   VAL B 121    -281.055 215.509  89.828  1.00112.63           C  
ATOM   2473  O   VAL B 121    -281.358 216.419  89.054  1.00107.20           O  
ATOM   2474  CB  VAL B 121    -278.639 214.783  89.909  1.00147.84           C  
ATOM   2475  CG1 VAL B 121    -278.886 213.290  90.013  1.00150.15           C  
ATOM   2476  CG2 VAL B 121    -278.531 215.204  88.450  1.00164.20           C  
ATOM   2477  N   GLN B 122    -281.833 214.445  90.009  1.00116.21           N  
ATOM   2478  CA  GLN B 122    -283.093 214.297  89.279  1.00119.09           C  
ATOM   2479  C   GLN B 122    -284.144 215.346  89.655  1.00135.15           C  
ATOM   2480  O   GLN B 122    -284.808 215.913  88.786  1.00103.65           O  
ATOM   2481  CB  GLN B 122    -283.672 212.897  89.500  1.00106.29           C  
ATOM   2482  CG  GLN B 122    -282.641 211.832  89.829  1.00115.90           C  
ATOM   2483  CD  GLN B 122    -283.277 210.528  90.271  1.00115.41           C  
ATOM   2484  OE1 GLN B 122    -284.494 210.444  90.441  1.00118.55           O  
ATOM   2485  NE2 GLN B 122    -282.456 209.502  90.458  1.00120.85           N  
ATOM   2486  N   ALA B 123    -284.287 215.596  90.953  1.00162.96           N  
ATOM   2487  CA  ALA B 123    -285.261 216.559  91.467  1.00163.61           C  
ATOM   2488  C   ALA B 123    -284.890 218.016  91.195  1.00125.63           C  
ATOM   2489  O   ALA B 123    -285.756 218.841  90.908  1.00127.18           O  
ATOM   2490  CB  ALA B 123    -285.457 216.350  92.958  1.00170.36           C  
ATOM   2491  N   LEU B 124    -283.602 218.322  91.301  1.00100.92           N  
ATOM   2492  CA  LEU B 124    -283.103 219.696  91.248  1.00100.24           C  
ATOM   2493  C   LEU B 124    -283.498 220.481  89.993  1.00103.76           C  
ATOM   2494  O   LEU B 124    -283.680 221.698  90.052  1.00117.07           O  
ATOM   2495  CB  LEU B 124    -281.583 219.681  91.417  1.00128.51           C  
ATOM   2496  CG  LEU B 124    -280.756 220.913  91.074  1.00129.64           C  
ATOM   2497  CD1 LEU B 124    -280.990 222.008  92.082  1.00118.10           C  
ATOM   2498  CD2 LEU B 124    -279.313 220.498  91.133  1.00113.12           C  
ATOM   2499  N   ARG B 125    -283.631 219.784  88.870  1.00 89.91           N  
ATOM   2500  CA  ARG B 125    -283.904 220.413  87.579  1.00 88.60           C  
ATOM   2501  C   ARG B 125    -285.149 221.309  87.575  1.00 87.42           C  
ATOM   2502  O   ARG B 125    -285.111 222.431  87.070  1.00 88.91           O  
ATOM   2503  CB  ARG B 125    -284.052 219.338  86.499  1.00110.35           C  
ATOM   2504  N   VAL B 126    -286.243 220.811  88.142  1.00 99.93           N  
ATOM   2505  CA  VAL B 126    -287.529 221.506  88.101  1.00115.08           C  
ATOM   2506  C   VAL B 126    -287.637 222.709  89.046  1.00119.15           C  
ATOM   2507  O   VAL B 126    -288.380 223.654  88.776  1.00123.72           O  
ATOM   2508  CB  VAL B 126    -288.673 220.516  88.442  1.00122.63           C  
ATOM   2509  CG1 VAL B 126    -290.039 221.145  88.196  1.00141.41           C  
ATOM   2510  CG2 VAL B 126    -288.518 219.231  87.643  1.00120.38           C  
ATOM   2511  N   LEU B 127    -286.875 222.692  90.132  1.00108.69           N  
ATOM   2512  CA  LEU B 127    -286.917 223.781  91.108  1.00 92.61           C  
ATOM   2513  C   LEU B 127    -285.821 224.836  90.920  1.00 95.52           C  
ATOM   2514  O   LEU B 127    -285.592 225.656  91.804  1.00100.45           O  
ATOM   2515  CB  LEU B 127    -286.881 223.201  92.529  1.00104.18           C  
ATOM   2516  CG  LEU B 127    -285.667 222.455  93.090  1.00 95.17           C  
ATOM   2517  CD1 LEU B 127    -284.543 223.397  93.499  1.00 92.82           C  
ATOM   2518  CD2 LEU B 127    -286.096 221.584  94.262  1.00106.63           C  
ATOM   2519  N   SER B 128    -285.160 224.829  89.768  1.00 90.20           N  
ATOM   2520  CA  SER B 128    -284.053 225.751  89.514  1.00 81.73           C  
ATOM   2521  C   SER B 128    -284.492 227.213  89.651  1.00 84.43           C  
ATOM   2522  O   SER B 128    -283.703 228.061  90.070  1.00 81.89           O  
ATOM   2523  CB  SER B 128    -283.454 225.497  88.135  1.00 73.23           C  
ATOM   2524  OG  SER B 128    -284.455 225.544  87.143  1.00 79.68           O  
ATOM   2525  N   GLU B 129    -285.739 227.510  89.290  1.00 79.54           N  
ATOM   2526  CA  GLU B 129    -286.287 228.849  89.505  1.00 65.04           C  
ATOM   2527  C   GLU B 129    -286.366 229.169  90.995  1.00 83.50           C  
ATOM   2528  O   GLU B 129    -286.178 230.317  91.397  1.00 87.54           O  
ATOM   2529  CB  GLU B 129    -287.678 228.986  88.877  1.00 80.74           C  
ATOM   2530  CG  GLU B 129    -287.764 228.718  87.384  1.00 85.45           C  
ATOM   2531  CD  GLU B 129    -286.770 229.547  86.594  1.00 77.08           C  
ATOM   2532  OE1 GLU B 129    -286.606 230.739  86.926  1.00 66.48           O  
ATOM   2533  OE2 GLU B 129    -286.170 229.024  85.636  1.00 88.50           O  
ATOM   2534  N   SER B 130    -286.646 228.154  91.808  1.00 98.68           N  
ATOM   2535  CA  SER B 130    -286.748 228.334  93.254  1.00 96.93           C  
ATOM   2536  C   SER B 130    -285.410 228.770  93.851  1.00 90.72           C  
ATOM   2537  O   SER B 130    -285.371 229.396  94.910  1.00 96.72           O  
ATOM   2538  CB  SER B 130    -287.239 227.053  93.931  1.00 83.33           C  
ATOM   2539  OG  SER B 130    -287.580 227.293  95.283  1.00 78.57           O  
ATOM   2540  N   LEU B 131    -284.315 228.428  93.175  1.00 84.63           N  
ATOM   2541  CA  LEU B 131    -282.983 228.771  93.657  1.00 94.11           C  
ATOM   2542  C   LEU B 131    -282.885 230.296  93.504  1.00 97.65           C  
ATOM   2543  O   LEU B 131    -283.685 230.880  92.772  1.00 88.79           O  
ATOM   2544  CB  LEU B 131    -281.918 228.011  92.841  1.00109.52           C  
ATOM   2545  CG  LEU B 131    -280.509 227.666  93.348  1.00101.84           C  
ATOM   2546  CD1 LEU B 131    -280.134 226.256  92.913  1.00124.72           C  
ATOM   2547  CD2 LEU B 131    -279.452 228.643  92.874  1.00 81.79           C  
ATOM   2548  N   PRO B 132    -281.924 230.953  94.183  1.00108.03           N  
ATOM   2549  CA  PRO B 132    -281.859 232.420  94.083  1.00122.47           C  
ATOM   2550  C   PRO B 132    -281.761 232.946  92.651  1.00122.80           C  
ATOM   2551  O   PRO B 132    -282.302 234.006  92.333  1.00128.79           O  
ATOM   2552  CB  PRO B 132    -280.592 232.757  94.870  1.00119.22           C  
ATOM   2553  CG  PRO B 132    -280.549 231.713  95.924  1.00103.11           C  
ATOM   2554  CD  PRO B 132    -281.093 230.454  95.296  1.00106.89           C  
ATOM   2555  N   VAL B 133    -281.074 232.193  91.804  1.00120.99           N  
ATOM   2556  CA  VAL B 133    -280.959 232.492  90.383  1.00119.19           C  
ATOM   2557  C   VAL B 133    -282.043 231.835  89.525  1.00 98.60           C  
ATOM   2558  O   VAL B 133    -282.251 230.621  89.584  1.00 80.22           O  
ATOM   2559  CB  VAL B 133    -279.575 232.083  89.842  1.00 93.58           C  
ATOM   2560  CG1 VAL B 133    -278.482 232.903  90.508  1.00103.46           C  
ATOM   2561  CG2 VAL B 133    -279.340 230.605  90.060  1.00101.16           C  
ATOM   2562  N   SER B 134    -282.796 232.648  88.793  1.00 91.03           N  
ATOM   2563  CA  SER B 134    -283.790 232.100  87.883  1.00 84.00           C  
ATOM   2564  C   SER B 134    -283.016 231.261  86.866  1.00 77.29           C  
ATOM   2565  O   SER B 134    -281.852 231.549  86.588  1.00 80.04           O  
ATOM   2566  CB  SER B 134    -284.593 233.209  87.200  1.00 77.93           C  
ATOM   2567  OG  SER B 134    -285.618 232.676  86.380  1.00 75.95           O  
ATOM   2568  N   GLY B 135    -283.649 230.233  86.309  1.00 64.30           N  
ATOM   2569  CA  GLY B 135    -283.003 229.423  85.289  1.00 68.39           C  
ATOM   2570  C   GLY B 135    -282.631 230.245  84.073  1.00 76.70           C  
ATOM   2571  O   GLY B 135    -281.556 230.078  83.485  1.00 75.35           O  
ATOM   2572  N   THR B 136    -283.507 231.186  83.743  1.00101.71           N  
ATOM   2573  CA  THR B 136    -283.322 232.056  82.593  1.00 97.17           C  
ATOM   2574  C   THR B 136    -282.014 232.829  82.704  1.00 85.65           C  
ATOM   2575  O   THR B 136    -281.365 233.088  81.697  1.00 72.98           O  
ATOM   2576  CB  THR B 136    -284.490 233.046  82.436  1.00 91.93           C  
ATOM   2577  OG1 THR B 136    -284.355 234.104  83.393  1.00 87.05           O  
ATOM   2578  CG2 THR B 136    -285.820 232.339  82.651  1.00 82.00           C  
ATOM   2579  N   THR B 137    -281.640 233.213  83.921  1.00 89.66           N  
ATOM   2580  CA  THR B 137    -280.379 233.917  84.130  1.00 89.72           C  
ATOM   2581  C   THR B 137    -279.166 233.074  83.713  1.00 88.15           C  
ATOM   2582  O   THR B 137    -278.258 233.580  83.059  1.00 82.89           O  
ATOM   2583  CB  THR B 137    -280.216 234.340  85.607  1.00 79.27           C  
ATOM   2584  OG1 THR B 137    -281.229 235.296  85.945  1.00 89.84           O  
ATOM   2585  CG2 THR B 137    -278.848 234.962  85.841  1.00 78.52           C  
ATOM   2586  N   MET B 138    -279.150 231.793  84.073  1.00 85.15           N  
ATOM   2587  CA  MET B 138    -278.026 230.927  83.701  1.00 95.38           C  
ATOM   2588  C   MET B 138    -278.037 230.441  82.263  1.00 96.94           C  
ATOM   2589  O   MET B 138    -276.981 230.140  81.703  1.00 87.83           O  
ATOM   2590  CB  MET B 138    -277.912 229.750  84.657  1.00 92.70           C  
ATOM   2591  CG  MET B 138    -277.060 230.159  85.823  1.00118.94           C  
ATOM   2592  SD  MET B 138    -277.376 229.523  87.453  1.00188.34           S  
ATOM   2593  CE  MET B 138    -276.392 230.735  88.339  1.00167.00           C  
ATOM   2594  N   ASP B 139    -279.219 230.355  81.666  1.00 91.14           N  
ATOM   2595  CA  ASP B 139    -279.276 230.168  80.222  1.00 98.29           C  
ATOM   2596  C   ASP B 139    -278.780 231.441  79.525  1.00 85.84           C  
ATOM   2597  O   ASP B 139    -278.274 231.389  78.409  1.00101.65           O  
ATOM   2598  CB  ASP B 139    -280.685 229.785  79.759  1.00107.57           C  
ATOM   2599  CG  ASP B 139    -281.164 228.471  80.363  1.00102.91           C  
ATOM   2600  OD1 ASP B 139    -281.378 228.396  81.585  1.00 80.50           O  
ATOM   2601  OD2 ASP B 139    -281.291 227.489  79.606  1.00108.98           O  
ATOM   2602  N   ALA B 140    -278.985 232.588  80.165  1.00 63.09           N  
ATOM   2603  CA  ALA B 140    -278.464 233.866  79.678  1.00 58.93           C  
ATOM   2604  C   ALA B 140    -276.930 233.975  79.756  1.00 65.26           C  
ATOM   2605  O   ALA B 140    -276.291 234.458  78.821  1.00 79.01           O  
ATOM   2606  CB  ALA B 140    -279.105 235.018  80.438  1.00 79.38           C  
ATOM   2607  N   ILE B 141    -276.350 233.529  80.870  1.00 72.72           N  
ATOM   2608  CA  ILE B 141    -274.897 233.593  81.080  1.00 95.91           C  
ATOM   2609  C   ILE B 141    -274.109 232.743  80.084  1.00 87.66           C  
ATOM   2610  O   ILE B 141    -273.057 233.156  79.595  1.00 90.70           O  
ATOM   2611  CB  ILE B 141    -274.515 233.158  82.515  1.00101.40           C  
ATOM   2612  CG1 ILE B 141    -275.227 234.037  83.545  1.00 82.78           C  
ATOM   2613  CG2 ILE B 141    -273.012 233.254  82.727  1.00111.16           C  
ATOM   2614  CD1 ILE B 141    -274.817 233.760  84.978  1.00 89.16           C  
ATOM   2615  N   ALA B 142    -274.629 231.563  79.774  1.00 81.51           N  
ATOM   2616  CA  ALA B 142    -273.999 230.673  78.808  1.00 80.18           C  
ATOM   2617  C   ALA B 142    -274.949 230.492  77.638  1.00 99.72           C  
ATOM   2618  O   ALA B 142    -276.096 230.112  77.835  1.00104.42           O  
ATOM   2619  CB  ALA B 142    -273.658 229.336  79.443  1.00 96.18           C  
ATOM   2620  N   GLY B 143    -274.474 230.778  76.427  1.00 91.96           N  
ATOM   2621  CA  GLY B 143    -275.331 230.802  75.253  1.00106.15           C  
ATOM   2622  C   GLY B 143    -276.142 229.535  75.071  1.00139.62           C  
ATOM   2623  O   GLY B 143    -277.334 229.596  74.768  1.00163.34           O  
ATOM   2624  N   VAL B 144    -275.501 228.386  75.249  1.00138.45           N  
ATOM   2625  CA  VAL B 144    -276.222 227.123  75.253  1.00129.24           C  
ATOM   2626  C   VAL B 144    -276.949 227.000  76.587  1.00100.08           C  
ATOM   2627  O   VAL B 144    -276.482 227.518  77.598  1.00 80.67           O  
ATOM   2628  CB  VAL B 144    -275.289 225.927  75.043  1.00122.22           C  
ATOM   2629  N   THR B 145    -278.081 226.307  76.593  1.00125.46           N  
ATOM   2630  CA  THR B 145    -278.872 226.171  77.809  1.00108.96           C  
ATOM   2631  C   THR B 145    -278.078 225.520  78.936  1.00114.78           C  
ATOM   2632  O   THR B 145    -277.434 224.489  78.738  1.00131.32           O  
ATOM   2633  CB  THR B 145    -280.144 225.340  77.564  1.00107.32           C  
ATOM   2634  OG1 THR B 145    -279.796 224.091  76.956  1.00105.29           O  
ATOM   2635  CG2 THR B 145    -281.105 226.096  76.658  1.00106.18           C  
ATOM   2636  N   TYR B 146    -278.122 226.127  80.118  1.00107.85           N  
ATOM   2637  CA  TYR B 146    -277.397 225.582  81.257  1.00127.89           C  
ATOM   2638  C   TYR B 146    -278.129 224.379  81.806  1.00129.46           C  
ATOM   2639  O   TYR B 146    -279.348 224.413  81.964  1.00114.69           O  
ATOM   2640  CB  TYR B 146    -277.228 226.631  82.362  1.00134.89           C  
ATOM   2641  CG  TYR B 146    -276.470 226.116  83.568  1.00150.24           C  
ATOM   2642  CD1 TYR B 146    -275.101 225.892  83.516  1.00125.77           C  
ATOM   2643  CD2 TYR B 146    -277.131 225.858  84.764  1.00134.15           C  
ATOM   2644  CE1 TYR B 146    -274.412 225.413  84.620  1.00 85.67           C  
ATOM   2645  CE2 TYR B 146    -276.450 225.386  85.872  1.00105.00           C  
ATOM   2646  CZ  TYR B 146    -275.092 225.164  85.796  1.00 87.51           C  
ATOM   2647  OH  TYR B 146    -274.412 224.693  86.895  1.00104.55           O  
ATOM   2648  N   PRO B 147    -277.384 223.304  82.103  1.00138.05           N  
ATOM   2649  CA  PRO B 147    -278.035 222.144  82.710  1.00113.47           C  
ATOM   2650  C   PRO B 147    -278.522 222.507  84.103  1.00117.17           C  
ATOM   2651  O   PRO B 147    -277.711 222.759  84.993  1.00110.35           O  
ATOM   2652  CB  PRO B 147    -276.923 221.097  82.753  1.00102.92           C  
ATOM   2653  CG  PRO B 147    -275.978 221.501  81.669  1.00113.52           C  
ATOM   2654  CD  PRO B 147    -276.014 223.004  81.656  1.00127.50           C  
ATOM   2655  N   ARG B 148    -279.837 222.508  84.284  1.00120.68           N  
ATOM   2656  CA  ARG B 148    -280.453 222.907  85.543  1.00107.62           C  
ATOM   2657  C   ARG B 148    -279.994 221.975  86.660  1.00100.98           C  
ATOM   2658  O   ARG B 148    -279.735 222.412  87.781  1.00 99.38           O  
ATOM   2659  CB  ARG B 148    -281.974 222.911  85.399  1.00110.30           C  
ATOM   2660  CG  ARG B 148    -282.444 223.780  84.237  1.00108.97           C  
ATOM   2661  CD  ARG B 148    -283.951 223.956  84.200  1.00 87.98           C  
ATOM   2662  NE  ARG B 148    -284.384 225.213  84.802  1.00 81.94           N  
ATOM   2663  CZ  ARG B 148    -285.545 225.804  84.539  1.00100.62           C  
ATOM   2664  NH1 ARG B 148    -286.394 225.261  83.678  1.00131.62           N  
ATOM   2665  NH2 ARG B 148    -285.854 226.942  85.140  1.00 90.82           N  
ATOM   2666  N   ALA B 149    -279.910 220.687  86.345  1.00122.05           N  
ATOM   2667  CA  ALA B 149    -279.461 219.680  87.299  1.00126.53           C  
ATOM   2668  C   ALA B 149    -277.996 219.902  87.677  1.00101.60           C  
ATOM   2669  O   ALA B 149    -277.602 219.700  88.822  1.00 83.42           O  
ATOM   2670  CB  ALA B 149    -279.659 218.289  86.730  1.00119.24           C  
ATOM   2671  N   MET B 150    -277.179 220.292  86.703  1.00 79.60           N  
ATOM   2672  CA  MET B 150    -275.752 220.498  86.942  1.00 74.11           C  
ATOM   2673  C   MET B 150    -275.484 221.746  87.781  1.00 76.69           C  
ATOM   2674  O   MET B 150    -274.334 222.153  87.947  1.00 86.57           O  
ATOM   2675  CB  MET B 150    -274.991 220.593  85.618  1.00 66.39           C  
ATOM   2676  N   MET B 151    -276.545 222.358  88.299  1.00 79.32           N  
ATOM   2677  CA  MET B 151    -276.393 223.586  89.061  1.00 85.26           C  
ATOM   2678  C   MET B 151    -275.743 223.370  90.420  1.00 96.31           C  
ATOM   2679  O   MET B 151    -274.693 223.921  90.666  1.00100.06           O  
ATOM   2680  CB  MET B 151    -277.749 224.268  89.255  1.00 87.79           C  
ATOM   2681  N   HIS B 152    -276.254 222.448  91.227  1.00110.41           N  
ATOM   2682  CA  HIS B 152    -275.865 222.384  92.639  1.00126.79           C  
ATOM   2683  C   HIS B 152    -274.358 222.276  92.860  1.00139.50           C  
ATOM   2684  O   HIS B 152    -273.673 221.577  92.130  1.00127.55           O  
ATOM   2685  CB  HIS B 152    -276.555 221.196  93.312  1.00133.31           C  
ATOM   2686  CG  HIS B 152    -276.672 221.327  94.797  1.00145.01           C  
ATOM   2687  ND1 HIS B 152    -275.578 221.343  95.633  1.00138.60           N  
ATOM   2688  CD2 HIS B 152    -277.756 221.437  95.598  1.00147.43           C  
ATOM   2689  CE1 HIS B 152    -275.982 221.465  96.885  1.00130.67           C  
ATOM   2690  NE2 HIS B 152    -277.301 221.525  96.891  1.00148.26           N  
ATOM   2691  N   PRO B 153    -273.828 223.027  93.839  1.00152.52           N  
ATOM   2692  CA  PRO B 153    -272.391 222.954  94.131  1.00137.29           C  
ATOM   2693  C   PRO B 153    -271.948 221.531  94.477  1.00128.27           C  
ATOM   2694  O   PRO B 153    -270.803 221.161  94.219  1.00129.10           O  
ATOM   2695  CB  PRO B 153    -272.235 223.888  95.332  1.00157.19           C  
ATOM   2696  CG  PRO B 153    -273.327 224.890  95.156  1.00160.56           C  
ATOM   2697  CD  PRO B 153    -274.483 224.135  94.558  1.00159.04           C  
ATOM   2698  N   SER B 154    -272.859 220.749  95.049  1.00139.86           N  
ATOM   2699  CA  SER B 154    -272.618 219.340  95.343  1.00137.78           C  
ATOM   2700  C   SER B 154    -272.457 218.478  94.090  1.00127.19           C  
ATOM   2701  O   SER B 154    -271.969 217.350  94.165  1.00120.95           O  
ATOM   2702  CB  SER B 154    -273.756 218.780  96.189  1.00118.39           C  
ATOM   2703  OG  SER B 154    -273.720 217.367  96.186  1.00112.73           O  
ATOM   2704  N   PHE B 155    -272.881 219.011  92.946  1.00119.71           N  
ATOM   2705  CA  PHE B 155    -272.847 218.289  91.674  1.00104.20           C  
ATOM   2706  C   PHE B 155    -271.411 217.954  91.279  1.00 94.36           C  
ATOM   2707  O   PHE B 155    -271.171 217.039  90.491  1.00 89.15           O  
ATOM   2708  CB  PHE B 155    -273.547 219.122  90.591  1.00100.04           C  
ATOM   2709  CG  PHE B 155    -273.349 218.627  89.189  1.00 90.74           C  
ATOM   2710  CD1 PHE B 155    -274.241 217.733  88.622  1.00113.21           C  
ATOM   2711  CD2 PHE B 155    -272.301 219.102  88.415  1.00 79.45           C  
ATOM   2712  CE1 PHE B 155    -274.070 217.292  87.325  1.00131.44           C  
ATOM   2713  CE2 PHE B 155    -272.124 218.665  87.119  1.00 84.89           C  
ATOM   2714  CZ  PHE B 155    -273.010 217.759  86.572  1.00127.03           C  
ATOM   2715  N   ALA B 156    -270.463 218.693  91.847  1.00107.61           N  
ATOM   2716  CA  ALA B 156    -269.059 218.599  91.461  1.00108.23           C  
ATOM   2717  C   ALA B 156    -268.464 217.253  91.858  1.00 90.05           C  
ATOM   2718  O   ALA B 156    -267.545 216.755  91.211  1.00 90.57           O  
ATOM   2719  CB  ALA B 156    -268.264 219.729  92.085  1.00109.00           C  
ATOM   2720  N   GLY B 157    -268.978 216.682  92.941  1.00 82.09           N  
ATOM   2721  CA  GLY B 157    -268.475 215.424  93.460  1.00 84.53           C  
ATOM   2722  C   GLY B 157    -268.592 214.305  92.444  1.00 89.87           C  
ATOM   2723  O   GLY B 157    -267.740 213.416  92.370  1.00 67.85           O  
ATOM   2724  N   ILE B 158    -269.671 214.360  91.668  1.00100.58           N  
ATOM   2725  CA  ILE B 158    -270.006 213.332  90.694  1.00 93.89           C  
ATOM   2726  C   ILE B 158    -268.886 213.107  89.689  1.00 99.87           C  
ATOM   2727  O   ILE B 158    -268.380 211.995  89.528  1.00100.25           O  
ATOM   2728  CB  ILE B 158    -271.248 213.745  89.874  1.00 88.83           C  
ATOM   2729  CG1 ILE B 158    -272.430 214.130  90.776  1.00 78.34           C  
ATOM   2730  CG2 ILE B 158    -271.538 212.723  88.770  1.00106.07           C  
ATOM   2731  CD1 ILE B 158    -273.217 212.999  91.329  1.00103.98           C  
ATOM   2732  N   ILE B 159    -268.507 214.193  89.023  1.00 99.94           N  
ATOM   2733  CA  ILE B 159    -267.542 214.148  87.933  1.00130.90           C  
ATOM   2734  C   ILE B 159    -266.149 213.756  88.407  1.00138.99           C  
ATOM   2735  O   ILE B 159    -265.724 214.118  89.504  1.00143.17           O  
ATOM   2736  CB  ILE B 159    -267.522 215.496  87.153  1.00128.01           C  
ATOM   2737  CG1 ILE B 159    -267.237 216.701  88.057  1.00 96.22           C  
ATOM   2738  CG2 ILE B 159    -268.856 215.711  86.470  1.00119.89           C  
ATOM   2739  CD1 ILE B 159    -265.774 216.989  88.315  1.00 98.28           C  
ATOM   2740  N   ASP B 160    -265.455 212.987  87.578  1.00122.04           N  
ATOM   2741  CA  ASP B 160    -264.097 212.574  87.882  1.00 99.99           C  
ATOM   2742  C   ASP B 160    -263.181 213.316  86.916  1.00100.20           C  
ATOM   2743  O   ASP B 160    -263.372 213.251  85.703  1.00100.72           O  
ATOM   2744  CB  ASP B 160    -263.952 211.054  87.748  1.00115.84           C  
ATOM   2745  CG  ASP B 160    -262.548 210.562  88.051  1.00104.82           C  
ATOM   2746  OD1 ASP B 160    -261.692 211.378  88.452  1.00108.40           O  
ATOM   2747  OD2 ASP B 160    -262.299 209.350  87.883  1.00104.59           O  
ATOM   2748  N   LEU B 161    -262.196 214.032  87.447  1.00120.32           N  
ATOM   2749  CA  LEU B 161    -261.237 214.735  86.600  1.00119.65           C  
ATOM   2750  C   LEU B 161    -260.341 213.723  85.895  1.00118.78           C  
ATOM   2751  O   LEU B 161    -259.805 213.990  84.819  1.00104.42           O  
ATOM   2752  CB  LEU B 161    -260.411 215.732  87.420  1.00 94.04           C  
ATOM   2753  CG  LEU B 161    -259.675 216.832  86.646  1.00 99.67           C  
ATOM   2754  CD1 LEU B 161    -259.604 218.106  87.476  1.00 99.87           C  
ATOM   2755  CD2 LEU B 161    -258.278 216.400  86.226  1.00124.08           C  
ATOM   2756  N   ASP B 162    -260.194 212.552  86.507  1.00115.63           N  
ATOM   2757  CA  ASP B 162    -259.319 211.507  85.983  1.00 81.11           C  
ATOM   2758  C   ASP B 162    -259.917 210.812  84.767  1.00 85.57           C  
ATOM   2759  O   ASP B 162    -259.338 209.847  84.265  1.00 88.31           O  
ATOM   2760  CB  ASP B 162    -258.999 210.462  87.054  1.00 70.25           C  
ATOM   2761  CG  ASP B 162    -258.013 210.969  88.088  1.00 77.07           C  
ATOM   2762  OD1 ASP B 162    -257.540 212.116  87.952  1.00 90.50           O  
ATOM   2763  OD2 ASP B 162    -257.695 210.210  89.027  1.00 97.51           O  
ATOM   2764  N   LEU B 163    -261.084 211.273  84.318  1.00 88.33           N  
ATOM   2765  CA  LEU B 163    -261.698 210.708  83.123  1.00 84.20           C  
ATOM   2766  C   LEU B 163    -260.668 210.818  82.008  1.00 97.71           C  
ATOM   2767  O   LEU B 163    -259.924 211.798  81.947  1.00102.42           O  
ATOM   2768  CB  LEU B 163    -262.992 211.444  82.751  1.00 78.49           C  
ATOM   2769  CG  LEU B 163    -264.263 211.118  83.540  1.00105.52           C  
ATOM   2770  CD1 LEU B 163    -265.410 212.037  83.145  1.00117.40           C  
ATOM   2771  CD2 LEU B 163    -264.656 209.662  83.355  1.00 85.70           C  
ATOM   2772  N   PRO B 164    -260.610 209.808  81.130  1.00108.89           N  
ATOM   2773  CA  PRO B 164    -259.624 209.810  80.045  1.00110.48           C  
ATOM   2774  C   PRO B 164    -259.721 211.054  79.176  1.00107.39           C  
ATOM   2775  O   PRO B 164    -260.836 211.510  78.909  1.00 93.36           O  
ATOM   2776  CB  PRO B 164    -259.987 208.561  79.242  1.00118.62           C  
ATOM   2777  CG  PRO B 164    -260.626 207.655  80.240  1.00118.66           C  
ATOM   2778  CD  PRO B 164    -261.375 208.550  81.185  1.00110.99           C  
ATOM   2779  N   ASN B 165    -258.566 211.612  78.806  1.00118.50           N  
ATOM   2780  CA  ASN B 165    -258.476 212.760  77.901  1.00 97.18           C  
ATOM   2781  C   ASN B 165    -258.832 214.073  78.594  1.00 83.78           C  
ATOM   2782  O   ASN B 165    -258.951 215.120  77.955  1.00 88.23           O  
ATOM   2783  CB  ASN B 165    -259.347 212.518  76.673  1.00 88.01           C  
ATOM   2784  CG  ASN B 165    -259.075 211.165  76.046  1.00 83.52           C  
ATOM   2785  OD1 ASN B 165    -259.990 210.365  75.849  1.00 84.50           O  
ATOM   2786  ND2 ASN B 165    -257.813 210.906  75.723  1.00 92.03           N  
ATOM   2787  N   GLY B 166    -259.006 213.994  79.910  1.00 81.60           N  
ATOM   2788  CA  GLY B 166    -259.346 215.135  80.741  1.00 97.59           C  
ATOM   2789  C   GLY B 166    -260.672 215.796  80.425  1.00 98.32           C  
ATOM   2790  O   GLY B 166    -260.836 217.004  80.619  1.00 86.77           O  
ATOM   2791  N   ALA B 167    -261.637 214.994  79.984  1.00105.82           N  
ATOM   2792  CA  ALA B 167    -262.957 215.507  79.644  1.00 99.95           C  
ATOM   2793  C   ALA B 167    -263.571 216.127  80.888  1.00101.03           C  
ATOM   2794  O   ALA B 167    -264.278 217.134  80.813  1.00 88.80           O  
ATOM   2795  CB  ALA B 167    -263.843 214.401  79.094  1.00 74.41           C  
ATOM   2796  N   GLY B 168    -263.259 215.527  82.033  1.00 97.55           N  
ATOM   2797  CA  GLY B 168    -263.766 215.974  83.315  1.00104.00           C  
ATOM   2798  C   GLY B 168    -263.428 217.429  83.566  1.00106.31           C  
ATOM   2799  O   GLY B 168    -264.230 218.166  84.151  1.00102.63           O  
ATOM   2800  N   ALA B 169    -262.266 217.853  83.068  1.00108.04           N  
ATOM   2801  CA  ALA B 169    -261.816 219.228  83.249  1.00100.91           C  
ATOM   2802  C   ALA B 169    -262.875 220.181  82.723  1.00 82.47           C  
ATOM   2803  O   ALA B 169    -263.198 221.181  83.372  1.00 73.95           O  
ATOM   2804  CB  ALA B 169    -260.487 219.463  82.550  1.00 93.07           C  
ATOM   2805  N   THR B 170    -263.445 219.840  81.570  1.00 87.14           N  
ATOM   2806  CA  THR B 170    -264.461 220.680  80.956  1.00 86.91           C  
ATOM   2807  C   THR B 170    -265.609 220.918  81.926  1.00 73.32           C  
ATOM   2808  O   THR B 170    -266.026 222.063  82.112  1.00 67.63           O  
ATOM   2809  CB  THR B 170    -265.018 220.055  79.665  1.00 86.73           C  
ATOM   2810  OG1 THR B 170    -265.644 218.804  79.971  1.00 66.04           O  
ATOM   2811  CG2 THR B 170    -263.903 219.828  78.658  1.00102.55           C  
ATOM   2812  N   ILE B 171    -266.085 219.856  82.578  1.00 78.96           N  
ATOM   2813  CA  ILE B 171    -267.196 220.007  83.514  1.00 79.61           C  
ATOM   2814  C   ILE B 171    -266.802 220.997  84.595  1.00 77.89           C  
ATOM   2815  O   ILE B 171    -267.578 221.899  84.921  1.00 67.30           O  
ATOM   2816  CB  ILE B 171    -267.649 218.683  84.189  1.00 78.12           C  
ATOM   2817  CG1 ILE B 171    -268.104 217.627  83.171  1.00 92.21           C  
ATOM   2818  CG2 ILE B 171    -268.850 218.953  85.073  1.00 72.28           C  
ATOM   2819  CD1 ILE B 171    -267.023 216.963  82.355  1.00101.80           C  
ATOM   2820  N   ALA B 172    -265.574 220.863  85.097  1.00 81.84           N  
ATOM   2821  CA  ALA B 172    -265.097 221.733  86.160  1.00 75.02           C  
ATOM   2822  C   ALA B 172    -265.199 223.169  85.690  1.00 74.62           C  
ATOM   2823  O   ALA B 172    -265.586 224.049  86.449  1.00 72.22           O  
ATOM   2824  CB  ALA B 172    -263.669 221.389  86.548  1.00 56.97           C  
ATOM   2825  N   ASP B 173    -264.828 223.405  84.438  1.00 70.10           N  
ATOM   2826  CA  ASP B 173    -264.985 224.727  83.852  1.00 59.77           C  
ATOM   2827  C   ASP B 173    -266.461 225.020  83.605  1.00 64.25           C  
ATOM   2828  O   ASP B 173    -266.968 226.074  83.990  1.00 66.93           O  
ATOM   2829  CB  ASP B 173    -264.184 224.840  82.552  1.00 68.89           C  
ATOM   2830  CG  ASP B 173    -262.791 224.261  82.676  1.00 81.53           C  
ATOM   2831  OD1 ASP B 173    -262.109 224.561  83.678  1.00 82.75           O  
ATOM   2832  OD2 ASP B 173    -262.370 223.520  81.765  1.00 83.15           O  
ATOM   2833  N   ALA B 174    -267.145 224.069  82.970  1.00 68.54           N  
ATOM   2834  CA  ALA B 174    -268.539 224.255  82.576  1.00 70.14           C  
ATOM   2835  C   ALA B 174    -269.447 224.490  83.770  1.00 78.37           C  
ATOM   2836  O   ALA B 174    -270.285 225.388  83.760  1.00103.30           O  
ATOM   2837  CB  ALA B 174    -269.023 223.060  81.792  1.00 62.18           C  
ATOM   2838  N   HIS B 175    -269.273 223.670  84.800  1.00 68.50           N  
ATOM   2839  CA  HIS B 175    -270.042 223.814  86.025  1.00 87.40           C  
ATOM   2840  C   HIS B 175    -269.480 225.008  86.780  1.00 94.73           C  
ATOM   2841  O   HIS B 175    -270.170 225.650  87.575  1.00 87.95           O  
ATOM   2842  CB  HIS B 175    -269.978 222.546  86.883  1.00 86.33           C  
ATOM   2843  CG  HIS B 175    -270.449 222.749  88.289  1.00 89.07           C  
ATOM   2844  ND1 HIS B 175    -271.768 223.007  88.597  1.00 81.16           N  
ATOM   2845  CD2 HIS B 175    -269.784 222.732  89.467  1.00111.53           C  
ATOM   2846  CE1 HIS B 175    -271.894 223.142  89.904  1.00 78.42           C  
ATOM   2847  NE2 HIS B 175    -270.706 222.980  90.456  1.00 88.63           N  
ATOM   2848  N   GLY B 176    -268.204 225.280  86.513  1.00 91.16           N  
ATOM   2849  CA  GLY B 176    -267.442 226.292  87.219  1.00 77.88           C  
ATOM   2850  C   GLY B 176    -267.971 227.706  87.194  1.00 87.98           C  
ATOM   2851  O   GLY B 176    -267.842 228.420  88.183  1.00 94.02           O  
ATOM   2852  N   LEU B 177    -268.499 228.154  86.063  1.00 94.33           N  
ATOM   2853  CA  LEU B 177    -269.043 229.503  86.038  1.00105.52           C  
ATOM   2854  C   LEU B 177    -270.348 229.587  86.833  1.00107.52           C  
ATOM   2855  O   LEU B 177    -270.859 230.688  87.053  1.00113.28           O  
ATOM   2856  CB  LEU B 177    -269.176 230.047  84.619  1.00103.31           C  
ATOM   2857  CG  LEU B 177    -269.811 229.404  83.403  1.00 94.70           C  
ATOM   2858  CD1 LEU B 177    -271.310 229.603  83.387  1.00133.61           C  
ATOM   2859  CD2 LEU B 177    -269.161 230.059  82.207  1.00 97.99           C  
ATOM   2860  N   PHE B 178    -270.943 228.447  87.185  1.00 83.00           N  
ATOM   2861  CA  PHE B 178    -272.051 228.525  88.126  1.00 97.59           C  
ATOM   2862  C   PHE B 178    -271.384 229.049  89.396  1.00122.15           C  
ATOM   2863  O   PHE B 178    -271.794 230.077  89.932  1.00131.05           O  
ATOM   2864  CB  PHE B 178    -272.741 227.170  88.355  1.00 96.70           C  
ATOM   2865  CG  PHE B 178    -273.831 227.191  89.411  1.00109.82           C  
ATOM   2866  CD1 PHE B 178    -275.019 227.859  89.192  1.00111.51           C  
ATOM   2867  CD2 PHE B 178    -273.679 226.515  90.604  1.00106.86           C  
ATOM   2868  CE1 PHE B 178    -276.026 227.866  90.148  1.00124.55           C  
ATOM   2869  CE2 PHE B 178    -274.687 226.524  91.568  1.00107.87           C  
ATOM   2870  CZ  PHE B 178    -275.858 227.194  91.332  1.00125.87           C  
ATOM   2871  N   MET B 179    -270.259 228.428  89.765  1.00111.89           N  
ATOM   2872  CA  MET B 179    -269.548 228.750  91.009  1.00117.75           C  
ATOM   2873  C   MET B 179    -269.135 230.203  91.163  1.00109.79           C  
ATOM   2874  O   MET B 179    -269.596 230.902  92.076  1.00115.20           O  
ATOM   2875  CB  MET B 179    -268.261 227.914  91.115  1.00125.51           C  
ATOM   2876  CG  MET B 179    -268.401 226.384  91.170  1.00128.57           C  
ATOM   2877  SD  MET B 179    -269.508 225.697  92.410  1.00186.81           S  
ATOM   2878  CE  MET B 179    -268.571 226.046  93.898  1.00176.61           C  
ATOM   2879  N   ILE B 180    -268.373 230.686  90.189  1.00 91.13           N  
ATOM   2880  CA  ILE B 180    -267.690 231.962  90.329  1.00106.96           C  
ATOM   2881  C   ILE B 180    -268.622 233.125  90.596  1.00138.85           C  
ATOM   2882  O   ILE B 180    -268.298 233.995  91.404  1.00143.77           O  
ATOM   2883  CB  ILE B 180    -266.838 232.257  89.089  1.00126.48           C  
ATOM   2884  CG1 ILE B 180    -267.681 232.096  87.831  1.00131.66           C  
ATOM   2885  CG2 ILE B 180    -265.760 231.212  88.961  1.00122.43           C  
ATOM   2886  CD1 ILE B 180    -268.037 233.372  87.129  1.00135.28           C  
ATOM   2887  N   GLU B 181    -269.765 233.187  89.929  1.00154.97           N  
ATOM   2888  CA  GLU B 181    -270.635 234.292  90.259  1.00163.84           C  
ATOM   2889  C   GLU B 181    -271.542 234.008  91.462  1.00158.43           C  
ATOM   2890  O   GLU B 181    -271.874 234.956  92.139  1.00152.64           O  
ATOM   2891  CB  GLU B 181    -271.477 234.794  89.076  1.00174.14           C  
ATOM   2892  CG  GLU B 181    -272.164 236.136  89.464  1.00170.63           C  
ATOM   2893  CD  GLU B 181    -272.924 236.837  88.353  1.00161.09           C  
ATOM   2894  OE1 GLU B 181    -272.932 236.322  87.221  1.00151.69           O  
ATOM   2895  OE2 GLU B 181    -273.522 237.907  88.625  1.00168.10           O  
ATOM   2896  N   PHE B 182    -271.956 232.774  91.791  1.00146.17           N  
ATOM   2897  CA  PHE B 182    -272.970 232.749  92.878  1.00154.46           C  
ATOM   2898  C   PHE B 182    -272.416 233.145  94.261  1.00158.51           C  
ATOM   2899  O   PHE B 182    -273.123 233.077  95.271  1.00159.94           O  
ATOM   2900  CB  PHE B 182    -273.751 231.413  92.994  1.00139.39           C  
ATOM   2901  CG  PHE B 182    -272.935 230.208  93.384  1.00139.01           C  
ATOM   2902  CD1 PHE B 182    -272.447 230.063  94.671  1.00152.06           C  
ATOM   2903  CD2 PHE B 182    -272.807 229.146  92.520  1.00146.78           C  
ATOM   2904  CE1 PHE B 182    -271.738 228.941  95.038  1.00170.83           C  
ATOM   2905  CE2 PHE B 182    -272.113 228.019  92.887  1.00150.55           C  
ATOM   2906  CZ  PHE B 182    -271.586 227.904  94.145  1.00166.41           C  
ATOM   2907  N   SER B 183    -271.167 233.597  94.285  1.00150.85           N  
ATOM   2908  CA  SER B 183    -270.577 234.188  95.480  1.00134.23           C  
ATOM   2909  C   SER B 183    -271.436 235.400  95.795  1.00122.47           C  
ATOM   2910  O   SER B 183    -271.690 235.735  96.948  1.00105.64           O  
ATOM   2911  CB  SER B 183    -269.121 234.579  95.259  1.00137.24           C  
ATOM   2912  OG  SER B 183    -268.348 233.438  94.953  1.00122.98           O  
ATOM   2913  N   LYS B 184    -271.889 236.036  94.722  1.00132.81           N  
ATOM   2914  CA  LYS B 184    -272.758 237.197  94.752  1.00135.88           C  
ATOM   2915  C   LYS B 184    -273.997 236.901  95.577  1.00124.64           C  
ATOM   2916  O   LYS B 184    -274.490 237.772  96.292  1.00119.18           O  
ATOM   2917  CB  LYS B 184    -273.164 237.600  93.335  1.00125.97           C  
ATOM   2918  N   THR B 185    -274.515 235.681  95.470  1.00116.43           N  
ATOM   2919  CA  THR B 185    -275.667 235.326  96.282  1.00125.22           C  
ATOM   2920  C   THR B 185    -275.265 235.246  97.752  1.00127.12           C  
ATOM   2921  O   THR B 185    -275.973 235.765  98.613  1.00122.59           O  
ATOM   2922  CB  THR B 185    -276.302 233.998  95.841  1.00137.30           C  
ATOM   2923  OG1 THR B 185    -275.281 233.011  95.662  1.00134.99           O  
ATOM   2924  CG2 THR B 185    -277.055 234.183  94.532  1.00133.53           C  
ATOM   2925  N   ILE B 186    -274.137 234.604  98.048  1.00125.91           N  
ATOM   2926  CA  ILE B 186    -273.726 234.487  99.443  1.00108.05           C  
ATOM   2927  C   ILE B 186    -273.093 235.795  99.944  1.00111.35           C  
ATOM   2928  O   ILE B 186    -273.388 236.239 101.054  1.00101.38           O  
ATOM   2929  CB  ILE B 186    -272.763 233.272  99.662  1.00103.67           C  
ATOM   2930  CG1 ILE B 186    -272.592 232.980 101.155  1.00122.03           C  
ATOM   2931  CG2 ILE B 186    -271.400 233.477  99.014  1.00119.24           C  
ATOM   2932  CD1 ILE B 186    -273.887 232.988 101.933  1.00130.28           C  
ATOM   2933  N   ASN B 187    -272.230 236.411  99.138  1.00124.25           N  
ATOM   2934  CA  ASN B 187    -271.695 237.738  99.444  1.00137.88           C  
ATOM   2935  C   ASN B 187    -272.212 238.823  98.500  1.00140.08           C  
ATOM   2936  O   ASN B 187    -271.985 238.748  97.295  1.00128.94           O  
ATOM   2937  CB  ASN B 187    -270.165 237.705  99.419  1.00130.43           C  
ATOM   2938  CG  ASN B 187    -269.542 239.029  99.831  1.00151.30           C  
ATOM   2939  OD1 ASN B 187    -269.714 240.050  99.166  1.00149.67           O  
ATOM   2940  ND2 ASN B 187    -268.821 239.016 100.944  1.00174.80           N  
ATOM   2941  N   PRO B 188    -272.885 239.848  99.040  1.00148.25           N  
ATOM   2942  CA  PRO B 188    -273.399 240.925  98.185  1.00152.74           C  
ATOM   2943  C   PRO B 188    -272.291 241.766  97.536  1.00150.25           C  
ATOM   2944  O   PRO B 188    -272.419 242.131  96.363  1.00139.26           O  
ATOM   2945  CB  PRO B 188    -274.238 241.767  99.153  1.00170.15           C  
ATOM   2946  CG  PRO B 188    -273.653 241.498 100.495  1.00163.29           C  
ATOM   2947  CD  PRO B 188    -273.209 240.061 100.461  1.00149.65           C  
ATOM   2948  N   SER B 189    -271.230 242.070  98.284  1.00165.57           N  
ATOM   2949  CA  SER B 189    -270.160 242.931  97.777  1.00164.93           C  
ATOM   2950  C   SER B 189    -269.008 242.191  97.100  1.00154.20           C  
ATOM   2951  O   SER B 189    -267.935 242.761  96.901  1.00120.74           O  
ATOM   2952  CB  SER B 189    -269.593 243.778  98.921  1.00153.08           C  
ATOM   2953  OG  SER B 189    -268.412 244.448  98.512  1.00127.50           O  
ATOM   2954  N   LEU B 190    -269.237 240.936  96.729  1.00160.47           N  
ATOM   2955  CA  LEU B 190    -268.216 240.135  96.058  1.00144.94           C  
ATOM   2956  C   LEU B 190    -268.585 240.075  94.583  1.00140.73           C  
ATOM   2957  O   LEU B 190    -267.778 239.711  93.726  1.00145.01           O  
ATOM   2958  CB  LEU B 190    -268.084 238.740  96.675  1.00132.30           C  
ATOM   2959  CG  LEU B 190    -266.878 237.923  96.203  1.00123.20           C  
ATOM   2960  CD1 LEU B 190    -265.600 238.735  96.349  1.00106.56           C  
ATOM   2961  CD2 LEU B 190    -266.765 236.630  96.993  1.00137.42           C  
ATOM   2962  N   ARG B 191    -269.834 240.439  94.317  1.00122.31           N  
ATOM   2963  CA  ARG B 191    -270.436 240.376  92.993  1.00 99.18           C  
ATOM   2964  C   ARG B 191    -269.693 241.275  92.017  1.00 96.24           C  
ATOM   2965  O   ARG B 191    -269.700 241.040  90.809  1.00 85.97           O  
ATOM   2966  CB  ARG B 191    -271.907 240.787  93.055  1.00 90.71           C  
ATOM   2967  N   THR B 192    -269.043 242.301  92.557  1.00114.74           N  
ATOM   2968  CA  THR B 192    -268.395 243.321  91.749  1.00116.63           C  
ATOM   2969  C   THR B 192    -266.960 242.912  91.439  1.00 97.06           C  
ATOM   2970  O   THR B 192    -266.342 243.424  90.501  1.00 86.39           O  
ATOM   2971  CB  THR B 192    -268.410 244.685  92.471  1.00100.25           C  
ATOM   2972  OG1 THR B 192    -269.753 245.018  92.842  1.00 98.61           O  
ATOM   2973  CG2 THR B 192    -267.840 245.790  91.590  1.00102.03           C  
ATOM   2974  N   LYS B 193    -266.438 241.948  92.188  1.00 96.78           N  
ATOM   2975  CA  LYS B 193    -265.081 241.506  91.920  1.00 83.87           C  
ATOM   2976  C   LYS B 193    -265.167 240.660  90.665  1.00 88.61           C  
ATOM   2977  O   LYS B 193    -266.210 240.074  90.375  1.00 93.03           O  
ATOM   2978  CB  LYS B 193    -264.487 240.708  93.084  1.00 83.84           C  
ATOM   2979  CG  LYS B 193    -263.388 241.436  93.847  1.00 84.01           C  
ATOM   2980  CD  LYS B 193    -262.694 240.512  94.840  1.00 80.98           C  
ATOM   2981  CE  LYS B 193    -261.642 241.251  95.654  1.00 92.06           C  
ATOM   2982  NZ  LYS B 193    -260.265 240.760  95.367  1.00 98.49           N  
ATOM   2983  N   GLN B 194    -264.068 240.577  89.930  1.00 88.90           N  
ATOM   2984  CA  GLN B 194    -264.079 239.867  88.662  1.00 69.80           C  
ATOM   2985  C   GLN B 194    -264.008 238.379  88.872  1.00 67.62           C  
ATOM   2986  O   GLN B 194    -263.449 237.898  89.858  1.00 63.93           O  
ATOM   2987  CB  GLN B 194    -262.947 240.330  87.751  1.00 71.65           C  
ATOM   2988  CG  GLN B 194    -262.980 241.811  87.426  1.00 93.97           C  
ATOM   2989  CD  GLN B 194    -264.335 242.307  86.936  1.00112.34           C  
ATOM   2990  OE1 GLN B 194    -265.162 241.548  86.423  1.00114.74           O  
ATOM   2991  NE2 GLN B 194    -264.561 243.604  87.092  1.00102.53           N  
ATOM   2992  N   ALA B 195    -264.620 237.657  87.949  1.00 65.06           N  
ATOM   2993  CA  ALA B 195    -264.722 236.223  88.061  1.00 71.92           C  
ATOM   2994  C   ALA B 195    -263.380 235.526  88.218  1.00 74.98           C  
ATOM   2995  O   ALA B 195    -263.300 234.506  88.884  1.00 68.42           O  
ATOM   2996  CB  ALA B 195    -265.464 235.683  86.846  1.00 82.04           C  
ATOM   2997  N   ASN B 196    -262.319 236.049  87.625  1.00 78.07           N  
ATOM   2998  CA  ASN B 196    -261.038 235.365  87.810  1.00 70.33           C  
ATOM   2999  C   ASN B 196    -260.638 235.477  89.295  1.00 58.14           C  
ATOM   3000  O   ASN B 196    -260.080 234.536  89.854  1.00 63.08           O  
ATOM   3001  CB  ASN B 196    -259.994 235.876  86.835  1.00106.55           C  
ATOM   3002  CG  ASN B 196    -260.603 236.697  85.746  1.00118.35           C  
ATOM   3003  OD1 ASN B 196    -261.623 237.382  85.977  1.00115.59           O  
ATOM   3004  ND2 ASN B 196    -260.164 236.412  84.470  1.00112.19           N  
ATOM   3005  N   GLU B 197    -260.952 236.599  89.946  1.00 65.63           N  
ATOM   3006  CA  GLU B 197    -260.588 236.764  91.359  1.00 68.55           C  
ATOM   3007  C   GLU B 197    -261.350 235.795  92.244  1.00 53.08           C  
ATOM   3008  O   GLU B 197    -260.780 235.154  93.127  1.00 48.88           O  
ATOM   3009  CB  GLU B 197    -260.919 238.177  91.855  1.00 64.61           C  
ATOM   3010  CG  GLU B 197    -260.439 239.309  90.998  1.00 79.12           C  
ATOM   3011  CD  GLU B 197    -258.954 239.447  91.065  1.00 92.03           C  
ATOM   3012  OE1 GLU B 197    -258.452 239.583  92.196  1.00 89.28           O  
ATOM   3013  OE2 GLU B 197    -258.298 239.404  90.007  1.00 90.06           O  
ATOM   3014  N   VAL B 198    -262.646 235.683  91.979  1.00 57.10           N  
ATOM   3015  CA  VAL B 198    -263.519 234.790  92.728  1.00 64.27           C  
ATOM   3016  C   VAL B 198    -263.207 233.313  92.497  1.00 50.56           C  
ATOM   3017  O   VAL B 198    -263.328 232.493  93.407  1.00 54.04           O  
ATOM   3018  CB  VAL B 198    -264.997 235.050  92.383  1.00 61.65           C  
ATOM   3019  CG1 VAL B 198    -265.888 234.179  93.240  1.00 96.36           C  
ATOM   3020  CG2 VAL B 198    -265.342 236.516  92.591  1.00 67.65           C  
ATOM   3021  N   ALA B 199    -262.789 232.982  91.282  1.00 58.99           N  
ATOM   3022  CA  ALA B 199    -262.618 231.588  90.895  1.00 70.15           C  
ATOM   3023  C   ALA B 199    -261.566 230.856  91.718  1.00 80.71           C  
ATOM   3024  O   ALA B 199    -261.748 229.693  92.047  1.00 78.25           O  
ATOM   3025  CB  ALA B 199    -262.268 231.497  89.415  1.00 82.70           C  
ATOM   3026  N   ALA B 200    -260.491 231.556  92.069  1.00 93.00           N  
ATOM   3027  CA  ALA B 200    -259.308 230.961  92.701  1.00 75.68           C  
ATOM   3028  C   ALA B 200    -259.477 230.278  94.068  1.00 82.79           C  
ATOM   3029  O   ALA B 200    -258.798 229.288  94.346  1.00 91.74           O  
ATOM   3030  CB  ALA B 200    -258.228 232.029  92.818  1.00 61.23           C  
ATOM   3031  N   THR B 201    -260.333 230.812  94.931  1.00 74.48           N  
ATOM   3032  CA  THR B 201    -260.521 230.239  96.269  1.00 83.48           C  
ATOM   3033  C   THR B 201    -261.400 228.984  96.403  1.00 91.14           C  
ATOM   3034  O   THR B 201    -261.371 228.330  97.446  1.00107.50           O  
ATOM   3035  CB  THR B 201    -261.102 231.300  97.226  1.00 66.68           C  
ATOM   3036  OG1 THR B 201    -262.502 231.466  96.974  1.00 59.25           O  
ATOM   3037  CG2 THR B 201    -260.395 232.632  97.037  1.00 70.93           C  
ATOM   3038  N   PHE B 202    -262.165 228.637  95.373  1.00 86.30           N  
ATOM   3039  CA  PHE B 202    -263.151 227.560  95.514  1.00 97.50           C  
ATOM   3040  C   PHE B 202    -262.684 226.149  95.143  1.00 96.86           C  
ATOM   3041  O   PHE B 202    -263.324 225.174  95.528  1.00 93.20           O  
ATOM   3042  CB  PHE B 202    -264.394 227.881  94.668  1.00 96.20           C  
ATOM   3043  CG  PHE B 202    -265.186 229.064  95.155  1.00 87.80           C  
ATOM   3044  CD1 PHE B 202    -264.653 230.341  95.117  1.00 82.69           C  
ATOM   3045  CD2 PHE B 202    -266.477 228.899  95.627  1.00 86.30           C  
ATOM   3046  CE1 PHE B 202    -265.382 231.426  95.559  1.00 98.57           C  
ATOM   3047  CE2 PHE B 202    -267.212 229.981  96.068  1.00110.24           C  
ATOM   3048  CZ  PHE B 202    -266.662 231.244  96.035  1.00119.04           C  
ATOM   3049  N   GLU B 203    -261.570 226.034  94.427  1.00 96.96           N  
ATOM   3050  CA  GLU B 203    -261.090 224.732  93.950  1.00 92.22           C  
ATOM   3051  C   GLU B 203    -260.631 223.752  95.020  1.00 93.28           C  
ATOM   3052  O   GLU B 203    -260.943 222.568  94.936  1.00100.78           O  
ATOM   3053  CB  GLU B 203    -259.939 224.920  92.957  1.00 94.56           C  
ATOM   3054  CG  GLU B 203    -260.259 225.832  91.798  1.00 94.08           C  
ATOM   3055  CD  GLU B 203    -260.084 227.282  92.164  1.00 77.37           C  
ATOM   3056  OE1 GLU B 203    -260.627 227.686  93.213  1.00 63.83           O  
ATOM   3057  OE2 GLU B 203    -259.414 228.017  91.410  1.00 99.76           O  
ATOM   3058  N   LYS B 204    -259.911 224.234  96.028  1.00 80.11           N  
ATOM   3059  CA  LYS B 204    -259.324 223.325  97.010  1.00 81.58           C  
ATOM   3060  C   LYS B 204    -260.375 222.512  97.772  1.00101.49           C  
ATOM   3061  O   LYS B 204    -260.214 221.300  97.918  1.00102.76           O  
ATOM   3062  CB  LYS B 204    -258.433 224.093  97.995  1.00 81.33           C  
ATOM   3063  CG  LYS B 204    -257.692 223.192  98.972  1.00 90.19           C  
ATOM   3064  CD  LYS B 204    -256.913 223.988 100.007  1.00 74.50           C  
ATOM   3065  CE  LYS B 204    -255.737 224.718  99.381  1.00 84.51           C  
ATOM   3066  NZ  LYS B 204    -254.975 225.498 100.393  1.00 98.81           N  
ATOM   3067  N   PRO B 205    -261.447 223.154  98.273  1.00 93.94           N  
ATOM   3068  CA  PRO B 205    -262.462 222.254  98.831  1.00 77.34           C  
ATOM   3069  C   PRO B 205    -263.180 221.438  97.748  1.00 79.45           C  
ATOM   3070  O   PRO B 205    -263.386 220.230  97.899  1.00 88.89           O  
ATOM   3071  CB  PRO B 205    -263.435 223.213  99.528  1.00 82.16           C  
ATOM   3072  CG  PRO B 205    -263.236 224.528  98.844  1.00 98.90           C  
ATOM   3073  CD  PRO B 205    -261.786 224.574  98.481  1.00 94.33           C  
ATOM   3074  N   ASN B 206    -263.466 222.094  96.626  1.00 86.07           N  
ATOM   3075  CA  ASN B 206    -264.183 221.494  95.502  1.00 90.94           C  
ATOM   3076  C   ASN B 206    -263.427 220.293  94.948  1.00109.29           C  
ATOM   3077  O   ASN B 206    -264.026 219.272  94.606  1.00119.94           O  
ATOM   3078  CB  ASN B 206    -264.409 222.553  94.410  1.00 92.04           C  
ATOM   3079  CG  ASN B 206    -265.232 222.047  93.226  1.00 86.68           C  
ATOM   3080  OD1 ASN B 206    -265.314 220.854  92.948  1.00 86.83           O  
ATOM   3081  ND2 ASN B 206    -265.851 222.983  92.516  1.00109.78           N  
ATOM   3082  N   MET B 207    -262.105 220.406  94.901  1.00111.26           N  
ATOM   3083  CA  MET B 207    -261.275 219.358  94.333  1.00100.84           C  
ATOM   3084  C   MET B 207    -261.434 218.106  95.189  1.00106.07           C  
ATOM   3085  O   MET B 207    -261.499 216.992  94.660  1.00100.04           O  
ATOM   3086  CB  MET B 207    -259.812 219.816  94.277  1.00 92.31           C  
ATOM   3087  CG  MET B 207    -258.830 218.889  93.577  1.00118.56           C  
ATOM   3088  SD  MET B 207    -259.276 218.655  91.845  1.00136.35           S  
ATOM   3089  CE  MET B 207    -257.834 217.811  91.204  1.00128.72           C  
ATOM   3090  N   ALA B 208    -261.596 218.301  96.499  1.00112.80           N  
ATOM   3091  CA  ALA B 208    -261.812 217.181  97.409  1.00 93.89           C  
ATOM   3092  C   ALA B 208    -263.086 216.448  97.022  1.00 92.53           C  
ATOM   3093  O   ALA B 208    -263.151 215.220  97.076  1.00 80.32           O  
ATOM   3094  CB  ALA B 208    -261.884 217.656  98.850  1.00 88.57           C  
ATOM   3095  N   ALA B 209    -264.108 217.209  96.651  1.00 93.15           N  
ATOM   3096  CA  ALA B 209    -265.339 216.612  96.168  1.00 83.24           C  
ATOM   3097  C   ALA B 209    -265.097 215.949  94.814  1.00110.53           C  
ATOM   3098  O   ALA B 209    -265.564 214.835  94.574  1.00134.08           O  
ATOM   3099  CB  ALA B 209    -266.442 217.656  96.068  1.00 73.24           C  
ATOM   3100  N   MET B 210    -264.362 216.633  93.936  1.00106.50           N  
ATOM   3101  CA  MET B 210    -264.168 216.132  92.577  1.00 89.16           C  
ATOM   3102  C   MET B 210    -263.395 214.813  92.559  1.00 90.89           C  
ATOM   3103  O   MET B 210    -263.699 213.918  91.770  1.00 93.92           O  
ATOM   3104  CB  MET B 210    -263.460 217.185  91.716  1.00 76.23           C  
ATOM   3105  CG  MET B 210    -264.376 218.332  91.294  1.00 78.22           C  
ATOM   3106  SD  MET B 210    -263.748 219.392  89.971  1.00 95.93           S  
ATOM   3107  CE  MET B 210    -262.258 220.050  90.707  1.00110.59           C  
ATOM   3108  N   SER B 211    -262.399 214.700  93.433  1.00104.20           N  
ATOM   3109  CA  SER B 211    -261.626 213.468  93.574  1.00130.02           C  
ATOM   3110  C   SER B 211    -261.935 212.805  94.913  1.00134.82           C  
ATOM   3111  O   SER B 211    -261.547 213.319  95.961  1.00145.88           O  
ATOM   3112  CB  SER B 211    -260.127 213.744  93.450  1.00133.50           C  
ATOM   3113  OG  SER B 211    -259.619 214.331  94.634  1.00126.27           O  
ATOM   3114  N   GLY B 212    -262.608 211.659  94.890  1.00109.18           N  
ATOM   3115  CA  GLY B 212    -262.948 210.976  96.128  1.00115.36           C  
ATOM   3116  C   GLY B 212    -262.959 209.461  96.060  1.00135.75           C  
ATOM   3117  O   GLY B 212    -263.349 208.877  95.049  1.00134.73           O  
ATOM   3118  N   ARG B 213    -262.536 208.824  97.149  1.00146.72           N  
ATOM   3119  CA  ARG B 213    -262.494 207.367  97.221  1.00137.86           C  
ATOM   3120  C   ARG B 213    -263.844 206.812  97.657  1.00138.45           C  
ATOM   3121  O   ARG B 213    -264.069 205.602  97.635  1.00153.09           O  
ATOM   3122  CB  ARG B 213    -261.402 206.903  98.188  1.00120.11           C  
ATOM   3123  N   PHE B 214    -264.733 207.710  98.064  1.00128.17           N  
ATOM   3124  CA  PHE B 214    -266.042 207.328  98.572  1.00139.02           C  
ATOM   3125  C   PHE B 214    -266.897 206.711  97.467  1.00120.84           C  
ATOM   3126  O   PHE B 214    -267.599 205.724  97.687  1.00116.14           O  
ATOM   3127  CB  PHE B 214    -266.756 208.537  99.180  1.00139.71           C  
ATOM   3128  N   PHE B 215    -266.826 207.303  96.278  1.00124.66           N  
ATOM   3129  CA  PHE B 215    -267.685 206.920  95.159  1.00129.59           C  
ATOM   3130  C   PHE B 215    -266.896 206.302  94.003  1.00122.89           C  
ATOM   3131  O   PHE B 215    -265.865 206.832  93.583  1.00104.78           O  
ATOM   3132  CB  PHE B 215    -268.482 208.132  94.664  1.00127.62           C  
ATOM   3133  CG  PHE B 215    -269.413 208.720  95.697  1.00123.51           C  
ATOM   3134  CD1 PHE B 215    -269.736 208.019  96.849  1.00131.02           C  
ATOM   3135  CD2 PHE B 215    -269.955 209.981  95.517  1.00136.39           C  
ATOM   3136  CE1 PHE B 215    -270.583 208.560  97.796  1.00147.26           C  
ATOM   3137  CE2 PHE B 215    -270.803 210.527  96.461  1.00138.48           C  
ATOM   3138  CZ  PHE B 215    -271.117 209.816  97.602  1.00145.08           C  
ATOM   3139  N   THR B 216    -267.393 205.171  93.504  1.00121.28           N  
ATOM   3140  CA  THR B 216    -266.778 204.452  92.390  1.00 99.84           C  
ATOM   3141  C   THR B 216    -266.950 205.213  91.086  1.00 89.53           C  
ATOM   3142  O   THR B 216    -267.784 206.109  90.998  1.00 92.35           O  
ATOM   3143  CB  THR B 216    -267.428 203.070  92.185  1.00103.61           C  
ATOM   3144  OG1 THR B 216    -268.777 203.225  91.725  1.00113.46           O  
ATOM   3145  CG2 THR B 216    -267.388 202.250  93.451  1.00116.70           C  
ATOM   3146  N   ARG B 217    -266.150 204.885  90.077  1.00 86.94           N  
ATOM   3147  CA  ARG B 217    -266.327 205.522  88.777  1.00 78.10           C  
ATOM   3148  C   ARG B 217    -267.664 205.083  88.167  1.00 81.85           C  
ATOM   3149  O   ARG B 217    -268.351 205.869  87.513  1.00 86.73           O  
ATOM   3150  CB  ARG B 217    -265.159 205.206  87.834  1.00 87.69           C  
ATOM   3151  CG  ARG B 217    -265.164 203.814  87.221  1.00102.95           C  
ATOM   3152  CD  ARG B 217    -264.077 203.682  86.167  1.00 95.91           C  
ATOM   3153  NE  ARG B 217    -264.096 204.792  85.218  1.00 91.05           N  
ATOM   3154  CZ  ARG B 217    -264.811 204.811  84.097  1.00 75.92           C  
ATOM   3155  NH1 ARG B 217    -265.575 203.777  83.775  1.00 69.73           N  
ATOM   3156  NH2 ARG B 217    -264.762 205.868  83.297  1.00 74.75           N  
ATOM   3157  N   GLU B 218    -268.023 203.819  88.395  1.00 72.61           N  
ATOM   3158  CA  GLU B 218    -269.241 203.230  87.843  1.00 78.29           C  
ATOM   3159  C   GLU B 218    -270.507 203.894  88.371  1.00 82.03           C  
ATOM   3160  O   GLU B 218    -271.452 204.150  87.608  1.00 79.52           O  
ATOM   3161  CB  GLU B 218    -269.283 201.728  88.134  1.00 96.78           C  
ATOM   3162  N   ASP B 219    -270.531 204.182  89.672  1.00 90.26           N  
ATOM   3163  CA  ASP B 219    -271.717 204.802  90.245  1.00 88.44           C  
ATOM   3164  C   ASP B 219    -271.841 206.177  89.611  1.00 88.09           C  
ATOM   3165  O   ASP B 219    -272.932 206.603  89.245  1.00110.87           O  
ATOM   3166  CB  ASP B 219    -271.673 204.879  91.784  1.00 87.49           C  
ATOM   3167  CG  ASP B 219    -270.463 205.624  92.322  1.00 84.78           C  
ATOM   3168  OD1 ASP B 219    -270.221 206.773  91.900  1.00 76.76           O  
ATOM   3169  OD2 ASP B 219    -269.767 205.066  93.198  1.00103.99           O  
ATOM   3170  N   LYS B 220    -270.699 206.827  89.404  1.00 71.28           N  
ATOM   3171  CA  LYS B 220    -270.675 208.143  88.781  1.00 65.41           C  
ATOM   3172  C   LYS B 220    -271.224 208.054  87.359  1.00 79.24           C  
ATOM   3173  O   LYS B 220    -271.928 208.959  86.892  1.00 73.54           O  
ATOM   3174  CB  LYS B 220    -269.253 208.710  88.775  1.00 88.86           C  
ATOM   3175  N   LYS B 221    -270.925 206.945  86.686  1.00 95.19           N  
ATOM   3176  CA  LYS B 221    -271.415 206.723  85.330  1.00108.92           C  
ATOM   3177  C   LYS B 221    -272.930 206.600  85.316  1.00 97.14           C  
ATOM   3178  O   LYS B 221    -273.591 207.199  84.473  1.00100.96           O  
ATOM   3179  CB  LYS B 221    -270.788 205.467  84.718  1.00108.16           C  
ATOM   3180  N   LYS B 222    -273.485 205.851  86.267  1.00 95.76           N  
ATOM   3181  CA  LYS B 222    -274.944 205.697  86.341  1.00 88.93           C  
ATOM   3182  C   LYS B 222    -275.649 207.032  86.591  1.00 88.58           C  
ATOM   3183  O   LYS B 222    -276.643 207.357  85.936  1.00 97.73           O  
ATOM   3184  CB  LYS B 222    -275.324 204.692  87.424  1.00105.26           C  
ATOM   3185  N   LEU B 223    -275.107 207.808  87.522  1.00110.14           N  
ATOM   3186  CA  LEU B 223    -275.570 209.167  87.792  1.00110.65           C  
ATOM   3187  C   LEU B 223    -275.610 210.022  86.516  1.00 98.95           C  
ATOM   3188  O   LEU B 223    -276.686 210.467  86.060  1.00100.26           O  
ATOM   3189  CB  LEU B 223    -274.635 209.798  88.830  1.00 94.30           C  
ATOM   3190  CG  LEU B 223    -274.694 209.522  90.333  1.00 96.92           C  
ATOM   3191  CD1 LEU B 223    -275.116 208.122  90.695  1.00 98.42           C  
ATOM   3192  CD2 LEU B 223    -273.283 209.697  90.851  1.00 91.19           C  
ATOM   3193  N   LEU B 224    -274.439 210.182  85.905  1.00 97.01           N  
ATOM   3194  CA  LEU B 224    -274.299 211.072  84.760  1.00106.90           C  
ATOM   3195  C   LEU B 224    -275.112 210.620  83.540  1.00106.64           C  
ATOM   3196  O   LEU B 224    -275.674 211.447  82.829  1.00101.45           O  
ATOM   3197  CB  LEU B 224    -272.818 211.226  84.406  1.00118.77           C  
ATOM   3198  CG  LEU B 224    -272.340 212.677  84.326  1.00131.62           C  
ATOM   3199  CD1 LEU B 224    -272.820 213.462  85.530  1.00120.71           C  
ATOM   3200  CD2 LEU B 224    -270.825 212.713  84.256  1.00145.10           C  
ATOM   3201  N   ILE B 225    -275.188 209.318  83.287  1.00116.97           N  
ATOM   3202  CA  ILE B 225    -275.988 208.844  82.160  1.00118.09           C  
ATOM   3203  C   ILE B 225    -277.484 208.993  82.459  1.00115.91           C  
ATOM   3204  O   ILE B 225    -278.274 209.286  81.560  1.00120.99           O  
ATOM   3205  CB  ILE B 225    -275.675 207.370  81.798  1.00124.29           C  
ATOM   3206  CG1 ILE B 225    -276.362 206.982  80.492  1.00129.72           C  
ATOM   3207  CG2 ILE B 225    -276.117 206.413  82.895  1.00121.45           C  
ATOM   3208  CD1 ILE B 225    -275.966 205.618  79.999  1.00100.24           C  
ATOM   3209  N   ALA B 226    -277.870 208.800  83.721  1.00117.48           N  
ATOM   3210  CA  ALA B 226    -279.276 208.900  84.103  1.00124.72           C  
ATOM   3211  C   ALA B 226    -279.825 210.309  83.936  1.00133.45           C  
ATOM   3212  O   ALA B 226    -280.945 210.478  83.450  1.00138.58           O  
ATOM   3213  CB  ALA B 226    -279.481 208.430  85.531  1.00129.01           C  
ATOM   3214  N   VAL B 227    -279.053 211.322  84.334  1.00138.59           N  
ATOM   3215  CA  VAL B 227    -279.514 212.697  84.088  1.00148.49           C  
ATOM   3216  C   VAL B 227    -279.687 212.955  82.581  1.00140.00           C  
ATOM   3217  O   VAL B 227    -280.594 213.681  82.169  1.00132.23           O  
ATOM   3218  CB  VAL B 227    -278.583 213.762  84.727  1.00145.31           C  
ATOM   3219  CG1 VAL B 227    -277.159 213.582  84.294  1.00131.28           C  
ATOM   3220  CG2 VAL B 227    -279.074 215.173  84.406  1.00129.37           C  
ATOM   3221  N   GLY B 228    -278.843 212.334  81.762  1.00133.58           N  
ATOM   3222  CA  GLY B 228    -278.950 212.478  80.319  1.00122.91           C  
ATOM   3223  C   GLY B 228    -278.124 213.580  79.682  1.00141.15           C  
ATOM   3224  O   GLY B 228    -278.195 213.788  78.471  1.00153.47           O  
ATOM   3225  N   ILE B 229    -277.347 214.292  80.492  1.00145.03           N  
ATOM   3226  CA  ILE B 229    -276.476 215.347  79.986  1.00136.41           C  
ATOM   3227  C   ILE B 229    -275.383 214.733  79.115  1.00137.61           C  
ATOM   3228  O   ILE B 229    -274.932 215.331  78.138  1.00145.65           O  
ATOM   3229  CB  ILE B 229    -275.827 216.163  81.126  1.00105.16           C  
ATOM   3230  CG1 ILE B 229    -275.041 215.254  82.074  1.00 92.29           C  
ATOM   3231  CG2 ILE B 229    -276.880 216.973  81.870  1.00104.75           C  
ATOM   3232  CD1 ILE B 229    -274.295 215.990  83.161  1.00 79.73           C  
ATOM   3233  N   ILE B 230    -274.965 213.531  79.492  1.00127.15           N  
ATOM   3234  CA  ILE B 230    -273.939 212.779  78.787  1.00131.07           C  
ATOM   3235  C   ILE B 230    -274.554 211.478  78.277  1.00146.76           C  
ATOM   3236  O   ILE B 230    -275.223 210.760  79.021  1.00148.43           O  
ATOM   3237  CB  ILE B 230    -272.749 212.494  79.731  1.00128.26           C  
ATOM   3238  CG1 ILE B 230    -271.848 211.369  79.227  1.00130.56           C  
ATOM   3239  CG2 ILE B 230    -273.256 212.113  81.072  1.00130.88           C  
ATOM   3240  CD1 ILE B 230    -271.091 211.700  78.010  1.00109.58           C  
ATOM   3241  N   ASP B 231    -274.339 211.183  77.000  1.00148.97           N  
ATOM   3242  CA  ASP B 231    -274.871 209.961  76.415  1.00137.72           C  
ATOM   3243  C   ASP B 231    -274.058 208.765  76.886  1.00119.25           C  
ATOM   3244  O   ASP B 231    -273.019 208.930  77.522  1.00112.00           O  
ATOM   3245  CB  ASP B 231    -274.858 210.044  74.886  1.00136.04           C  
ATOM   3246  CG  ASP B 231    -275.166 211.440  74.372  1.00109.45           C  
ATOM   3247  OD1 ASP B 231    -276.327 211.881  74.503  1.00124.66           O  
ATOM   3248  OD2 ASP B 231    -274.249 212.090  73.826  1.00 95.16           O  
ATOM   3249  N   GLU B 232    -274.533 207.560  76.591  1.00119.17           N  
ATOM   3250  CA  GLU B 232    -273.796 206.358  76.966  1.00122.14           C  
ATOM   3251  C   GLU B 232    -272.529 206.235  76.125  1.00158.47           C  
ATOM   3252  O   GLU B 232    -271.545 205.626  76.543  1.00160.75           O  
ATOM   3253  CB  GLU B 232    -274.664 205.112  76.791  1.00 96.37           C  
ATOM   3254  N   ASP B 233    -272.574 206.827  74.935  1.00169.87           N  
ATOM   3255  CA  ASP B 233    -271.430 206.930  74.025  1.00149.76           C  
ATOM   3256  C   ASP B 233    -270.354 207.915  74.481  1.00157.63           C  
ATOM   3257  O   ASP B 233    -269.631 208.466  73.650  1.00153.47           O  
ATOM   3258  CB  ASP B 233    -271.906 207.317  72.624  1.00146.39           C  
ATOM   3259  N   LEU B 234    -270.218 208.089  75.792  1.00168.48           N  
ATOM   3260  CA  LEU B 234    -269.284 209.037  76.391  1.00156.61           C  
ATOM   3261  C   LEU B 234    -269.087 210.346  75.609  1.00150.70           C  
ATOM   3262  O   LEU B 234    -267.978 210.880  75.568  1.00143.68           O  
ATOM   3263  CB  LEU B 234    -267.903 208.371  76.516  1.00157.04           C  
ATOM   3264  CG  LEU B 234    -267.568 206.974  77.067  1.00157.32           C  
ATOM   3265  CD1 LEU B 234    -268.224 205.817  76.311  1.00166.79           C  
ATOM   3266  CD2 LEU B 234    -266.061 206.817  77.020  1.00153.51           C  
ATOM   3267  N   VAL B 235    -270.156 210.859  74.996  1.00134.42           N  
ATOM   3268  CA  VAL B 235    -270.104 212.146  74.297  1.00123.26           C  
ATOM   3269  C   VAL B 235    -270.717 213.272  75.128  1.00112.52           C  
ATOM   3270  O   VAL B 235    -271.887 213.193  75.502  1.00111.91           O  
ATOM   3271  CB  VAL B 235    -270.845 212.078  72.956  1.00108.67           C  
ATOM   3272  CG1 VAL B 235    -270.903 213.460  72.320  1.00 98.82           C  
ATOM   3273  CG2 VAL B 235    -270.144 211.120  72.032  1.00 82.98           C  
ATOM   3274  N   LEU B 236    -269.974 214.348  75.359  1.00100.79           N  
ATOM   3275  CA  LEU B 236    -270.495 215.425  76.194  1.00 98.24           C  
ATOM   3276  C   LEU B 236    -271.427 216.324  75.392  1.00105.39           C  
ATOM   3277  O   LEU B 236    -271.206 216.568  74.205  1.00114.63           O  
ATOM   3278  CB  LEU B 236    -269.369 216.257  76.821  1.00 94.56           C  
ATOM   3279  CG  LEU B 236    -268.296 215.584  77.686  1.00 86.53           C  
ATOM   3280  CD1 LEU B 236    -267.242 214.854  76.863  1.00107.91           C  
ATOM   3281  CD2 LEU B 236    -267.650 216.607  78.610  1.00 75.09           C  
ATOM   3282  N   ALA B 237    -272.476 216.802  76.051  1.00 83.90           N  
ATOM   3283  CA  ALA B 237    -273.454 217.675  75.419  1.00105.44           C  
ATOM   3284  C   ALA B 237    -272.801 218.978  74.983  1.00112.24           C  
ATOM   3285  O   ALA B 237    -271.868 219.460  75.626  1.00108.93           O  
ATOM   3286  CB  ALA B 237    -274.613 217.953  76.361  1.00117.59           C  
ATOM   3287  N   SER B 238    -273.290 219.533  73.879  1.00117.77           N  
ATOM   3288  CA  SER B 238    -272.771 220.787  73.350  1.00103.09           C  
ATOM   3289  C   SER B 238    -272.938 221.892  74.384  1.00 93.80           C  
ATOM   3290  O   SER B 238    -272.146 222.826  74.433  1.00 75.68           O  
ATOM   3291  CB  SER B 238    -273.474 221.165  72.046  1.00134.08           C  
ATOM   3292  OG  SER B 238    -273.175 222.500  71.678  1.00121.36           O  
ATOM   3293  N   ALA B 239    -273.983 221.783  75.197  1.00110.67           N  
ATOM   3294  CA  ALA B 239    -274.269 222.774  76.227  1.00 84.60           C  
ATOM   3295  C   ALA B 239    -273.115 222.887  77.220  1.00 67.11           C  
ATOM   3296  O   ALA B 239    -272.732 223.989  77.616  1.00 62.57           O  
ATOM   3297  CB  ALA B 239    -275.559 222.427  76.952  1.00 90.63           C  
ATOM   3298  N   VAL B 240    -272.564 221.743  77.609  1.00 72.93           N  
ATOM   3299  CA  VAL B 240    -271.474 221.699  78.578  1.00 82.22           C  
ATOM   3300  C   VAL B 240    -270.215 222.402  78.066  1.00 71.63           C  
ATOM   3301  O   VAL B 240    -269.668 223.273  78.739  1.00 68.68           O  
ATOM   3302  CB  VAL B 240    -271.130 220.238  78.944  1.00 85.04           C  
ATOM   3303  CG1 VAL B 240    -270.062 220.187  80.020  1.00100.97           C  
ATOM   3304  CG2 VAL B 240    -272.380 219.498  79.398  1.00 81.51           C  
ATOM   3305  N   VAL B 241    -269.770 222.037  76.867  1.00 71.59           N  
ATOM   3306  CA  VAL B 241    -268.562 222.620  76.285  1.00 84.16           C  
ATOM   3307  C   VAL B 241    -268.760 224.095  75.915  1.00 82.22           C  
ATOM   3308  O   VAL B 241    -267.882 224.929  76.152  1.00 91.39           O  
ATOM   3309  CB  VAL B 241    -268.089 221.817  75.045  1.00125.75           C  
ATOM   3310  CG1 VAL B 241    -269.241 221.549  74.089  1.00115.42           C  
ATOM   3311  CG2 VAL B 241    -266.938 222.528  74.343  1.00141.72           C  
ATOM   3312  N   ARG B 242    -269.920 224.411  75.344  1.00 78.28           N  
ATOM   3313  CA  ARG B 242    -270.247 225.780  74.954  1.00 73.75           C  
ATOM   3314  C   ARG B 242    -270.314 226.679  76.180  1.00 69.42           C  
ATOM   3315  O   ARG B 242    -269.973 227.854  76.112  1.00 68.03           O  
ATOM   3316  CB  ARG B 242    -271.570 225.834  74.188  1.00 73.39           C  
ATOM   3317  N   SER B 243    -270.806 226.146  77.291  1.00 68.90           N  
ATOM   3318  CA  SER B 243    -270.785 226.905  78.532  1.00 73.36           C  
ATOM   3319  C   SER B 243    -269.348 227.023  79.041  1.00 81.23           C  
ATOM   3320  O   SER B 243    -268.957 228.051  79.592  1.00 83.04           O  
ATOM   3321  CB  SER B 243    -271.676 226.253  79.589  1.00 75.82           C  
ATOM   3322  OG  SER B 243    -271.493 224.849  79.615  1.00 87.12           O  
ATOM   3323  N   ALA B 244    -268.570 225.959  78.853  1.00 73.14           N  
ATOM   3324  CA  ALA B 244    -267.181 225.922  79.310  1.00 83.06           C  
ATOM   3325  C   ALA B 244    -266.282 226.941  78.608  1.00 91.78           C  
ATOM   3326  O   ALA B 244    -265.316 227.437  79.201  1.00103.26           O  
ATOM   3327  CB  ALA B 244    -266.614 224.520  79.132  1.00 82.48           C  
ATOM   3328  N   GLU B 245    -266.596 227.248  77.350  1.00 76.08           N  
ATOM   3329  CA  GLU B 245    -265.803 228.210  76.588  1.00 73.76           C  
ATOM   3330  C   GLU B 245    -265.857 229.556  77.297  1.00 87.15           C  
ATOM   3331  O   GLU B 245    -264.891 230.303  77.290  1.00 98.60           O  
ATOM   3332  CB  GLU B 245    -266.280 228.333  75.133  1.00 83.40           C  
ATOM   3333  CG  GLU B 245    -267.564 229.114  74.929  1.00 95.94           C  
ATOM   3334  CD  GLU B 245    -267.805 229.491  73.482  1.00 59.90           C  
ATOM   3335  OE1 GLU B 245    -266.834 229.503  72.697  1.00 65.74           O  
ATOM   3336  OE2 GLU B 245    -268.969 229.775  73.129  1.00 58.60           O  
ATOM   3337  N   LYS B 246    -267.014 229.868  77.873  1.00 84.38           N  
ATOM   3338  CA  LYS B 246    -267.207 231.097  78.630  1.00111.77           C  
ATOM   3339  C   LYS B 246    -266.306 231.149  79.868  1.00129.52           C  
ATOM   3340  O   LYS B 246    -265.748 232.199  80.187  1.00123.16           O  
ATOM   3341  CB  LYS B 246    -268.675 231.251  79.026  1.00101.77           C  
ATOM   3342  N   TYR B 247    -266.179 230.024  80.571  1.00125.84           N  
ATOM   3343  CA  TYR B 247    -265.349 229.967  81.773  1.00101.60           C  
ATOM   3344  C   TYR B 247    -263.898 230.172  81.347  1.00103.72           C  
ATOM   3345  O   TYR B 247    -263.155 230.923  81.980  1.00112.24           O  
ATOM   3346  CB  TYR B 247    -265.534 228.629  82.511  1.00 95.48           C  
ATOM   3347  CG  TYR B 247    -264.614 228.383  83.705  1.00 95.87           C  
ATOM   3348  CD1 TYR B 247    -263.267 228.071  83.540  1.00102.32           C  
ATOM   3349  CD2 TYR B 247    -265.113 228.435  85.003  1.00 89.26           C  
ATOM   3350  CE1 TYR B 247    -262.443 227.844  84.633  1.00 91.91           C  
ATOM   3351  CE2 TYR B 247    -264.298 228.206  86.098  1.00 77.89           C  
ATOM   3352  CZ  TYR B 247    -262.965 227.911  85.908  1.00 79.30           C  
ATOM   3353  OH  TYR B 247    -262.154 227.683  86.998  1.00 87.23           O  
ATOM   3354  N   ARG B 248    -263.504 229.494  80.271  1.00 96.03           N  
ATOM   3355  CA  ARG B 248    -262.144 229.591  79.741  1.00 97.20           C  
ATOM   3356  C   ARG B 248    -261.803 231.005  79.255  1.00127.20           C  
ATOM   3357  O   ARG B 248    -260.687 231.486  79.440  1.00153.35           O  
ATOM   3358  CB  ARG B 248    -261.949 228.591  78.599  1.00 84.53           C  
ATOM   3359  N   ALA B 249    -262.780 231.652  78.630  1.00118.48           N  
ATOM   3360  CA  ALA B 249    -262.657 233.006  78.094  1.00125.11           C  
ATOM   3361  C   ALA B 249    -262.472 234.029  79.201  1.00115.08           C  
ATOM   3362  O   ALA B 249    -261.542 234.837  79.170  1.00113.63           O  
ATOM   3363  CB  ALA B 249    -263.875 233.354  77.255  1.00105.95           C  
ATOM   3364  N   LYS B 250    -263.376 233.996  80.172  1.00100.34           N  
ATOM   3365  CA  LYS B 250    -263.345 234.932  81.283  1.00 99.77           C  
ATOM   3366  C   LYS B 250    -262.138 234.626  82.161  1.00 96.48           C  
ATOM   3367  O   LYS B 250    -261.658 235.502  82.881  1.00 95.70           O  
ATOM   3368  CB  LYS B 250    -264.636 234.860  82.104  1.00103.58           C  
ATOM   3369  N   VAL B 251    -261.658 233.382  82.084  1.00 96.87           N  
ATOM   3370  CA  VAL B 251    -260.505 232.894  82.854  1.00100.00           C  
ATOM   3371  C   VAL B 251    -260.698 233.005  84.363  1.00102.84           C  
ATOM   3372  O   VAL B 251    -261.821 232.961  84.863  1.00 79.73           O  
ATOM   3373  CB  VAL B 251    -259.206 233.656  82.481  1.00 98.88           C  
ATOM   3374  CG1 VAL B 251    -257.989 233.013  83.132  1.00120.80           C  
ATOM   3375  CG2 VAL B 251    -259.036 233.726  80.972  1.00 85.53           C  
TER    3376      VAL B 251                                                      
ATOM   3377  N   GLU C   4    -307.698 181.736 123.303  1.00135.26           N  
ATOM   3378  CA  GLU C   4    -307.521 180.332 123.671  1.00141.43           C  
ATOM   3379  C   GLU C   4    -306.963 179.516 122.518  1.00144.18           C  
ATOM   3380  O   GLU C   4    -306.688 178.324 122.656  1.00133.54           O  
ATOM   3381  CB  GLU C   4    -308.850 179.737 124.123  1.00142.71           C  
ATOM   3382  N   ASN C   5    -306.841 180.178 121.375  1.00141.55           N  
ATOM   3383  CA  ASN C   5    -306.360 179.592 120.126  1.00134.35           C  
ATOM   3384  C   ASN C   5    -304.958 180.067 119.691  1.00118.79           C  
ATOM   3385  O   ASN C   5    -304.685 181.261 119.552  1.00113.37           O  
ATOM   3386  CB  ASN C   5    -307.446 179.813 119.074  1.00136.10           C  
ATOM   3387  CG  ASN C   5    -307.755 181.275 118.853  1.00131.02           C  
ATOM   3388  OD1 ASN C   5    -307.603 182.110 119.768  1.00127.38           O  
ATOM   3389  ND2 ASN C   5    -308.393 181.559 117.723  1.00122.87           N  
ATOM   3390  N   TYR C   6    -304.095 179.080 119.483  1.00110.35           N  
ATOM   3391  CA  TYR C   6    -302.676 179.247 119.219  1.00109.25           C  
ATOM   3392  C   TYR C   6    -302.490 179.600 117.745  1.00104.33           C  
ATOM   3393  O   TYR C   6    -301.580 180.346 117.343  1.00111.64           O  
ATOM   3394  CB  TYR C   6    -301.936 177.938 119.552  1.00126.62           C  
ATOM   3395  CG  TYR C   6    -302.422 177.268 120.834  1.00142.56           C  
ATOM   3396  CD1 TYR C   6    -303.615 176.538 120.851  1.00143.28           C  
ATOM   3397  CD2 TYR C   6    -301.692 177.338 122.010  1.00136.01           C  
ATOM   3398  CE1 TYR C   6    -304.072 175.927 122.001  1.00153.52           C  
ATOM   3399  CE2 TYR C   6    -302.144 176.725 123.171  1.00131.33           C  
ATOM   3400  CZ  TYR C   6    -303.333 176.020 123.158  1.00144.27           C  
ATOM   3401  OH  TYR C   6    -303.785 175.408 124.305  1.00136.61           O  
ATOM   3402  N   ARG C   7    -303.383 179.035 116.943  1.00122.35           N  
ATOM   3403  CA  ARG C   7    -303.336 179.157 115.492  1.00123.58           C  
ATOM   3404  C   ARG C   7    -303.401 180.580 114.929  1.00122.32           C  
ATOM   3405  O   ARG C   7    -302.637 180.898 114.017  1.00112.71           O  
ATOM   3406  CB  ARG C   7    -304.460 178.321 114.870  1.00111.56           C  
ATOM   3407  N   ASP C   8    -304.284 181.440 115.443  1.00131.73           N  
ATOM   3408  CA  ASP C   8    -304.357 182.794 114.883  1.00135.60           C  
ATOM   3409  C   ASP C   8    -303.101 183.590 115.092  1.00118.84           C  
ATOM   3410  O   ASP C   8    -302.705 184.294 114.197  1.00116.26           O  
ATOM   3411  CB  ASP C   8    -305.501 183.636 115.455  1.00131.23           C  
ATOM   3412  CG  ASP C   8    -306.800 182.895 115.554  1.00122.13           C  
ATOM   3413  OD1 ASP C   8    -307.063 182.022 114.704  1.00133.51           O  
ATOM   3414  OD2 ASP C   8    -307.594 183.252 116.456  1.00103.72           O  
ATOM   3415  N   ILE C   9    -302.484 183.504 116.265  1.00124.03           N  
ATOM   3416  CA  ILE C   9    -301.255 184.260 116.480  1.00123.78           C  
ATOM   3417  C   ILE C   9    -300.149 183.642 115.629  1.00120.10           C  
ATOM   3418  O   ILE C   9    -299.402 184.365 114.941  1.00124.90           O  
ATOM   3419  CB  ILE C   9    -300.880 184.350 118.003  1.00119.22           C  
ATOM   3420  CG1 ILE C   9    -300.542 182.991 118.626  1.00108.74           C  
ATOM   3421  CG2 ILE C   9    -302.019 184.983 118.784  1.00109.55           C  
ATOM   3422  CD1 ILE C   9    -299.075 182.599 118.567  1.00113.38           C  
ATOM   3423  N   ALA C  10    -300.128 182.308 115.594  1.00104.08           N  
ATOM   3424  CA  ALA C  10    -299.096 181.580 114.865  1.00 91.61           C  
ATOM   3425  C   ALA C  10    -299.101 181.972 113.395  1.00103.17           C  
ATOM   3426  O   ALA C  10    -298.050 182.218 112.805  1.00 89.26           O  
ATOM   3427  CB  ALA C  10    -299.296 180.081 115.016  1.00102.73           C  
ATOM   3428  N   LEU C  11    -300.289 182.035 112.807  1.00103.23           N  
ATOM   3429  CA  LEU C  11    -300.425 182.513 111.442  1.00116.41           C  
ATOM   3430  C   LEU C  11    -300.244 184.028 111.364  1.00120.11           C  
ATOM   3431  O   LEU C  11    -299.795 184.546 110.353  1.00125.69           O  
ATOM   3432  CB  LEU C  11    -301.787 182.114 110.868  1.00114.81           C  
ATOM   3433  N   ALA C  12    -300.570 184.727 112.447  1.00113.03           N  
ATOM   3434  CA  ALA C  12    -300.547 186.190 112.471  1.00 98.85           C  
ATOM   3435  C   ALA C  12    -299.155 186.747 112.310  1.00 97.44           C  
ATOM   3436  O   ALA C  12    -299.003 187.885 111.871  1.00110.43           O  
ATOM   3437  CB  ALA C  12    -301.163 186.733 113.756  1.00105.43           C  
ATOM   3438  N   PHE C  13    -298.139 185.979 112.689  1.00100.32           N  
ATOM   3439  CA  PHE C  13    -296.778 186.486 112.496  1.00119.43           C  
ATOM   3440  C   PHE C  13    -296.467 186.892 111.041  1.00130.82           C  
ATOM   3441  O   PHE C  13    -295.745 187.864 110.823  1.00129.90           O  
ATOM   3442  CB  PHE C  13    -295.744 185.459 112.976  1.00111.04           C  
ATOM   3443  CG  PHE C  13    -295.738 185.247 114.466  1.00124.79           C  
ATOM   3444  CD1 PHE C  13    -296.585 184.333 115.058  1.00133.24           C  
ATOM   3445  CD2 PHE C  13    -294.871 185.966 115.274  1.00140.35           C  
ATOM   3446  CE1 PHE C  13    -296.586 184.148 116.428  1.00137.38           C  
ATOM   3447  CE2 PHE C  13    -294.859 185.779 116.645  1.00136.32           C  
ATOM   3448  CZ  PHE C  13    -295.718 184.868 117.222  1.00129.22           C  
ATOM   3449  N   LEU C  14    -296.980 186.132 110.069  1.00128.61           N  
ATOM   3450  CA  LEU C  14    -296.860 186.427 108.623  1.00119.65           C  
ATOM   3451  C   LEU C  14    -296.741 187.899 108.221  1.00120.50           C  
ATOM   3452  O   LEU C  14    -295.774 188.287 107.564  1.00123.99           O  
ATOM   3453  CB  LEU C  14    -298.000 185.767 107.818  1.00116.91           C  
ATOM   3454  CG  LEU C  14    -299.496 186.087 107.756  1.00131.68           C  
ATOM   3455  CD1 LEU C  14    -299.787 187.231 106.810  1.00156.56           C  
ATOM   3456  CD2 LEU C  14    -300.246 184.848 107.295  1.00128.10           C  
ATOM   3457  N   ASP C  15    -297.710 188.718 108.619  1.00121.83           N  
ATOM   3458  CA  ASP C  15    -297.771 190.091 108.130  1.00148.09           C  
ATOM   3459  C   ASP C  15    -296.846 191.049 108.871  1.00166.23           C  
ATOM   3460  O   ASP C  15    -297.158 192.225 109.057  1.00168.27           O  
ATOM   3461  CB  ASP C  15    -299.218 190.596 108.206  1.00142.38           C  
ATOM   3462  CG  ASP C  15    -299.854 190.362 109.570  1.00134.31           C  
ATOM   3463  OD1 ASP C  15    -299.121 190.313 110.580  1.00125.01           O  
ATOM   3464  OD2 ASP C  15    -301.093 190.214 109.629  1.00131.00           O  
ATOM   3465  N   GLU C  16    -295.707 190.518 109.301  1.00166.90           N  
ATOM   3466  CA  GLU C  16    -294.663 191.301 109.941  1.00158.38           C  
ATOM   3467  C   GLU C  16    -293.917 192.138 108.902  1.00185.98           C  
ATOM   3468  O   GLU C  16    -293.513 191.626 107.857  1.00190.19           O  
ATOM   3469  CB  GLU C  16    -293.692 190.395 110.691  1.00130.12           C  
ATOM   3470  N   SER C  17    -293.736 193.420 109.193  1.00193.28           N  
ATOM   3471  CA  SER C  17    -293.000 194.331 108.316  1.00188.92           C  
ATOM   3472  C   SER C  17    -291.498 194.054 108.373  1.00194.02           C  
ATOM   3473  O   SER C  17    -290.868 194.245 109.412  1.00207.01           O  
ATOM   3474  CB  SER C  17    -293.283 195.785 108.693  1.00180.75           C  
ATOM   3475  N   ALA C  18    -290.924 193.603 107.260  1.00193.78           N  
ATOM   3476  CA  ALA C  18    -289.509 193.242 107.238  1.00193.87           C  
ATOM   3477  C   ALA C  18    -288.652 194.208 106.423  1.00198.06           C  
ATOM   3478  O   ALA C  18    -288.958 194.537 105.277  1.00187.57           O  
ATOM   3479  CB  ALA C  18    -289.341 191.829 106.707  1.00140.81           C  
ATOM   3480  N   ASP C  19    -287.569 194.653 107.053  1.00204.75           N  
ATOM   3481  CA  ASP C  19    -286.618 195.591 106.472  1.00181.83           C  
ATOM   3482  C   ASP C  19    -285.239 194.944 106.421  1.00147.67           C  
ATOM   3483  O   ASP C  19    -284.810 194.314 107.386  1.00131.23           O  
ATOM   3484  CB  ASP C  19    -286.573 196.894 107.274  1.00195.46           C  
ATOM   3485  N   SER C  20    -284.564 195.082 105.285  1.00137.32           N  
ATOM   3486  CA  SER C  20    -283.245 194.491 105.084  1.00121.51           C  
ATOM   3487  C   SER C  20    -282.260 194.928 106.163  1.00122.93           C  
ATOM   3488  O   SER C  20    -281.617 194.100 106.823  1.00118.66           O  
ATOM   3489  CB  SER C  20    -282.698 194.880 103.708  1.00124.33           C  
ATOM   3490  OG  SER C  20    -282.439 196.272 103.632  1.00137.91           O  
ATOM   3491  N   GLY C  21    -282.169 196.238 106.350  1.00136.13           N  
ATOM   3492  CA  GLY C  21    -281.197 196.822 107.249  1.00119.01           C  
ATOM   3493  C   GLY C  21    -281.240 196.349 108.688  1.00111.35           C  
ATOM   3494  O   GLY C  21    -280.189 196.201 109.304  1.00103.45           O  
ATOM   3495  N   THR C  22    -282.424 196.075 109.229  1.00128.27           N  
ATOM   3496  CA  THR C  22    -282.478 195.712 110.641  1.00137.39           C  
ATOM   3497  C   THR C  22    -282.050 194.268 110.927  1.00131.82           C  
ATOM   3498  O   THR C  22    -281.298 194.018 111.884  1.00126.12           O  
ATOM   3499  CB  THR C  22    -283.909 195.942 111.214  1.00130.56           C  
ATOM   3500  OG1 THR C  22    -283.940 195.606 112.607  1.00131.96           O  
ATOM   3501  CG2 THR C  22    -284.963 195.129 110.461  1.00102.98           C  
ATOM   3502  N   ILE C  23    -282.462 193.327 110.080  1.00124.95           N  
ATOM   3503  CA  ILE C  23    -281.990 191.958 110.229  1.00111.35           C  
ATOM   3504  C   ILE C  23    -280.522 191.822 109.827  1.00112.23           C  
ATOM   3505  O   ILE C  23    -279.815 191.023 110.418  1.00113.11           O  
ATOM   3506  CB  ILE C  23    -282.901 190.934 109.476  1.00113.23           C  
ATOM   3507  CG1 ILE C  23    -283.195 191.356 108.034  1.00130.15           C  
ATOM   3508  CG2 ILE C  23    -284.234 190.794 110.201  1.00114.82           C  
ATOM   3509  CD1 ILE C  23    -282.128 190.996 107.030  1.00131.41           C  
ATOM   3510  N   ASN C  24    -280.055 192.578 108.834  1.00128.03           N  
ATOM   3511  CA  ASN C  24    -278.632 192.497 108.491  1.00133.63           C  
ATOM   3512  C   ASN C  24    -277.745 193.086 109.593  1.00121.53           C  
ATOM   3513  O   ASN C  24    -276.733 192.480 110.019  1.00113.80           O  
ATOM   3514  CB  ASN C  24    -278.344 193.216 107.169  1.00145.91           C  
ATOM   3515  CG  ASN C  24    -279.068 192.596 105.989  1.00127.32           C  
ATOM   3516  OD1 ASN C  24    -279.602 193.302 105.133  1.00137.97           O  
ATOM   3517  ND2 ASN C  24    -279.082 191.270 105.934  1.00113.90           N  
ATOM   3518  N   ALA C  25    -278.181 194.235 110.109  1.00116.31           N  
ATOM   3519  CA  ALA C  25    -277.431 194.930 111.143  1.00124.90           C  
ATOM   3520  C   ALA C  25    -277.374 194.080 112.395  1.00114.52           C  
ATOM   3521  O   ALA C  25    -276.317 193.964 113.014  1.00116.87           O  
ATOM   3522  CB  ALA C  25    -278.043 196.289 111.447  1.00152.63           C  
ATOM   3523  N   TRP C  26    -278.505 193.498 112.790  1.00111.63           N  
ATOM   3524  CA  TRP C  26    -278.460 192.617 113.950  1.00119.14           C  
ATOM   3525  C   TRP C  26    -277.714 191.305 113.689  1.00122.19           C  
ATOM   3526  O   TRP C  26    -277.040 190.791 114.581  1.00132.51           O  
ATOM   3527  CB  TRP C  26    -279.859 192.289 114.465  1.00107.73           C  
ATOM   3528  CG  TRP C  26    -280.583 193.439 115.076  1.00 99.97           C  
ATOM   3529  CD1 TRP C  26    -280.207 194.751 115.072  1.00103.76           C  
ATOM   3530  CD2 TRP C  26    -281.758 193.362 115.885  1.00117.07           C  
ATOM   3531  NE1 TRP C  26    -281.116 195.505 115.776  1.00115.61           N  
ATOM   3532  CE2 TRP C  26    -282.075 194.671 116.293  1.00120.39           C  
ATOM   3533  CE3 TRP C  26    -282.590 192.311 116.285  1.00128.49           C  
ATOM   3534  CZ2 TRP C  26    -283.186 194.960 117.081  1.00131.41           C  
ATOM   3535  CZ3 TRP C  26    -283.691 192.598 117.065  1.00134.05           C  
ATOM   3536  CH2 TRP C  26    -283.980 193.910 117.455  1.00137.28           C  
ATOM   3537  N   VAL C  27    -277.833 190.758 112.479  1.00117.39           N  
ATOM   3538  CA  VAL C  27    -277.268 189.435 112.204  1.00132.97           C  
ATOM   3539  C   VAL C  27    -275.754 189.479 112.122  1.00127.00           C  
ATOM   3540  O   VAL C  27    -275.094 188.447 112.253  1.00113.19           O  
ATOM   3541  CB  VAL C  27    -277.804 188.812 110.893  1.00149.57           C  
ATOM   3542  CG1 VAL C  27    -277.118 189.423 109.684  1.00134.92           C  
ATOM   3543  CG2 VAL C  27    -277.622 187.299 110.905  1.00155.01           C  
ATOM   3544  N   ASN C  28    -275.181 190.666 111.954  1.00131.22           N  
ATOM   3545  CA  ASN C  28    -273.728 190.690 111.875  1.00129.35           C  
ATOM   3546  C   ASN C  28    -273.123 190.653 113.271  1.00109.37           C  
ATOM   3547  O   ASN C  28    -272.153 189.934 113.517  1.00133.47           O  
ATOM   3548  CB  ASN C  28    -273.225 191.912 111.117  1.00142.42           C  
ATOM   3549  CG  ASN C  28    -271.712 192.008 111.123  1.00139.80           C  
ATOM   3550  OD1 ASN C  28    -271.114 192.570 112.042  1.00129.84           O  
ATOM   3551  ND2 ASN C  28    -271.084 191.430 110.112  1.00148.25           N  
ATOM   3552  N   GLU C  29    -273.688 191.434 114.184  1.00102.35           N  
ATOM   3553  CA  GLU C  29    -273.242 191.417 115.572  1.00116.00           C  
ATOM   3554  C   GLU C  29    -273.711 190.172 116.336  1.00132.97           C  
ATOM   3555  O   GLU C  29    -273.555 190.090 117.547  1.00139.52           O  
ATOM   3556  CB  GLU C  29    -273.695 192.685 116.287  1.00125.88           C  
ATOM   3557  CG  GLU C  29    -272.613 193.293 117.158  1.00115.90           C  
ATOM   3558  CD  GLU C  29    -272.702 194.800 117.211  1.00121.87           C  
ATOM   3559  OE1 GLU C  29    -272.275 195.454 116.237  1.00119.83           O  
ATOM   3560  OE2 GLU C  29    -273.211 195.329 118.220  1.00158.96           O  
ATOM   3561  N   PHE C  30    -274.403 189.262 115.663  1.00130.40           N  
ATOM   3562  CA  PHE C  30    -274.685 187.945 116.246  1.00117.97           C  
ATOM   3563  C   PHE C  30    -273.540 186.946 116.059  1.00119.12           C  
ATOM   3564  O   PHE C  30    -273.514 185.907 116.718  1.00120.89           O  
ATOM   3565  CB  PHE C  30    -275.975 187.333 115.694  1.00118.69           C  
ATOM   3566  CG  PHE C  30    -277.224 188.034 116.133  1.00122.40           C  
ATOM   3567  CD1 PHE C  30    -277.205 188.917 117.200  1.00134.54           C  
ATOM   3568  CD2 PHE C  30    -278.434 187.756 115.519  1.00125.81           C  
ATOM   3569  CE1 PHE C  30    -278.364 189.541 117.618  1.00171.48           C  
ATOM   3570  CE2 PHE C  30    -279.594 188.376 115.932  1.00120.40           C  
ATOM   3571  CZ  PHE C  30    -279.559 189.270 116.983  1.00154.10           C  
ATOM   3572  N   ALA C  31    -272.598 187.259 115.170  1.00127.81           N  
ATOM   3573  CA  ALA C  31    -271.521 186.327 114.802  1.00117.37           C  
ATOM   3574  C   ALA C  31    -270.601 185.843 115.938  1.00131.44           C  
ATOM   3575  O   ALA C  31    -269.444 185.499 115.693  1.00127.91           O  
ATOM   3576  CB  ALA C  31    -270.675 186.949 113.698  1.00107.84           C  
ATOM   3577  N   TYR C  32    -271.132 185.838 117.161  1.00142.84           N  
ATOM   3578  CA  TYR C  32    -270.535 185.206 118.348  1.00132.82           C  
ATOM   3579  C   TYR C  32    -269.332 185.874 119.009  1.00137.17           C  
ATOM   3580  O   TYR C  32    -269.087 187.060 118.838  1.00138.81           O  
ATOM   3581  CB  TYR C  32    -270.170 183.763 118.013  1.00119.07           C  
ATOM   3582  CG  TYR C  32    -271.382 182.932 117.697  1.00135.07           C  
ATOM   3583  CD1 TYR C  32    -272.623 183.266 118.221  1.00131.73           C  
ATOM   3584  CD2 TYR C  32    -271.291 181.816 116.883  1.00144.56           C  
ATOM   3585  CE1 TYR C  32    -273.739 182.513 117.941  1.00134.19           C  
ATOM   3586  CE2 TYR C  32    -272.401 181.054 116.596  1.00154.97           C  
ATOM   3587  CZ  TYR C  32    -273.624 181.406 117.127  1.00151.48           C  
ATOM   3588  OH  TYR C  32    -274.733 180.644 116.843  1.00153.09           O  
ATOM   3589  N   GLN C  33    -268.614 185.104 119.820  1.00148.01           N  
ATOM   3590  CA  GLN C  33    -267.508 185.660 120.591  1.00163.44           C  
ATOM   3591  C   GLN C  33    -266.229 184.809 120.597  1.00158.29           C  
ATOM   3592  O   GLN C  33    -265.468 184.822 121.554  1.00159.93           O  
ATOM   3593  CB  GLN C  33    -268.003 185.932 122.027  1.00161.91           C  
ATOM   3594  CG  GLN C  33    -267.086 186.765 122.932  1.00158.64           C  
ATOM   3595  CD  GLN C  33    -266.491 187.956 122.233  1.00154.21           C  
ATOM   3596  OE1 GLN C  33    -267.024 188.434 121.238  1.00160.13           O  
ATOM   3597  NE2 GLN C  33    -265.363 188.438 122.742  1.00138.16           N  
ATOM   3598  N   GLY C  34    -266.010 184.039 119.541  1.00150.06           N  
ATOM   3599  CA  GLY C  34    -264.838 183.185 119.469  1.00141.39           C  
ATOM   3600  C   GLY C  34    -263.498 183.886 119.537  1.00129.60           C  
ATOM   3601  O   GLY C  34    -262.576 183.417 120.203  1.00135.55           O  
ATOM   3602  N   PHE C  35    -263.391 185.023 118.855  1.00124.35           N  
ATOM   3603  CA  PHE C  35    -262.119 185.735 118.756  1.00132.25           C  
ATOM   3604  C   PHE C  35    -262.292 187.251 118.630  1.00108.80           C  
ATOM   3605  O   PHE C  35    -262.777 187.745 117.612  1.00 99.71           O  
ATOM   3606  CB  PHE C  35    -261.308 185.224 117.550  1.00137.00           C  
ATOM   3607  CG  PHE C  35    -261.111 183.727 117.521  1.00124.25           C  
ATOM   3608  CD1 PHE C  35    -262.077 182.891 116.974  1.00 97.00           C  
ATOM   3609  CD2 PHE C  35    -259.946 183.160 118.006  1.00139.36           C  
ATOM   3610  CE1 PHE C  35    -261.899 181.524 116.946  1.00 89.55           C  
ATOM   3611  CE2 PHE C  35    -259.759 181.791 117.975  1.00139.38           C  
ATOM   3612  CZ  PHE C  35    -260.737 180.973 117.442  1.00112.68           C  
ATOM   3613  N   ASP C  36    -261.896 187.981 119.669  1.00114.72           N  
ATOM   3614  CA  ASP C  36    -261.916 189.443 119.643  1.00118.02           C  
ATOM   3615  C   ASP C  36    -260.528 190.072 119.543  1.00124.89           C  
ATOM   3616  O   ASP C  36    -259.722 189.940 120.459  1.00120.17           O  
ATOM   3617  CB  ASP C  36    -262.627 189.976 120.896  1.00116.96           C  
ATOM   3618  CG  ASP C  36    -262.620 191.500 120.983  1.00112.46           C  
ATOM   3619  OD1 ASP C  36    -261.548 192.080 121.249  1.00114.86           O  
ATOM   3620  OD2 ASP C  36    -263.679 192.127 120.803  1.00111.46           O  
ATOM   3621  N   PRO C  37    -260.258 190.777 118.435  1.00128.24           N  
ATOM   3622  CA  PRO C  37    -259.034 191.560 118.230  1.00113.86           C  
ATOM   3623  C   PRO C  37    -258.805 192.617 119.310  1.00106.88           C  
ATOM   3624  O   PRO C  37    -257.709 192.710 119.862  1.00 96.71           O  
ATOM   3625  CB  PRO C  37    -259.266 192.232 116.872  1.00105.23           C  
ATOM   3626  CG  PRO C  37    -260.234 191.355 116.162  1.00113.95           C  
ATOM   3627  CD  PRO C  37    -260.956 190.506 117.168  1.00120.11           C  
ATOM   3628  N   LYS C  38    -259.845 193.394 119.602  1.00109.68           N  
ATOM   3629  CA  LYS C  38    -259.760 194.539 120.513  1.00115.59           C  
ATOM   3630  C   LYS C  38    -259.340 194.189 121.944  1.00127.10           C  
ATOM   3631  O   LYS C  38    -258.588 194.937 122.568  1.00123.85           O  
ATOM   3632  CB  LYS C  38    -261.106 195.267 120.547  1.00 94.81           C  
ATOM   3633  N   ARG C  39    -259.839 193.072 122.466  1.00108.84           N  
ATOM   3634  CA  ARG C  39    -259.473 192.614 123.806  1.00100.37           C  
ATOM   3635  C   ARG C  39    -257.970 192.362 123.887  1.00109.22           C  
ATOM   3636  O   ARG C  39    -257.289 192.773 124.846  1.00138.71           O  
ATOM   3637  CB  ARG C  39    -260.246 191.346 124.174  1.00102.83           C  
ATOM   3638  N   ILE C  40    -257.464 191.697 122.854  1.00107.11           N  
ATOM   3639  CA  ILE C  40    -256.059 191.336 122.773  1.00127.97           C  
ATOM   3640  C   ILE C  40    -255.136 192.534 122.860  1.00117.20           C  
ATOM   3641  O   ILE C  40    -254.167 192.502 123.596  1.00116.52           O  
ATOM   3642  CB  ILE C  40    -255.732 190.600 121.462  1.00145.66           C  
ATOM   3643  CG1 ILE C  40    -256.802 189.557 121.142  1.00134.12           C  
ATOM   3644  CG2 ILE C  40    -254.370 189.956 121.556  1.00135.64           C  
ATOM   3645  CD1 ILE C  40    -256.866 188.411 122.124  1.00103.04           C  
ATOM   3646  N   VAL C  41    -255.439 193.596 122.124  1.00114.25           N  
ATOM   3647  CA  VAL C  41    -254.588 194.779 122.168  1.00110.98           C  
ATOM   3648  C   VAL C  41    -254.537 195.368 123.585  1.00114.84           C  
ATOM   3649  O   VAL C  41    -253.474 195.798 124.030  1.00103.68           O  
ATOM   3650  CB  VAL C  41    -255.035 195.842 121.119  1.00131.18           C  
ATOM   3651  CG1 VAL C  41    -255.534 195.164 119.847  1.00122.39           C  
ATOM   3652  CG2 VAL C  41    -256.063 196.822 121.673  1.00116.52           C  
ATOM   3653  N   GLN C  42    -255.660 195.369 124.301  1.00131.48           N  
ATOM   3654  CA  GLN C  42    -255.681 195.924 125.650  1.00131.24           C  
ATOM   3655  C   GLN C  42    -254.843 195.083 126.612  1.00111.18           C  
ATOM   3656  O   GLN C  42    -253.990 195.611 127.340  1.00 99.59           O  
ATOM   3657  CB  GLN C  42    -257.120 196.030 126.163  1.00120.73           C  
ATOM   3658  N   LEU C  43    -255.063 193.770 126.593  1.00124.19           N  
ATOM   3659  CA  LEU C  43    -254.339 192.891 127.517  1.00128.63           C  
ATOM   3660  C   LEU C  43    -252.844 192.790 127.193  1.00117.16           C  
ATOM   3661  O   LEU C  43    -252.009 192.814 128.096  1.00101.05           O  
ATOM   3662  CB  LEU C  43    -254.982 191.503 127.553  1.00142.14           C  
ATOM   3663  CG  LEU C  43    -256.510 191.507 127.665  1.00128.74           C  
ATOM   3664  CD1 LEU C  43    -257.047 190.103 127.878  1.00 99.52           C  
ATOM   3665  CD2 LEU C  43    -256.960 192.421 128.798  1.00144.71           C  
ATOM   3666  N   VAL C  44    -252.512 192.673 125.912  1.00124.20           N  
ATOM   3667  CA  VAL C  44    -251.118 192.660 125.473  1.00117.85           C  
ATOM   3668  C   VAL C  44    -250.437 193.977 125.819  1.00115.10           C  
ATOM   3669  O   VAL C  44    -249.279 193.986 126.228  1.00132.78           O  
ATOM   3670  CB  VAL C  44    -250.983 192.387 123.954  1.00114.17           C  
ATOM   3671  CG1 VAL C  44    -249.536 192.527 123.498  1.00109.07           C  
ATOM   3672  CG2 VAL C  44    -251.525 191.007 123.608  1.00 99.80           C  
ATOM   3673  N   LYS C  45    -251.147 195.090 125.651  1.00 97.19           N  
ATOM   3674  CA  LYS C  45    -250.571 196.385 125.996  1.00120.17           C  
ATOM   3675  C   LYS C  45    -250.279 196.460 127.490  1.00131.02           C  
ATOM   3676  O   LYS C  45    -249.211 196.919 127.894  1.00133.87           O  
ATOM   3677  CB  LYS C  45    -251.500 197.530 125.590  1.00113.07           C  
ATOM   3678  N   GLU C  46    -251.214 195.982 128.307  1.00108.30           N  
ATOM   3679  CA  GLU C  46    -251.015 195.994 129.755  1.00105.67           C  
ATOM   3680  C   GLU C  46    -249.839 195.109 130.170  1.00115.21           C  
ATOM   3681  O   GLU C  46    -248.995 195.511 130.979  1.00 97.36           O  
ATOM   3682  CB  GLU C  46    -252.287 195.540 130.472  1.00120.30           C  
ATOM   3683  N   ARG C  47    -249.780 193.914 129.592  1.00136.85           N  
ATOM   3684  CA  ARG C  47    -248.717 192.961 129.886  1.00130.23           C  
ATOM   3685  C   ARG C  47    -247.345 193.493 129.481  1.00135.35           C  
ATOM   3686  O   ARG C  47    -246.390 193.428 130.255  1.00141.69           O  
ATOM   3687  CB  ARG C  47    -248.993 191.634 129.176  1.00 95.13           C  
ATOM   3688  N   GLY C  48    -247.256 194.014 128.262  1.00137.75           N  
ATOM   3689  CA  GLY C  48    -246.018 194.562 127.742  1.00120.86           C  
ATOM   3690  C   GLY C  48    -245.540 195.787 128.496  1.00119.95           C  
ATOM   3691  O   GLY C  48    -244.343 195.945 128.730  1.00100.73           O  
ATOM   3692  N   THR C  49    -246.471 196.661 128.869  1.00118.98           N  
ATOM   3693  CA  THR C  49    -246.132 197.840 129.661  1.00118.89           C  
ATOM   3694  C   THR C  49    -245.634 197.465 131.051  1.00108.77           C  
ATOM   3695  O   THR C  49    -244.629 197.997 131.524  1.00108.47           O  
ATOM   3696  CB  THR C  49    -247.329 198.798 129.813  1.00124.09           C  
ATOM   3697  OG1 THR C  49    -248.491 198.057 130.209  1.00117.93           O  
ATOM   3698  CG2 THR C  49    -247.609 199.520 128.504  1.00111.48           C  
ATOM   3699  N   ALA C  50    -246.345 196.549 131.701  1.00103.31           N  
ATOM   3700  CA  ALA C  50    -245.985 196.125 133.050  1.00106.03           C  
ATOM   3701  C   ALA C  50    -244.624 195.427 133.083  1.00115.07           C  
ATOM   3702  O   ALA C  50    -243.808 195.683 133.968  1.00 99.88           O  
ATOM   3703  CB  ALA C  50    -247.062 195.221 133.612  1.00101.45           C  
ATOM   3704  N   LYS C  51    -244.384 194.549 132.115  1.00112.06           N  
ATOM   3705  CA  LYS C  51    -243.102 193.862 132.005  1.00 84.07           C  
ATOM   3706  C   LYS C  51    -242.062 194.813 131.424  1.00 91.63           C  
ATOM   3707  O   LYS C  51    -242.406 195.729 130.679  1.00 84.75           O  
ATOM   3708  CB  LYS C  51    -243.227 192.607 131.140  1.00 86.93           C  
ATOM   3709  N   GLY C  52    -240.793 194.605 131.760  1.00102.23           N  
ATOM   3710  CA  GLY C  52    -239.750 195.480 131.256  1.00 97.08           C  
ATOM   3711  C   GLY C  52    -239.252 195.068 129.885  1.00 82.12           C  
ATOM   3712  O   GLY C  52    -238.067 194.799 129.690  1.00 85.19           O  
ATOM   3713  N   ARG C  53    -240.174 195.026 128.930  1.00 95.92           N  
ATOM   3714  CA  ARG C  53    -239.850 194.720 127.544  1.00 98.43           C  
ATOM   3715  C   ARG C  53    -240.841 195.428 126.631  1.00 90.94           C  
ATOM   3716  O   ARG C  53    -241.945 195.771 127.054  1.00 89.62           O  
ATOM   3717  CB  ARG C  53    -239.872 193.211 127.297  1.00 99.42           C  
ATOM   3718  N   ASP C  54    -240.454 195.644 125.379  1.00 96.43           N  
ATOM   3719  CA  ASP C  54    -241.320 196.352 124.448  1.00103.49           C  
ATOM   3720  C   ASP C  54    -242.284 195.365 123.799  1.00 96.72           C  
ATOM   3721  O   ASP C  54    -241.859 194.369 123.211  1.00 93.22           O  
ATOM   3722  CB  ASP C  54    -240.478 197.089 123.400  1.00107.30           C  
ATOM   3723  CG  ASP C  54    -241.313 197.703 122.293  1.00 94.67           C  
ATOM   3724  OD1 ASP C  54    -241.821 196.950 121.439  1.00100.95           O  
ATOM   3725  OD2 ASP C  54    -241.467 198.942 122.280  1.00100.04           O  
ATOM   3726  N   TRP C  55    -243.581 195.642 123.913  1.00124.04           N  
ATOM   3727  CA  TRP C  55    -244.595 194.731 123.399  1.00119.55           C  
ATOM   3728  C   TRP C  55    -244.487 194.639 121.882  1.00105.42           C  
ATOM   3729  O   TRP C  55    -244.650 193.570 121.328  1.00111.67           O  
ATOM   3730  CB  TRP C  55    -246.008 195.144 123.826  1.00107.47           C  
ATOM   3731  CG  TRP C  55    -246.442 196.499 123.386  1.00103.28           C  
ATOM   3732  CD1 TRP C  55    -247.342 196.789 122.403  1.00106.02           C  
ATOM   3733  CD2 TRP C  55    -246.013 197.756 123.920  1.00118.36           C  
ATOM   3734  NE1 TRP C  55    -247.496 198.147 122.287  1.00118.03           N  
ATOM   3735  CE2 TRP C  55    -246.689 198.765 123.207  1.00121.31           C  
ATOM   3736  CE3 TRP C  55    -245.119 198.128 124.930  1.00134.05           C  
ATOM   3737  CZ2 TRP C  55    -246.501 200.119 123.470  1.00144.89           C  
ATOM   3738  CZ3 TRP C  55    -244.932 199.471 125.188  1.00132.41           C  
ATOM   3739  CH2 TRP C  55    -245.620 200.451 124.462  1.00149.98           C  
ATOM   3740  N   LYS C  56    -244.278 195.769 121.214  1.00100.02           N  
ATOM   3741  CA  LYS C  56    -244.181 195.793 119.753  1.00 96.30           C  
ATOM   3742  C   LYS C  56    -242.997 194.962 119.228  1.00 87.60           C  
ATOM   3743  O   LYS C  56    -243.124 194.198 118.263  1.00 89.95           O  
ATOM   3744  CB  LYS C  56    -244.071 197.234 119.251  1.00116.98           C  
ATOM   3745  N   LYS C  57    -241.838 195.122 119.859  1.00 87.32           N  
ATOM   3746  CA  LYS C  57    -240.648 194.394 119.433  1.00 95.17           C  
ATOM   3747  C   LYS C  57    -240.858 192.892 119.597  1.00109.09           C  
ATOM   3748  O   LYS C  57    -240.543 192.105 118.705  1.00121.57           O  
ATOM   3749  CB  LYS C  57    -239.425 194.849 120.233  1.00101.23           C  
ATOM   3750  CG  LYS C  57    -238.092 194.507 119.584  1.00106.21           C  
ATOM   3751  CD  LYS C  57    -236.949 194.557 120.586  1.00109.29           C  
ATOM   3752  CE  LYS C  57    -236.792 193.227 121.302  1.00127.46           C  
ATOM   3753  NZ  LYS C  57    -235.660 192.442 120.742  1.00133.27           N  
ATOM   3754  N   ASP C  58    -241.400 192.511 120.749  1.00106.97           N  
ATOM   3755  CA  ASP C  58    -241.724 191.121 121.050  1.00103.36           C  
ATOM   3756  C   ASP C  58    -242.757 190.550 120.080  1.00 89.42           C  
ATOM   3757  O   ASP C  58    -242.580 189.459 119.529  1.00 78.39           O  
ATOM   3758  CB  ASP C  58    -242.234 190.999 122.487  1.00 84.66           C  
ATOM   3759  N   VAL C  59    -243.836 191.304 119.891  1.00110.14           N  
ATOM   3760  CA  VAL C  59    -244.956 190.908 119.050  1.00110.76           C  
ATOM   3761  C   VAL C  59    -244.442 190.637 117.645  1.00103.09           C  
ATOM   3762  O   VAL C  59    -244.865 189.671 117.028  1.00113.46           O  
ATOM   3763  CB  VAL C  59    -246.122 191.963 119.050  1.00112.72           C  
ATOM   3764  CG1 VAL C  59    -245.848 193.159 118.173  1.00106.94           C  
ATOM   3765  CG2 VAL C  59    -247.406 191.326 118.612  1.00 93.83           C  
ATOM   3766  N   LYS C  60    -243.536 191.473 117.140  1.00 82.82           N  
ATOM   3767  CA  LYS C  60    -243.011 191.267 115.794  1.00 74.99           C  
ATOM   3768  C   LYS C  60    -242.416 189.863 115.650  1.00 76.01           C  
ATOM   3769  O   LYS C  60    -242.709 189.129 114.690  1.00 76.90           O  
ATOM   3770  CB  LYS C  60    -241.947 192.317 115.487  1.00 81.49           C  
ATOM   3771  N   MET C  61    -241.626 189.483 116.648  1.00 93.73           N  
ATOM   3772  CA  MET C  61    -241.020 188.161 116.706  1.00 97.62           C  
ATOM   3773  C   MET C  61    -242.093 187.082 116.788  1.00 80.67           C  
ATOM   3774  O   MET C  61    -241.988 186.037 116.144  1.00 80.95           O  
ATOM   3775  CB  MET C  61    -240.070 188.059 117.901  1.00 97.90           C  
ATOM   3776  N   MET C  62    -243.116 187.330 117.602  1.00 83.54           N  
ATOM   3777  CA  MET C  62    -244.189 186.360 117.785  1.00 94.85           C  
ATOM   3778  C   MET C  62    -244.952 186.091 116.485  1.00 75.22           C  
ATOM   3779  O   MET C  62    -245.285 184.948 116.190  1.00 73.18           O  
ATOM   3780  CB  MET C  62    -245.153 186.836 118.873  1.00100.64           C  
ATOM   3781  N   ILE C  63    -245.240 187.147 115.727  1.00 76.31           N  
ATOM   3782  CA  ILE C  63    -245.903 187.017 114.428  1.00 83.57           C  
ATOM   3783  C   ILE C  63    -245.051 186.313 113.379  1.00103.07           C  
ATOM   3784  O   ILE C  63    -245.530 185.391 112.700  1.00 97.14           O  
ATOM   3785  CB  ILE C  63    -246.329 188.375 113.856  1.00 76.63           C  
ATOM   3786  CG1 ILE C  63    -246.960 189.241 114.945  1.00 78.66           C  
ATOM   3787  CG2 ILE C  63    -247.324 188.170 112.736  1.00105.21           C  
ATOM   3788  CD1 ILE C  63    -247.200 190.676 114.531  1.00 87.66           C  
ATOM   3789  N   VAL C  64    -243.802 186.759 113.228  1.00116.69           N  
ATOM   3790  CA  VAL C  64    -242.914 186.129 112.252  1.00101.60           C
[truncated: 473,284 more chars]
