# Supplementary material for: Using structure prediction of negative sense RNA virus nucleoproteins to assess evolutionary relationships
Source: bioRxiv. 2024 May 22:2024.02.16.580771. Originally published 2024 Feb 17. Preprint. [Version 2] doi: 10.1101/2024.02.16.580771 (PMC10888975; doi:10.1101/2024.02.16.580771)
Supplement: Supplement 3 — Supplementary File 1: Initial Dataset NP PDBs (.pdb files) [file media-3.zip › Initial Dataset NP PDBs/7OI3.pdb]

HEADER    VIRAL PROTEIN                           11-MAY-21   7OI3              
TITLE     CRYO-EM STRUCTURE OF THE CETACEAN MORBILLIVIRUS NUCLEOPROTEIN-RNA     
TITLE    2 COMPLEX                                                              
COMPND    MOL_ID: 1;                                                            
COMPND   2 MOLECULE: CETACEAN MORBILLIVIRUS NUCLEOPROTEIN;                      
COMPND   3 CHAIN: E;                                                            
COMPND   4 ENGINEERED: YES;                                                     
COMPND   5 MOL_ID: 2;                                                           
COMPND   6 MOLECULE: POLY-A 6-MER;                                              
COMPND   7 CHAIN: B;                                                            
COMPND   8 ENGINEERED: YES                                                      
SOURCE    MOL_ID: 1;                                                            
SOURCE   2 ORGANISM_SCIENTIFIC: MORBILLIVIRUS SP.;                              
SOURCE   3 ORGANISM_TAXID: 2078987;                                             
SOURCE   4 EXPRESSION_SYSTEM: ESCHERICHIA COLI BL21(DE3);                       
SOURCE   5 EXPRESSION_SYSTEM_TAXID: 469008;                                     
SOURCE   6 MOL_ID: 2;                                                           
SOURCE   7 ORGANISM_SCIENTIFIC: MORBILLIVIRUS SP.;                              
SOURCE   8 ORGANISM_TAXID: 2078987;                                             
SOURCE   9 EXPRESSION_SYSTEM: SYNTHETIC CONSTRUCT;                              
SOURCE  10 EXPRESSION_SYSTEM_TAXID: 32630                                       
KEYWDS    CETACEAN MORBILLIVIRUS; NUCLEOCAPSID; RNA VIRUS REPLICATION; CRYO-    
KEYWDS   2 ELECTRON MICROSCOPY; HELICAL RECONSTRUCTION; SINGLE PARTICLE         
KEYWDS   3 ANALYSIS, VIRAL PROTEIN                                              
EXPDTA    ELECTRON MICROSCOPY                                                   
AUTHOR    L.ZINZULA,F.BECK,S.KLUMPE,S.BOHN,G.PFEIFER,D.BOLLSCHWEILER,I.NAGY,    
AUTHOR   2 J.M.PLITZKO,W.BAUMEISTER                                             
REVDAT   1   23-JUN-21 7OI3    0                                                
JRNL        AUTH   L.ZINZULA,F.BECK,S.KLUMPE,S.BOHN,G.PFEIFER,D.BOLLSCHWEILER,  
JRNL        AUTH 2 I.NAGY,J.M.PLITZKO,W.BAUMEISTER                              
JRNL        TITL   CRYO-EM STRUCTURE OF THE CETACEAN MORBILLIVIRUS              
JRNL        TITL 2 NUCLEOPROTEIN-RNA COMPLEX.                                   
JRNL        REF    J.STRUCT.BIOL.                V. 213 07750 2021              
JRNL        REFN                   ESSN 1095-8657                               
JRNL        PMID   34089875                                                     
JRNL        DOI    10.1016/J.JSB.2021.107750                                    
REMARK   2                                                                      
REMARK   2 RESOLUTION.    4.00 ANGSTROMS.                                       
REMARK   3                                                                      
REMARK   3 REFINEMENT.                                                          
REMARK   3   SOFTWARE PACKAGES      : SERIALEM, LATITUDE, CTFFIND, RELION,      
REMARK   3                            RELION                                    
REMARK   3   RECONSTRUCTION SCHEMA  : NULL                                      
REMARK   3                                                                      
REMARK   3 EM MAP-MODEL FITTING AND REFINEMENT                                  
REMARK   3   PDB ENTRY                    : NULL                                
REMARK   3   REFINEMENT SPACE             : NULL                                
REMARK   3   REFINEMENT PROTOCOL          : NULL                                
REMARK   3   REFINEMENT TARGET            : NULL                                
REMARK   3   OVERALL ANISOTROPIC B VALUE  : NULL                                
REMARK   3                                                                      
REMARK   3 FITTING PROCEDURE : NULL                                             
REMARK   3                                                                      
REMARK   3 EM IMAGE RECONSTRUCTION STATISTICS                                   
REMARK   3   NOMINAL PIXEL SIZE (ANGSTROMS)    : NULL                           
REMARK   3   ACTUAL PIXEL SIZE  (ANGSTROMS)    : NULL                           
REMARK   3   EFFECTIVE RESOLUTION (ANGSTROMS)  : 4.000                          
REMARK   3   NUMBER OF PARTICLES               : 31361                          
REMARK   3   CTF CORRECTION METHOD             : PHASE FLIPPING AND AMPLITUDE   
REMARK   3                                       CORRECTION                     
REMARK   3                                                                      
REMARK   3 EM RECONSTRUCTION MAGNIFICATION CALIBRATION: NULL                    
REMARK   3                                                                      
REMARK   3 OTHER DETAILS: NULL                                                  
REMARK   4                                                                      
REMARK   4 7OI3 COMPLIES WITH FORMAT V. 3.30, 13-JUL-11                         
REMARK 100                                                                      
REMARK 100 THIS ENTRY HAS BEEN PROCESSED BY PDBE ON 11-MAY-21.                  
REMARK 100 THE DEPOSITION ID IS D_1292115174.                                   
REMARK 245                                                                      
REMARK 245 EXPERIMENTAL DETAILS                                                 
REMARK 245   RECONSTRUCTION METHOD          : HELICAL                           
REMARK 245   SPECIMEN TYPE                  : NULL                              
REMARK 245                                                                      
REMARK 245 ELECTRON MICROSCOPE SAMPLE                                           
REMARK 245   SAMPLE TYPE                    : HELICAL ARRAY                     
REMARK 245   PARTICLE TYPE                  : HELICAL                           
REMARK 245   NAME OF SAMPLE                 : CETACEAN MORBILLIVIRUS            
REMARK 245                                    NUCLEOPROTEIN-RNA COMPLEX;        
REMARK 245                                    CETACEAN MORBILLIVIRUS            
REMARK 245                                    NUCLEOPROTEIN; POLY-A 6-MER       
REMARK 245   SAMPLE CONCENTRATION (MG ML-1) : 0.80                              
REMARK 245   SAMPLE SUPPORT DETAILS         : NULL                              
REMARK 245   SAMPLE VITRIFICATION DETAILS   : NULL                              
REMARK 245   SAMPLE BUFFER                  : NULL                              
REMARK 245   PH                             : 7.40                              
REMARK 245   SAMPLE DETAILS                 : NULL                              
REMARK 245                                                                      
REMARK 245 DATA ACQUISITION                                                     
REMARK 245   DATE OF EXPERIMENT                : NULL                           
REMARK 245   NUMBER OF MICROGRAPHS-IMAGES      : 3153                           
REMARK 245   TEMPERATURE (KELVIN)              : NULL                           
REMARK 245   MICROSCOPE MODEL                  : TFS KRIOS                      
REMARK 245   DETECTOR TYPE                     : GATAN K3 (6K X 4K)             
REMARK 245   MINIMUM DEFOCUS (NM)              : 500.00                         
REMARK 245   MAXIMUM DEFOCUS (NM)              : 3000.00                        
REMARK 245   MINIMUM TILT ANGLE (DEGREES)      : NULL                           
REMARK 245   MAXIMUM TILT ANGLE (DEGREES)      : NULL                           
REMARK 245   NOMINAL CS                        : 2.70                           
REMARK 245   IMAGING MODE                      : BRIGHT FIELD                   
REMARK 245   ELECTRON DOSE (ELECTRONS NM**-2)  : 5500.00                        
REMARK 245   ILLUMINATION MODE                 : FLOOD BEAM                     
REMARK 245   NOMINAL MAGNIFICATION             : 22500                          
REMARK 245   CALIBRATED MAGNIFICATION          : NULL                           
REMARK 245   SOURCE                            : FIELD EMISSION GUN             
REMARK 245   ACCELERATION VOLTAGE (KV)         : 300                            
REMARK 245   IMAGING DETAILS                   : NULL                           
REMARK 247                                                                      
REMARK 247 ELECTRON MICROSCOPY                                                  
REMARK 247  THE COORDINATES IN THIS ENTRY WERE GENERATED FROM ELECTRON          
REMARK 247  MICROSCOPY DATA. PROTEIN DATA BANK CONVENTIONS REQUIRE              
REMARK 247  THAT CRYST1 AND SCALE RECORDS BE INCLUDED, BUT THE VALUES           
REMARK 247  ON THESE RECORDS ARE MEANINGLESS EXCEPT FOR THE CALCULATION         
REMARK 247  OF THE STRUCTURE FACTORS.                                           
REMARK 300                                                                      
REMARK 300 BIOMOLECULE: 1                                                       
REMARK 300 SEE REMARK 350 FOR THE AUTHOR PROVIDED AND/OR PROGRAM                
REMARK 300 GENERATED ASSEMBLY INFORMATION FOR THE STRUCTURE IN                  
REMARK 300 THIS ENTRY. THE REMARK MAY ALSO PROVIDE INFORMATION ON               
REMARK 300 BURIED SURFACE AREA.                                                 
REMARK 350                                                                      
REMARK 350 COORDINATES FOR A COMPLETE MULTIMER REPRESENTING THE KNOWN           
REMARK 350 BIOLOGICALLY SIGNIFICANT OLIGOMERIZATION STATE OF THE                
REMARK 350 MOLECULE CAN BE GENERATED BY APPLYING BIOMT TRANSFORMATIONS          
REMARK 350 GIVEN BELOW.  BOTH NON-CRYSTALLOGRAPHIC AND                          
REMARK 350 CRYSTALLOGRAPHIC OPERATIONS ARE GIVEN.                               
REMARK 350                                                                      
REMARK 350 BIOMOLECULE: 1                                                       
REMARK 350 AUTHOR DETERMINED BIOLOGICAL UNIT: 30-MERIC                          
REMARK 350 APPLY THE FOLLOWING TO CHAINS: E, B                                  
REMARK 350   BIOMT1   1  1.000000  0.000000  0.000000        0.00000            
REMARK 350   BIOMT2   1  0.000000  1.000000  0.000000        0.00000            
REMARK 350   BIOMT3   1  0.000000  0.000000  1.000000        0.00000            
REMARK 350   BIOMT1   2  0.546102  0.837719  0.000000        0.00000            
REMARK 350   BIOMT2   2 -0.837719  0.546102  0.000000        0.00000            
REMARK 350   BIOMT3   2  0.000000  0.000000  1.000000       10.00000            
REMARK 350   BIOMT1   3  0.081069  0.996709  0.000000        0.00000            
REMARK 350   BIOMT2   3 -0.996709  0.081069  0.000000        0.00000            
REMARK 350   BIOMT3   3  0.000000  0.000000  1.000000       15.00000            
REMARK 350   BIOMT1   4 -0.403545  0.914960  0.000000        0.00000            
REMARK 350   BIOMT2   4 -0.914960 -0.403545  0.000000        0.00000            
REMARK 350   BIOMT3   4  0.000000  0.000000  1.000000       20.00000            
REMARK 350   BIOMT1   5 -0.790690  0.612217  0.000000        0.00000            
REMARK 350   BIOMT2   5 -0.612217 -0.790690  0.000000        0.00000            
REMARK 350   BIOMT3   5  0.000000  0.000000  1.000000       25.00000            
REMARK 350   BIOMT1   6 -0.986856  0.161604  0.000000        0.00000            
REMARK 350   BIOMT2   6 -0.161604 -0.986856  0.000000        0.00000            
REMARK 350   BIOMT3   6  0.000000  0.000000  1.000000       30.00000            
REMARK 350   BIOMT1   7 -0.944663 -0.328042  0.000000        0.00000            
REMARK 350   BIOMT2   7  0.328042 -0.944663  0.000000        0.00000            
REMARK 350   BIOMT3   7  0.000000  0.000000  1.000000       35.00000            
REMARK 350   BIOMT1   8  0.879233 -0.476392  0.000000        0.00000            
REMARK 350   BIOMT2   8  0.476392  0.879233  0.000000        0.00000            
REMARK 350   BIOMT3   8  0.000000  0.000000  1.000000       -5.00000            
REMARK 350   BIOMT1   9  0.546102 -0.837719  0.000000        0.00000            
REMARK 350   BIOMT2   9  0.837719  0.546102  0.000000        0.00000            
REMARK 350   BIOMT3   9  0.000000  0.000000  1.000000      -10.00000            
REMARK 350   BIOMT1  10  0.081069 -0.996709  0.000000        0.00000            
REMARK 350   BIOMT2  10  0.996709  0.081069  0.000000        0.00000            
REMARK 350   BIOMT3  10  0.000000  0.000000  1.000000      -15.00000            
REMARK 350   BIOMT1  11 -0.403545 -0.914960  0.000000        0.00000            
REMARK 350   BIOMT2  11  0.914960 -0.403545  0.000000        0.00000            
REMARK 350   BIOMT3  11  0.000000  0.000000  1.000000      -20.00000            
REMARK 350   BIOMT1  12 -0.790690 -0.612217  0.000000        0.00000            
REMARK 350   BIOMT2  12  0.612217 -0.790690  0.000000        0.00000            
REMARK 350   BIOMT3  12  0.000000  0.000000  1.000000      -25.00000            
REMARK 350   BIOMT1  13 -0.986856 -0.161604  0.000000        0.00000            
REMARK 350   BIOMT2  13  0.161604 -0.986856  0.000000        0.00000            
REMARK 350   BIOMT3  13  0.000000  0.000000  1.000000      -30.00000            
REMARK 350   BIOMT1  14 -0.944663  0.328042  0.000000        0.00000            
REMARK 350   BIOMT2  14 -0.328042 -0.944663  0.000000        0.00000            
REMARK 350   BIOMT3  14  0.000000  0.000000  1.000000      -35.00000            
REMARK 350   BIOMT1  15  0.879233  0.476392  0.000000        0.00000            
REMARK 350   BIOMT2  15 -0.476392  0.879233  0.000000        0.00000            
REMARK 350   BIOMT3  15  0.000000  0.000000  1.000000        5.00000            
REMARK 465                                                                      
REMARK 465 MISSING RESIDUES                                                     
REMARK 465 THE FOLLOWING RESIDUES WERE NOT LOCATED IN THE                       
REMARK 465 EXPERIMENT. (M=MODEL NUMBER; RES=RESIDUE NAME; C=CHAIN               
REMARK 465 IDENTIFIER; SSSEQ=SEQUENCE NUMBER; I=INSERTION CODE.)                
REMARK 465                                                                      
REMARK 465   M RES C SSSEQI                                                     
REMARK 465     GLY E     0                                                      
REMARK 465     MET E     1                                                      
REMARK 465     GLU E   396                                                      
REMARK 465     ILE E   397                                                      
REMARK 465     ALA E   398                                                      
REMARK 465     ALA E   399                                                      
REMARK 465     GLN E   400                                                      
REMARK 465     ALA E   401                                                      
REMARK 465     ASN E   402                                                      
REMARK 465     ASP E   403                                                      
REMARK 465     ASP E   404                                                      
REMARK 465     ARG E   405                                                      
REMARK 465     VAL E   406                                                      
REMARK 465     GLU E   407                                                      
REMARK 465     HIS E   408                                                      
REMARK 465     HIS E   409                                                      
REMARK 465     HIS E   410                                                      
REMARK 465     HIS E   411                                                      
REMARK 465     HIS E   412                                                      
REMARK 465     HIS E   413                                                      
REMARK 465     HIS E   414                                                      
REMARK 465     HIS E   415                                                      
REMARK 500                                                                      
REMARK 500 GEOMETRY AND STEREOCHEMISTRY                                         
REMARK 500 SUBTOPIC: CLOSE CONTACTS IN SAME ASYMMETRIC UNIT                     
REMARK 500                                                                      
REMARK 500 THE FOLLOWING ATOMS ARE IN CLOSE CONTACT.                            
REMARK 500                                                                      
REMARK 500  ATM1  RES C  SSEQI   ATM2  RES C  SSEQI           DISTANCE          
REMARK 500   OG   SER E    44     OG1  THR E    47              2.01            
REMARK 500   O    SER E   268     OG1  THR E   272              2.03            
REMARK 500   OG   SER E   334     OD1  ASP E   358              2.09            
REMARK 500                                                                      
REMARK 500 REMARK: NULL                                                         
REMARK 500                                                                      
REMARK 500 GEOMETRY AND STEREOCHEMISTRY                                         
REMARK 500 SUBTOPIC: TORSION ANGLES                                             
REMARK 500                                                                      
REMARK 500 TORSION ANGLES OUTSIDE THE EXPECTED RAMACHANDRAN REGIONS:            
REMARK 500 (M=MODEL NUMBER; RES=RESIDUE NAME; C=CHAIN IDENTIFIER;               
REMARK 500 SSEQ=SEQUENCE NUMBER; I=INSERTION CODE).                             
REMARK 500                                                                      
REMARK 500 STANDARD TABLE:                                                      
REMARK 500 FORMAT:(10X,I3,1X,A3,1X,A1,I4,A1,4X,F7.2,3X,F7.2)                    
REMARK 500                                                                      
REMARK 500 EXPECTED VALUES: GJ KLEYWEGT AND TA JONES (1996). PHI/PSI-           
REMARK 500 CHOLOGY: RAMACHANDRAN REVISITED. STRUCTURE 4, 1395 - 1400            
REMARK 500                                                                      
REMARK 500  M RES CSSEQI        PSI       PHI                                   
REMARK 500    ASP E  93       31.69   -142.22                                   
REMARK 500    GLU E 108       31.76    -98.04                                   
REMARK 500    LYS E 180       16.02   -143.08                                   
REMARK 500    THR E 187       55.51    -90.78                                   
REMARK 500    ALA E 188       31.85   -140.90                                   
REMARK 500    PHE E 209       52.28    -92.47                                   
REMARK 500    THR E 243      108.68    -58.67                                   
REMARK 500    GLU E 317       44.55     39.09                                   
REMARK 500                                                                      
REMARK 500 REMARK: NULL                                                         
REMARK 900                                                                      
REMARK 900 RELATED ENTRIES                                                      
REMARK 900 RELATED ID: EMD-12918   RELATED DB: EMDB                             
REMARK 900 CRYO-EM STRUCTURE OF THE CETACEAN MORBILLIVIRUS NUCLEOPROTEIN-RNA    
REMARK 900 COMPLEX                                                              
DBREF1 7OI3 E    1   408  UNP                  A0A1I9RYK9_9MONO                 
DBREF2 7OI3 E     A0A1I9RYK9                          1         408             
DBREF  7OI3 B    1     6  PDB    7OI3     7OI3             1      6             
SEQADV 7OI3 GLY E    0  UNP  A0A1I9RYK           EXPRESSION TAG                 
SEQADV 7OI3 VAL E  406  UNP  A0A1I9RYK ALA   406 CONFLICT                       
SEQADV 7OI3 GLU E  407  UNP  A0A1I9RYK ASN   407 CONFLICT                       
SEQADV 7OI3 HIS E  408  UNP  A0A1I9RYK ARG   408 CONFLICT                       
SEQADV 7OI3 HIS E  409  UNP  A0A1I9RYK           EXPRESSION TAG                 
SEQADV 7OI3 HIS E  410  UNP  A0A1I9RYK           EXPRESSION TAG                 
SEQADV 7OI3 HIS E  411  UNP  A0A1I9RYK           EXPRESSION TAG                 
SEQADV 7OI3 HIS E  412  UNP  A0A1I9RYK           EXPRESSION TAG                 
SEQADV 7OI3 HIS E  413  UNP  A0A1I9RYK           EXPRESSION TAG                 
SEQADV 7OI3 HIS E  414  UNP  A0A1I9RYK           EXPRESSION TAG                 
SEQADV 7OI3 HIS E  415  UNP  A0A1I9RYK           EXPRESSION TAG                 
SEQRES   1 E  416  GLY MET ALA THR LEU LEU ARG SER LEU ALA LEU PHE LYS          
SEQRES   2 E  416  ARG ASN LYS ASP ARG THR PRO LEU THR ALA GLY SER GLY          
SEQRES   3 E  416  GLY ALA ILE ARG GLY ILE LYS HIS VAL ILE VAL VAL PRO          
SEQRES   4 E  416  VAL PRO GLY ASP SER SER ILE VAL THR ARG SER ARG LEU          
SEQRES   5 E  416  LEU ASP ARG LEU VAL ARG LEU ALA GLY ASP PRO TYR ILE          
SEQRES   6 E  416  SER GLY PRO LYS LEU THR GLY VAL MET ILE SER ILE LEU          
SEQRES   7 E  416  SER LEU PHE VAL GLU SER PRO SER GLN LEU ILE GLN ARG          
SEQRES   8 E  416  ILE THR ASP ASP PRO ASP VAL SER ILE ARG LEU VAL GLU          
SEQRES   9 E  416  VAL ILE GLN SER GLU LYS SER LEU SER GLY LEU THR PHE          
SEQRES  10 E  416  ALA SER ARG GLY ALA ASN MET GLU ASP GLU ALA ASP ASP          
SEQRES  11 E  416  TYR PHE SER ILE GLN ALA GLY GLU GLU GLY ASP THR ARG          
SEQRES  12 E  416  GLY THR HIS TRP PHE GLU ASN LYS GLU ILE VAL GLU ILE          
SEQRES  13 E  416  GLU VAL GLN ASP PRO GLU GLU PHE ASN ILE LEU LEU ALA          
SEQRES  14 E  416  SER ILE LEU ALA GLN ILE TRP ILE LEU LEU ALA LYS ALA          
SEQRES  15 E  416  VAL THR ALA PRO ASP THR ALA ALA ASP SER GLU THR ARG          
SEQRES  16 E  416  ARG TRP ILE LYS TYR THR GLN GLN ARG ARG VAL VAL GLY          
SEQRES  17 E  416  GLU PHE ARG LEU ASP LYS GLY TRP LEU ASP ALA VAL ARG          
SEQRES  18 E  416  ASN ARG ILE ALA GLU ASP LEU SER LEU ARG ARG PHE MET          
SEQRES  19 E  416  VAL ALA LEU ILE LEU ASP ILE LYS ARG THR PRO GLY ASN          
SEQRES  20 E  416  LYS PRO ARG ILE ALA GLU MET ILE CYS ASP ILE ASP THR          
SEQRES  21 E  416  TYR ILE VAL GLU ALA GLY LEU ALA SER PHE ILE LEU THR          
SEQRES  22 E  416  ILE LYS PHE GLY ILE GLU THR MET TYR PRO ALA LEU GLY          
SEQRES  23 E  416  LEU HIS GLU PHE SER GLY GLU LEU THR THR VAL GLU SER          
SEQRES  24 E  416  LEU MET ASN LEU TYR GLN GLN MET GLY GLU THR ALA PRO          
SEQRES  25 E  416  TYR MET VAL ILE LEU GLU ASN SER ILE GLN ASN LYS PHE          
SEQRES  26 E  416  SER ALA GLY SER TYR PRO LEU LEU TRP SER TYR ALA MET          
SEQRES  27 E  416  GLY VAL GLY VAL GLU LEU GLU ASN SER MET GLY GLY LEU          
SEQRES  28 E  416  ASN PHE GLY ARG SER TYR PHE ASP PRO ALA TYR PHE ARG          
SEQRES  29 E  416  LEU GLY GLN GLU MET VAL ARG ARG SER ALA GLY LYS VAL          
SEQRES  30 E  416  SER SER SER LEU ALA ALA GLU LEU GLY ILE THR ALA GLU          
SEQRES  31 E  416  ASP ALA LYS LEU VAL SER GLU ILE ALA ALA GLN ALA ASN          
SEQRES  32 E  416  ASP ASP ARG VAL GLU HIS HIS HIS HIS HIS HIS HIS HIS          
SEQRES   1 B    6    A   A   A   A   A   A                                      
HELIX    1 AA1 ALA E    2  ASP E   16  1                                  15    
HELIX    2 AA2 ILE E   45  GLY E   60  1                                  16    
HELIX    3 AA3 SER E   65  SER E   78  1                                  14    
HELIX    4 AA4 SER E   83  THR E   92  1                                  10    
HELIX    5 AA5 GLU E  124  SER E  132  1                                   9    
HELIX    6 AA6 ASP E  140  THR E  144  5                                   5    
HELIX    7 AA7 ASP E  159  ILE E  176  1                                  18    
HELIX    8 AA8 LEU E  177  LYS E  180  5                                   4    
HELIX    9 AA9 ALA E  188  GLN E  201  1                                  14    
HELIX   10 AB1 VAL E  206  ARG E  210  5                                   5    
HELIX   11 AB2 ASP E  212  ASP E  226  1                                  15    
HELIX   12 AB3 LEU E  227  ARG E  242  1                                  16    
HELIX   13 AB4 PRO E  248  VAL E  262  1                                  15    
HELIX   14 AB5 LEU E  266  ILE E  277  1                                  12    
HELIX   15 AB6 TYR E  281  LEU E  286  5                                   6    
HELIX   16 AB7 PHE E  289  GLY E  307  1                                  19    
HELIX   17 AB8 ALA E  310  VAL E  314  5                                   5    
HELIX   18 AB9 ASN E  318  SER E  328  5                                  11    
HELIX   19 AC1 TYR E  329  GLU E  344  1                                  16    
HELIX   20 AC2 ASP E  358  SER E  372  1                                  15    
HELIX   21 AC3 SER E  378  GLY E  385  1                                   8    
HELIX   22 AC4 THR E  387  ALA E  391  5                                   5    
SHEET    1 AA1 3 HIS E  33  PRO E  40  0                                        
SHEET    2 AA1 3 VAL E  97  GLN E 106  1  O  SER E  98   N  HIS E  33           
SHEET    3 AA1 3 LEU E 114  PHE E 116 -1  O  THR E 115   N  ILE E 105           
CRYST1    1.000    1.000    1.000  90.00  90.00  90.00 P 1                      
ORIGX1      1.000000  0.000000  0.000000        0.00000                         
ORIGX2      0.000000  1.000000  0.000000        0.00000                         
ORIGX3      0.000000  0.000000  1.000000        0.00000                         
SCALE1      1.000000  0.000000  0.000000        0.00000                         
SCALE2      0.000000  1.000000  0.000000        0.00000                         
SCALE3      0.000000  0.000000  1.000000        0.00000                         
ATOM      1  N   ALA E   2      28.514 -19.290  -3.204  1.00 59.90           N  
ATOM      2  CA  ALA E   2      28.345 -17.995  -2.559  1.00 59.90           C  
ATOM      3  C   ALA E   2      29.465 -17.749  -1.562  1.00 59.90           C  
ATOM      4  O   ALA E   2      30.385 -16.979  -1.824  1.00 59.90           O  
ATOM      5  CB  ALA E   2      26.989 -17.917  -1.866  1.00 59.90           C  
ATOM      6  N   THR E   3      29.386 -18.430  -0.419  1.00 59.42           N  
ATOM      7  CA  THR E   3      30.368 -18.248   0.641  1.00 59.42           C  
ATOM      8  C   THR E   3      31.782 -18.560   0.192  1.00 59.42           C  
ATOM      9  O   THR E   3      32.732 -18.214   0.906  1.00 59.42           O  
ATOM     10  CB  THR E   3      30.029 -19.135   1.836  1.00 59.42           C  
ATOM     11  OG1 THR E   3      31.033 -18.974   2.845  1.00 59.42           O  
ATOM     12  CG2 THR E   3      29.970 -20.605   1.417  1.00 59.42           C  
ATOM     13  N   LEU E   4      31.948 -19.204  -0.959  1.00 52.95           N  
ATOM     14  CA  LEU E   4      33.280 -19.578  -1.404  1.00 52.95           C  
ATOM     15  C   LEU E   4      34.145 -18.352  -1.618  1.00 52.95           C  
ATOM     16  O   LEU E   4      35.304 -18.318  -1.190  1.00 52.95           O  
ATOM     17  CB  LEU E   4      33.182 -20.375  -2.690  1.00 52.95           C  
ATOM     18  CG  LEU E   4      34.478 -21.007  -3.172  1.00 52.95           C  
ATOM     19  CD1 LEU E   4      34.158 -22.249  -3.925  1.00 52.95           C  
ATOM     20  CD2 LEU E   4      35.241 -20.076  -4.061  1.00 52.95           C  
ATOM     21  N   LEU E   5      33.614 -17.351  -2.311  1.00 53.19           N  
ATOM     22  CA  LEU E   5      34.385 -16.144  -2.559  1.00 53.19           C  
ATOM     23  C   LEU E   5      34.825 -15.505  -1.255  1.00 53.19           C  
ATOM     24  O   LEU E   5      35.970 -15.062  -1.123  1.00 53.19           O  
ATOM     25  CB  LEU E   5      33.551 -15.165  -3.377  1.00 53.19           C  
ATOM     26  CG  LEU E   5      32.950 -15.753  -4.647  1.00 53.19           C  
ATOM     27  CD1 LEU E   5      32.054 -14.735  -5.349  1.00 53.19           C  
ATOM     28  CD2 LEU E   5      34.059 -16.232  -5.541  1.00 53.19           C  
ATOM     29  N   ARG E   6      33.924 -15.447  -0.278  1.00 55.77           N  
ATOM     30  CA  ARG E   6      34.255 -14.821   0.990  1.00 55.77           C  
ATOM     31  C   ARG E   6      35.333 -15.605   1.716  1.00 55.77           C  
ATOM     32  O   ARG E   6      36.289 -15.020   2.244  1.00 55.77           O  
ATOM     33  CB  ARG E   6      33.002 -14.714   1.854  1.00 55.77           C  
ATOM     34  CG  ARG E   6      31.934 -13.820   1.271  1.00 55.77           C  
ATOM     35  CD  ARG E   6      30.969 -13.386   2.344  1.00 55.77           C  
ATOM     36  NE  ARG E   6      30.241 -14.517   2.912  1.00 55.77           N  
ATOM     37  CZ  ARG E   6      29.269 -15.163   2.277  1.00 55.77           C  
ATOM     38  NH1 ARG E   6      28.921 -14.804   1.051  1.00 55.77           N  
ATOM     39  NH2 ARG E   6      28.652 -16.177   2.865  1.00 55.77           N  
ATOM     40  N   SER E   7      35.193 -16.927   1.761  1.00 52.53           N  
ATOM     41  CA  SER E   7      36.217 -17.750   2.391  1.00 52.53           C  
ATOM     42  C   SER E   7      37.559 -17.546   1.714  1.00 52.53           C  
ATOM     43  O   SER E   7      38.596 -17.438   2.375  1.00 52.53           O  
ATOM     44  CB  SER E   7      35.820 -19.220   2.324  1.00 52.53           C  
ATOM     45  OG  SER E   7      36.680 -20.021   3.114  1.00 52.53           O  
ATOM     46  N   LEU E   8      37.547 -17.470   0.389  1.00 49.90           N  
ATOM     47  CA  LEU E   8      38.777 -17.290  -0.358  1.00 49.90           C  
ATOM     48  C   LEU E   8      39.435 -15.963  -0.034  1.00 49.90           C  
ATOM     49  O   LEU E   8      40.652 -15.890   0.160  1.00 49.90           O  
ATOM     50  CB  LEU E   8      38.463 -17.369  -1.837  1.00 49.90           C  
ATOM     51  CG  LEU E   8      39.652 -17.161  -2.744  1.00 49.90           C  
ATOM     52  CD1 LEU E   8      40.464 -18.421  -2.754  1.00 49.90           C  
ATOM     53  CD2 LEU E   8      39.151 -16.803  -4.099  1.00 49.90           C  
ATOM     54  N   ALA E   9      38.649 -14.893  -0.019  1.00 52.06           N  
ATOM     55  CA  ALA E   9      39.210 -13.593   0.297  1.00 52.06           C  
ATOM     56  C   ALA E   9      39.768 -13.579   1.705  1.00 52.06           C  
ATOM     57  O   ALA E   9      40.853 -13.045   1.949  1.00 52.06           O  
ATOM     58  CB  ALA E   9      38.147 -12.518   0.128  1.00 52.06           C  
ATOM     59  N   LEU E  10      39.039 -14.174   2.649  1.00 52.29           N  
ATOM     60  CA  LEU E  10      39.543 -14.263   4.009  1.00 52.29           C  
ATOM     61  C   LEU E  10      40.868 -14.997   4.042  1.00 52.29           C  
ATOM     62  O   LEU E  10      41.776 -14.633   4.798  1.00 52.29           O  
ATOM     63  CB  LEU E  10      38.525 -14.971   4.892  1.00 52.29           C  
ATOM     64  CG  LEU E  10      38.976 -15.249   6.322  1.00 52.29           C  
ATOM     65  CD1 LEU E  10      39.529 -13.998   6.977  1.00 52.29           C  
ATOM     66  CD2 LEU E  10      37.816 -15.810   7.118  1.00 52.29           C  
ATOM     67  N   PHE E  11      40.998 -16.029   3.218  1.00 48.68           N  
ATOM     68  CA  PHE E  11      42.223 -16.811   3.202  1.00 48.68           C  
ATOM     69  C   PHE E  11      43.371 -15.998   2.634  1.00 48.68           C  
ATOM     70  O   PHE E  11      44.485 -16.013   3.169  1.00 48.68           O  
ATOM     71  CB  PHE E  11      41.990 -18.070   2.383  1.00 48.68           C  
ATOM     72  CG  PHE E  11      43.235 -18.727   1.902  1.00 48.68           C  
ATOM     73  CD1 PHE E  11      43.954 -19.551   2.728  1.00 48.68           C  
ATOM     74  CD2 PHE E  11      43.672 -18.536   0.619  1.00 48.68           C  
ATOM     75  CE1 PHE E  11      45.083 -20.161   2.285  1.00 48.68           C  
ATOM     76  CE2 PHE E  11      44.808 -19.150   0.174  1.00 48.68           C  
ATOM     77  CZ  PHE E  11      45.510 -19.960   1.007  1.00 48.68           C  
ATOM     78  N   LYS E  12      43.107 -15.270   1.557  1.00 48.72           N  
ATOM     79  CA  LYS E  12      44.137 -14.435   0.956  1.00 48.72           C  
ATOM     80  C   LYS E  12      44.570 -13.330   1.898  1.00 48.72           C  
ATOM     81  O   LYS E  12      45.744 -12.953   1.917  1.00 48.72           O  
ATOM     82  CB  LYS E  12      43.620 -13.838  -0.343  1.00 48.72           C  
ATOM     83  CG  LYS E  12      43.335 -14.874  -1.394  1.00 48.72           C  
ATOM     84  CD  LYS E  12      44.611 -15.398  -2.001  1.00 48.72           C  
ATOM     85  CE  LYS E  12      45.115 -14.472  -3.078  1.00 48.72           C  
ATOM     86  NZ  LYS E  12      44.208 -14.502  -4.238  1.00 48.72           N  
ATOM     87  N   ARG E  13      43.637 -12.808   2.689  1.00 55.61           N  
ATOM     88  CA  ARG E  13      43.966 -11.758   3.635  1.00 55.61           C  
ATOM     89  C   ARG E  13      44.871 -12.266   4.742  1.00 55.61           C  
ATOM     90  O   ARG E  13      45.638 -11.485   5.314  1.00 55.61           O  
ATOM     91  CB  ARG E  13      42.686 -11.183   4.229  1.00 55.61           C  
ATOM     92  CG  ARG E  13      42.863  -9.859   4.916  1.00 55.61           C  
ATOM     93  CD  ARG E  13      41.590  -9.442   5.622  1.00 55.61           C  
ATOM     94  NE  ARG E  13      40.471  -9.313   4.692  1.00 55.61           N  
ATOM     95  CZ  ARG E  13      39.208  -9.114   5.058  1.00 55.61           C  
ATOM     96  NH1 ARG E  13      38.888  -9.025   6.343  1.00 55.61           N  
ATOM     97  NH2 ARG E  13      38.265  -9.005   4.135  1.00 55.61           N  
ATOM     98  N   ASN E  14      44.808 -13.557   5.046  1.00 55.78           N  
ATOM     99  CA  ASN E  14      45.634 -14.107   6.107  1.00 55.78           C  
ATOM    100  C   ASN E  14      47.066 -14.322   5.649  1.00 55.78           C  
ATOM    101  O   ASN E  14      47.989 -14.297   6.470  1.00 55.78           O  
ATOM    102  CB  ASN E  14      45.041 -15.422   6.604  1.00 55.78           C  
ATOM    103  CG  ASN E  14      43.610 -15.276   7.053  1.00 55.78           C  
ATOM    104  OD1 ASN E  14      42.757 -16.090   6.711  1.00 55.78           O  
ATOM    105  ND2 ASN E  14      43.335 -14.225   7.815  1.00 55.78           N  
ATOM    106  N   LYS E  15      47.268 -14.534   4.351  1.00 51.43           N  
ATOM    107  CA  LYS E  15      48.620 -14.708   3.844  1.00 51.43           C  
ATOM    108  C   LYS E  15      49.443 -13.441   4.008  1.00 51.43           C  
ATOM    109  O   LYS E  15      50.673 -13.511   4.124  1.00 51.43           O  
ATOM    110  CB  LYS E  15      48.579 -15.111   2.375  1.00 51.43           C  
ATOM    111  CG  LYS E  15      47.698 -16.303   2.093  1.00 51.43           C  
ATOM    112  CD  LYS E  15      48.075 -17.479   2.947  1.00 51.43           C  
ATOM    113  CE  LYS E  15      49.518 -17.832   2.751  1.00 51.43           C  
ATOM    114  NZ  LYS E  15      49.824 -19.172   3.293  1.00 51.43           N  
ATOM    115  N   ASP E  16      48.788 -12.282   4.028  1.00 50.74           N  
ATOM    116  CA  ASP E  16      49.486 -11.011   4.166  1.00 50.74           C  
ATOM    117  C   ASP E  16      49.046 -10.301   5.439  1.00 50.74           C  
ATOM    118  O   ASP E  16      48.802  -9.090   5.432  1.00 50.74           O  
ATOM    119  CB  ASP E  16      49.243 -10.135   2.936  1.00 50.74           C  
ATOM    120  CG  ASP E  16      47.775  -9.801   2.722  1.00 50.74           C  
ATOM    121  OD1 ASP E  16      46.993  -9.807   3.695  1.00 50.74           O  
ATOM    122  OD2 ASP E  16      47.406  -9.525   1.562  1.00 50.74           O  
ATOM    123  N   ARG E  17      48.941 -11.051   6.530  1.00 59.22           N  
ATOM    124  CA  ARG E  17      48.530 -10.468   7.796  1.00 59.22           C  
ATOM    125  C   ARG E  17      49.499  -9.371   8.210  1.00 59.22           C  
ATOM    126  O   ARG E  17      50.720  -9.548   8.175  1.00 59.22           O  
ATOM    127  CB  ARG E  17      48.462 -11.550   8.872  1.00 59.22           C  
ATOM    128  CG  ARG E  17      47.715 -11.131  10.129  1.00 59.22           C  
ATOM    129  CD  ARG E  17      46.207 -11.273   9.985  1.00 59.22           C  
ATOM    130  NE  ARG E  17      45.616 -10.185   9.205  1.00 59.22           N  
ATOM    131  CZ  ARG E  17      44.306  -9.987   9.068  1.00 59.22           C  
ATOM    132  NH1 ARG E  17      43.441 -10.791   9.676  1.00 59.22           N  
ATOM    133  NH2 ARG E  17      43.854  -8.978   8.333  1.00 59.22           N  
ATOM    134  N   THR E  18      48.945  -8.236   8.608  1.00 64.12           N  
ATOM    135  CA  THR E  18      49.754  -7.090   9.003  1.00 64.12           C  
ATOM    136  C   THR E  18      50.391  -7.359  10.363  1.00 64.12           C  
ATOM    137  O   THR E  18      49.663  -7.527  11.351  1.00 64.12           O  
ATOM    138  CB  THR E  18      48.896  -5.834   9.056  1.00 64.12           C  
ATOM    139  OG1 THR E  18      48.145  -5.712   7.844  1.00 64.12           O  
ATOM    140  CG2 THR E  18      49.751  -4.606   9.225  1.00 64.12           C  
ATOM    141  N   PRO E  19      51.724  -7.418  10.467  1.00 71.92           N  
ATOM    142  CA  PRO E  19      52.344  -7.685  11.783  1.00 71.92           C  
ATOM    143  C   PRO E  19      52.343  -6.452  12.678  1.00 71.92           C  
ATOM    144  O   PRO E  19      53.350  -5.757  12.864  1.00 71.92           O  
ATOM    145  CB  PRO E  19      53.755  -8.140  11.393  1.00 71.92           C  
ATOM    146  CG  PRO E  19      54.041  -7.420  10.126  1.00 71.92           C  
ATOM    147  CD  PRO E  19      52.733  -7.272   9.402  1.00 71.92           C  
ATOM    148  N   LEU E  20      51.182  -6.156  13.257  1.00 76.18           N  
ATOM    149  CA  LEU E  20      51.054  -4.978  14.099  1.00 76.18           C  
ATOM    150  C   LEU E  20      51.574  -5.264  15.504  1.00 76.18           C  
ATOM    151  O   LEU E  20      51.702  -6.415  15.930  1.00 76.18           O  
ATOM    152  CB  LEU E  20      49.597  -4.511  14.152  1.00 76.18           C  
ATOM    153  CG  LEU E  20      48.980  -4.010  12.834  1.00 76.18           C  
ATOM    154  CD1 LEU E  20      47.464  -3.908  12.936  1.00 76.18           C  
ATOM    155  CD2 LEU E  20      49.555  -2.670  12.402  1.00 76.18           C  
ATOM    156  N   THR E  21      51.905  -4.194  16.218  1.00 87.38           N  
ATOM    157  CA  THR E  21      52.450  -4.309  17.563  1.00 87.38           C  
ATOM    158  C   THR E  21      51.409  -4.706  18.600  1.00 87.38           C  
ATOM    159  O   THR E  21      50.479  -3.950  18.886  1.00 87.38           O  
ATOM    160  CB  THR E  21      53.098  -2.985  18.010  1.00 87.38           C  
ATOM    161  OG1 THR E  21      52.084  -1.987  18.186  1.00 87.38           O  
ATOM    162  CG2 THR E  21      54.106  -2.505  16.977  1.00 87.38           C  
ATOM    163  N   ALA E  22      51.589  -5.883  19.190  1.00 90.01           N  
ATOM    164  CA  ALA E  22      50.665  -6.361  20.206  1.00 90.01           C  
ATOM    165  C   ALA E  22      51.375  -6.692  21.520  1.00 90.01           C  
ATOM    166  O   ALA E  22      50.928  -6.284  22.592  1.00 90.01           O  
ATOM    167  CB  ALA E  22      49.915  -7.583  19.697  1.00 90.01           C  
ATOM    168  N   GLY E  23      52.473  -7.438  21.434  1.00 87.18           N  
ATOM    169  CA  GLY E  23      53.208  -7.840  22.614  1.00 87.18           C  
ATOM    170  C   GLY E  23      53.650  -9.287  22.534  1.00 87.18           C  
ATOM    171  O   GLY E  23      54.596  -9.695  23.210  1.00 87.18           O  
ATOM    172  N   SER E  24      52.971 -10.069  21.697  1.00 84.80           N  
ATOM    173  CA  SER E  24      53.315 -11.472  21.548  1.00 84.80           C  
ATOM    174  C   SER E  24      54.686 -11.613  20.894  1.00 84.80           C  
ATOM    175  O   SER E  24      55.270 -10.654  20.389  1.00 84.80           O  
ATOM    176  CB  SER E  24      52.265 -12.198  20.709  1.00 84.80           C  
ATOM    177  OG  SER E  24      52.439 -11.912  19.333  1.00 84.80           O  
ATOM    178  N   GLY E  25      55.197 -12.840  20.911  1.00 79.99           N  
ATOM    179  CA  GLY E  25      56.464 -13.148  20.286  1.00 79.99           C  
ATOM    180  C   GLY E  25      57.677 -12.957  21.164  1.00 79.99           C  
ATOM    181  O   GLY E  25      58.803 -13.018  20.656  1.00 79.99           O  
ATOM    182  N   GLY E  26      57.492 -12.726  22.461  1.00 87.91           N  
ATOM    183  CA  GLY E  26      58.635 -12.490  23.325  1.00 87.91           C  
ATOM    184  C   GLY E  26      59.395 -11.252  22.886  1.00 87.91           C  
ATOM    185  O   GLY E  26      58.815 -10.275  22.402  1.00 87.91           O  
ATOM    186  N   ALA E  27      60.716 -11.290  23.062  1.00 87.25           N  
ATOM    187  CA  ALA E  27      61.568 -10.186  22.630  1.00 87.25           C  
ATOM    188  C   ALA E  27      62.977 -10.700  22.386  1.00 87.25           C  
ATOM    189  O   ALA E  27      63.695 -11.026  23.334  1.00 87.25           O  
ATOM    190  CB  ALA E  27      61.569  -9.075  23.677  1.00 87.25           C  
ATOM    191  N   ILE E  28      63.374 -10.774  21.118  1.00 81.65           N  
ATOM    192  CA  ILE E  28      64.724 -11.180  20.733  1.00 81.65           C  
ATOM    193  C   ILE E  28      65.492  -9.968  20.243  1.00 81.65           C  
ATOM    194  O   ILE E  28      64.917  -9.033  19.675  1.00 81.65           O  
ATOM    195  CB  ILE E  28      64.731 -12.278  19.652  1.00 81.65           C  
ATOM    196  CG1 ILE E  28      64.820 -11.628  18.270  1.00 81.65           C  
ATOM    197  CG2 ILE E  28      63.505 -13.144  19.784  1.00 81.65           C  
ATOM    198  CD1 ILE E  28      65.074 -12.575  17.106  1.00 81.65           C  
ATOM    199  N   ARG E  29      66.798  -9.986  20.476  1.00 81.66           N  
ATOM    200  CA  ARG E  29      67.687  -8.974  19.946  1.00 81.66           C  
ATOM    201  C   ARG E  29      69.102  -9.514  19.999  1.00 81.66           C  
ATOM    202  O   ARG E  29      69.479 -10.182  20.962  1.00 81.66           O  
ATOM    203  CB  ARG E  29      67.567  -7.653  20.715  1.00 81.66           C  
ATOM    204  CG  ARG E  29      68.271  -7.617  22.056  1.00 81.66           C  
ATOM    205  CD  ARG E  29      67.561  -8.465  23.083  1.00 81.66           C  
ATOM    206  NE  ARG E  29      68.312  -8.503  24.329  1.00 81.66           N  
ATOM    207  CZ  ARG E  29      69.370  -9.284  24.507  1.00 81.66           C  
ATOM    208  NH1 ARG E  29      69.774 -10.063  23.511  1.00 81.66           N  
ATOM    209  NH2 ARG E  29      70.024  -9.276  25.664  1.00 81.66           N  
ATOM    210  N   GLY E  30      69.872  -9.221  18.956  1.00 78.21           N  
ATOM    211  CA  GLY E  30      71.232  -9.683  18.846  1.00 78.21           C  
ATOM    212  C   GLY E  30      72.210  -8.707  19.469  1.00 78.21           C  
ATOM    213  O   GLY E  30      71.847  -7.790  20.207  1.00 78.21           O  
ATOM    214  N   ILE E  31      73.489  -8.932  19.167  1.00 77.75           N  
ATOM    215  CA  ILE E  31      74.520  -8.035  19.648  1.00 77.75           C  
ATOM    216  C   ILE E  31      74.434  -6.720  18.894  1.00 77.75           C  
ATOM    217  O   ILE E  31      74.224  -6.689  17.675  1.00 77.75           O  
ATOM    218  CB  ILE E  31      75.913  -8.666  19.500  1.00 77.75           C  
ATOM    219  CG1 ILE E  31      76.251  -8.881  18.027  1.00 77.75           C  
ATOM    220  CG2 ILE E  31      75.970  -9.976  20.249  1.00 77.75           C  
ATOM    221  CD1 ILE E  31      77.685  -9.319  17.792  1.00 77.75           C  
ATOM    222  N   LYS E  32      74.594  -5.624  19.624  1.00 72.18           N  
ATOM    223  CA  LYS E  32      74.587  -4.287  19.056  1.00 72.18           C  
ATOM    224  C   LYS E  32      75.951  -3.656  19.271  1.00 72.18           C  
ATOM    225  O   LYS E  32      76.483  -3.680  20.386  1.00 72.18           O  
ATOM    226  CB  LYS E  32      73.493  -3.429  19.684  1.00 72.18           C  
ATOM    227  CG  LYS E  32      73.368  -3.595  21.172  1.00 72.18           C  
ATOM    228  CD  LYS E  32      72.237  -2.757  21.725  1.00 72.18           C  
ATOM    229  CE  LYS E  32      70.896  -3.426  21.497  1.00 72.18           C  
ATOM    230  NZ  LYS E  32      69.760  -2.610  22.010  1.00 72.18           N  
ATOM    231  N   HIS E  33      76.517  -3.104  18.204  1.00 77.05           N  
ATOM    232  CA  HIS E  33      77.814  -2.460  18.289  1.00 77.05           C  
ATOM    233  C   HIS E  33      77.714  -1.186  19.124  1.00 77.05           C  
ATOM    234  O   HIS E  33      76.642  -0.796  19.595  1.00 77.05           O  
ATOM    235  CB  HIS E  33      78.334  -2.146  16.893  1.00 77.05           C  
ATOM    236  CG  HIS E  33      78.627  -3.358  16.074  1.00 77.05           C  
ATOM    237  ND1 HIS E  33      78.912  -3.293  14.728  1.00 77.05           N  
ATOM    238  CD2 HIS E  33      78.681  -4.668  16.407  1.00 77.05           C  
ATOM    239  CE1 HIS E  33      79.133  -4.510  14.266  1.00 77.05           C  
ATOM    240  NE2 HIS E  33      78.998  -5.365  15.266  1.00 77.05           N  
ATOM    241  N   VAL E  34      78.855  -0.531  19.308  1.00 77.63           N  
ATOM    242  CA  VAL E  34      78.888   0.775  19.954  1.00 77.63           C  
ATOM    243  C   VAL E  34      79.554   1.752  18.999  1.00 77.63           C  
ATOM    244  O   VAL E  34      80.781   1.883  18.968  1.00 77.63           O  
ATOM    245  CB  VAL E  34      79.597   0.724  21.321  1.00 77.63           C  
ATOM    246  CG1 VAL E  34      78.801  -0.142  22.275  1.00 77.63           C  
ATOM    247  CG2 VAL E  34      81.033   0.206  21.208  1.00 77.63           C  
ATOM    248  N   ILE E  35      78.738   2.433  18.200  1.00 77.12           N  
ATOM    249  CA  ILE E  35      79.259   3.411  17.261  1.00 77.12           C  
ATOM    250  C   ILE E  35      79.314   4.768  17.943  1.00 77.12           C  
ATOM    251  O   ILE E  35      78.357   5.194  18.602  1.00 77.12           O  
ATOM    252  CB  ILE E  35      78.391   3.457  15.996  1.00 77.12           C  
ATOM    253  CG1 ILE E  35      76.971   3.892  16.343  1.00 77.12           C  
ATOM    254  CG2 ILE E  35      78.384   2.100  15.321  1.00 77.12           C  
ATOM    255  CD1 ILE E  35      76.102   4.108  15.134  1.00 77.12           C  
ATOM    256  N   VAL E  36      80.428   5.439  17.795  1.00 81.71           N  
ATOM    257  CA  VAL E  36      80.636   6.730  18.429  1.00 81.71           C  
ATOM    258  C   VAL E  36      80.097   7.811  17.509  1.00 81.71           C  
ATOM    259  O   VAL E  36      80.287   7.768  16.290  1.00 81.71           O  
ATOM    260  CB  VAL E  36      82.125   6.954  18.740  1.00 81.71           C  
ATOM    261  CG1 VAL E  36      82.887   7.218  17.462  1.00 81.71           C  
ATOM    262  CG2 VAL E  36      82.280   8.092  19.716  1.00 81.71           C  
ATOM    263  N   VAL E  37      79.425   8.791  18.101  1.00 80.20           N  
ATOM    264  CA  VAL E  37      78.805   9.868  17.340  1.00 80.20           C  
ATOM    265  C   VAL E  37      79.225  11.198  17.952  1.00 80.20           C  
ATOM    266  O   VAL E  37      78.652  11.614  18.968  1.00 80.20           O  
ATOM    267  CB  VAL E  37      77.281   9.725  17.323  1.00 80.20           C  
ATOM    268  CG1 VAL E  37      76.695  10.714  16.370  1.00 80.20           C  
ATOM    269  CG2 VAL E  37      76.885   8.323  16.936  1.00 80.20           C  
ATOM    270  N   PRO E  38      80.197  11.890  17.385  1.00 83.51           N  
ATOM    271  CA  PRO E  38      80.617  13.158  17.984  1.00 83.51           C  
ATOM    272  C   PRO E  38      79.567  14.241  17.822  1.00 83.51           C  
ATOM    273  O   PRO E  38      79.382  14.791  16.734  1.00 83.51           O  
ATOM    274  CB  PRO E  38      81.903  13.497  17.225  1.00 83.51           C  
ATOM    275  CG  PRO E  38      81.789  12.773  15.945  1.00 83.51           C  
ATOM    276  CD  PRO E  38      81.017  11.534  16.217  1.00 83.51           C  
ATOM    277  N   VAL E  39      78.879  14.546  18.914  1.00 82.72           N  
ATOM    278  CA  VAL E  39      77.843  15.570  18.937  1.00 82.72           C  
ATOM    279  C   VAL E  39      78.431  16.830  19.558  1.00 82.72           C  
ATOM    280  O   VAL E  39      79.049  16.751  20.628  1.00 82.72           O  
ATOM    281  CB  VAL E  39      76.613  15.089  19.718  1.00 82.72           C  
ATOM    282  CG1 VAL E  39      75.630  16.218  19.936  1.00 82.72           C  
ATOM    283  CG2 VAL E  39      75.969  13.953  18.979  1.00 82.72           C  
ATOM    284  N   PRO E  40      78.277  17.996  18.929  1.00 82.81           N  
ATOM    285  CA  PRO E  40      78.810  19.232  19.522  1.00 82.81           C  
ATOM    286  C   PRO E  40      78.013  19.629  20.751  1.00 82.81           C  
ATOM    287  O   PRO E  40      76.810  19.892  20.669  1.00 82.81           O  
ATOM    288  CB  PRO E  40      78.657  20.253  18.392  1.00 82.81           C  
ATOM    289  CG  PRO E  40      77.538  19.745  17.586  1.00 82.81           C  
ATOM    290  CD  PRO E  40      77.612  18.251  17.644  1.00 82.81           C  
ATOM    291  N   GLY E  41      78.688  19.673  21.894  1.00 89.15           N  
ATOM    292  CA  GLY E  41      78.028  20.015  23.135  1.00 89.15           C  
ATOM    293  C   GLY E  41      77.440  21.407  23.092  1.00 89.15           C  
ATOM    294  O   GLY E  41      76.220  21.583  23.182  1.00 89.15           O  
ATOM    295  N   ASP E  42      78.301  22.410  22.946  1.00 91.97           N  
ATOM    296  CA  ASP E  42      77.831  23.782  22.858  1.00 91.97           C  
ATOM    297  C   ASP E  42      77.051  23.987  21.569  1.00 91.97           C  
ATOM    298  O   ASP E  42      77.245  23.279  20.577  1.00 91.97           O  
ATOM    299  CB  ASP E  42      79.007  24.760  22.922  1.00 91.97           C  
ATOM    300  CG  ASP E  42      80.179  24.330  22.059  1.00 91.97           C  
ATOM    301  OD1 ASP E  42      79.992  23.447  21.194  1.00 91.97           O  
ATOM    302  OD2 ASP E  42      81.284  24.874  22.248  1.00 91.97           O  
ATOM    303  N   SER E  43      76.155  24.975  21.587  1.00 88.79           N  
ATOM    304  CA  SER E  43      75.320  25.295  20.438  1.00 88.79           C  
ATOM    305  C   SER E  43      75.932  26.375  19.560  1.00 88.79           C  
ATOM    306  O   SER E  43      75.209  27.067  18.833  1.00 88.79           O  
ATOM    307  CB  SER E  43      73.927  25.718  20.906  1.00 88.79           C  
ATOM    308  OG  SER E  43      73.134  26.164  19.821  1.00 88.79           O  
ATOM    309  N   SER E  44      77.251  26.531  19.598  1.00 87.00           N  
ATOM    310  CA  SER E  44      77.907  27.577  18.837  1.00 87.00           C  
ATOM    311  C   SER E  44      77.837  27.255  17.349  1.00 87.00           C  
ATOM    312  O   SER E  44      77.315  26.219  16.930  1.00 87.00           O  
ATOM    313  CB  SER E  44      79.353  27.743  19.298  1.00 87.00           C  
ATOM    314  OG  SER E  44      80.110  26.579  19.027  1.00 87.00           O  
ATOM    315  N   ILE E  45      78.372  28.162  16.541  1.00 85.21           N  
ATOM    316  CA  ILE E  45      78.400  28.008  15.100  1.00 85.21           C  
ATOM    317  C   ILE E  45      79.789  27.644  14.606  1.00 85.21           C  
ATOM    318  O   ILE E  45      79.942  26.767  13.752  1.00 85.21           O  
ATOM    319  CB  ILE E  45      77.884  29.286  14.405  1.00 85.21           C  
ATOM    320  CG1 ILE E  45      76.424  29.550  14.773  1.00 85.21           C  
ATOM    321  CG2 ILE E  45      78.002  29.169  12.908  1.00 85.21           C  
ATOM    322  CD1 ILE E  45      76.230  30.144  16.151  1.00 85.21           C  
ATOM    323  N   VAL E  46      80.825  28.301  15.133  1.00 86.01           N  
ATOM    324  CA  VAL E  46      82.180  28.015  14.683  1.00 86.01           C  
ATOM    325  C   VAL E  46      82.558  26.585  15.032  1.00 86.01           C  
ATOM    326  O   VAL E  46      83.202  25.884  14.245  1.00 86.01           O  
ATOM    327  CB  VAL E  46      83.175  29.016  15.295  1.00 86.01           C  
ATOM    328  CG1 VAL E  46      84.571  28.735  14.770  1.00 86.01           C  
ATOM    329  CG2 VAL E  46      82.751  30.443  14.997  1.00 86.01           C  
ATOM    330  N   THR E  47      82.171  26.135  16.225  1.00 87.95           N  
ATOM    331  CA  THR E  47      82.502  24.777  16.633  1.00 87.95           C  
ATOM    332  C   THR E  47      81.833  23.763  15.723  1.00 87.95           C  
ATOM    333  O   THR E  47      82.459  22.781  15.305  1.00 87.95           O  
ATOM    334  CB  THR E  47      82.085  24.557  18.083  1.00 87.95           C  
ATOM    335  OG1 THR E  47      80.685  24.828  18.226  1.00 87.95           O  
ATOM    336  CG2 THR E  47      82.877  25.477  18.999  1.00 87.95           C  
ATOM    337  N   ARG E  48      80.564  23.992  15.384  1.00 79.75           N  
ATOM    338  CA  ARG E  48      79.866  23.083  14.488  1.00 79.75           C  
ATOM    339  C   ARG E  48      80.494  23.090  13.103  1.00 79.75           C  
ATOM    340  O   ARG E  48      80.651  22.036  12.478  1.00 79.75           O  
ATOM    341  CB  ARG E  48      78.393  23.464  14.406  1.00 79.75           C  
ATOM    342  CG  ARG E  48      77.613  23.145  15.655  1.00 79.75           C  
ATOM    343  CD  ARG E  48      76.133  23.305  15.439  1.00 79.75           C  
ATOM    344  NE  ARG E  48      75.359  22.695  16.512  1.00 79.75           N  
ATOM    345  CZ  ARG E  48      74.033  22.732  16.592  1.00 79.75           C  
ATOM    346  NH1 ARG E  48      73.410  22.149  17.605  1.00 79.75           N  
ATOM    347  NH2 ARG E  48      73.328  23.357  15.660  1.00 79.75           N  
ATOM    348  N   SER E  49      80.857  24.272  12.605  1.00 83.60           N  
ATOM    349  CA  SER E  49      81.480  24.353  11.290  1.00 83.60           C  
ATOM    350  C   SER E  49      82.806  23.608  11.268  1.00 83.60           C  
ATOM    351  O   SER E  49      83.099  22.868  10.324  1.00 83.60           O  
ATOM    352  CB  SER E  49      81.685  25.813  10.895  1.00 83.60           C  
ATOM    353  OG  SER E  49      82.510  26.484  11.827  1.00 83.60           O  
ATOM    354  N   ARG E  50      83.621  23.789  12.310  1.00 89.49           N  
ATOM    355  CA  ARG E  50      84.897  23.088  12.377  1.00 89.49           C  
ATOM    356  C   ARG E  50      84.684  21.584  12.477  1.00 89.49           C  
ATOM    357  O   ARG E  50      85.402  20.800  11.844  1.00 89.49           O  
ATOM    358  CB  ARG E  50      85.702  23.596  13.569  1.00 89.49           C  
ATOM    359  CG  ARG E  50      87.143  23.163  13.560  1.00 89.49           C  
ATOM    360  CD  ARG E  50      87.882  23.703  14.764  1.00 89.49           C  
ATOM    361  NE  ARG E  50      87.970  25.157  14.742  1.00 89.49           N  
ATOM    362  CZ  ARG E  50      88.636  25.879  15.636  1.00 89.49           C  
ATOM    363  NH1 ARG E  50      89.283  25.286  16.633  1.00 89.49           N  
ATOM    364  NH2 ARG E  50      88.659  27.200  15.533  1.00 89.49           N  
ATOM    365  N   LEU E  51      83.694  21.165  13.267  1.00 84.09           N  
ATOM    366  CA  LEU E  51      83.394  19.747  13.382  1.00 84.09           C  
ATOM    367  C   LEU E  51      83.003  19.161  12.036  1.00 84.09           C  
ATOM    368  O   LEU E  51      83.468  18.082  11.660  1.00 84.09           O  
ATOM    369  CB  LEU E  51      82.273  19.539  14.395  1.00 84.09           C  
ATOM    370  CG  LEU E  51      81.751  18.112  14.514  1.00 84.09           C  
ATOM    371  CD1 LEU E  51      82.909  17.153  14.667  1.00 84.09           C  
ATOM    372  CD2 LEU E  51      80.796  17.981  15.683  1.00 84.09           C  
ATOM    373  N   LEU E  52      82.141  19.861  11.304  1.00 79.03           N  
ATOM    374  CA  LEU E  52      81.720  19.373   9.997  1.00 79.03           C  
ATOM    375  C   LEU E  52      82.894  19.318   9.036  1.00 79.03           C  
ATOM    376  O   LEU E  52      83.017  18.374   8.247  1.00 79.03           O  
ATOM    377  CB  LEU E  52      80.631  20.269   9.435  1.00 79.03           C  
ATOM    378  CG  LEU E  52      79.262  20.072  10.065  1.00 79.03           C  
ATOM    379  CD1 LEU E  52      78.439  21.334   9.948  1.00 79.03           C  
ATOM    380  CD2 LEU E  52      78.580  18.924   9.386  1.00 79.03           C  
ATOM    381  N   ASP E  53      83.756  20.331   9.078  1.00 83.59           N  
ATOM    382  CA  ASP E  53      84.927  20.326   8.215  1.00 83.59           C  
ATOM    383  C   ASP E  53      85.788  19.108   8.499  1.00 83.59           C  
ATOM    384  O   ASP E  53      86.229  18.416   7.574  1.00 83.59           O  
ATOM    385  CB  ASP E  53      85.727  21.607   8.424  1.00 83.59           C  
ATOM    386  CG  ASP E  53      86.714  21.865   7.305  1.00 83.59           C  
ATOM    387  OD1 ASP E  53      86.913  20.964   6.465  1.00 83.59           O  
ATOM    388  OD2 ASP E  53      87.279  22.978   7.259  1.00 83.59           O  
ATOM    389  N   ARG E  54      86.011  18.832   9.778  1.00 88.33           N  
ATOM    390  CA  ARG E  54      86.813  17.685  10.178  1.00 88.33           C  
ATOM    391  C   ARG E  54      86.168  16.371   9.741  1.00 88.33           C  
ATOM    392  O   ARG E  54      86.855  15.463   9.272  1.00 88.33           O  
ATOM    393  CB  ARG E  54      87.018  17.682  11.695  1.00 88.33           C  
ATOM    394  CG  ARG E  54      87.896  18.813  12.203  1.00 88.33           C  
ATOM    395  CD  ARG E  54      89.328  18.667  11.716  1.00 88.33           C  
ATOM    396  NE  ARG E  54      89.546  19.346  10.442  1.00 88.33           N  
ATOM    397  CZ  ARG E  54      90.728  19.452   9.843  1.00 88.33           C  
ATOM    398  NH1 ARG E  54      90.834  20.089   8.685  1.00 88.33           N  
ATOM    399  NH2 ARG E  54      91.806  18.919  10.403  1.00 88.33           N  
ATOM    400  N   LEU E  55      84.850  16.265   9.899  1.00 81.58           N  
ATOM    401  CA  LEU E  55      84.144  15.044   9.527  1.00 81.58           C  
ATOM    402  C   LEU E  55      84.222  14.803   8.030  1.00 81.58           C  
ATOM    403  O   LEU E  55      84.470  13.676   7.585  1.00 81.58           O  
ATOM    404  CB  LEU E  55      82.690  15.134   9.970  1.00 81.58           C  
ATOM    405  CG  LEU E  55      82.501  15.151  11.480  1.00 81.58           C  
ATOM    406  CD1 LEU E  55      81.163  15.702  11.856  1.00 81.58           C  
ATOM    407  CD2 LEU E  55      82.639  13.763  12.022  1.00 81.58           C  
ATOM    408  N   VAL E  56      84.020  15.852   7.243  1.00 78.07           N  
ATOM    409  CA  VAL E  56      84.097  15.721   5.797  1.00 78.07           C  
ATOM    410  C   VAL E  56      85.512  15.373   5.366  1.00 78.07           C  
ATOM    411  O   VAL E  56      85.719  14.539   4.479  1.00 78.07           O  
ATOM    412  CB  VAL E  56      83.608  17.011   5.131  1.00 78.07           C  
ATOM    413  CG1 VAL E  56      84.083  17.079   3.707  1.00 78.07           C  
ATOM    414  CG2 VAL E  56      82.112  17.069   5.203  1.00 78.07           C  
ATOM    415  N   ARG E  57      86.498  15.998   5.998  1.00 85.88           N  
ATOM    416  CA  ARG E  57      87.889  15.728   5.661  1.00 85.88           C  
ATOM    417  C   ARG E  57      88.268  14.285   5.994  1.00 85.88           C  
ATOM    418  O   ARG E  57      89.147  13.705   5.357  1.00 85.88           O  
ATOM    419  CB  ARG E  57      88.812  16.693   6.408  1.00 85.88           C  
ATOM    420  CG  ARG E  57      90.290  16.485   6.116  1.00 85.88           C  
ATOM    421  CD  ARG E  57      90.581  16.571   4.626  1.00 85.88           C  
ATOM    422  NE  ARG E  57      92.009  16.479   4.339  1.00 85.88           N  
ATOM    423  CZ  ARG E  57      92.539  16.634   3.131  1.00 85.88           C  
ATOM    424  NH1 ARG E  57      93.851  16.534   2.962  1.00 85.88           N  
ATOM    425  NH2 ARG E  57      91.759  16.891   2.089  1.00 85.88           N  
ATOM    426  N   LEU E  58      87.609  13.714   6.997  1.00 85.80           N  
ATOM    427  CA  LEU E  58      87.892  12.356   7.424  1.00 85.80           C  
ATOM    428  C   LEU E  58      86.993  11.347   6.731  1.00 85.80           C  
ATOM    429  O   LEU E  58      87.425  10.229   6.438  1.00 85.80           O  
ATOM    430  CB  LEU E  58      87.729  12.245   8.939  1.00 85.80           C  
ATOM    431  CG  LEU E  58      87.794  10.837   9.517  1.00 85.80           C  
ATOM    432  CD1 LEU E  58      88.560  10.824  10.830  1.00 85.80           C  
ATOM    433  CD2 LEU E  58      86.392  10.319   9.714  1.00 85.80           C  
ATOM    434  N   ALA E  59      85.744  11.726   6.464  1.00 79.93           N  
ATOM    435  CA  ALA E  59      84.807  10.800   5.843  1.00 79.93           C  
ATOM    436  C   ALA E  59      85.270  10.340   4.475  1.00 79.93           C  
ATOM    437  O   ALA E  59      84.940   9.224   4.060  1.00 79.93           O  
ATOM    438  CB  ALA E  59      83.442  11.460   5.723  1.00 79.93           C  
ATOM    439  N   GLY E  60      86.038  11.159   3.771  1.00 84.03           N  
ATOM    440  CA  GLY E  60      86.452  10.816   2.429  1.00 84.03           C  
ATOM    441  C   GLY E  60      87.778  10.093   2.402  1.00 84.03           C  
ATOM    442  O   GLY E  60      88.502  10.146   1.406  1.00 84.03           O  
ATOM    443  N   ASP E  61      88.105   9.421   3.487  1.00 91.44           N  
ATOM    444  CA  ASP E  61      89.368   8.708   3.546  1.00 91.44           C  
ATOM    445  C   ASP E  61      89.181   7.267   3.097  1.00 91.44           C  
ATOM    446  O   ASP E  61      88.161   6.636   3.390  1.00 91.44           O  
ATOM    447  CB  ASP E  61      89.931   8.743   4.960  1.00 91.44           C  
ATOM    448  CG  ASP E  61      90.356  10.132   5.382  1.00 91.44           C  
ATOM    449  OD1 ASP E  61      90.084  11.087   4.624  1.00 91.44           O  
ATOM    450  OD2 ASP E  61      90.971  10.269   6.463  1.00 91.44           O  
ATOM    451  N   PRO E  62      90.158   6.712   2.396  1.00 95.78           N  
ATOM    452  CA  PRO E  62      89.987   5.365   1.848  1.00 95.78           C  
ATOM    453  C   PRO E  62      90.034   4.303   2.926  1.00 95.78           C  
ATOM    454  O   PRO E  62      89.211   3.384   2.947  1.00 95.78           O  
ATOM    455  CB  PRO E  62      91.168   5.238   0.883  1.00 95.78           C  
ATOM    456  CG  PRO E  62      92.236   6.072   1.517  1.00 95.78           C  
ATOM    457  CD  PRO E  62      91.531   7.212   2.216  1.00 95.78           C  
ATOM    458  N   TYR E  63      90.998   4.433   3.834  1.00 96.63           N  
ATOM    459  CA  TYR E  63      91.194   3.468   4.910  1.00 96.63           C  
ATOM    460  C   TYR E  63      90.445   3.982   6.128  1.00 96.63           C  
ATOM    461  O   TYR E  63      90.979   4.726   6.952  1.00 96.63           O  
ATOM    462  CB  TYR E  63      92.672   3.273   5.199  1.00 96.63           C  
ATOM    463  CG  TYR E  63      93.491   2.884   3.995  1.00 96.63           C  
ATOM    464  CD1 TYR E  63      92.931   2.162   2.955  1.00 96.63           C  
ATOM    465  CD2 TYR E  63      94.828   3.234   3.903  1.00 96.63           C  
ATOM    466  CE1 TYR E  63      93.678   1.803   1.855  1.00 96.63           C  
ATOM    467  CE2 TYR E  63      95.584   2.881   2.810  1.00 96.63           C  
ATOM    468  CZ  TYR E  63      95.007   2.166   1.785  1.00 96.63           C  
ATOM    469  OH  TYR E  63      95.769   1.813   0.694  1.00 96.63           O  
ATOM    470  N   ILE E  64      89.182   3.589   6.239  1.00 83.50           N  
ATOM    471  CA  ILE E  64      88.321   4.017   7.331  1.00 83.50           C  
ATOM    472  C   ILE E  64      87.416   2.862   7.719  1.00 83.50           C  
ATOM    473  O   ILE E  64      86.964   2.098   6.860  1.00 83.50           O  
ATOM    474  CB  ILE E  64      87.492   5.254   6.948  1.00 83.50           C  
ATOM    475  CG1 ILE E  64      86.615   5.667   8.121  1.00 83.50           C  
ATOM    476  CG2 ILE E  64      86.637   4.966   5.755  1.00 83.50           C  
ATOM    477  CD1 ILE E  64      86.153   7.083   8.038  1.00 83.50           C  
ATOM    478  N   SER E  65      87.151   2.741   9.014  1.00 78.09           N  
ATOM    479  CA  SER E  65      86.363   1.625   9.510  1.00 78.09           C  
ATOM    480  C   SER E  65      84.879   1.888   9.298  1.00 78.09           C  
ATOM    481  O   SER E  65      84.403   3.023   9.372  1.00 78.09           O  
ATOM    482  CB  SER E  65      86.651   1.390  10.991  1.00 78.09           C  
ATOM    483  OG  SER E  65      86.058   0.189  11.440  1.00 78.09           O  
ATOM    484  N   GLY E  66      84.141   0.814   9.032  1.00 74.07           N  
ATOM    485  CA  GLY E  66      82.725   0.901   8.794  1.00 74.07           C  
ATOM    486  C   GLY E  66      81.989   1.573   9.931  1.00 74.07           C  
ATOM    487  O   GLY E  66      81.243   2.534   9.732  1.00 74.07           O  
ATOM    488  N   PRO E  67      82.169   1.065  11.151  1.00 75.11           N  
ATOM    489  CA  PRO E  67      81.525   1.716  12.303  1.00 75.11           C  
ATOM    490  C   PRO E  67      81.881   3.186  12.430  1.00 75.11           C  
ATOM    491  O   PRO E  67      80.991   4.025  12.631  1.00 75.11           O  
ATOM    492  CB  PRO E  67      82.038   0.892  13.491  1.00 75.11           C  
ATOM    493  CG  PRO E  67      82.389  -0.422  12.920  1.00 75.11           C  
ATOM    494  CD  PRO E  67      82.865  -0.174  11.531  1.00 75.11           C  
ATOM    495  N   LYS E  68      83.166   3.524  12.328  1.00 80.00           N  
ATOM    496  CA  LYS E  68      83.557   4.923  12.414  1.00 80.00           C  
ATOM    497  C   LYS E  68      82.894   5.731  11.314  1.00 80.00           C  
ATOM    498  O   LYS E  68      82.438   6.855  11.543  1.00 80.00           O  
ATOM    499  CB  LYS E  68      85.076   5.056  12.326  1.00 80.00           C  
ATOM    500  CG  LYS E  68      85.816   4.450  13.500  1.00 80.00           C  
ATOM    501  CD  LYS E  68      87.319   4.670  13.398  1.00 80.00           C  
ATOM    502  CE  LYS E  68      88.058   4.002  14.538  1.00 80.00           C  
ATOM    503  NZ  LYS E  68      87.884   4.728  15.819  1.00 80.00           N  
ATOM    504  N   LEU E  69      82.811   5.163  10.114  1.00 74.70           N  
ATOM    505  CA  LEU E  69      82.258   5.902   8.990  1.00 74.70           C  
ATOM    506  C   LEU E  69      80.774   6.170   9.186  1.00 74.70           C  
ATOM    507  O   LEU E  69      80.296   7.285   8.952  1.00 74.70           O  
ATOM    508  CB  LEU E  69      82.502   5.128   7.699  1.00 74.70           C  
ATOM    509  CG  LEU E  69      81.926   5.763   6.442  1.00 74.70           C  
ATOM    510  CD1 LEU E  69      82.382   7.187   6.303  1.00 74.70           C  
ATOM    511  CD2 LEU E  69      82.342   4.948   5.239  1.00 74.70           C  
ATOM    512  N   THR E  70      80.027   5.155   9.614  1.00 69.64           N  
ATOM    513  CA  THR E  70      78.603   5.352   9.844  1.00 69.64           C  
ATOM    514  C   THR E  70      78.351   6.297  11.006  1.00 69.64           C  
ATOM    515  O   THR E  70      77.408   7.097  10.963  1.00 69.64           O  
ATOM    516  CB  THR E  70      77.912   4.017  10.098  1.00 69.64           C  
ATOM    517  OG1 THR E  70      76.523   4.242  10.349  1.00 69.64           O  
ATOM    518  CG2 THR E  70      78.516   3.316  11.284  1.00 69.64           C  
ATOM    519  N   GLY E  71      79.185   6.240  12.043  1.00 74.69           N  
ATOM    520  CA  GLY E  71      79.039   7.193  13.123  1.00 74.69           C  
ATOM    521  C   GLY E  71      79.299   8.606  12.654  1.00 74.69           C  
ATOM    522  O   GLY E  71      78.596   9.542  13.044  1.00 74.69           O  
ATOM    523  N   VAL E  72      80.297   8.775  11.792  1.00 77.31           N  
ATOM    524  CA  VAL E  72      80.595  10.088  11.242  1.00 77.31           C  
ATOM    525  C   VAL E  72      79.416  10.586  10.428  1.00 77.31           C  
ATOM    526  O   VAL E  72      79.019  11.753  10.525  1.00 77.31           O  
ATOM    527  CB  VAL E  72      81.875  10.015  10.396  1.00 77.31           C  
ATOM    528  CG1 VAL E  72      81.937  11.174   9.434  1.00 77.31           C  
ATOM    529  CG2 VAL E  72      83.090   9.984  11.295  1.00 77.31           C  
ATOM    530  N   MET E  73      78.842   9.710   9.610  1.00 70.28           N  
ATOM    531  CA  MET E  73      77.697  10.098   8.801  1.00 70.28           C  
ATOM    532  C   MET E  73      76.539  10.536   9.680  1.00 70.28           C  
ATOM    533  O   MET E  73      75.910  11.568   9.424  1.00 70.28           O  
ATOM    534  CB  MET E  73      77.280   8.939   7.909  1.00 70.28           C  
ATOM    535  CG  MET E  73      76.818   9.344   6.542  1.00 70.28           C  
ATOM    536  SD  MET E  73      78.025  10.297   5.600  1.00 70.28           S  
ATOM    537  CE  MET E  73      79.453   9.229   5.653  1.00 70.28           C  
ATOM    538  N   ILE E  74      76.256   9.772  10.729  1.00 69.08           N  
ATOM    539  CA  ILE E  74      75.144  10.115  11.604  1.00 69.08           C  
ATOM    540  C   ILE E  74      75.403  11.445  12.293  1.00 69.08           C  
ATOM    541  O   ILE E  74      74.500  12.277  12.432  1.00 69.08           O  
ATOM    542  CB  ILE E  74      74.910   9.008  12.651  1.00 30.00           C  
ATOM    543  CG1 ILE E  74      74.433   7.723  11.970  1.00 30.00           C  
ATOM    544  CG2 ILE E  74      73.906   9.467  13.696  1.00 30.00           C  
ATOM    545  CD1 ILE E  74      74.431   6.515  12.880  1.00 30.00           C  
ATOM    546  N   SER E  75      76.651  11.653  12.706  1.00 75.28           N  
ATOM    547  CA  SER E  75      77.043  12.893  13.362  1.00 75.28           C  
ATOM    548  C   SER E  75      76.816  14.062  12.412  1.00 75.28           C  
ATOM    549  O   SER E  75      76.373  15.134  12.822  1.00 75.28           O  
ATOM    550  CB  SER E  75      78.511  12.837  13.785  1.00 75.28           C  
ATOM    551  OG  SER E  75      79.363  12.739  12.658  1.00 75.28           O  
ATOM    552  N   ILE E  76      77.120  13.846  11.135  1.00 69.03           N  
ATOM    553  CA  ILE E  76      76.935  14.874  10.124  1.00 69.03           C  
ATOM    554  C   ILE E  76      75.456  15.168   9.935  1.00 69.03           C  
ATOM    555  O   ILE E  76      75.050  16.330   9.824  1.00 69.03           O  
ATOM    556  CB  ILE E  76      77.570  14.446   8.787  1.00 30.00           C  
ATOM    557  CG1 ILE E  76      79.092  14.362   8.922  1.00 30.00           C  
ATOM    558  CG2 ILE E  76      77.181  15.413   7.680  1.00 30.00           C  
ATOM    559  CD1 ILE E  76      79.773  13.700   7.744  1.00 30.00           C  
ATOM    560  N   LEU E  77      74.633  14.128   9.898  1.00 61.48           N  
ATOM    561  CA  LEU E  77      73.214  14.280   9.631  1.00 61.48           C  
ATOM    562  C   LEU E  77      72.524  15.088  10.716  1.00 61.48           C  
ATOM    563  O   LEU E  77      72.025  16.187  10.463  1.00 61.48           O  
ATOM    564  CB  LEU E  77      72.555  12.912   9.520  1.00 61.48           C  
ATOM    565  CG  LEU E  77      72.892  12.052   8.308  1.00 61.48           C  
ATOM    566  CD1 LEU E  77      71.862  10.974   8.162  1.00 61.48           C  
ATOM    567  CD2 LEU E  77      72.941  12.865   7.062  1.00 61.48           C  
ATOM    568  N   SER E  78      72.497  14.550  11.928  1.00 69.63           N  
ATOM    569  CA  SER E  78      71.752  15.161  13.021  1.00 69.63           C  
ATOM    570  C   SER E  78      72.655  16.162  13.719  1.00 69.63           C  
ATOM    571  O   SER E  78      73.243  15.858  14.761  1.00 69.63           O  
ATOM    572  CB  SER E  78      71.256  14.093  13.989  1.00 69.63           C  
ATOM    573  OG  SER E  78      70.312  14.622  14.896  1.00 69.63           O  
ATOM    574  N   LEU E  79      72.781  17.348  13.136  1.00 73.22           N  
ATOM    575  CA  LEU E  79      73.630  18.380  13.702  1.00 73.22           C  
ATOM    576  C   LEU E  79      72.916  19.724  13.733  1.00 73.22           C  
ATOM    577  O   LEU E  79      73.205  20.572  14.581  1.00 73.22           O  
ATOM    578  CB  LEU E  79      74.917  18.490  12.895  1.00 73.22           C  
ATOM    579  CG  LEU E  79      75.985  19.350  13.551  1.00 73.22           C  
ATOM    580  CD1 LEU E  79      77.321  18.665  13.447  1.00 73.22           C  
ATOM    581  CD2 LEU E  79      76.021  20.695  12.896  1.00 73.22           C  
ATOM    582  N   PHE E  80      71.977  19.920  12.811  1.00 65.78           N  
ATOM    583  CA  PHE E  80      71.338  21.224  12.688  1.00 65.78           C  
ATOM    584  C   PHE E  80      70.439  21.535  13.875  1.00 65.78           C  
ATOM    585  O   PHE E  80      70.354  22.693  14.300  1.00 65.78           O  
ATOM    586  CB  PHE E  80      70.545  21.287  11.387  1.00 65.78           C  
ATOM    587  CG  PHE E  80      69.453  20.277  11.292  1.00 65.78           C  
ATOM    588  CD1 PHE E  80      69.690  19.030  10.757  1.00 65.78           C  
ATOM    589  CD2 PHE E  80      68.185  20.580  11.719  1.00 65.78           C  
ATOM    590  CE1 PHE E  80      68.681  18.104  10.664  1.00 65.78           C  
ATOM    591  CE2 PHE E  80      67.175  19.656  11.626  1.00 65.78           C  
ATOM    592  CZ  PHE E  80      67.428  18.417  11.097  1.00 65.78           C  
ATOM    593  N   VAL E  81      69.760  20.530  14.417  1.00 72.17           N  
ATOM    594  CA  VAL E  81      68.913  20.743  15.581  1.00 72.17           C  
ATOM    595  C   VAL E  81      69.781  21.127  16.773  1.00 72.17           C  
ATOM    596  O   VAL E  81      70.933  20.687  16.890  1.00 72.17           O  
ATOM    597  CB  VAL E  81      68.087  19.479  15.867  1.00 72.17           C  
ATOM    598  CG1 VAL E  81      69.003  18.300  16.111  1.00 72.17           C  
ATOM    599  CG2 VAL E  81      67.140  19.705  17.036  1.00 72.17           C  
ATOM    600  N   GLU E  82      69.240  21.963  17.657  1.00 75.05           N  
ATOM    601  CA  GLU E  82      69.943  22.276  18.894  1.00 75.05           C  
ATOM    602  C   GLU E  82      69.933  21.051  19.794  1.00 75.05           C  
ATOM    603  O   GLU E  82      68.919  20.351  19.894  1.00 75.05           O  
ATOM    604  CB  GLU E  82      69.294  23.446  19.624  1.00 75.05           C  
ATOM    605  CG  GLU E  82      68.996  24.657  18.778  1.00 75.05           C  
ATOM    606  CD  GLU E  82      68.357  25.775  19.584  1.00 75.05           C  
ATOM    607  OE1 GLU E  82      68.356  25.689  20.829  1.00 75.05           O  
ATOM    608  OE2 GLU E  82      67.843  26.732  18.969  1.00 75.05           O  
ATOM    609  N   SER E  83      71.049  20.797  20.449  1.00 75.13           N  
ATOM    610  CA  SER E  83      71.159  19.615  21.288  1.00 75.13           C  
ATOM    611  C   SER E  83      70.826  18.393  20.448  1.00 75.13           C  
ATOM    612  O   SER E  83      69.810  17.727  20.687  1.00 75.13           O  
ATOM    613  CB  SER E  83      70.226  19.708  22.495  1.00 75.13           C  
ATOM    614  OG  SER E  83      70.234  18.498  23.235  1.00 75.13           O  
ATOM    615  N   PRO E  84      71.650  18.071  19.452  1.00 75.49           N  
ATOM    616  CA  PRO E  84      71.381  16.876  18.643  1.00 75.49           C  
ATOM    617  C   PRO E  84      71.272  15.614  19.459  1.00 75.49           C  
ATOM    618  O   PRO E  84      70.646  14.650  19.004  1.00 75.49           O  
ATOM    619  CB  PRO E  84      72.584  16.818  17.697  1.00 75.49           C  
ATOM    620  CG  PRO E  84      73.136  18.185  17.686  1.00 75.49           C  
ATOM    621  CD  PRO E  84      72.871  18.766  19.022  1.00 75.49           C  
ATOM    622  N   SER E  85      71.869  15.582  20.646  1.00 80.05           N  
ATOM    623  CA  SER E  85      71.801  14.392  21.482  1.00 80.05           C  
ATOM    624  C   SER E  85      70.358  14.012  21.778  1.00 80.05           C  
ATOM    625  O   SER E  85      69.985  12.836  21.683  1.00 80.05           O  
ATOM    626  CB  SER E  85      72.568  14.636  22.776  1.00 80.05           C  
ATOM    627  OG  SER E  85      73.835  15.212  22.506  1.00 80.05           O  
ATOM    628  N   GLN E  86      69.531  14.992  22.134  1.00 76.92           N  
ATOM    629  CA  GLN E  86      68.148  14.690  22.477  1.00 76.92           C  
ATOM    630  C   GLN E  86      67.415  14.104  21.284  1.00 76.92           C  
ATOM    631  O   GLN E  86      66.674  13.123  21.417  1.00 76.92           O  
ATOM    632  CB  GLN E  86      67.447  15.953  22.973  1.00 76.92           C  
ATOM    633  CG  GLN E  86      66.021  15.721  23.457  1.00 76.92           C  
ATOM    634  CD  GLN E  86      65.007  15.749  22.332  1.00 76.92           C  
ATOM    635  OE1 GLN E  86      65.280  16.254  21.243  1.00 76.92           O  
ATOM    636  NE2 GLN E  86      63.829  15.199  22.589  1.00 76.92           N  
ATOM    637  N   LEU E  87      67.619  14.684  20.104  1.00 71.26           N  
ATOM    638  CA  LEU E  87      66.946  14.172  18.920  1.00 71.26           C  
ATOM    639  C   LEU E  87      67.412  12.764  18.602  1.00 71.26           C  
ATOM    640  O   LEU E  87      66.595  11.882  18.324  1.00 71.26           O  
ATOM    641  CB  LEU E  87      67.204  15.093  17.736  1.00 71.26           C  
ATOM    642  CG  LEU E  87      66.410  14.778  16.475  1.00 71.26           C  
ATOM    643  CD1 LEU E  87      66.144  16.029  15.678  1.00 71.26           C  
ATOM    644  CD2 LEU E  87      67.159  13.802  15.626  1.00 71.26           C  
ATOM    645  N   ILE E  88      68.722  12.537  18.635  1.00 72.50           N  
ATOM    646  CA  ILE E  88      69.247  11.213  18.334  1.00 72.50           C  
ATOM    647  C   ILE E  88      68.684  10.189  19.302  1.00 72.50           C  
ATOM    648  O   ILE E  88      68.400   9.046  18.927  1.00 72.50           O  
ATOM    649  CB  ILE E  88      70.780  11.235  18.367  1.00 72.50           C  
ATOM    650  CG1 ILE E  88      71.313  12.176  17.287  1.00 72.50           C  
ATOM    651  CG2 ILE E  88      71.313   9.843  18.165  1.00 72.50           C  
ATOM    652  CD1 ILE E  88      72.822  12.243  17.221  1.00 72.50           C  
ATOM    653  N   GLN E  89      68.517  10.575  20.566  1.00 76.40           N  
ATOM    654  CA  GLN E  89      67.947   9.653  21.537  1.00 76.40           C  
ATOM    655  C   GLN E  89      66.479   9.391  21.246  1.00 76.40           C  
ATOM    656  O   GLN E  89      66.002   8.259  21.391  1.00 76.40           O  
ATOM    657  CB  GLN E  89      68.122  10.211  22.945  1.00 76.40           C  
ATOM    658  CG  GLN E  89      69.549  10.167  23.439  1.00 76.40           C  
ATOM    659  CD  GLN E  89      70.054   8.753  23.640  1.00 76.40           C  
ATOM    660  OE1 GLN E  89      71.080   8.366  23.082  1.00 76.40           O  
ATOM    661  NE2 GLN E  89      69.334   7.973  24.439  1.00 76.40           N  
ATOM    662  N   ARG E  90      65.752  10.422  20.829  1.00 72.38           N  
ATOM    663  CA  ARG E  90      64.330  10.263  20.563  1.00 72.38           C  
ATOM    664  C   ARG E  90      64.086   9.485  19.285  1.00 72.38           C  
ATOM    665  O   ARG E  90      63.004   8.917  19.099  1.00 72.38           O  
ATOM    666  CB  ARG E  90      63.664  11.630  20.472  1.00 72.38           C  
ATOM    667  CG  ARG E  90      62.174  11.565  20.278  1.00 72.38           C  
ATOM    668  CD  ARG E  90      61.536  12.927  20.480  1.00 72.38           C  
ATOM    669  NE  ARG E  90      62.036  13.908  19.521  1.00 72.38           N  
ATOM    670  CZ  ARG E  90      61.752  15.207  19.559  1.00 72.38           C  
ATOM    671  NH1 ARG E  90      60.968  15.694  20.510  1.00 72.38           N  
ATOM    672  NH2 ARG E  90      62.251  16.022  18.645  1.00 72.38           N  
ATOM    673  N   ILE E  91      65.071   9.461  18.399  1.00 66.95           N  
ATOM    674  CA  ILE E  91      64.935   8.809  17.104  1.00 66.95           C  
ATOM    675  C   ILE E  91      65.503   7.401  17.132  1.00 66.95           C  
ATOM    676  O   ILE E  91      64.890   6.467  16.608  1.00 66.95           O  
ATOM    677  CB  ILE E  91      65.632   9.670  16.040  1.00 66.95           C  
ATOM    678  CG1 ILE E  91      64.927  11.017  15.901  1.00 66.95           C  
ATOM    679  CG2 ILE E  91      65.673   8.956  14.739  1.00 66.95           C  
ATOM    680  CD1 ILE E  91      63.577  10.935  15.255  1.00 66.95           C  
ATOM    681  N   THR E  92      66.665   7.235  17.745  1.00 73.78           N  
ATOM    682  CA  THR E  92      67.306   5.932  17.796  1.00 73.78           C  
ATOM    683  C   THR E  92      66.431   4.951  18.561  1.00 73.78           C  
ATOM    684  O   THR E  92      66.228   5.097  19.771  1.00 73.78           O  
ATOM    685  CB  THR E  92      68.673   6.052  18.464  1.00 73.78           C  
ATOM    686  OG1 THR E  92      69.466   7.026  17.775  1.00 73.78           O  
ATOM    687  CG2 THR E  92      69.388   4.713  18.461  1.00 73.78           C  
ATOM    688  N   ASP E  93      65.905   3.953  17.853  1.00 75.23           N  
ATOM    689  CA  ASP E  93      65.061   2.948  18.488  1.00 75.23           C  
ATOM    690  C   ASP E  93      65.318   1.567  17.903  1.00 75.23           C  
ATOM    691  O   ASP E  93      64.401   0.740  17.836  1.00 75.23           O  
ATOM    692  CB  ASP E  93      63.582   3.317  18.344  1.00 75.23           C  
ATOM    693  CG  ASP E  93      63.150   3.458  16.897  1.00 75.23           C  
ATOM    694  OD1 ASP E  93      63.701   2.752  16.025  1.00 75.23           O  
ATOM    695  OD2 ASP E  93      62.248   4.279  16.630  1.00 75.23           O  
ATOM    696  N   ASP E  94      66.551   1.306  17.477  1.00 69.00           N  
ATOM    697  CA  ASP E  94      66.882   0.031  16.867  1.00 69.00           C  
ATOM    698  C   ASP E  94      67.845  -0.762  17.739  1.00 69.00           C  
ATOM    699  O   ASP E  94      68.694  -0.173  18.417  1.00 69.00           O  
ATOM    700  CB  ASP E  94      67.511   0.225  15.487  1.00 69.00           C  
ATOM    701  CG  ASP E  94      68.743   1.095  15.534  1.00 69.00           C  
ATOM    702  OD1 ASP E  94      68.818   1.973  16.420  1.00 69.00           O  
ATOM    703  OD2 ASP E  94      69.635   0.904  14.684  1.00 69.00           O  
ATOM    704  N   PRO E  95      67.741  -2.092  17.745  1.00 71.31           N  
ATOM    705  CA  PRO E  95      68.690  -2.902  18.510  1.00 71.31           C  
ATOM    706  C   PRO E  95      69.866  -3.334  17.658  1.00 71.31           C  
ATOM    707  O   PRO E  95      70.633  -4.218  18.042  1.00 71.31           O  
ATOM    708  CB  PRO E  95      67.838  -4.099  18.944  1.00 71.31           C  
ATOM    709  CG  PRO E  95      66.871  -4.279  17.790  1.00 71.31           C  
ATOM    710  CD  PRO E  95      66.740  -2.941  17.077  1.00 71.31           C  
ATOM    711  N   ASP E  96      70.003  -2.724  16.484  1.00 69.11           N  
ATOM    712  CA  ASP E  96      71.118  -3.068  15.613  1.00 69.11           C  
ATOM    713  C   ASP E  96      72.440  -2.583  16.185  1.00 69.11           C  
ATOM    714  O   ASP E  96      73.451  -3.286  16.094  1.00 69.11           O  
ATOM    715  CB  ASP E  96      70.906  -2.473  14.224  1.00 69.11           C  
ATOM    716  CG  ASP E  96      69.639  -2.968  13.562  1.00 69.11           C  
ATOM    717  OD1 ASP E  96      69.457  -4.199  13.473  1.00 69.11           O  
ATOM    718  OD2 ASP E  96      68.832  -2.126  13.115  1.00 69.11           O  
ATOM    719  N   VAL E  97      72.455  -1.386  16.767  1.00 70.86           N  
ATOM    720  CA  VAL E  97      73.677  -0.798  17.298  1.00 70.86           C  
ATOM    721  C   VAL E  97      73.322   0.087  18.477  1.00 70.86           C  
ATOM    722  O   VAL E  97      72.177   0.516  18.639  1.00 70.86           O  
ATOM    723  CB  VAL E  97      74.430   0.019  16.232  1.00 70.86           C  
ATOM    724  CG1 VAL E  97      75.042  -0.903  15.205  1.00 70.86           C  
ATOM    725  CG2 VAL E  97      73.485   1.004  15.589  1.00 70.86           C  
ATOM    726  N   SER E  98      74.324   0.372  19.297  1.00 75.90           N  
ATOM    727  CA  SER E  98      74.179   1.250  20.452  1.00 75.90           C  
ATOM    728  C   SER E  98      74.840   2.573  20.104  1.00 75.90           C  
ATOM    729  O   SER E  98      76.063   2.662  19.984  1.00 75.90           O  
ATOM    730  CB  SER E  98      74.797   0.623  21.695  1.00 75.90           C  
ATOM    731  OG  SER E  98      74.274  -0.675  21.921  1.00 75.90           O  
ATOM    732  N   ILE E  99      74.019   3.606  19.946  1.00 77.86           N  
ATOM    733  CA  ILE E  99      74.505   4.931  19.597  1.00 77.86           C  
ATOM    734  C   ILE E  99      75.183   5.530  20.816  1.00 77.86           C  
ATOM    735  O   ILE E  99      74.516   6.034  21.726  1.00 77.86           O  
ATOM    736  CB  ILE E  99      73.358   5.826  19.108  1.00 77.86           C  
ATOM    737  CG1 ILE E  99      72.672   5.200  17.896  1.00 77.86           C  
ATOM    738  CG2 ILE E  99      73.880   7.191  18.756  1.00 77.86           C  
ATOM    739  CD1 ILE E  99      73.565   5.034  16.696  1.00 77.86           C  
ATOM    740  N   ARG E 100      76.508   5.478  20.847  1.00 82.46           N  
ATOM    741  CA  ARG E 100      77.271   5.987  21.980  1.00 82.46           C  
ATOM    742  C   ARG E 100      77.550   7.461  21.736  1.00 82.46           C  
ATOM    743  O   ARG E 100      78.483   7.822  21.015  1.00 82.46           O  
ATOM    744  CB  ARG E 100      78.559   5.198  22.164  1.00 82.46           C  
ATOM    745  CG  ARG E 100      79.283   5.502  23.456  1.00 82.46           C  
ATOM    746  CD  ARG E 100      80.514   6.328  23.196  1.00 82.46           C  
ATOM    747  NE  ARG E 100      81.185   6.715  24.432  1.00 82.46           N  
ATOM    748  CZ  ARG E 100      82.310   7.424  24.481  1.00 82.46           C  
ATOM    749  NH1 ARG E 100      82.850   7.737  25.648  1.00 82.46           N  
ATOM    750  NH2 ARG E 100      82.896   7.821  23.361  1.00 82.46           N  
ATOM    751  N   LEU E 101      76.736   8.318  22.337  1.00 79.72           N  
ATOM    752  CA  LEU E 101      76.908   9.746  22.187  1.00 79.72           C  
ATOM    753  C   LEU E 101      78.164  10.214  22.911  1.00 79.72           C  
ATOM    754  O   LEU E 101      78.725   9.522  23.766  1.00 79.72           O  
ATOM    755  CB  LEU E 101      75.689  10.489  22.722  1.00 79.72           C  
ATOM    756  CG  LEU E 101      74.382  10.161  22.022  1.00 79.72           C  
ATOM    757  CD1 LEU E 101      73.211  10.758  22.774  1.00 79.72           C  
ATOM    758  CD2 LEU E 101      74.439  10.677  20.601  1.00 79.72           C  
ATOM    759  N   VAL E 102      78.609  11.408  22.548  1.00 87.09           N  
ATOM    760  CA  VAL E 102      79.739  12.040  23.210  1.00 87.09           C  
ATOM    761  C   VAL E 102      79.699  13.527  22.904  1.00 87.09           C  
ATOM    762  O   VAL E 102      79.552  13.929  21.744  1.00 87.09           O  
ATOM    763  CB  VAL E 102      81.070  11.422  22.762  1.00 87.09           C  
ATOM    764  CG1 VAL E 102      81.270  11.636  21.291  1.00 87.09           C  
ATOM    765  CG2 VAL E 102      82.219  12.024  23.539  1.00 87.09           C  
ATOM    766  N   GLU E 103      79.836  14.352  23.934  1.00 91.07           N  
ATOM    767  CA  GLU E 103      79.837  15.785  23.730  1.00 91.07           C  
ATOM    768  C   GLU E 103      81.198  16.238  23.227  1.00 91.07           C  
ATOM    769  O   GLU E 103      82.227  15.612  23.493  1.00 91.07           O  
ATOM    770  CB  GLU E 103      79.500  16.526  25.020  1.00 91.07           C  
ATOM    771  CG  GLU E 103      78.328  15.965  25.815  1.00 91.07           C  
ATOM    772  CD  GLU E 103      78.559  16.022  27.317  1.00 91.07           C  
ATOM    773  OE1 GLU E 103      78.328  17.096  27.912  1.00 91.07           O  
ATOM    774  OE2 GLU E 103      78.953  14.996  27.906  1.00 91.07           O  
ATOM    775  N   VAL E 104      81.191  17.340  22.487  1.00 89.80           N  
ATOM    776  CA  VAL E 104      82.407  17.929  21.952  1.00 89.80           C  
ATOM    777  C   VAL E 104      82.346  19.431  22.166  1.00 89.80           C  
ATOM    778  O   VAL E 104      81.263  20.026  22.164  1.00 89.80           O  
ATOM    779  CB  VAL E 104      82.587  17.596  20.462  1.00 89.80           C  
ATOM    780  CG1 VAL E 104      83.900  18.145  19.963  1.00 89.80           C  
ATOM    781  CG2 VAL E 104      82.508  16.101  20.257  1.00 89.80           C  
ATOM    782  N   ILE E 105      83.510  20.038  22.361  1.00 93.58           N  
ATOM    783  CA  ILE E 105      83.634  21.466  22.586  1.00 93.58           C  
ATOM    784  C   ILE E 105      84.858  21.961  21.827  1.00 93.58           C  
ATOM    785  O   ILE E 105      85.547  21.201  21.143  1.00 93.58           O  
ATOM    786  CB  ILE E 105      83.735  21.816  24.085  1.00 93.58           C  
ATOM    787  CG1 ILE E 105      84.975  21.164  24.701  1.00 93.58           C  
ATOM    788  CG2 ILE E 105      82.479  21.380  24.817  1.00 93.58           C  
ATOM    789  CD1 ILE E 105      85.196  21.523  26.155  1.00 93.58           C  
ATOM    790  N   GLN E 106      85.119  23.256  21.951  1.00 96.88           N  
ATOM    791  CA  GLN E 106      86.238  23.869  21.265  1.00 96.88           C  
ATOM    792  C   GLN E 106      87.512  23.727  22.094  1.00 96.88           C  
ATOM    793  O   GLN E 106      87.480  23.591  23.320  1.00 96.88           O  
ATOM    794  CB  GLN E 106      85.942  25.340  20.990  1.00 96.88           C  
ATOM    795  CG  GLN E 106      86.667  25.895  19.787  1.00 96.88           C  
ATOM    796  CD  GLN E 106      86.177  27.278  19.408  1.00 96.88           C  
ATOM    797  OE1 GLN E 106      85.036  27.641  19.686  1.00 96.88           O  
ATOM    798  NE2 GLN E 106      87.043  28.060  18.778  1.00 96.88           N  
ATOM    799  N   SER E 107      88.647  23.746  21.398  1.00 99.92           N  
ATOM    800  CA  SER E 107      89.948  23.658  22.049  1.00 99.92           C  
ATOM    801  C   SER E 107      91.008  24.301  21.168  1.00 99.92           C  
ATOM    802  O   SER E 107      91.243  23.848  20.045  1.00 99.92           O  
ATOM    803  CB  SER E 107      90.310  22.201  22.346  1.00 99.92           C  
ATOM    804  OG  SER E 107      90.398  21.447  21.150  1.00 99.92           O  
ATOM    805  N   GLU E 108      91.653  25.352  21.665  1.00103.40           N  
ATOM    806  CA  GLU E 108      92.638  26.096  20.880  1.00103.40           C  
ATOM    807  C   GLU E 108      94.053  25.637  21.224  1.00103.40           C  
ATOM    808  O   GLU E 108      95.022  26.393  21.177  1.00103.40           O  
ATOM    809  CB  GLU E 108      92.464  27.591  21.113  1.00103.40           C  
ATOM    810  CG  GLU E 108      93.266  28.496  20.178  1.00103.40           C  
ATOM    811  CD  GLU E 108      93.202  28.067  18.722  1.00103.40           C  
ATOM    812  OE1 GLU E 108      92.544  28.765  17.926  1.00103.40           O  
ATOM    813  OE2 GLU E 108      93.817  27.036  18.376  1.00103.40           O  
ATOM    814  N   LYS E 109      94.160  24.355  21.568  1.00103.68           N  
ATOM    815  CA  LYS E 109      95.444  23.775  21.941  1.00103.68           C  
ATOM    816  C   LYS E 109      95.621  22.400  21.316  1.00103.68           C  
ATOM    817  O   LYS E 109      96.245  21.517  21.913  1.00103.68           O  
ATOM    818  CB  LYS E 109      95.563  23.669  23.461  1.00103.68           C  
ATOM    819  CG  LYS E 109      94.383  22.992  24.123  1.00103.68           C  
ATOM    820  CD  LYS E 109      94.462  23.113  25.631  1.00103.68           C  
ATOM    821  CE  LYS E 109      95.689  22.392  26.167  1.00103.68           C  
ATOM    822  NZ  LYS E 109      95.692  22.297  27.646  1.00103.68           N  
ATOM    823  N   SER E 110      95.074  22.204  20.120  1.00102.18           N  
ATOM    824  CA  SER E 110      95.157  20.909  19.467  1.00102.18           C  
ATOM    825  C   SER E 110      95.127  21.106  17.962  1.00102.18           C  
ATOM    826  O   SER E 110      94.741  22.163  17.458  1.00102.18           O  
ATOM    827  CB  SER E 110      94.014  19.990  19.904  1.00102.18           C  
ATOM    828  OG  SER E 110      94.046  18.768  19.191  1.00102.18           O  
ATOM    829  N   LEU E 111      95.542  20.057  17.249  1.00100.52           N  
ATOM    830  CA  LEU E 111      95.537  20.094  15.790  1.00100.52           C  
ATOM    831  C   LEU E 111      94.126  20.310  15.258  1.00100.52           C  
ATOM    832  O   LEU E 111      93.840  21.319  14.604  1.00100.52           O  
ATOM    833  CB  LEU E 111      96.129  18.800  15.241  1.00100.52           C  
ATOM    834  CG  LEU E 111      97.653  18.773  15.165  1.00100.52           C  
ATOM    835  CD1 LEU E 111      98.253  18.814  16.560  1.00100.52           C  
ATOM    836  CD2 LEU E 111      98.104  17.539  14.416  1.00100.52           C  
ATOM    837  N   SER E 112      93.225  19.369  15.541  1.00 98.46           N  
ATOM    838  CA  SER E 112      91.854  19.499  15.064  1.00 98.46           C  
ATOM    839  C   SER E 112      91.130  20.647  15.750  1.00 98.46           C  
ATOM    840  O   SER E 112      90.133  21.152  15.223  1.00 98.46           O  
ATOM    841  CB  SER E 112      91.098  18.196  15.294  1.00 98.46           C  
ATOM    842  OG  SER E 112      91.060  17.877  16.670  1.00 98.46           O  
ATOM    843  N   GLY E 113      91.601  21.055  16.924  1.00 98.59           N  
ATOM    844  CA  GLY E 113      90.996  22.163  17.628  1.00 98.59           C  
ATOM    845  C   GLY E 113      89.761  21.802  18.409  1.00 98.59           C  
ATOM    846  O   GLY E 113      89.056  22.699  18.881  1.00 98.59           O  
ATOM    847  N   LEU E 114      89.483  20.513  18.576  1.00 95.61           N  
ATOM    848  CA  LEU E 114      88.285  20.061  19.262  1.00 95.61           C  
ATOM    849  C   LEU E 114      88.640  18.960  20.242  1.00 95.61           C  
ATOM    850  O   LEU E 114      89.642  18.258  20.084  1.00 95.61           O  
ATOM    851  CB  LEU E 114      87.238  19.550  18.279  1.00 95.61           C  
ATOM    852  CG  LEU E 114      86.753  20.607  17.299  1.00 95.61           C  
ATOM    853  CD1 LEU E 114      85.987  19.959  16.168  1.00 95.61           C  
ATOM    854  CD2 LEU E 114      85.904  21.625  18.046  1.00 95.61           C  
ATOM    855  N   THR E 115      87.797  18.817  21.259  1.00 98.54           N  
ATOM    856  CA  THR E 115      88.025  17.841  22.306  1.00 98.54           C  
ATOM    857  C   THR E 115      86.687  17.373  22.848  1.00 98.54           C  
ATOM    858  O   THR E 115      85.682  18.084  22.768  1.00 98.54           O  
ATOM    859  CB  THR E 115      88.875  18.425  23.435  1.00 98.54           C  
ATOM    860  OG1 THR E 115      88.338  19.691  23.832  1.00 98.54           O  
ATOM    861  CG2 THR E 115      90.310  18.610  22.973  1.00 98.54           C  
ATOM    862  N   PHE E 116      86.689  16.168  23.397  1.00 95.50           N  
ATOM    863  CA  PHE E 116      85.481  15.587  23.957  1.00 95.50           C  
ATOM    864  C   PHE E 116      85.282  16.057  25.391  1.00 95.50           C  
ATOM    865  O   PHE E 116      86.229  16.115  26.180  1.00 95.50           O  
ATOM    866  CB  PHE E 116      85.568  14.067  23.903  1.00 95.50           C  
ATOM    867  CG  PHE E 116      85.948  13.538  22.555  1.00 95.50           C  
ATOM    868  CD1 PHE E 116      85.012  13.454  21.548  1.00 95.50           C  
ATOM    869  CD2 PHE E 116      87.246  13.139  22.290  1.00 95.50           C  
ATOM    870  CE1 PHE E 116      85.355  12.974  20.308  1.00 95.50           C  
ATOM    871  CE2 PHE E 116      87.595  12.657  21.050  1.00 95.50           C  
ATOM    872  CZ  PHE E 116      86.646  12.578  20.056  1.00 95.50           C  
ATOM    873  N   ALA E 117      84.038  16.393  25.723  1.00 95.62           N  
ATOM    874  CA  ALA E 117      83.715  16.889  27.052  1.00 95.62           C  
ATOM    875  C   ALA E 117      83.211  15.790  27.973  1.00 95.62           C  
ATOM    876  O   ALA E 117      83.432  15.851  29.187  1.00 95.62           O  
ATOM    877  CB  ALA E 117      82.671  18.004  26.963  1.00 95.62           C  
ATOM    878  N   SER E 118      82.531  14.783  27.421  1.00 97.35           N  
ATOM    879  CA  SER E 118      82.024  13.698  28.255  1.00 97.35           C  
ATOM    880  C   SER E 118      83.162  12.819  28.757  1.00 97.35           C  
ATOM    881  O   SER E 118      83.120  12.334  29.895  1.00 97.35           O  
ATOM    882  CB  SER E 118      81.001  12.871  27.476  1.00 97.35           C  
ATOM    883  OG  SER E 118      80.177  12.121  28.350  1.00 97.35           O  
ATOM    884  N   ARG E 119      84.184  12.604  27.929  1.00 98.27           N  
ATOM    885  CA  ARG E 119      85.333  11.818  28.366  1.00 98.27           C  
ATOM    886  C   ARG E 119      86.120  12.559  29.436  1.00 98.27           C  
ATOM    887  O   ARG E 119      86.437  12.000  30.494  1.00 98.27           O  
ATOM    888  CB  ARG E 119      86.229  11.491  27.171  1.00 98.27           C  
ATOM    889  CG  ARG E 119      85.496  10.819  26.027  1.00 98.27           C  
ATOM    890  CD  ARG E 119      86.438  10.412  24.916  1.00 98.27           C  
ATOM    891  NE  ARG E 119      85.719   9.808  23.800  1.00 98.27           N  
ATOM    892  CZ  ARG E 119      86.304   9.232  22.755  1.00 98.27           C  
ATOM    893  NH1 ARG E 119      87.627   9.181  22.671  1.00 98.27           N  
ATOM    894  NH2 ARG E 119      85.562   8.706  21.790  1.00 98.27           N  
ATOM    895  N   GLY E 120      86.438  13.813  29.186  1.00105.66           N  
ATOM    896  CA  GLY E 120      87.188  14.629  30.119  1.00105.66           C  
ATOM    897  C   GLY E 120      87.969  15.683  29.362  1.00105.66           C  
ATOM    898  O   GLY E 120      88.370  15.513  28.214  1.00105.66           O  
ATOM    899  N   ALA E 121      88.195  16.816  30.029  1.00112.85           N  
ATOM    900  CA  ALA E 121      88.940  17.900  29.402  1.00112.85           C  
ATOM    901  C   ALA E 121      90.387  17.506  29.137  1.00112.85           C  
ATOM    902  O   ALA E 121      90.984  17.967  28.158  1.00112.85           O  
ATOM    903  CB  ALA E 121      88.882  19.147  30.280  1.00112.85           C  
ATOM    904  N   ASN E 122      90.964  16.649  29.983  1.00112.34           N  
ATOM    905  CA  ASN E 122      92.352  16.249  29.784  1.00112.34           C  
ATOM    906  C   ASN E 122      92.533  15.460  28.497  1.00112.34           C  
ATOM    907  O   ASN E 122      93.591  15.551  27.862  1.00112.34           O  
ATOM    908  CB  ASN E 122      92.832  15.428  30.978  1.00112.34           C  
ATOM    909  CG  ASN E 122      92.531  16.095  32.301  1.00112.34           C  
ATOM    910  OD1 ASN E 122      92.938  17.232  32.542  1.00112.34           O  
ATOM    911  ND2 ASN E 122      91.850  15.376  33.185  1.00112.34           N  
ATOM    912  N   MET E 123      91.530  14.686  28.098  1.00109.93           N  
ATOM    913  CA  MET E 123      91.618  13.896  26.875  1.00109.93           C  
ATOM    914  C   MET E 123      91.612  14.828  25.670  1.00109.93           C  
ATOM    915  O   MET E 123      90.595  15.462  25.367  1.00109.93           O  
ATOM    916  CB  MET E 123      90.463  12.905  26.800  1.00109.93           C  
ATOM    917  CG  MET E 123      90.361  11.980  27.999  1.00109.93           C  
ATOM    918  SD  MET E 123      91.797  10.910  28.202  1.00109.93           S  
ATOM    919  CE  MET E 123      91.270   9.917  29.595  1.00109.93           C  
ATOM    920  N   GLU E 124      92.751  14.919  24.986  1.00108.01           N  
ATOM    921  CA  GLU E 124      92.874  15.739  23.789  1.00108.01           C  
ATOM    922  C   GLU E 124      93.435  14.911  22.647  1.00108.01           C  
ATOM    923  O   GLU E 124      93.061  15.101  21.485  1.00108.01           O  
ATOM    924  CB  GLU E 124      93.768  16.947  24.061  1.00108.01           C  
ATOM    925  CG  GLU E 124      95.136  16.588  24.628  1.00108.01           C  
ATOM    926  CD  GLU E 124      95.957  17.810  24.981  1.00108.01           C  
ATOM    927  OE1 GLU E 124      95.379  18.915  25.050  1.00108.01           O  
ATOM    928  OE2 GLU E 124      97.179  17.665  25.186  1.00108.01           O  
ATOM    929  N   ASP E 125      94.342  13.985  22.971  1.00106.75           N  
ATOM    930  CA  ASP E 125      94.965  13.157  21.946  1.00106.75           C  
ATOM    931  C   ASP E 125      93.940  12.290  21.231  1.00106.75           C  
ATOM    932  O   ASP E 125      94.085  12.017  20.034  1.00106.75           O  
ATOM    933  CB  ASP E 125      96.044  12.282  22.580  1.00106.75           C  
ATOM    934  CG  ASP E 125      97.058  13.090  23.369  1.00106.75           C  
ATOM    935  OD1 ASP E 125      97.146  14.315  23.147  1.00106.75           O  
ATOM    936  OD2 ASP E 125      97.763  12.500  24.213  1.00106.75           O  
ATOM    937  N   GLU E 126      92.903  11.847  21.945  1.00103.58           N  
ATOM    938  CA  GLU E 126      91.876  11.023  21.319  1.00103.58           C  
ATOM    939  C   GLU E 126      91.163  11.782  20.211  1.00103.58           C  
ATOM    940  O   GLU E 126      90.823  11.207  19.172  1.00103.58           O  
ATOM    941  CB  GLU E 126      90.875  10.551  22.373  1.00103.58           C  
ATOM    942  CG  GLU E 126      91.480   9.626  23.410  1.00103.58           C  
ATOM    943  CD  GLU E 126      90.481   9.202  24.468  1.00103.58           C  
ATOM    944  OE1 GLU E 126      89.433   9.865  24.595  1.00103.58           O  
ATOM    945  OE2 GLU E 126      90.747   8.204  25.171  1.00103.58           O  
ATOM    946  N   ALA E 127      90.927  13.080  20.414  1.00101.56           N  
ATOM    947  CA  ALA E 127      90.269  13.876  19.386  1.00101.56           C  
ATOM    948  C   ALA E 127      91.087  13.888  18.104  1.00101.56           C  
ATOM    949  O   ALA E 127      90.564  13.627  17.014  1.00101.56           O  
ATOM    950  CB  ALA E 127      90.038  15.298  19.894  1.00101.56           C  
ATOM    951  N   ASP E 128      92.382  14.190  18.215  1.00103.77           N  
ATOM    952  CA  ASP E 128      93.232  14.235  17.031  1.00103.77           C  
ATOM    953  C   ASP E 128      93.371  12.854  16.402  1.00103.77           C  
ATOM    954  O   ASP E 128      93.475  12.729  15.176  1.00103.77           O  
ATOM    955  CB  ASP E 128      94.603  14.798  17.396  1.00103.77           C  
ATOM    956  CG  ASP E 128      94.523  16.206  17.946  1.00103.77           C  
ATOM    957  OD1 ASP E 128      94.276  17.143  17.156  1.00103.77           O  
ATOM    958  OD2 ASP E 128      94.688  16.377  19.171  1.00103.77           O  
ATOM    959  N   ASP E 129      93.378  11.807  17.228  1.00100.88           N  
ATOM    960  CA  ASP E 129      93.509  10.453  16.704  1.00100.88           C  
ATOM    961  C   ASP E 129      92.254  10.017  15.969  1.00100.88           C  
ATOM    962  O   ASP E 129      92.332   9.235  15.017  1.00100.88           O  
ATOM    963  CB  ASP E 129      93.812   9.483  17.843  1.00100.88           C  
ATOM    964  CG  ASP E 129      95.237   9.604  18.347  1.00100.88           C  
ATOM    965  OD1 ASP E 129      95.896  10.617  18.027  1.00100.88           O  
ATOM    966  OD2 ASP E 129      95.705   8.689  19.062  1.00100.88           O  
ATOM    967  N   TYR E 130      91.095  10.493  16.405  1.00 93.25           N  
ATOM    968  CA  TYR E 130      89.839  10.117  15.779  1.00 93.25           C  
ATOM    969  C   TYR E 130      89.453  11.016  14.618  1.00 93.25           C  
ATOM    970  O   TYR E 130      88.623  10.617  13.796  1.00 93.25           O  
ATOM    971  CB  TYR E 130      88.716  10.134  16.812  1.00 93.25           C  
ATOM    972  CG  TYR E 130      87.406   9.666  16.251  1.00 93.25           C  
ATOM    973  CD1 TYR E 130      87.178   8.322  16.020  1.00 93.25           C  
ATOM    974  CD2 TYR E 130      86.401  10.565  15.943  1.00 93.25           C  
ATOM    975  CE1 TYR E 130      85.985   7.886  15.501  1.00 93.25           C  
ATOM    976  CE2 TYR E 130      85.203  10.139  15.426  1.00 93.25           C  
ATOM    977  CZ  TYR E 130      85.000   8.797  15.205  1.00 93.25           C  
ATOM    978  OH  TYR E 130      83.805   8.359  14.688  1.00 93.25           O  
ATOM    979  N   PHE E 131      90.025  12.214  14.529  1.00 95.96           N  
ATOM    980  CA  PHE E 131      89.653  13.148  13.478  1.00 95.96           C  
ATOM    981  C   PHE E 131      90.599  13.122  12.290  1.00 95.96           C  
ATOM    982  O   PHE E 131      90.163  13.376  11.162  1.00 95.96           O  
ATOM    983  CB  PHE E 131      89.591  14.571  14.039  1.00 95.96           C  
ATOM    984  CG  PHE E 131      88.512  14.781  15.064  1.00 95.96           C  
ATOM    985  CD1 PHE E 131      87.417  13.937  15.133  1.00 95.96           C  
ATOM    986  CD2 PHE E 131      88.587  15.838  15.955  1.00 95.96           C  
ATOM    987  CE1 PHE E 131      86.428  14.134  16.073  1.00 95.96           C  
ATOM    988  CE2 PHE E 131      87.600  16.044  16.894  1.00 95.96           C  
ATOM    989  CZ  PHE E 131      86.520  15.193  16.953  1.00 95.96           C  
ATOM    990  N   SER E 132      91.877  12.826  12.501  1.00 96.32           N  
ATOM    991  CA  SER E 132      92.852  12.905  11.415  1.00 96.32           C  
ATOM    992  C   SER E 132      94.046  12.032  11.755  1.00 96.32           C  
ATOM    993  O   SER E 132      94.816  12.366  12.661  1.00 96.32           O  
ATOM    994  CB  SER E 132      93.291  14.348  11.187  1.00 96.32           C  
ATOM    995  OG  SER E 132      94.126  14.802  12.240  1.00 96.32           O  
ATOM    996  N   ILE E 133      94.203  10.922  11.034  1.00102.07           N  
ATOM    997  CA  ILE E 133      95.347  10.035  11.232  1.00102.07           C  
ATOM    998  C   ILE E 133      96.021   9.749   9.895  1.00102.07           C  
ATOM    999  O   ILE E 133      97.243   9.883   9.762  1.00102.07           O  
ATOM   1000  CB  ILE E 133      94.930   8.732  11.939  1.00102.07           C  
ATOM   1001  CG1 ILE E 133      93.688   8.113  11.284  1.00102.07           C  
ATOM   1002  CG2 ILE E 133      94.678   9.002  13.418  1.00102.07           C  
ATOM   1003  CD1 ILE E 133      93.495   6.666  11.622  1.00102.07           C  
ATOM   1004  N   GLN E 134      95.234   9.356   8.897  1.00101.63           N  
ATOM   1005  CA  GLN E 134      95.759   8.953   7.603  1.00101.63           C  
ATOM   1006  C   GLN E 134      94.852   9.509   6.517  1.00101.63           C  
ATOM   1007  O   GLN E 134      93.627   9.381   6.585  1.00101.63           O  
ATOM   1008  CB  GLN E 134      95.865   7.426   7.488  1.00101.63           C  
ATOM   1009  CG  GLN E 134      94.542   6.696   7.635  1.00101.63           C  
ATOM   1010  CD  GLN E 134      93.807   6.549   6.317  1.00101.63           C  
ATOM   1011  OE1 GLN E 134      94.422   6.472   5.254  1.00101.63           O  
ATOM   1012  NE2 GLN E 134      92.481   6.503   6.381  1.00101.63           N  
ATOM   1013  N   ALA E 135      95.469  10.142   5.524  1.00103.84           N  
ATOM   1014  CA  ALA E 135      94.723  10.781   4.450  1.00103.84           C  
ATOM   1015  C   ALA E 135      95.380  10.521   3.102  1.00103.84           C  
ATOM   1016  O   ALA E 135      95.565  11.447   2.306  1.00103.84           O  
ATOM   1017  CB  ALA E 135      94.611  12.280   4.716  1.00103.84           C  
ATOM   1018  N   GLY E 136      95.741   9.268   2.839  1.00109.69           N  
ATOM   1019  CA  GLY E 136      96.414   8.927   1.602  1.00109.69           C  
ATOM   1020  C   GLY E 136      97.912   9.102   1.648  1.00109.69           C  
ATOM   1021  O   GLY E 136      98.550   9.156   0.593  1.00109.69           O  
ATOM   1022  N   GLU E 137      98.496   9.190   2.846  1.00113.08           N  
ATOM   1023  CA  GLU E 137      99.938   9.379   2.956  1.00113.08           C  
ATOM   1024  C   GLU E 137     100.702   8.259   2.268  1.00113.08           C  
ATOM   1025  O   GLU E 137     101.795   8.487   1.738  1.00113.08           O  
ATOM   1026  CB  GLU E 137     100.339   9.478   4.431  1.00113.08           C  
ATOM   1027  CG  GLU E 137     100.380   8.151   5.197  1.00113.08           C  
ATOM   1028  CD  GLU E 137      99.042   7.436   5.225  1.00113.08           C  
ATOM   1029  OE1 GLU E 137      98.066   7.961   4.654  1.00113.08           O  
ATOM   1030  OE2 GLU E 137      98.967   6.344   5.826  1.00113.08           O  
ATOM   1031  N   GLU E 138     100.148   7.048   2.261  1.00112.78           N  
ATOM   1032  CA  GLU E 138     100.795   5.915   1.622  1.00112.78           C  
ATOM   1033  C   GLU E 138      99.726   4.997   1.051  1.00112.78           C  
ATOM   1034  O   GLU E 138      98.542   5.107   1.378  1.00112.78           O  
ATOM   1035  CB  GLU E 138     101.693   5.154   2.601  1.00112.78           C  
ATOM   1036  CG  GLU E 138     100.970   4.630   3.827  1.00112.78           C  
ATOM   1037  CD  GLU E 138     101.821   3.681   4.640  1.00112.78           C  
ATOM   1038  OE1 GLU E 138     102.242   2.642   4.091  1.00112.78           O  
ATOM   1039  OE2 GLU E 138     102.076   3.975   5.825  1.00112.78           O  
ATOM   1040  N   GLY E 139     100.161   4.083   0.191  1.00109.46           N  
ATOM   1041  CA  GLY E 139      99.243   3.170  -0.457  1.00109.46           C  
ATOM   1042  C   GLY E 139      98.598   3.781  -1.683  1.00109.46           C  
ATOM   1043  O   GLY E 139      99.210   3.835  -2.754  1.00109.46           O  
ATOM   1044  N   ASP E 140      97.358   4.245  -1.537  1.00108.04           N  
ATOM   1045  CA  ASP E 140      96.610   4.878  -2.617  1.00108.04           C  
ATOM   1046  C   ASP E 140      96.455   6.356  -2.279  1.00108.04           C  
ATOM   1047  O   ASP E 140      95.737   6.712  -1.339  1.00108.04           O  
ATOM   1048  CB  ASP E 140      95.250   4.214  -2.813  1.00108.04           C  
ATOM   1049  CG  ASP E 140      94.590   4.614  -4.115  1.00108.04           C  
ATOM   1050  OD1 ASP E 140      93.861   5.629  -4.126  1.00108.04           O  
ATOM   1051  OD2 ASP E 140      94.800   3.915  -5.130  1.00108.04           O  
ATOM   1052  N   THR E 141      97.130   7.210  -3.048  1.00111.23           N  
ATOM   1053  CA  THR E 141      97.060   8.643  -2.790  1.00111.23           C  
ATOM   1054  C   THR E 141      95.733   9.234  -3.255  1.00111.23           C  
ATOM   1055  O   THR E 141      95.264  10.220  -2.680  1.00111.23           O  
ATOM   1056  CB  THR E 141      98.229   9.358  -3.467  1.00111.23           C  
ATOM   1057  OG1 THR E 141      99.449   8.667  -3.170  1.00111.23           O  
ATOM   1058  CG2 THR E 141      98.333  10.786  -2.969  1.00111.23           C  
ATOM   1059  N   ARG E 142      95.114   8.658  -4.285  1.00112.57           N  
ATOM   1060  CA  ARG E 142      93.795   9.112  -4.707  1.00112.57           C  
ATOM   1061  C   ARG E 142      92.711   8.808  -3.686  1.00112.57           C  
ATOM   1062  O   ARG E 142      91.623   9.388  -3.768  1.00112.57           O  
ATOM   1063  CB  ARG E 142      93.350   8.451  -6.019  1.00112.57           C  
ATOM   1064  CG  ARG E 142      93.891   8.952  -7.356  1.00112.57           C  
ATOM   1065  CD  ARG E 142      95.284   9.547  -7.343  1.00112.57           C  
ATOM   1066  NE  ARG E 142      95.709   9.659  -8.744  1.00112.57           N  
ATOM   1067  CZ  ARG E 142      96.795  10.281  -9.157  1.00112.57           C  
ATOM   1068  NH1 ARG E 142      97.092  10.359 -10.454  1.00112.57           N  
ATOM   1069  NH2 ARG E 142      97.646  10.736  -8.279  1.00112.57           N  
ATOM   1070  N   GLY E 143      92.980   7.928  -2.721  1.00102.89           N  
ATOM   1071  CA  GLY E 143      91.927   7.454  -1.839  1.00102.89           C  
ATOM   1072  C   GLY E 143      91.253   8.555  -1.043  1.00102.89           C  
ATOM   1073  O   GLY E 143      90.105   8.404  -0.612  1.00102.89           O  
ATOM   1074  N   THR E 144      91.955   9.659  -0.819  1.00 94.74           N  
ATOM   1075  CA  THR E 144      91.356  10.804  -0.149  1.00 94.74           C  
ATOM   1076  C   THR E 144      90.387  11.522  -1.081  1.00 94.74           C  
ATOM   1077  O   THR E 144      90.578  11.571  -2.298  1.00 94.74           O  
ATOM   1078  CB  THR E 144      92.443  11.771   0.318  1.00 94.74           C  
ATOM   1079  OG1 THR E 144      91.852  12.838   1.068  1.00 94.74           O  
ATOM   1080  CG2 THR E 144      93.180  12.346  -0.868  1.00 94.74           C  
ATOM   1081  N   HIS E 145      89.333  12.082  -0.495  1.00 82.23           N  
ATOM   1082  CA  HIS E 145      88.333  12.839  -1.229  1.00 82.23           C  
ATOM   1083  C   HIS E 145      88.235  14.244  -0.664  1.00 82.23           C  
ATOM   1084  O   HIS E 145      88.631  14.506   0.476  1.00 82.23           O  
ATOM   1085  CB  HIS E 145      86.965  12.173  -1.164  1.00 82.23           C  
ATOM   1086  CG  HIS E 145      86.969  10.746  -1.609  1.00 82.23           C  
ATOM   1087  ND1 HIS E 145      86.233   9.768  -0.980  1.00 82.23           N  
ATOM   1088  CD2 HIS E 145      87.617  10.135  -2.627  1.00 82.23           C  
ATOM   1089  CE1 HIS E 145      86.431   8.612  -1.587  1.00 82.23           C  
ATOM   1090  NE2 HIS E 145      87.267   8.807  -2.590  1.00 82.23           N  
ATOM   1091  N   TRP E 146      87.695  15.144  -1.476  1.00 78.34           N  
ATOM   1092  CA  TRP E 146      87.530  16.536  -1.094  1.00 78.34           C  
ATOM   1093  C   TRP E 146      86.591  17.185  -2.092  1.00 78.34           C  
ATOM   1094  O   TRP E 146      86.240  16.602  -3.120  1.00 78.34           O  
ATOM   1095  CB  TRP E 146      88.870  17.277  -1.045  1.00 78.34           C  
ATOM   1096  CG  TRP E 146      88.793  18.587  -0.326  1.00 78.34           C  
ATOM   1097  CD1 TRP E 146      89.113  19.821  -0.820  1.00 78.34           C  
ATOM   1098  CD2 TRP E 146      88.362  18.796   1.016  1.00 78.34           C  
ATOM   1099  NE1 TRP E 146      88.910  20.783   0.139  1.00 78.34           N  
ATOM   1100  CE2 TRP E 146      88.447  20.175   1.278  1.00 78.34           C  
ATOM   1101  CE3 TRP E 146      87.912  17.949   2.027  1.00 78.34           C  
ATOM   1102  CZ2 TRP E 146      88.101  20.721   2.503  1.00 78.34           C  
ATOM   1103  CZ3 TRP E 146      87.569  18.491   3.242  1.00 78.34           C  
ATOM   1104  CH2 TRP E 146      87.665  19.862   3.472  1.00 78.34           C  
ATOM   1105  N   PHE E 147      86.185  18.404  -1.769  1.00 71.96           N  
ATOM   1106  CA  PHE E 147      85.337  19.159  -2.671  1.00 71.96           C  
ATOM   1107  C   PHE E 147      85.975  19.252  -4.046  1.00 71.96           C  
ATOM   1108  O   PHE E 147      87.183  19.068  -4.213  1.00 71.96           O  
ATOM   1109  CB  PHE E 147      85.094  20.557  -2.120  1.00 71.96           C  
ATOM   1110  CG  PHE E 147      84.219  20.574  -0.922  1.00 71.96           C  
ATOM   1111  CD1 PHE E 147      84.699  20.153   0.298  1.00 71.96           C  
ATOM   1112  CD2 PHE E 147      82.919  21.002  -1.015  1.00 71.96           C  
ATOM   1113  CE1 PHE E 147      83.896  20.161   1.399  1.00 71.96           C  
ATOM   1114  CE2 PHE E 147      82.108  21.016   0.085  1.00 71.96           C  
ATOM   1115  CZ  PHE E 147      82.596  20.596   1.295  1.00 71.96           C  
ATOM   1116  N   GLU E 148      85.140  19.536  -5.042  1.00 70.11           N  
ATOM   1117  CA  GLU E 148      85.645  19.680  -6.398  1.00 70.11           C  
ATOM   1118  C   GLU E 148      86.537  20.906  -6.529  1.00 70.11           C  
ATOM   1119  O   GLU E 148      87.505  20.898  -7.298  1.00 70.11           O  
ATOM   1120  CB  GLU E 148      84.476  19.751  -7.367  1.00 70.11           C  
ATOM   1121  CG  GLU E 148      84.859  19.447  -8.790  1.00 70.11           C  
ATOM   1122  CD  GLU E 148      85.207  17.986  -8.992  1.00 70.11           C  
ATOM   1123  OE1 GLU E 148      84.727  17.149  -8.205  1.00 70.11           O  
ATOM   1124  OE2 GLU E 148      85.966  17.679  -9.933  1.00 70.11           O  
ATOM   1125  N   ASN E 149      86.230  21.969  -5.791  1.00 72.19           N  
ATOM   1126  CA  ASN E 149      87.040  23.180  -5.814  1.00 72.19           C  
ATOM   1127  C   ASN E 149      88.242  22.993  -4.897  1.00 72.19           C  
ATOM   1128  O   ASN E 149      88.094  22.915  -3.675  1.00 72.19           O  
ATOM   1129  CB  ASN E 149      86.215  24.385  -5.380  1.00 72.19           C  
ATOM   1130  CG  ASN E 149      85.104  24.702  -6.350  1.00 72.19           C  
ATOM   1131  OD1 ASN E 149      85.251  24.527  -7.559  1.00 72.19           O  
ATOM   1132  ND2 ASN E 149      83.981  25.168  -5.827  1.00 72.19           N  
ATOM   1133  N   LYS E 150      89.431  22.920  -5.490  1.00 77.77           N  
ATOM   1134  CA  LYS E 150      90.646  22.803  -4.696  1.00 77.77           C  
ATOM   1135  C   LYS E 150      90.984  24.092  -3.963  1.00 77.77           C  
ATOM   1136  O   LYS E 150      91.729  24.052  -2.980  1.00 77.77           O  
ATOM   1137  CB  LYS E 150      91.819  22.399  -5.591  1.00 77.77           C  
ATOM   1138  CG  LYS E 150      91.898  20.911  -5.869  1.00 77.77           C  
ATOM   1139  CD  LYS E 150      90.684  20.429  -6.644  1.00 77.77           C  
ATOM   1140  CE  LYS E 150      90.886  19.009  -7.130  1.00 77.77           C  
ATOM   1141  NZ  LYS E 150      89.795  18.549  -8.022  1.00 77.77           N  
ATOM   1142  N   GLU E 151      90.455  25.230  -4.417  1.00 79.54           N  
ATOM   1143  CA  GLU E 151      90.744  26.488  -3.738  1.00 79.54           C  
ATOM   1144  C   GLU E 151      90.178  26.498  -2.330  1.00 79.54           C  
ATOM   1145  O   GLU E 151      90.695  27.209  -1.461  1.00 79.54           O  
ATOM   1146  CB  GLU E 151      90.180  27.661  -4.533  1.00 79.54           C  
ATOM   1147  CG  GLU E 151      90.908  27.926  -5.842  1.00 79.54           C  
ATOM   1148  CD  GLU E 151      90.507  26.956  -6.941  1.00 79.54           C  
ATOM   1149  OE1 GLU E 151      89.832  25.950  -6.631  1.00 79.54           O  
ATOM   1150  OE2 GLU E 151      90.863  27.202  -8.112  1.00 79.54           O  
ATOM   1151  N   ILE E 152      89.124  25.727  -2.084  1.00 77.40           N  
ATOM   1152  CA  ILE E 152      88.555  25.614  -0.751  1.00 77.40           C  
ATOM   1153  C   ILE E 152      89.346  24.583   0.038  1.00 77.40           C  
ATOM   1154  O   ILE E 152      89.039  23.386   0.009  1.00 77.40           O  
ATOM   1155  CB  ILE E 152      87.068  25.238  -0.808  1.00 77.40           C  
ATOM   1156  CG1 ILE E 152      86.284  26.317  -1.556  1.00 77.40           C  
ATOM   1157  CG2 ILE E 152      86.538  25.068   0.598  1.00 77.40           C  
ATOM   1158  CD1 ILE E 152      84.820  25.992  -1.762  1.00 77.40           C  
ATOM   1159  N   VAL E 153      90.376  25.044   0.748  1.00 81.96           N  
ATOM   1160  CA  VAL E 153      91.173  24.145   1.570  1.00 81.96           C  
ATOM   1161  C   VAL E 153      90.414  23.758   2.829  1.00 81.96           C  
ATOM   1162  O   VAL E 153      90.599  22.659   3.364  1.00 81.96           O  
ATOM   1163  CB  VAL E 153      92.521  24.803   1.905  1.00 81.96           C  
ATOM   1164  CG1 VAL E 153      93.242  25.217   0.629  1.00 81.96           C  
ATOM   1165  CG2 VAL E 153      92.305  26.001   2.819  1.00 81.96           C  
ATOM   1166  N   GLU E 154      89.555  24.644   3.321  1.00 80.44           N  
ATOM   1167  CA  GLU E 154      88.776  24.384   4.520  1.00 80.44           C  
ATOM   1168  C   GLU E 154      87.424  25.060   4.379  1.00 80.44           C  
ATOM   1169  O   GLU E 154      87.302  26.082   3.697  1.00 80.44           O  
ATOM   1170  CB  GLU E 154      89.489  24.887   5.772  1.00 80.44           C  
ATOM   1171  CG  GLU E 154      89.840  26.356   5.717  1.00 80.44           C  
ATOM   1172  CD  GLU E 154      90.779  26.772   6.834  1.00 80.44           C  
ATOM   1173  OE1 GLU E 154      90.980  25.974   7.773  1.00 80.44           O  
ATOM   1174  OE2 GLU E 154      91.324  27.894   6.770  1.00 80.44           O  
ATOM   1175  N   ILE E 155      86.415  24.484   5.029  1.00 79.33           N  
ATOM   1176  CA  ILE E 155      85.046  24.968   4.918  1.00 79.33           C  
ATOM   1177  C   ILE E 155      84.625  25.588   6.240  1.00 79.33           C  
ATOM   1178  O   ILE E 155      83.431  25.667   6.551  1.00 79.33           O  
ATOM   1179  CB  ILE E 155      84.093  23.829   4.522  1.00 79.33           C  
ATOM   1180  CG1 ILE E 155      84.080  22.760   5.610  1.00 79.33           C  
ATOM   1181  CG2 ILE E 155      84.528  23.234   3.202  1.00 79.33           C  
ATOM   1182  CD1 ILE E 155      83.109  21.637   5.351  1.00 79.33           C  
ATOM   1183  N   GLU E 156      85.600  26.030   7.024  1.00 85.29           N  
ATOM   1184  CA  GLU E 156      85.336  26.634   8.319  1.00 85.29           C  
ATOM   1185  C   GLU E 156      84.916  28.084   8.113  1.00 85.29           C  
ATOM   1186  O   GLU E 156      85.649  28.867   7.501  1.00 85.29           O  
ATOM   1187  CB  GLU E 156      86.571  26.548   9.206  1.00 85.29           C  
ATOM   1188  CG  GLU E 156      86.324  26.944  10.649  1.00 85.29           C  
ATOM   1189  CD  GLU E 156      86.383  28.439  10.870  1.00 85.29           C  
ATOM   1190  OE1 GLU E 156      86.827  29.162   9.955  1.00 85.29           O  
ATOM   1191  OE2 GLU E 156      85.983  28.895  11.961  1.00 85.29           O  
ATOM   1192  N   VAL E 157      83.736  28.433   8.619  1.00 85.84           N  
ATOM   1193  CA  VAL E 157      83.199  29.779   8.500  1.00 85.84           C  
ATOM   1194  C   VAL E 157      82.618  30.192   9.844  1.00 85.84           C  
ATOM   1195  O   VAL E 157      82.234  29.360  10.667  1.00 85.84           O  
ATOM   1196  CB  VAL E 157      82.126  29.882   7.396  1.00 85.84           C  
ATOM   1197  CG1 VAL E 157      82.740  29.632   6.028  1.00 85.84           C  
ATOM   1198  CG2 VAL E 157      81.003  28.900   7.658  1.00 85.84           C  
ATOM   1199  N   GLN E 158      82.540  31.508  10.047  1.00 85.55           N  
ATOM   1200  CA  GLN E 158      82.029  32.075  11.285  1.00 85.55           C  
ATOM   1201  C   GLN E 158      80.645  32.684  11.147  1.00 85.55           C  
ATOM   1202  O   GLN E 158      79.898  32.709  12.129  1.00 85.55           O  
ATOM   1203  CB  GLN E 158      82.991  33.153  11.808  1.00 85.55           C  
ATOM   1204  CG  GLN E 158      84.352  32.620  12.205  1.00 85.55           C  
ATOM   1205  CD  GLN E 158      85.257  32.395  11.014  1.00 85.55           C  
ATOM   1206  OE1 GLN E 158      85.596  31.260  10.686  1.00 85.55           O  
ATOM   1207  NE2 GLN E 158      85.657  33.479  10.359  1.00 85.55           N  
ATOM   1208  N   ASP E 159      80.276  33.177   9.970  1.00 85.44           N  
ATOM   1209  CA  ASP E 159      78.951  33.770   9.798  1.00 85.44           C  
ATOM   1210  C   ASP E 159      77.869  32.692   9.889  1.00 85.44           C  
ATOM   1211  O   ASP E 159      77.995  31.639   9.264  1.00 85.44           O  
ATOM   1212  CB  ASP E 159      78.859  34.487   8.449  1.00 85.44           C  
ATOM   1213  CG  ASP E 159      79.739  35.718   8.384  1.00 85.44           C  
ATOM   1214  OD1 ASP E 159      80.148  36.216   9.454  1.00 85.44           O  
ATOM   1215  OD2 ASP E 159      80.025  36.189   7.263  1.00 85.44           O  
ATOM   1216  N   PRO E 160      76.811  32.939  10.663  1.00 79.62           N  
ATOM   1217  CA  PRO E 160      75.748  31.929  10.785  1.00 79.62           C  
ATOM   1218  C   PRO E 160      75.160  31.515   9.452  1.00 79.62           C  
ATOM   1219  O   PRO E 160      74.926  30.321   9.223  1.00 79.62           O  
ATOM   1220  CB  PRO E 160      74.706  32.627  11.669  1.00 79.62           C  
ATOM   1221  CG  PRO E 160      75.444  33.714  12.370  1.00 79.62           C  
ATOM   1222  CD  PRO E 160      76.496  34.164  11.416  1.00 79.62           C  
ATOM   1223  N   GLU E 161      74.918  32.472   8.556  1.00 76.33           N  
ATOM   1224  CA  GLU E 161      74.286  32.143   7.284  1.00 76.33           C  
ATOM   1225  C   GLU E 161      75.148  31.188   6.472  1.00 76.33           C  
ATOM   1226  O   GLU E 161      74.646  30.205   5.909  1.00 76.33           O  
ATOM   1227  CB  GLU E 161      74.034  33.417   6.476  1.00 76.33           C  
ATOM   1228  CG  GLU E 161      73.303  33.321   5.108  1.00 76.33           C  
ATOM   1229  CD  GLU E 161      73.032  34.630   4.354  1.00 76.33           C  
ATOM   1230  OE1 GLU E 161      73.449  35.689   4.871  1.00 76.33           O  
ATOM   1231  OE2 GLU E 161      72.460  34.628   3.251  1.00 76.33           O  
ATOM   1232  N   GLU E 162      76.447  31.476   6.384  1.00 79.78           N  
ATOM   1233  CA  GLU E 162      77.339  30.642   5.592  1.00 79.78           C  
ATOM   1234  C   GLU E 162      77.320  29.213   6.101  1.00 79.78           C  
ATOM   1235  O   GLU E 162      77.188  28.262   5.324  1.00 79.78           O  
ATOM   1236  CB  GLU E 162      78.750  31.212   5.647  1.00 79.78           C  
ATOM   1237  CG  GLU E 162      79.028  32.297   4.627  1.00 79.78           C  
ATOM   1238  CD  GLU E 162      78.343  33.601   4.974  1.00 79.78           C  
ATOM   1239  OE1 GLU E 162      77.362  33.567   5.744  1.00 79.78           O  
ATOM   1240  OE2 GLU E 162      78.792  34.659   4.487  1.00 79.78           O  
ATOM   1241  N   PHE E 163      77.456  29.047   7.415  1.00 76.50           N  
ATOM   1242  CA  PHE E 163      77.441  27.709   7.988  1.00 76.50           C  
ATOM   1243  C   PHE E 163      76.111  27.021   7.741  1.00 76.50           C  
ATOM   1244  O   PHE E 163      76.071  25.821   7.452  1.00 76.50           O  
ATOM   1245  CB  PHE E 163      77.711  27.772   9.482  1.00 76.50           C  
ATOM   1246  CG  PHE E 163      77.126  26.626  10.240  1.00 76.50           C  
ATOM   1247  CD1 PHE E 163      77.803  25.430  10.348  1.00 76.50           C  
ATOM   1248  CD2 PHE E 163      75.882  26.739  10.830  1.00 76.50           C  
ATOM   1249  CE1 PHE E 163      77.260  24.375  11.042  1.00 76.50           C  
ATOM   1250  CE2 PHE E 163      75.333  25.688  11.522  1.00 76.50           C  
ATOM   1251  CZ  PHE E 163      76.020  24.504  11.629  1.00 76.50           C  
ATOM   1252  N   ASN E 164      75.007  27.751   7.886  1.00 73.17           N  
ATOM   1253  CA  ASN E 164      73.703  27.136   7.682  1.00 73.17           C  
ATOM   1254  C   ASN E 164      73.581  26.600   6.265  1.00 73.17           C  
ATOM   1255  O   ASN E 164      73.150  25.460   6.055  1.00 73.17           O  
ATOM   1256  CB  ASN E 164      72.600  28.143   7.966  1.00 73.17           C  
ATOM   1257  CG  ASN E 164      72.511  28.508   9.425  1.00 73.17           C  
ATOM   1258  OD1 ASN E 164      73.496  28.429  10.157  1.00 73.17           O  
ATOM   1259  ND2 ASN E 164      71.328  28.912   9.861  1.00 73.17           N  
ATOM   1260  N   ILE E 165      73.961  27.408   5.280  1.00 68.33           N  
ATOM   1261  CA  ILE E 165      73.837  26.969   3.895  1.00 68.33           C  
ATOM   1262  C   ILE E 165      74.789  25.820   3.612  1.00 68.33           C  
ATOM   1263  O   ILE E 165      74.454  24.887   2.876  1.00 68.33           O  
ATOM   1264  CB  ILE E 165      74.070  28.145   2.935  1.00 68.33           C  
ATOM   1265  CG1 ILE E 165      75.489  28.693   3.102  1.00 68.33           C  
ATOM   1266  CG2 ILE E 165      73.033  29.206   3.190  1.00 68.33           C  
ATOM   1267  CD1 ILE E 165      75.845  29.805   2.138  1.00 68.33           C  
ATOM   1268  N   LEU E 166      75.986  25.861   4.193  1.00 68.97           N  
ATOM   1269  CA  LEU E 166      76.928  24.769   3.998  1.00 68.97           C  
ATOM   1270  C   LEU E 166      76.350  23.471   4.532  1.00 68.97           C  
ATOM   1271  O   LEU E 166      76.376  22.432   3.859  1.00 68.97           O  
ATOM   1272  CB  LEU E 166      78.242  25.091   4.698  1.00 68.97           C  
ATOM   1273  CG  LEU E 166      79.290  23.986   4.675  1.00 68.97           C  
ATOM   1274  CD1 LEU E 166      79.669  23.664   3.252  1.00 68.97           C  
ATOM   1275  CD2 LEU E 166      80.501  24.420   5.454  1.00 68.97           C  
ATOM   1276  N   LEU E 167      75.821  23.518   5.749  1.00 67.26           N  
ATOM   1277  CA  LEU E 167      75.248  22.330   6.356  1.00 67.26           C  
ATOM   1278  C   LEU E 167      74.074  21.829   5.543  1.00 67.26           C  
ATOM   1279  O   LEU E 167      73.912  20.622   5.346  1.00 67.26           O  
ATOM   1280  CB  LEU E 167      74.821  22.646   7.787  1.00 67.26           C  
ATOM   1281  CG  LEU E 167      74.024  21.576   8.521  1.00 67.26           C  
ATOM   1282  CD1 LEU E 167      74.772  20.286   8.450  1.00 67.26           C  
ATOM   1283  CD2 LEU E 167      73.776  21.979   9.970  1.00 67.26           C  
ATOM   1284  N   ALA E 168      73.247  22.747   5.050  1.00 63.45           N  
ATOM   1285  CA  ALA E 168      72.091  22.339   4.266  1.00 63.45           C  
ATOM   1286  C   ALA E 168      72.526  21.659   2.980  1.00 63.45           C  
ATOM   1287  O   ALA E 168      71.968  20.625   2.592  1.00 63.45           O  
ATOM   1288  CB  ALA E 168      71.220  23.552   3.967  1.00 63.45           C  
ATOM   1289  N   SER E 169      73.538  22.210   2.317  1.00 61.57           N  
ATOM   1290  CA  SER E 169      74.008  21.624   1.071  1.00 61.57           C  
ATOM   1291  C   SER E 169      74.597  20.250   1.316  1.00 61.57           C  
ATOM   1292  O   SER E 169      74.369  19.313   0.542  1.00 61.57           O  
ATOM   1293  CB  SER E 169      75.047  22.534   0.433  1.00 61.57           C  
ATOM   1294  OG  SER E 169      74.583  23.866   0.389  1.00 61.57           O  
ATOM   1295  N   ILE E 170      75.355  20.110   2.395  1.00 60.37           N  
ATOM   1296  CA  ILE E 170      75.975  18.831   2.695  1.00 60.37           C  
ATOM   1297  C   ILE E 170      74.910  17.791   3.016  1.00 60.37           C  
ATOM   1298  O   ILE E 170      74.958  16.656   2.527  1.00 60.37           O  
ATOM   1299  CB  ILE E 170      76.978  19.000   3.844  1.00 60.37           C  
ATOM   1300  CG1 ILE E 170      78.097  19.947   3.417  1.00 60.37           C  
ATOM   1301  CG2 ILE E 170      77.538  17.675   4.228  1.00 60.37           C  
ATOM   1302  CD1 ILE E 170      79.018  20.348   4.536  1.00 60.37           C  
ATOM   1303  N   LEU E 171      73.926  18.165   3.832  1.00 58.85           N  
ATOM   1304  CA  LEU E 171      72.859  17.233   4.155  1.00 58.85           C  
ATOM   1305  C   LEU E 171      72.090  16.842   2.909  1.00 58.85           C  
ATOM   1306  O   LEU E 171      71.689  15.687   2.758  1.00 58.85           O  
ATOM   1307  CB  LEU E 171      71.916  17.837   5.190  1.00 58.85           C  
ATOM   1308  CG  LEU E 171      72.466  18.113   6.585  1.00 58.85           C  
ATOM   1309  CD1 LEU E 171      71.350  18.376   7.552  1.00 58.85           C  
ATOM   1310  CD2 LEU E 171      73.289  16.967   7.069  1.00 58.85           C  
ATOM   1311  N   ALA E 172      71.880  17.786   1.996  1.00 54.85           N  
ATOM   1312  CA  ALA E 172      71.159  17.462   0.775  1.00 54.85           C  
ATOM   1313  C   ALA E 172      71.954  16.498  -0.088  1.00 54.85           C  
ATOM   1314  O   ALA E 172      71.399  15.552  -0.658  1.00 54.85           O  
ATOM   1315  CB  ALA E 172      70.857  18.735   0.003  1.00 54.85           C  
ATOM   1316  N   GLN E 173      73.260  16.719  -0.194  1.00 57.94           N  
ATOM   1317  CA  GLN E 173      74.085  15.804  -0.963  1.00 57.94           C  
ATOM   1318  C   GLN E 173      74.084  14.421  -0.342  1.00 57.94           C  
ATOM   1319  O   GLN E 173      74.146  13.418  -1.057  1.00 57.94           O  
ATOM   1320  CB  GLN E 173      75.514  16.322  -1.048  1.00 57.94           C  
ATOM   1321  CG  GLN E 173      75.696  17.497  -1.947  1.00 57.94           C  
ATOM   1322  CD  GLN E 173      77.151  17.806  -2.209  1.00 57.94           C  
ATOM   1323  OE1 GLN E 173      78.037  17.036  -1.843  1.00 57.94           O  
ATOM   1324  NE2 GLN E 173      77.406  18.929  -2.855  1.00 57.94           N  
ATOM   1325  N   ILE E 174      74.015  14.356   0.982  1.00 55.54           N  
ATOM   1326  CA  ILE E 174      74.023  13.067   1.653  1.00 55.54           C  
ATOM   1327  C   ILE E 174      72.676  12.379   1.518  1.00 55.54           C  
ATOM   1328  O   ILE E 174      72.605  11.150   1.435  1.00 55.54           O  
ATOM   1329  CB  ILE E 174      74.407  13.259   3.125  1.00 55.54           C  
ATOM   1330  CG1 ILE E 174      75.817  13.826   3.226  1.00 55.54           C  
ATOM   1331  CG2 ILE E 174      74.303  11.962   3.865  1.00 55.54           C  
ATOM   1332  CD1 ILE E 174      76.222  14.199   4.630  1.00 55.54           C  
ATOM   1333  N   TRP E 175      71.601  13.151   1.487  1.00 49.49           N  
ATOM   1334  CA  TRP E 175      70.264  12.581   1.475  1.00 49.49           C  
ATOM   1335  C   TRP E 175      69.859  12.127   0.087  1.00 49.49           C  
ATOM   1336  O   TRP E 175      69.168  11.115  -0.056  1.00 49.49           O  
ATOM   1337  CB  TRP E 175      69.269  13.606   1.990  1.00 49.49           C  
ATOM   1338  CG  TRP E 175      69.128  13.610   3.449  1.00 49.49           C  
ATOM   1339  CD1 TRP E 175      69.595  14.541   4.315  1.00 49.49           C  
ATOM   1340  CD2 TRP E 175      68.455  12.636   4.232  1.00 49.49           C  
ATOM   1341  NE1 TRP E 175      69.260  14.205   5.595  1.00 49.49           N  
ATOM   1342  CE2 TRP E 175      68.558  13.034   5.571  1.00 49.49           C  
ATOM   1343  CE3 TRP E 175      67.772  11.462   3.929  1.00 49.49           C  
ATOM   1344  CZ2 TRP E 175      68.012  12.301   6.604  1.00 49.49           C  
ATOM   1345  CZ3 TRP E 175      67.234  10.735   4.957  1.00 49.49           C  
ATOM   1346  CH2 TRP E 175      67.350  11.155   6.278  1.00 49.49           C  
ATOM   1347  N   ILE E 176      70.279  12.854  -0.948  1.00 53.78           N  
ATOM   1348  CA  ILE E 176      69.868  12.501  -2.295  1.00 53.78           C  
ATOM   1349  C   ILE E 176      70.386  11.142  -2.710  1.00 53.78           C  
ATOM   1350  O   ILE E 176      69.950  10.606  -3.736  1.00 53.78           O  
ATOM   1351  CB  ILE E 176      70.331  13.569  -3.306  1.00 53.78           C  
ATOM   1352  CG1 ILE E 176      69.677  13.326  -4.662  1.00 53.78           C  
ATOM   1353  CG2 ILE E 176      71.838  13.576  -3.431  1.00 53.78           C  
ATOM   1354  CD1 ILE E 176      68.169  13.346  -4.621  1.00 53.78           C  
ATOM   1355  N   LEU E 177      71.298  10.561  -1.937  1.00 53.30           N  
ATOM   1356  CA  LEU E 177      71.875   9.279  -2.301  1.00 53.30           C  
ATOM   1357  C   LEU E 177      70.893   8.140  -2.108  1.00 53.30           C  
ATOM   1358  O   LEU E 177      70.934   7.157  -2.854  1.00 53.30           O  
ATOM   1359  CB  LEU E 177      73.120   9.031  -1.471  1.00 53.30           C  
ATOM   1360  CG  LEU E 177      74.211  10.051  -1.719  1.00 53.30           C  
ATOM   1361  CD1 LEU E 177      75.308   9.923  -0.695  1.00 53.30           C  
ATOM   1362  CD2 LEU E 177      74.751   9.863  -3.102  1.00 53.30           C  
ATOM   1363  N   LEU E 178      70.004   8.257  -1.130  1.00 47.80           N  
ATOM   1364  CA  LEU E 178      69.061   7.185  -0.866  1.00 47.80           C  
ATOM   1365  C   LEU E 178      68.127   6.927  -2.029  1.00 47.80           C  
ATOM   1366  O   LEU E 178      67.482   5.876  -2.063  1.00 47.80           O  
ATOM   1367  CB  LEU E 178      68.234   7.506   0.363  1.00 47.80           C  
ATOM   1368  CG  LEU E 178      68.990   7.490   1.678  1.00 47.80           C  
ATOM   1369  CD1 LEU E 178      68.059   7.794   2.794  1.00 47.80           C  
ATOM   1370  CD2 LEU E 178      69.591   6.158   1.886  1.00 47.80           C  
ATOM   1371  N   ALA E 179      68.038   7.851  -2.975  1.00 46.28           N  
ATOM   1372  CA  ALA E 179      67.148   7.639  -4.104  1.00 46.28           C  
ATOM   1373  C   ALA E 179      67.495   6.358  -4.842  1.00 46.28           C  
ATOM   1374  O   ALA E 179      66.605   5.693  -5.383  1.00 46.28           O  
ATOM   1375  CB  ALA E 179      67.211   8.832  -5.053  1.00 46.28           C  
ATOM   1376  N   LYS E 180      68.777   5.996  -4.873  1.00 48.92           N  
ATOM   1377  CA  LYS E 180      69.189   4.799  -5.589  1.00 48.92           C  
ATOM   1378  C   LYS E 180      70.311   4.055  -4.874  1.00 48.92           C  
ATOM   1379  O   LYS E 180      70.958   3.197  -5.483  1.00 48.92           O  
ATOM   1380  CB  LYS E 180      69.621   5.156  -7.002  1.00 48.92           C  
ATOM   1381  CG  LYS E 180      68.469   5.344  -7.956  1.00 48.92           C  
ATOM   1382  CD  LYS E 180      68.266   6.788  -8.288  1.00 48.92           C  
ATOM   1383  CE  LYS E 180      67.073   6.954  -9.209  1.00 48.92           C  
ATOM   1384  NZ  LYS E 180      66.840   8.366  -9.593  1.00 48.92           N  
ATOM   1385  N   ALA E 181      70.549   4.352  -3.601  1.00 52.11           N  
ATOM   1386  CA  ALA E 181      71.576   3.635  -2.859  1.00 52.11           C  
ATOM   1387  C   ALA E 181      71.241   2.161  -2.735  1.00 52.11           C  
ATOM   1388  O   ALA E 181      72.066   1.296  -3.053  1.00 52.11           O  
ATOM   1389  CB  ALA E 181      71.730   4.243  -1.479  1.00 52.11           C  
ATOM   1390  N   VAL E 182      70.031   1.856  -2.269  1.00 48.67           N  
ATOM   1391  CA  VAL E 182      69.620   0.474  -2.106  1.00 48.67           C  
ATOM   1392  C   VAL E 182      69.358  -0.194  -3.437  1.00 48.67           C  
ATOM   1393  O   VAL E 182      69.499  -1.416  -3.549  1.00 48.67           O  
ATOM   1394  CB  VAL E 182      68.348   0.389  -1.257  1.00 48.67           C  
ATOM   1395  CG1 VAL E 182      68.109  -1.030  -0.810  1.00 48.67           C  
ATOM   1396  CG2 VAL E 182      68.440   1.312  -0.078  1.00 48.67           C  
ATOM   1397  N   THR E 183      68.983   0.579  -4.450  1.00 48.30           N  
ATOM   1398  CA  THR E 183      68.607   0.052  -5.751  1.00 48.30           C  
ATOM   1399  C   THR E 183      69.501   0.681  -6.803  1.00 48.30           C  
ATOM   1400  O   THR E 183      69.416   1.887  -7.055  1.00 48.30           O  
ATOM   1401  CB  THR E 183      67.146   0.346  -6.035  1.00 48.30           C  
ATOM   1402  OG1 THR E 183      66.966   1.757  -6.148  1.00 48.30           O  
ATOM   1403  CG2 THR E 183      66.314  -0.143  -4.907  1.00 48.30           C  
ATOM   1404  N   ALA E 184      70.344  -0.127  -7.415  1.00 49.53           N  
ATOM   1405  CA  ALA E 184      71.211   0.366  -8.467  1.00 49.53           C  
ATOM   1406  C   ALA E 184      72.017   1.539  -7.940  1.00 49.53           C  
ATOM   1407  O   ALA E 184      71.824   2.678  -8.375  1.00 49.53           O  
ATOM   1408  CB  ALA E 184      70.396   0.781  -9.684  1.00 49.53           C  
ATOM   1409  N   PRO E 185      72.924   1.302  -6.998  1.00 54.39           N  
ATOM   1410  CA  PRO E 185      73.736   2.411  -6.496  1.00 54.39           C  
ATOM   1411  C   PRO E 185      74.701   2.935  -7.528  1.00 54.39           C  
ATOM   1412  O   PRO E 185      74.911   4.149  -7.624  1.00 54.39           O  
ATOM   1413  CB  PRO E 185      74.461   1.782  -5.307  1.00 54.39           C  
ATOM   1414  CG  PRO E 185      74.596   0.367  -5.685  1.00 54.39           C  
ATOM   1415  CD  PRO E 185      73.352   0.013  -6.440  1.00 54.39           C  
ATOM   1416  N   ASP E 186      75.297   2.043  -8.316  1.00 57.28           N  
ATOM   1417  CA  ASP E 186      76.282   2.472  -9.301  1.00 57.28           C  
ATOM   1418  C   ASP E 186      75.654   3.386 -10.340  1.00 57.28           C  
ATOM   1419  O   ASP E 186      76.249   4.398 -10.729  1.00 57.28           O  
ATOM   1420  CB  ASP E 186      76.894   1.249  -9.973  1.00 57.28           C  
ATOM   1421  CG  ASP E 186      75.851   0.340 -10.576  1.00 57.28           C  
ATOM   1422  OD1 ASP E 186      74.650   0.636 -10.414  1.00 57.28           O  
ATOM   1423  OD2 ASP E 186      76.224  -0.668 -11.209  1.00 57.28           O  
ATOM   1424  N   THR E 187      74.452   3.048 -10.799  1.00 56.19           N  
ATOM   1425  CA  THR E 187      73.781   3.802 -11.853  1.00 56.19           C  
ATOM   1426  C   THR E 187      72.918   4.891 -11.222  1.00 56.19           C  
ATOM   1427  O   THR E 187      71.711   4.996 -11.444  1.00 56.19           O  
ATOM   1428  CB  THR E 187      72.952   2.875 -12.725  1.00 56.19           C  
ATOM   1429  OG1 THR E 187      73.745   1.746 -13.112  1.00 56.19           O  
ATOM   1430  CG2 THR E 187      72.481   3.605 -13.970  1.00 56.19           C  
ATOM   1431  N   ALA E 188      73.571   5.715 -10.408  1.00 55.05           N  
ATOM   1432  CA  ALA E 188      72.863   6.789  -9.719  1.00 55.05           C  
ATOM   1433  C   ALA E 188      73.706   8.056  -9.673  1.00 55.05           C  
ATOM   1434  O   ALA E 188      73.623   8.833  -8.717  1.00 55.05           O  
ATOM   1435  CB  ALA E 188      72.468   6.365  -8.309  1.00 55.05           C  
ATOM   1436  N   ALA E 189      74.528   8.274 -10.691  1.00 58.06           N  
ATOM   1437  CA  ALA E 189      75.371   9.458 -10.744  1.00 58.06           C  
ATOM   1438  C   ALA E 189      74.666  10.612 -11.444  1.00 58.06           C  
ATOM   1439  O   ALA E 189      74.666  11.742 -10.945  1.00 58.06           O  
ATOM   1440  CB  ALA E 189      76.685   9.126 -11.451  1.00 58.06           C  
ATOM   1441  N   ASP E 190      74.065  10.344 -12.602  1.00 58.07           N  
ATOM   1442  CA  ASP E 190      73.382  11.406 -13.331  1.00 58.07           C  
ATOM   1443  C   ASP E 190      72.195  11.937 -12.543  1.00 58.07           C  
ATOM   1444  O   ASP E 190      71.926  13.142 -12.552  1.00 58.07           O  
ATOM   1445  CB  ASP E 190      72.932  10.900 -14.697  1.00 58.07           C  
ATOM   1446  CG  ASP E 190      72.105   9.634 -14.605  1.00 58.07           C  
ATOM   1447  OD1 ASP E 190      71.569   9.352 -13.513  1.00 58.07           O  
ATOM   1448  OD2 ASP E 190      71.995   8.920 -15.622  1.00 58.07           O  
ATOM   1449  N   SER E 191      71.478  11.056 -11.850  1.00 53.92           N  
ATOM   1450  CA  SER E 191      70.321  11.496 -11.076  1.00 53.92           C  
ATOM   1451  C   SER E 191      70.737  12.464  -9.979  1.00 53.92           C  
ATOM   1452  O   SER E 191      70.153  13.542  -9.826  1.00 53.92           O  
ATOM   1453  CB  SER E 191      69.609  10.295 -10.470  1.00 53.92           C  
ATOM   1454  OG  SER E 191      69.162   9.401 -11.473  1.00 53.92           O  
ATOM   1455  N   GLU E 192      71.739  12.084  -9.193  1.00 56.07           N  
ATOM   1456  CA  GLU E 192      72.215  12.970  -8.142  1.00 56.07           C  
ATOM   1457  C   GLU E 192      72.776  14.258  -8.719  1.00 56.07           C  
ATOM   1458  O   GLU E 192      72.548  15.339  -8.167  1.00 56.07           O  
ATOM   1459  CB  GLU E 192      73.273  12.258  -7.304  1.00 56.07           C  
ATOM   1460  CG  GLU E 192      74.492  11.801  -8.109  1.00 56.07           C  
ATOM   1461  CD  GLU E 192      75.573  11.170  -7.251  1.00 56.07           C  
ATOM   1462  OE1 GLU E 192      75.249  10.667  -6.157  1.00 56.07           O  
ATOM   1463  OE2 GLU E 192      76.749  11.184  -7.673  1.00 56.07           O  
ATOM   1464  N   THR E 193      73.511  14.164  -9.824  1.00 56.41           N  
ATOM   1465  CA  THR E 193      74.062  15.359 -10.442  1.00 56.41           C  
ATOM   1466  C   THR E 193      72.945  16.304 -10.845  1.00 56.41           C  
ATOM   1467  O   THR E 193      73.035  17.520 -10.647  1.00 56.41           O  
ATOM   1468  CB  THR E 193      74.903  14.972 -11.654  1.00 56.41           C  
ATOM   1469  OG1 THR E 193      75.857  13.972 -11.276  1.00 56.41           O  
ATOM   1470  CG2 THR E 193      75.632  16.181 -12.214  1.00 56.41           C  
ATOM   1471  N   ARG E 194      71.869  15.749 -11.393  1.00 50.60           N  
ATOM   1472  CA  ARG E 194      70.754  16.570 -11.833  1.00 50.60           C  
ATOM   1473  C   ARG E 194      70.040  17.194 -10.648  1.00 50.60           C  
ATOM   1474  O   ARG E 194      69.656  18.366 -10.689  1.00 50.60           O  
ATOM   1475  CB  ARG E 194      69.787  15.735 -12.658  1.00 50.60           C  
ATOM   1476  CG  ARG E 194      68.452  16.389 -12.835  1.00 50.60           C  
ATOM   1477  CD  ARG E 194      67.702  15.792 -13.997  1.00 50.60           C  
ATOM   1478  NE  ARG E 194      67.252  14.434 -13.731  1.00 50.60           N  
ATOM   1479  CZ  ARG E 194      67.947  13.344 -14.023  1.00 50.60           C  
ATOM   1480  NH1 ARG E 194      67.444  12.159 -13.748  1.00 50.60           N  
ATOM   1481  NH2 ARG E 194      69.141  13.430 -14.578  1.00 50.60           N  
ATOM   1482  N   ARG E 195      69.869  16.429  -9.576  1.00 48.32           N  
ATOM   1483  CA  ARG E 195      69.217  16.976  -8.393  1.00 48.32           C  
ATOM   1484  C   ARG E 195      70.028  18.116  -7.807  1.00 48.32           C  
ATOM   1485  O   ARG E 195      69.469  19.119  -7.356  1.00 48.32           O  
ATOM   1486  CB  ARG E 195      69.030  15.893  -7.356  1.00 48.32           C  
ATOM   1487  CG  ARG E 195      68.096  14.837  -7.792  1.00 48.32           C  
ATOM   1488  CD  ARG E 195      66.702  15.253  -7.557  1.00 48.32           C  
ATOM   1489  NE  ARG E 195      65.779  14.167  -7.842  1.00 48.32           N  
ATOM   1490  CZ  ARG E 195      65.507  13.720  -9.059  1.00 48.32           C  
ATOM   1491  NH1 ARG E 195      64.658  12.720  -9.225  1.00 48.32           N  
ATOM   1492  NH2 ARG E 195      66.076  14.281 -10.112  1.00 48.32           N  
ATOM   1493  N   TRP E 196      71.348  17.969  -7.785  1.00 53.25           N  
ATOM   1494  CA  TRP E 196      72.189  19.044  -7.289  1.00 53.25           C  
ATOM   1495  C   TRP E 196      72.100  20.264  -8.192  1.00 53.25           C  
ATOM   1496  O   TRP E 196      71.935  21.391  -7.709  1.00 53.25           O  
ATOM   1497  CB  TRP E 196      73.630  18.575  -7.187  1.00 53.25           C  
ATOM   1498  CG  TRP E 196      74.525  19.651  -6.800  1.00 53.25           C  
ATOM   1499  CD1 TRP E 196      75.466  20.252  -7.566  1.00 53.25           C  
ATOM   1500  CD2 TRP E 196      74.566  20.285  -5.535  1.00 53.25           C  
ATOM   1501  NE1 TRP E 196      76.102  21.230  -6.849  1.00 53.25           N  
ATOM   1502  CE2 TRP E 196      75.562  21.268  -5.590  1.00 53.25           C  
ATOM   1503  CE3 TRP E 196      73.854  20.117  -4.350  1.00 53.25           C  
ATOM   1504  CZ2 TRP E 196      75.866  22.076  -4.514  1.00 53.25           C  
ATOM   1505  CZ3 TRP E 196      74.154  20.913  -3.285  1.00 53.25           C  
ATOM   1506  CH2 TRP E 196      75.149  21.885  -3.368  1.00 53.25           C  
ATOM   1507  N   ILE E 197      72.204  20.056  -9.505  1.00 50.87           N  
ATOM   1508  CA  ILE E 197      72.091  21.167 -10.442  1.00 50.87           C  
ATOM   1509  C   ILE E 197      70.752  21.857 -10.264  1.00 50.87           C  
ATOM   1510  O   ILE E 197      70.609  23.055 -10.532  1.00 50.87           O  
ATOM   1511  CB  ILE E 197      72.281  20.664 -11.883  1.00 50.87           C  
ATOM   1512  CG1 ILE E 197      73.665  20.033 -12.036  1.00 50.87           C  
ATOM   1513  CG2 ILE E 197      72.092  21.806 -12.869  1.00 50.87           C  
ATOM   1514  CD1 ILE E 197      73.918  19.434 -13.398  1.00 50.87           C  
ATOM   1515  N   LYS E 198      69.754  21.109  -9.816  1.00 48.32           N  
ATOM   1516  CA  LYS E 198      68.432  21.682  -9.631  1.00 48.32           C  
ATOM   1517  C   LYS E 198      68.357  22.490  -8.346  1.00 48.32           C  
ATOM   1518  O   LYS E 198      67.867  23.624  -8.340  1.00 48.32           O  
ATOM   1519  CB  LYS E 198      67.404  20.565  -9.619  1.00 48.32           C  
ATOM   1520  CG  LYS E 198      66.067  20.966  -9.099  1.00 48.32           C  
ATOM   1521  CD  LYS E 198      65.929  20.618  -7.669  1.00 48.32           C  
ATOM   1522  CE  LYS E 198      64.501  20.740  -7.254  1.00 48.32           C  
ATOM   1523  NZ  LYS E 198      64.287  20.354  -5.853  1.00 48.32           N  
ATOM   1524  N   TYR E 199      68.822  21.913  -7.246  1.00 45.52           N  
ATOM   1525  CA  TYR E 199      68.779  22.620  -5.976  1.00 45.52           C  
ATOM   1526  C   TYR E 199      69.636  23.871  -6.013  1.00 45.52           C  
ATOM   1527  O   TYR E 199      69.331  24.855  -5.336  1.00 45.52           O  
ATOM   1528  CB  TYR E 199      69.249  21.710  -4.848  1.00 45.52           C  
ATOM   1529  CG  TYR E 199      68.205  20.754  -4.358  1.00 45.52           C  
ATOM   1530  CD1 TYR E 199      67.110  21.208  -3.671  1.00 45.52           C  
ATOM   1531  CD2 TYR E 199      68.315  19.397  -4.583  1.00 45.52           C  
ATOM   1532  CE1 TYR E 199      66.151  20.348  -3.225  1.00 45.52           C  
ATOM   1533  CE2 TYR E 199      67.358  18.532  -4.137  1.00 45.52           C  
ATOM   1534  CZ  TYR E 199      66.276  19.016  -3.459  1.00 45.52           C  
ATOM   1535  OH  TYR E 199      65.306  18.169  -3.002  1.00 45.52           O  
ATOM   1536  N   THR E 200      70.709  23.856  -6.799  1.00 51.72           N  
ATOM   1537  CA  THR E 200      71.594  25.009  -6.839  1.00 51.72           C  
ATOM   1538  C   THR E 200      70.852  26.234  -7.341  1.00 51.72           C  
ATOM   1539  O   THR E 200      70.875  27.293  -6.708  1.00 51.72           O  
ATOM   1540  CB  THR E 200      72.795  24.715  -7.731  1.00 51.72           C  
ATOM   1541  OG1 THR E 200      73.404  23.486  -7.323  1.00 51.72           O  
ATOM   1542  CG2 THR E 200      73.807  25.846  -7.645  1.00 51.72           C  
ATOM   1543  N   GLN E 201      70.175  26.099  -8.477  1.00 51.22           N  
ATOM   1544  CA  GLN E 201      69.416  27.210  -9.024  1.00 51.22           C  
ATOM   1545  C   GLN E 201      68.100  27.414  -8.296  1.00 51.22           C  
ATOM   1546  O   GLN E 201      67.304  28.260  -8.713  1.00 51.22           O  
ATOM   1547  CB  GLN E 201      69.162  26.948 -10.504  1.00 51.22           C  
ATOM   1548  CG  GLN E 201      68.356  25.726 -10.786  1.00 51.22           C  
ATOM   1549  CD  GLN E 201      68.238  25.467 -12.265  1.00 51.22           C  
ATOM   1550  OE1 GLN E 201      67.935  24.353 -12.689  1.00 51.22           O  
ATOM   1551  NE2 GLN E 201      68.487  26.491 -13.064  1.00 51.22           N  
ATOM   1552  N   GLN E 202      67.855  26.657  -7.237  1.00 48.60           N  
ATOM   1553  CA  GLN E 202      66.767  26.941  -6.320  1.00 48.60           C  
ATOM   1554  C   GLN E 202      67.151  27.983  -5.280  1.00 48.60           C  
ATOM   1555  O   GLN E 202      66.330  28.325  -4.426  1.00 48.60           O  
ATOM   1556  CB  GLN E 202      66.332  25.649  -5.637  1.00 48.60           C  
ATOM   1557  CG  GLN E 202      65.147  25.768  -4.722  1.00 48.60           C  
ATOM   1558  CD  GLN E 202      63.895  26.169  -5.447  1.00 48.60           C  
ATOM   1559  OE1 GLN E 202      63.493  27.331  -5.419  1.00 48.60           O  
ATOM   1560  NE2 GLN E 202      63.256  25.204  -6.091  1.00 48.60           N  
ATOM   1561  N   ARG E 203      68.383  28.477  -5.354  1.00 53.14           N  
ATOM   1562  CA  ARG E 203      68.871  29.495  -4.427  1.00 53.14           C  
ATOM   1563  C   ARG E 203      68.984  29.000  -2.985  1.00 53.14           C  
ATOM   1564  O   ARG E 203      69.311  29.771  -2.085  1.00 53.14           O  
ATOM   1565  CB  ARG E 203      67.956  30.723  -4.471  1.00 53.14           C  
ATOM   1566  CG  ARG E 203      68.439  31.817  -5.410  1.00 53.14           C  
ATOM   1567  CD  ARG E 203      68.392  31.368  -6.860  1.00 53.14           C  
ATOM   1568  NE  ARG E 203      68.924  32.381  -7.768  1.00 53.14           N  
ATOM   1569  CZ  ARG E 203      68.780  32.352  -9.088  1.00 53.14           C  
ATOM   1570  NH1 ARG E 203      69.297  33.317  -9.835  1.00 53.14           N  
ATOM   1571  NH2 ARG E 203      68.118  31.357  -9.662  1.00 53.14           N  
ATOM   1572  N   ARG E 204      68.717  27.717  -2.765  1.00 50.95           N  
ATOM   1573  CA  ARG E 204      68.794  27.145  -1.432  1.00 50.95           C  
ATOM   1574  C   ARG E 204      70.184  26.679  -1.062  1.00 50.95           C  
ATOM   1575  O   ARG E 204      70.489  26.562   0.128  1.00 50.95           O  
ATOM   1576  CB  ARG E 204      67.839  25.965  -1.311  1.00 50.95           C  
ATOM   1577  CG  ARG E 204      66.433  26.396  -1.065  1.00 50.95           C  
ATOM   1578  CD  ARG E 204      65.581  25.251  -0.632  1.00 50.95           C  
ATOM   1579  NE  ARG E 204      65.172  24.437  -1.760  1.00 50.95           N  
ATOM   1580  CZ  ARG E 204      64.195  23.543  -1.709  1.00 50.95           C  
ATOM   1581  NH1 ARG E 204      63.880  22.857  -2.790  1.00 50.95           N  
ATOM   1582  NH2 ARG E 204      63.536  23.328  -0.584  1.00 50.95           N  
ATOM   1583  N   VAL E 205      71.020  26.392  -2.050  1.00 53.82           N  
ATOM   1584  CA  VAL E 205      72.378  25.938  -1.811  1.00 53.82           C  
ATOM   1585  C   VAL E 205      73.308  26.651  -2.775  1.00 53.82           C  
ATOM   1586  O   VAL E 205      72.885  27.548  -3.511  1.00 53.82           O  
ATOM   1587  CB  VAL E 205      72.465  24.417  -1.966  1.00 53.82           C  
ATOM   1588  CG1 VAL E 205      71.384  23.777  -1.162  1.00 53.82           C  
ATOM   1589  CG2 VAL E 205      72.292  24.036  -3.387  1.00 53.82           C  
ATOM   1590  N   VAL E 206      74.580  26.275  -2.771  1.00 59.95           N  
ATOM   1591  CA  VAL E 206      75.550  26.849  -3.691  1.00 59.95           C  
ATOM   1592  C   VAL E 206      76.421  25.725  -4.232  1.00 59.95           C  
ATOM   1593  O   VAL E 206      76.776  24.787  -3.510  1.00 59.95           O  
ATOM   1594  CB  VAL E 206      76.393  27.973  -3.039  1.00 59.95           C  
ATOM   1595  CG1 VAL E 206      77.468  28.465  -3.974  1.00 59.95           C  
ATOM   1596  CG2 VAL E 206      75.533  29.179  -2.633  1.00 59.95           C  
ATOM   1597  N   GLY E 207      76.767  25.829  -5.512  1.00 61.27           N  
ATOM   1598  CA  GLY E 207      77.557  24.804  -6.160  1.00 61.27           C  
ATOM   1599  C   GLY E 207      78.995  24.755  -5.707  1.00 61.27           C  
ATOM   1600  O   GLY E 207      79.675  23.752  -5.950  1.00 61.27           O  
ATOM   1601  N   GLU E 208      79.466  25.803  -5.038  1.00 67.66           N  
ATOM   1602  CA  GLU E 208      80.838  25.808  -4.556  1.00 67.66           C  
ATOM   1603  C   GLU E 208      81.094  24.657  -3.599  1.00 67.66           C  
ATOM   1604  O   GLU E 208      82.216  24.148  -3.533  1.00 67.66           O  
ATOM   1605  CB  GLU E 208      81.144  27.135  -3.866  1.00 67.66           C  
ATOM   1606  CG  GLU E 208      81.020  28.339  -4.775  1.00 67.66           C  
ATOM   1607  CD  GLU E 208      82.082  28.371  -5.859  1.00 67.66           C  
ATOM   1608  OE1 GLU E 208      82.992  27.516  -5.833  1.00 67.66           O  
ATOM   1609  OE2 GLU E 208      82.010  29.256  -6.737  1.00 67.66           O  
ATOM   1610  N   PHE E 209      80.075  24.233  -2.864  1.00 65.15           N  
ATOM   1611  CA  PHE E 209      80.214  23.119  -1.933  1.00 65.15           C  
ATOM   1612  C   PHE E 209      79.842  21.806  -2.599  1.00 65.15           C  
ATOM   1613  O   PHE E 209      79.022  21.034  -2.108  1.00 65.15           O  
ATOM   1614  CB  PHE E 209      79.370  23.365  -0.694  1.00 65.15           C  
ATOM   1615  CG  PHE E 209      79.634  24.682  -0.035  1.00 65.15           C  
ATOM   1616  CD1 PHE E 209      80.860  25.306  -0.164  1.00 65.15           C  
ATOM   1617  CD2 PHE E 209      78.657  25.293   0.723  1.00 65.15           C  
ATOM   1618  CE1 PHE E 209      81.103  26.519   0.446  1.00 65.15           C  
ATOM   1619  CE2 PHE E 209      78.898  26.501   1.337  1.00 65.15           C  
ATOM   1620  CZ  PHE E 209      80.120  27.114   1.199  1.00 65.15           C  
ATOM   1621  N   ARG E 210      80.461  21.559  -3.745  1.00 60.66           N  
ATOM   1622  CA  ARG E 210      80.269  20.321  -4.477  1.00 60.66           C  
ATOM   1623  C   ARG E 210      81.363  19.337  -4.104  1.00 60.66           C  
ATOM   1624  O   ARG E 210      82.553  19.665  -4.159  1.00 60.66           O  
ATOM   1625  CB  ARG E 210      80.289  20.575  -5.979  1.00 60.66           C  
ATOM   1626  CG  ARG E 210      80.148  19.314  -6.802  1.00 60.66           C  
ATOM   1627  CD  ARG E 210      78.928  18.515  -6.379  1.00 60.66           C  
ATOM   1628  NE  ARG E 210      78.401  17.730  -7.486  1.00 60.66           N  
ATOM   1629  CZ  ARG E 210      77.351  16.926  -7.387  1.00 60.66           C  
ATOM   1630  NH1 ARG E 210      76.736  16.791  -6.229  1.00 60.66           N  
ATOM   1631  NH2 ARG E 210      76.922  16.251  -8.442  1.00 60.66           N  
ATOM   1632  N   LEU E 211      80.960  18.133  -3.728  1.00 66.28           N  
ATOM   1633  CA  LEU E 211      81.902  17.110  -3.319  1.00 66.28           C  
ATOM   1634  C   LEU E 211      82.273  16.199  -4.477  1.00 66.28           C  
ATOM   1635  O   LEU E 211      81.523  16.044  -5.443  1.00 66.28           O  
ATOM   1636  CB  LEU E 211      81.317  16.280  -2.186  1.00 66.28           C  
ATOM   1637  CG  LEU E 211      81.133  17.068  -0.906  1.00 66.28           C  
ATOM   1638  CD1 LEU E 211      80.386  16.211   0.076  1.00 66.28           C  
ATOM   1639  CD2 LEU E 211      82.481  17.504  -0.354  1.00 66.28           C  
ATOM   1640  N   ASP E 212      83.442  15.584  -4.358  1.00 70.71           N  
ATOM   1641  CA  ASP E 212      83.909  14.679  -5.389  1.00 70.71           C  
ATOM   1642  C   ASP E 212      82.996  13.466  -5.482  1.00 70.71           C  
ATOM   1643  O   ASP E 212      82.353  13.055  -4.514  1.00 70.71           O  
ATOM   1644  CB  ASP E 212      85.338  14.232  -5.104  1.00 70.71           C  
ATOM   1645  CG  ASP E 212      85.941  13.447  -6.248  1.00 70.71           C  
ATOM   1646  OD1 ASP E 212      85.312  13.395  -7.327  1.00 70.71           O  
ATOM   1647  OD2 ASP E 212      87.037  12.876  -6.069  1.00 70.71           O  
ATOM   1648  N   LYS E 213      82.955  12.888  -6.678  1.00 69.15           N  
ATOM   1649  CA  LYS E 213      82.130  11.712  -6.898  1.00 69.15           C  
ATOM   1650  C   LYS E 213      82.583  10.542  -6.040  1.00 69.15           C  
ATOM   1651  O   LYS E 213      81.764   9.706  -5.649  1.00 69.15           O  
ATOM   1652  CB  LYS E 213      82.171  11.332  -8.371  1.00 69.15           C  
ATOM   1653  CG  LYS E 213      81.351  10.122  -8.718  1.00 69.15           C  
ATOM   1654  CD  LYS E 213      81.162  10.004 -10.217  1.00 69.15           C  
ATOM   1655  CE  LYS E 213      80.403   8.749 -10.587  1.00 69.15           C  
ATOM   1656  NZ  LYS E 213      80.200   8.649 -12.053  1.00 69.15           N  
ATOM   1657  N   GLY E 214      83.877  10.468  -5.735  1.00 70.53           N  
ATOM   1658  CA  GLY E 214      84.366   9.376  -4.912  1.00 70.53           C  
ATOM   1659  C   GLY E 214      83.766   9.388  -3.522  1.00 70.53           C  
ATOM   1660  O   GLY E 214      83.392   8.344  -2.984  1.00 70.53           O  
ATOM   1661  N   TRP E 215      83.665  10.572  -2.922  1.00 67.68           N  
ATOM   1662  CA  TRP E 215      83.083  10.681  -1.593  1.00 67.68           C  
ATOM   1663  C   TRP E 215      81.633  10.224  -1.602  1.00 67.68           C  
ATOM   1664  O   TRP E 215      81.200   9.461  -0.731  1.00 67.68           O  
ATOM   1665  CB  TRP E 215      83.192  12.120  -1.107  1.00 67.68           C  
ATOM   1666  CG  TRP E 215      82.707  12.335   0.261  1.00 67.68           C  
ATOM   1667  CD1 TRP E 215      83.440  12.285   1.402  1.00 67.68           C  
ATOM   1668  CD2 TRP E 215      81.375  12.649   0.647  1.00 67.68           C  
ATOM   1669  NE1 TRP E 215      82.640  12.543   2.482  1.00 67.68           N  
ATOM   1670  CE2 TRP E 215      81.364  12.770   2.044  1.00 67.68           C  
ATOM   1671  CE3 TRP E 215      80.185  12.835  -0.054  1.00 67.68           C  
ATOM   1672  CZ2 TRP E 215      80.210  13.068   2.754  1.00 67.68           C  
ATOM   1673  CZ3 TRP E 215      79.044  13.131   0.653  1.00 67.68           C  
ATOM   1674  CH2 TRP E 215      79.063  13.244   2.040  1.00 67.68           C  
ATOM   1675  N   LEU E 216      80.870  10.674  -2.593  1.00 63.78           N  
ATOM   1676  CA  LEU E 216      79.476  10.273  -2.689  1.00 63.78           C  
ATOM   1677  C   LEU E 216      79.356   8.772  -2.886  1.00 63.78           C  
ATOM   1678  O   LEU E 216      78.491   8.125  -2.287  1.00 63.78           O  
ATOM   1679  CB  LEU E 216      78.796  11.003  -3.838  1.00 63.78           C  
ATOM   1680  CG  LEU E 216      78.400  12.447  -3.578  1.00 63.78           C  
ATOM   1681  CD1 LEU E 216      79.605  13.360  -3.671  1.00 63.78           C  
ATOM   1682  CD2 LEU E 216      77.339  12.853  -4.567  1.00 63.78           C  
ATOM   1683  N   ASP E 217      80.209   8.203  -3.734  1.00 65.96           N  
ATOM   1684  CA  ASP E 217      80.146   6.770  -3.979  1.00 65.96           C  
ATOM   1685  C   ASP E 217      80.461   5.991  -2.713  1.00 65.96           C  
ATOM   1686  O   ASP E 217      79.788   5.003  -2.398  1.00 65.96           O  
ATOM   1687  CB  ASP E 217      81.112   6.396  -5.095  1.00 65.96           C  
ATOM   1688  CG  ASP E 217      80.954   4.957  -5.545  1.00 65.96           C  
ATOM   1689  OD1 ASP E 217      80.088   4.247  -4.994  1.00 65.96           O  
ATOM   1690  OD2 ASP E 217      81.700   4.537  -6.455  1.00 65.96           O  
ATOM   1691  N   ALA E 218      81.477   6.425  -1.969  1.00 62.65           N  
ATOM   1692  CA  ALA E 218      81.804   5.754  -0.721  1.00 62.65           C  
ATOM   1693  C   ALA E 218      80.644   5.830   0.250  1.00 62.65           C  
ATOM   1694  O   ALA E 218      80.304   4.841   0.911  1.00 62.65           O  
ATOM   1695  CB  ALA E 218      83.044   6.378  -0.099  1.00 62.65           C  
ATOM   1696  N   VAL E 219      80.022   7.002   0.353  1.00 61.79           N  
ATOM   1697  CA  VAL E 219      78.914   7.151   1.282  1.00 61.79           C  
ATOM   1698  C   VAL E 219      77.753   6.265   0.870  1.00 61.79           C  
ATOM   1699  O   VAL E 219      77.090   5.656   1.714  1.00 61.79           O  
ATOM   1700  CB  VAL E 219      78.477   8.616   1.366  1.00 61.79           C  
ATOM   1701  CG1 VAL E 219      77.180   8.702   2.111  1.00 61.79           C  
ATOM   1702  CG2 VAL E 219      79.525   9.419   2.049  1.00 61.79           C  
ATOM   1703  N   ARG E 220      77.469   6.197  -0.427  1.00 58.43           N  
ATOM   1704  CA  ARG E 220      76.371   5.362  -0.881  1.00 58.43           C  
ATOM   1705  C   ARG E 220      76.656   3.902  -0.582  1.00 58.43           C  
ATOM   1706  O   ARG E 220      75.777   3.168  -0.115  1.00 58.43           O  
ATOM   1707  CB  ARG E 220      76.142   5.563  -2.372  1.00 58.43           C  
ATOM   1708  CG  ARG E 220      74.825   5.012  -2.856  1.00 58.43           C  
ATOM   1709  CD  ARG E 220      74.715   5.100  -4.358  1.00 58.43           C  
ATOM   1710  NE  ARG E 220      74.780   6.482  -4.823  1.00 58.43           N  
ATOM   1711  CZ  ARG E 220      75.884   7.084  -5.248  1.00 58.43           C  
ATOM   1712  NH1 ARG E 220      77.041   6.447  -5.281  1.00 58.43           N  
ATOM   1713  NH2 ARG E 220      75.829   8.340  -5.646  1.00 58.43           N  
ATOM   1714  N   ASN E 221      77.887   3.474  -0.834  1.00 58.66           N  
ATOM   1715  CA  ASN E 221      78.259   2.100  -0.540  1.00 58.66           C  
ATOM   1716  C   ASN E 221      78.076   1.805   0.937  1.00 58.66           C  
ATOM   1717  O   ASN E 221      77.488   0.783   1.309  1.00 58.66           O  
ATOM   1718  CB  ASN E 221      79.698   1.868  -0.965  1.00 58.66           C  
ATOM   1719  CG  ASN E 221      80.086   0.419  -0.930  1.00 58.66           C  
ATOM   1720  OD1 ASN E 221      79.253  -0.458  -0.700  1.00 58.66           O  
ATOM   1721  ND2 ASN E 221      81.353   0.149  -1.185  1.00 58.66           N  
ATOM   1722  N   ARG E 222      78.549   2.705   1.792  1.00 63.41           N  
ATOM   1723  CA  ARG E 222      78.403   2.500   3.226  1.00 63.41           C  
ATOM   1724  C   ARG E 222      76.939   2.427   3.614  1.00 63.41           C  
ATOM   1725  O   ARG E 222      76.533   1.554   4.388  1.00 63.41           O  
ATOM   1726  CB  ARG E 222      79.087   3.630   3.981  1.00 63.41           C  
ATOM   1727  CG  ARG E 222      79.153   3.417   5.466  1.00 63.41           C  
ATOM   1728  CD  ARG E 222      79.989   2.202   5.804  1.00 63.41           C  
ATOM   1729  NE  ARG E 222      79.159   1.064   6.170  1.00 63.41           N  
ATOM   1730  CZ  ARG E 222      79.638  -0.123   6.514  1.00 63.41           C  
ATOM   1731  NH1 ARG E 222      78.800  -1.102   6.824  1.00 63.41           N  
ATOM   1732  NH2 ARG E 222      80.946  -0.332   6.554  1.00 63.41           N  
ATOM   1733  N   ILE E 223      76.131   3.337   3.080  1.00 54.42           N  
ATOM   1734  CA  ILE E 223      74.714   3.363   3.402  1.00 54.42           C  
ATOM   1735  C   ILE E 223      74.063   2.052   3.003  1.00 54.42           C  
ATOM   1736  O   ILE E 223      73.158   1.558   3.684  1.00 54.42           O  
ATOM   1737  CB  ILE E 223      74.054   4.554   2.702  1.00 54.42           C  
ATOM   1738  CG1 ILE E 223      74.653   5.858   3.221  1.00 54.42           C  
ATOM   1739  CG2 ILE E 223      72.579   4.524   2.928  1.00 54.42           C  
ATOM   1740  CD1 ILE E 223      74.180   7.082   2.488  1.00 54.42           C  
ATOM   1741  N   ALA E 224      74.504   1.473   1.892  1.00 56.24           N  
ATOM   1742  CA  ALA E 224      73.933   0.208   1.462  1.00 56.24           C  
ATOM   1743  C   ALA E 224      74.391  -0.936   2.346  1.00 56.24           C  
ATOM   1744  O   ALA E 224      73.599  -1.829   2.661  1.00 56.24           O  
ATOM   1745  CB  ALA E 224      74.316  -0.064   0.014  1.00 56.24           C  
ATOM   1746  N   GLU E 225      75.651  -0.919   2.767  1.00 59.98           N  
ATOM   1747  CA  GLU E 225      76.223  -2.040   3.499  1.00 59.98           C  
ATOM   1748  C   GLU E 225      75.442  -2.298   4.777  1.00 59.98           C  
ATOM   1749  O   GLU E 225      74.857  -3.373   4.947  1.00 59.98           O  
ATOM   1750  CB  GLU E 225      77.692  -1.771   3.820  1.00 59.98           C  
ATOM   1751  CG  GLU E 225      78.611  -1.832   2.610  1.00 59.98           C  
ATOM   1752  CD  GLU E 225      78.828  -3.236   2.097  1.00 59.98           C  
ATOM   1753  OE1 GLU E 225      79.840  -3.861   2.478  1.00 59.98           O  
ATOM   1754  OE2 GLU E 225      77.988  -3.718   1.310  1.00 59.98           O  
ATOM   1755  N   ASP E 226      75.419  -1.324   5.678  1.00 59.45           N  
ATOM   1756  CA  ASP E 226      74.721  -1.484   6.940  1.00 59.45           C  
ATOM   1757  C   ASP E 226      73.373  -0.780   6.896  1.00 59.45           C  
ATOM   1758  O   ASP E 226      73.193   0.235   6.219  1.00 59.45           O  
ATOM   1759  CB  ASP E 226      75.563  -0.931   8.088  1.00 59.45           C  
ATOM   1760  CG  ASP E 226      75.853   0.545   7.937  1.00 59.45           C  
ATOM   1761  OD1 ASP E 226      75.524   1.109   6.876  1.00 59.45           O  
ATOM   1762  OD2 ASP E 226      76.405   1.140   8.888  1.00 59.45           O  
ATOM   1763  N   LEU E 227      72.423  -1.321   7.650  1.00 57.56           N  
ATOM   1764  CA  LEU E 227      71.062  -0.814   7.664  1.00 57.56           C  
ATOM   1765  C   LEU E 227      70.752   0.015   8.892  1.00 57.56           C  
ATOM   1766  O   LEU E 227      69.640   0.533   9.003  1.00 57.56           O  
ATOM   1767  CB  LEU E 227      70.057  -1.967   7.578  1.00 57.56           C  
ATOM   1768  CG  LEU E 227      70.063  -2.959   8.733  1.00 57.56           C  
ATOM   1769  CD1 LEU E 227      69.151  -2.492   9.868  1.00 57.56           C  
ATOM   1770  CD2 LEU E 227      69.660  -4.341   8.236  1.00 57.56           C  
ATOM   1771  N   SER E 228      71.690   0.142   9.826  1.00 61.36           N  
ATOM   1772  CA  SER E 228      71.444   0.988  10.984  1.00 61.36           C  
ATOM   1773  C   SER E 228      71.309   2.438  10.561  1.00 61.36           C  
ATOM   1774  O   SER E 228      70.410   3.155  11.020  1.00 61.36           O  
ATOM   1775  CB  SER E 228      72.577   0.833  11.988  1.00 61.36           C  
ATOM   1776  OG  SER E 228      73.773   1.382  11.465  1.00 61.36           O  
ATOM   1777  N   LEU E 229      72.191   2.876   9.670  1.00 59.13           N  
ATOM   1778  CA  LEU E 229      72.119   4.235   9.163  1.00 59.13           C  
ATOM   1779  C   LEU E 229      70.822   4.472   8.407  1.00 59.13           C  
ATOM   1780  O   LEU E 229      70.183   5.515   8.569  1.00 59.13           O  
ATOM   1781  CB  LEU E 229      73.315   4.495   8.263  1.00 59.13           C  
ATOM   1782  CG  LEU E 229      73.384   5.889   7.682  1.00 59.13           C  
ATOM   1783  CD1 LEU E 229      73.325   6.866   8.800  1.00 59.13           C  
ATOM   1784  CD2 LEU E 229      74.657   6.053   6.903  1.00 59.13           C  
ATOM   1785  N   ARG E 230      70.427   3.522   7.565  1.00 51.90           N  
ATOM   1786  CA  ARG E 230      69.181   3.666   6.828  1.00 51.90           C  
ATOM   1787  C   ARG E 230      67.996   3.717   7.775  1.00 51.90           C  
ATOM   1788  O   ARG E 230      67.065   4.505   7.579  1.00 51.90           O  
ATOM   1789  CB  ARG E 230      69.027   2.519   5.835  1.00 51.90           C  
ATOM   1790  CG  ARG E 230      70.004   2.559   4.690  1.00 51.90           C  
ATOM   1791  CD  ARG E 230      69.872   1.363   3.793  1.00 51.90           C  
ATOM   1792  NE  ARG E 230      70.687   0.252   4.243  1.00 51.90           N  
ATOM   1793  CZ  ARG E 230      70.835  -0.880   3.564  1.00 51.90           C  
ATOM   1794  NH1 ARG E 230      71.601  -1.850   4.037  1.00 51.90           N  
ATOM   1795  NH2 ARG E 230      70.219  -1.043   2.408  1.00 51.90           N  
ATOM   1796  N   ARG E 231      68.018   2.888   8.817  1.00 56.50           N  
ATOM   1797  CA  ARG E 231      66.935   2.895   9.792  1.00 56.50           C  
ATOM   1798  C   ARG E 231      66.849   4.246  10.476  1.00 56.50           C  
ATOM   1799  O   ARG E 231      65.757   4.800  10.660  1.00 56.50           O  
ATOM   1800  CB  ARG E 231      67.151   1.793  10.825  1.00 56.50           C  
ATOM   1801  CG  ARG E 231      66.672   0.414  10.410  1.00 56.50           C  
ATOM   1802  CD  ARG E 231      65.262   0.144  10.898  1.00 56.50           C  
ATOM   1803  NE  ARG E 231      64.734  -1.116  10.384  1.00 56.50           N  
ATOM   1804  CZ  ARG E 231      65.152  -2.313  10.775  1.00 56.50           C  
ATOM   1805  NH1 ARG E 231      66.113  -2.416  11.677  1.00 56.50           N  
ATOM   1806  NH2 ARG E 231      64.611  -3.407  10.256  1.00 56.50           N  
ATOM   1807  N   PHE E 232      68.002   4.809  10.839  1.00 59.71           N  
ATOM   1808  CA  PHE E 232      68.006   6.100  11.509  1.00 59.71           C  
ATOM   1809  C   PHE E 232      67.506   7.192  10.583  1.00 59.71           C  
ATOM   1810  O   PHE E 232      66.715   8.048  10.989  1.00 59.71           O  
ATOM   1811  CB  PHE E 232      69.411   6.429  11.988  1.00 59.71           C  
ATOM   1812  CG  PHE E 232      69.540   7.801  12.543  1.00 59.71           C  
ATOM   1813  CD1 PHE E 232      69.063   8.097  13.798  1.00 59.71           C  
ATOM   1814  CD2 PHE E 232      70.133   8.799  11.805  1.00 59.71           C  
ATOM   1815  CE1 PHE E 232      69.179   9.366  14.312  1.00 59.71           C  
ATOM   1816  CE2 PHE E 232      70.251  10.065  12.307  1.00 59.71           C  
ATOM   1817  CZ  PHE E 232      69.775  10.350  13.563  1.00 59.71           C  
ATOM   1818  N   MET E 233      67.961   7.177   9.335  1.00 50.77           N  
ATOM   1819  CA  MET E 233      67.537   8.186   8.379  1.00 50.77           C  
ATOM   1820  C   MET E 233      66.038   8.129   8.159  1.00 50.77           C  
ATOM   1821  O   MET E 233      65.367   9.165   8.132  1.00 50.77           O  
ATOM   1822  CB  MET E 233      68.272   7.977   7.069  1.00 50.77           C  
ATOM   1823  CG  MET E 233      69.712   8.325   7.152  1.00 50.77           C  
ATOM   1824  SD  MET E 233      70.685   7.621   5.822  1.00 50.77           S  
ATOM   1825  CE  MET E 233      70.811   9.047   4.772  1.00 50.77           C  
ATOM   1826  N   VAL E 234      65.501   6.929   7.994  1.00 46.55           N  
ATOM   1827  CA  VAL E 234      64.070   6.790   7.787  1.00 46.55           C  
ATOM   1828  C   VAL E 234      63.299   7.254   9.007  1.00 46.55           C  
ATOM   1829  O   VAL E 234      62.252   7.891   8.884  1.00 46.55           O  
ATOM   1830  CB  VAL E 234      63.732   5.343   7.434  1.00 46.55           C  
ATOM   1831  CG1 VAL E 234      62.245   5.150   7.502  1.00 46.55           C  
ATOM   1832  CG2 VAL E 234      64.261   5.033   6.087  1.00 46.55           C  
ATOM   1833  N   ALA E 235      63.776   6.912  10.202  1.00 53.28           N  
ATOM   1834  CA  ALA E 235      63.087   7.369  11.401  1.00 53.28           C  
ATOM   1835  C   ALA E 235      63.111   8.884  11.481  1.00 53.28           C  
ATOM   1836  O   ALA E 235      62.127   9.511  11.883  1.00 53.28           O  
ATOM   1837  CB  ALA E 235      63.722   6.757  12.643  1.00 53.28           C  
ATOM   1838  N   LEU E 236      64.222   9.488  11.068  1.00 53.70           N  
ATOM   1839  CA  LEU E 236      64.312  10.938  11.073  1.00 53.70           C  
ATOM   1840  C   LEU E 236      63.332  11.543  10.090  1.00 53.70           C  
ATOM   1841  O   LEU E 236      62.670  12.543  10.391  1.00 53.70           O  
ATOM   1842  CB  LEU E 236      65.731  11.361  10.729  1.00 53.70           C  
ATOM   1843  CG  LEU E 236      66.020  12.841  10.892  1.00 53.70           C  
ATOM   1844  CD1 LEU E 236      67.463  13.031  11.220  1.00 53.70           C  
ATOM   1845  CD2 LEU E 236      65.689  13.578   9.644  1.00 53.70           C  
ATOM   1846  N   ILE E 237      63.241  10.966   8.899  1.00 45.96           N  
ATOM   1847  CA  ILE E 237      62.332  11.489   7.892  1.00 45.96           C  
ATOM   1848  C   ILE E 237      60.894  11.345   8.362  1.00 45.96           C  
ATOM   1849  O   ILE E 237      60.071  12.246   8.180  1.00 45.96           O  
ATOM   1850  CB  ILE E 237      62.563  10.785   6.548  1.00 45.96           C  
ATOM   1851  CG1 ILE E 237      63.949  11.133   6.012  1.00 45.96           C  
ATOM   1852  CG2 ILE E 237      61.519  11.188   5.573  1.00 45.96           C  
ATOM   1853  CD1 ILE E 237      64.191  10.644   4.611  1.00 45.96           C  
ATOM   1854  N   LEU E 238      60.570  10.206   8.965  1.00 49.15           N  
ATOM   1855  CA  LEU E 238      59.227  10.006   9.490  1.00 49.15           C  
ATOM   1856  C   LEU E 238      58.916  11.014  10.583  1.00 49.15           C  
ATOM   1857  O   LEU E 238      57.795  11.526  10.668  1.00 49.15           O  
ATOM   1858  CB  LEU E 238      59.086   8.590  10.024  1.00 49.15           C  
ATOM   1859  CG  LEU E 238      59.151   7.497   8.971  1.00 49.15           C  
ATOM   1860  CD1 LEU E 238      59.601   6.185   9.588  1.00 49.15           C  
ATOM   1861  CD2 LEU E 238      57.791   7.355   8.337  1.00 49.15           C  
ATOM   1862  N   ASP E 239      59.897  11.308  11.432  1.00 57.07           N  
ATOM   1863  CA  ASP E 239      59.687  12.301  12.477  1.00 57.07           C  
ATOM   1864  C   ASP E 239      59.440  13.670  11.873  1.00 57.07           C  
ATOM   1865  O   ASP E 239      58.495  14.371  12.255  1.00 57.07           O  
ATOM   1866  CB  ASP E 239      60.898  12.356  13.391  1.00 57.07           C  
ATOM   1867  CG  ASP E 239      60.886  13.568  14.284  1.00 57.07           C  
ATOM   1868  OD1 ASP E 239      60.020  13.641  15.180  1.00 57.07           O  
ATOM   1869  OD2 ASP E 239      61.739  14.458  14.083  1.00 57.07           O  
ATOM   1870  N   ILE E 240      60.281  14.059  10.920  1.00 50.09           N  
ATOM   1871  CA  ILE E 240      60.143  15.357  10.286  1.00 50.09           C  
ATOM   1872  C   ILE E 240      58.787  15.477   9.607  1.00 50.09           C  
ATOM   1873  O   ILE E 240      58.123  16.517   9.698  1.00 50.09           O  
ATOM   1874  CB  ILE E 240      61.298  15.569   9.301  1.00 50.09           C  
ATOM   1875  CG1 ILE E 240      62.623  15.611  10.058  1.00 50.09           C  
ATOM   1876  CG2 ILE E 240      61.093  16.817   8.554  1.00 50.09           C  
ATOM   1877  CD1 ILE E 240      63.800  16.059   9.228  1.00 50.09           C  
ATOM   1878  N   LYS E 241      58.346  14.422   8.931  1.00 47.56           N  
ATOM   1879  CA  LYS E 241      57.068  14.471   8.242  1.00 47.56           C  
ATOM   1880  C   LYS E 241      55.909  14.637   9.210  1.00 47.56           C  
ATOM   1881  O   LYS E 241      54.863  15.168   8.826  1.00 47.56           O  
ATOM   1882  CB  LYS E 241      56.874  13.210   7.411  1.00 47.56           C  
ATOM   1883  CG  LYS E 241      57.727  13.174   6.165  1.00 47.56           C  
ATOM   1884  CD  LYS E 241      57.690  11.823   5.472  1.00 47.56           C  
ATOM   1885  CE  LYS E 241      56.347  11.544   4.824  1.00 47.56           C  
ATOM   1886  NZ  LYS E 241      56.028  12.479   3.718  1.00 47.56           N  
ATOM   1887  N   ARG E 242      56.079  14.206  10.455  1.00 58.51           N  
ATOM   1888  CA  ARG E 242      55.037  14.336  11.459  1.00 58.51           C  
ATOM   1889  C   ARG E 242      55.052  15.686  12.155  1.00 58.51           C  
ATOM   1890  O   ARG E 242      54.165  15.953  12.972  1.00 58.51           O  
ATOM   1891  CB  ARG E 242      55.177  13.239  12.510  1.00 58.51           C  
ATOM   1892  CG  ARG E 242      54.773  11.872  12.023  1.00 58.51           C  
ATOM   1893  CD  ARG E 242      55.000  10.820  13.089  1.00 58.51           C  
ATOM   1894  NE  ARG E 242      56.416  10.609  13.341  1.00 58.51           N  
ATOM   1895  CZ  ARG E 242      56.895   9.681  14.160  1.00 58.51           C  
ATOM   1896  NH1 ARG E 242      56.066   8.876  14.810  1.00 58.51           N  
ATOM   1897  NH2 ARG E 242      58.203   9.562  14.330  1.00 58.51           N  
ATOM   1898  N   THR E 243      56.026  16.536  11.858  1.00 66.13           N  
ATOM   1899  CA  THR E 243      56.089  17.837  12.504  1.00 66.13           C  
ATOM   1900  C   THR E 243      54.805  18.610  12.225  1.00 66.13           C  
ATOM   1901  O   THR E 243      54.587  19.057  11.093  1.00 66.13           O  
ATOM   1902  CB  THR E 243      57.298  18.634  12.019  1.00 66.13           C  
ATOM   1903  OG1 THR E 243      58.486  17.851  12.178  1.00 66.13           O  
ATOM   1904  CG2 THR E 243      57.435  19.913  12.821  1.00 66.13           C  
ATOM   1905  N   PRO E 244      53.937  18.792  13.223  1.00 72.83           N  
ATOM   1906  CA  PRO E 244      52.682  19.514  12.976  1.00 72.83           C  
ATOM   1907  C   PRO E 244      52.921  20.950  12.552  1.00 72.83           C  
ATOM   1908  O   PRO E 244      52.376  21.415  11.546  1.00 72.83           O  
ATOM   1909  CB  PRO E 244      51.963  19.441  14.331  1.00 72.83           C  
ATOM   1910  CG  PRO E 244      52.651  18.352  15.085  1.00 72.83           C  
ATOM   1911  CD  PRO E 244      54.058  18.396  14.632  1.00 72.83           C  
ATOM   1912  N   GLY E 245      53.750  21.654  13.309  1.00 67.88           N  
ATOM   1913  CA  GLY E 245      53.965  23.069  13.096  1.00 67.88           C  
ATOM   1914  C   GLY E 245      54.761  23.352  11.844  1.00 67.88           C  
ATOM   1915  O   GLY E 245      54.733  22.598  10.867  1.00 67.88           O  
ATOM   1916  N   ASN E 246      55.476  24.470  11.872  1.00 65.31           N  
ATOM   1917  CA  ASN E 246      56.337  24.830  10.763  1.00 65.31           C  
ATOM   1918  C   ASN E 246      57.571  23.932  10.744  1.00 65.31           C  
ATOM   1919  O   ASN E 246      57.829  23.158  11.669  1.00 65.31           O  
ATOM   1920  CB  ASN E 246      56.755  26.291  10.860  1.00 65.31           C  
ATOM   1921  CG  ASN E 246      57.141  26.863   9.526  1.00 65.31           C  
ATOM   1922  OD1 ASN E 246      57.561  26.138   8.627  1.00 65.31           O  
ATOM   1923  ND2 ASN E 246      56.993  28.168   9.380  1.00 65.31           N  
ATOM   1924  N   LYS E 247      58.345  24.050   9.669  1.00 55.14           N  
ATOM   1925  CA  LYS E 247      59.525  23.230   9.473  1.00 55.14           C  
ATOM   1926  C   LYS E 247      60.684  24.128   9.041  1.00 55.14           C  
ATOM   1927  O   LYS E 247      60.517  24.950   8.127  1.00 55.14           O  
ATOM   1928  CB  LYS E 247      59.258  22.150   8.430  1.00 55.14           C  
ATOM   1929  CG  LYS E 247      58.324  21.069   8.917  1.00 55.14           C  
ATOM   1930  CD  LYS E 247      58.210  19.918   7.937  1.00 55.14           C  
ATOM   1931  CE  LYS E 247      57.097  20.140   6.937  1.00 55.14           C  
ATOM   1932  NZ  LYS E 247      56.995  19.039   5.938  1.00 55.14           N  
ATOM   1933  N   PRO E 248      61.849  24.015   9.671  1.00 57.93           N  
ATOM   1934  CA  PRO E 248      62.982  24.849   9.258  1.00 57.93           C  
ATOM   1935  C   PRO E 248      63.415  24.628   7.823  1.00 57.93           C  
ATOM   1936  O   PRO E 248      62.928  23.724   7.139  1.00 57.93           O  
ATOM   1937  CB  PRO E 248      64.090  24.436  10.228  1.00 57.93           C  
ATOM   1938  CG  PRO E 248      63.393  23.947  11.405  1.00 57.93           C  
ATOM   1939  CD  PRO E 248      62.118  23.327  10.940  1.00 57.93           C  
ATOM   1940  N   ARG E 249      64.354  25.458   7.367  1.00 57.94           N  
ATOM   1941  CA  ARG E 249      64.843  25.338   6.001  1.00 57.94           C  
ATOM   1942  C   ARG E 249      65.358  23.935   5.737  1.00 57.94           C  
ATOM   1943  O   ARG E 249      64.974  23.294   4.751  1.00 57.94           O  
ATOM   1944  CB  ARG E 249      65.943  26.366   5.754  1.00 57.94           C  
ATOM   1945  CG  ARG E 249      66.456  26.391   4.333  1.00 57.94           C  
ATOM   1946  CD  ARG E 249      67.186  27.682   4.027  1.00 57.94           C  
ATOM   1947  NE  ARG E 249      68.395  27.837   4.832  1.00 57.94           N  
ATOM   1948  CZ  ARG E 249      69.602  27.383   4.489  1.00 57.94           C  
ATOM   1949  NH1 ARG E 249      69.776  26.747   3.341  1.00 57.94           N  
ATOM   1950  NH2 ARG E 249      70.644  27.573   5.294  1.00 57.94           N  
ATOM   1951  N   ILE E 250      66.211  23.434   6.622  1.00 54.72           N  
ATOM   1952  CA  ILE E 250      66.771  22.104   6.442  1.00 54.72           C  
ATOM   1953  C   ILE E 250      65.681  21.049   6.551  1.00 54.72           C  
ATOM   1954  O   ILE E 250      65.654  20.078   5.785  1.00 54.72           O  
ATOM   1955  CB  ILE E 250      67.890  21.886   7.465  1.00 54.72           C  
ATOM   1956  CG1 ILE E 250      69.039  22.854   7.181  1.00 54.72           C  
ATOM   1957  CG2 ILE E 250      68.364  20.473   7.419  1.00 54.72           C  
ATOM   1958  CD1 ILE E 250      70.183  22.759   8.162  1.00 54.72           C  
ATOM   1959  N   ALA E 251      64.772  21.215   7.510  1.00 53.63           N  
ATOM   1960  CA  ALA E 251      63.670  20.276   7.646  1.00 53.63           C  
ATOM   1961  C   ALA E 251      62.861  20.196   6.366  1.00 53.63           C  
ATOM   1962  O   ALA E 251      62.474  19.106   5.929  1.00 53.63           O  
ATOM   1963  CB  ALA E 251      62.769  20.685   8.806  1.00 53.63           C  
ATOM   1964  N   GLU E 252      62.588  21.342   5.748  1.00 51.60           N  
ATOM   1965  CA  GLU E 252      61.811  21.334   4.518  1.00 51.60           C  
ATOM   1966  C   GLU E 252      62.612  20.710   3.392  1.00 51.60           C  
ATOM   1967  O   GLU E 252      62.067  19.986   2.552  1.00 51.60           O  
ATOM   1968  CB  GLU E 252      61.390  22.752   4.145  1.00 51.60           C  
ATOM   1969  CG  GLU E 252      60.045  23.224   4.702  1.00 51.60           C  
ATOM   1970  CD  GLU E 252      58.870  22.379   4.264  1.00 51.60           C  
ATOM   1971  OE1 GLU E 252      59.073  21.287   3.694  1.00 51.60           O  
ATOM   1972  OE2 GLU E 252      57.726  22.798   4.529  1.00 51.60           O  
ATOM   1973  N   MET E 253      63.916  20.971   3.365  1.00 49.31           N  
ATOM   1974  CA  MET E 253      64.754  20.358   2.348  1.00 49.31           C  
ATOM   1975  C   MET E 253      64.643  18.852   2.428  1.00 49.31           C  
ATOM   1976  O   MET E 253      64.509  18.167   1.410  1.00 49.31           O  
ATOM   1977  CB  MET E 253      66.201  20.800   2.531  1.00 49.31           C  
ATOM   1978  CG  MET E 253      67.181  20.173   1.580  1.00 49.31           C  
ATOM   1979  SD  MET E 253      66.797  20.528  -0.130  1.00 49.31           S  
ATOM   1980  CE  MET E 253      66.801  22.317  -0.102  1.00 49.31           C  
ATOM   1981  N   ILE E 254      64.661  18.324   3.643  1.00 44.72           N  
ATOM   1982  CA  ILE E 254      64.628  16.883   3.817  1.00 44.72           C  
ATOM   1983  C   ILE E 254      63.248  16.329   3.489  1.00 44.72           C  
ATOM   1984  O   ILE E 254      63.122  15.283   2.846  1.00 44.72           O  
ATOM   1985  CB  ILE E 254      65.074  16.533   5.244  1.00 44.72           C  
ATOM   1986  CG1 ILE E 254      66.516  16.988   5.455  1.00 44.72           C  
ATOM   1987  CG2 ILE E 254      64.965  15.071   5.482  1.00 44.72           C  
ATOM   1988  CD1 ILE E 254      67.010  16.803   6.860  1.00 44.72           C  
ATOM   1989  N   CYS E 255      62.191  17.014   3.926  1.00 43.30           N  
ATOM   1990  CA  CYS E 255      60.848  16.544   3.628  1.00 43.30           C  
ATOM   1991  C   CYS E 255      60.537  16.627   2.148  1.00 43.30           C  
ATOM   1992  O   CYS E 255      59.613  15.956   1.683  1.00 43.30           O  
ATOM   1993  CB  CYS E 255      59.810  17.344   4.406  1.00 43.30           C  
ATOM   1994  SG  CYS E 255      58.175  16.590   4.422  1.00 43.30           S  
ATOM   1995  N   ASP E 256      61.277  17.444   1.406  1.00 43.21           N  
ATOM   1996  CA  ASP E 256      61.172  17.454  -0.044  1.00 43.21           C  
ATOM   1997  C   ASP E 256      61.988  16.352  -0.674  1.00 43.21           C  
ATOM   1998  O   ASP E 256      61.523  15.693  -1.608  1.00 43.21           O  
ATOM   1999  CB  ASP E 256      61.648  18.789  -0.610  1.00 43.21           C  
ATOM   2000  CG  ASP E 256      61.638  18.818  -2.121  1.00 43.21           C  
ATOM   2001  OD1 ASP E 256      60.540  18.788  -2.715  1.00 43.21           O  
ATOM   2002  OD2 ASP E 256      62.733  18.870  -2.717  1.00 43.21           O  
ATOM   2003  N   ILE E 257      63.187  16.126  -0.156  1.00 39.95           N  
ATOM   2004  CA  ILE E 257      64.070  15.151  -0.761  1.00 39.95           C  
ATOM   2005  C   ILE E 257      63.547  13.750  -0.540  1.00 39.95           C  
ATOM   2006  O   ILE E 257      63.853  12.843  -1.318  1.00 39.95           O  
ATOM   2007  CB  ILE E 257      65.477  15.328  -0.190  1.00 39.95           C  
ATOM   2008  CG1 ILE E 257      66.021  16.701  -0.553  1.00 39.95           C  
ATOM   2009  CG2 ILE E 257      66.370  14.281  -0.723  1.00 39.95           C  
ATOM   2010  CD1 ILE E 257      67.357  16.998   0.071  1.00 39.95           C  
ATOM   2011  N   ASP E 258      62.755  13.546   0.506  1.00 41.84           N  
ATOM   2012  CA  ASP E 258      62.226  12.213   0.760  1.00 41.84           C  
ATOM   2013  C   ASP E 258      61.405  11.709  -0.411  1.00 41.84           C  
ATOM   2014  O   ASP E 258      61.400  10.507  -0.698  1.00 41.84           O  
ATOM   2015  CB  ASP E 258      61.371  12.207   2.021  1.00 41.84           C  
ATOM   2016  CG  ASP E 258      60.146  13.075   1.899  1.00 41.84           C  
ATOM   2017  OD1 ASP E 258      59.840  13.522   0.779  1.00 41.84           O  
ATOM   2018  OD2 ASP E 258      59.482  13.311   2.930  1.00 41.84           O  
ATOM   2019  N   THR E 259      60.710  12.610  -1.101  1.00 40.03           N  
ATOM   2020  CA  THR E 259      59.813  12.185  -2.167  1.00 40.03           C  
ATOM   2021  C   THR E 259      60.573  11.442  -3.252  1.00 40.03           C  
ATOM   2022  O   THR E 259      60.013  10.577  -3.932  1.00 40.03           O  
ATOM   2023  CB  THR E 259      59.097  13.386  -2.751  1.00 40.03           C  
ATOM   2024  OG1 THR E 259      60.066  14.313  -3.239  1.00 40.03           O  
ATOM   2025  CG2 THR E 259      58.259  14.045  -1.687  1.00 40.03           C  
ATOM   2026  N   TYR E 260      61.840  11.780  -3.444  1.00 42.03           N  
ATOM   2027  CA  TYR E 260      62.671  10.971  -4.320  1.00 42.03           C  
ATOM   2028  C   TYR E 260      63.031   9.650  -3.669  1.00 42.03           C  
ATOM   2029  O   TYR E 260      63.283   8.663  -4.366  1.00 42.03           O  
ATOM   2030  CB  TYR E 260      63.934  11.731  -4.681  1.00 42.03           C  
ATOM   2031  CG  TYR E 260      63.675  13.112  -5.192  1.00 42.03           C  
ATOM   2032  CD1 TYR E 260      62.543  13.400  -5.911  1.00 42.03           C  
ATOM   2033  CD2 TYR E 260      64.564  14.128  -4.952  1.00 42.03           C  
ATOM   2034  CE1 TYR E 260      62.303  14.657  -6.377  1.00 42.03           C  
ATOM   2035  CE2 TYR E 260      64.334  15.388  -5.413  1.00 42.03           C  
ATOM   2036  CZ  TYR E 260      63.203  15.649  -6.130  1.00 42.03           C  
ATOM   2037  OH  TYR E 260      62.967  16.917  -6.594  1.00 42.03           O  
ATOM   2038  N   ILE E 261      63.065   9.617  -2.341  1.00 39.75           N  
ATOM   2039  CA  ILE E 261      63.430   8.405  -1.630  1.00 39.75           C  
ATOM   2040  C   ILE E 261      62.251   7.462  -1.539  1.00 39.75           C  
ATOM   2041  O   ILE E 261      62.423   6.241  -1.527  1.00 39.75           O  
ATOM   2042  CB  ILE E 261      63.955   8.772  -0.237  1.00 39.75           C  
ATOM   2043  CG1 ILE E 261      65.229   9.598  -0.353  1.00 39.75           C  
ATOM   2044  CG2 ILE E 261      64.206   7.548   0.550  1.00 39.75           C  
ATOM   2045  CD1 ILE E 261      65.766  10.066   0.975  1.00 39.75           C  
ATOM   2046  N   VAL E 262      61.044   8.005  -1.463  1.00 38.04           N  
ATOM   2047  CA  VAL E 262      59.858   7.176  -1.369  1.00 38.04           C  
ATOM   2048  C   VAL E 262      59.744   6.291  -2.593  1.00 38.04           C  
ATOM   2049  O   VAL E 262      60.029   6.713  -3.720  1.00 38.04           O  
ATOM   2050  CB  VAL E 262      58.615   8.060  -1.213  1.00 38.04           C  
ATOM   2051  CG1 VAL E 262      57.398   7.296  -1.584  1.00 38.04           C  
ATOM   2052  CG2 VAL E 262      58.516   8.553   0.181  1.00 38.04           C  
ATOM   2053  N   GLU E 263      59.311   5.054  -2.378  1.00 42.80           N  
ATOM   2054  CA  GLU E 263      59.063   4.122  -3.465  1.00 42.80           C  
ATOM   2055  C   GLU E 263      60.335   3.836  -4.248  1.00 42.80           C  
ATOM   2056  O   GLU E 263      60.295   3.581  -5.453  1.00 42.80           O  
ATOM   2057  CB  GLU E 263      57.972   4.658  -4.390  1.00 42.80           C  
ATOM   2058  CG  GLU E 263      56.633   4.763  -3.726  1.00 42.80           C  
ATOM   2059  CD  GLU E 263      55.675   5.654  -4.482  1.00 42.80           C  
ATOM   2060  OE1 GLU E 263      55.958   5.970  -5.656  1.00 42.80           O  
ATOM   2061  OE2 GLU E 263      54.637   6.041  -3.903  1.00 42.80           O  
ATOM   2062  N   ALA E 264      61.474   3.874  -3.564  1.00 41.51           N  
ATOM   2063  CA  ALA E 264      62.743   3.766  -4.265  1.00 41.51           C  
ATOM   2064  C   ALA E 264      62.939   2.379  -4.845  1.00 41.51           C  
ATOM   2065  O   ALA E 264      63.746   2.197  -5.761  1.00 41.51           O  
ATOM   2066  CB  ALA E 264      63.887   4.105  -3.325  1.00 41.51           C  
ATOM   2067  N   GLY E 265      62.221   1.398  -4.326  1.00 42.50           N  
ATOM   2068  CA  GLY E 265      62.362   0.042  -4.803  1.00 42.50           C  
ATOM   2069  C   GLY E 265      61.044  -0.603  -5.155  1.00 42.50           C  
ATOM   2070  O   GLY E 265      61.007  -1.726  -5.661  1.00 42.50           O  
ATOM   2071  N   LEU E 266      59.949   0.100  -4.904  1.00 41.65           N  
ATOM   2072  CA  LEU E 266      58.619  -0.420  -5.173  1.00 41.65           C  
ATOM   2073  C   LEU E 266      58.149  -0.117  -6.575  1.00 41.65           C  
ATOM   2074  O   LEU E 266      56.945  -0.200  -6.850  1.00 41.65           O  
ATOM   2075  CB  LEU E 266      57.629   0.156  -4.179  1.00 41.65           C  
ATOM   2076  CG  LEU E 266      58.120   0.095  -2.760  1.00 41.65           C  
ATOM   2077  CD1 LEU E 266      57.076   0.676  -1.870  1.00 41.65           C  
ATOM   2078  CD2 LEU E 266      58.383  -1.324  -2.438  1.00 41.65           C  
ATOM   2079  N   ALA E 267      59.060   0.235  -7.470  1.00 43.05           N  
ATOM   2080  CA  ALA E 267      58.651   0.622  -8.806  1.00 43.05           C  
ATOM   2081  C   ALA E 267      57.793  -0.457  -9.437  1.00 43.05           C  
ATOM   2082  O   ALA E 267      56.756  -0.169 -10.046  1.00 43.05           O  
ATOM   2083  CB  ALA E 267      59.883   0.893  -9.654  1.00 43.05           C  
ATOM   2084  N   SER E 268      58.198  -1.711  -9.269  1.00 42.15           N  
ATOM   2085  CA  SER E 268      57.453  -2.823  -9.833  1.00 42.15           C  
ATOM   2086  C   SER E 268      56.037  -2.898  -9.296  1.00 42.15           C  
ATOM   2087  O   SER E 268      55.205  -3.608  -9.866  1.00 42.15           O  
ATOM   2088  CB  SER E 268      58.187  -4.120  -9.547  1.00 42.15           C  
ATOM   2089  OG  SER E 268      58.525  -4.212  -8.180  1.00 42.15           O  
ATOM   2090  N   PHE E 269      55.743  -2.189  -8.216  1.00 38.07           N  
ATOM   2091  CA  PHE E 269      54.401  -2.137  -7.663  1.00 38.07           C  
ATOM   2092  C   PHE E 269      53.674  -0.860  -8.043  1.00 38.07           C  
ATOM   2093  O   PHE E 269      52.521  -0.897  -8.483  1.00 38.07           O  
ATOM   2094  CB  PHE E 269      54.454  -2.240  -6.148  1.00 38.07           C  
ATOM   2095  CG  PHE E 269      53.122  -2.355  -5.517  1.00 38.07           C  
ATOM   2096  CD1 PHE E 269      52.258  -3.334  -5.905  1.00 38.07           C  
ATOM   2097  CD2 PHE E 269      52.736  -1.486  -4.535  1.00 38.07           C  
ATOM   2098  CE1 PHE E 269      51.030  -3.445  -5.330  1.00 38.07           C  
ATOM   2099  CE2 PHE E 269      51.514  -1.590  -3.956  1.00 38.07           C  
ATOM   2100  CZ  PHE E 269      50.657  -2.569  -4.348  1.00 38.07           C  
ATOM   2101  N   ILE E 270      54.330   0.278  -7.859  1.00 39.40           N  
ATOM   2102  CA  ILE E 270      53.705   1.550  -8.181  1.00 39.40           C  
ATOM   2103  C   ILE E 270      53.336   1.588  -9.652  1.00 39.40           C  
ATOM   2104  O   ILE E 270      52.174   1.799 -10.019  1.00 39.40           O  
ATOM   2105  CB  ILE E 270      54.645   2.700  -7.806  1.00 39.40           C  
ATOM   2106  CG1 ILE E 270      55.003   2.625  -6.327  1.00 39.40           C  
ATOM   2107  CG2 ILE E 270      54.000   4.002  -8.117  1.00 39.40           C  
ATOM   2108  CD1 ILE E 270      53.813   2.717  -5.412  1.00 39.40           C  
ATOM   2109  N   LEU E 271      54.325   1.386 -10.519  1.00 41.80           N  
ATOM   2110  CA  LEU E 271      54.064   1.425 -11.948  1.00 41.80           C  
ATOM   2111  C   LEU E 271      53.046   0.377 -12.338  1.00 41.80           C  
ATOM   2112  O   LEU E 271      52.210   0.602 -13.222  1.00 41.80           O  
ATOM   2113  CB  LEU E 271      55.356   1.200 -12.707  1.00 41.80           C  
ATOM   2114  CG  LEU E 271      56.447   2.198 -12.378  1.00 41.80           C  
ATOM   2115  CD1 LEU E 271      57.679   1.804 -13.119  1.00 41.80           C  
ATOM   2116  CD2 LEU E 271      56.035   3.607 -12.730  1.00 41.80           C  
ATOM   2117  N   THR E 272      53.116  -0.786 -11.707  1.00 41.54           N  
ATOM   2118  CA  THR E 272      52.154  -1.840 -11.986  1.00 41.54           C  
ATOM   2119  C   THR E 272      50.744  -1.354 -11.746  1.00 41.54           C  
ATOM   2120  O   THR E 272      49.867  -1.484 -12.606  1.00 41.54           O  
ATOM   2121  CB  THR E 272      52.429  -3.034 -11.098  1.00 41.54           C  
ATOM   2122  OG1 THR E 272      53.769  -3.486 -11.291  1.00 41.54           O  
ATOM   2123  CG2 THR E 272      51.462  -4.103 -11.414  1.00 41.54           C  
ATOM   2124  N   ILE E 273      50.505  -0.823 -10.555  1.00 42.81           N  
ATOM   2125  CA  ILE E 273      49.190  -0.298 -10.230  1.00 42.81           C  
ATOM   2126  C   ILE E 273      48.794   0.754 -11.249  1.00 42.81           C  
ATOM   2127  O   ILE E 273      47.665   0.775 -11.749  1.00 42.81           O  
ATOM   2128  CB  ILE E 273      49.186   0.264  -8.803  1.00 42.81           C  
ATOM   2129  CG1 ILE E 273      49.471  -0.856  -7.809  1.00 42.81           C  
ATOM   2130  CG2 ILE E 273      47.861   0.882  -8.502  1.00 42.81           C  
ATOM   2131  CD1 ILE E 273      49.449  -0.415  -6.372  1.00 42.81           C  
ATOM   2132  N   LYS E 274      49.739   1.618 -11.604  1.00 42.49           N  
ATOM   2133  CA  LYS E 274      49.399   2.770 -12.421  1.00 42.49           C  
ATOM   2134  C   LYS E 274      49.017   2.370 -13.830  1.00 42.49           C  
ATOM   2135  O   LYS E 274      48.157   3.002 -14.448  1.00 42.49           O  
ATOM   2136  CB  LYS E 274      50.579   3.726 -12.459  1.00 42.49           C  
ATOM   2137  CG  LYS E 274      50.556   4.628 -11.274  1.00 42.49           C  
ATOM   2138  CD  LYS E 274      50.467   6.102 -11.512  1.00 42.49           C  
ATOM   2139  CE  LYS E 274      51.560   6.662 -12.393  1.00 42.49           C  
ATOM   2140  NZ  LYS E 274      51.399   8.113 -12.463  1.00 42.49           N  
ATOM   2141  N   PHE E 275      49.658   1.344 -14.362  1.00 43.86           N  
ATOM   2142  CA  PHE E 275      49.460   0.955 -15.743  1.00 43.86           C  
ATOM   2143  C   PHE E 275      48.533  -0.234 -15.915  1.00 43.86           C  
ATOM   2144  O   PHE E 275      48.219  -0.584 -17.054  1.00 43.86           O  
ATOM   2145  CB  PHE E 275      50.801   0.641 -16.380  1.00 43.86           C  
ATOM   2146  CG  PHE E 275      51.760   1.783 -16.346  1.00 43.86           C  
ATOM   2147  CD1 PHE E 275      51.325   3.069 -16.531  1.00 43.86           C  
ATOM   2148  CD2 PHE E 275      53.100   1.568 -16.127  1.00 43.86           C  
ATOM   2149  CE1 PHE E 275      52.202   4.116 -16.502  1.00 43.86           C  
ATOM   2150  CE2 PHE E 275      53.985   2.618 -16.100  1.00 43.86           C  
ATOM   2151  CZ  PHE E 275      53.532   3.891 -16.288  1.00 43.86           C  
ATOM   2152  N   GLY E 276      48.084  -0.858 -14.834  1.00 45.69           N  
ATOM   2153  CA  GLY E 276      47.189  -1.980 -14.988  1.00 45.69           C  
ATOM   2154  C   GLY E 276      45.966  -1.893 -14.113  1.00 45.69           C  
ATOM   2155  O   GLY E 276      45.135  -2.802 -14.108  1.00 45.69           O  
ATOM   2156  N   ILE E 277      45.841  -0.806 -13.367  1.00 48.17           N  
ATOM   2157  CA  ILE E 277      44.637  -0.571 -12.590  1.00 48.17           C  
ATOM   2158  C   ILE E 277      44.111   0.811 -12.938  1.00 48.17           C  
ATOM   2159  O   ILE E 277      42.916   0.983 -13.205  1.00 48.17           O  
ATOM   2160  CB  ILE E 277      44.912  -0.702 -11.088  1.00 48.17           C  
ATOM   2161  CG1 ILE E 277      45.559  -2.051 -10.783  1.00 48.17           C  
ATOM   2162  CG2 ILE E 277      43.613  -0.530 -10.309  1.00 48.17           C  
ATOM   2163  CD1 ILE E 277      44.644  -3.214 -10.976  1.00 48.17           C  
ATOM   2164  N   GLU E 278      44.996   1.805 -12.950  1.00 48.26           N  
ATOM   2165  CA  GLU E 278      44.571   3.166 -13.229  1.00 48.26           C  
ATOM   2166  C   GLU E 278      44.170   3.361 -14.679  1.00 48.26           C  
ATOM   2167  O   GLU E 278      43.491   4.341 -14.993  1.00 48.26           O  
ATOM   2168  CB  GLU E 278      45.684   4.166 -12.933  1.00 48.26           C  
ATOM   2169  CG  GLU E 278      46.091   4.360 -11.497  1.00 48.26           C  
ATOM   2170  CD  GLU E 278      44.944   4.704 -10.592  1.00 48.26           C  
ATOM   2171  OE1 GLU E 278      44.580   3.847  -9.772  1.00 48.26           O  
ATOM   2172  OE2 GLU E 278      44.403   5.822 -10.700  1.00 48.26           O  
ATOM   2173  N   THR E 279      44.587   2.467 -15.567  1.00 49.43           N  
ATOM   2174  CA  THR E 279      44.382   2.696 -16.988  1.00 49.43           C  
ATOM   2175  C   THR E 279      43.061   2.132 -17.493  1.00 49.43           C  
ATOM   2176  O   THR E 279      42.569   2.577 -18.534  1.00 49.43           O  
ATOM   2177  CB  THR E 279      45.541   2.106 -17.784  1.00 49.43           C  
ATOM   2178  OG1 THR E 279      45.705   0.734 -17.426  1.00 49.43           O  
ATOM   2179  CG2 THR E 279      46.825   2.862 -17.508  1.00 49.43           C  
ATOM   2180  N   MET E 280      42.498   1.204 -16.723  1.00 56.65           N  
ATOM   2181  CA  MET E 280      41.216   0.585 -17.032  1.00 56.65           C  
ATOM   2182  C   MET E 280      41.163   0.053 -18.455  1.00 56.65           C  
ATOM   2183  O   MET E 280      40.267   0.396 -19.226  1.00 56.65           O  
ATOM   2184  CB  MET E 280      40.081   1.590 -16.807  1.00 56.65           C  
ATOM   2185  CG  MET E 280      40.060   2.196 -15.414  1.00 56.65           C  
ATOM   2186  SD  MET E 280      39.086   1.225 -14.248  1.00 56.65           S  
ATOM   2187  CE  MET E 280      37.515   1.145 -15.101  1.00 56.65           C  
ATOM   2188  N   TYR E 281      42.124  -0.795 -18.804  1.00 56.90           N  
ATOM   2189  CA  TYR E 281      42.141  -1.354 -20.140  1.00 56.90           C  
ATOM   2190  C   TYR E 281      41.290  -2.608 -20.215  1.00 56.90           C  
ATOM   2191  O   TYR E 281      41.047  -3.276 -19.206  1.00 56.90           O  
ATOM   2192  CB  TYR E 281      43.564  -1.676 -20.569  1.00 56.90           C  
ATOM   2193  CG  TYR E 281      44.238  -0.545 -21.272  1.00 56.90           C  
ATOM   2194  CD1 TYR E 281      43.769  -0.102 -22.483  1.00 56.90           C  
ATOM   2195  CD2 TYR E 281      45.350   0.067 -20.734  1.00 56.90           C  
ATOM   2196  CE1 TYR E 281      44.375   0.930 -23.143  1.00 56.90           C  
ATOM   2197  CE2 TYR E 281      45.969   1.099 -21.384  1.00 56.90           C  
ATOM   2198  CZ  TYR E 281      45.477   1.528 -22.589  1.00 56.90           C  
ATOM   2199  OH  TYR E 281      46.095   2.559 -23.243  1.00 56.90           O  
ATOM   2200  N   PRO E 282      40.830  -2.969 -21.412  1.00 61.15           N  
ATOM   2201  CA  PRO E 282      40.033  -4.195 -21.543  1.00 61.15           C  
ATOM   2202  C   PRO E 282      40.775  -5.422 -21.076  1.00 61.15           C  
ATOM   2203  O   PRO E 282      40.141  -6.388 -20.637  1.00 61.15           O  
ATOM   2204  CB  PRO E 282      39.732  -4.256 -23.045  1.00 61.15           C  
ATOM   2205  CG  PRO E 282      39.987  -2.870 -23.554  1.00 61.15           C  
ATOM   2206  CD  PRO E 282      41.074  -2.330 -22.713  1.00 61.15           C  
ATOM   2207  N   ALA E 283      42.102  -5.407 -21.143  1.00 56.40           N  
ATOM   2208  CA  ALA E 283      42.883  -6.575 -20.776  1.00 56.40           C  
ATOM   2209  C   ALA E 283      42.644  -6.991 -19.336  1.00 56.40           C  
ATOM   2210  O   ALA E 283      42.735  -8.180 -19.013  1.00 56.40           O  
ATOM   2211  CB  ALA E 283      44.360  -6.288 -20.997  1.00 56.40           C  
ATOM   2212  N   LEU E 284      42.324  -6.039 -18.465  1.00 54.85           N  
ATOM   2213  CA  LEU E 284      42.114  -6.371 -17.065  1.00 54.85           C  
ATOM   2214  C   LEU E 284      40.922  -7.289 -16.869  1.00 54.85           C  
ATOM   2215  O   LEU E 284      40.856  -7.996 -15.861  1.00 54.85           O  
ATOM   2216  CB  LEU E 284      41.907  -5.107 -16.242  1.00 54.85           C  
ATOM   2217  CG  LEU E 284      42.875  -3.977 -16.547  1.00 54.85           C  
ATOM   2218  CD1 LEU E 284      42.681  -2.904 -15.536  1.00 54.85           C  
ATOM   2219  CD2 LEU E 284      44.277  -4.475 -16.517  1.00 54.85           C  
ATOM   2220  N   GLY E 285      39.981  -7.291 -17.802  1.00 63.08           N  
ATOM   2221  CA  GLY E 285      38.827  -8.140 -17.639  1.00 63.08           C  
ATOM   2222  C   GLY E 285      39.070  -9.583 -17.970  1.00 63.08           C  
ATOM   2223  O   GLY E 285      38.158 -10.404 -17.829  1.00 63.08           O  
ATOM   2224  N   LEU E 286      40.278  -9.916 -18.401  1.00 58.96           N  
ATOM   2225  CA  LEU E 286      40.567 -11.275 -18.799  1.00 58.96           C  
ATOM   2226  C   LEU E 286      40.588 -12.188 -17.582  1.00 58.96           C  
ATOM   2227  O   LEU E 286      40.963 -11.793 -16.475  1.00 58.96           O  
ATOM   2228  CB  LEU E 286      41.898 -11.337 -19.531  1.00 58.96           C  
ATOM   2229  CG  LEU E 286      41.783 -11.223 -21.046  1.00 58.96           C  
ATOM   2230  CD1 LEU E 286      40.859 -10.076 -21.450  1.00 58.96           C  
ATOM   2231  CD2 LEU E 286      43.166 -11.046 -21.639  1.00 58.96           C  
ATOM   2232  N   HIS E 287      40.180 -13.437 -17.803  1.00 59.61           N  
ATOM   2233  CA  HIS E 287      40.156 -14.405 -16.721  1.00 59.61           C  
ATOM   2234  C   HIS E 287      41.541 -14.653 -16.146  1.00 59.61           C  
ATOM   2235  O   HIS E 287      41.657 -15.202 -15.047  1.00 59.61           O  
ATOM   2236  CB  HIS E 287      39.559 -15.718 -17.216  1.00 59.61           C  
ATOM   2237  CG  HIS E 287      38.193 -15.577 -17.799  1.00 59.61           C  
ATOM   2238  ND1 HIS E 287      37.971 -15.425 -19.151  1.00 59.61           N  
ATOM   2239  CD2 HIS E 287      36.972 -15.563 -17.215  1.00 59.61           C  
ATOM   2240  CE1 HIS E 287      36.673 -15.329 -19.374  1.00 59.61           C  
ATOM   2241  NE2 HIS E 287      36.045 -15.408 -18.216  1.00 59.61           N  
ATOM   2242  N   GLU E 288      42.592 -14.252 -16.860  1.00 54.70           N  
ATOM   2243  CA  GLU E 288      43.964 -14.534 -16.462  1.00 54.70           C  
ATOM   2244  C   GLU E 288      44.565 -13.425 -15.629  1.00 54.70           C  
ATOM   2245  O   GLU E 288      45.786 -13.392 -15.426  1.00 54.70           O  
ATOM   2246  CB  GLU E 288      44.812 -14.774 -17.701  1.00 54.70           C  
ATOM   2247  CG  GLU E 288      44.285 -15.853 -18.613  1.00 54.70           C  
ATOM   2248  CD  GLU E 288      43.171 -15.363 -19.511  1.00 54.70           C  
ATOM   2249  OE1 GLU E 288      42.488 -14.395 -19.126  1.00 54.70           O  
ATOM   2250  OE2 GLU E 288      42.988 -15.936 -20.604  1.00 54.70           O  
ATOM   2251  N   PHE E 289      43.741 -12.511 -15.131  1.00 49.79           N  
ATOM   2252  CA  PHE E 289      44.244 -11.341 -14.431  1.00 49.79           C  
ATOM   2253  C   PHE E 289      43.545 -11.127 -13.104  1.00 49.79           C  
ATOM   2254  O   PHE E 289      43.986 -10.290 -12.317  1.00 49.79           O  
ATOM   2255  CB  PHE E 289      44.071 -10.087 -15.280  1.00 49.79           C  
ATOM   2256  CG  PHE E 289      45.148  -9.885 -16.288  1.00 49.79           C  
ATOM   2257  CD1 PHE E 289      46.444  -9.701 -15.890  1.00 49.79           C  
ATOM   2258  CD2 PHE E 289      44.861  -9.864 -17.632  1.00 49.79           C  
ATOM   2259  CE1 PHE E 289      47.436  -9.511 -16.800  1.00 49.79           C  
ATOM   2260  CE2 PHE E 289      45.851  -9.673 -18.553  1.00 49.79           C  
ATOM   2261  CZ  PHE E 289      47.142  -9.493 -18.133  1.00 49.79           C  
ATOM   2262  N   SER E 290      42.463 -11.852 -12.836  1.00 48.01           N  
ATOM   2263  CA  SER E 290      41.716 -11.607 -11.611  1.00 48.01           C  
ATOM   2264  C   SER E 290      42.555 -11.925 -10.385  1.00 48.01           C  
ATOM   2265  O   SER E 290      42.497 -11.205  -9.379  1.00 48.01           O  
ATOM   2266  CB  SER E 290      40.440 -12.436 -11.607  1.00 48.01           C  
ATOM   2267  OG  SER E 290      40.725 -13.825 -11.591  1.00 48.01           O  
ATOM   2268  N   GLY E 291      43.336 -12.997 -10.452  1.00 46.21           N  
ATOM   2269  CA  GLY E 291      44.198 -13.333  -9.334  1.00 46.21           C  
ATOM   2270  C   GLY E 291      45.208 -12.244  -9.043  1.00 46.21           C  
ATOM   2271  O   GLY E 291      45.378 -11.821  -7.897  1.00 46.21           O  
ATOM   2272  N   GLU E 292      45.880 -11.763 -10.079  1.00 46.10           N  
ATOM   2273  CA  GLU E 292      46.837 -10.685  -9.892  1.00 46.10           C  
ATOM   2274  C   GLU E 292      46.144  -9.436  -9.386  1.00 46.10           C  
ATOM   2275  O   GLU E 292      46.689  -8.697  -8.559  1.00 46.10           O  
ATOM   2276  CB  GLU E 292      47.560 -10.385 -11.198  1.00 46.10           C  
ATOM   2277  CG  GLU E 292      48.367 -11.528 -11.749  1.00 46.10           C  
ATOM   2278  CD  GLU E 292      47.514 -12.676 -12.226  1.00 46.10           C  
ATOM   2279  OE1 GLU E 292      46.286 -12.478 -12.360  1.00 46.10           O  
ATOM   2280  OE2 GLU E 292      48.062 -13.769 -12.476  1.00 46.10           O  
ATOM   2281  N   LEU E 293      44.932  -9.187  -9.867  1.00 47.08           N  
ATOM   2282  CA  LEU E 293      44.207  -7.994  -9.461  1.00 47.08           C  
ATOM   2283  C   LEU E 293      43.930  -8.024  -7.972  1.00 47.08           C  
ATOM   2284  O   LEU E 293      44.214  -7.062  -7.251  1.00 47.08           O  
ATOM   2285  CB  LEU E 293      42.903  -7.884 -10.234  1.00 47.08           C  
ATOM   2286  CG  LEU E 293      43.070  -7.442 -11.676  1.00 47.08           C  
ATOM   2287  CD1 LEU E 293      41.765  -7.588 -12.419  1.00 47.08           C  
ATOM   2288  CD2 LEU E 293      43.548  -6.044 -11.719  1.00 47.08           C  
ATOM   2289  N   THR E 294      43.378  -9.130  -7.490  1.00 44.28           N  
ATOM   2290  CA  THR E 294      43.082  -9.224  -6.072  1.00 44.28           C  
ATOM   2291  C   THR E 294      44.356  -9.249  -5.249  1.00 44.28           C  
ATOM   2292  O   THR E 294      44.380  -8.742  -4.122  1.00 44.28           O  
ATOM   2293  CB  THR E 294      42.243 -10.456  -5.796  1.00 44.28           C  
ATOM   2294  OG1 THR E 294      41.920 -10.521  -4.404  1.00 44.28           O  
ATOM   2295  CG2 THR E 294      42.994 -11.689  -6.195  1.00 44.28           C  
ATOM   2296  N   THR E 295      45.429  -9.806  -5.801  1.00 41.93           N  
ATOM   2297  CA  THR E 295      46.701  -9.783  -5.100  1.00 41.93           C  
ATOM   2298  C   THR E 295      47.163  -8.357  -4.887  1.00 41.93           C  
ATOM   2299  O   THR E 295      47.538  -7.969  -3.780  1.00 41.93           O  
ATOM   2300  CB  THR E 295      47.748 -10.552  -5.891  1.00 41.93           C  
ATOM   2301  OG1 THR E 295      47.255 -11.857  -6.202  1.00 41.93           O  
ATOM   2302  CG2 THR E 295      49.006 -10.667  -5.099  1.00 41.93           C  
ATOM   2303  N   VAL E 296      47.145  -7.564  -5.952  1.00 40.78           N  
ATOM   2304  CA  VAL E 296      47.583  -6.182  -5.859  1.00 40.78           C  
ATOM   2305  C   VAL E 296      46.661  -5.398  -4.949  1.00 40.78           C  
ATOM   2306  O   VAL E 296      47.096  -4.506  -4.217  1.00 40.78           O  
ATOM   2307  CB  VAL E 296      47.655  -5.567  -7.260  1.00 40.78           C  
ATOM   2308  CG1 VAL E 296      47.855  -4.110  -7.173  1.00 40.78           C  
ATOM   2309  CG2 VAL E 296      48.778  -6.175  -8.024  1.00 40.78           C  
ATOM   2310  N   GLU E 297      45.373  -5.718  -4.976  1.00 44.39           N  
ATOM   2311  CA  GLU E 297      44.440  -5.073  -4.069  1.00 44.39           C  
ATOM   2312  C   GLU E 297      44.840  -5.326  -2.629  1.00 44.39           C  
ATOM   2313  O   GLU E 297      44.924  -4.399  -1.817  1.00 44.39           O  
ATOM   2314  CB  GLU E 297      43.029  -5.589  -4.333  1.00 44.39           C  
ATOM   2315  CG  GLU E 297      41.971  -5.081  -3.374  1.00 44.39           C  
ATOM   2316  CD  GLU E 297      41.879  -5.894  -2.096  1.00 44.39           C  
ATOM   2317  OE1 GLU E 297      42.602  -6.904  -1.970  1.00 44.39           O  
ATOM   2318  OE2 GLU E 297      41.076  -5.525  -1.215  1.00 44.39           O  
ATOM   2319  N   SER E 298      45.091  -6.588  -2.295  1.00 43.22           N  
ATOM   2320  CA  SER E 298      45.503  -6.923  -0.941  1.00 43.22           C  
ATOM   2321  C   SER E 298      46.815  -6.249  -0.593  1.00 43.22           C  
ATOM   2322  O   SER E 298      47.008  -5.787   0.535  1.00 43.22           O  
ATOM   2323  CB  SER E 298      45.647  -8.425  -0.808  1.00 43.22           C  
ATOM   2324  OG  SER E 298      46.769  -8.867  -1.541  1.00 43.22           O  
ATOM   2325  N   LEU E 299      47.734  -6.202  -1.547  1.00 39.20           N  
ATOM   2326  CA  LEU E 299      49.022  -5.576  -1.303  1.00 39.20           C  
ATOM   2327  C   LEU E 299      48.854  -4.112  -0.944  1.00 39.20           C  
ATOM   2328  O   LEU E 299      49.449  -3.623   0.020  1.00 39.20           O  
ATOM   2329  CB  LEU E 299      49.892  -5.727  -2.531  1.00 39.20           C  
ATOM   2330  CG  LEU E 299      50.427  -7.127  -2.682  1.00 39.20           C  
ATOM   2331  CD1 LEU E 299      50.960  -7.339  -4.062  1.00 39.20           C  
ATOM   2332  CD2 LEU E 299      51.493  -7.340  -1.680  1.00 39.20           C  
ATOM   2333  N   MET E 300      48.046  -3.391  -1.712  1.00 43.61           N  
ATOM   2334  CA  MET E 300      47.896  -1.974  -1.442  1.00 43.61           C  
ATOM   2335  C   MET E 300      47.077  -1.744  -0.187  1.00 43.61           C  
ATOM   2336  O   MET E 300      47.286  -0.750   0.516  1.00 43.61           O  
ATOM   2337  CB  MET E 300      47.273  -1.271  -2.640  1.00 43.61           C  
ATOM   2338  CG  MET E 300      45.917  -1.752  -3.017  1.00 43.61           C  
ATOM   2339  SD  MET E 300      45.294  -0.892  -4.470  1.00 43.61           S  
ATOM   2340  CE  MET E 300      43.547  -1.232  -4.330  1.00 43.61           C  
ATOM   2341  N   ASN E 301      46.169  -2.661   0.133  1.00 43.61           N  
ATOM   2342  CA  ASN E 301      45.471  -2.575   1.406  1.00 43.61           C  
ATOM   2343  C   ASN E 301      46.458  -2.707   2.551  1.00 43.61           C  
ATOM   2344  O   ASN E 301      46.431  -1.930   3.510  1.00 43.61           O  
ATOM   2345  CB  ASN E 301      44.405  -3.656   1.488  1.00 43.61           C  
ATOM   2346  CG  ASN E 301      43.199  -3.350   0.634  1.00 43.61           C  
ATOM   2347  OD1 ASN E 301      43.161  -2.341  -0.067  1.00 43.61           O  
ATOM   2348  ND2 ASN E 301      42.205  -4.226   0.684  1.00 43.61           N  
ATOM   2349  N   LEU E 302      47.355  -3.682   2.450  1.00 44.35           N  
ATOM   2350  CA  LEU E 302      48.384  -3.857   3.460  1.00 44.35           C  
ATOM   2351  C   LEU E 302      49.246  -2.615   3.571  1.00 44.35           C  
ATOM   2352  O   LEU E 302      49.585  -2.172   4.671  1.00 44.35           O  
ATOM   2353  CB  LEU E 302      49.254  -5.044   3.099  1.00 44.35           C  
ATOM   2354  CG  LEU E 302      50.492  -5.214   3.952  1.00 44.35           C  
ATOM   2355  CD1 LEU E 302      50.130  -5.285   5.410  1.00 44.35           C  
ATOM   2356  CD2 LEU E 302      51.194  -6.443   3.520  1.00 44.35           C  
ATOM   2357  N   TYR E 303      49.634  -2.068   2.431  1.00 41.67           N  
ATOM   2358  CA  TYR E 303      50.445  -0.867   2.416  1.00 41.67           C  
ATOM   2359  C   TYR E 303      49.755   0.259   3.171  1.00 41.67           C  
ATOM   2360  O   TYR E 303      50.302   0.810   4.130  1.00 41.67           O  
ATOM   2361  CB  TYR E 303      50.711  -0.487   0.973  1.00 41.67           C  
ATOM   2362  CG  TYR E 303      51.621   0.665   0.768  1.00 41.67           C  
ATOM   2363  CD1 TYR E 303      51.164   1.948   0.897  1.00 41.67           C  
ATOM   2364  CD2 TYR E 303      52.933   0.473   0.423  1.00 41.67           C  
ATOM   2365  CE1 TYR E 303      51.991   3.010   0.704  1.00 41.67           C  
ATOM   2366  CE2 TYR E 303      53.766   1.518   0.226  1.00 41.67           C  
ATOM   2367  CZ  TYR E 303      53.294   2.788   0.364  1.00 41.67           C  
ATOM   2368  OH  TYR E 303      54.139   3.844   0.168  1.00 41.67           O  
ATOM   2369  N   GLN E 304      48.533   0.591   2.771  1.00 43.26           N  
ATOM   2370  CA  GLN E 304      47.831   1.688   3.414  1.00 43.26           C  
ATOM   2371  C   GLN E 304      47.504   1.377   4.864  1.00 43.26           C  
ATOM   2372  O   GLN E 304      47.215   2.299   5.630  1.00 43.26           O  
ATOM   2373  CB  GLN E 304      46.554   2.024   2.648  1.00 43.26           C  
ATOM   2374  CG  GLN E 304      45.523   0.945   2.692  1.00 43.26           C  
ATOM   2375  CD  GLN E 304      44.329   1.261   1.836  1.00 43.26           C  
ATOM   2376  OE1 GLN E 304      44.399   2.098   0.936  1.00 43.26           O  
ATOM   2377  NE2 GLN E 304      43.212   0.601   2.113  1.00 43.26           N  
ATOM   2378  N   GLN E 305      47.540   0.103   5.255  1.00 49.25           N  
ATOM   2379  CA  GLN E 305      47.266  -0.255   6.638  1.00 49.25           C  
ATOM   2380  C   GLN E 305      48.519  -0.168   7.486  1.00 49.25           C  
ATOM   2381  O   GLN E 305      48.435   0.039   8.699  1.00 49.25           O  
ATOM   2382  CB  GLN E 305      46.686  -1.666   6.705  1.00 49.25           C  
ATOM   2383  CG  GLN E 305      46.275  -2.130   8.088  1.00 49.25           C  
ATOM   2384  CD  GLN E 305      45.303  -1.184   8.772  1.00 49.25           C  
ATOM   2385  OE1 GLN E 305      45.439  -0.892   9.960  1.00 49.25           O  
ATOM   2386  NE2 GLN E 305      44.313  -0.697   8.024  1.00 49.25           N  
ATOM   2387  N   MET E 306      49.679  -0.321   6.859  1.00 44.39           N  
ATOM   2388  CA  MET E 306      50.947  -0.306   7.571  1.00 44.39           C  
ATOM   2389  C   MET E 306      51.124   0.968   8.369  1.00 44.39           C  
ATOM   2390  O   MET E 306      51.112   0.954   9.602  1.00 44.39           O  
ATOM   2391  CB  MET E 306      52.097  -0.418   6.592  1.00 44.39           C  
ATOM   2392  CG  MET E 306      52.545  -1.798   6.355  1.00 44.39           C  
ATOM   2393  SD  MET E 306      53.791  -1.894   5.077  1.00 44.39           S  
ATOM   2394  CE  MET E 306      54.328  -3.559   5.362  1.00 44.39           C  
ATOM   2395  N   GLY E 307      51.283   2.075   7.659  1.00 43.99           N  
ATOM   2396  CA  GLY E 307      51.510   3.343   8.301  1.00 43.99           C  
ATOM   2397  C   GLY E 307      52.349   4.274   7.463  1.00 43.99           C  
ATOM   2398  O   GLY E 307      52.245   4.299   6.233  1.00 43.99           O  
ATOM   2399  N   GLU E 308      53.196   5.040   8.133  1.00 46.75           N  
ATOM   2400  CA  GLU E 308      54.030   6.018   7.464  1.00 46.75           C  
ATOM   2401  C   GLU E 308      55.341   5.420   6.990  1.00 46.75           C  
ATOM   2402  O   GLU E 308      56.007   6.004   6.128  1.00 46.75           O  
ATOM   2403  CB  GLU E 308      54.306   7.192   8.404  1.00 46.75           C  
ATOM   2404  CG  GLU E 308      53.150   8.186   8.523  1.00 46.75           C  
ATOM   2405  CD  GLU E 308      53.471   9.365   9.423  1.00 46.75           C  
ATOM   2406  OE1 GLU E 308      53.777   9.145  10.613  1.00 46.75           O  
ATOM   2407  OE2 GLU E 308      53.419  10.514   8.935  1.00 46.75           O  
ATOM   2408  N   THR E 309      55.725   4.275   7.538  1.00 42.32           N  
ATOM   2409  CA  THR E 309      56.944   3.588   7.149  1.00 42.32           C  
ATOM   2410  C   THR E 309      56.730   2.619   6.018  1.00 42.32           C  
ATOM   2411  O   THR E 309      57.618   1.813   5.730  1.00 42.32           O  
ATOM   2412  CB  THR E 309      57.521   2.835   8.338  1.00 42.32           C  
ATOM   2413  OG1 THR E 309      58.833   2.364   8.008  1.00 42.32           O  
ATOM   2414  CG2 THR E 309      56.646   1.664   8.650  1.00 42.32           C  
ATOM   2415  N   ALA E 310      55.567   2.658   5.381  1.00 42.89           N  
ATOM   2416  CA  ALA E 310      55.321   1.748   4.269  1.00 42.89           C  
ATOM   2417  C   ALA E 310      56.269   2.015   3.107  1.00 42.89           C  
ATOM   2418  O   ALA E 310      57.062   1.132   2.767  1.00 42.89           O  
ATOM   2419  CB  ALA E 310      53.864   1.847   3.831  1.00 42.89           C  
ATOM   2420  N   PRO E 311      56.249   3.196   2.491  1.00 39.78           N  
ATOM   2421  CA  PRO E 311      57.057   3.401   1.286  1.00 39.78           C  
ATOM   2422  C   PRO E 311      58.516   3.109   1.476  1.00 39.78           C  
ATOM   2423  O   PRO E 311      59.176   2.671   0.530  1.00 39.78           O  
ATOM   2424  CB  PRO E 311      56.836   4.883   0.990  1.00 39.78           C  
ATOM   2425  CG  PRO E 311      56.409   5.445   2.263  1.00 39.78           C  
ATOM   2426  CD  PRO E 311      55.570   4.425   2.878  1.00 39.78           C  
ATOM   2427  N   TYR E 312      59.044   3.333   2.665  1.00 41.15           N  
ATOM   2428  CA  TYR E 312      60.447   3.092   2.943  1.00 41.15           C  
ATOM   2429  C   TYR E 312      60.740   1.630   3.218  1.00 41.15           C  
ATOM   2430  O   TYR E 312      61.817   1.307   3.729  1.00 41.15           O  
ATOM   2431  CB  TYR E 312      60.886   3.938   4.128  1.00 41.15           C  
ATOM   2432  CG  TYR E 312      60.529   5.381   4.004  1.00 41.15           C  
ATOM   2433  CD1 TYR E 312      61.391   6.260   3.410  1.00 41.15           C  
ATOM   2434  CD2 TYR E 312      59.332   5.866   4.483  1.00 41.15           C  
ATOM   2435  CE1 TYR E 312      61.083   7.575   3.294  1.00 41.15           C  
ATOM   2436  CE2 TYR E 312      59.009   7.180   4.373  1.00 41.15           C  
ATOM   2437  CZ  TYR E 312      59.889   8.039   3.774  1.00 41.15           C  
ATOM   2438  OH  TYR E 312      59.572   9.371   3.655  1.00 41.15           O  
ATOM   2439  N   MET E 313      59.813   0.736   2.885  1.00 42.20           N  
ATOM   2440  CA  MET E 313      59.971  -0.657   3.279  1.00 42.20           C  
ATOM   2441  C   MET E 313      61.219  -1.258   2.673  1.00 42.20           C  
ATOM   2442  O   MET E 313      61.888  -2.078   3.307  1.00 42.20           O  
ATOM   2443  CB  MET E 313      58.751  -1.465   2.861  1.00 42.20           C  
ATOM   2444  CG  MET E 313      58.608  -1.638   1.376  1.00 42.20           C  
ATOM   2445  SD  MET E 313      57.195  -2.651   0.939  1.00 42.20           S  
ATOM   2446  CE  MET E 313      55.887  -1.622   1.574  1.00 42.20           C  
ATOM   2447  N   VAL E 314      61.549  -0.863   1.450  1.00 41.38           N  
ATOM   2448  CA  VAL E 314      62.729  -1.412   0.809  1.00 41.38           C  
ATOM   2449  C   VAL E 314      63.978  -0.749   1.340  1.00 41.38           C  
ATOM   2450  O   VAL E 314      65.055  -1.353   1.340  1.00 41.38           O  
ATOM   2451  CB  VAL E 314      62.637  -1.245  -0.704  1.00 41.38           C  
ATOM   2452  CG1 VAL E 314      62.760   0.204  -1.041  1.00 41.38           C  
ATOM   2453  CG2 VAL E 314      63.724  -2.028  -1.353  1.00 41.38           C  
ATOM   2454  N   ILE E 315      63.867   0.502   1.773  1.00 42.67           N  
ATOM   2455  CA  ILE E 315      65.036   1.203   2.274  1.00 42.67           C  
ATOM   2456  C   ILE E 315      65.534   0.540   3.546  1.00 42.67           C  
ATOM   2457  O   ILE E 315      66.742   0.451   3.786  1.00 42.67           O  
ATOM   2458  CB  ILE E 315      64.699   2.686   2.480  1.00 42.67           C  
ATOM   2459  CG1 ILE E 315      64.220   3.296   1.170  1.00 42.67           C  
ATOM   2460  CG2 ILE E 315      65.895   3.425   2.963  1.00 42.67           C  
ATOM   2461  CD1 ILE E 315      65.228   3.205   0.056  1.00 42.67           C  
ATOM   2462  N   LEU E 316      64.617   0.050   4.370  1.00 47.83           N  
ATOM   2463  CA  LEU E 316      64.974  -0.727   5.542  1.00 47.83           C  
ATOM   2464  C   LEU E 316      65.306  -2.168   5.208  1.00 47.83           C  
ATOM   2465  O   LEU E 316      65.571  -2.953   6.122  1.00 47.83           O  
ATOM   2466  CB  LEU E 316      63.840  -0.704   6.558  1.00 47.83           C  
ATOM   2467  CG  LEU E 316      63.236   0.665   6.824  1.00 47.83           C  
ATOM   2468  CD1 LEU E 316      62.175   0.594   7.896  1.00 47.83           C  
ATOM   2469  CD2 LEU E 316      64.321   1.593   7.229  1.00 47.83           C  
ATOM   2470  N   GLU E 317      65.293  -2.530   3.930  1.00 51.13           N  
ATOM   2471  CA  GLU E 317      65.535  -3.898   3.490  1.00 51.13           C  
ATOM   2472  C   GLU E 317      64.876  -4.882   4.440  1.00 51.13           C  
ATOM   2473  O   GLU E 317      65.464  -5.884   4.845  1.00 51.13           O  
ATOM   2474  CB  GLU E 317      67.027  -4.179   3.355  1.00 51.13           C  
ATOM   2475  CG  GLU E 317      67.839  -3.919   4.589  1.00 51.13           C  
ATOM   2476  CD  GLU E 317      69.324  -4.019   4.324  1.00 51.13           C  
ATOM   2477  OE1 GLU E 317      69.752  -3.680   3.201  1.00 51.13           O  
ATOM   2478  OE2 GLU E 317      70.066  -4.443   5.234  1.00 51.13           O  
ATOM   2479  N   ASN E 318      63.638  -4.576   4.807  1.00 44.86           N  
ATOM   2480  CA  ASN E 318      62.901  -5.420   5.724  1.00 44.86           C  
ATOM   2481  C   ASN E 318      62.416  -6.668   4.996  1.00 44.86           C  
ATOM   2482  O   ASN E 318      62.649  -6.843   3.799  1.00 44.86           O  
ATOM   2483  CB  ASN E 318      61.743  -4.638   6.328  1.00 44.86           C  
ATOM   2484  CG  ASN E 318      60.546  -4.583   5.430  1.00 44.86           C  
ATOM   2485  OD1 ASN E 318      60.627  -4.863   4.237  1.00 44.86           O  
ATOM   2486  ND2 ASN E 318      59.407  -4.220   6.002  1.00 44.86           N  
ATOM   2487  N   SER E 319      61.716  -7.535   5.717  1.00 48.34           N  
ATOM   2488  CA  SER E 319      61.281  -8.801   5.150  1.00 48.34           C  
ATOM   2489  C   SER E 319      60.036  -8.650   4.304  1.00 48.34           C  
ATOM   2490  O   SER E 319      59.811  -9.453   3.395  1.00 48.34           O  
ATOM   2491  CB  SER E 319      61.014  -9.820   6.260  1.00 48.34           C  
ATOM   2492  OG  SER E 319      60.185  -9.271   7.272  1.00 48.34           O  
ATOM   2493  N   ILE E 320      59.230  -7.627   4.572  1.00 40.54           N  
ATOM   2494  CA  ILE E 320      57.959  -7.495   3.891  1.00 40.54           C  
ATOM   2495  C   ILE E 320      58.136  -6.996   2.470  1.00 40.54           C  
ATOM   2496  O   ILE E 320      57.198  -7.071   1.671  1.00 40.54           O  
ATOM   2497  CB  ILE E 320      57.043  -6.569   4.699  1.00 40.54           C  
ATOM   2498  CG1 ILE E 320      56.806  -7.162   6.085  1.00 40.54           C  
ATOM   2499  CG2 ILE E 320      55.758  -6.410   4.002  1.00 40.54           C  
ATOM   2500  CD1 ILE E 320      56.065  -6.250   7.034  1.00 40.54           C  
ATOM   2501  N   GLN E 321      59.326  -6.512   2.126  1.00 42.02           N  
ATOM   2502  CA  GLN E 321      59.541  -5.997   0.785  1.00 42.02           C  
ATOM   2503  C   GLN E 321      59.342  -7.073  -0.259  1.00 42.02           C  
ATOM   2504  O   GLN E 321      58.892  -6.785  -1.371  1.00 42.02           O  
ATOM   2505  CB  GLN E 321      60.936  -5.402   0.673  1.00 42.02           C  
ATOM   2506  CG  GLN E 321      62.052  -6.360   0.957  1.00 42.02           C  
ATOM   2507  CD  GLN E 321      62.825  -6.734  -0.279  1.00 42.02           C  
ATOM   2508  OE1 GLN E 321      62.999  -5.917  -1.178  1.00 42.02           O  
ATOM   2509  NE2 GLN E 321      63.311  -7.971  -0.327  1.00 42.02           N  
ATOM   2510  N   ASN E 322      59.661  -8.321   0.074  1.00 42.37           N  
ATOM   2511  CA  ASN E 322      59.529  -9.388  -0.903  1.00 42.37           C  
ATOM   2512  C   ASN E 322      58.076  -9.728  -1.176  1.00 42.37           C  
ATOM   2513  O   ASN E 322      57.778 -10.350  -2.198  1.00 42.37           O  
ATOM   2514  CB  ASN E 322      60.270 -10.626  -0.428  1.00 42.37           C  
ATOM   2515  CG  ASN E 322      59.686 -11.203   0.822  1.00 42.37           C  
ATOM   2516  OD1 ASN E 322      58.644 -10.760   1.295  1.00 42.37           O  
ATOM   2517  ND2 ASN E 322      60.345 -12.214   1.363  1.00 42.37           N  
ATOM   2518  N   LYS E 323      57.172  -9.343  -0.282  1.00 41.53           N  
ATOM   2519  CA  LYS E 323      55.760  -9.600  -0.514  1.00 41.53           C  
ATOM   2520  C   LYS E 323      55.220  -8.714  -1.617  1.00 41.53           C  
ATOM   2521  O   LYS E 323      54.315  -9.112  -2.355  1.00 41.53           O  
ATOM   2522  CB  LYS E 323      54.979  -9.376   0.770  1.00 41.53           C  
ATOM   2523  CG  LYS E 323      53.682 -10.125   0.838  1.00 41.53           C  
ATOM   2524  CD  LYS E 323      52.921  -9.786   2.097  1.00 41.53           C  
ATOM   2525  CE  LYS E 323      53.474 -10.512   3.309  1.00 41.53           C  
ATOM   2526  NZ  LYS E 323      52.918  -9.965   4.587  1.00 41.53           N  
ATOM   2527  N   PHE E 324      55.757  -7.509  -1.739  1.00 37.94           N  
ATOM   2528  CA  PHE E 324      55.344  -6.585  -2.782  1.00 37.94           C  
ATOM   2529  C   PHE E 324      56.090  -6.801  -4.080  1.00 37.94           C  
ATOM   2530  O   PHE E 324      55.900  -6.028  -5.021  1.00 37.94           O  
ATOM   2531  CB  PHE E 324      55.549  -5.151  -2.330  1.00 37.94           C  
ATOM   2532  CG  PHE E 324      54.532  -4.682  -1.365  1.00 37.94           C  
ATOM   2533  CD1 PHE E 324      53.330  -4.185  -1.796  1.00 37.94           C  
ATOM   2534  CD2 PHE E 324      54.769  -4.757  -0.025  1.00 37.94           C  
ATOM   2535  CE1 PHE E 324      52.394  -3.765  -0.905  1.00 37.94           C  
ATOM   2536  CE2 PHE E 324      53.837  -4.338   0.870  1.00 37.94           C  
ATOM   2537  CZ  PHE E 324      52.647  -3.840   0.430  1.00 37.94           C  
ATOM   2538  N   SER E 325      56.943  -7.809  -4.151  1.00 41.20           N  
ATOM   2539  CA  SER E 325      57.607  -8.092  -5.403  1.00 41.20           C  
ATOM   2540  C   SER E 325      56.582  -8.531  -6.436  1.00 41.20           C  
ATOM   2541  O   SER E 325      55.407  -8.752  -6.141  1.00 41.20           O  
ATOM   2542  CB  SER E 325      58.662  -9.174  -5.224  1.00 41.20           C  
ATOM   2543  OG  SER E 325      59.431  -9.324  -6.396  1.00 41.20           O  
ATOM   2544  N   ALA E 326      57.045  -8.650  -7.665  1.00 42.01           N  
ATOM   2545  CA  ALA E 326      56.187  -9.045  -8.763  1.00 42.01           C  
ATOM   2546  C   ALA E 326      56.139 -10.545  -8.952  1.00 42.01           C  
ATOM   2547  O   ALA E 326      55.519 -11.020  -9.907  1.00 42.01           O  
ATOM   2548  CB  ALA E 326      56.666  -8.381 -10.043  1.00 42.01           C  
ATOM   2549  N   GLY E 327      56.773 -11.304  -8.061  1.00 40.66           N  
ATOM   2550  CA  GLY E 327      56.809 -12.742  -8.230  1.00 40.66           C  
ATOM   2551  C   GLY E 327      55.447 -13.377  -8.116  1.00 40.66           C  
ATOM   2552  O   GLY E 327      55.238 -14.497  -8.590  1.00 40.66           O  
ATOM   2553  N   SER E 328      54.509 -12.688  -7.481  1.00 38.00           N  
ATOM   2554  CA  SER E 328      53.162 -13.200  -7.328  1.00 38.00           C  
ATOM   2555  C   SER E 328      52.243 -12.771  -8.457  1.00 38.00           C  
ATOM   2556  O   SER E 328      51.192 -13.388  -8.651  1.00 38.00           O  
ATOM   2557  CB  SER E 328      52.578 -12.747  -6.000  1.00 38.00           C  
ATOM   2558  OG  SER E 328      52.669 -11.347  -5.872  1.00 38.00           O  
ATOM   2559  N   TYR E 329      52.607 -11.730  -9.193  1.00 41.19           N  
ATOM   2560  CA  TYR E 329      51.811 -11.221 -10.305  1.00 41.19           C  
ATOM   2561  C   TYR E 329      52.752 -10.880 -11.443  1.00 41.19           C  
ATOM   2562  O   TYR E 329      52.810  -9.738 -11.910  1.00 41.19           O  
ATOM   2563  CB  TYR E 329      50.986 -10.011  -9.879  1.00 41.19           C  
ATOM   2564  CG  TYR E 329      51.760  -9.024  -9.059  1.00 41.19           C  
ATOM   2565  CD1 TYR E 329      51.980  -9.231  -7.718  1.00 41.19           C  
ATOM   2566  CD2 TYR E 329      52.268  -7.883  -9.624  1.00 41.19           C  
ATOM   2567  CE1 TYR E 329      52.693  -8.331  -6.972  1.00 41.19           C  
ATOM   2568  CE2 TYR E 329      52.974  -6.986  -8.890  1.00 41.19           C  
ATOM   2569  CZ  TYR E 329      53.185  -7.211  -7.568  1.00 41.19           C  
ATOM   2570  OH  TYR E 329      53.897  -6.301  -6.838  1.00 41.19           O  
ATOM   2571  N   PRO E 330      53.495 -11.865 -11.928  1.00 43.41           N  
ATOM   2572  CA  PRO E 330      54.441 -11.594 -13.008  1.00 43.41           C  
ATOM   2573  C   PRO E 330      53.750 -11.191 -14.287  1.00 43.41           C  
ATOM   2574  O   PRO E 330      54.253 -10.336 -15.024  1.00 43.41           O  
ATOM   2575  CB  PRO E 330      55.172 -12.927 -13.155  1.00 43.41           C  
ATOM   2576  CG  PRO E 330      54.180 -13.916 -12.763  1.00 43.41           C  
ATOM   2577  CD  PRO E 330      53.358 -13.300 -11.672  1.00 43.41           C  
ATOM   2578  N   LEU E 331      52.594 -11.782 -14.565  1.00 45.39           N  
ATOM   2579  CA  LEU E 331      51.885 -11.468 -15.796  1.00 45.39           C  
ATOM   2580  C   LEU E 331      51.454 -10.016 -15.812  1.00 45.39           C  
ATOM   2581  O   LEU E 331      51.770  -9.271 -16.747  1.00 45.39           O  
ATOM   2582  CB  LEU E 331      50.667 -12.360 -15.941  1.00 45.39           C  
ATOM   2583  CG  LEU E 331      50.869 -13.805 -15.545  1.00 45.39           C  
ATOM   2584  CD1 LEU E 331      49.548 -14.494 -15.602  1.00 45.39           C  
ATOM   2585  CD2 LEU E 331      51.878 -14.436 -16.474  1.00 45.39           C  
ATOM   2586  N   LEU E 332      50.712  -9.611 -14.794  1.00 43.26           N  
ATOM   2587  CA  LEU E 332      50.250  -8.239 -14.730  1.00 43.26           C  
ATOM   2588  C   LEU E 332      51.422  -7.276 -14.709  1.00 43.26           C  
ATOM   2589  O   LEU E 332      51.361  -6.201 -15.309  1.00 43.26           O  
ATOM   2590  CB  LEU E 332      49.384  -8.052 -13.500  1.00 43.26           C  
ATOM   2591  CG  LEU E 332      48.680  -6.719 -13.401  1.00 43.26           C  
ATOM   2592  CD1 LEU E 332      47.671  -6.596 -14.475  1.00 43.26           C  
ATOM   2593  CD2 LEU E 332      48.010  -6.622 -12.096  1.00 43.26           C  
ATOM   2594  N   TRP E 333      52.503  -7.654 -14.035  1.00 43.48           N  
ATOM   2595  CA  TRP E 333      53.665  -6.784 -13.971  1.00 43.48           C  
ATOM   2596  C   TRP E 333      54.261  -6.588 -15.352  1.00 43.48           C  
ATOM   2597  O   TRP E 333      54.605  -5.469 -15.742  1.00 43.48           O  
ATOM   2598  CB  TRP E 333      54.701  -7.371 -13.035  1.00 43.48           C  
ATOM   2599  CG  TRP E 333      56.010  -6.739 -13.122  1.00 43.48           C  
ATOM   2600  CD1 TRP E 333      56.364  -5.551 -12.599  1.00 43.48           C  
ATOM   2601  CD2 TRP E 333      57.171  -7.266 -13.754  1.00 43.48           C  
ATOM   2602  NE1 TRP E 333      57.677  -5.288 -12.867  1.00 43.48           N  
ATOM   2603  CE2 TRP E 333      58.197  -6.331 -13.578  1.00 43.48           C  
ATOM   2604  CE3 TRP E 333      57.442  -8.434 -14.457  1.00 43.48           C  
ATOM   2605  CZ2 TRP E 333      59.471  -6.526 -14.077  1.00 43.48           C  
ATOM   2606  CZ3 TRP E 333      58.707  -8.627 -14.952  1.00 43.48           C  
ATOM   2607  CH2 TRP E 333      59.707  -7.681 -14.763  1.00 43.48           C  
ATOM   2608  N   SER E 334      54.388  -7.672 -16.107  1.00 47.73           N  
ATOM   2609  CA  SER E 334      54.933  -7.568 -17.449  1.00 47.73           C  
ATOM   2610  C   SER E 334      54.016  -6.752 -18.340  1.00 47.73           C  
ATOM   2611  O   SER E 334      54.479  -5.935 -19.140  1.00 47.73           O  
ATOM   2612  CB  SER E 334      55.138  -8.955 -18.030  1.00 47.73           C  
ATOM   2613  OG  SER E 334      55.845  -9.777 -17.128  1.00 47.73           O  
ATOM   2614  N   TYR E 335      52.710  -6.965 -18.216  1.00 48.52           N  
ATOM   2615  CA  TYR E 335      51.768  -6.199 -19.014  1.00 48.52           C  
ATOM   2616  C   TYR E 335      51.892  -4.720 -18.706  1.00 48.52           C  
ATOM   2617  O   TYR E 335      51.938  -3.879 -19.612  1.00 48.52           O  
ATOM   2618  CB  TYR E 335      50.351  -6.676 -18.742  1.00 48.52           C  
ATOM   2619  CG  TYR E 335      49.287  -5.786 -19.305  1.00 48.52           C  
ATOM   2620  CD1 TYR E 335      49.069  -5.703 -20.664  1.00 48.52           C  
ATOM   2621  CD2 TYR E 335      48.497  -5.031 -18.475  1.00 48.52           C  
ATOM   2622  CE1 TYR E 335      48.094  -4.889 -21.174  1.00 48.52           C  
ATOM   2623  CE2 TYR E 335      47.523  -4.222 -18.970  1.00 48.52           C  
ATOM   2624  CZ  TYR E 335      47.325  -4.151 -20.318  1.00 48.52           C  
ATOM   2625  OH  TYR E 335      46.346  -3.326 -20.807  1.00 48.52           O  
ATOM   2626  N   ALA E 336      51.979  -4.387 -17.426  1.00 47.34           N  
ATOM   2627  CA  ALA E 336      52.092  -2.996 -17.032  1.00 47.34           C  
ATOM   2628  C   ALA E 336      53.395  -2.397 -17.518  1.00 47.34           C  
ATOM   2629  O   ALA E 336      53.432  -1.241 -17.946  1.00 47.34           O  
ATOM   2630  CB  ALA E 336      51.997  -2.874 -15.521  1.00 47.34           C  
ATOM   2631  N   MET E 337      54.482  -3.152 -17.439  1.00 47.16           N  
ATOM   2632  CA  MET E 337      55.758  -2.622 -17.889  1.00 47.16           C  
ATOM   2633  C   MET E 337      55.739  -2.389 -19.387  1.00 47.16           C  
ATOM   2634  O   MET E 337      56.247  -1.373 -19.875  1.00 47.16           O  
ATOM   2635  CB  MET E 337      56.879  -3.572 -17.509  1.00 47.16           C  
ATOM   2636  CG  MET E 337      57.248  -3.458 -16.074  1.00 47.16           C  
ATOM   2637  SD  MET E 337      58.057  -1.912 -15.681  1.00 47.16           S  
ATOM   2638  CE  MET E 337      58.677  -2.332 -14.066  1.00 47.16           C  
ATOM   2639  N   GLY E 338      55.149  -3.312 -20.136  1.00 51.53           N  
ATOM   2640  CA  GLY E 338      55.034  -3.116 -21.566  1.00 51.53           C  
ATOM   2641  C   GLY E 338      54.188  -1.908 -21.898  1.00 51.53           C  
ATOM   2642  O   GLY E 338      54.465  -1.181 -22.853  1.00 51.53           O  
ATOM   2643  N   VAL E 339      53.150  -1.668 -21.101  1.00 48.12           N  
ATOM   2644  CA  VAL E 339      52.307  -0.506 -21.320  1.00 48.12           C  
ATOM   2645  C   VAL E 339      53.070   0.771 -21.012  1.00 48.12           C  
ATOM   2646  O   VAL E 339      53.026   1.746 -21.773  1.00 48.12           O  
ATOM   2647  CB  VAL E 339      51.045  -0.631 -20.464  1.00 48.12           C  
ATOM   2648  CG1 VAL E 339      50.308   0.655 -20.417  1.00 48.12           C  
ATOM   2649  CG2 VAL E 339      50.190  -1.695 -21.016  1.00 48.12           C  
ATOM   2650  N   GLY E 340      53.785   0.779 -19.893  1.00 50.24           N  
ATOM   2651  CA  GLY E 340      54.525   1.959 -19.502  1.00 50.24           C  
ATOM   2652  C   GLY E 340      55.648   2.282 -20.456  1.00 50.24           C  
ATOM   2653  O   GLY E 340      55.971   3.455 -20.666  1.00 50.24           O  
ATOM   2654  N   VAL E 341      56.249   1.257 -21.060  1.00 50.23           N  
ATOM   2655  CA  VAL E 341      57.321   1.495 -22.011  1.00 50.23           C  
ATOM   2656  C   VAL E 341      56.828   2.350 -23.160  1.00 50.23           C  
ATOM   2657  O   VAL E 341      57.603   3.096 -23.770  1.00 50.23           O  
ATOM   2658  CB  VAL E 341      57.887   0.160 -22.510  1.00 50.23           C  
ATOM   2659  CG1 VAL E 341      58.664   0.367 -23.784  1.00 50.23           C  
ATOM   2660  CG2 VAL E 341      58.753  -0.453 -21.457  1.00 50.23           C  
ATOM   2661  N   GLU E 342      55.543   2.262 -23.477  1.00 53.24           N  
ATOM   2662  CA  GLU E 342      54.988   3.009 -24.591  1.00 53.24           C  
ATOM   2663  C   GLU E 342      54.346   4.316 -24.156  1.00 53.24           C  
ATOM   2664  O   GLU E 342      54.467   5.324 -24.856  1.00 53.24           O  
ATOM   2665  CB  GLU E 342      53.954   2.164 -25.328  1.00 53.24           C  
ATOM   2666  CG  GLU E 342      53.571   2.749 -26.665  1.00 53.24           C  
ATOM   2667  CD  GLU E 342      53.032   1.718 -27.632  1.00 53.24           C  
ATOM   2668  OE1 GLU E 342      52.502   0.687 -27.172  1.00 53.24           O  
ATOM   2669  OE2 GLU E 342      53.146   1.940 -28.854  1.00 53.24           O  
ATOM   2670  N   LEU E 343      53.666   4.318 -23.014  1.00 49.50           N  
ATOM   2671  CA  LEU E 343      52.994   5.529 -22.565  1.00 49.50           C  
ATOM   2672  C   LEU E 343      53.970   6.500 -21.921  1.00 49.50           C  
ATOM   2673  O   LEU E 343      54.142   7.629 -22.391  1.00 49.50           O  
ATOM   2674  CB  LEU E 343      51.883   5.171 -21.589  1.00 49.50           C  
ATOM   2675  CG  LEU E 343      50.842   4.220 -22.145  1.00 49.50           C  
ATOM   2676  CD1 LEU E 343      49.730   4.097 -21.166  1.00 49.50           C  
ATOM   2677  CD2 LEU E 343      50.321   4.703 -23.453  1.00 49.50           C  
ATOM   2678  N   GLU E 344      54.626   6.071 -20.846  1.00 50.05           N  
ATOM   2679  CA  GLU E 344      55.500   6.977 -20.115  1.00 50.05           C  
ATOM   2680  C   GLU E 344      56.577   7.553 -21.017  1.00 50.05           C  
ATOM   2681  O   GLU E 344      56.781   8.769 -21.048  1.00 50.05           O  
ATOM   2682  CB  GLU E 344      56.144   6.246 -18.944  1.00 50.05           C  
ATOM   2683  CG  GLU E 344      56.979   7.136 -18.040  1.00 50.05           C  
ATOM   2684  CD  GLU E 344      56.356   8.501 -17.829  1.00 50.05           C  
ATOM   2685  OE1 GLU E 344      55.520   8.637 -16.912  1.00 50.05           O  
ATOM   2686  OE2 GLU E 344      56.696   9.433 -18.585  1.00 50.05           O  
ATOM   2687  N   ASN E 345      57.291   6.691 -21.732  1.00 50.59           N  
ATOM   2688  CA  ASN E 345      58.305   7.120 -22.683  1.00 50.59           C  
ATOM   2689  C   ASN E 345      59.543   7.614 -21.953  1.00 50.59           C  
ATOM   2690  O   ASN E 345      60.493   8.093 -22.579  1.00 50.59           O  
ATOM   2691  CB  ASN E 345      57.753   8.207 -23.602  1.00 50.59           C  
ATOM   2692  CG  ASN E 345      58.594   8.408 -24.837  1.00 50.59           C  
ATOM   2693  OD1 ASN E 345      59.574   9.148 -24.820  1.00 50.59           O  
ATOM   2694  ND2 ASN E 345      58.218   7.742 -25.924  1.00 50.59           N  
ATOM   2695  N   SER E 346      59.529   7.519 -20.624  1.00 47.61           N  
ATOM   2696  CA  SER E 346      60.742   7.724 -19.849  1.00 47.61           C  
ATOM   2697  C   SER E 346      61.282   6.412 -19.318  1.00 47.61           C  
ATOM   2698  O   SER E 346      62.406   6.368 -18.808  1.00 47.61           O  
ATOM   2699  CB  SER E 346      60.481   8.660 -18.681  1.00 47.61           C  
ATOM   2700  OG  SER E 346      61.659   8.837 -17.921  1.00 47.61           O  
ATOM   2701  N   MET E 347      60.491   5.351 -19.401  1.00 47.92           N  
ATOM   2702  CA  MET E 347      60.898   4.045 -18.911  1.00 47.92           C  
ATOM   2703  C   MET E 347      61.600   3.230 -19.982  1.00 47.92           C  
ATOM   2704  O   MET E 347      61.233   2.083 -20.243  1.00 47.92           O  
ATOM   2705  CB  MET E 347      59.664   3.315 -18.407  1.00 47.92           C  
ATOM   2706  CG  MET E 347      58.962   4.062 -17.305  1.00 47.92           C  
ATOM   2707  SD  MET E 347      57.241   3.590 -17.180  1.00 47.92           S  
ATOM   2708  CE  MET E 347      57.448   1.833 -17.289  1.00 47.92           C  
ATOM   2709  N   GLY E 348      62.618   3.813 -20.602  1.00 50.61           N  
ATOM   2710  CA  GLY E 348      63.402   3.116 -21.597  1.00 50.61           C  
ATOM   2711  C   GLY E 348      64.609   2.483 -20.947  1.00 50.61           C  
ATOM   2712  O   GLY E 348      64.942   1.322 -21.206  1.00 50.61           O  
ATOM   2713  N   GLY E 349      65.266   3.254 -20.085  1.00 54.02           N  
ATOM   2714  CA  GLY E 349      66.444   2.794 -19.381  1.00 54.02           C  
ATOM   2715  C   GLY E 349      66.143   1.988 -18.147  1.00 54.02           C  
ATOM   2716  O   GLY E 349      67.069   1.523 -17.473  1.00 54.02           O  
ATOM   2717  N   LEU E 350      64.863   1.819 -17.829  1.00 49.17           N  
ATOM   2718  CA  LEU E 350      64.458   1.003 -16.697  1.00 49.17           C  
ATOM   2719  C   LEU E 350      64.655  -0.478 -16.978  1.00 49.17           C  
ATOM   2720  O   LEU E 350      63.950  -1.057 -17.807  1.00 49.17           O  
ATOM   2721  CB  LEU E 350      63.003   1.278 -16.357  1.00 49.17           C  
ATOM   2722  CG  LEU E 350      62.382   0.269 -15.405  1.00 49.17           C  
ATOM   2723  CD1 LEU E 350      63.253   0.130 -14.205  1.00 49.17           C  
ATOM   2724  CD2 LEU E 350      61.020   0.717 -15.005  1.00 49.17           C  
ATOM   2725  N   ASN E 351      65.594  -1.103 -16.281  1.00 49.78           N  
ATOM   2726  CA  ASN E 351      65.847  -2.518 -16.478  1.00 49.78           C  
ATOM   2727  C   ASN E 351      64.825  -3.347 -15.718  1.00 49.78           C  
ATOM   2728  O   ASN E 351      64.537  -3.088 -14.547  1.00 49.78           O  
ATOM   2729  CB  ASN E 351      67.259  -2.879 -16.024  1.00 49.78           C  
ATOM   2730  CG  ASN E 351      67.739  -4.188 -16.613  1.00 49.78           C  
ATOM   2731  OD1 ASN E 351      67.153  -4.704 -17.567  1.00 49.78           O  
ATOM   2732  ND2 ASN E 351      68.813  -4.730 -16.058  1.00 49.78           N  
ATOM   2733  N   PHE E 352      64.274  -4.350 -16.401  1.00 48.70           N  
ATOM   2734  CA  PHE E 352      63.290  -5.228 -15.776  1.00 48.70           C  
ATOM   2735  C   PHE E 352      63.521  -6.687 -16.155  1.00 48.70           C  
ATOM   2736  O   PHE E 352      62.614  -7.508 -15.971  1.00 48.70           O  
ATOM   2737  CB  PHE E 352      61.872  -4.811 -16.175  1.00 48.70           C  
ATOM   2738  CG  PHE E 352      61.717  -4.542 -17.633  1.00 48.70           C  
ATOM   2739  CD1 PHE E 352      61.629  -5.580 -18.541  1.00 48.70           C  
ATOM   2740  CD2 PHE E 352      61.659  -3.251 -18.097  1.00 48.70           C  
ATOM   2741  CE1 PHE E 352      61.495  -5.328 -19.884  1.00 48.70           C  
ATOM   2742  CE2 PHE E 352      61.523  -2.991 -19.437  1.00 48.70           C  
ATOM   2743  CZ  PHE E 352      61.440  -4.027 -20.331  1.00 48.70           C  
ATOM   2744  N   GLY E 353      64.698  -7.035 -16.660  1.00 50.80           N  
ATOM   2745  CA  GLY E 353      64.946  -8.375 -17.152  1.00 50.80           C  
ATOM   2746  C   GLY E 353      65.080  -9.371 -16.023  1.00 50.80           C  
ATOM   2747  O   GLY E 353      66.167  -9.900 -15.771  1.00 50.80           O  
ATOM   2748  N   ARG E 354      63.977  -9.619 -15.329  1.00 46.96           N  
ATOM   2749  CA  ARG E 354      63.976 -10.562 -14.230  1.00 46.96           C  
ATOM   2750  C   ARG E 354      63.816 -11.991 -14.728  1.00 46.96           C  
ATOM   2751  O   ARG E 354      63.490 -12.249 -15.887  1.00 46.96           O  
ATOM   2752  CB  ARG E 354      62.859 -10.241 -13.260  1.00 46.96           C  
ATOM   2753  CG  ARG E 354      63.208  -9.127 -12.348  1.00 46.96           C  
ATOM   2754  CD  ARG E 354      63.177  -7.830 -13.090  1.00 46.96           C  
ATOM   2755  NE  ARG E 354      63.331  -6.687 -12.202  1.00 46.96           N  
ATOM   2756  CZ  ARG E 354      62.458  -6.354 -11.260  1.00 46.96           C  
ATOM   2757  NH1 ARG E 354      61.375  -7.082 -11.059  1.00 46.96           N  
ATOM   2758  NH2 ARG E 354      62.679  -5.294 -10.507  1.00 46.96           N  
ATOM   2759  N   SER E 355      64.032 -12.927 -13.806  1.00 47.87           N  
ATOM   2760  CA  SER E 355      63.948 -14.338 -14.139  1.00 47.87           C  
ATOM   2761  C   SER E 355      62.515 -14.816 -14.296  1.00 47.87           C  
ATOM   2762  O   SER E 355      62.309 -15.985 -14.631  1.00 47.87           O  
ATOM   2763  CB  SER E 355      64.668 -15.159 -13.072  1.00 47.87           C  
ATOM   2764  OG  SER E 355      64.055 -15.053 -11.799  1.00 47.87           O  
ATOM   2765  N   TYR E 356      61.527 -13.957 -14.053  1.00 45.01           N  
ATOM   2766  CA  TYR E 356      60.125 -14.308 -14.236  1.00 45.01           C  
ATOM   2767  C   TYR E 356      59.427 -13.350 -15.186  1.00 45.01           C  
ATOM   2768  O   TYR E 356      58.246 -13.034 -15.023  1.00 45.01           O  
ATOM   2769  CB  TYR E 356      59.391 -14.341 -12.908  1.00 45.01           C  
ATOM   2770  CG  TYR E 356      59.466 -13.065 -12.123  1.00 45.01           C  
ATOM   2771  CD1 TYR E 356      60.560 -12.783 -11.346  1.00 45.01           C  
ATOM   2772  CD2 TYR E 356      58.425 -12.163 -12.126  1.00 45.01           C  
ATOM   2773  CE1 TYR E 356      60.628 -11.636 -10.614  1.00 45.01           C  
ATOM   2774  CE2 TYR E 356      58.484 -11.010 -11.390  1.00 45.01           C  
ATOM   2775  CZ  TYR E 356      59.590 -10.754 -10.633  1.00 45.01           C  
ATOM   2776  OH  TYR E 356      59.680  -9.606  -9.891  1.00 45.01           O  
ATOM   2777  N   PHE E 357      60.153 -12.884 -16.183  1.00 50.27           N  
ATOM   2778  CA  PHE E 357      59.580 -12.058 -17.226  1.00 50.27           C  
ATOM   2779  C   PHE E 357      58.917 -12.922 -18.289  1.00 50.27           C  
ATOM   2780  O   PHE E 357      59.382 -14.018 -18.606  1.00 50.27           O  
ATOM   2781  CB  PHE E 357      60.668 -11.207 -17.857  1.00 50.27           C  
ATOM   2782  CG  PHE E 357      60.164 -10.261 -18.885  1.00 50.27           C  
ATOM   2783  CD1 PHE E 357      59.606  -9.065 -18.510  1.00 50.27           C  
ATOM   2784  CD2 PHE E 357      60.245 -10.565 -20.228  1.00 50.27           C  
ATOM   2785  CE1 PHE E 357      59.140  -8.189 -19.443  1.00 50.27           C  
ATOM   2786  CE2 PHE E 357      59.778  -9.691 -21.169  1.00 50.27           C  
ATOM   2787  CZ  PHE E 357      59.224  -8.497 -20.775  1.00 50.27           C  
ATOM   2788  N   ASP E 358      57.824 -12.410 -18.847  1.00 49.34           N  
ATOM   2789  CA  ASP E 358      57.071 -13.105 -19.891  1.00 49.34           C  
ATOM   2790  C   ASP E 358      56.899 -12.177 -21.082  1.00 49.34           C  
ATOM   2791  O   ASP E 358      55.916 -11.423 -21.152  1.00 49.34           O  
ATOM   2792  CB  ASP E 358      55.715 -13.566 -19.384  1.00 49.34           C  
ATOM   2793  CG  ASP E 358      54.969 -12.474 -18.680  1.00 49.34           C  
ATOM   2794  OD1 ASP E 358      55.632 -11.648 -18.025  1.00 49.34           O  
ATOM   2795  OD2 ASP E 358      53.727 -12.437 -18.787  1.00 49.34           O  
ATOM   2796  N   PRO E 359      57.813 -12.220 -22.050  1.00 51.15           N  
ATOM   2797  CA  PRO E 359      57.693 -11.321 -23.205  1.00 51.15           C  
ATOM   2798  C   PRO E 359      56.356 -11.409 -23.905  1.00 51.15           C  
ATOM   2799  O   PRO E 359      56.011 -10.498 -24.665  1.00 51.15           O  
ATOM   2800  CB  PRO E 359      58.835 -11.777 -24.119  1.00 51.15           C  
ATOM   2801  CG  PRO E 359      59.801 -12.427 -23.219  1.00 51.15           C  
ATOM   2802  CD  PRO E 359      59.005 -13.076 -22.150  1.00 51.15           C  
ATOM   2803  N   ALA E 360      55.585 -12.469 -23.669  1.00 52.45           N  
ATOM   2804  CA  ALA E 360      54.301 -12.614 -24.341  1.00 52.45           C  
ATOM   2805  C   ALA E 360      53.357 -11.496 -23.938  1.00 52.45           C  
ATOM   2806  O   ALA E 360      52.853 -10.749 -24.782  1.00 52.45           O  
ATOM   2807  CB  ALA E 360      53.693 -13.970 -24.007  1.00 52.45           C  
ATOM   2808  N   TYR E 361      53.108 -11.368 -22.640  1.00 49.90           N  
ATOM   2809  CA  TYR E 361      52.233 -10.313 -22.156  1.00 49.90           C  
ATOM   2810  C   TYR E 361      52.827  -8.934 -22.395  1.00 49.90           C  
ATOM   2811  O   TYR E 361      52.087  -7.961 -22.560  1.00 49.90           O  
ATOM   2812  CB  TYR E 361      51.962 -10.524 -20.683  1.00 49.90           C  
ATOM   2813  CG  TYR E 361      50.937 -11.585 -20.429  1.00 49.90           C  
ATOM   2814  CD1 TYR E 361      51.247 -12.918 -20.588  1.00 49.90           C  
ATOM   2815  CD2 TYR E 361      49.662 -11.253 -20.038  1.00 49.90           C  
ATOM   2816  CE1 TYR E 361      50.310 -13.895 -20.361  1.00 49.90           C  
ATOM   2817  CE2 TYR E 361      48.722 -12.219 -19.808  1.00 49.90           C  
ATOM   2818  CZ  TYR E 361      49.048 -13.537 -19.969  1.00 49.90           C  
ATOM   2819  OH  TYR E 361      48.100 -14.494 -19.734  1.00 49.90           O  
ATOM   2820  N   PHE E 362      54.149  -8.824 -22.405  1.00 52.00           N  
ATOM   2821  CA  PHE E 362      54.771  -7.559 -22.759  1.00 52.00           C  
ATOM   2822  C   PHE E 362      54.367  -7.135 -24.161  1.00 52.00           C  
ATOM   2823  O   PHE E 362      53.855  -6.027 -24.364  1.00 52.00           O  
ATOM   2824  CB  PHE E 362      56.283  -7.692 -22.653  1.00 52.00           C  
ATOM   2825  CG  PHE E 362      57.015  -6.393 -22.717  1.00 52.00           C  
ATOM   2826  CD1 PHE E 362      57.246  -5.775 -23.923  1.00 52.00           C  
ATOM   2827  CD2 PHE E 362      57.485  -5.803 -21.571  1.00 52.00           C  
ATOM   2828  CE1 PHE E 362      57.933  -4.583 -23.981  1.00 52.00           C  
ATOM   2829  CE2 PHE E 362      58.171  -4.619 -21.622  1.00 52.00           C  
ATOM   2830  CZ  PHE E 362      58.395  -4.007 -22.826  1.00 52.00           C  
ATOM   2831  N   ARG E 363      54.603  -8.005 -25.145  1.00 57.47           N  
ATOM   2832  CA  ARG E 363      54.180  -7.711 -26.505  1.00 57.47           C  
ATOM   2833  C   ARG E 363      52.681  -7.495 -26.570  1.00 57.47           C  
ATOM   2834  O   ARG E 363      52.204  -6.692 -27.377  1.00 57.47           O  
ATOM   2835  CB  ARG E 363      54.590  -8.848 -27.440  1.00 57.47           C  
ATOM   2836  CG  ARG E 363      56.092  -9.060 -27.558  1.00 57.47           C  
ATOM   2837  CD  ARG E 363      56.806  -7.830 -28.115  1.00 57.47           C  
ATOM   2838  NE  ARG E 363      56.268  -7.396 -29.403  1.00 57.47           N  
ATOM   2839  CZ  ARG E 363      56.856  -6.510 -30.200  1.00 57.47           C  
ATOM   2840  NH1 ARG E 363      58.020  -5.970 -29.864  1.00 57.47           N  
ATOM   2841  NH2 ARG E 363      56.283  -6.172 -31.347  1.00 57.47           N  
ATOM   2842  N   LEU E 364      51.930  -8.181 -25.713  1.00 56.83           N  
ATOM   2843  CA  LEU E 364      50.483  -8.017 -25.702  1.00 56.83           C  
ATOM   2844  C   LEU E 364      50.103  -6.599 -25.324  1.00 56.83           C  
ATOM   2845  O   LEU E 364      49.317  -5.945 -26.016  1.00 56.83           O  
ATOM   2846  CB  LEU E 364      49.857  -8.996 -24.719  1.00 56.83           C  
ATOM   2847  CG  LEU E 364      48.360  -8.829 -24.525  1.00 56.83           C  
ATOM   2848  CD1 LEU E 364      47.631  -8.961 -25.847  1.00 56.83           C  
ATOM   2849  CD2 LEU E 364      47.894  -9.859 -23.558  1.00 56.83           C  
ATOM   2850  N   GLY E 365      50.640  -6.119 -24.209  1.00 52.78           N  
ATOM   2851  CA  GLY E 365      50.331  -4.768 -23.779  1.00 52.78           C  
ATOM   2852  C   GLY E 365      50.842  -3.738 -24.761  1.00 52.78           C  
ATOM   2853  O   GLY E 365      50.187  -2.727 -25.016  1.00 52.78           O  
ATOM   2854  N   GLN E 366      52.015  -3.990 -25.335  1.00 56.44           N  
ATOM   2855  CA  GLN E 366      52.542  -3.103 -26.359  1.00 56.44           C  
ATOM   2856  C   GLN E 366      51.566  -2.982 -27.518  1.00 56.44           C  
ATOM   2857  O   GLN E 366      51.240  -1.875 -27.959  1.00 56.44           O  
ATOM   2858  CB  GLN E 366      53.890  -3.621 -26.844  1.00 56.44           C  
ATOM   2859  CG  GLN E 366      54.651  -2.664 -27.725  1.00 56.44           C  
ATOM   2860  CD  GLN E 366      55.368  -1.598 -26.935  1.00 56.44           C  
ATOM   2861  OE1 GLN E 366      55.275  -0.412 -27.238  1.00 56.44           O  
ATOM   2862  NE2 GLN E 366      56.096  -2.020 -25.912  1.00 56.44           N  
ATOM   2863  N   GLU E 367      51.087  -4.115 -28.027  1.00 62.21           N  
ATOM   2864  CA  GLU E 367      50.167  -4.085 -29.156  1.00 62.21           C  
ATOM   2865  C   GLU E 367      48.843  -3.447 -28.759  1.00 62.21           C  
ATOM   2866  O   GLU E 367      48.221  -2.738 -29.557  1.00 62.21           O  
ATOM   2867  CB  GLU E 367      49.947  -5.501 -29.694  1.00 62.21           C  
ATOM   2868  CG  GLU E 367      51.214  -6.171 -30.232  1.00 62.21           C  
ATOM   2869  CD  GLU E 367      51.149  -7.684 -30.190  1.00 62.21           C  
ATOM   2870  OE1 GLU E 367      50.575  -8.234 -29.227  1.00 62.21           O  
ATOM   2871  OE2 GLU E 367      51.667  -8.326 -31.129  1.00 62.21           O  
ATOM   2872  N   MET E 368      48.401  -3.678 -27.521  1.00 60.59           N  
ATOM   2873  CA  MET E 368      47.141  -3.106 -27.066  1.00 60.59           C  
ATOM   2874  C   MET E 368      47.226  -1.593 -26.994  1.00 60.59           C  
ATOM   2875  O   MET E 368      46.267  -0.883 -27.319  1.00 60.59           O  
ATOM   2876  CB  MET E 368      46.774  -3.673 -25.701  1.00 60.59           C  
ATOM   2877  CG  MET E 368      45.390  -3.292 -25.214  1.00 60.59           C  
ATOM   2878  SD  MET E 368      44.066  -3.850 -26.308  1.00 60.59           S  
ATOM   2879  CE  MET E 368      44.327  -5.628 -26.325  1.00 60.59           C  
ATOM   2880  N   VAL E 369      48.386  -1.093 -26.576  1.00 55.24           N  
ATOM   2881  CA  VAL E 369      48.608   0.342 -26.469  1.00 55.24           C  
ATOM   2882  C   VAL E 369      48.786   0.944 -27.859  1.00 55.24           C  
ATOM   2883  O   VAL E 369      48.371   2.075 -28.115  1.00 55.24           O  
ATOM   2884  CB  VAL E 369      49.855   0.656 -25.623  1.00 55.24           C  
ATOM   2885  CG1 VAL E 369      50.146   2.150 -25.642  1.00 55.24           C  
ATOM   2886  CG2 VAL E 369      49.667   0.161 -24.197  1.00 55.24           C  
ATOM   2887  N   ARG E 370      49.406   0.181 -28.754  1.00 59.45           N  
ATOM   2888  CA  ARG E 370      49.637   0.633 -30.120  1.00 59.45           C  
ATOM   2889  C   ARG E 370      48.309   0.787 -30.850  1.00 59.45           C  
ATOM   2890  O   ARG E 370      48.089   1.768 -31.562  1.00 59.45           O  
ATOM   2891  CB  ARG E 370      50.533  -0.357 -30.867  1.00 59.45           C  
ATOM   2892  CG  ARG E 370      52.020  -0.137 -30.638  1.00 59.45           C  
ATOM   2893  CD  ARG E 370      52.849  -1.253 -31.254  1.00 59.45           C  
ATOM   2894  NE  ARG E 370      54.255  -1.172 -30.867  1.00 59.45           N  
ATOM   2895  CZ  ARG E 370      55.240  -1.807 -31.492  1.00 59.45           C  
ATOM   2896  NH1 ARG E 370      56.490  -1.675 -31.068  1.00 59.45           N  
ATOM   2897  NH2 ARG E 370      54.975  -2.573 -32.540  1.00 59.45           N  
ATOM   2898  N   ARG E 371      47.424  -0.186 -30.664  1.00 66.23           N  
ATOM   2899  CA  ARG E 371      46.116  -0.157 -31.297  1.00 66.23           C  
ATOM   2900  C   ARG E 371      45.169   0.812 -30.608  1.00 66.23           C  
ATOM   2901  O   ARG E 371      44.302   1.398 -31.263  1.00 66.23           O  
ATOM   2902  CB  ARG E 371      45.514  -1.558 -31.297  1.00 66.23           C  
ATOM   2903  CG  ARG E 371      46.274  -2.528 -32.163  1.00 66.23           C  
ATOM   2904  CD  ARG E 371      45.871  -3.953 -31.885  1.00 66.23           C  
ATOM   2905  NE  ARG E 371      46.712  -4.898 -32.605  1.00 66.23           N  
ATOM   2906  CZ  ARG E 371      46.503  -5.287 -33.858  1.00 66.23           C  
ATOM   2907  NH1 ARG E 371      45.468  -4.821 -34.547  1.00 66.23           N  
ATOM   2908  NH2 ARG E 371      47.332  -6.150 -34.423  1.00 66.23           N  
ATOM   2909  N   SER E 372      45.319   0.999 -29.297  1.00 64.97           N  
ATOM   2910  CA  SER E 372      44.452   1.885 -28.532  1.00 64.97           C  
ATOM   2911  C   SER E 372      45.022   3.288 -28.397  1.00 64.97           C  
ATOM   2912  O   SER E 372      44.748   3.971 -27.401  1.00 64.97           O  
ATOM   2913  CB  SER E 372      44.193   1.282 -27.154  1.00 64.97           C  
ATOM   2914  OG  SER E 372      43.457   0.080 -27.267  1.00 64.97           O  
ATOM   2915  N   ALA E 373      45.805   3.738 -29.376  1.00 66.65           N  
ATOM   2916  CA  ALA E 373      46.387   5.072 -29.310  1.00 66.65           C  
ATOM   2917  C   ALA E 373      45.338   6.171 -29.286  1.00 66.65           C  
ATOM   2918  O   ALA E 373      45.619   7.267 -28.786  1.00 66.65           O  
ATOM   2919  CB  ALA E 373      47.317   5.293 -30.497  1.00 66.65           C  
ATOM   2920  N   GLY E 374      44.147   5.919 -29.817  1.00 64.99           N  
ATOM   2921  CA  GLY E 374      43.121   6.934 -29.852  1.00 64.99           C  
ATOM   2922  C   GLY E 374      41.751   6.387 -29.531  1.00 64.99           C  
ATOM   2923  O   GLY E 374      40.735   7.006 -29.853  1.00 64.99           O  
ATOM   2924  N   LYS E 375      41.714   5.232 -28.881  1.00 67.38           N  
ATOM   2925  CA  LYS E 375      40.457   4.562 -28.568  1.00 67.38           C  
ATOM   2926  C   LYS E 375      39.928   5.122 -27.257  1.00 67.38           C  
ATOM   2927  O   LYS E 375      40.473   4.845 -26.186  1.00 67.38           O  
ATOM   2928  CB  LYS E 375      40.657   3.054 -28.488  1.00 67.38           C  
ATOM   2929  CG  LYS E 375      39.380   2.274 -28.232  1.00 67.38           C  
ATOM   2930  CD  LYS E 375      38.382   2.460 -29.359  1.00 67.38           C  
ATOM   2931  CE  LYS E 375      37.236   1.474 -29.248  1.00 67.38           C  
ATOM   2932  NZ  LYS E 375      36.484   1.652 -27.981  1.00 67.38           N  
ATOM   2933  N   VAL E 376      38.865   5.915 -27.347  1.00 69.31           N  
ATOM   2934  CA  VAL E 376      38.269   6.521 -26.169  1.00 69.31           C  
ATOM   2935  C   VAL E 376      37.540   5.457 -25.366  1.00 69.31           C  
ATOM   2936  O   VAL E 376      36.927   4.539 -25.924  1.00 69.31           O  
ATOM   2937  CB  VAL E 376      37.313   7.651 -26.577  1.00 69.31           C  
ATOM   2938  CG1 VAL E 376      36.080   7.072 -27.258  1.00 69.31           C  
ATOM   2939  CG2 VAL E 376      36.933   8.469 -25.369  1.00 69.31           C  
ATOM   2940  N   SER E 377      37.598   5.585 -24.048  1.00 70.53           N  
ATOM   2941  CA  SER E 377      36.954   4.620 -23.179  1.00 70.53           C  
ATOM   2942  C   SER E 377      35.438   4.749 -23.274  1.00 70.53           C  
ATOM   2943  O   SER E 377      34.895   5.622 -23.956  1.00 70.53           O  
ATOM   2944  CB  SER E 377      37.419   4.813 -21.743  1.00 70.53           C  
ATOM   2945  OG  SER E 377      37.152   6.127 -21.303  1.00 70.53           O  
ATOM   2946  N   SER E 378      34.751   3.857 -22.568  1.00 77.74           N  
ATOM   2947  CA  SER E 378      33.297   3.854 -22.524  1.00 77.74           C  
ATOM   2948  C   SER E 378      32.773   4.685 -21.363  1.00 77.74           C  
ATOM   2949  O   SER E 378      31.799   5.427 -21.512  1.00 77.74           O  
ATOM   2950  CB  SER E 378      32.783   2.417 -22.414  1.00 77.74           C  
ATOM   2951  OG  SER E 378      32.810   1.975 -21.069  1.00 77.74           O  
ATOM   2952  N   SER E 379      33.420   4.577 -20.204  1.00 76.80           N  
ATOM   2953  CA  SER E 379      32.970   5.317 -19.032  1.00 76.80           C  
ATOM   2954  C   SER E 379      33.074   6.817 -19.264  1.00 76.80           C  
ATOM   2955  O   SER E 379      32.106   7.560 -19.069  1.00 76.80           O  
ATOM   2956  CB  SER E 379      33.795   4.911 -17.818  1.00 76.80           C  
ATOM   2957  OG  SER E 379      35.178   5.047 -18.089  1.00 76.80           O  
ATOM   2958  N   LEU E 380      34.252   7.281 -19.673  1.00 73.26           N  
ATOM   2959  CA  LEU E 380      34.444   8.707 -19.900  1.00 73.26           C  
ATOM   2960  C   LEU E 380      33.627   9.194 -21.084  1.00 73.26           C  
ATOM   2961  O   LEU E 380      33.119  10.320 -21.075  1.00 73.26           O  
ATOM   2962  CB  LEU E 380      35.918   9.003 -20.128  1.00 73.26           C  
ATOM   2963  CG  LEU E 380      36.788   9.217 -18.891  1.00 73.26           C  
ATOM   2964  CD1 LEU E 380      36.492  10.552 -18.220  1.00 73.26           C  
ATOM   2965  CD2 LEU E 380      36.584   8.079 -17.931  1.00 73.26           C  
ATOM   2966  N   ALA E 381      33.505   8.374 -22.125  1.00 77.98           N  
ATOM   2967  CA  ALA E 381      32.687   8.761 -23.266  1.00 77.98           C  
ATOM   2968  C   ALA E 381      31.234   8.957 -22.851  1.00 77.98           C  
ATOM   2969  O   ALA E 381      30.575   9.901 -23.303  1.00 77.98           O  
ATOM   2970  CB  ALA E 381      32.791   7.710 -24.365  1.00 77.98           C  
ATOM   2971  N   ALA E 382      30.719   8.079 -21.989  1.00 79.94           N  
ATOM   2972  CA  ALA E 382      29.346   8.221 -21.530  1.00 79.94           C  
ATOM   2973  C   ALA E 382      29.204   9.375 -20.547  1.00 79.94           C  
ATOM   2974  O   ALA E 382      28.156  10.029 -20.511  1.00 79.94           O  
ATOM   2975  CB  ALA E 382      28.873   6.912 -20.894  1.00 79.94           C  
ATOM   2976  N   GLU E 383      30.239   9.640 -19.751  1.00 76.38           N  
ATOM   2977  CA  GLU E 383      30.178  10.750 -18.807  1.00 76.38           C  
ATOM   2978  C   GLU E 383      30.174  12.083 -19.537  1.00 76.38           C  
ATOM   2979  O   GLU E 383      29.398  12.985 -19.200  1.00 76.38           O  
ATOM   2980  CB  GLU E 383      31.356  10.678 -17.841  1.00 76.38           C  
ATOM   2981  CG  GLU E 383      31.248  11.619 -16.658  1.00 76.38           C  
ATOM   2982  CD  GLU E 383      32.496  11.614 -15.784  1.00 76.38           C  
ATOM   2983  OE1 GLU E 383      33.421  10.822 -16.063  1.00 76.38           O  
ATOM   2984  OE2 GLU E 383      32.554  12.405 -14.819  1.00 76.38           O  
ATOM   2985  N   LEU E 384      31.032  12.223 -20.537  1.00 76.29           N  
ATOM   2986  CA  LEU E 384      31.099  13.437 -21.333  1.00 76.29           C  
ATOM   2987  C   LEU E 384      30.113  13.418 -22.490  1.00 76.29           C  
ATOM   2988  O   LEU E 384      29.577  14.467 -22.864  1.00 76.29           O  
ATOM   2989  CB  LEU E 384      32.517  13.625 -21.870  1.00 76.29           C  
ATOM   2990  CG  LEU E 384      33.617  13.586 -20.815  1.00 76.29           C  
ATOM   2991  CD1 LEU E 384      34.939  13.316 -21.477  1.00 76.29           C  
ATOM   2992  CD2 LEU E 384      33.667  14.884 -20.046  1.00 76.29           C  
ATOM   2993  N   GLY E 385      29.863  12.243 -23.059  1.00 82.11           N  
ATOM   2994  CA  GLY E 385      28.946  12.126 -24.173  1.00 82.11           C  
ATOM   2995  C   GLY E 385      29.566  12.393 -25.519  1.00 82.11           C  
ATOM   2996  O   GLY E 385      28.838  12.569 -26.501  1.00 82.11           O  
ATOM   2997  N   ILE E 386      30.892  12.422 -25.600  1.00 81.32           N  
ATOM   2998  CA  ILE E 386      31.585  12.755 -26.835  1.00 81.32           C  
ATOM   2999  C   ILE E 386      31.627  11.535 -27.743  1.00 81.32           C  
ATOM   3000  O   ILE E 386      31.408  10.405 -27.293  1.00 81.32           O  
ATOM   3001  CB  ILE E 386      32.997  13.284 -26.531  1.00 81.32           C  
ATOM   3002  CG1 ILE E 386      33.805  12.257 -25.738  1.00 81.32           C  
ATOM   3003  CG2 ILE E 386      32.902  14.579 -25.744  1.00 81.32           C  
ATOM   3004  CD1 ILE E 386      34.453  11.189 -26.583  1.00 81.32           C  
ATOM   3005  N   THR E 387      31.901  11.757 -29.025  1.00 78.27           N  
ATOM   3006  CA  THR E 387      32.042  10.683 -29.996  1.00 78.27           C  
ATOM   3007  C   THR E 387      33.517  10.398 -30.253  1.00 78.27           C  
ATOM   3008  O   THR E 387      34.375  11.273 -30.115  1.00 78.27           O  
ATOM   3009  CB  THR E 387      31.359  11.028 -31.322  1.00 78.27           C  
ATOM   3010  OG1 THR E 387      31.326   9.864 -32.156  1.00 78.27           O  
ATOM   3011  CG2 THR E 387      32.127  12.130 -32.046  1.00 78.27           C  
ATOM   3012  N   ALA E 388      33.796   9.156 -30.645  1.00 76.46           N  
ATOM   3013  CA  ALA E 388      35.159   8.740 -30.950  1.00 76.46           C  
ATOM   3014  C   ALA E 388      35.656   9.252 -32.289  1.00 76.46           C  
ATOM   3015  O   ALA E 388      36.850   9.119 -32.575  1.00 76.46           O  
ATOM   3016  CB  ALA E 388      35.255   7.215 -30.937  1.00 76.46           C  
ATOM   3017  N   GLU E 389      34.784   9.832 -33.114  1.00 78.43           N  
ATOM   3018  CA  GLU E 389      35.209  10.258 -34.441  1.00 78.43           C  
ATOM   3019  C   GLU E 389      36.298  11.313 -34.354  1.00 78.43           C  
ATOM   3020  O   GLU E 389      37.202  11.353 -35.195  1.00 78.43           O  
ATOM   3021  CB  GLU E 389      34.015  10.803 -35.218  1.00 78.43           C  
ATOM   3022  CG  GLU E 389      34.341  11.225 -36.641  1.00 78.43           C  
ATOM   3023  CD  GLU E 389      34.831  10.076 -37.497  1.00 78.43           C  
ATOM   3024  OE1 GLU E 389      34.692   8.911 -37.072  1.00 78.43           O  
ATOM   3025  OE2 GLU E 389      35.355  10.341 -38.599  1.00 78.43           O  
ATOM   3026  N   ASP E 390      36.222  12.169 -33.342  1.00 77.37           N  
ATOM   3027  CA  ASP E 390      37.185  13.241 -33.156  1.00 77.37           C  
ATOM   3028  C   ASP E 390      38.506  12.756 -32.584  1.00 77.37           C  
ATOM   3029  O   ASP E 390      39.527  13.425 -32.770  1.00 77.37           O  
ATOM   3030  CB  ASP E 390      36.576  14.297 -32.236  1.00 77.37           C  
ATOM   3031  CG  ASP E 390      35.204  14.738 -32.696  1.00 77.37           C  
ATOM   3032  OD1 ASP E 390      35.037  14.980 -33.910  1.00 77.37           O  
ATOM   3033  OD2 ASP E 390      34.288  14.821 -31.852  1.00 77.37           O  
ATOM   3034  N   ALA E 391      38.518  11.607 -31.919  1.00 73.53           N  
ATOM   3035  CA  ALA E 391      39.717  11.128 -31.250  1.00 73.53           C  
ATOM   3036  C   ALA E 391      40.650  10.376 -32.187  1.00 73.53           C  
ATOM   3037  O   ALA E 391      41.864  10.356 -31.955  1.00 73.53           O  
ATOM   3038  CB  ALA E 391      39.327  10.225 -30.078  1.00 73.53           C  
ATOM   3039  N   LYS E 392      40.111   9.763 -33.241  1.00 73.81           N  
ATOM   3040  CA  LYS E 392      40.903   9.011 -34.204  1.00 73.81           C  
ATOM   3041  C   LYS E 392      41.264   9.845 -35.424  1.00 73.81           C  
ATOM   3042  O   LYS E 392      41.502   9.299 -36.504  1.00 73.81           O  
ATOM   3043  CB  LYS E 392      40.147   7.754 -34.628  1.00 73.81           C  
ATOM   3044  CG  LYS E 392      38.816   8.028 -35.321  1.00 73.81           C  
ATOM   3045  CD  LYS E 392      38.160   6.733 -35.786  1.00 73.81           C  
ATOM   3046  CE  LYS E 392      36.676   6.909 -36.078  1.00 73.81           C  
ATOM   3047  NZ  LYS E 392      35.980   5.592 -36.256  1.00 73.81           N  
ATOM   3048  N   LEU E 393      41.316  11.166 -35.266  1.00 75.17           N  
ATOM   3049  CA  LEU E 393      41.589  12.042 -36.396  1.00 75.17           C  
ATOM   3050  C   LEU E 393      43.054  11.994 -36.797  1.00 75.17           C  
ATOM   3051  O   LEU E 393      43.378  12.168 -37.977  1.00 75.17           O  
ATOM   3052  CB  LEU E 393      41.185  13.476 -36.050  1.00 75.17           C  
ATOM   3053  CG  LEU E 393      39.689  13.741 -35.865  1.00 75.17           C  
ATOM   3054  CD1 LEU E 393      39.450  15.090 -35.209  1.00 75.17           C  
ATOM   3055  CD2 LEU E 393      38.981  13.673 -37.206  1.00 75.17           C  
ATOM   3056  N   VAL E 394      43.944  11.751 -35.840  1.00 73.23           N  
ATOM   3057  CA  VAL E 394      45.378  11.747 -36.102  1.00 73.23           C  
ATOM   3058  C   VAL E 394      45.901  10.321 -36.060  1.00 73.23           C  
ATOM   3059  O   VAL E 394      46.884   9.988 -36.732  1.00 73.23           O  
ATOM   3060  CB  VAL E 394      46.110  12.629 -35.080  1.00 73.23           C  
ATOM   3061  CG1 VAL E 394      45.503  14.013 -35.049  1.00 73.23           C  
ATOM   3062  CG2 VAL E 394      46.037  12.009 -33.710  1.00 73.23           C  
ATOM   3063  N   SER E 395      45.257   9.473 -35.268  1.00 73.08           N  
ATOM   3064  CA  SER E 395      45.652   8.079 -35.148  1.00 73.08           C  
ATOM   3065  C   SER E 395      45.075   7.259 -36.298  1.00 73.08           C  
ATOM   3066  O   SER E 395      45.433   6.099 -36.492  1.00 73.08           O  
ATOM   3067  CB  SER E 395      45.193   7.513 -33.808  1.00 73.08           C  
ATOM   3068  OG  SER E 395      45.534   6.146 -33.688  1.00 73.08           O  
TER    3069      SER E 395                                                      
ATOM   3070  O5'   A B   1      61.417  -3.955  -4.738  1.00 49.68           O  
ATOM   3071  C5'   A B   1      62.249  -4.651  -5.687  1.00 49.68           C  
ATOM   3072  C4'   A B   1      63.504  -3.858  -5.960  1.00 49.68           C  
ATOM   3073  O4'   A B   1      64.664  -4.682  -5.659  1.00 49.68           O  
ATOM   3074  C3'   A B   1      63.685  -3.392  -7.404  1.00 49.68           C  
ATOM   3075  O3'   A B   1      63.146  -2.089  -7.601  1.00 49.68           O  
ATOM   3076  C2'   A B   1      65.200  -3.412  -7.575  1.00 49.68           C  
ATOM   3077  O2'   A B   1      65.848  -2.241  -7.117  1.00 49.68           O  
ATOM   3078  C1'   A B   1      65.585  -4.627  -6.733  1.00 49.68           C  
ATOM   3079  N9    A B   1      65.511  -5.889  -7.465  1.00 49.68           N  
ATOM   3080  C8    A B   1      64.412  -6.692  -7.649  1.00 49.68           C  
ATOM   3081  N7    A B   1      64.658  -7.770  -8.353  1.00 49.68           N  
ATOM   3082  C5    A B   1      66.008  -7.670  -8.656  1.00 49.68           C  
ATOM   3083  C6    A B   1      66.880  -8.500  -9.384  1.00 49.68           C  
ATOM   3084  N6    A B   1      66.502  -9.643  -9.961  1.00 49.68           N  
ATOM   3085  N1    A B   1      68.168  -8.110  -9.497  1.00 49.68           N  
ATOM   3086  C2    A B   1      68.545  -6.965  -8.915  1.00 49.68           C  
ATOM   3087  N3    A B   1      67.822  -6.101  -8.209  1.00 49.68           N  
ATOM   3088  C4    A B   1      66.547  -6.516  -8.114  1.00 49.68           C  
ATOM   3089  P     A B   2      62.562  -1.673  -9.031  1.00 49.62           P  
ATOM   3090  OP1   A B   2      61.453  -0.710  -8.813  1.00 49.62           O  
ATOM   3091  OP2   A B   2      62.316  -2.915  -9.807  1.00 49.62           O  
ATOM   3092  O5'   A B   2      63.779  -0.891  -9.700  1.00 49.62           O  
ATOM   3093  C5'   A B   2      64.776  -0.240  -8.889  1.00 49.62           C  
ATOM   3094  C4'   A B   2      66.020   0.019  -9.704  1.00 49.62           C  
ATOM   3095  O4'   A B   2      66.750  -1.227  -9.874  1.00 49.62           O  
ATOM   3096  C3'   A B   2      65.784   0.561 -11.113  1.00 49.62           C  
ATOM   3097  O3'   A B   2      66.810   1.468 -11.500  1.00 49.62           O  
ATOM   3098  C2'   A B   2      65.789  -0.703 -11.965  1.00 49.62           C  
ATOM   3099  O2'   A B   2      66.136  -0.486 -13.319  1.00 49.62           O  
ATOM   3100  C1'   A B   2      66.842  -1.549 -11.249  1.00 49.62           C  
ATOM   3101  N9    A B   2      66.634  -2.988 -11.397  1.00 49.62           N  
ATOM   3102  C8    A B   2      65.493  -3.707 -11.131  1.00 49.62           C  
ATOM   3103  N7    A B   2      65.612  -4.990 -11.363  1.00 49.62           N  
ATOM   3104  C5    A B   2      66.917  -5.129 -11.816  1.00 49.62           C  
ATOM   3105  C6    A B   2      67.660  -6.247 -12.229  1.00 49.62           C  
ATOM   3106  N6    A B   2      67.176  -7.490 -12.258  1.00 49.62           N  
ATOM   3107  N1    A B   2      68.937  -6.041 -12.620  1.00 49.62           N  
ATOM   3108  C2    A B   2      69.425  -4.795 -12.592  1.00 49.62           C  
ATOM   3109  N3    A B   2      68.825  -3.665 -12.222  1.00 49.62           N  
ATOM   3110  C4    A B   2      67.558  -3.903 -11.841  1.00 49.62           C  
ATOM   3111  P     A B   3      66.744   2.997 -11.033  1.00 45.33           P  
ATOM   3112  OP1   A B   3      68.131   3.501 -10.882  1.00 45.33           O  
ATOM   3113  OP2   A B   3      65.789   3.098  -9.907  1.00 45.33           O  
ATOM   3114  O5'   A B   3      66.074   3.730 -12.275  1.00 45.33           O  
ATOM   3115  C5'   A B   3      66.816   3.966 -13.459  1.00 45.33           C  
ATOM   3116  C4'   A B   3      66.021   4.747 -14.463  1.00 45.33           C  
ATOM   3117  O4'   A B   3      64.798   4.040 -14.789  1.00 45.33           O  
ATOM   3118  C3'   A B   3      65.546   6.111 -14.004  1.00 45.33           C  
ATOM   3119  O3'   A B   3      66.545   7.105 -14.097  1.00 45.33           O  
ATOM   3120  C2'   A B   3      64.353   6.365 -14.902  1.00 45.33           C  
ATOM   3121  O2'   A B   3      64.761   6.798 -16.190  1.00 45.33           O  
ATOM   3122  C1'   A B   3      63.758   4.965 -15.015  1.00 45.33           C  
ATOM   3123  N9    A B   3      62.717   4.730 -14.005  1.00 45.33           N  
ATOM   3124  C8    A B   3      62.811   3.973 -12.875  1.00 45.33           C  
ATOM   3125  N7    A B   3      61.715   3.948 -12.163  1.00 45.33           N  
ATOM   3126  C5    A B   3      60.849   4.750 -12.881  1.00 45.33           C  
ATOM   3127  C6    A B   3      59.523   5.138 -12.674  1.00 45.33           C  
ATOM   3128  N6    A B   3      58.827   4.743 -11.627  1.00 45.33           N  
ATOM   3129  N1    A B   3      58.933   5.946 -13.571  1.00 45.33           N  
ATOM   3130  C2    A B   3      59.652   6.336 -14.625  1.00 45.33           C  
ATOM   3131  N3    A B   3      60.912   6.040 -14.935  1.00 45.33           N  
ATOM   3132  C4    A B   3      61.453   5.238 -14.012  1.00 45.33           C  
ATOM   3133  P     A B   4      66.545   8.323 -13.056  1.00 47.69           P  
ATOM   3134  OP1   A B   4      67.728   9.170 -13.336  1.00 47.69           O  
ATOM   3135  OP2   A B   4      66.335   7.767 -11.702  1.00 47.69           O  
ATOM   3136  O5'   A B   4      65.239   9.145 -13.439  1.00 47.69           O  
ATOM   3137  C5'   A B   4      65.104   9.702 -14.732  1.00 47.69           C  
ATOM   3138  C4'   A B   4      63.752  10.328 -14.927  1.00 47.69           C  
ATOM   3139  O4'   A B   4      62.720   9.316 -14.865  1.00 47.69           O  
ATOM   3140  C3'   A B   4      63.348  11.339 -13.876  1.00 47.69           C  
ATOM   3141  O3'   A B   4      63.910  12.616 -14.104  1.00 47.69           O  
ATOM   3142  C2'   A B   4      61.833  11.318 -13.960  1.00 47.69           C  
ATOM   3143  O2'   A B   4      61.378  12.101 -15.049  1.00 47.69           O  
ATOM   3144  C1'   A B   4      61.564   9.850 -14.259  1.00 47.69           C  
ATOM   3145  N9    A B   4      61.283   9.063 -13.053  1.00 47.69           N  
ATOM   3146  C8    A B   4      62.139   8.221 -12.400  1.00 47.69           C  
ATOM   3147  N7    A B   4      61.611   7.633 -11.359  1.00 47.69           N  
ATOM   3148  C5    A B   4      60.316   8.121 -11.338  1.00 47.69           C  
ATOM   3149  C6    A B   4      59.234   7.893 -10.485  1.00 47.69           C  
ATOM   3150  N6    A B   4      59.296   7.076  -9.449  1.00 47.69           N  
ATOM   3151  N1    A B   4      58.074   8.530 -10.727  1.00 47.69           N  
ATOM   3152  C2    A B   4      58.024   9.350 -11.779  1.00 47.69           C  
ATOM   3153  N3    A B   4      58.976   9.649 -12.656  1.00 47.69           N  
ATOM   3154  C4    A B   4      60.104   8.995 -12.374  1.00 47.69           C  
ATOM   3155  P     A B   5      64.404  13.498 -12.865  1.00 45.56           P  
ATOM   3156  OP1   A B   5      65.017  14.732 -13.405  1.00 45.56           O  
ATOM   3157  OP2   A B   5      65.178  12.632 -11.945  1.00 45.56           O  
ATOM   3158  O5'   A B   5      63.056  13.902 -12.136  1.00 45.56           O  
ATOM   3159  C5'   A B   5      62.075  14.645 -12.833  1.00 45.56           C  
ATOM   3160  C4'   A B   5      60.764  14.676 -12.097  1.00 45.56           C  
ATOM   3161  O4'   A B   5      60.250  13.333 -11.947  1.00 45.56           O  
ATOM   3162  C3'   A B   5      60.825  15.212 -10.681  1.00 45.56           C  
ATOM   3163  O3'   A B   5      60.806  16.624 -10.637  1.00 45.56           O  
ATOM   3164  C2'   A B   5      59.618  14.566 -10.027  1.00 45.56           C  
ATOM   3165  O2'   A B   5      58.429  15.268 -10.345  1.00 45.56           O  
ATOM   3166  C1'   A B   5      59.588  13.206 -10.711  1.00 45.56           C  
ATOM   3167  N9    A B   5      60.269  12.164  -9.922  1.00 45.56           N  
ATOM   3168  C8    A B   5      61.573  11.756 -10.001  1.00 45.56           C  
ATOM   3169  N7    A B   5      61.885  10.798  -9.173  1.00 45.56           N  
ATOM   3170  C5    A B   5      60.703  10.559  -8.506  1.00 45.56           C  
ATOM   3171  C6    A B   5      60.361   9.662  -7.498  1.00 45.56           C  
ATOM   3172  N6    A B   5      61.224   8.805  -6.975  1.00 45.56           N  
ATOM   3173  N1    A B   5      59.097   9.661  -7.037  1.00 45.56           N  
ATOM   3174  C2    A B   5      58.237  10.527  -7.574  1.00 45.56           C  
ATOM   3175  N3    A B   5      58.437  11.427  -8.530  1.00 45.56           N  
ATOM   3176  C4    A B   5      59.703  11.387  -8.955  1.00 45.56           C  
ATOM   3177  P     A B   6      62.118  17.429 -10.204  1.00 48.92           P  
ATOM   3178  OP1   A B   6      62.907  17.714 -11.430  1.00 48.92           O  
ATOM   3179  OP2   A B   6      62.750  16.704  -9.074  1.00 48.92           O  
ATOM   3180  O5'   A B   6      61.531  18.805  -9.655  1.00 48.92           O  
ATOM   3181  C5'   A B   6      60.881  18.872  -8.373  1.00 48.92           C  
ATOM   3182  C4'   A B   6      60.242  20.226  -8.176  1.00 48.92           C  
ATOM   3183  O4'   A B   6      61.219  21.141  -7.608  1.00 48.92           O  
ATOM   3184  C3'   A B   6      59.737  20.912  -9.444  1.00 48.92           C  
ATOM   3185  O3'   A B   6      58.396  20.531  -9.741  1.00 48.92           O  
ATOM   3186  C2'   A B   6      59.842  22.390  -9.084  1.00 48.92           C  
ATOM   3187  O2'   A B   6      58.732  22.887  -8.362  1.00 48.92           O  
ATOM   3188  C1'   A B   6      61.112  22.409  -8.234  1.00 48.92           C  
ATOM   3189  N9    A B   6      62.330  22.640  -9.010  1.00 48.92           N  
ATOM   3190  C8    A B   6      63.101  21.711  -9.663  1.00 48.92           C  
ATOM   3191  N7    A B   6      64.139  22.224 -10.277  1.00 48.92           N  
ATOM   3192  C5    A B   6      64.046  23.582 -10.010  1.00 48.92           C  
ATOM   3193  C6    A B   6      64.849  24.676 -10.378  1.00 48.92           C  
ATOM   3194  N6    A B   6      65.948  24.569 -11.127  1.00 48.92           N  
ATOM   3195  N1    A B   6      64.476  25.900  -9.947  1.00 48.92           N  
ATOM   3196  C2    A B   6      63.374  26.008  -9.195  1.00 48.92           C  
ATOM   3197  N3    A B   6      62.539  25.056  -8.783  1.00 48.92           N  
ATOM   3198  C4    A B   6      62.937  23.853  -9.230  1.00 48.92           C  
TER    3199        A B   6                                                      
MASTER      210    0    0   22    3    0    0    6 3197    2    0   33          
END                                                                             
