# Supplementary material for: Using structure prediction of negative sense RNA virus nucleoproteins to assess evolutionary relationships
Source: bioRxiv. 2024 May 22:2024.02.16.580771. Originally published 2024 Feb 17. Preprint. [Version 2] doi: 10.1101/2024.02.16.580771 (PMC10888975; doi:10.1101/2024.02.16.580771)
Supplement: Supplement 3 — Supplementary File 1: Initial Dataset NP PDBs (.pdb files) [file media-3.zip › Initial Dataset NP PDBs/4AQG.pdb]

HEADER    VIRAL PROTEIN                           17-APR-12   4AQG              
TITLE     X-RAY CRYSTALLOGRAPHIC STRUCTURE OF CRIMEAN-CONGO HAEMORRHAGIC FEVER  
TITLE    2 VIRUS NUCLEOPROTEIN                                                  
COMPND    MOL_ID: 1;                                                            
COMPND   2 MOLECULE: NUCLEOPROTEIN;                                             
COMPND   3 CHAIN: A;                                                            
COMPND   4 SYNONYM: NUCLEOCAPSID PROTEIN, PROTEIN N;                            
COMPND   5 ENGINEERED: YES                                                      
SOURCE    MOL_ID: 1;                                                            
SOURCE   2 ORGANISM_SCIENTIFIC: CRIMEAN-CONGO HEMORRHAGIC FEVER VIRUS;          
SOURCE   3 ORGANISM_TAXID: 11593;                                               
SOURCE   4 STRAIN: IBAR10200;                                                   
SOURCE   5 EXPRESSION_SYSTEM: ESCHERICHIA COLI;                                 
SOURCE   6 EXPRESSION_SYSTEM_TAXID: 469008;                                     
SOURCE   7 EXPRESSION_SYSTEM_STRAIN: BL21(DE3);                                 
SOURCE   8 EXPRESSION_SYSTEM_PLASMID: PGEX-6P1                                  
KEYWDS    VIRAL PROTEIN, NAIROVIRUS                                             
EXPDTA    X-RAY DIFFRACTION                                                     
AUTHOR    Y.WANG,S.DUTTA,H.KARLBERG,S.DEVIGNOT,F.WEBER,Q.HAO,Y.J.TAN,           
AUTHOR   2 A.MIRAZIMI,M.KOTAKA                                                  
REVDAT   2   31-OCT-12 4AQG    1       JRNL                                     
REVDAT   1   26-SEP-12 4AQG    0                                                
JRNL        AUTH   Y.WANG,S.DUTTA,H.KARLBERG,S.DEVIGNOT,F.WEBER,Q.HAO,Y.J.TAN,  
JRNL        AUTH 2 A.MIRAZIMI,M.KOTAKA                                          
JRNL        TITL   STRUCTURE OF CRIMEAN-CONGO HAEMORRAGHIC FEVER VIRUS          
JRNL        TITL 2 NUCLEOPROTEIN: SUPERHELICAL HOMO-OLIGOMERS AND THE ROLE OF   
JRNL        TITL 3 CASPASE-3 CLEAVAGE.                                          
JRNL        REF    J.VIROL.                      V.  86 12294 2012              
JRNL        REFN                   ISSN 0022-538X                               
JRNL        PMID   22951837                                                     
JRNL        DOI    10.1128/JVI.01627-12                                         
REMARK   2                                                                      
REMARK   2 RESOLUTION.    2.80 ANGSTROMS.                                       
REMARK   3                                                                      
REMARK   3 REFINEMENT.                                                          
REMARK   3   PROGRAM     : CNS 1.3                                              
REMARK   3   AUTHORS     : BRUNGER,ADAMS,CLORE,DELANO,GROS,GROSSE-              
REMARK   3               : KUNSTLEVE,JIANG,KUSZEWSKI,NILGES,PANNU,              
REMARK   3               : READ,RICE,SIMONSON,WARREN                            
REMARK   3                                                                      
REMARK   3  REFINEMENT TARGET : MAXIMUM LIKELIHOOD                              
REMARK   3                                                                      
REMARK   3  DATA USED IN REFINEMENT.                                            
REMARK   3   RESOLUTION RANGE HIGH (ANGSTROMS) : 2.80                           
REMARK   3   RESOLUTION RANGE LOW  (ANGSTROMS) : 27.52                          
REMARK   3   DATA CUTOFF            (SIGMA(F)) : 0.0                            
REMARK   3   DATA CUTOFF HIGH         (ABS(F)) : 1415624.30                     
REMARK   3   DATA CUTOFF LOW          (ABS(F)) : 0.000000                       
REMARK   3   COMPLETENESS (WORKING+TEST)   (%) : 99.5                           
REMARK   3   NUMBER OF REFLECTIONS             : 11196                          
REMARK   3                                                                      
REMARK   3  FIT TO DATA USED IN REFINEMENT.                                     
REMARK   3   CROSS-VALIDATION METHOD          : THROUGHOUT                      
REMARK   3   FREE R VALUE TEST SET SELECTION  : RANDOM                          
REMARK   3   R VALUE            (WORKING SET) : 0.199                           
REMARK   3   FREE R VALUE                     : 0.244                           
REMARK   3   FREE R VALUE TEST SET SIZE   (%) : 4.8                             
REMARK   3   FREE R VALUE TEST SET COUNT      : 533                             
REMARK   3   ESTIMATED ERROR OF FREE R VALUE  : 0.011                           
REMARK   3                                                                      
REMARK   3  FIT IN THE HIGHEST RESOLUTION BIN.                                  
REMARK   3   TOTAL NUMBER OF BINS USED           : 6                            
REMARK   3   BIN RESOLUTION RANGE HIGH       (A) : 2.80                         
REMARK   3   BIN RESOLUTION RANGE LOW        (A) : 2.98                         
REMARK   3   BIN COMPLETENESS (WORKING+TEST) (%) : 97.5                         
REMARK   3   REFLECTIONS IN BIN    (WORKING SET) : 1678                         
REMARK   3   BIN R VALUE           (WORKING SET) : 0.285                        
REMARK   3   BIN FREE R VALUE                    : 0.362                        
REMARK   3   BIN FREE R VALUE TEST SET SIZE  (%) : 5.5                          
REMARK   3   BIN FREE R VALUE TEST SET COUNT     : 97                           
REMARK   3   ESTIMATED ERROR OF BIN FREE R VALUE : 0.037                        
REMARK   3                                                                      
REMARK   3  NUMBER OF NON-HYDROGEN ATOMS USED IN REFINEMENT.                    
REMARK   3   PROTEIN ATOMS            : 3659                                    
REMARK   3   NUCLEIC ACID ATOMS       : 0                                       
REMARK   3   HETEROGEN ATOMS          : 5                                       
REMARK   3   SOLVENT ATOMS            : 42                                      
REMARK   3                                                                      
REMARK   3  B VALUES.                                                           
REMARK   3   FROM WILSON PLOT           (A**2) : 54.7                           
REMARK   3   MEAN B VALUE      (OVERALL, A**2) : 71.7                           
REMARK   3   OVERALL ANISOTROPIC B VALUE.                                       
REMARK   3    B11 (A**2) : 10.61                                                
REMARK   3    B22 (A**2) : 13.69                                                
REMARK   3    B33 (A**2) : -24.29                                               
REMARK   3    B12 (A**2) : 0.00                                                 
REMARK   3    B13 (A**2) : 0.00                                                 
REMARK   3    B23 (A**2) : 0.00                                                 
REMARK   3                                                                      
REMARK   3  ESTIMATED COORDINATE ERROR.                                         
REMARK   3   ESD FROM LUZZATI PLOT        (A) : 0.30                            
REMARK   3   ESD FROM SIGMAA              (A) : 0.44                            
REMARK   3   LOW RESOLUTION CUTOFF        (A) : 5.00                            
REMARK   3                                                                      
REMARK   3  CROSS-VALIDATED ESTIMATED COORDINATE ERROR.                         
REMARK   3   ESD FROM C-V LUZZATI PLOT    (A) : 0.42                            
REMARK   3   ESD FROM C-V SIGMAA          (A) : 0.51                            
REMARK   3                                                                      
REMARK   3  RMS DEVIATIONS FROM IDEAL VALUES.                                   
REMARK   3   BOND LENGTHS                 (A) : 0.009                           
REMARK   3   BOND ANGLES            (DEGREES) : 1.4                             
REMARK   3   DIHEDRAL ANGLES        (DEGREES) : 22.5                            
REMARK   3   IMPROPER ANGLES        (DEGREES) : 0.86                            
REMARK   3                                                                      
REMARK   3  ISOTROPIC THERMAL MODEL : RESTRAINED                                
REMARK   3                                                                      
REMARK   3  ISOTROPIC THERMAL FACTOR RESTRAINTS.    RMS    SIGMA                
REMARK   3   MAIN-CHAIN BOND              (A**2) :  NULL ;  NULL                
REMARK   3   MAIN-CHAIN ANGLE             (A**2) :  NULL ;  NULL                
REMARK   3   SIDE-CHAIN BOND              (A**2) :  NULL ;  NULL                
REMARK   3   SIDE-CHAIN ANGLE             (A**2) :  NULL ;  NULL                
REMARK   3                                                                      
REMARK   3  BULK SOLVENT MODELING.                                              
REMARK   3   METHOD USED : FLAT MODEL                                           
REMARK   3   KSOL        : 0.32                                                 
REMARK   3   BSOL        : 53.1472                                              
REMARK   3                                                                      
REMARK   3  NCS MODEL : NONE                                                    
REMARK   3                                                                      
REMARK   3  NCS RESTRAINTS.                         RMS   SIGMA/WEIGHT          
REMARK   3   GROUP  1  POSITIONAL            (A) :  NULL ;  NULL                
REMARK   3   GROUP  1  B-FACTOR           (A**2) :  NULL ;  NULL                
REMARK   3                                                                      
REMARK   3  PARAMETER FILE  1  : PROTEIN_REP.PARAM                              
REMARK   3  PARAMETER FILE  2  : DNA-RNA_REP.PARAM                              
REMARK   3  PARAMETER FILE  3  : WATER_REP.PARAM                                
REMARK   3  PARAMETER FILE  4  : ION.PARAM                                      
REMARK   3  PARAMETER FILE  5  : CARBOHYDRATE.PARAM                             
REMARK   3  PARAMETER FILE  6  : NULL                                           
REMARK   3  TOPOLOGY FILE  1   : PROTEIN.TOP                                    
REMARK   3  TOPOLOGY FILE  2   : DNA-RNA.TOP                                    
REMARK   3  TOPOLOGY FILE  3   : WATER.TOP                                      
REMARK   3  TOPOLOGY FILE  4   : ION.TOP                                        
REMARK   3  TOPOLOGY FILE  5   : CARBOHYDRATE.TOP                               
REMARK   3  TOPOLOGY FILE  6   : NULL                                           
REMARK   3                                                                      
REMARK   3  OTHER REFINEMENT REMARKS: BULK SOLVENT MODEL USED                   
REMARK   4                                                                      
REMARK   4 4AQG COMPLIES WITH FORMAT V. 3.30, 13-JUL-11                         
REMARK 100                                                                      
REMARK 100 THIS ENTRY HAS BEEN PROCESSED BY PDBE ON 17-APR-12.                  
REMARK 100 THE PDBE ID CODE IS EBI-52063.                                       
REMARK 200                                                                      
REMARK 200 EXPERIMENTAL DETAILS                                                 
REMARK 200  EXPERIMENT TYPE                : X-RAY DIFFRACTION                  
REMARK 200  DATE OF DATA COLLECTION        : 11-MAR-12                          
REMARK 200  TEMPERATURE           (KELVIN) : 100                                
REMARK 200  PH                             : 6.5                                
REMARK 200  NUMBER OF CRYSTALS USED        : 1                                  
REMARK 200                                                                      
REMARK 200  SYNCHROTRON              (Y/N) : Y                                  
REMARK 200  RADIATION SOURCE               : NSRRC                              
REMARK 200  BEAMLINE                       : BL13B1                             
REMARK 200  X-RAY GENERATOR MODEL          : NULL                               
REMARK 200  MONOCHROMATIC OR LAUE    (M/L) : M                                  
REMARK 200  WAVELENGTH OR RANGE        (A) : 1                                  
REMARK 200  MONOCHROMATOR                  : NULL                               
REMARK 200  OPTICS                         : NULL                               
REMARK 200                                                                      
REMARK 200  DETECTOR TYPE                  : CCD (QUANTUM 315)                  
REMARK 200  DETECTOR MANUFACTURER          : ADSC                               
REMARK 200  INTENSITY-INTEGRATION SOFTWARE : HKL2000                            
REMARK 200  DATA SCALING SOFTWARE          : HKL2000                            
REMARK 200                                                                      
REMARK 200  NUMBER OF UNIQUE REFLECTIONS   : 11246                              
REMARK 200  RESOLUTION RANGE HIGH      (A) : 2.80                               
REMARK 200  RESOLUTION RANGE LOW       (A) : 30.00                              
REMARK 200  REJECTION CRITERIA  (SIGMA(I)) : -1.0                               
REMARK 200                                                                      
REMARK 200 OVERALL.                                                             
REMARK 200  COMPLETENESS FOR RANGE     (%) : 99.7                               
REMARK 200  DATA REDUNDANCY                : 12.9                               
REMARK 200  R MERGE                    (I) : 0.13                               
REMARK 200  R SYM                      (I) : NULL                               
REMARK 200  <I/SIGMA(I)> FOR THE DATA SET  : 17.00                              
REMARK 200                                                                      
REMARK 200 IN THE HIGHEST RESOLUTION SHELL.                                     
REMARK 200  HIGHEST RESOLUTION SHELL, RANGE HIGH (A) : 2.80                     
REMARK 200  HIGHEST RESOLUTION SHELL, RANGE LOW  (A) : 2.90                     
REMARK 200  COMPLETENESS FOR SHELL     (%) : 96.8                               
REMARK 200  DATA REDUNDANCY IN SHELL       : 7.9                                
REMARK 200  R MERGE FOR SHELL          (I) : 0.78                               
REMARK 200  R SYM FOR SHELL            (I) : NULL                               
REMARK 200  <I/SIGMA(I)> FOR SHELL         : 1.40                               
REMARK 200                                                                      
REMARK 200 DIFFRACTION PROTOCOL: SINGLE WAVELENGTH                              
REMARK 200 METHOD USED TO DETERMINE THE STRUCTURE: MOLECULAR REPLACEMENT        
REMARK 200 SOFTWARE USED: PHASER                                                
REMARK 200 STARTING MODEL: NONE                                                 
REMARK 200                                                                      
REMARK 200 REMARK: NONE                                                         
REMARK 280                                                                      
REMARK 280 CRYSTAL                                                              
REMARK 280 SOLVENT CONTENT, VS   (%): 41.28                                     
REMARK 280 MATTHEWS COEFFICIENT, VM (ANGSTROMS**3/DA): 2.09                     
REMARK 280                                                                      
REMARK 280 CRYSTALLIZATION CONDITIONS: 12% (V/V) PEG 500, 0.1 M MES, PH 6.5     
REMARK 290                                                                      
REMARK 290 CRYSTALLOGRAPHIC SYMMETRY                                            
REMARK 290 SYMMETRY OPERATORS FOR SPACE GROUP: P 21 21 21                       
REMARK 290                                                                      
REMARK 290      SYMOP   SYMMETRY                                                
REMARK 290     NNNMMM   OPERATOR                                                
REMARK 290       1555   X,Y,Z                                                   
REMARK 290       2555   -X+1/2,-Y,Z+1/2                                         
REMARK 290       3555   -X,Y+1/2,-Z+1/2                                         
REMARK 290       4555   X+1/2,-Y+1/2,-Z                                         
REMARK 290                                                                      
REMARK 290     WHERE NNN -> OPERATOR NUMBER                                     
REMARK 290           MMM -> TRANSLATION VECTOR                                  
REMARK 290                                                                      
REMARK 290 CRYSTALLOGRAPHIC SYMMETRY TRANSFORMATIONS                            
REMARK 290 THE FOLLOWING TRANSFORMATIONS OPERATE ON THE ATOM/HETATM             
REMARK 290 RECORDS IN THIS ENTRY TO PRODUCE CRYSTALLOGRAPHICALLY                
REMARK 290 RELATED MOLECULES.                                                   
REMARK 290   SMTRY1   1  1.000000  0.000000  0.000000        0.00000            
REMARK 290   SMTRY2   1  0.000000  1.000000  0.000000        0.00000            
REMARK 290   SMTRY3   1  0.000000  0.000000  1.000000        0.00000            
REMARK 290   SMTRY1   2 -1.000000  0.000000  0.000000       26.39200            
REMARK 290   SMTRY2   2  0.000000 -1.000000  0.000000        0.00000            
REMARK 290   SMTRY3   2  0.000000  0.000000  1.000000       63.85950            
REMARK 290   SMTRY1   3 -1.000000  0.000000  0.000000        0.00000            
REMARK 290   SMTRY2   3  0.000000  1.000000  0.000000       32.25150            
REMARK 290   SMTRY3   3  0.000000  0.000000 -1.000000       63.85950            
REMARK 290   SMTRY1   4  1.000000  0.000000  0.000000       26.39200            
REMARK 290   SMTRY2   4  0.000000 -1.000000  0.000000       32.25150            
REMARK 290   SMTRY3   4  0.000000  0.000000 -1.000000        0.00000            
REMARK 290                                                                      
REMARK 290 REMARK: NULL                                                         
REMARK 300                                                                      
REMARK 300 BIOMOLECULE: 1                                                       
REMARK 300 SEE REMARK 350 FOR THE AUTHOR PROVIDED AND/OR PROGRAM                
REMARK 300 GENERATED ASSEMBLY INFORMATION FOR THE STRUCTURE IN                  
REMARK 300 THIS ENTRY. THE REMARK MAY ALSO PROVIDE INFORMATION ON               
REMARK 300 BURIED SURFACE AREA.                                                 
REMARK 350                                                                      
REMARK 350 COORDINATES FOR A COMPLETE MULTIMER REPRESENTING THE KNOWN           
REMARK 350 BIOLOGICALLY SIGNIFICANT OLIGOMERIZATION STATE OF THE                
REMARK 350 MOLECULE CAN BE GENERATED BY APPLYING BIOMT TRANSFORMATIONS          
REMARK 350 GIVEN BELOW.  BOTH NON-CRYSTALLOGRAPHIC AND                          
REMARK 350 CRYSTALLOGRAPHIC OPERATIONS ARE GIVEN.                               
REMARK 350                                                                      
REMARK 350 BIOMOLECULE: 1                                                       
REMARK 350 SOFTWARE DETERMINED QUATERNARY STRUCTURE: MONOMERIC                  
REMARK 350 SOFTWARE USED: PISA                                                  
REMARK 350 APPLY THE FOLLOWING TO CHAINS: A                                     
REMARK 350   BIOMT1   1  1.000000  0.000000  0.000000        0.00000            
REMARK 350   BIOMT2   1  0.000000  1.000000  0.000000        0.00000            
REMARK 350   BIOMT3   1  0.000000  0.000000  1.000000        0.00000            
REMARK 465                                                                      
REMARK 465 MISSING RESIDUES                                                     
REMARK 465 THE FOLLOWING RESIDUES WERE NOT LOCATED IN THE                       
REMARK 465 EXPERIMENT. (M=MODEL NUMBER; RES=RESIDUE NAME; C=CHAIN               
REMARK 465 IDENTIFIER; SSSEQ=SEQUENCE NUMBER; I=INSERTION CODE.)                
REMARK 465                                                                      
REMARK 465   M RES C SSSEQI                                                     
REMARK 465     ARG A   183                                                      
REMARK 465     GLY A   184                                                      
REMARK 465     GLY A   185                                                      
REMARK 465     ASP A   186                                                      
REMARK 465     GLU A   187                                                      
REMARK 465     ASN A   188                                                      
REMARK 465     PRO A   189                                                      
REMARK 465     ARG A   190                                                      
REMARK 465     GLY A   191                                                      
REMARK 465     PRO A   192                                                      
REMARK 465     VAL A   193                                                      
REMARK 465     ASN A   475                                                      
REMARK 465     ALA A   476                                                      
REMARK 465     THR A   477                                                      
REMARK 465     SER A   478                                                      
REMARK 465     ALA A   479                                                      
REMARK 465     ASN A   480                                                      
REMARK 465     ILE A   481                                                      
REMARK 465     ILE A   482                                                      
REMARK 470                                                                      
REMARK 470 MISSING ATOM                                                         
REMARK 470 THE FOLLOWING RESIDUES HAVE MISSING ATOMS (M=MODEL NUMBER;           
REMARK 470 RES=RESIDUE NAME; C=CHAIN IDENTIFIER; SSEQ=SEQUENCE NUMBER;          
REMARK 470 I=INSERTION CODE):                                                   
REMARK 470   M RES CSSEQI  ATOMS                                                
REMARK 470     GLY A 474    CA   C    O                                         
REMARK 500                                                                      
REMARK 500 GEOMETRY AND STEREOCHEMISTRY                                         
REMARK 500 SUBTOPIC: CLOSE CONTACTS IN SAME ASYMMETRIC UNIT                     
REMARK 500                                                                      
REMARK 500 THE FOLLOWING ATOMS ARE IN CLOSE CONTACT.                            
REMARK 500                                                                      
REMARK 500  ATM1  RES C  SSEQI   ATM2  RES C  SSEQI           DISTANCE          
REMARK 500   O    ASP A    28     NH1  ARG A   417              2.07            
REMARK 500   OD1  ASN A   221     ND2  ASN A   279              2.16            
REMARK 500   O    PHE A   332     OG   SER A   407              2.18            
REMARK 500                                                                      
REMARK 500 REMARK: NULL                                                         
REMARK 500                                                                      
REMARK 500 GEOMETRY AND STEREOCHEMISTRY                                         
REMARK 500 SUBTOPIC: TORSION ANGLES                                             
REMARK 500                                                                      
REMARK 500 TORSION ANGLES OUTSIDE THE EXPECTED RAMACHANDRAN REGIONS:            
REMARK 500 (M=MODEL NUMBER; RES=RESIDUE NAME; C=CHAIN IDENTIFIER;               
REMARK 500 SSEQ=SEQUENCE NUMBER; I=INSERTION CODE).                             
REMARK 500                                                                      
REMARK 500 STANDARD TABLE:                                                      
REMARK 500 FORMAT:(10X,I3,1X,A3,1X,A1,I4,A1,4X,F7.2,3X,F7.2)                    
REMARK 500                                                                      
REMARK 500 EXPECTED VALUES: GJ KLEYWEGT AND TA JONES (1996). PHI/PSI-           
REMARK 500 CHOLOGY: RAMACHANDRAN REVISITED. STRUCTURE 4, 1395 - 1400            
REMARK 500                                                                      
REMARK 500  M RES CSSEQI        PSI       PHI                                   
REMARK 500    MET A   1       36.31    -99.23                                   
REMARK 500    ILE A   5       74.06   -119.76                                   
REMARK 500    ASP A  28       27.03   -141.95                                   
REMARK 500    SER A 105      -74.18    -42.48                                   
REMARK 500    ASN A 150      140.64    -34.43                                   
REMARK 500    GLU A 161      -43.54    -27.50                                   
REMARK 500    LYS A 222      125.35    -37.75                                   
REMARK 500    PRO A 338       97.98    -58.53                                   
REMARK 500    GLN A 370     -158.72    -87.42                                   
REMARK 500    THR A 410      -68.49    -15.37                                   
REMARK 500    LYS A 411       14.87    -69.84                                   
REMARK 500    ASN A 423       32.80     74.51                                   
REMARK 500    ASN A 424       61.77     38.85                                   
REMARK 500                                                                      
REMARK 500 REMARK: NULL                                                         
REMARK 800                                                                      
REMARK 800 SITE                                                                 
REMARK 800 SITE_IDENTIFIER: AC1                                                 
REMARK 800 EVIDENCE_CODE: SOFTWARE                                              
REMARK 800 SITE_DESCRIPTION: BINDING SITE FOR RESIDUE SO4 A1474                 
REMARK 900                                                                      
REMARK 900 RELATED ENTRIES                                                      
REMARK 900 RELATED ID: 4AQF   RELATED DB: PDB                                   
REMARK 900  X-RAY CRYSTALLOGRAPHIC STRUCTURE OF CRIMEAN-CONGO                   
REMARK 900  HAEMORRHAGIC FEVER VIRUS NUCLEOPROTEIN                              
DBREF  4AQG A    1   482  UNP    P89522   NCAP_CCHFI       1    482             
SEQADV 4AQG ALA A    0  UNP  P89522              EXPRESSION TAG                 
SEQADV 4AQG ILE A   40  UNP  P89522    VAL    40 CONFLICT                       
SEQRES   1 A  483  ALA MET GLU ASN LYS ILE GLU VAL ASN ASN LYS ASP GLU          
SEQRES   2 A  483  MET ASN ARG TRP PHE GLU GLU PHE LYS LYS GLY ASN GLY          
SEQRES   3 A  483  LEU VAL ASP THR PHE THR ASN SER TYR SER PHE CYS GLU          
SEQRES   4 A  483  SER ILE PRO ASN LEU ASP ARG PHE VAL PHE GLN MET ALA          
SEQRES   5 A  483  SER ALA THR ASP ASP ALA GLN LYS ASP SER ILE TYR ALA          
SEQRES   6 A  483  SER ALA LEU VAL GLU ALA THR LYS PHE CYS ALA PRO ILE          
SEQRES   7 A  483  TYR GLU CYS ALA TRP VAL SER SER THR GLY ILE VAL LYS          
SEQRES   8 A  483  LYS GLY LEU GLU TRP PHE GLU LYS ASN ALA GLY THR ILE          
SEQRES   9 A  483  LYS SER TRP ASP GLU SER TYR THR GLU LEU LYS VAL ASP          
SEQRES  10 A  483  VAL PRO LYS ILE GLU GLN LEU THR GLY TYR GLN GLN ALA          
SEQRES  11 A  483  ALA LEU LYS TRP ARG LYS ASP ILE GLY PHE ARG VAL ASN          
SEQRES  12 A  483  ALA ASN THR ALA ALA LEU SER ASN LYS VAL LEU ALA GLU          
SEQRES  13 A  483  TYR LYS VAL PRO GLY GLU ILE VAL MET SER VAL LYS GLU          
SEQRES  14 A  483  MET LEU SER ASP MET ILE ARG ARG ARG ASN LEU ILE LEU          
SEQRES  15 A  483  ASN ARG GLY GLY ASP GLU ASN PRO ARG GLY PRO VAL SER          
SEQRES  16 A  483  HIS GLU HIS VAL ASP TRP CYS ARG GLU PHE VAL LYS GLY          
SEQRES  17 A  483  LYS TYR ILE MET ALA PHE ASN PRO PRO TRP GLY ASP ILE          
SEQRES  18 A  483  ASN LYS SER GLY ARG SER GLY ILE ALA LEU VAL ALA THR          
SEQRES  19 A  483  GLY LEU ALA LYS LEU ALA GLU THR GLU GLY LYS GLY ILE          
SEQRES  20 A  483  PHE ASP GLU ALA LYS LYS THR VAL GLU ALA LEU ASN GLY          
SEQRES  21 A  483  TYR LEU ASP LYS HIS LYS ASP GLU VAL ASP ARG ALA SER          
SEQRES  22 A  483  ALA ASP SER MET ILE THR ASN LEU LEU LYS HIS ILE ALA          
SEQRES  23 A  483  LYS ALA GLN GLU LEU TYR LYS ASN SER SER ALA LEU ARG          
SEQRES  24 A  483  ALA GLN SER ALA GLN ILE ASP THR ALA PHE SER SER TYR          
SEQRES  25 A  483  TYR TRP LEU TYR LYS ALA GLY VAL THR PRO GLU THR PHE          
SEQRES  26 A  483  PRO THR VAL SER GLN PHE LEU PHE GLU LEU GLY LYS GLN          
SEQRES  27 A  483  PRO ARG GLY THR LYS LYS MET LYS LYS ALA LEU LEU SER          
SEQRES  28 A  483  THR PRO MET LYS TRP GLY LYS LYS LEU TYR GLU LEU PHE          
SEQRES  29 A  483  ALA ASP ASP SER PHE GLN GLN ASN ARG ILE TYR MET HIS          
SEQRES  30 A  483  PRO ALA VAL LEU THR ALA GLY ARG ILE SER GLU MET GLY          
SEQRES  31 A  483  VAL CYS PHE GLY THR ILE PRO VAL ALA ASN PRO ASP ASP          
SEQRES  32 A  483  ALA ALA GLN GLY SER GLY HIS THR LYS SER ILE LEU ASN          
SEQRES  33 A  483  LEU ARG THR ASN THR GLU THR ASN ASN PRO CYS ALA LYS          
SEQRES  34 A  483  THR ILE VAL LYS LEU PHE GLU VAL GLN LYS THR GLY PHE          
SEQRES  35 A  483  ASN ILE GLN ASP MET ASP ILE VAL ALA SER GLU HIS LEU          
SEQRES  36 A  483  LEU HIS GLN SER LEU VAL GLY LYS GLN SER PRO PHE GLN          
SEQRES  37 A  483  ASN ALA TYR ASN VAL LYS GLY ASN ALA THR SER ALA ASN          
SEQRES  38 A  483  ILE ILE                                                      
HET    SO4  A1474       5                                                       
HETNAM     SO4 SULFATE ION                                                      
FORMUL   2  SO4    O4 S 2-                                                      
FORMUL   3  HOH   *42(H2 O)                                                     
HELIX    1   1 ASN A    9  LYS A   22  1                                  14    
HELIX    2   2 LEU A   43  ALA A   51  1                                   9    
HELIX    3   3 ASP A   55  LYS A   72  1                                  18    
HELIX    4   4 PRO A   76  SER A   84  1                                   9    
HELIX    5   5 SER A   85  LYS A   98  1                                  14    
HELIX    6   6 ILE A  103  SER A  109  1                                   7    
HELIX    7   7 SER A  109  LYS A  114  1                                   6    
HELIX    8   8 LYS A  119  GLY A  138  1                                  20    
HELIX    9   9 ASN A  142  ALA A  146  5                                   5    
HELIX   10  10 PRO A  159  GLU A  161  5                                   3    
HELIX   11  11 ILE A  162  ASN A  182  1                                  21    
HELIX   12  12 HIS A  195  VAL A  205  1                                  11    
HELIX   13  13 LYS A  208  ASN A  214  5                                   7    
HELIX   14  14 ALA A  229  GLY A  243  1                                  15    
HELIX   15  15 LYS A  244  HIS A  264  1                                  21    
HELIX   16  16 ASP A  269  SER A  301  1                                  33    
HELIX   17  17 ASP A  305  ALA A  317  1                                  13    
HELIX   18  18 THR A  323  GLN A  337  1                                  15    
HELIX   19  19 GLY A  340  THR A  351  1                                  12    
HELIX   20  20 LYS A  354  GLU A  361  1                                   8    
HELIX   21  21 ASN A  371  MET A  375  5                                   5    
HELIX   22  22 ARG A  384  GLY A  393  1                                  10    
HELIX   23  23 ASN A  399  GLN A  405  5                                   7    
HELIX   24  24 HIS A  409  ASN A  415  5                                   7    
HELIX   25  25 ASN A  419  ASN A  423  5                                   5    
HELIX   26  26 ASN A  424  THR A  439  1                                  16    
HELIX   27  27 VAL A  449  GLY A  461  1                                  13    
SITE     1 AC1  4 ILE A 304  LYS A 411  HIS A 453  GLN A 457                    
CRYST1   52.784   64.503  127.719  90.00  90.00  90.00 P 21 21 21    4          
ORIGX1      1.000000  0.000000  0.000000        0.00000                         
ORIGX2      0.000000  1.000000  0.000000        0.00000                         
ORIGX3      0.000000  0.000000  1.000000        0.00000                         
SCALE1      0.018945  0.000000  0.000000        0.00000                         
SCALE2      0.000000  0.015503  0.000000        0.00000                         
SCALE3      0.000000  0.000000  0.007830        0.00000                         
ATOM      1  N   ALA A   0      10.079 -29.189   2.917  1.00 65.35           N  
ATOM      2  CA  ALA A   0      10.474 -29.759   4.246  1.00 82.61           C  
ATOM      3  C   ALA A   0       9.485 -29.328   5.324  1.00 89.15           C  
ATOM      4  O   ALA A   0       8.841 -28.279   5.201  1.00 86.96           O  
ATOM      5  CB  ALA A   0      11.905 -29.318   4.629  1.00 76.38           C  
ATOM      6  N   MET A   1       9.382 -30.137   6.381  1.00 88.15           N  
ATOM      7  CA  MET A   1       8.453 -29.885   7.488  1.00 83.92           C  
ATOM      8  C   MET A   1       9.035 -29.242   8.736  1.00 80.06           C  
ATOM      9  O   MET A   1       8.612 -29.569   9.843  1.00 87.30           O  
ATOM     10  CB  MET A   1       7.770 -31.187   7.916  1.00 81.17           C  
ATOM     11  CG  MET A   1       6.446 -31.488   7.232  1.00 91.72           C  
ATOM     12  SD  MET A   1       5.127 -30.287   7.582  1.00 76.96           S  
ATOM     13  CE  MET A   1       4.635 -29.884   5.906  1.00 55.85           C  
ATOM     14  N   GLU A   2       9.986 -28.331   8.580  1.00 75.72           N  
ATOM     15  CA  GLU A   2      10.586 -27.671   9.739  1.00 68.17           C  
ATOM     16  C   GLU A   2       9.854 -26.373  10.046  1.00 64.22           C  
ATOM     17  O   GLU A   2       9.167 -25.835   9.176  1.00 71.70           O  
ATOM     18  CB  GLU A   2      12.067 -27.391   9.462  1.00 84.06           C  
ATOM     19  CG  GLU A   2      12.957 -28.620   9.637  1.00106.29           C  
ATOM     20  CD  GLU A   2      14.313 -28.486   8.967  1.00102.32           C  
ATOM     21  OE1 GLU A   2      14.928 -27.401   9.071  1.00105.91           O  
ATOM     22  OE2 GLU A   2      14.769 -29.476   8.348  1.00 90.55           O  
ATOM     23  N   ASN A   3       9.970 -25.872  11.274  1.00 60.66           N  
ATOM     24  CA  ASN A   3       9.302 -24.617  11.607  1.00 53.83           C  
ATOM     25  C   ASN A   3      10.034 -23.517  10.850  1.00 56.56           C  
ATOM     26  O   ASN A   3      11.153 -23.160  11.212  1.00 57.47           O  
ATOM     27  CB  ASN A   3       9.363 -24.344  13.105  1.00 43.25           C  
ATOM     28  CG  ASN A   3       8.461 -23.189  13.527  1.00 54.45           C  
ATOM     29  OD1 ASN A   3       8.192 -22.272  12.739  1.00 43.74           O  
ATOM     30  ND2 ASN A   3       8.001 -23.220  14.780  1.00 40.57           N  
ATOM     31  N   LYS A   4       9.409 -22.994   9.792  1.00 60.08           N  
ATOM     32  CA  LYS A   4      10.027 -21.960   8.965  1.00 56.70           C  
ATOM     33  C   LYS A   4       9.933 -20.539   9.512  1.00 59.42           C  
ATOM     34  O   LYS A   4      10.136 -19.565   8.784  1.00 61.18           O  
ATOM     35  CB  LYS A   4       9.482 -22.018   7.525  1.00 55.07           C  
ATOM     36  CG  LYS A   4      10.219 -23.035   6.635  1.00 48.11           C  
ATOM     37  CD  LYS A   4       9.825 -22.961   5.147  1.00 84.23           C  
ATOM     38  CE  LYS A   4      10.601 -21.886   4.359  1.00 96.45           C  
ATOM     39  NZ  LYS A   4      10.369 -21.911   2.863  1.00 69.99           N  
ATOM     40  N   ILE A   5       9.634 -20.422  10.800  1.00 56.90           N  
ATOM     41  CA  ILE A   5       9.555 -19.119  11.449  1.00 57.35           C  
ATOM     42  C   ILE A   5      10.588 -19.097  12.569  1.00 60.82           C  
ATOM     43  O   ILE A   5      10.244 -19.205  13.747  1.00 60.45           O  
ATOM     44  CB  ILE A   5       8.167 -18.874  12.055  1.00 66.10           C  
ATOM     45  CG1 ILE A   5       7.118 -18.868  10.949  1.00 59.16           C  
ATOM     46  CG2 ILE A   5       8.145 -17.551  12.811  1.00 55.45           C  
ATOM     47  CD1 ILE A   5       5.710 -18.696  11.465  1.00 74.14           C  
ATOM     48  N   GLU A   6      11.860 -18.983  12.195  1.00 68.42           N  
ATOM     49  CA  GLU A   6      12.949 -18.950  13.170  1.00 71.05           C  
ATOM     50  C   GLU A   6      13.126 -17.540  13.735  1.00 70.92           C  
ATOM     51  O   GLU A   6      13.876 -16.730  13.187  1.00 69.63           O  
ATOM     52  CB  GLU A   6      14.265 -19.418  12.530  1.00 79.20           C  
ATOM     53  CG  GLU A   6      14.223 -19.699  11.019  1.00 94.66           C  
ATOM     54  CD  GLU A   6      13.752 -21.106  10.659  1.00100.56           C  
ATOM     55  OE1 GLU A   6      13.283 -21.839  11.555  1.00108.06           O  
ATOM     56  OE2 GLU A   6      13.854 -21.476   9.467  1.00 93.42           O  
ATOM     57  N   VAL A   7      12.430 -17.264  14.836  1.00 69.27           N  
ATOM     58  CA  VAL A   7      12.458 -15.961  15.497  1.00 65.41           C  
ATOM     59  C   VAL A   7      12.618 -16.167  17.014  1.00 73.90           C  
ATOM     60  O   VAL A   7      11.974 -17.047  17.600  1.00 76.68           O  
ATOM     61  CB  VAL A   7      11.136 -15.185  15.196  1.00 54.33           C  
ATOM     62  CG1 VAL A   7      11.092 -13.893  15.959  1.00 51.44           C  
ATOM     63  CG2 VAL A   7      11.029 -14.891  13.717  1.00 32.91           C  
ATOM     64  N   ASN A   8      13.473 -15.366  17.651  1.00 75.39           N  
ATOM     65  CA  ASN A   8      13.685 -15.510  19.091  1.00 73.86           C  
ATOM     66  C   ASN A   8      13.481 -14.253  19.925  1.00 73.47           C  
ATOM     67  O   ASN A   8      13.382 -14.331  21.147  1.00 73.75           O  
ATOM     68  CB  ASN A   8      15.071 -16.084  19.359  1.00 68.90           C  
ATOM     69  CG  ASN A   8      15.316 -17.360  18.592  1.00 81.32           C  
ATOM     70  OD1 ASN A   8      15.582 -17.329  17.392  1.00 87.46           O  
ATOM     71  ND2 ASN A   8      15.207 -18.494  19.274  1.00 70.50           N  
ATOM     72  N   ASN A   9      13.418 -13.098  19.275  1.00 74.07           N  
ATOM     73  CA  ASN A   9      13.194 -11.844  19.980  1.00 81.52           C  
ATOM     74  C   ASN A   9      12.404 -10.892  19.089  1.00 83.59           C  
ATOM     75  O   ASN A   9      12.365 -11.072  17.873  1.00 75.35           O  
ATOM     76  CB  ASN A   9      14.526 -11.217  20.409  1.00 90.52           C  
ATOM     77  CG  ASN A   9      15.565 -11.238  19.311  1.00 86.26           C  
ATOM     78  OD1 ASN A   9      15.346 -10.705  18.225  1.00 91.83           O  
ATOM     79  ND2 ASN A   9      16.709 -11.850  19.592  1.00 79.87           N  
ATOM     80  N   LYS A  10      11.782  -9.882  19.696  1.00 85.53           N  
ATOM     81  CA  LYS A  10      10.956  -8.926  18.962  1.00 83.45           C  
ATOM     82  C   LYS A  10      11.549  -8.362  17.676  1.00 86.90           C  
ATOM     83  O   LYS A  10      10.830  -8.198  16.687  1.00 84.68           O  
ATOM     84  CB  LYS A  10      10.530  -7.765  19.867  1.00 80.49           C  
ATOM     85  CG  LYS A  10       9.537  -6.825  19.186  1.00 79.56           C  
ATOM     86  CD  LYS A  10       8.977  -5.781  20.129  1.00 73.00           C  
ATOM     87  CE  LYS A  10       7.990  -4.871  19.405  1.00 77.25           C  
ATOM     88  NZ  LYS A  10       6.804  -5.606  18.877  1.00 75.12           N  
ATOM     89  N   ASP A  11      12.843  -8.056  17.669  1.00 89.43           N  
ATOM     90  CA  ASP A  11      13.432  -7.512  16.451  1.00 90.21           C  
ATOM     91  C   ASP A  11      13.638  -8.627  15.433  1.00 80.82           C  
ATOM     92  O   ASP A  11      13.533  -8.400  14.225  1.00 83.94           O  
ATOM     93  CB  ASP A  11      14.758  -6.794  16.738  1.00 99.98           C  
ATOM     94  CG  ASP A  11      15.088  -5.739  15.679  1.00106.77           C  
ATOM     95  OD1 ASP A  11      14.352  -5.653  14.672  1.00108.47           O  
ATOM     96  OD2 ASP A  11      16.078  -4.995  15.849  1.00 97.74           O  
ATOM     97  N   GLU A  12      13.923  -9.832  15.919  1.00 67.00           N  
ATOM     98  CA  GLU A  12      14.107 -10.972  15.029  1.00 65.91           C  
ATOM     99  C   GLU A  12      12.718 -11.275  14.455  1.00 73.08           C  
ATOM    100  O   GLU A  12      12.592 -11.870  13.385  1.00 77.79           O  
ATOM    101  CB  GLU A  12      14.661 -12.174  15.813  1.00 64.26           C  
ATOM    102  CG  GLU A  12      15.467 -13.190  14.989  1.00 66.83           C  
ATOM    103  CD  GLU A  12      16.546 -13.916  15.813  1.00 70.73           C  
ATOM    104  OE1 GLU A  12      17.491 -13.255  16.289  1.00 68.51           O  
ATOM    105  OE2 GLU A  12      16.456 -15.149  15.987  1.00 69.90           O  
ATOM    106  N   MET A  13      11.679 -10.842  15.175  1.00 69.87           N  
ATOM    107  CA  MET A  13      10.291 -11.024  14.754  1.00 57.14           C  
ATOM    108  C   MET A  13       9.890  -9.855  13.854  1.00 59.54           C  
ATOM    109  O   MET A  13       9.207 -10.045  12.848  1.00 54.89           O  
ATOM    110  CB  MET A  13       9.368 -11.079  15.967  1.00 50.12           C  
ATOM    111  CG  MET A  13       7.885 -11.233  15.639  1.00 55.97           C  
ATOM    112  SD  MET A  13       7.383 -12.886  15.095  0.56 46.71           S  
ATOM    113  CE  MET A  13       6.406 -12.481  13.707  1.00 60.23           C  
ATOM    114  N   ASN A  14      10.306  -8.643  14.218  1.00 60.32           N  
ATOM    115  CA  ASN A  14       9.999  -7.480  13.392  1.00 58.39           C  
ATOM    116  C   ASN A  14      10.656  -7.688  12.027  1.00 57.20           C  
ATOM    117  O   ASN A  14      10.073  -7.372  10.994  1.00 59.63           O  
ATOM    118  CB  ASN A  14      10.520  -6.184  14.030  1.00 61.05           C  
ATOM    119  CG  ASN A  14       9.638  -5.684  15.179  1.00 74.36           C  
ATOM    120  OD1 ASN A  14       8.418  -5.837  15.155  1.00 77.65           O  
ATOM    121  ND2 ASN A  14      10.258  -5.057  16.173  1.00 65.27           N  
ATOM    122  N   ARG A  15      11.874  -8.225  12.032  1.00 59.07           N  
ATOM    123  CA  ARG A  15      12.602  -8.497  10.793  1.00 68.07           C  
ATOM    124  C   ARG A  15      11.835  -9.519   9.945  1.00 68.33           C  
ATOM    125  O   ARG A  15      11.669  -9.342   8.738  1.00 62.03           O  
ATOM    126  CB  ARG A  15      14.003  -9.059  11.097  1.00 82.58           C  
ATOM    127  CG  ARG A  15      15.023  -8.068  11.673  1.00107.38           C  
ATOM    128  CD  ARG A  15      15.810  -7.299  10.596  1.00122.48           C  
ATOM    129  NE  ARG A  15      14.979  -6.411   9.779  1.00118.05           N  
ATOM    130  CZ  ARG A  15      15.460  -5.533   8.904  1.00101.22           C  
ATOM    131  NH1 ARG A  15      16.769  -5.415   8.729  1.00100.42           N  
ATOM    132  NH2 ARG A  15      14.634  -4.775   8.199  1.00 93.65           N  
ATOM    133  N   TRP A  16      11.381 -10.593  10.589  1.00 69.84           N  
ATOM    134  CA  TRP A  16      10.644 -11.657   9.913  1.00 59.23           C  
ATOM    135  C   TRP A  16       9.338 -11.145   9.319  1.00 60.34           C  
ATOM    136  O   TRP A  16       9.013 -11.427   8.163  1.00 53.91           O  
ATOM    137  CB  TRP A  16      10.337 -12.791  10.890  1.00 55.29           C  
ATOM    138  CG  TRP A  16       9.638 -13.930  10.240  1.00 66.74           C  
ATOM    139  CD1 TRP A  16      10.212 -15.052   9.713  1.00 62.12           C  
ATOM    140  CD2 TRP A  16       8.231 -14.039   9.987  1.00 78.74           C  
ATOM    141  NE1 TRP A  16       9.249 -15.855   9.145  1.00 76.18           N  
ATOM    142  CE2 TRP A  16       8.025 -15.257   9.298  1.00 68.90           C  
ATOM    143  CE3 TRP A  16       7.125 -13.223  10.270  1.00 67.68           C  
ATOM    144  CZ2 TRP A  16       6.757 -15.681   8.890  1.00 54.92           C  
ATOM    145  CZ3 TRP A  16       5.866 -13.644   9.862  1.00 55.49           C  
ATOM    146  CH2 TRP A  16       5.693 -14.863   9.179  1.00 58.52           C  
ATOM    147  N   PHE A  17       8.583 -10.410  10.128  1.00 63.22           N  
ATOM    148  CA  PHE A  17       7.320  -9.842   9.691  1.00 65.07           C  
ATOM    149  C   PHE A  17       7.540  -8.932   8.480  1.00 76.42           C  
ATOM    150  O   PHE A  17       6.684  -8.817   7.604  1.00 78.72           O  
ATOM    151  CB  PHE A  17       6.708  -9.036  10.825  1.00 66.25           C  
ATOM    152  CG  PHE A  17       5.419  -8.379  10.461  1.00 73.04           C  
ATOM    153  CD1 PHE A  17       4.306  -9.143  10.132  1.00 73.19           C  
ATOM    154  CD2 PHE A  17       5.312  -6.996  10.443  1.00 75.40           C  
ATOM    155  CE1 PHE A  17       3.104  -8.539   9.791  1.00 73.60           C  
ATOM    156  CE2 PHE A  17       4.112  -6.381  10.103  1.00 77.02           C  
ATOM    157  CZ  PHE A  17       3.007  -7.155   9.776  1.00 77.39           C  
ATOM    158  N   GLU A  18       8.697  -8.282   8.442  1.00 81.93           N  
ATOM    159  CA  GLU A  18       9.041  -7.392   7.346  1.00 76.54           C  
ATOM    160  C   GLU A  18       9.121  -8.121   6.019  1.00 72.94           C  
ATOM    161  O   GLU A  18       8.435  -7.757   5.072  1.00 76.76           O  
ATOM    162  CB  GLU A  18      10.372  -6.701   7.630  1.00 86.12           C  
ATOM    163  CG  GLU A  18      10.217  -5.364   8.304  1.00 93.24           C  
ATOM    164  CD  GLU A  18       9.488  -4.375   7.416  1.00116.05           C  
ATOM    165  OE1 GLU A  18       9.992  -4.100   6.305  1.00127.99           O  
ATOM    166  OE2 GLU A  18       8.415  -3.878   7.822  1.00116.83           O  
ATOM    167  N   GLU A  19       9.961  -9.146   5.946  1.00 69.22           N  
ATOM    168  CA  GLU A  19      10.099  -9.896   4.708  1.00 73.90           C  
ATOM    169  C   GLU A  19       8.728 -10.414   4.285  1.00 71.98           C  
ATOM    170  O   GLU A  19       8.320 -10.244   3.139  1.00 78.52           O  
ATOM    171  CB  GLU A  19      11.038 -11.090   4.885  1.00 83.50           C  
ATOM    172  CG  GLU A  19      12.146 -10.915   5.903  1.00109.36           C  
ATOM    173  CD  GLU A  19      12.932 -12.204   6.120  1.00124.34           C  
ATOM    174  OE1 GLU A  19      12.303 -13.286   6.193  1.00125.56           O  
ATOM    175  OE2 GLU A  19      14.176 -12.136   6.226  1.00122.61           O  
ATOM    176  N   PHE A  20       8.020 -11.047   5.216  1.00 68.27           N  
ATOM    177  CA  PHE A  20       6.696 -11.597   4.935  1.00 67.74           C  
ATOM    178  C   PHE A  20       5.747 -10.580   4.301  1.00 68.16           C  
ATOM    179  O   PHE A  20       5.166 -10.851   3.249  1.00 68.27           O  
ATOM    180  CB  PHE A  20       6.051 -12.148   6.213  1.00 71.72           C  
ATOM    181  CG  PHE A  20       4.770 -12.908   5.966  1.00 75.86           C  
ATOM    182  CD1 PHE A  20       3.548 -12.242   5.900  1.00 76.12           C  
ATOM    183  CD2 PHE A  20       4.790 -14.285   5.764  1.00 63.73           C  
ATOM    184  CE1 PHE A  20       2.365 -12.937   5.638  1.00 73.10           C  
ATOM    185  CE2 PHE A  20       3.614 -14.987   5.503  1.00 46.03           C  
ATOM    186  CZ  PHE A  20       2.399 -14.313   5.439  1.00 53.98           C  
ATOM    187  N   LYS A  21       5.580  -9.421   4.939  1.00 57.26           N  
ATOM    188  CA  LYS A  21       4.692  -8.388   4.409  1.00 63.64           C  
ATOM    189  C   LYS A  21       5.095  -7.919   3.001  1.00 69.79           C  
ATOM    190  O   LYS A  21       4.246  -7.531   2.196  1.00 65.90           O  
ATOM    191  CB  LYS A  21       4.645  -7.188   5.354  1.00 58.51           C  
ATOM    192  CG  LYS A  21       3.713  -6.078   4.874  1.00 81.68           C  
ATOM    193  CD  LYS A  21       3.780  -4.832   5.748  1.00 85.88           C  
ATOM    194  CE  LYS A  21       2.766  -3.799   5.275  1.00 85.27           C  
ATOM    195  NZ  LYS A  21       2.855  -2.516   6.021  1.00 80.86           N  
ATOM    196  N   LYS A  22       6.395  -7.943   2.719  1.00 79.11           N  
ATOM    197  CA  LYS A  22       6.919  -7.548   1.412  1.00 80.53           C  
ATOM    198  C   LYS A  22       6.618  -8.636   0.380  1.00 81.05           C  
ATOM    199  O   LYS A  22       6.904  -8.468  -0.808  1.00 91.92           O  
ATOM    200  CB  LYS A  22       8.438  -7.351   1.479  1.00 83.05           C  
ATOM    201  CG  LYS A  22       8.912  -6.154   2.289  1.00 90.30           C  
ATOM    202  CD  LYS A  22      10.269  -6.437   2.946  1.00 89.63           C  
ATOM    203  CE  LYS A  22      11.320  -6.942   1.959  1.00 82.73           C  
ATOM    204  NZ  LYS A  22      12.440  -7.648   2.679  1.00 84.47           N  
ATOM    205  N   GLY A  23       6.056  -9.754   0.835  1.00 64.96           N  
ATOM    206  CA  GLY A  23       5.751 -10.839  -0.076  1.00 54.92           C  
ATOM    207  C   GLY A  23       4.267 -11.085  -0.209  1.00 54.12           C  
ATOM    208  O   GLY A  23       3.804 -11.593  -1.221  1.00 53.49           O  
ATOM    209  N   ASN A  24       3.519 -10.719   0.821  1.00 61.85           N  
ATOM    210  CA  ASN A  24       2.077 -10.915   0.831  1.00 62.06           C  
ATOM    211  C   ASN A  24       1.386  -9.574   0.934  1.00 60.54           C  
ATOM    212  O   ASN A  24       2.015  -8.569   1.242  1.00 55.49           O  
ATOM    213  CB  ASN A  24       1.677 -11.789   2.019  1.00 58.48           C  
ATOM    214  CG  ASN A  24       2.113 -13.223   1.853  1.00 75.72           C  
ATOM    215  OD1 ASN A  24       1.400 -14.037   1.268  1.00 84.16           O  
ATOM    216  ND2 ASN A  24       3.298 -13.541   2.354  1.00 79.45           N  
ATOM    217  N   GLY A  25       0.086  -9.560   0.684  1.00 62.57           N  
ATOM    218  CA  GLY A  25      -0.640  -8.313   0.766  1.00 65.46           C  
ATOM    219  C   GLY A  25      -1.380  -8.177   2.077  1.00 71.50           C  
ATOM    220  O   GLY A  25      -2.610  -8.294   2.107  1.00 79.41           O  
ATOM    221  N   LEU A  26      -0.650  -7.937   3.165  1.00 59.55           N  
ATOM    222  CA  LEU A  26      -1.303  -7.789   4.454  1.00 54.40           C  
ATOM    223  C   LEU A  26      -1.931  -6.420   4.522  1.00 58.91           C  
ATOM    224  O   LEU A  26      -1.453  -5.463   3.927  1.00 53.32           O  
ATOM    225  CB  LEU A  26      -0.317  -7.980   5.594  1.00 52.66           C  
ATOM    226  CG  LEU A  26       0.523  -9.241   5.435  1.00 61.26           C  
ATOM    227  CD1 LEU A  26       1.265  -9.494   6.724  1.00 56.30           C  
ATOM    228  CD2 LEU A  26      -0.359 -10.430   5.089  1.00 54.90           C  
ATOM    229  N   VAL A  27      -3.017  -6.334   5.262  1.00 66.29           N  
ATOM    230  CA  VAL A  27      -3.741  -5.091   5.366  1.00 69.97           C  
ATOM    231  C   VAL A  27      -4.307  -4.972   6.763  1.00 75.17           C  
ATOM    232  O   VAL A  27      -4.319  -5.934   7.529  1.00 77.21           O  
ATOM    233  CB  VAL A  27      -4.896  -5.084   4.335  1.00 69.65           C  
ATOM    234  CG1 VAL A  27      -5.751  -3.839   4.482  1.00 61.31           C  
ATOM    235  CG2 VAL A  27      -4.324  -5.181   2.932  1.00 64.73           C  
ATOM    236  N   ASP A  28      -4.757  -3.775   7.097  1.00 74.33           N  
ATOM    237  CA  ASP A  28      -5.360  -3.548   8.383  1.00 68.30           C  
ATOM    238  C   ASP A  28      -6.516  -2.591   8.191  1.00 69.43           C  
ATOM    239  O   ASP A  28      -6.887  -1.878   9.100  1.00 71.99           O  
ATOM    240  CB  ASP A  28      -4.337  -2.987   9.370  1.00 76.12           C  
ATOM    241  CG  ASP A  28      -3.771  -1.651   8.940  1.00 85.21           C  
ATOM    242  OD1 ASP A  28      -3.739  -1.373   7.720  1.00 84.23           O  
ATOM    243  OD2 ASP A  28      -3.339  -0.887   9.834  1.00 79.08           O  
ATOM    244  N   THR A  29      -7.101  -2.586   7.002  1.00 67.79           N  
ATOM    245  CA  THR A  29      -8.226  -1.704   6.748  1.00 66.53           C  
ATOM    246  C   THR A  29      -9.389  -2.053   7.674  1.00 72.06           C  
ATOM    247  O   THR A  29     -10.202  -1.193   8.013  1.00 76.34           O  
ATOM    248  CB  THR A  29      -8.703  -1.814   5.291  1.00 69.03           C  
ATOM    249  OG1 THR A  29      -7.633  -1.469   4.402  1.00 54.58           O  
ATOM    250  CG2 THR A  29      -9.865  -0.874   5.049  1.00 69.25           C  
ATOM    251  N   PHE A  30      -9.449  -3.313   8.097  1.00 72.69           N  
ATOM    252  CA  PHE A  30     -10.521  -3.780   8.964  1.00 65.55           C  
ATOM    253  C   PHE A  30     -10.027  -4.554  10.165  1.00 61.89           C  
ATOM    254  O   PHE A  30     -10.819  -5.005  10.988  1.00 54.28           O  
ATOM    255  CB  PHE A  30     -11.449  -4.678   8.177  1.00 69.58           C  
ATOM    256  CG  PHE A  30     -11.905  -4.080   6.899  1.00 74.87           C  
ATOM    257  CD1 PHE A  30     -12.742  -2.970   6.901  1.00 72.98           C  
ATOM    258  CD2 PHE A  30     -11.495  -4.619   5.688  1.00 65.39           C  
ATOM    259  CE1 PHE A  30     -13.167  -2.408   5.719  1.00 56.65           C  
ATOM    260  CE2 PHE A  30     -11.913  -4.065   4.498  1.00 55.74           C  
ATOM    261  CZ  PHE A  30     -12.752  -2.955   4.511  1.00 74.50           C  
ATOM    262  N   THR A  31      -8.719  -4.726  10.258  1.00 57.39           N  
ATOM    263  CA  THR A  31      -8.158  -5.462  11.370  1.00 54.34           C  
ATOM    264  C   THR A  31      -7.142  -4.644  12.179  1.00 58.70           C  
ATOM    265  O   THR A  31      -6.390  -3.828  11.631  1.00 48.13           O  
ATOM    266  CB  THR A  31      -7.529  -6.774  10.859  1.00 57.70           C  
ATOM    267  OG1 THR A  31      -6.623  -6.488   9.787  1.00 46.59           O  
ATOM    268  CG2 THR A  31      -8.622  -7.715  10.346  1.00 54.53           C  
ATOM    269  N   ASN A  32      -7.154  -4.851  13.495  1.00 59.30           N  
ATOM    270  CA  ASN A  32      -6.243  -4.159  14.394  1.00 53.24           C  
ATOM    271  C   ASN A  32      -4.822  -4.495  13.971  1.00 57.64           C  
ATOM    272  O   ASN A  32      -3.984  -3.608  13.821  1.00 66.71           O  
ATOM    273  CB  ASN A  32      -6.486  -4.602  15.836  1.00 40.09           C  
ATOM    274  CG  ASN A  32      -7.895  -4.300  16.310  1.00 60.45           C  
ATOM    275  OD1 ASN A  32      -8.324  -3.146  16.317  1.00 90.65           O  
ATOM    276  ND2 ASN A  32      -8.623  -5.336  16.711  1.00 78.62           N  
ATOM    277  N   SER A  33      -4.552  -5.782  13.779  1.00 55.55           N  
ATOM    278  CA  SER A  33      -3.234  -6.216  13.333  1.00 52.39           C  
ATOM    279  C   SER A  33      -3.308  -6.546  11.848  1.00 58.32           C  
ATOM    280  O   SER A  33      -4.369  -6.895  11.332  1.00 64.43           O  
ATOM    281  CB  SER A  33      -2.776  -7.450  14.109  1.00 51.07           C  
ATOM    282  OG  SER A  33      -1.529  -7.920  13.610  1.00 74.78           O  
ATOM    283  N   TYR A  34      -2.185  -6.438  11.155  1.00 56.11           N  
ATOM    284  CA  TYR A  34      -2.170  -6.741   9.732  1.00 60.79           C  
ATOM    285  C   TYR A  34      -2.701  -8.132   9.440  1.00 59.36           C  
ATOM    286  O   TYR A  34      -2.311  -9.109  10.087  1.00 53.83           O  
ATOM    287  CB  TYR A  34      -0.757  -6.599   9.174  1.00 71.02           C  
ATOM    288  CG  TYR A  34      -0.381  -5.164   8.920  1.00 88.86           C  
ATOM    289  CD1 TYR A  34      -0.859  -4.485   7.797  1.00 98.16           C  
ATOM    290  CD2 TYR A  34       0.403  -4.461   9.832  1.00 95.48           C  
ATOM    291  CE1 TYR A  34      -0.565  -3.139   7.592  1.00 92.46           C  
ATOM    292  CE2 TYR A  34       0.698  -3.117   9.639  1.00 95.42           C  
ATOM    293  CZ  TYR A  34       0.209  -2.465   8.522  1.00 91.14           C  
ATOM    294  OH  TYR A  34       0.474  -1.134   8.355  1.00 83.78           O  
ATOM    295  N   SER A  35      -3.585  -8.206   8.448  1.00 63.63           N  
ATOM    296  CA  SER A  35      -4.215  -9.458   8.041  1.00 62.69           C  
ATOM    297  C   SER A  35      -4.442  -9.525   6.542  1.00 63.24           C  
ATOM    298  O   SER A  35      -4.156  -8.581   5.808  1.00 67.89           O  
ATOM    299  CB  SER A  35      -5.569  -9.607   8.719  1.00 55.12           C  
ATOM    300  OG  SER A  35      -6.495  -8.700   8.152  1.00 63.29           O  
ATOM    301  N   PHE A  36      -4.981 -10.650   6.094  1.00 62.33           N  
ATOM    302  CA  PHE A  36      -5.261 -10.832   4.682  1.00 59.64           C  
ATOM    303  C   PHE A  36      -6.651 -10.296   4.355  1.00 54.65           C  
ATOM    304  O   PHE A  36      -7.097 -10.384   3.215  1.00 54.09           O  
ATOM    305  CB  PHE A  36      -5.173 -12.321   4.314  1.00 55.94           C  
ATOM    306  CG  PHE A  36      -3.765 -12.821   4.118  1.00 61.40           C  
ATOM    307  CD1 PHE A  36      -2.968 -12.311   3.098  1.00 60.49           C  
ATOM    308  CD2 PHE A  36      -3.237 -13.796   4.952  1.00 63.93           C  
ATOM    309  CE1 PHE A  36      -1.667 -12.766   2.913  1.00 81.68           C  
ATOM    310  CE2 PHE A  36      -1.938 -14.259   4.779  1.00 73.38           C  
ATOM    311  CZ  PHE A  36      -1.149 -13.744   3.757  1.00 87.67           C  
ATOM    312  N   CYS A  37      -7.319  -9.726   5.357  1.00 53.08           N  
ATOM    313  CA  CYS A  37      -8.679  -9.201   5.206  1.00 58.56           C  
ATOM    314  C   CYS A  37      -8.812  -7.984   4.297  1.00 62.34           C  
ATOM    315  O   CYS A  37      -8.465  -6.867   4.677  1.00 63.27           O  
ATOM    316  CB  CYS A  37      -9.266  -8.868   6.579  1.00 53.37           C  
ATOM    317  SG  CYS A  37     -11.063  -8.820   6.601  1.00 63.03           S  
ATOM    318  N   GLU A  38      -9.333  -8.215   3.098  1.00 66.34           N  
ATOM    319  CA  GLU A  38      -9.519  -7.158   2.117  1.00 68.26           C  
ATOM    320  C   GLU A  38     -10.910  -6.552   2.274  1.00 67.32           C  
ATOM    321  O   GLU A  38     -11.135  -5.410   1.894  1.00 63.45           O  
ATOM    322  CB  GLU A  38      -9.378  -7.717   0.692  1.00 79.69           C  
ATOM    323  CG  GLU A  38      -8.024  -8.331   0.327  1.00 92.63           C  
ATOM    324  CD  GLU A  38      -6.998  -7.305  -0.136  1.00103.92           C  
ATOM    325  OE1 GLU A  38      -7.315  -6.513  -1.049  1.00111.74           O  
ATOM    326  OE2 GLU A  38      -5.869  -7.299   0.403  1.00112.70           O  
ATOM    327  N   SER A  39     -11.843  -7.319   2.833  1.00 69.44           N  
ATOM    328  CA  SER A  39     -13.215  -6.843   3.002  1.00 65.75           C  
ATOM    329  C   SER A  39     -13.947  -7.429   4.212  1.00 61.56           C  
ATOM    330  O   SER A  39     -13.599  -8.497   4.708  1.00 64.30           O  
ATOM    331  CB  SER A  39     -14.015  -7.153   1.742  1.00 64.39           C  
ATOM    332  OG  SER A  39     -14.031  -8.546   1.492  1.00 62.44           O  
ATOM    333  N   ILE A  40     -14.964  -6.720   4.684  1.00 59.52           N  
ATOM    334  CA  ILE A  40     -15.741  -7.187   5.820  1.00 65.69           C  
ATOM    335  C   ILE A  40     -16.434  -8.475   5.392  1.00 65.98           C  
ATOM    336  O   ILE A  40     -16.910  -8.583   4.266  1.00 67.59           O  
ATOM    337  CB  ILE A  40     -16.797  -6.144   6.234  1.00 74.93           C  
ATOM    338  CG1 ILE A  40     -16.106  -4.832   6.614  1.00101.63           C  
ATOM    339  CG2 ILE A  40     -17.603  -6.655   7.411  1.00 73.65           C  
ATOM    340  CD1 ILE A  40     -17.069  -3.699   6.970  1.00121.06           C  
ATOM    341  N   PRO A  41     -16.470  -9.482   6.276  1.00 65.81           N  
ATOM    342  CA  PRO A  41     -17.107 -10.774   5.990  1.00 63.30           C  
ATOM    343  C   PRO A  41     -18.613 -10.655   5.853  1.00 59.14           C  
ATOM    344  O   PRO A  41     -19.237  -9.907   6.593  1.00 54.73           O  
ATOM    345  CB  PRO A  41     -16.736 -11.618   7.205  1.00 69.93           C  
ATOM    346  CG  PRO A  41     -15.441 -11.034   7.643  1.00 70.82           C  
ATOM    347  CD  PRO A  41     -15.675  -9.557   7.512  1.00 60.83           C  
ATOM    348  N   ASN A  42     -19.203 -11.399   4.923  1.00 60.59           N  
ATOM    349  CA  ASN A  42     -20.653 -11.353   4.757  1.00 68.09           C  
ATOM    350  C   ASN A  42     -21.298 -12.701   5.058  1.00 65.26           C  
ATOM    351  O   ASN A  42     -21.268 -13.609   4.222  1.00 58.47           O  
ATOM    352  CB  ASN A  42     -21.031 -10.920   3.341  1.00 74.01           C  
ATOM    353  CG  ASN A  42     -22.535 -10.856   3.142  1.00 82.11           C  
ATOM    354  OD1 ASN A  42     -23.248 -10.259   3.947  1.00 89.09           O  
ATOM    355  ND2 ASN A  42     -23.023 -11.473   2.074  1.00 85.54           N  
ATOM    356  N   LEU A  43     -21.895 -12.816   6.247  1.00 58.74           N  
ATOM    357  CA  LEU A  43     -22.533 -14.062   6.669  1.00 62.39           C  
ATOM    358  C   LEU A  43     -24.042 -14.078   6.426  1.00 67.04           C  
ATOM    359  O   LEU A  43     -24.736 -15.011   6.844  1.00 62.26           O  
ATOM    360  CB  LEU A  43     -22.268 -14.319   8.154  1.00 62.87           C  
ATOM    361  CG  LEU A  43     -20.950 -13.859   8.783  1.00 68.01           C  
ATOM    362  CD1 LEU A  43     -20.744 -14.588  10.106  1.00 52.62           C  
ATOM    363  CD2 LEU A  43     -19.792 -14.145   7.855  1.00 65.55           C  
ATOM    364  N   ASP A  44     -24.541 -13.050   5.746  1.00 73.64           N  
ATOM    365  CA  ASP A  44     -25.969 -12.925   5.445  1.00 74.49           C  
ATOM    366  C   ASP A  44     -26.665 -14.169   4.864  1.00 71.81           C  
ATOM    367  O   ASP A  44     -27.765 -14.514   5.294  1.00 73.33           O  
ATOM    368  CB  ASP A  44     -26.192 -11.720   4.532  1.00 82.41           C  
ATOM    369  CG  ASP A  44     -26.462 -10.440   5.312  1.00 94.39           C  
ATOM    370  OD1 ASP A  44     -27.606 -10.269   5.785  1.00101.32           O  
ATOM    371  OD2 ASP A  44     -25.537  -9.611   5.463  1.00113.99           O  
ATOM    372  N   ARG A  45     -26.051 -14.843   3.899  1.00 68.08           N  
ATOM    373  CA  ARG A  45     -26.661 -16.046   3.329  1.00 68.70           C  
ATOM    374  C   ARG A  45     -26.727 -17.218   4.317  1.00 66.60           C  
ATOM    375  O   ARG A  45     -27.649 -18.025   4.271  1.00 70.84           O  
ATOM    376  CB  ARG A  45     -25.894 -16.485   2.077  1.00 64.92           C  
ATOM    377  CG  ARG A  45     -24.479 -16.003   2.090  1.00 73.19           C  
ATOM    378  CD  ARG A  45     -23.479 -17.027   1.640  1.00 51.79           C  
ATOM    379  NE  ARG A  45     -22.176 -16.542   2.078  1.00 84.74           N  
ATOM    380  CZ  ARG A  45     -21.014 -17.038   1.693  1.00 85.95           C  
ATOM    381  NH1 ARG A  45     -20.985 -18.044   0.827  1.00102.01           N  
ATOM    382  NH2 ARG A  45     -19.891 -16.514   2.167  1.00 84.15           N  
ATOM    383  N   PHE A  46     -25.747 -17.316   5.206  1.00 64.33           N  
ATOM    384  CA  PHE A  46     -25.727 -18.404   6.179  1.00 59.18           C  
ATOM    385  C   PHE A  46     -26.977 -18.426   7.039  1.00 61.47           C  
ATOM    386  O   PHE A  46     -27.270 -19.419   7.700  1.00 64.70           O  
ATOM    387  CB  PHE A  46     -24.492 -18.299   7.071  1.00 55.33           C  
ATOM    388  CG  PHE A  46     -23.204 -18.495   6.333  1.00 66.48           C  
ATOM    389  CD1 PHE A  46     -22.918 -19.717   5.726  1.00 65.87           C  
ATOM    390  CD2 PHE A  46     -22.286 -17.453   6.213  1.00 61.54           C  
ATOM    391  CE1 PHE A  46     -21.738 -19.900   5.010  1.00 64.05           C  
ATOM    392  CE2 PHE A  46     -21.103 -17.626   5.497  1.00 66.70           C  
ATOM    393  CZ  PHE A  46     -20.828 -18.850   4.893  1.00 63.78           C  
ATOM    394  N   VAL A  47     -27.718 -17.328   7.042  1.00 60.69           N  
ATOM    395  CA  VAL A  47     -28.942 -17.281   7.830  1.00 65.44           C  
ATOM    396  C   VAL A  47     -30.080 -17.922   7.043  1.00 67.21           C  
ATOM    397  O   VAL A  47     -30.881 -18.687   7.588  1.00 58.07           O  
ATOM    398  CB  VAL A  47     -29.335 -15.845   8.172  1.00 66.78           C  
ATOM    399  CG1 VAL A  47     -30.564 -15.863   9.065  1.00 47.29           C  
ATOM    400  CG2 VAL A  47     -28.169 -15.134   8.852  1.00 55.11           C  
ATOM    401  N   PHE A  48     -30.135 -17.590   5.755  1.00 66.63           N  
ATOM    402  CA  PHE A  48     -31.139 -18.117   4.844  1.00 66.52           C  
ATOM    403  C   PHE A  48     -30.991 -19.632   4.817  1.00 65.25           C  
ATOM    404  O   PHE A  48     -31.974 -20.377   4.807  1.00 66.42           O  
ATOM    405  CB  PHE A  48     -30.921 -17.566   3.425  1.00 57.37           C  
ATOM    406  CG  PHE A  48     -30.772 -16.061   3.354  1.00 59.89           C  
ATOM    407  CD1 PHE A  48     -31.446 -15.230   4.246  1.00 59.09           C  
ATOM    408  CD2 PHE A  48     -29.984 -15.476   2.362  1.00 65.39           C  
ATOM    409  CE1 PHE A  48     -31.341 -13.842   4.153  1.00 61.86           C  
ATOM    410  CE2 PHE A  48     -29.871 -14.087   2.256  1.00 75.28           C  
ATOM    411  CZ  PHE A  48     -30.553 -13.268   3.157  1.00 68.57           C  
ATOM    412  N   GLN A  49     -29.739 -20.071   4.811  1.00 59.96           N  
ATOM    413  CA  GLN A  49     -29.408 -21.483   4.771  1.00 62.28           C  
ATOM    414  C   GLN A  49     -29.859 -22.178   6.043  1.00 62.04           C  
ATOM    415  O   GLN A  49     -30.560 -23.187   6.006  1.00 67.51           O  
ATOM    416  CB  GLN A  49     -27.901 -21.660   4.617  1.00 69.98           C  
ATOM    417  CG  GLN A  49     -27.277 -20.814   3.534  1.00 65.26           C  
ATOM    418  CD  GLN A  49     -25.838 -21.187   3.284  1.00 55.74           C  
ATOM    419  OE1 GLN A  49     -25.092 -20.445   2.646  1.00 74.71           O  
ATOM    420  NE2 GLN A  49     -25.440 -22.348   3.779  1.00 54.97           N  
ATOM    421  N   MET A  50     -29.436 -21.641   7.174  1.00 51.10           N  
ATOM    422  CA  MET A  50     -29.810 -22.216   8.441  1.00 52.76           C  
ATOM    423  C   MET A  50     -31.334 -22.362   8.507  1.00 66.74           C  
ATOM    424  O   MET A  50     -31.848 -23.280   9.143  1.00 68.43           O  
ATOM    425  CB  MET A  50     -29.318 -21.322   9.573  1.00 37.72           C  
ATOM    426  CG  MET A  50     -29.402 -21.965  10.928  1.00 49.10           C  
ATOM    427  SD  MET A  50     -28.248 -23.326  11.043  0.69 44.87           S  
ATOM    428  CE  MET A  50     -26.890 -22.526  11.829  1.00 38.89           C  
ATOM    429  N   ALA A  51     -32.053 -21.462   7.838  1.00 78.89           N  
ATOM    430  CA  ALA A  51     -33.521 -21.493   7.832  1.00 74.23           C  
ATOM    431  C   ALA A  51     -34.079 -22.564   6.907  1.00 71.61           C  
ATOM    432  O   ALA A  51     -35.278 -22.822   6.903  1.00 65.34           O  
ATOM    433  CB  ALA A  51     -34.076 -20.132   7.425  1.00 65.32           C  
ATOM    434  N   SER A  52     -33.209 -23.182   6.118  1.00 77.05           N  
ATOM    435  CA  SER A  52     -33.636 -24.220   5.192  1.00 72.62           C  
ATOM    436  C   SER A  52     -33.066 -25.563   5.597  1.00 80.34           C  
ATOM    437  O   SER A  52     -33.249 -26.550   4.886  1.00 80.62           O  
ATOM    438  CB  SER A  52     -33.165 -23.888   3.782  1.00 64.01           C  
ATOM    439  OG  SER A  52     -33.577 -22.587   3.413  1.00 86.08           O  
ATOM    440  N   ALA A  53     -32.368 -25.597   6.732  1.00 82.30           N  
ATOM    441  CA  ALA A  53     -31.760 -26.829   7.224  1.00 77.19           C  
ATOM    442  C   ALA A  53     -32.842 -27.784   7.687  1.00 74.62           C  
ATOM    443  O   ALA A  53     -33.737 -27.395   8.434  1.00 70.57           O  
ATOM    444  CB  ALA A  53     -30.802 -26.523   8.374  1.00 86.70           C  
ATOM    445  N   THR A  54     -32.754 -29.029   7.231  1.00 82.03           N  
ATOM    446  CA  THR A  54     -33.722 -30.065   7.580  1.00 86.76           C  
ATOM    447  C   THR A  54     -33.327 -30.804   8.838  1.00 92.21           C  
ATOM    448  O   THR A  54     -34.138 -31.008   9.736  1.00 95.01           O  
ATOM    449  CB  THR A  54     -33.863 -31.132   6.468  1.00 89.51           C  
ATOM    450  OG1 THR A  54     -34.276 -32.372   7.060  1.00 94.01           O  
ATOM    451  CG2 THR A  54     -32.534 -31.350   5.741  1.00 55.74           C  
ATOM    452  N   ASP A  55     -32.074 -31.228   8.886  1.00 97.74           N  
ATOM    453  CA  ASP A  55     -31.575 -31.961  10.036  1.00102.66           C  
ATOM    454  C   ASP A  55     -30.604 -31.077  10.800  1.00101.06           C  
ATOM    455  O   ASP A  55     -29.863 -30.298  10.202  1.00102.38           O  
ATOM    456  CB  ASP A  55     -30.859 -33.224   9.572  1.00111.76           C  
ATOM    457  CG  ASP A  55     -29.512 -32.929   8.956  1.00118.35           C  
ATOM    458  OD1 ASP A  55     -28.621 -32.457   9.685  1.00114.74           O  
ATOM    459  OD2 ASP A  55     -29.342 -33.163   7.743  1.00124.26           O  
ATOM    460  N   ASP A  56     -30.601 -31.203  12.119  1.00 99.01           N  
ATOM    461  CA  ASP A  56     -29.707 -30.416  12.955  1.00100.85           C  
ATOM    462  C   ASP A  56     -28.225 -30.739  12.692  1.00101.77           C  
ATOM    463  O   ASP A  56     -27.328 -30.077  13.234  1.00104.25           O  
ATOM    464  CB  ASP A  56     -30.066 -30.640  14.425  1.00100.25           C  
ATOM    465  CG  ASP A  56     -31.485 -30.165  14.759  1.00110.86           C  
ATOM    466  OD1 ASP A  56     -32.441 -30.530  14.033  1.00100.08           O  
ATOM    467  OD2 ASP A  56     -31.645 -29.423  15.757  1.00113.77           O  
ATOM    468  N   ALA A  57     -27.964 -31.732  11.847  1.00 96.35           N  
ATOM    469  CA  ALA A  57     -26.586 -32.084  11.504  1.00 90.62           C  
ATOM    470  C   ALA A  57     -25.972 -31.122  10.463  1.00 86.54           C  
ATOM    471  O   ALA A  57     -24.770 -30.859  10.497  1.00 88.80           O  
ATOM    472  CB  ALA A  57     -26.518 -33.549  10.995  1.00 92.80           C  
ATOM    473  N   GLN A  58     -26.781 -30.600   9.540  1.00 74.77           N  
ATOM    474  CA  GLN A  58     -26.265 -29.660   8.542  1.00 66.97           C  
ATOM    475  C   GLN A  58     -26.307 -28.225   9.056  1.00 65.77           C  
ATOM    476  O   GLN A  58     -25.852 -27.296   8.385  1.00 64.71           O  
ATOM    477  CB  GLN A  58     -27.034 -29.753   7.226  1.00 62.03           C  
ATOM    478  CG  GLN A  58     -28.527 -29.607   7.366  1.00 86.38           C  
ATOM    479  CD  GLN A  58     -29.229 -29.723   6.033  1.00 95.84           C  
ATOM    480  OE1 GLN A  58     -29.250 -28.777   5.245  1.00 76.63           O  
ATOM    481  NE2 GLN A  58     -29.791 -30.898   5.761  1.00 93.46           N  
ATOM    482  N   LYS A  59     -26.866 -28.034  10.242  1.00 62.00           N  
ATOM    483  CA  LYS A  59     -26.873 -26.703  10.810  1.00 71.80           C  
ATOM    484  C   LYS A  59     -25.446 -26.542  11.307  1.00 74.71           C  
ATOM    485  O   LYS A  59     -24.882 -25.449  11.267  1.00 82.28           O  
ATOM    486  CB  LYS A  59     -27.870 -26.602  11.962  1.00 73.64           C  
ATOM    487  CG  LYS A  59     -29.307 -26.853  11.543  1.00 66.62           C  
ATOM    488  CD  LYS A  59     -30.228 -26.782  12.741  1.00 75.04           C  
ATOM    489  CE  LYS A  59     -31.656 -27.067  12.347  1.00 74.60           C  
ATOM    490  NZ  LYS A  59     -32.541 -27.013  13.532  1.00 72.67           N  
ATOM    491  N   ASP A  60     -24.863 -27.650  11.759  1.00 70.03           N  
ATOM    492  CA  ASP A  60     -23.483 -27.636  12.226  1.00 62.56           C  
ATOM    493  C   ASP A  60     -22.601 -27.159  11.085  1.00 61.50           C  
ATOM    494  O   ASP A  60     -21.754 -26.283  11.272  1.00 64.39           O  
ATOM    495  CB  ASP A  60     -23.025 -29.032  12.666  1.00 68.40           C  
ATOM    496  CG  ASP A  60     -23.581 -29.440  14.028  1.00 85.88           C  
ATOM    497  OD1 ASP A  60     -23.568 -28.619  14.974  1.00 89.12           O  
ATOM    498  OD2 ASP A  60     -24.018 -30.600  14.153  1.00100.16           O  
ATOM    499  N   SER A  61     -22.813 -27.737   9.906  1.00 54.99           N  
ATOM    500  CA  SER A  61     -22.042 -27.384   8.719  1.00 62.70           C  
ATOM    501  C   SER A  61     -22.190 -25.915   8.361  1.00 66.57           C  
ATOM    502  O   SER A  61     -21.199 -25.198   8.211  1.00 65.60           O  
ATOM    503  CB  SER A  61     -22.469 -28.240   7.524  1.00 57.73           C  
ATOM    504  OG  SER A  61     -22.097 -29.590   7.704  1.00 74.83           O  
ATOM    505  N   ILE A  62     -23.437 -25.481   8.209  1.00 70.98           N  
ATOM    506  CA  ILE A  62     -23.739 -24.098   7.871  1.00 62.00           C  
ATOM    507  C   ILE A  62     -23.073 -23.207   8.890  1.00 58.71           C  
ATOM    508  O   ILE A  62     -22.426 -22.221   8.533  1.00 57.44           O  
ATOM    509  CB  ILE A  62     -25.245 -23.849   7.900  1.00 58.65           C  
ATOM    510  CG1 ILE A  62     -25.916 -24.707   6.826  1.00 58.84           C  
ATOM    511  CG2 ILE A  62     -25.532 -22.362   7.727  1.00 46.58           C  
ATOM    512  CD1 ILE A  62     -27.398 -24.944   7.058  1.00 73.46           C  
ATOM    513  N   TYR A  63     -23.214 -23.575  10.159  1.00 50.48           N  
ATOM    514  CA  TYR A  63     -22.615 -22.794  11.223  1.00 58.69           C  
ATOM    515  C   TYR A  63     -21.102 -22.817  11.074  1.00 64.23           C  
ATOM    516  O   TYR A  63     -20.460 -21.768  11.141  1.00 69.97           O  
ATOM    517  CB  TYR A  63     -23.021 -23.321  12.605  1.00 67.94           C  
ATOM    518  CG  TYR A  63     -22.484 -22.473  13.746  1.00 71.25           C  
ATOM    519  CD1 TYR A  63     -23.091 -21.270  14.101  1.00 84.65           C  
ATOM    520  CD2 TYR A  63     -21.325 -22.847  14.426  1.00 86.72           C  
ATOM    521  CE1 TYR A  63     -22.548 -20.455  15.106  1.00 96.67           C  
ATOM    522  CE2 TYR A  63     -20.777 -22.045  15.426  1.00 86.08           C  
ATOM    523  CZ  TYR A  63     -21.392 -20.853  15.759  1.00 93.65           C  
ATOM    524  OH  TYR A  63     -20.843 -20.061  16.736  1.00100.06           O  
ATOM    525  N   ALA A  64     -20.536 -24.008  10.867  1.00 63.33           N  
ATOM    526  CA  ALA A  64     -19.084 -24.161  10.687  1.00 62.00           C  
ATOM    527  C   ALA A  64     -18.599 -23.278   9.532  1.00 58.94           C  
ATOM    528  O   ALA A  64     -17.531 -22.665   9.590  1.00 55.01           O  
ATOM    529  CB  ALA A  64     -18.740 -25.625  10.398  1.00 54.61           C  
ATOM    530  N   SER A  65     -19.420 -23.220   8.490  1.00 55.28           N  
ATOM    531  CA  SER A  65     -19.146 -22.439   7.295  1.00 51.18           C  
ATOM    532  C   SER A  65     -19.219 -20.942   7.567  1.00 52.03           C  
ATOM    533  O   SER A  65     -18.382 -20.175   7.094  1.00 62.50           O  
ATOM    534  CB  SER A  65     -20.141 -22.822   6.199  1.00 62.29           C  
ATOM    535  OG  SER A  65     -20.099 -24.219   5.950  1.00 77.42           O  
ATOM    536  N   ALA A  66     -20.226 -20.520   8.318  1.00 51.00           N  
ATOM    537  CA  ALA A  66     -20.351 -19.108   8.651  1.00 55.95           C  
ATOM    538  C   ALA A  66     -19.083 -18.721   9.409  1.00 56.51           C  
ATOM    539  O   ALA A  66     -18.436 -17.716   9.116  1.00 55.72           O  
ATOM    540  CB  ALA A  66     -21.588 -18.876   9.525  1.00 44.55           C  
ATOM    541  N   LEU A  67     -18.719 -19.573  10.358  1.00 57.69           N  
ATOM    542  CA  LEU A  67     -17.543 -19.386  11.200  1.00 59.11           C  
ATOM    543  C   LEU A  67     -16.252 -19.246  10.387  1.00 60.36           C  
ATOM    544  O   LEU A  67     -15.461 -18.332  10.632  1.00 62.01           O  
ATOM    545  CB  LEU A  67     -17.448 -20.561  12.178  1.00 60.82           C  
ATOM    546  CG  LEU A  67     -16.818 -20.363  13.556  1.00 65.33           C  
ATOM    547  CD1 LEU A  67     -17.464 -19.182  14.247  1.00 61.58           C  
ATOM    548  CD2 LEU A  67     -17.005 -21.636  14.383  1.00 76.08           C  
ATOM    549  N   VAL A  68     -16.042 -20.129   9.415  1.00 59.71           N  
ATOM    550  CA  VAL A  68     -14.837 -20.049   8.599  1.00 62.64           C  
ATOM    551  C   VAL A  68     -14.881 -18.739   7.800  1.00 61.12           C  
ATOM    552  O   VAL A  68     -13.875 -18.039   7.674  1.00 66.79           O  
ATOM    553  CB  VAL A  68     -14.707 -21.283   7.624  1.00 55.63           C  
ATOM    554  CG1 VAL A  68     -15.533 -21.076   6.363  1.00 54.11           C  
ATOM    555  CG2 VAL A  68     -13.242 -21.509   7.264  1.00 61.46           C  
ATOM    556  N   GLU A  69     -16.065 -18.400   7.296  1.00 60.71           N  
ATOM    557  CA  GLU A  69     -16.269 -17.185   6.504  1.00 61.54           C  
ATOM    558  C   GLU A  69     -15.875 -15.937   7.266  1.00 59.09           C  
ATOM    559  O   GLU A  69     -15.359 -14.976   6.688  1.00 56.14           O  
ATOM    560  CB  GLU A  69     -17.738 -17.050   6.103  1.00 54.72           C  
ATOM    561  CG  GLU A  69     -18.048 -15.846   5.216  1.00 73.89           C  
ATOM    562  CD  GLU A  69     -17.685 -16.089   3.756  1.00 92.88           C  
ATOM    563  OE1 GLU A  69     -17.395 -17.258   3.412  1.00 91.05           O  
ATOM    564  OE2 GLU A  69     -17.694 -15.121   2.954  1.00 75.12           O  
ATOM    565  N   ALA A  70     -16.128 -15.941   8.563  1.00 62.13           N  
ATOM    566  CA  ALA A  70     -15.815 -14.780   9.369  1.00 67.23           C  
ATOM    567  C   ALA A  70     -14.343 -14.668   9.776  1.00 71.17           C  
ATOM    568  O   ALA A  70     -13.837 -13.565   9.996  1.00 73.07           O  
ATOM    569  CB  ALA A  70     -16.714 -14.772  10.616  1.00 64.89           C  
ATOM    570  N   THR A  71     -13.643 -15.798   9.837  1.00 66.10           N  
ATOM    571  CA  THR A  71     -12.243 -15.798  10.255  1.00 58.63           C  
ATOM    572  C   THR A  71     -11.166 -16.195   9.250  1.00 55.95           C  
ATOM    573  O   THR A  71      -9.982 -15.998   9.508  1.00 47.82           O  
ATOM    574  CB  THR A  71     -12.085 -16.694  11.470  1.00 63.60           C  
ATOM    575  OG1 THR A  71     -12.519 -18.022  11.129  1.00 63.53           O  
ATOM    576  CG2 THR A  71     -12.937 -16.155  12.622  1.00 60.95           C  
ATOM    577  N   LYS A  72     -11.558 -16.766   8.122  1.00 45.96           N  
ATOM    578  CA  LYS A  72     -10.586 -17.181   7.113  1.00 40.79           C  
ATOM    579  C   LYS A  72      -9.446 -16.183   6.848  1.00 51.33           C  
ATOM    580  O   LYS A  72      -8.276 -16.577   6.782  1.00 50.83           O  
ATOM    581  CB  LYS A  72     -11.307 -17.483   5.798  1.00 30.88           C  
ATOM    582  CG  LYS A  72     -10.559 -18.437   4.897  1.00 46.36           C  
ATOM    583  CD  LYS A  72     -11.257 -18.647   3.576  1.00 46.55           C  
ATOM    584  CE  LYS A  72     -10.851 -19.997   2.988  1.00 67.21           C  
ATOM    585  NZ  LYS A  72      -9.404 -20.067   2.671  1.00 93.09           N  
ATOM    586  N   PHE A  73      -9.791 -14.902   6.709  1.00 57.99           N  
ATOM    587  CA  PHE A  73      -8.814 -13.840   6.431  1.00 52.88           C  
ATOM    588  C   PHE A  73      -8.630 -12.741   7.498  1.00 59.54           C  
ATOM    589  O   PHE A  73      -8.134 -11.659   7.171  1.00 66.88           O  
ATOM    590  CB  PHE A  73      -9.171 -13.144   5.116  1.00 60.58           C  
ATOM    591  CG  PHE A  73      -9.325 -14.070   3.959  1.00 62.84           C  
ATOM    592  CD1 PHE A  73      -8.215 -14.644   3.359  1.00 64.33           C  
ATOM    593  CD2 PHE A  73     -10.585 -14.407   3.499  1.00 55.69           C  
ATOM    594  CE1 PHE A  73      -8.361 -15.542   2.320  1.00 49.15           C  
ATOM    595  CE2 PHE A  73     -10.741 -15.307   2.459  1.00 65.06           C  
ATOM    596  CZ  PHE A  73      -9.627 -15.880   1.870  1.00 34.06           C  
ATOM    597  N   CYS A  74      -9.001 -13.007   8.751  1.00 59.77           N  
ATOM    598  CA  CYS A  74      -8.882 -12.019   9.834  1.00 54.16           C  
ATOM    599  C   CYS A  74      -7.727 -12.240  10.800  1.00 52.10           C  
ATOM    600  O   CYS A  74      -7.475 -11.405  11.662  1.00 64.33           O  
ATOM    601  CB  CYS A  74     -10.168 -11.983  10.660  1.00 55.67           C  
ATOM    602  SG  CYS A  74     -11.631 -11.744   9.687  1.00 85.73           S  
ATOM    603  N   ALA A  75      -7.028 -13.358  10.670  1.00 54.16           N  
ATOM    604  CA  ALA A  75      -5.927 -13.677  11.579  1.00 61.06           C  
ATOM    605  C   ALA A  75      -4.818 -12.623  11.653  1.00 58.98           C  
ATOM    606  O   ALA A  75      -4.337 -12.151  10.625  1.00 63.38           O  
ATOM    607  CB  ALA A  75      -5.329 -15.013  11.208  1.00 65.77           C  
ATOM    608  N   PRO A  76      -4.407 -12.230  12.878  1.00 51.04           N  
ATOM    609  CA  PRO A  76      -3.349 -11.236  13.126  1.00 53.11           C  
ATOM    610  C   PRO A  76      -1.997 -11.915  12.951  1.00 48.25           C  
ATOM    611  O   PRO A  76      -1.409 -12.349  13.932  1.00 45.83           O  
ATOM    612  CB  PRO A  76      -3.583 -10.851  14.582  1.00 49.58           C  
ATOM    613  CG  PRO A  76      -4.035 -12.167  15.163  1.00 51.88           C  
ATOM    614  CD  PRO A  76      -5.047 -12.622  14.145  1.00 50.71           C  
ATOM    615  N   ILE A  77      -1.517 -11.991  11.709  1.00 51.32           N  
ATOM    616  CA  ILE A  77      -0.256 -12.656  11.347  1.00 51.85           C  
ATOM    617  C   ILE A  77       0.967 -12.379  12.210  1.00 60.68           C  
ATOM    618  O   ILE A  77       1.706 -13.312  12.542  1.00 67.92           O  
ATOM    619  CB  ILE A  77       0.164 -12.335   9.889  1.00 57.89           C  
ATOM    620  CG1 ILE A  77      -1.042 -12.411   8.960  1.00 55.66           C  
ATOM    621  CG2 ILE A  77       1.244 -13.297   9.434  1.00 63.65           C  
ATOM    622  CD1 ILE A  77      -1.681 -13.753   8.844  1.00 37.67           C  
ATOM    623  N   TYR A  78       1.206 -11.112  12.556  1.00 64.94           N  
ATOM    624  CA  TYR A  78       2.381 -10.781  13.370  1.00 60.61           C  
ATOM    625  C   TYR A  78       2.336 -11.522  14.698  1.00 56.69           C  
ATOM    626  O   TYR A  78       3.261 -12.273  15.037  1.00 53.94           O  
ATOM    627  CB  TYR A  78       2.487  -9.262  13.605  1.00 57.13           C  
ATOM    628  CG  TYR A  78       3.698  -8.837  14.445  1.00 67.60           C  
ATOM    629  CD1 TYR A  78       3.638  -8.824  15.842  1.00 66.96           C  
ATOM    630  CD2 TYR A  78       4.913  -8.483  13.842  1.00 72.37           C  
ATOM    631  CE1 TYR A  78       4.751  -8.473  16.615  1.00 70.87           C  
ATOM    632  CE2 TYR A  78       6.034  -8.132  14.608  1.00 52.35           C  
ATOM    633  CZ  TYR A  78       5.942  -8.129  15.992  1.00 59.75           C  
ATOM    634  OH  TYR A  78       7.031  -7.775  16.756  1.00 64.36           O  
ATOM    635  N   GLU A  79       1.260 -11.315  15.445  1.00 54.49           N  
ATOM    636  CA  GLU A  79       1.100 -11.972  16.744  1.00 54.71           C  
ATOM    637  C   GLU A  79       0.873 -13.483  16.603  1.00 48.74           C  
ATOM    638  O   GLU A  79       1.212 -14.262  17.484  1.00 53.11           O  
ATOM    639  CB  GLU A  79      -0.068 -11.336  17.513  1.00 51.61           C  
ATOM    640  CG  GLU A  79      -0.859 -10.342  16.678  1.00 71.23           C  
ATOM    641  CD  GLU A  79      -0.271  -8.956  16.716  1.00 57.17           C  
ATOM    642  OE1 GLU A  79       0.229  -8.559  17.787  1.00 62.46           O  
ATOM    643  OE2 GLU A  79      -0.325  -8.266  15.680  1.00 66.31           O  
ATOM    644  N   CYS A  80       0.276 -13.899  15.498  1.00 52.83           N  
ATOM    645  CA  CYS A  80       0.034 -15.318  15.294  1.00 52.32           C  
ATOM    646  C   CYS A  80       1.351 -16.015  15.030  1.00 55.92           C  
ATOM    647  O   CYS A  80       1.569 -17.136  15.486  1.00 67.45           O  
ATOM    648  CB  CYS A  80      -0.920 -15.550  14.126  1.00 52.04           C  
ATOM    649  SG  CYS A  80      -2.648 -15.535  14.604  1.00 59.27           S  
ATOM    650  N   ALA A  81       2.236 -15.349  14.299  1.00 58.66           N  
ATOM    651  CA  ALA A  81       3.552 -15.916  13.994  1.00 57.29           C  
ATOM    652  C   ALA A  81       4.405 -16.015  15.271  1.00 53.80           C  
ATOM    653  O   ALA A  81       5.035 -17.034  15.553  1.00 56.80           O  
ATOM    654  CB  ALA A  81       4.252 -15.056  12.944  1.00 37.54           C  
ATOM    655  N   TRP A  82       4.414 -14.937  16.043  1.00 55.02           N  
ATOM    656  CA  TRP A  82       5.136 -14.908  17.308  1.00 62.34           C  
ATOM    657  C   TRP A  82       4.726 -16.123  18.135  1.00 60.43           C  
ATOM    658  O   TRP A  82       5.570 -16.874  18.617  1.00 64.76           O  
ATOM    659  CB  TRP A  82       4.785 -13.619  18.057  1.00 70.86           C  
ATOM    660  CG  TRP A  82       5.367 -13.502  19.404  1.00 69.24           C  
ATOM    661  CD1 TRP A  82       4.692 -13.503  20.591  1.00 79.72           C  
ATOM    662  CD2 TRP A  82       6.745 -13.380  19.721  1.00 70.75           C  
ATOM    663  NE1 TRP A  82       5.572 -13.390  21.637  1.00 68.62           N  
ATOM    664  CE2 TRP A  82       6.846 -13.310  21.126  1.00 76.72           C  
ATOM    665  CE3 TRP A  82       7.918 -13.317  18.953  1.00 77.02           C  
ATOM    666  CZ2 TRP A  82       8.073 -13.191  21.779  1.00 71.72           C  
ATOM    667  CZ3 TRP A  82       9.135 -13.198  19.602  1.00 85.67           C  
ATOM    668  CH2 TRP A  82       9.202 -13.133  21.008  1.00 80.60           C  
ATOM    669  N   VAL A  83       3.424 -16.321  18.285  1.00 58.26           N  
ATOM    670  CA  VAL A  83       2.912 -17.440  19.065  1.00 55.25           C  
ATOM    671  C   VAL A  83       3.372 -18.799  18.536  1.00 56.79           C  
ATOM    672  O   VAL A  83       3.519 -19.756  19.297  1.00 60.87           O  
ATOM    673  CB  VAL A  83       1.361 -17.386  19.137  1.00 59.35           C  
ATOM    674  CG1 VAL A  83       0.792 -18.627  19.872  1.00 49.01           C  
ATOM    675  CG2 VAL A  83       0.945 -16.113  19.866  1.00 43.95           C  
ATOM    676  N   SER A  84       3.630 -18.872  17.238  1.00 57.62           N  
ATOM    677  CA  SER A  84       4.066 -20.115  16.607  1.00 57.83           C  
ATOM    678  C   SER A  84       5.552 -20.127  16.245  1.00 54.35           C  
ATOM    679  O   SER A  84       6.020 -21.013  15.534  1.00 48.13           O  
ATOM    680  CB  SER A  84       3.242 -20.348  15.348  1.00 54.03           C  
ATOM    681  OG  SER A  84       1.921 -19.915  15.569  1.00 62.68           O  
ATOM    682  N   SER A  85       6.290 -19.138  16.734  1.00 57.90           N  
ATOM    683  CA  SER A  85       7.716 -19.027  16.444  1.00 54.54           C  
ATOM    684  C   SER A  85       8.536 -20.084  17.172  1.00 51.68           C  
ATOM    685  O   SER A  85       8.165 -20.543  18.254  1.00 52.28           O  
ATOM    686  CB  SER A  85       8.221 -17.638  16.833  1.00 45.55           C  
ATOM    687  OG  SER A  85       8.062 -17.435  18.227  1.00 55.57           O  
ATOM    688  N   THR A  86       9.670 -20.436  16.572  1.00 57.45           N  
ATOM    689  CA  THR A  86      10.597 -21.438  17.106  1.00 53.85           C  
ATOM    690  C   THR A  86      11.035 -21.127  18.526  1.00 50.27           C  
ATOM    691  O   THR A  86      11.179 -22.030  19.356  1.00 46.54           O  
ATOM    692  CB  THR A  86      11.848 -21.523  16.233  1.00 51.36           C  
ATOM    693  OG1 THR A  86      12.431 -20.222  16.132  1.00 64.83           O  
ATOM    694  CG2 THR A  86      11.506 -21.988  14.829  1.00 42.01           C  
ATOM    695  N   GLY A  87      11.242 -19.840  18.796  1.00 53.40           N  
ATOM    696  CA  GLY A  87      11.652 -19.422  20.124  1.00 61.87           C  
ATOM    697  C   GLY A  87      10.563 -19.610  21.171  1.00 69.20           C  
ATOM    698  O   GLY A  87      10.790 -20.250  22.208  1.00 63.55           O  
ATOM    699  N   ILE A  88       9.378 -19.060  20.892  1.00 71.28           N  
ATOM    700  CA  ILE A  88       8.222 -19.152  21.793  1.00 59.55           C  
ATOM    701  C   ILE A  88       7.720 -20.581  21.937  1.00 56.68           C  
ATOM    702  O   ILE A  88       7.292 -20.984  23.013  1.00 51.18           O  
ATOM    703  CB  ILE A  88       7.030 -18.327  21.293  1.00 59.19           C  
ATOM    704  CG1 ILE A  88       7.360 -16.845  21.316  1.00 52.67           C  
ATOM    705  CG2 ILE A  88       5.824 -18.584  22.170  1.00 45.91           C  
ATOM    706  CD1 ILE A  88       7.159 -16.218  22.660  1.00 42.56           C  
ATOM    707  N   VAL A  89       7.757 -21.344  20.849  1.00 47.65           N  
ATOM    708  CA  VAL A  89       7.304 -22.738  20.884  1.00 49.06           C  
ATOM    709  C   VAL A  89       8.189 -23.562  21.813  1.00 55.78           C  
ATOM    710  O   VAL A  89       7.702 -24.371  22.609  1.00 55.29           O  
ATOM    711  CB  VAL A  89       7.318 -23.376  19.464  1.00 52.67           C  
ATOM    712  CG1 VAL A  89       7.139 -24.876  19.570  1.00 43.24           C  
ATOM    713  CG2 VAL A  89       6.203 -22.774  18.599  1.00 53.55           C  
ATOM    714  N   LYS A  90       9.496 -23.340  21.706  1.00 62.66           N  
ATOM    715  CA  LYS A  90      10.460 -24.040  22.546  1.00 64.15           C  
ATOM    716  C   LYS A  90      10.308 -23.589  24.002  1.00 68.32           C  
ATOM    717  O   LYS A  90      10.200 -24.417  24.908  1.00 58.95           O  
ATOM    718  CB  LYS A  90      11.885 -23.758  22.065  1.00 67.95           C  
ATOM    719  CG  LYS A  90      12.957 -24.559  22.781  1.00 75.68           C  
ATOM    720  CD  LYS A  90      14.320 -24.304  22.164  1.00 75.28           C  
ATOM    721  CE  LYS A  90      15.308 -25.370  22.587  1.00 87.44           C  
ATOM    722  NZ  LYS A  90      16.376 -24.808  23.451  1.00 85.37           N  
ATOM    723  N   LYS A  91      10.305 -22.276  24.220  1.00 62.71           N  
ATOM    724  CA  LYS A  91      10.166 -21.716  25.564  1.00 60.22           C  
ATOM    725  C   LYS A  91       8.843 -22.101  26.206  1.00 60.12           C  
ATOM    726  O   LYS A  91       8.792 -22.491  27.378  1.00 63.07           O  
ATOM    727  CB  LYS A  91      10.279 -20.189  25.509  1.00 55.46           C  
ATOM    728  CG  LYS A  91      11.623 -19.665  25.963  1.00 57.89           C  
ATOM    729  CD  LYS A  91      12.396 -18.982  24.844  1.00 68.25           C  
ATOM    730  CE  LYS A  91      12.001 -17.517  24.704  1.00 68.46           C  
ATOM    731  NZ  LYS A  91      12.334 -16.949  23.358  1.00 70.05           N  
ATOM    732  N   GLY A  92       7.788 -21.976  25.401  1.00 57.10           N  
ATOM    733  CA  GLY A  92       6.429 -22.287  25.795  1.00 53.52           C  
ATOM    734  C   GLY A  92       6.286 -23.686  26.329  1.00 56.19           C  
ATOM    735  O   GLY A  92       5.731 -23.853  27.414  1.00 63.84           O  
ATOM    736  N   LEU A  93       6.763 -24.678  25.572  1.00 51.77           N  
ATOM    737  CA  LEU A  93       6.734 -26.085  25.998  1.00 59.17           C  
ATOM    738  C   LEU A  93       7.675 -26.415  27.164  1.00 64.40           C  
ATOM    739  O   LEU A  93       7.300 -27.161  28.070  1.00 62.01           O  
ATOM    740  CB  LEU A  93       7.081 -26.995  24.827  1.00 46.65           C  
ATOM    741  CG  LEU A  93       5.908 -27.115  23.865  1.00 49.54           C  
ATOM    742  CD1 LEU A  93       6.303 -27.835  22.603  1.00 55.94           C  
ATOM    743  CD2 LEU A  93       4.802 -27.860  24.579  1.00 52.29           C  
ATOM    744  N   GLU A  94       8.893 -25.872  27.125  1.00 67.34           N  
ATOM    745  CA  GLU A  94       9.888 -26.116  28.169  1.00 67.42           C  
ATOM    746  C   GLU A  94       9.493 -25.510  29.506  1.00 60.20           C  
ATOM    747  O   GLU A  94       9.733 -26.104  30.554  1.00 58.50           O  
ATOM    748  CB  GLU A  94      11.271 -25.581  27.752  1.00 82.38           C  
ATOM    749  CG  GLU A  94      11.784 -26.128  26.419  1.00102.48           C  
ATOM    750  CD  GLU A  94      13.263 -25.856  26.194  1.00105.98           C  
ATOM    751  OE1 GLU A  94      13.745 -24.805  26.668  1.00115.67           O  
ATOM    752  OE2 GLU A  94      13.938 -26.681  25.538  1.00 85.22           O  
ATOM    753  N   TRP A  95       8.901 -24.321  29.477  1.00 57.36           N  
ATOM    754  CA  TRP A  95       8.465 -23.684  30.718  1.00 57.29           C  
ATOM    755  C   TRP A  95       7.769 -24.775  31.522  1.00 57.79           C  
ATOM    756  O   TRP A  95       8.070 -24.977  32.695  1.00 56.98           O  
ATOM    757  CB  TRP A  95       7.470 -22.548  30.432  1.00 63.87           C  
ATOM    758  CG  TRP A  95       6.898 -21.872  31.664  1.00 67.39           C  
ATOM    759  CD1 TRP A  95       7.383 -20.754  32.282  1.00 62.85           C  
ATOM    760  CD2 TRP A  95       5.778 -22.306  32.446  1.00 58.50           C  
ATOM    761  NE1 TRP A  95       6.641 -20.462  33.396  1.00 55.64           N  
ATOM    762  CE2 TRP A  95       5.644 -21.401  33.519  1.00 57.39           C  
ATOM    763  CE3 TRP A  95       4.859 -23.367  32.340  1.00 42.61           C  
ATOM    764  CZ2 TRP A  95       4.651 -21.532  34.490  1.00 55.24           C  
ATOM    765  CZ3 TRP A  95       3.873 -23.492  33.307  1.00 43.15           C  
ATOM    766  CH2 TRP A  95       3.774 -22.572  34.369  1.00 42.95           C  
ATOM    767  N   PHE A  96       6.865 -25.494  30.858  1.00 64.43           N  
ATOM    768  CA  PHE A  96       6.078 -26.586  31.448  1.00 75.02           C  
ATOM    769  C   PHE A  96       6.880 -27.737  32.062  1.00 89.38           C  
ATOM    770  O   PHE A  96       6.472 -28.325  33.064  1.00 90.35           O  
ATOM    771  CB  PHE A  96       5.124 -27.148  30.389  1.00 71.94           C  
ATOM    772  CG  PHE A  96       3.876 -26.340  30.218  1.00 76.42           C  
ATOM    773  CD1 PHE A  96       2.820 -26.488  31.104  1.00 64.58           C  
ATOM    774  CD2 PHE A  96       3.767 -25.395  29.202  1.00 71.07           C  
ATOM    775  CE1 PHE A  96       1.683 -25.707  30.984  1.00 53.91           C  
ATOM    776  CE2 PHE A  96       2.628 -24.610  29.081  1.00 56.81           C  
ATOM    777  CZ  PHE A  96       1.587 -24.770  29.976  1.00 58.92           C  
ATOM    778  N   GLU A  97       8.010 -28.071  31.443  1.00100.49           N  
ATOM    779  CA  GLU A  97       8.862 -29.150  31.936  1.00 97.09           C  
ATOM    780  C   GLU A  97       9.443 -28.754  33.298  1.00 96.45           C  
ATOM    781  O   GLU A  97       9.677 -29.608  34.147  1.00103.08           O  
ATOM    782  CB  GLU A  97      10.021 -29.415  30.967  1.00 91.81           C  
ATOM    783  CG  GLU A  97       9.675 -29.350  29.480  1.00100.22           C  
ATOM    784  CD  GLU A  97       9.674 -30.711  28.793  1.00106.84           C  
ATOM    785  OE1 GLU A  97       9.789 -31.736  29.495  1.00115.90           O  
ATOM    786  OE2 GLU A  97       9.557 -30.754  27.546  1.00 91.26           O  
ATOM    787  N   LYS A  98       9.673 -27.457  33.510  1.00 92.10           N  
ATOM    788  CA  LYS A  98      10.268 -26.974  34.771  1.00 92.23           C  
ATOM    789  C   LYS A  98       9.302 -26.354  35.766  1.00 90.57           C  
ATOM    790  O   LYS A  98       9.727 -25.789  36.770  1.00 94.05           O  
ATOM    791  CB  LYS A  98      11.375 -25.945  34.483  1.00 94.22           C  
ATOM    792  CG  LYS A  98      12.567 -26.472  33.730  1.00 76.17           C  
ATOM    793  CD  LYS A  98      12.814 -25.687  32.446  1.00 76.28           C  
ATOM    794  CE  LYS A  98      12.894 -24.179  32.707  1.00 76.88           C  
ATOM    795  NZ  LYS A  98      13.736 -23.476  31.694  1.00 76.82           N  
ATOM    796  N   ASN A  99       8.011 -26.440  35.474  1.00 89.97           N  
ATOM    797  CA  ASN A  99       6.975 -25.853  36.332  1.00 86.53           C  
ATOM    798  C   ASN A  99       5.844 -26.780  36.777  1.00 77.91           C  
ATOM    799  O   ASN A  99       4.770 -26.319  37.157  1.00 77.73           O  
ATOM    800  CB  ASN A  99       6.382 -24.603  35.652  1.00 88.53           C  
ATOM    801  CG  ASN A  99       7.254 -23.380  35.808  1.00 76.79           C  
ATOM    802  OD1 ASN A  99       8.221 -23.171  35.060  1.00 72.23           O  
ATOM    803  ND2 ASN A  99       6.916 -22.559  36.791  1.00 76.72           N  
ATOM    804  N   ALA A 100       6.087 -28.085  36.722  1.00 74.97           N  
ATOM    805  CA  ALA A 100       5.096 -29.089  37.132  1.00 71.47           C  
ATOM    806  C   ALA A 100       4.411 -28.726  38.458  1.00 70.33           C  
ATOM    807  O   ALA A 100       3.203 -28.932  38.619  1.00 73.22           O  
ATOM    808  CB  ALA A 100       5.757 -30.429  37.257  1.00 73.14           C  
ATOM    809  N   GLY A 101       5.174 -28.162  39.392  1.00 66.48           N  
ATOM    810  CA  GLY A 101       4.607 -27.782  40.675  1.00 59.41           C  
ATOM    811  C   GLY A 101       3.523 -26.726  40.557  1.00 60.99           C  
ATOM    812  O   GLY A 101       2.444 -26.852  41.133  1.00 64.75           O  
ATOM    813  N   THR A 102       3.820 -25.673  39.808  1.00 64.04           N  
ATOM    814  CA  THR A 102       2.897 -24.551  39.601  1.00 70.53           C  
ATOM    815  C   THR A 102       1.534 -24.956  39.041  1.00 71.21           C  
ATOM    816  O   THR A 102       0.497 -24.398  39.437  1.00 70.09           O  
ATOM    817  CB  THR A 102       3.470 -23.505  38.607  1.00 70.44           C  
ATOM    818  OG1 THR A 102       4.817 -23.173  38.969  1.00 58.38           O  
ATOM    819  CG2 THR A 102       2.617 -22.248  38.636  1.00 60.11           C  
ATOM    820  N   ILE A 103       1.540 -25.888  38.092  1.00 66.08           N  
ATOM    821  CA  ILE A 103       0.317 -26.363  37.449  1.00 66.95           C  
ATOM    822  C   ILE A 103      -0.215 -27.620  38.150  1.00 73.78           C  
ATOM    823  O   ILE A 103      -1.184 -28.222  37.693  1.00 75.39           O  
ATOM    824  CB  ILE A 103       0.594 -26.704  35.955  1.00 65.05           C  
ATOM    825  CG1 ILE A 103       1.396 -27.990  35.876  1.00 57.51           C  
ATOM    826  CG2 ILE A 103       1.408 -25.586  35.283  1.00 56.26           C  
ATOM    827  CD1 ILE A 103       1.632 -28.462  34.488  1.00 35.30           C  
ATOM    828  N   LYS A 104       0.408 -28.005  39.258  1.00 75.34           N  
ATOM    829  CA  LYS A 104       0.017 -29.215  39.982  1.00 77.29           C  
ATOM    830  C   LYS A 104      -1.463 -29.433  40.343  1.00 82.71           C  
ATOM    831  O   LYS A 104      -2.017 -30.478  39.973  1.00 88.19           O  
ATOM    832  CB  LYS A 104       0.864 -29.380  41.247  1.00 74.86           C  
ATOM    833  CG  LYS A 104       0.492 -30.643  42.008  1.00 88.12           C  
ATOM    834  CD  LYS A 104       1.353 -30.863  43.236  1.00 91.45           C  
ATOM    835  CE  LYS A 104       2.380 -31.958  42.988  1.00 76.76           C  
ATOM    836  NZ  LYS A 104       3.738 -31.553  43.460  1.00 74.88           N  
ATOM    837  N   SER A 105      -2.090 -28.488  41.065  1.00 79.18           N  
ATOM    838  CA  SER A 105      -3.511 -28.618  41.455  1.00 80.36           C  
ATOM    839  C   SER A 105      -4.374 -29.147  40.312  1.00 83.50           C  
ATOM    840  O   SER A 105      -4.797 -30.318  40.328  1.00 90.43           O  
ATOM    841  CB  SER A 105      -4.085 -27.282  41.951  1.00 63.15           C  
ATOM    842  OG  SER A 105      -3.526 -26.156  41.298  1.00 79.65           O  
ATOM    843  N   TRP A 106      -4.640 -28.293  39.329  1.00 76.85           N  
ATOM    844  CA  TRP A 106      -5.444 -28.691  38.185  1.00 66.76           C  
ATOM    845  C   TRP A 106      -4.831 -29.786  37.312  1.00 56.86           C  
ATOM    846  O   TRP A 106      -5.536 -30.677  36.850  1.00 58.03           O  
ATOM    847  CB  TRP A 106      -5.762 -27.471  37.326  1.00 65.34           C  
ATOM    848  CG  TRP A 106      -4.643 -26.506  37.189  1.00 48.04           C  
ATOM    849  CD1 TRP A 106      -4.158 -25.669  38.154  1.00 59.38           C  
ATOM    850  CD2 TRP A 106      -3.905 -26.230  36.008  1.00 46.58           C  
ATOM    851  NE1 TRP A 106      -3.162 -24.872  37.642  1.00 61.72           N  
ATOM    852  CE2 TRP A 106      -2.989 -25.196  36.318  1.00 47.32           C  
ATOM    853  CE3 TRP A 106      -3.929 -26.747  34.700  1.00 33.82           C  
ATOM    854  CZ2 TRP A 106      -2.102 -24.680  35.382  1.00 44.75           C  
ATOM    855  CZ3 TRP A 106      -3.049 -26.235  33.772  1.00 55.85           C  
ATOM    856  CH2 TRP A 106      -2.143 -25.200  34.118  1.00 49.46           C  
ATOM    857  N   ASP A 107      -3.529 -29.721  37.070  1.00 57.99           N  
ATOM    858  CA  ASP A 107      -2.875 -30.736  36.249  1.00 60.54           C  
ATOM    859  C   ASP A 107      -3.030 -32.141  36.833  1.00 64.05           C  
ATOM    860  O   ASP A 107      -3.264 -33.099  36.095  1.00 67.33           O  
ATOM    861  CB  ASP A 107      -1.386 -30.416  36.078  1.00 75.55           C  
ATOM    862  CG  ASP A 107      -0.646 -31.464  35.252  1.00 94.37           C  
ATOM    863  OD1 ASP A 107      -1.306 -32.310  34.612  1.00104.90           O  
ATOM    864  OD2 ASP A 107       0.604 -31.435  35.237  1.00104.48           O  
ATOM    865  N   GLU A 108      -2.898 -32.277  38.147  1.00 70.11           N  
ATOM    866  CA  GLU A 108      -3.026 -33.586  38.797  1.00 74.71           C  
ATOM    867  C   GLU A 108      -4.401 -34.232  38.645  1.00 77.32           C  
ATOM    868  O   GLU A 108      -4.510 -35.435  38.399  1.00 74.44           O  
ATOM    869  CB  GLU A 108      -2.690 -33.464  40.294  1.00 78.00           C  
ATOM    870  CG  GLU A 108      -3.348 -34.533  41.178  1.00 99.33           C  
ATOM    871  CD  GLU A 108      -3.069 -34.319  42.655  1.00104.39           C  
ATOM    872  OE1 GLU A 108      -1.939 -33.888  42.977  1.00108.71           O  
ATOM    873  OE2 GLU A 108      -3.966 -34.582  43.490  1.00110.98           O  
ATOM    874  N   SER A 109      -5.438 -33.415  38.792  1.00 71.55           N  
ATOM    875  CA  SER A 109      -6.820 -33.854  38.729  1.00 63.90           C  
ATOM    876  C   SER A 109      -7.496 -33.677  37.374  1.00 63.72           C  
ATOM    877  O   SER A 109      -8.723 -33.595  37.284  1.00 59.19           O  
ATOM    878  CB  SER A 109      -7.604 -33.126  39.820  1.00 57.38           C  
ATOM    879  OG  SER A 109      -6.902 -31.975  40.244  1.00 70.97           O  
ATOM    880  N   TYR A 110      -6.691 -33.624  36.321  1.00 59.34           N  
ATOM    881  CA  TYR A 110      -7.210 -33.474  34.967  1.00 62.67           C  
ATOM    882  C   TYR A 110      -8.334 -34.472  34.690  1.00 67.97           C  
ATOM    883  O   TYR A 110      -9.338 -34.147  34.052  1.00 68.69           O  
ATOM    884  CB  TYR A 110      -6.104 -33.702  33.944  1.00 62.08           C  
ATOM    885  CG  TYR A 110      -6.556 -33.416  32.538  1.00 64.32           C  
ATOM    886  CD1 TYR A 110      -7.317 -34.352  31.825  1.00 73.11           C  
ATOM    887  CD2 TYR A 110      -6.316 -32.171  31.955  1.00 60.67           C  
ATOM    888  CE1 TYR A 110      -7.835 -34.052  30.564  1.00 82.05           C  
ATOM    889  CE2 TYR A 110      -6.829 -31.851  30.696  1.00 77.41           C  
ATOM    890  CZ  TYR A 110      -7.586 -32.797  30.007  1.00 84.14           C  
ATOM    891  OH  TYR A 110      -8.075 -32.487  28.765  1.00 68.41           O  
ATOM    892  N   THR A 111      -8.145 -35.702  35.148  1.00 74.35           N  
ATOM    893  CA  THR A 111      -9.150 -36.740  34.951  1.00 79.86           C  
ATOM    894  C   THR A 111     -10.448 -36.294  35.636  1.00 81.67           C  
ATOM    895  O   THR A 111     -11.548 -36.475  35.097  1.00 79.57           O  
ATOM    896  CB  THR A 111      -8.683 -38.081  35.562  1.00 82.73           C  
ATOM    897  OG1 THR A 111      -7.255 -38.182  35.463  1.00 79.14           O  
ATOM    898  CG2 THR A 111      -9.308 -39.259  34.811  1.00 67.30           C  
ATOM    899  N   GLU A 112     -10.300 -35.720  36.832  1.00 79.06           N  
ATOM    900  CA  GLU A 112     -11.427 -35.224  37.616  1.00 77.53           C  
ATOM    901  C   GLU A 112     -12.063 -34.017  36.931  1.00 72.47           C  
ATOM    902  O   GLU A 112     -13.279 -33.962  36.747  1.00 63.66           O  
ATOM    903  CB  GLU A 112     -10.978 -34.850  39.039  1.00 83.65           C  
ATOM    904  CG  GLU A 112     -10.798 -36.038  39.972  1.00 89.58           C  
ATOM    905  CD  GLU A 112      -9.510 -36.787  39.714  1.00114.70           C  
ATOM    906  OE1 GLU A 112      -8.476 -36.404  40.304  1.00127.89           O  
ATOM    907  OE2 GLU A 112      -9.525 -37.751  38.917  1.00112.69           O  
ATOM    908  N   LEU A 113     -11.238 -33.049  36.553  1.00 71.62           N  
ATOM    909  CA  LEU A 113     -11.741 -31.867  35.869  1.00 70.79           C  
ATOM    910  C   LEU A 113     -12.399 -32.311  34.564  1.00 77.49           C  
ATOM    911  O   LEU A 113     -13.332 -31.673  34.068  1.00 77.20           O  
ATOM    912  CB  LEU A 113     -10.592 -30.901  35.562  1.00 60.15           C  
ATOM    913  CG  LEU A 113      -9.770 -30.447  36.766  1.00 59.31           C  
ATOM    914  CD1 LEU A 113      -8.650 -29.534  36.308  1.00 62.16           C  
ATOM    915  CD2 LEU A 113     -10.671 -29.730  37.749  1.00 58.02           C  
ATOM    916  N   LYS A 114     -11.920 -33.429  34.028  1.00 78.59           N  
ATOM    917  CA  LYS A 114     -12.426 -33.968  32.771  1.00 73.01           C  
ATOM    918  C   LYS A 114     -13.881 -34.421  32.843  1.00 65.15           C  
ATOM    919  O   LYS A 114     -14.500 -34.693  31.820  1.00 60.37           O  
ATOM    920  CB  LYS A 114     -11.550 -35.136  32.321  1.00 66.22           C  
ATOM    921  CG  LYS A 114     -11.618 -35.414  30.839  1.00 60.88           C  
ATOM    922  CD  LYS A 114     -10.755 -36.601  30.473  1.00 61.96           C  
ATOM    923  CE  LYS A 114     -11.484 -37.463  29.472  1.00 68.96           C  
ATOM    924  NZ  LYS A 114     -10.663 -37.759  28.262  1.00 70.54           N  
ATOM    925  N   VAL A 115     -14.431 -34.504  34.044  1.00 62.34           N  
ATOM    926  CA  VAL A 115     -15.813 -34.928  34.178  1.00 66.80           C  
ATOM    927  C   VAL A 115     -16.593 -34.059  35.158  1.00 63.69           C  
ATOM    928  O   VAL A 115     -17.802 -33.879  35.016  1.00 63.75           O  
ATOM    929  CB  VAL A 115     -15.884 -36.435  34.600  1.00 69.18           C  
ATOM    930  CG1 VAL A 115     -14.599 -36.840  35.292  1.00 71.57           C  
ATOM    931  CG2 VAL A 115     -17.065 -36.674  35.541  1.00 65.02           C  
ATOM    932  N   ASP A 116     -15.896 -33.479  36.126  1.00 68.46           N  
ATOM    933  CA  ASP A 116     -16.569 -32.662  37.125  1.00 74.97           C  
ATOM    934  C   ASP A 116     -16.004 -31.261  37.351  1.00 76.44           C  
ATOM    935  O   ASP A 116     -14.871 -30.954  36.972  1.00 79.18           O  
ATOM    936  CB  ASP A 116     -16.616 -33.447  38.439  1.00 80.76           C  
ATOM    937  CG  ASP A 116     -17.418 -32.752  39.524  1.00 94.73           C  
ATOM    938  OD1 ASP A 116     -18.280 -31.914  39.193  1.00 99.50           O  
ATOM    939  OD2 ASP A 116     -17.197 -33.065  40.715  1.00 99.88           O  
ATOM    940  N   VAL A 117     -16.835 -30.421  37.965  1.00 74.16           N  
ATOM    941  CA  VAL A 117     -16.525 -29.029  38.275  1.00 74.67           C  
ATOM    942  C   VAL A 117     -15.274 -28.921  39.137  1.00 68.88           C  
ATOM    943  O   VAL A 117     -15.190 -29.538  40.190  1.00 62.60           O  
ATOM    944  CB  VAL A 117     -17.725 -28.372  39.019  1.00 78.98           C  
ATOM    945  CG1 VAL A 117     -17.433 -26.917  39.340  1.00 66.79           C  
ATOM    946  CG2 VAL A 117     -18.988 -28.489  38.163  1.00 71.36           C  
ATOM    947  N   PRO A 118     -14.292 -28.116  38.701  1.00 71.19           N  
ATOM    948  CA  PRO A 118     -13.026 -27.913  39.406  1.00 67.14           C  
ATOM    949  C   PRO A 118     -13.240 -27.154  40.703  1.00 68.88           C  
ATOM    950  O   PRO A 118     -14.223 -26.430  40.839  1.00 64.31           O  
ATOM    951  CB  PRO A 118     -12.227 -27.081  38.416  1.00 69.42           C  
ATOM    952  CG  PRO A 118     -13.268 -26.200  37.864  1.00 66.43           C  
ATOM    953  CD  PRO A 118     -14.388 -27.183  37.565  1.00 74.75           C  
ATOM    954  N   LYS A 119     -12.315 -27.317  41.645  1.00 69.69           N  
ATOM    955  CA  LYS A 119     -12.384 -26.606  42.911  1.00 63.91           C  
ATOM    956  C   LYS A 119     -11.866 -25.199  42.623  1.00 61.48           C  
ATOM    957  O   LYS A 119     -11.086 -25.001  41.682  1.00 59.45           O  
ATOM    958  CB  LYS A 119     -11.491 -27.287  43.946  1.00 59.48           C  
ATOM    959  CG  LYS A 119     -11.737 -28.747  44.077  1.00 62.92           C  
ATOM    960  CD  LYS A 119     -10.629 -29.421  44.847  1.00 83.24           C  
ATOM    961  CE  LYS A 119     -10.648 -30.916  44.586  1.00 83.25           C  
ATOM    962  NZ  LYS A 119      -9.969 -31.689  45.661  1.00 92.72           N  
ATOM    963  N   ILE A 120     -12.275 -24.229  43.433  1.00 56.79           N  
ATOM    964  CA  ILE A 120     -11.826 -22.856  43.227  1.00 66.13           C  
ATOM    965  C   ILE A 120     -10.293 -22.659  43.265  1.00 60.87           C  
ATOM    966  O   ILE A 120      -9.776 -21.769  42.606  1.00 47.80           O  
ATOM    967  CB  ILE A 120     -12.470 -21.912  44.258  1.00 70.80           C  
ATOM    968  CG1 ILE A 120     -12.643 -20.501  43.666  1.00 73.65           C  
ATOM    969  CG2 ILE A 120     -11.600 -21.860  45.514  1.00 74.25           C  
ATOM    970  CD1 ILE A 120     -12.317 -20.352  42.180  1.00 63.31           C  
ATOM    971  N   GLU A 121      -9.574 -23.483  44.023  1.00 65.85           N  
ATOM    972  CA  GLU A 121      -8.112 -23.364  44.111  1.00 73.87           C  
ATOM    973  C   GLU A 121      -7.416 -23.756  42.807  1.00 70.79           C  
ATOM    974  O   GLU A 121      -6.348 -23.235  42.465  1.00 63.37           O  
ATOM    975  CB  GLU A 121      -7.577 -24.227  45.263  1.00 83.05           C  
ATOM    976  CG  GLU A 121      -8.314 -25.546  45.425  1.00 96.69           C  
ATOM    977  CD  GLU A 121      -9.233 -25.560  46.640  1.00 95.16           C  
ATOM    978  OE1 GLU A 121      -9.736 -24.476  47.032  1.00 79.02           O  
ATOM    979  OE2 GLU A 121      -9.449 -26.665  47.197  1.00 94.05           O  
ATOM    980  N   GLN A 122      -8.030 -24.682  42.084  1.00 69.13           N  
ATOM    981  CA  GLN A 122      -7.490 -25.144  40.811  1.00 71.63           C  
ATOM    982  C   GLN A 122      -7.670 -24.081  39.729  1.00 66.54           C  
ATOM    983  O   GLN A 122      -6.795 -23.879  38.891  1.00 69.47           O  
ATOM    984  CB  GLN A 122      -8.184 -26.444  40.403  1.00 54.27           C  
ATOM    985  CG  GLN A 122      -8.132 -27.479  41.494  1.00 44.06           C  
ATOM    986  CD  GLN A 122      -8.731 -28.793  41.078  1.00 57.30           C  
ATOM    987  OE1 GLN A 122      -9.896 -28.863  40.696  1.00 52.57           O  
ATOM    988  NE2 GLN A 122      -7.935 -29.852  41.152  1.00 79.47           N  
ATOM    989  N   LEU A 123      -8.825 -23.417  39.751  1.00 59.57           N  
ATOM    990  CA  LEU A 123      -9.132 -22.342  38.805  1.00 58.11           C  
ATOM    991  C   LEU A 123      -8.121 -21.234  38.997  1.00 60.83           C  
ATOM    992  O   LEU A 123      -7.428 -20.848  38.063  1.00 70.01           O  
ATOM    993  CB  LEU A 123     -10.537 -21.773  39.043  1.00 47.87           C  
ATOM    994  CG  LEU A 123     -11.732 -22.517  38.455  1.00 46.52           C  
ATOM    995  CD1 LEU A 123     -13.012 -21.881  38.969  1.00 55.92           C  
ATOM    996  CD2 LEU A 123     -11.676 -22.446  36.936  1.00 38.68           C  
ATOM    997  N   THR A 124      -8.025 -20.736  40.223  1.00 64.02           N  
ATOM    998  CA  THR A 124      -7.091 -19.660  40.534  1.00 69.62           C  
ATOM    999  C   THR A 124      -5.642 -20.085  40.326  1.00 67.94           C  
ATOM   1000  O   THR A 124      -4.801 -19.268  39.952  1.00 71.86           O  
ATOM   1001  CB  THR A 124      -7.267 -19.140  41.994  1.00 64.83           C  
ATOM   1002  OG1 THR A 124      -8.337 -19.845  42.629  1.00 71.39           O  
ATOM   1003  CG2 THR A 124      -7.598 -17.661  41.991  1.00 54.02           C  
ATOM   1004  N   GLY A 125      -5.344 -21.357  40.571  1.00 68.54           N  
ATOM   1005  CA  GLY A 125      -3.983 -21.829  40.375  1.00 80.42           C  
ATOM   1006  C   GLY A 125      -3.591 -21.729  38.909  1.00 86.37           C  
ATOM   1007  O   GLY A 125      -2.444 -21.419  38.579  1.00 88.03           O  
ATOM   1008  N   TYR A 126      -4.568 -21.986  38.037  1.00 83.44           N  
ATOM   1009  CA  TYR A 126      -4.412 -21.937  36.579  1.00 72.90           C  
ATOM   1010  C   TYR A 126      -4.222 -20.513  36.045  1.00 65.92           C  
ATOM   1011  O   TYR A 126      -3.347 -20.262  35.221  1.00 64.13           O  
ATOM   1012  CB  TYR A 126      -5.643 -22.572  35.904  1.00 55.91           C  
ATOM   1013  CG  TYR A 126      -5.807 -22.188  34.443  1.00 52.79           C  
ATOM   1014  CD1 TYR A 126      -6.504 -21.036  34.083  1.00 42.31           C  
ATOM   1015  CD2 TYR A 126      -5.217 -22.944  33.432  1.00 39.38           C  
ATOM   1016  CE1 TYR A 126      -6.601 -20.642  32.756  1.00 54.50           C  
ATOM   1017  CE2 TYR A 126      -5.308 -22.564  32.099  1.00 43.57           C  
ATOM   1018  CZ  TYR A 126      -6.000 -21.409  31.763  1.00 59.32           C  
ATOM   1019  OH  TYR A 126      -6.078 -21.017  30.440  1.00 44.25           O  
ATOM   1020  N   GLN A 127      -5.076 -19.599  36.503  1.00 63.89           N  
ATOM   1021  CA  GLN A 127      -5.032 -18.190  36.100  1.00 66.37           C  
ATOM   1022  C   GLN A 127      -3.684 -17.592  36.482  1.00 69.25           C  
ATOM   1023  O   GLN A 127      -3.086 -16.822  35.718  1.00 68.81           O  
ATOM   1024  CB  GLN A 127      -6.151 -17.388  36.784  1.00 49.56           C  
ATOM   1025  CG  GLN A 127      -7.566 -17.713  36.335  1.00 47.01           C  
ATOM   1026  CD  GLN A 127      -7.764 -17.565  34.828  1.00 66.69           C  
ATOM   1027  OE1 GLN A 127      -6.949 -16.960  34.133  1.00 48.92           O  
ATOM   1028  NE2 GLN A 127      -8.859 -18.115  34.321  1.00 56.82           N  
ATOM   1029  N   GLN A 128      -3.224 -17.951  37.679  1.00 68.88           N  
ATOM   1030  CA  GLN A 128      -1.938 -17.492  38.188  1.00 72.51           C  
ATOM   1031  C   GLN A 128      -0.829 -18.134  37.345  1.00 64.51           C  
ATOM   1032  O   GLN A 128       0.088 -17.453  36.879  1.00 65.67           O  
ATOM   1033  CB  GLN A 128      -1.781 -17.867  39.676  1.00 83.24           C  
ATOM   1034  CG  GLN A 128      -2.768 -17.181  40.639  1.00 99.25           C  
ATOM   1035  CD  GLN A 128      -2.739 -15.653  40.547  1.00119.57           C  
ATOM   1036  OE1 GLN A 128      -1.704 -15.060  40.232  1.00124.80           O  
ATOM   1037  NE2 GLN A 128      -3.877 -15.012  40.836  1.00121.04           N  
ATOM   1038  N   ALA A 129      -0.926 -19.442  37.137  1.00 57.86           N  
ATOM   1039  CA  ALA A 129       0.058 -20.155  36.329  1.00 60.01           C  
ATOM   1040  C   ALA A 129       0.187 -19.470  34.967  1.00 62.94           C  
ATOM   1041  O   ALA A 129       1.295 -19.199  34.501  1.00 69.42           O  
ATOM   1042  CB  ALA A 129      -0.361 -21.600  36.148  1.00 65.09           C  
ATOM   1043  N   ALA A 130      -0.953 -19.170  34.351  1.00 57.94           N  
ATOM   1044  CA  ALA A 130      -0.985 -18.501  33.052  1.00 52.33           C  
ATOM   1045  C   ALA A 130      -0.184 -17.205  33.088  1.00 57.27           C  
ATOM   1046  O   ALA A 130       0.706 -16.991  32.260  1.00 60.77           O  
ATOM   1047  CB  ALA A 130      -2.429 -18.213  32.640  1.00 47.58           C  
ATOM   1048  N   LEU A 131      -0.492 -16.348  34.057  1.00 57.99           N  
ATOM   1049  CA  LEU A 131       0.203 -15.067  34.208  1.00 58.35           C  
ATOM   1050  C   LEU A 131       1.710 -15.229  34.387  1.00 58.19           C  
ATOM   1051  O   LEU A 131       2.514 -14.439  33.868  1.00 57.22           O  
ATOM   1052  CB  LEU A 131      -0.369 -14.301  35.396  1.00 47.28           C  
ATOM   1053  CG  LEU A 131      -1.768 -13.719  35.179  1.00 58.09           C  
ATOM   1054  CD1 LEU A 131      -2.361 -13.286  36.509  1.00 52.41           C  
ATOM   1055  CD2 LEU A 131      -1.682 -12.542  34.206  1.00 49.80           C  
ATOM   1056  N   LYS A 132       2.081 -16.264  35.126  1.00 53.41           N  
ATOM   1057  CA  LYS A 132       3.476 -16.562  35.384  1.00 53.95           C  
ATOM   1058  C   LYS A 132       4.181 -17.002  34.097  1.00 49.11           C  
ATOM   1059  O   LYS A 132       5.184 -16.412  33.699  1.00 50.75           O  
ATOM   1060  CB  LYS A 132       3.557 -17.635  36.477  1.00 48.84           C  
ATOM   1061  CG  LYS A 132       4.764 -18.492  36.351  1.00 71.66           C  
ATOM   1062  CD  LYS A 132       5.283 -19.027  37.666  1.00 63.22           C  
ATOM   1063  CE  LYS A 132       6.754 -19.358  37.438  1.00 64.26           C  
ATOM   1064  NZ  LYS A 132       7.374 -20.291  38.396  1.00 66.57           N  
ATOM   1065  N   TRP A 133       3.643 -18.036  33.456  1.00 44.71           N  
ATOM   1066  CA  TRP A 133       4.170 -18.571  32.192  1.00 47.38           C  
ATOM   1067  C   TRP A 133       4.425 -17.488  31.133  1.00 55.76           C  
ATOM   1068  O   TRP A 133       5.435 -17.523  30.444  1.00 60.46           O  
ATOM   1069  CB  TRP A 133       3.181 -19.603  31.633  1.00 45.19           C  
ATOM   1070  CG  TRP A 133       3.419 -20.080  30.230  1.00 56.20           C  
ATOM   1071  CD1 TRP A 133       4.231 -21.108  29.834  1.00 65.96           C  
ATOM   1072  CD2 TRP A 133       2.807 -19.579  29.050  1.00 63.90           C  
ATOM   1073  NE1 TRP A 133       4.157 -21.285  28.476  1.00 61.64           N  
ATOM   1074  CE2 TRP A 133       3.286 -20.354  27.967  1.00 63.67           C  
ATOM   1075  CE3 TRP A 133       1.886 -18.550  28.790  1.00 66.66           C  
ATOM   1076  CZ2 TRP A 133       2.889 -20.127  26.650  1.00 69.99           C  
ATOM   1077  CZ3 TRP A 133       1.487 -18.326  27.478  1.00 50.67           C  
ATOM   1078  CH2 TRP A 133       1.991 -19.120  26.420  1.00 64.97           C  
ATOM   1079  N   ARG A 134       3.509 -16.536  30.981  1.00 65.73           N  
ATOM   1080  CA  ARG A 134       3.694 -15.469  29.988  1.00 60.61           C  
ATOM   1081  C   ARG A 134       4.871 -14.609  30.407  1.00 58.70           C  
ATOM   1082  O   ARG A 134       5.596 -14.064  29.572  1.00 53.85           O  
ATOM   1083  CB  ARG A 134       2.431 -14.600  29.881  1.00 43.47           C  
ATOM   1084  CG  ARG A 134       1.184 -15.390  29.479  1.00 60.82           C  
ATOM   1085  CD  ARG A 134      -0.117 -14.597  29.590  1.00 47.14           C  
ATOM   1086  NE  ARG A 134      -0.377 -13.761  28.420  1.00 64.60           N  
ATOM   1087  CZ  ARG A 134      -1.205 -14.089  27.439  1.00 61.81           C  
ATOM   1088  NH1 ARG A 134      -1.861 -15.238  27.486  1.00 67.89           N  
ATOM   1089  NH2 ARG A 134      -1.376 -13.266  26.416  1.00 55.15           N  
ATOM   1090  N   LYS A 135       5.046 -14.502  31.721  1.00 61.19           N  
ATOM   1091  CA  LYS A 135       6.126 -13.715  32.307  1.00 57.70           C  
ATOM   1092  C   LYS A 135       7.483 -14.377  32.112  1.00 55.23           C  
ATOM   1093  O   LYS A 135       8.397 -13.773  31.578  1.00 56.53           O  
ATOM   1094  CB  LYS A 135       5.886 -13.505  33.803  1.00 59.24           C  
ATOM   1095  CG  LYS A 135       7.018 -12.759  34.455  1.00 75.57           C  
ATOM   1096  CD  LYS A 135       7.031 -12.896  35.964  1.00 92.20           C  
ATOM   1097  CE  LYS A 135       8.395 -12.464  36.500  1.00102.03           C  
ATOM   1098  NZ  LYS A 135       8.483 -12.637  37.974  1.00115.81           N  
ATOM   1099  N   ASP A 136       7.605 -15.624  32.547  1.00 57.80           N  
ATOM   1100  CA  ASP A 136       8.853 -16.380  32.427  1.00 57.93           C  
ATOM   1101  C   ASP A 136       9.267 -16.717  31.004  1.00 56.54           C  
ATOM   1102  O   ASP A 136      10.432 -16.995  30.735  1.00 67.73           O  
ATOM   1103  CB  ASP A 136       8.756 -17.691  33.206  1.00 51.06           C  
ATOM   1104  CG  ASP A 136       8.471 -17.478  34.670  1.00 73.30           C  
ATOM   1105  OD1 ASP A 136       9.004 -16.502  35.247  1.00 78.25           O  
ATOM   1106  OD2 ASP A 136       7.733 -18.293  35.249  1.00 75.36           O  
ATOM   1107  N   ILE A 137       8.305 -16.704  30.099  1.00 58.54           N  
ATOM   1108  CA  ILE A 137       8.546 -17.028  28.702  1.00 54.22           C  
ATOM   1109  C   ILE A 137       8.790 -15.770  27.864  1.00 54.36           C  
ATOM   1110  O   ILE A 137       9.289 -15.834  26.738  1.00 52.58           O  
ATOM   1111  CB  ILE A 137       7.336 -17.902  28.180  1.00 65.87           C  
ATOM   1112  CG1 ILE A 137       7.572 -19.363  28.588  1.00 74.14           C  
ATOM   1113  CG2 ILE A 137       7.073 -17.712  26.695  1.00 69.25           C  
ATOM   1114  CD1 ILE A 137       8.986 -19.853  28.332  1.00 81.15           C  
ATOM   1115  N   GLY A 138       8.474 -14.616  28.440  1.00 59.74           N  
ATOM   1116  CA  GLY A 138       8.662 -13.369  27.724  1.00 55.08           C  
ATOM   1117  C   GLY A 138       7.709 -13.381  26.559  1.00 62.86           C  
ATOM   1118  O   GLY A 138       8.085 -13.073  25.430  1.00 61.79           O  
ATOM   1119  N   PHE A 139       6.463 -13.743  26.852  1.00 69.34           N  
ATOM   1120  CA  PHE A 139       5.412 -13.863  25.845  1.00 69.75           C  
ATOM   1121  C   PHE A 139       4.997 -12.562  25.179  1.00 64.99           C  
ATOM   1122  O   PHE A 139       4.938 -12.487  23.949  1.00 67.77           O  
ATOM   1123  CB  PHE A 139       4.159 -14.528  26.447  1.00 72.55           C  
ATOM   1124  CG  PHE A 139       3.032 -14.728  25.455  1.00 42.06           C  
ATOM   1125  CD1 PHE A 139       3.135 -15.676  24.447  1.00 49.76           C  
ATOM   1126  CD2 PHE A 139       1.872 -13.957  25.529  1.00 59.89           C  
ATOM   1127  CE1 PHE A 139       2.106 -15.848  23.524  1.00 63.60           C  
ATOM   1128  CE2 PHE A 139       0.844 -14.130  24.608  1.00 48.16           C  
ATOM   1129  CZ  PHE A 139       0.963 -15.078  23.607  1.00 49.25           C  
ATOM   1130  N   ARG A 140       4.721 -11.541  25.976  1.00 53.99           N  
ATOM   1131  CA  ARG A 140       4.272 -10.261  25.449  1.00 60.32           C  
ATOM   1132  C   ARG A 140       5.277  -9.463  24.626  1.00 64.01           C  
ATOM   1133  O   ARG A 140       6.320  -9.094  25.142  1.00 74.04           O  
ATOM   1134  CB  ARG A 140       3.814  -9.389  26.606  1.00 61.06           C  
ATOM   1135  CG  ARG A 140       3.846  -7.922  26.302  1.00 54.96           C  
ATOM   1136  CD  ARG A 140       4.193  -7.164  27.537  1.00 72.50           C  
ATOM   1137  NE  ARG A 140       3.275  -6.056  27.737  1.00 78.21           N  
ATOM   1138  CZ  ARG A 140       3.424  -5.133  28.676  1.00 86.52           C  
ATOM   1139  NH1 ARG A 140       4.461  -5.194  29.502  1.00 93.62           N  
ATOM   1140  NH2 ARG A 140       2.541  -4.148  28.784  1.00 84.09           N  
ATOM   1141  N   VAL A 141       4.957  -9.189  23.361  1.00 60.36           N  
ATOM   1142  CA  VAL A 141       5.810  -8.367  22.500  1.00 59.69           C  
ATOM   1143  C   VAL A 141       5.079  -7.074  22.184  1.00 68.93           C  
ATOM   1144  O   VAL A 141       5.636  -6.156  21.573  1.00 75.79           O  
ATOM   1145  CB  VAL A 141       6.161  -9.049  21.169  1.00 56.77           C  
ATOM   1146  CG1 VAL A 141       7.348  -9.949  21.359  1.00 45.48           C  
ATOM   1147  CG2 VAL A 141       4.960  -9.806  20.626  1.00 62.86           C  
ATOM   1148  N   ASN A 142       3.821  -7.033  22.617  1.00 70.47           N  
ATOM   1149  CA  ASN A 142       2.933  -5.891  22.448  1.00 67.29           C  
ATOM   1150  C   ASN A 142       1.574  -6.118  23.113  1.00 63.90           C  
ATOM   1151  O   ASN A 142       1.296  -7.197  23.648  1.00 64.95           O  
ATOM   1152  CB  ASN A 142       2.730  -5.558  20.962  1.00 68.63           C  
ATOM   1153  CG  ASN A 142       2.136  -6.703  20.172  1.00 66.52           C  
ATOM   1154  OD1 ASN A 142       1.502  -7.606  20.728  1.00 77.16           O  
ATOM   1155  ND2 ASN A 142       2.327  -6.663  18.855  1.00 59.06           N  
ATOM   1156  N   ALA A 143       0.742  -5.083  23.088  1.00 61.60           N  
ATOM   1157  CA  ALA A 143      -0.591  -5.131  23.669  1.00 62.59           C  
ATOM   1158  C   ALA A 143      -1.369  -6.381  23.228  1.00 68.46           C  
ATOM   1159  O   ALA A 143      -2.002  -7.054  24.055  1.00 70.69           O  
ATOM   1160  CB  ALA A 143      -1.345  -3.867  23.287  1.00 50.63           C  
ATOM   1161  N   ASN A 144      -1.302  -6.707  21.939  1.00 65.34           N  
ATOM   1162  CA  ASN A 144      -2.003  -7.871  21.409  1.00 64.58           C  
ATOM   1163  C   ASN A 144      -1.528  -9.198  22.013  1.00 69.33           C  
ATOM   1164  O   ASN A 144      -2.103 -10.256  21.738  1.00 77.52           O  
ATOM   1165  CB  ASN A 144      -1.861  -7.927  19.882  1.00 64.36           C  
ATOM   1166  CG  ASN A 144      -2.487  -6.717  19.173  1.00 70.45           C  
ATOM   1167  OD1 ASN A 144      -3.579  -6.264  19.534  1.00 65.26           O  
ATOM   1168  ND2 ASN A 144      -1.801  -6.208  18.138  1.00 73.63           N  
ATOM   1169  N   THR A 145      -0.487  -9.141  22.837  1.00 66.37           N  
ATOM   1170  CA  THR A 145       0.058 -10.334  23.488  1.00 59.97           C  
ATOM   1171  C   THR A 145       0.264 -10.034  24.967  1.00 62.76           C  
ATOM   1172  O   THR A 145       0.848 -10.834  25.723  1.00 61.86           O  
ATOM   1173  CB  THR A 145       1.395 -10.744  22.851  1.00 51.63           C  
ATOM   1174  OG1 THR A 145       2.092  -9.571  22.423  1.00 61.06           O  
ATOM   1175  CG2 THR A 145       1.173 -11.660  21.663  1.00 49.30           C  
ATOM   1176  N   ALA A 146      -0.253  -8.880  25.375  1.00 61.72           N  
ATOM   1177  CA  ALA A 146      -0.140  -8.423  26.750  1.00 66.19           C  
ATOM   1178  C   ALA A 146      -1.235  -8.987  27.648  1.00 64.52           C  
ATOM   1179  O   ALA A 146      -2.222  -9.553  27.180  1.00 55.37           O  
ATOM   1180  CB  ALA A 146      -0.180  -6.885  26.790  1.00 61.58           C  
ATOM   1181  N   ALA A 147      -1.014  -8.841  28.952  1.00 70.03           N  
ATOM   1182  CA  ALA A 147      -1.952  -9.269  29.983  1.00 69.41           C  
ATOM   1183  C   ALA A 147      -2.583  -7.949  30.405  1.00 70.94           C  
ATOM   1184  O   ALA A 147      -1.890  -7.039  30.864  1.00 72.79           O  
ATOM   1185  CB  ALA A 147      -1.206  -9.910  31.134  1.00 58.50           C  
ATOM   1186  N   LEU A 148      -3.894  -7.841  30.246  1.00 69.01           N  
ATOM   1187  CA  LEU A 148      -4.595  -6.606  30.545  1.00 66.11           C  
ATOM   1188  C   LEU A 148      -4.810  -6.245  31.995  1.00 73.66           C  
ATOM   1189  O   LEU A 148      -4.967  -7.108  32.858  1.00 78.33           O  
ATOM   1190  CB  LEU A 148      -5.949  -6.605  29.849  1.00 67.16           C  
ATOM   1191  CG  LEU A 148      -6.030  -6.156  28.380  1.00 81.78           C  
ATOM   1192  CD1 LEU A 148      -4.869  -6.697  27.556  1.00 77.52           C  
ATOM   1193  CD2 LEU A 148      -7.356  -6.623  27.793  1.00 89.53           C  
ATOM   1194  N   SER A 149      -4.779  -4.940  32.250  1.00 75.67           N  
ATOM   1195  CA  SER A 149      -5.047  -4.390  33.574  1.00 75.95           C  
ATOM   1196  C   SER A 149      -6.468  -3.871  33.349  1.00 81.11           C  
ATOM   1197  O   SER A 149      -6.843  -3.557  32.223  1.00 83.06           O  
ATOM   1198  CB  SER A 149      -4.083  -3.246  33.914  1.00 76.94           C  
ATOM   1199  OG  SER A 149      -3.608  -2.601  32.741  1.00 89.24           O  
ATOM   1200  N   ASN A 150      -7.273  -3.786  34.395  1.00 87.24           N  
ATOM   1201  CA  ASN A 150      -8.668  -3.362  34.261  1.00 93.99           C  
ATOM   1202  C   ASN A 150      -8.973  -2.324  33.206  1.00 91.33           C  
ATOM   1203  O   ASN A 150      -8.227  -1.386  33.000  1.00 88.45           O  
ATOM   1204  CB  ASN A 150      -9.211  -2.821  35.576  1.00101.55           C  
ATOM   1205  CG  ASN A 150     -10.722  -2.619  35.539  1.00111.77           C  
ATOM   1206  OD1 ASN A 150     -11.335  -2.597  34.473  1.00117.28           O  
ATOM   1207  ND2 ASN A 150     -11.325  -2.464  36.710  1.00112.32           N  
ATOM   1208  N   LYS A 151     -10.100  -2.516  32.543  1.00 97.74           N  
ATOM   1209  CA  LYS A 151     -10.572  -1.593  31.540  1.00104.27           C  
ATOM   1210  C   LYS A 151     -12.104  -1.645  31.488  1.00109.24           C  
ATOM   1211  O   LYS A 151     -12.719  -2.667  31.803  1.00102.50           O  
ATOM   1212  CB  LYS A 151      -9.948  -1.928  30.183  1.00101.36           C  
ATOM   1213  CG  LYS A 151     -10.163  -0.839  29.137  1.00113.69           C  
ATOM   1214  CD  LYS A 151      -9.084  -0.844  28.046  1.00108.39           C  
ATOM   1215  CE  LYS A 151      -8.010   0.228  28.284  1.00102.23           C  
ATOM   1216  NZ  LYS A 151      -7.072  -0.038  29.421  1.00 84.39           N  
ATOM   1217  N   VAL A 152     -12.700  -0.512  31.128  1.00118.34           N  
ATOM   1218  CA  VAL A 152     -14.145  -0.358  31.000  1.00123.07           C  
ATOM   1219  C   VAL A 152     -14.350   0.434  29.705  1.00123.97           C  
ATOM   1220  O   VAL A 152     -13.454   1.178  29.285  1.00117.52           O  
ATOM   1221  CB  VAL A 152     -14.765   0.407  32.202  1.00126.12           C  
ATOM   1222  CG1 VAL A 152     -14.773  -0.465  33.468  1.00122.02           C  
ATOM   1223  CG2 VAL A 152     -13.979   1.688  32.466  1.00125.04           C  
ATOM   1224  N   LEU A 153     -15.522   0.271  29.087  1.00125.58           N  
ATOM   1225  CA  LEU A 153     -15.864   0.909  27.818  1.00122.16           C  
ATOM   1226  C   LEU A 153     -15.656   2.416  27.736  1.00116.84           C  
ATOM   1227  O   LEU A 153     -16.307   3.184  28.440  1.00116.38           O  
ATOM   1228  CB  LEU A 153     -17.324   0.576  27.436  1.00122.95           C  
ATOM   1229  CG  LEU A 153     -18.609   1.091  28.127  1.00102.41           C  
ATOM   1230  CD1 LEU A 153     -18.321   1.638  29.538  1.00 91.25           C  
ATOM   1231  CD2 LEU A 153     -19.234   2.169  27.232  1.00 64.95           C  
ATOM   1232  N   ALA A 154     -14.723   2.844  26.891  1.00115.50           N  
ATOM   1233  CA  ALA A 154     -14.513   4.273  26.693  1.00118.32           C  
ATOM   1234  C   ALA A 154     -15.716   4.624  25.811  1.00118.91           C  
ATOM   1235  O   ALA A 154     -16.586   5.415  26.182  1.00116.60           O  
ATOM   1236  CB  ALA A 154     -13.190   4.532  25.936  1.00110.87           C  
ATOM   1237  N   GLU A 155     -15.770   3.973  24.652  1.00119.86           N  
ATOM   1238  CA  GLU A 155     -16.844   4.166  23.684  1.00120.72           C  
ATOM   1239  C   GLU A 155     -17.015   2.885  22.862  1.00123.79           C  
ATOM   1240  O   GLU A 155     -16.042   2.319  22.351  1.00126.15           O  
ATOM   1241  CB  GLU A 155     -16.534   5.323  22.714  1.00118.94           C  
ATOM   1242  CG  GLU A 155     -16.031   4.836  21.335  1.00123.43           C  
ATOM   1243  CD  GLU A 155     -15.861   5.940  20.289  1.00116.27           C  
ATOM   1244  OE1 GLU A 155     -14.791   6.585  20.261  1.00116.43           O  
ATOM   1245  OE2 GLU A 155     -16.794   6.174  19.491  1.00 97.02           O  
ATOM   1246  N   TYR A 156     -18.246   2.406  22.749  1.00119.51           N  
ATOM   1247  CA  TYR A 156     -18.489   1.223  21.949  1.00106.84           C  
ATOM   1248  C   TYR A 156     -19.570   1.579  20.945  1.00 98.61           C  
ATOM   1249  O   TYR A 156     -20.752   1.705  21.293  1.00 84.22           O  
ATOM   1250  CB  TYR A 156     -18.905   0.035  22.820  1.00100.56           C  
ATOM   1251  CG  TYR A 156     -18.631  -1.298  22.150  1.00 96.58           C  
ATOM   1252  CD1 TYR A 156     -19.567  -1.880  21.292  1.00 95.57           C  
ATOM   1253  CD2 TYR A 156     -17.406  -1.941  22.317  1.00 80.17           C  
ATOM   1254  CE1 TYR A 156     -19.285  -3.067  20.609  1.00 73.69           C  
ATOM   1255  CE2 TYR A 156     -17.113  -3.132  21.637  1.00 72.29           C  
ATOM   1256  CZ  TYR A 156     -18.058  -3.685  20.783  1.00 73.51           C  
ATOM   1257  OH  TYR A 156     -17.780  -4.839  20.088  1.00 79.78           O  
ATOM   1258  N   LYS A 157     -19.141   1.770  19.698  1.00 97.70           N  
ATOM   1259  CA  LYS A 157     -20.049   2.126  18.623  1.00 95.89           C  
ATOM   1260  C   LYS A 157     -20.601   0.880  17.963  1.00 90.12           C  
ATOM   1261  O   LYS A 157     -19.865  -0.059  17.646  1.00 88.84           O  
ATOM   1262  CB  LYS A 157     -19.345   2.977  17.566  1.00104.40           C  
ATOM   1263  CG  LYS A 157     -20.271   3.433  16.428  1.00101.67           C  
ATOM   1264  CD  LYS A 157     -21.153   4.650  16.789  1.00 94.10           C  
ATOM   1265  CE  LYS A 157     -22.079   4.432  17.996  1.00 92.86           C  
ATOM   1266  NZ  LYS A 157     -21.738   5.277  19.194  1.00 92.62           N  
ATOM   1267  N   VAL A 158     -21.908   0.890  17.749  1.00 83.73           N  
ATOM   1268  CA  VAL A 158     -22.574  -0.230  17.133  1.00 79.25           C  
ATOM   1269  C   VAL A 158     -23.183   0.126  15.791  1.00 77.58           C  
ATOM   1270  O   VAL A 158     -23.948   1.088  15.685  1.00 71.89           O  
ATOM   1271  CB  VAL A 158     -23.689  -0.796  18.054  1.00 71.86           C  
ATOM   1272  CG1 VAL A 158     -24.698  -1.603  17.248  1.00 69.88           C  
ATOM   1273  CG2 VAL A 158     -23.073  -1.679  19.103  1.00 67.14           C  
ATOM   1274  N   PRO A 159     -22.811  -0.614  14.726  1.00 81.30           N  
ATOM   1275  CA  PRO A 159     -23.386  -0.344  13.407  1.00 80.46           C  
ATOM   1276  C   PRO A 159     -24.878  -0.467  13.632  1.00 77.81           C  
ATOM   1277  O   PRO A 159     -25.293  -1.338  14.387  1.00 76.76           O  
ATOM   1278  CB  PRO A 159     -22.868  -1.505  12.576  1.00 75.91           C  
ATOM   1279  CG  PRO A 159     -21.501  -1.627  13.082  1.00 77.75           C  
ATOM   1280  CD  PRO A 159     -21.698  -1.570  14.597  1.00 75.80           C  
ATOM   1281  N   GLY A 160     -25.684   0.382  13.012  1.00 77.72           N  
ATOM   1282  CA  GLY A 160     -27.108   0.269  13.218  1.00 73.76           C  
ATOM   1283  C   GLY A 160     -27.596  -1.148  12.988  1.00 74.75           C  
ATOM   1284  O   GLY A 160     -28.095  -1.790  13.921  1.00 74.16           O  
ATOM   1285  N   GLU A 161     -27.464  -1.639  11.754  1.00 78.02           N  
ATOM   1286  CA  GLU A 161     -27.934  -2.983  11.389  1.00 82.34           C  
ATOM   1287  C   GLU A 161     -27.971  -4.006  12.516  1.00 83.48           C  
ATOM   1288  O   GLU A 161     -28.964  -4.726  12.663  1.00 91.65           O  
ATOM   1289  CB  GLU A 161     -27.138  -3.566  10.200  1.00 85.03           C  
ATOM   1290  CG  GLU A 161     -25.627  -3.416  10.252  1.00 93.77           C  
ATOM   1291  CD  GLU A 161     -24.942  -4.070   9.059  1.00 90.81           C  
ATOM   1292  OE1 GLU A 161     -25.605  -4.878   8.375  1.00 88.92           O  
ATOM   1293  OE2 GLU A 161     -23.748  -3.778   8.811  1.00 91.94           O  
ATOM   1294  N   ILE A 162     -26.927  -4.043  13.337  1.00 75.51           N  
ATOM   1295  CA  ILE A 162     -26.882  -4.996  14.425  1.00 67.68           C  
ATOM   1296  C   ILE A 162     -27.574  -4.537  15.721  1.00 66.74           C  
ATOM   1297  O   ILE A 162     -27.743  -5.333  16.651  1.00 71.59           O  
ATOM   1298  CB  ILE A 162     -25.419  -5.387  14.704  1.00 70.93           C  
ATOM   1299  CG1 ILE A 162     -24.728  -4.282  15.487  1.00 51.52           C  
ATOM   1300  CG2 ILE A 162     -24.676  -5.619  13.379  1.00 69.10           C  
ATOM   1301  CD1 ILE A 162     -23.229  -4.404  15.537  1.00 61.55           C  
ATOM   1302  N   VAL A 163     -28.000  -3.278  15.781  1.00 64.11           N  
ATOM   1303  CA  VAL A 163     -28.654  -2.771  16.986  1.00 62.54           C  
ATOM   1304  C   VAL A 163     -29.768  -3.684  17.521  1.00 64.71           C  
ATOM   1305  O   VAL A 163     -29.760  -4.036  18.704  1.00 52.49           O  
ATOM   1306  CB  VAL A 163     -29.202  -1.315  16.783  1.00 62.67           C  
ATOM   1307  CG1 VAL A 163     -30.169  -0.948  17.902  1.00 47.18           C  
ATOM   1308  CG2 VAL A 163     -28.043  -0.316  16.809  1.00 54.67           C  
ATOM   1309  N   MET A 164     -30.717  -4.080  16.671  1.00 63.67           N  
ATOM   1310  CA  MET A 164     -31.805  -4.952  17.131  1.00 66.68           C  
ATOM   1311  C   MET A 164     -31.315  -6.255  17.743  1.00 65.20           C  
ATOM   1312  O   MET A 164     -31.775  -6.649  18.818  1.00 67.16           O  
ATOM   1313  CB  MET A 164     -32.763  -5.283  15.989  1.00 78.78           C  
ATOM   1314  CG  MET A 164     -33.875  -6.269  16.357  1.00 96.51           C  
ATOM   1315  SD  MET A 164     -34.871  -6.737  14.907  0.67113.57           S  
ATOM   1316  CE  MET A 164     -34.887  -8.545  15.031  1.00 89.47           C  
ATOM   1317  N   SER A 165     -30.399  -6.933  17.061  1.00 61.91           N  
ATOM   1318  CA  SER A 165     -29.891  -8.199  17.565  1.00 64.27           C  
ATOM   1319  C   SER A 165     -29.013  -8.059  18.802  1.00 69.34           C  
ATOM   1320  O   SER A 165     -29.122  -8.860  19.740  1.00 83.28           O  
ATOM   1321  CB  SER A 165     -29.126  -8.943  16.474  1.00 55.06           C  
ATOM   1322  OG  SER A 165     -30.002  -9.310  15.426  1.00 91.68           O  
ATOM   1323  N   VAL A 166     -28.147  -7.048  18.817  1.00 60.27           N  
ATOM   1324  CA  VAL A 166     -27.271  -6.848  19.969  1.00 64.24           C  
ATOM   1325  C   VAL A 166     -28.101  -6.897  21.263  1.00 69.29           C  
ATOM   1326  O   VAL A 166     -27.767  -7.640  22.197  1.00 68.40           O  
ATOM   1327  CB  VAL A 166     -26.481  -5.488  19.897  1.00 61.41           C  
ATOM   1328  CG1 VAL A 166     -25.360  -5.496  20.919  1.00 66.40           C  
ATOM   1329  CG2 VAL A 166     -25.912  -5.248  18.486  1.00 70.94           C  
ATOM   1330  N   LYS A 167     -29.195  -6.139  21.310  1.00 67.31           N  
ATOM   1331  CA  LYS A 167     -30.027  -6.123  22.509  1.00 62.48           C  
ATOM   1332  C   LYS A 167     -30.468  -7.530  22.914  1.00 63.77           C  
ATOM   1333  O   LYS A 167     -30.453  -7.877  24.098  1.00 61.88           O  
ATOM   1334  CB  LYS A 167     -31.246  -5.228  22.299  1.00 54.62           C  
ATOM   1335  CG  LYS A 167     -30.903  -3.783  22.020  1.00 56.47           C  
ATOM   1336  CD  LYS A 167     -32.154  -2.929  21.891  1.00 72.46           C  
ATOM   1337  CE  LYS A 167     -31.802  -1.553  21.348  1.00 76.18           C  
ATOM   1338  NZ  LYS A 167     -32.884  -0.546  21.548  1.00 77.04           N  
ATOM   1339  N   GLU A 168     -30.863  -8.336  21.932  1.00 60.33           N  
ATOM   1340  CA  GLU A 168     -31.287  -9.704  22.211  1.00 62.66           C  
ATOM   1341  C   GLU A 168     -30.145 -10.400  22.931  1.00 65.15           C  
ATOM   1342  O   GLU A 168     -30.342 -11.053  23.956  1.00 69.91           O  
ATOM   1343  CB  GLU A 168     -31.621 -10.437  20.907  1.00 62.73           C  
ATOM   1344  CG  GLU A 168     -33.054 -10.282  20.428  1.00 45.90           C  
ATOM   1345  CD  GLU A 168     -33.177 -10.493  18.926  1.00 77.55           C  
ATOM   1346  OE1 GLU A 168     -32.483 -11.380  18.392  1.00 76.27           O  
ATOM   1347  OE2 GLU A 168     -33.964  -9.775  18.275  1.00 82.13           O  
ATOM   1348  N   MET A 169     -28.944 -10.244  22.389  1.00 64.31           N  
ATOM   1349  CA  MET A 169     -27.766 -10.843  22.995  1.00 69.95           C  
ATOM   1350  C   MET A 169     -27.642 -10.345  24.434  1.00 61.50           C  
ATOM   1351  O   MET A 169     -27.577 -11.134  25.370  1.00 52.06           O  
ATOM   1352  CB  MET A 169     -26.522 -10.456  22.198  1.00 72.92           C  
ATOM   1353  CG  MET A 169     -25.655 -11.622  21.784  1.00 74.26           C  
ATOM   1354  SD  MET A 169     -24.457 -11.079  20.571  0.59 53.40           S  
ATOM   1355  CE  MET A 169     -25.575 -10.650  19.229  1.00 33.47           C  
ATOM   1356  N   LEU A 170     -27.605  -9.031  24.606  1.00 62.11           N  
ATOM   1357  CA  LEU A 170     -27.495  -8.472  25.941  1.00 59.06           C  
ATOM   1358  C   LEU A 170     -28.673  -8.926  26.796  1.00 56.67           C  
ATOM   1359  O   LEU A 170     -28.466  -9.386  27.905  1.00 65.90           O  
ATOM   1360  CB  LEU A 170     -27.410  -6.931  25.894  1.00 64.74           C  
ATOM   1361  CG  LEU A 170     -26.237  -6.297  25.114  1.00 67.90           C  
ATOM   1362  CD1 LEU A 170     -26.136  -4.815  25.395  1.00 72.34           C  
ATOM   1363  CD2 LEU A 170     -24.949  -6.943  25.531  1.00 44.21           C  
ATOM   1364  N   SER A 171     -29.902  -8.837  26.291  1.00 56.28           N  
ATOM   1365  CA  SER A 171     -31.065  -9.261  27.091  1.00 63.91           C  
ATOM   1366  C   SER A 171     -30.839 -10.679  27.607  1.00 61.45           C  
ATOM   1367  O   SER A 171     -31.138 -11.013  28.764  1.00 57.09           O  
ATOM   1368  CB  SER A 171     -32.359  -9.236  26.262  1.00 71.82           C  
ATOM   1369  OG  SER A 171     -32.400 -10.281  25.298  1.00 86.51           O  
ATOM   1370  N   ASP A 172     -30.294 -11.502  26.724  1.00 58.84           N  
ATOM   1371  CA  ASP A 172     -30.018 -12.882  27.032  1.00 58.07           C  
ATOM   1372  C   ASP A 172     -28.894 -13.093  28.015  1.00 64.21           C  
ATOM   1373  O   ASP A 172     -29.029 -13.835  28.988  1.00 70.39           O  
ATOM   1374  CB  ASP A 172     -29.645 -13.622  25.783  1.00 61.04           C  
ATOM   1375  CG  ASP A 172     -29.680 -15.088  25.994  1.00 67.97           C  
ATOM   1376  OD1 ASP A 172     -30.730 -15.552  26.464  1.00 76.40           O  
ATOM   1377  OD2 ASP A 172     -28.681 -15.770  25.710  1.00 73.65           O  
ATOM   1378  N   MET A 173     -27.762 -12.476  27.692  1.00 63.00           N  
ATOM   1379  CA  MET A 173     -26.556 -12.528  28.500  1.00 53.94           C  
ATOM   1380  C   MET A 173     -26.862 -12.151  29.927  1.00 52.74           C  
ATOM   1381  O   MET A 173     -26.442 -12.839  30.847  1.00 56.01           O  
ATOM   1382  CB  MET A 173     -25.501 -11.580  27.930  1.00 52.57           C  
ATOM   1383  CG  MET A 173     -24.615 -12.209  26.872  1.00 49.89           C  
ATOM   1384  SD  MET A 173     -23.280 -11.149  26.319  0.62 48.02           S  
ATOM   1385  CE  MET A 173     -23.794 -10.961  24.627  1.00 68.17           C  
ATOM   1386  N   ILE A 174     -27.593 -11.060  30.124  1.00 55.83           N  
ATOM   1387  CA  ILE A 174     -27.931 -10.657  31.486  1.00 67.66           C  
ATOM   1388  C   ILE A 174     -28.911 -11.677  32.071  1.00 67.63           C  
ATOM   1389  O   ILE A 174     -28.855 -11.980  33.256  1.00 74.48           O  
ATOM   1390  CB  ILE A 174     -28.565  -9.218  31.577  1.00 62.79           C  
ATOM   1391  CG1 ILE A 174     -30.085  -9.306  31.659  1.00 76.62           C  
ATOM   1392  CG2 ILE A 174     -28.143  -8.363  30.401  1.00 60.97           C  
ATOM   1393  CD1 ILE A 174     -30.773  -8.005  31.327  1.00 95.59           C  
ATOM   1394  N   ARG A 175     -29.826 -12.193  31.258  1.00 61.59           N  
ATOM   1395  CA  ARG A 175     -30.747 -13.196  31.770  1.00 66.41           C  
ATOM   1396  C   ARG A 175     -29.916 -14.345  32.315  1.00 76.78           C  
ATOM   1397  O   ARG A 175     -30.149 -14.828  33.419  1.00 82.04           O  
ATOM   1398  CB  ARG A 175     -31.646 -13.738  30.673  1.00 70.14           C  
ATOM   1399  CG  ARG A 175     -32.196 -15.103  31.011  1.00 57.54           C  
ATOM   1400  CD  ARG A 175     -33.053 -15.638  29.893  1.00 83.10           C  
ATOM   1401  NE  ARG A 175     -32.285 -16.066  28.727  1.00 92.37           N  
ATOM   1402  CZ  ARG A 175     -31.652 -17.231  28.642  1.00 97.20           C  
ATOM   1403  NH1 ARG A 175     -31.689 -18.080  29.653  1.00 83.61           N  
ATOM   1404  NH2 ARG A 175     -31.000 -17.566  27.540  1.00 92.79           N  
ATOM   1405  N   ARG A 176     -28.952 -14.788  31.514  1.00 77.93           N  
ATOM   1406  CA  ARG A 176     -28.054 -15.873  31.899  1.00 75.82           C  
ATOM   1407  C   ARG A 176     -27.304 -15.574  33.196  1.00 79.15           C  
ATOM   1408  O   ARG A 176     -27.194 -16.435  34.067  1.00 81.81           O  
ATOM   1409  CB  ARG A 176     -27.037 -16.135  30.786  1.00 72.01           C  
ATOM   1410  CG  ARG A 176     -27.540 -17.071  29.706  1.00 82.18           C  
ATOM   1411  CD  ARG A 176     -26.598 -17.112  28.514  1.00 68.03           C  
ATOM   1412  NE  ARG A 176     -27.231 -17.780  27.382  1.00 56.45           N  
ATOM   1413  CZ  ARG A 176     -27.413 -19.091  27.280  1.00 60.71           C  
ATOM   1414  NH1 ARG A 176     -27.010 -19.912  28.242  1.00 64.45           N  
ATOM   1415  NH2 ARG A 176     -27.989 -19.582  26.197  1.00 63.45           N  
ATOM   1416  N   ARG A 177     -26.786 -14.355  33.320  1.00 79.21           N  
ATOM   1417  CA  ARG A 177     -26.040 -13.953  34.512  1.00 80.70           C  
ATOM   1418  C   ARG A 177     -26.875 -14.127  35.787  1.00 88.92           C  
ATOM   1419  O   ARG A 177     -26.442 -14.791  36.738  1.00 87.56           O  
ATOM   1420  CB  ARG A 177     -25.596 -12.493  34.386  1.00 64.51           C  
ATOM   1421  CG  ARG A 177     -24.454 -12.113  35.304  1.00 63.60           C  
ATOM   1422  CD  ARG A 177     -24.712 -10.785  36.000  1.00 93.50           C  
ATOM   1423  NE  ARG A 177     -23.473 -10.022  36.170  1.00109.16           N  
ATOM   1424  CZ  ARG A 177     -23.342  -8.953  36.950  1.00101.81           C  
ATOM   1425  NH1 ARG A 177     -24.376  -8.507  37.651  1.00101.63           N  
ATOM   1426  NH2 ARG A 177     -22.177  -8.321  37.020  1.00 92.96           N  
ATOM   1427  N   ASN A 178     -28.065 -13.527  35.798  1.00 96.87           N  
ATOM   1428  CA  ASN A 178     -28.981 -13.601  36.937  1.00 98.55           C  
ATOM   1429  C   ASN A 178     -29.325 -15.048  37.301  1.00102.54           C  
ATOM   1430  O   ASN A 178     -29.381 -15.401  38.482  1.00111.00           O  
ATOM   1431  CB  ASN A 178     -30.270 -12.820  36.637  1.00 94.85           C  
ATOM   1432  CG  ASN A 178     -30.018 -11.334  36.424  1.00 92.52           C  
ATOM   1433  OD1 ASN A 178     -28.979 -10.809  36.831  1.00111.54           O  
ATOM   1434  ND2 ASN A 178     -30.966 -10.649  35.794  1.00 85.47           N  
ATOM   1435  N   LEU A 179     -29.575 -15.871  36.284  1.00 97.07           N  
ATOM   1436  CA  LEU A 179     -29.887 -17.284  36.486  1.00 90.12           C  
ATOM   1437  C   LEU A 179     -28.834 -17.918  37.403  1.00 94.87           C  
ATOM   1438  O   LEU A 179     -29.182 -18.628  38.353  1.00101.19           O  
ATOM   1439  CB  LEU A 179     -29.910 -18.003  35.140  1.00 73.40           C  
ATOM   1440  CG  LEU A 179     -31.218 -18.665  34.721  1.00 67.10           C  
ATOM   1441  CD1 LEU A 179     -31.205 -18.966  33.234  1.00 67.93           C  
ATOM   1442  CD2 LEU A 179     -31.412 -19.920  35.524  1.00 66.66           C  
ATOM   1443  N   ILE A 180     -27.556 -17.659  37.112  1.00 95.04           N  
ATOM   1444  CA  ILE A 180     -26.448 -18.175  37.916  1.00101.49           C  
ATOM   1445  C   ILE A 180     -26.648 -17.774  39.370  1.00116.80           C  
ATOM   1446  O   ILE A 180     -26.648 -18.621  40.273  1.00123.63           O  
ATOM   1447  CB  ILE A 180     -25.071 -17.619  37.422  1.00 84.66           C  
ATOM   1448  CG1 ILE A 180     -24.510 -18.514  36.317  1.00 91.62           C  
ATOM   1449  CG2 ILE A 180     -24.068 -17.568  38.573  1.00 73.74           C  
ATOM   1450  CD1 ILE A 180     -25.492 -18.840  35.227  1.00102.00           C  
ATOM   1451  N   LEU A 181     -26.809 -16.474  39.587  1.00122.35           N  
ATOM   1452  CA  LEU A 181     -26.992 -15.944  40.930  1.00121.78           C  
ATOM   1453  C   LEU A 181     -28.094 -16.616  41.767  1.00123.36           C  
ATOM   1454  O   LEU A 181     -27.961 -16.699  42.995  1.00128.91           O  
ATOM   1455  CB  LEU A 181     -27.188 -14.429  40.863  1.00115.65           C  
ATOM   1456  CG  LEU A 181     -25.951 -13.714  40.297  1.00108.15           C  
ATOM   1457  CD1 LEU A 181     -25.863 -12.293  40.848  1.00 90.87           C  
ATOM   1458  CD2 LEU A 181     -24.696 -14.484  40.700  1.00 95.84           C  
ATOM   1459  N   ASN A 182     -29.163 -17.103  41.132  1.00117.74           N  
ATOM   1460  CA  ASN A 182     -30.215 -17.795  41.886  1.00112.01           C  
ATOM   1461  C   ASN A 182     -30.043 -19.310  41.821  1.00105.34           C  
ATOM   1462  O   ASN A 182     -29.242 -19.892  42.556  1.00 99.01           O  
ATOM   1463  CB  ASN A 182     -31.618 -17.426  41.382  1.00117.11           C  
ATOM   1464  CG  ASN A 182     -32.118 -16.104  41.949  1.00126.10           C  
ATOM   1465  OD1 ASN A 182     -33.185 -16.034  42.573  1.00129.74           O  
ATOM   1466  ND2 ASN A 182     -31.347 -15.044  41.726  1.00115.89           N  
ATOM   1467  N   SER A 194      -8.029 -30.505  62.082  1.00101.37           N  
ATOM   1468  CA  SER A 194      -7.864 -29.469  61.067  1.00111.05           C  
ATOM   1469  C   SER A 194      -8.945 -29.632  59.983  1.00116.24           C  
ATOM   1470  O   SER A 194      -9.071 -28.797  59.086  1.00120.84           O  
ATOM   1471  CB  SER A 194      -6.463 -29.562  60.441  1.00111.14           C  
ATOM   1472  OG  SER A 194      -5.919 -28.287  60.133  1.00 95.08           O  
ATOM   1473  N   HIS A 195      -9.709 -30.721  60.064  1.00114.36           N  
ATOM   1474  CA  HIS A 195     -10.797 -30.990  59.121  1.00111.50           C  
ATOM   1475  C   HIS A 195     -12.094 -30.967  59.931  1.00110.61           C  
ATOM   1476  O   HIS A 195     -13.187 -30.840  59.391  1.00109.10           O  
ATOM   1477  CB  HIS A 195     -10.615 -32.375  58.470  1.00105.34           C  
ATOM   1478  CG  HIS A 195     -10.577 -32.348  56.974  1.00114.85           C  
ATOM   1479  ND1 HIS A 195      -9.418 -32.137  56.253  1.00120.86           N  
ATOM   1480  CD2 HIS A 195     -11.554 -32.514  56.049  1.00118.87           C  
ATOM   1481  CE1 HIS A 195      -9.676 -32.180  54.962  1.00118.34           C  
ATOM   1482  NE2 HIS A 195     -10.974 -32.409  54.810  1.00116.98           N  
ATOM   1483  N   GLU A 196     -11.948 -31.082  61.247  1.00106.43           N  
ATOM   1484  CA  GLU A 196     -13.085 -31.109  62.155  1.00 99.68           C  
ATOM   1485  C   GLU A 196     -14.149 -30.024  61.938  1.00 91.05           C  
ATOM   1486  O   GLU A 196     -15.336 -30.320  62.036  1.00 91.96           O  
ATOM   1487  CB  GLU A 196     -12.607 -31.110  63.609  1.00106.98           C  
ATOM   1488  CG  GLU A 196     -11.495 -30.123  63.940  1.00118.96           C  
ATOM   1489  CD  GLU A 196     -11.414 -29.832  65.434  1.00121.23           C  
ATOM   1490  OE1 GLU A 196     -11.297 -30.793  66.224  1.00116.99           O  
ATOM   1491  OE2 GLU A 196     -11.473 -28.641  65.814  1.00118.82           O  
ATOM   1492  N   HIS A 197     -13.760 -28.796  61.606  1.00 86.31           N  
ATOM   1493  CA  HIS A 197     -14.772 -27.772  61.391  1.00 83.11           C  
ATOM   1494  C   HIS A 197     -15.708 -28.058  60.215  1.00 82.62           C  
ATOM   1495  O   HIS A 197     -16.864 -27.623  60.217  1.00 77.97           O  
ATOM   1496  CB  HIS A 197     -14.139 -26.374  61.243  1.00 91.40           C  
ATOM   1497  CG  HIS A 197     -12.983 -26.307  60.300  1.00103.93           C  
ATOM   1498  ND1 HIS A 197     -11.945 -27.217  60.328  1.00113.74           N  
ATOM   1499  CD2 HIS A 197     -12.644 -25.398  59.352  1.00 91.20           C  
ATOM   1500  CE1 HIS A 197     -11.027 -26.875  59.449  1.00105.06           C  
ATOM   1501  NE2 HIS A 197     -11.429 -25.766  58.840  1.00 88.74           N  
ATOM   1502  N   VAL A 198     -15.210 -28.779  59.210  1.00 80.78           N  
ATOM   1503  CA  VAL A 198     -16.027 -29.122  58.044  1.00 77.29           C  
ATOM   1504  C   VAL A 198     -16.916 -30.310  58.363  1.00 70.53           C  
ATOM   1505  O   VAL A 198     -18.126 -30.281  58.150  1.00 58.55           O  
ATOM   1506  CB  VAL A 198     -15.170 -29.507  56.792  1.00 70.95           C  
ATOM   1507  CG1 VAL A 198     -15.419 -28.531  55.676  1.00 55.39           C  
ATOM   1508  CG2 VAL A 198     -13.686 -29.562  57.129  1.00 70.57           C  
ATOM   1509  N   ASP A 199     -16.282 -31.351  58.884  1.00 75.77           N  
ATOM   1510  CA  ASP A 199     -16.955 -32.587  59.250  1.00 77.89           C  
ATOM   1511  C   ASP A 199     -18.070 -32.340  60.273  1.00 74.40           C  
ATOM   1512  O   ASP A 199     -19.067 -33.061  60.285  1.00 69.15           O  
ATOM   1513  CB  ASP A 199     -15.949 -33.590  59.836  1.00 80.57           C  
ATOM   1514  CG  ASP A 199     -14.632 -33.649  59.059  1.00 91.80           C  
ATOM   1515  OD1 ASP A 199     -14.604 -34.101  57.895  1.00 93.53           O  
ATOM   1516  OD2 ASP A 199     -13.601 -33.242  59.628  1.00100.28           O  
ATOM   1517  N   TRP A 200     -17.887 -31.333  61.130  1.00 72.40           N  
ATOM   1518  CA  TRP A 200     -18.872 -30.975  62.161  1.00 65.65           C  
ATOM   1519  C   TRP A 200     -20.027 -30.260  61.484  1.00 61.75           C  
ATOM   1520  O   TRP A 200     -21.187 -30.539  61.736  1.00 68.12           O  
ATOM   1521  CB  TRP A 200     -18.261 -30.026  63.205  1.00 70.30           C  
ATOM   1522  CG  TRP A 200     -19.225 -29.606  64.297  1.00 72.14           C  
ATOM   1523  CD1 TRP A 200     -19.429 -30.234  65.494  1.00 66.55           C  
ATOM   1524  CD2 TRP A 200     -20.151 -28.507  64.259  1.00 76.83           C  
ATOM   1525  NE1 TRP A 200     -20.422 -29.601  66.204  1.00 70.68           N  
ATOM   1526  CE2 TRP A 200     -20.882 -28.538  65.472  1.00 81.02           C  
ATOM   1527  CE3 TRP A 200     -20.431 -27.497  63.321  1.00 50.47           C  
ATOM   1528  CZ2 TRP A 200     -21.884 -27.605  65.768  1.00 78.77           C  
ATOM   1529  CZ3 TRP A 200     -21.426 -26.572  63.617  1.00 57.02           C  
ATOM   1530  CH2 TRP A 200     -22.138 -26.633  64.833  1.00 63.45           C  
ATOM   1531  N   CYS A 201     -19.696 -29.316  60.621  1.00 63.66           N  
ATOM   1532  CA  CYS A 201     -20.727 -28.591  59.915  1.00 66.69           C  
ATOM   1533  C   CYS A 201     -21.361 -29.545  58.931  1.00 64.31           C  
ATOM   1534  O   CYS A 201     -22.304 -29.193  58.267  1.00 63.59           O  
ATOM   1535  CB  CYS A 201     -20.141 -27.424  59.141  1.00 66.32           C  
ATOM   1536  SG  CYS A 201     -19.358 -26.156  60.142  1.00 91.54           S  
ATOM   1537  N   ARG A 202     -20.849 -30.759  58.806  1.00 71.61           N  
ATOM   1538  CA  ARG A 202     -21.463 -31.680  57.851  1.00 73.88           C  
ATOM   1539  C   ARG A 202     -22.595 -32.411  58.573  1.00 68.72           C  
ATOM   1540  O   ARG A 202     -23.687 -32.585  58.049  1.00 72.68           O  
ATOM   1541  CB  ARG A 202     -20.417 -32.675  57.333  1.00 85.27           C  
ATOM   1542  CG  ARG A 202     -20.573 -33.104  55.874  1.00 83.04           C  
ATOM   1543  CD  ARG A 202     -19.917 -34.468  55.663  1.00 95.81           C  
ATOM   1544  NE  ARG A 202     -18.603 -34.567  56.304  1.00 85.31           N  
ATOM   1545  CZ  ARG A 202     -17.484 -34.012  55.845  1.00 86.13           C  
ATOM   1546  NH1 ARG A 202     -17.485 -33.322  54.714  1.00 75.48           N  
ATOM   1547  NH2 ARG A 202     -16.352 -34.161  56.510  1.00 95.37           N  
ATOM   1548  N   GLU A 203     -22.312 -32.818  59.799  1.00 61.54           N  
ATOM   1549  CA  GLU A 203     -23.257 -33.532  60.631  1.00 69.57           C  
ATOM   1550  C   GLU A 203     -24.307 -32.553  61.138  1.00 72.01           C  
ATOM   1551  O   GLU A 203     -25.499 -32.851  61.184  1.00 82.08           O  
ATOM   1552  CB  GLU A 203     -22.521 -34.171  61.821  1.00 76.02           C  
ATOM   1553  CG  GLU A 203     -21.297 -34.996  61.440  1.00 81.36           C  
ATOM   1554  CD  GLU A 203     -21.560 -35.972  60.306  1.00 87.67           C  
ATOM   1555  OE1 GLU A 203     -22.678 -36.524  60.243  1.00 73.45           O  
ATOM   1556  OE2 GLU A 203     -20.642 -36.190  59.485  1.00100.34           O  
ATOM   1557  N   PHE A 204     -23.852 -31.370  61.516  1.00 67.63           N  
ATOM   1558  CA  PHE A 204     -24.749 -30.348  62.031  1.00 68.80           C  
ATOM   1559  C   PHE A 204     -25.816 -29.919  61.041  1.00 71.18           C  
ATOM   1560  O   PHE A 204     -26.994 -29.913  61.387  1.00 71.12           O  
ATOM   1561  CB  PHE A 204     -23.959 -29.116  62.494  1.00 77.79           C  
ATOM   1562  CG  PHE A 204     -24.827 -27.985  62.961  1.00 78.69           C  
ATOM   1563  CD1 PHE A 204     -25.473 -28.044  64.188  1.00 84.89           C  
ATOM   1564  CD2 PHE A 204     -25.055 -26.890  62.140  1.00 85.41           C  
ATOM   1565  CE1 PHE A 204     -26.339 -27.029  64.585  1.00 64.86           C  
ATOM   1566  CE2 PHE A 204     -25.919 -25.872  62.529  1.00 74.91           C  
ATOM   1567  CZ  PHE A 204     -26.561 -25.946  63.754  1.00 68.28           C  
ATOM   1568  N   VAL A 205     -25.424 -29.588  59.811  1.00 74.66           N  
ATOM   1569  CA  VAL A 205     -26.390 -29.135  58.797  1.00 77.08           C  
ATOM   1570  C   VAL A 205     -27.514 -30.128  58.498  1.00 77.44           C  
ATOM   1571  O   VAL A 205     -28.560 -29.745  57.946  1.00 71.94           O  
ATOM   1572  CB  VAL A 205     -25.725 -28.799  57.422  1.00 84.39           C  
ATOM   1573  CG1 VAL A 205     -26.519 -27.692  56.723  1.00 93.21           C  
ATOM   1574  CG2 VAL A 205     -24.299 -28.402  57.595  1.00 75.90           C  
ATOM   1575  N   LYS A 206     -27.300 -31.397  58.840  1.00 79.09           N  
ATOM   1576  CA  LYS A 206     -28.318 -32.419  58.595  1.00 77.25           C  
ATOM   1577  C   LYS A 206     -29.570 -32.184  59.437  1.00 72.76           C  
ATOM   1578  O   LYS A 206     -30.661 -32.567  59.046  1.00 75.34           O  
ATOM   1579  CB  LYS A 206     -27.770 -33.814  58.895  1.00 75.61           C  
ATOM   1580  CG  LYS A 206     -26.745 -34.316  57.907  1.00 67.18           C  
ATOM   1581  CD  LYS A 206     -26.137 -35.611  58.401  1.00 66.39           C  
ATOM   1582  CE  LYS A 206     -25.065 -36.114  57.460  1.00 72.75           C  
ATOM   1583  NZ  LYS A 206     -24.163 -37.098  58.132  1.00 71.26           N  
ATOM   1584  N   GLY A 207     -29.413 -31.564  60.600  1.00 67.85           N  
ATOM   1585  CA  GLY A 207     -30.562 -31.306  61.454  1.00 62.59           C  
ATOM   1586  C   GLY A 207     -30.304 -31.708  62.896  1.00 74.80           C  
ATOM   1587  O   GLY A 207     -31.211 -31.759  63.724  1.00 76.74           O  
ATOM   1588  N   LYS A 208     -29.042 -31.989  63.195  1.00 76.20           N  
ATOM   1589  CA  LYS A 208     -28.609 -32.376  64.535  1.00 74.11           C  
ATOM   1590  C   LYS A 208     -28.261 -31.114  65.314  1.00 75.58           C  
ATOM   1591  O   LYS A 208     -27.079 -30.829  65.506  1.00 74.72           O  
ATOM   1592  CB  LYS A 208     -27.360 -33.243  64.428  1.00 73.74           C  
ATOM   1593  CG  LYS A 208     -27.449 -34.403  63.456  1.00 76.17           C  
ATOM   1594  CD  LYS A 208     -26.083 -35.040  63.329  1.00 73.81           C  
ATOM   1595  CE  LYS A 208     -26.162 -36.539  63.206  1.00 80.12           C  
ATOM   1596  NZ  LYS A 208     -25.118 -37.136  64.087  1.00 82.48           N  
ATOM   1597  N   TYR A 209     -29.267 -30.354  65.749  1.00 76.08           N  
ATOM   1598  CA  TYR A 209     -29.013 -29.103  66.463  1.00 67.88           C  
ATOM   1599  C   TYR A 209     -28.264 -29.181  67.795  1.00 67.40           C  
ATOM   1600  O   TYR A 209     -27.494 -28.279  68.120  1.00 73.37           O  
ATOM   1601  CB  TYR A 209     -30.320 -28.306  66.653  1.00 58.29           C  
ATOM   1602  CG  TYR A 209     -31.488 -29.114  67.156  1.00 53.59           C  
ATOM   1603  CD1 TYR A 209     -32.320 -29.800  66.271  1.00 53.19           C  
ATOM   1604  CD2 TYR A 209     -31.739 -29.227  68.524  1.00 44.51           C  
ATOM   1605  CE1 TYR A 209     -33.376 -30.586  66.737  1.00 60.14           C  
ATOM   1606  CE2 TYR A 209     -32.789 -30.013  69.004  1.00 60.10           C  
ATOM   1607  CZ  TYR A 209     -33.603 -30.689  68.106  1.00 64.11           C  
ATOM   1608  OH  TYR A 209     -34.629 -31.477  68.576  1.00 56.13           O  
ATOM   1609  N   ILE A 210     -28.471 -30.244  68.561  1.00 59.30           N  
ATOM   1610  CA  ILE A 210     -27.796 -30.375  69.843  1.00 56.59           C  
ATOM   1611  C   ILE A 210     -26.276 -30.419  69.688  1.00 56.09           C  
ATOM   1612  O   ILE A 210     -25.551 -30.445  70.690  1.00 56.21           O  
ATOM   1613  CB  ILE A 210     -28.312 -31.616  70.599  1.00 66.74           C  
ATOM   1614  CG1 ILE A 210     -29.829 -31.568  70.608  1.00 73.88           C  
ATOM   1615  CG2 ILE A 210     -27.835 -31.629  72.055  1.00 72.54           C  
ATOM   1616  CD1 ILE A 210     -30.375 -30.301  71.198  1.00 67.74           C  
ATOM   1617  N   MET A 211     -25.793 -30.419  68.445  1.00 47.99           N  
ATOM   1618  CA  MET A 211     -24.351 -30.409  68.211  1.00 56.72           C  
ATOM   1619  C   MET A 211     -23.830 -29.029  68.586  1.00 63.43           C  
ATOM   1620  O   MET A 211     -22.656 -28.843  68.933  1.00 60.75           O  
ATOM   1621  CB  MET A 211     -24.023 -30.680  66.750  1.00 48.97           C  
ATOM   1622  CG  MET A 211     -24.454 -32.023  66.282  1.00 58.92           C  
ATOM   1623  SD  MET A 211     -23.499 -32.486  64.864  0.77 57.67           S  
ATOM   1624  CE  MET A 211     -22.222 -33.398  65.683  1.00 54.21           C  
ATOM   1625  N   ALA A 212     -24.726 -28.056  68.482  1.00 64.66           N  
ATOM   1626  CA  ALA A 212     -24.423 -26.673  68.821  1.00 67.05           C  
ATOM   1627  C   ALA A 212     -23.863 -26.596  70.238  1.00 69.54           C  
ATOM   1628  O   ALA A 212     -22.962 -25.804  70.525  1.00 76.76           O  
ATOM   1629  CB  ALA A 212     -25.685 -25.835  68.721  1.00 63.14           C  
ATOM   1630  N   PHE A 213     -24.388 -27.433  71.119  1.00 64.02           N  
ATOM   1631  CA  PHE A 213     -23.949 -27.428  72.499  1.00 64.93           C  
ATOM   1632  C   PHE A 213     -22.504 -27.865  72.670  1.00 69.04           C  
ATOM   1633  O   PHE A 213     -21.821 -27.416  73.581  1.00 72.83           O  
ATOM   1634  CB  PHE A 213     -24.857 -28.339  73.356  1.00 68.50           C  
ATOM   1635  CG  PHE A 213     -26.315 -27.976  73.309  1.00 67.56           C  
ATOM   1636  CD1 PHE A 213     -26.719 -26.713  72.884  1.00 69.39           C  
ATOM   1637  CD2 PHE A 213     -27.289 -28.894  73.687  1.00 76.88           C  
ATOM   1638  CE1 PHE A 213     -28.077 -26.374  72.833  1.00 69.02           C  
ATOM   1639  CE2 PHE A 213     -28.650 -28.561  73.638  1.00 63.51           C  
ATOM   1640  CZ  PHE A 213     -29.039 -27.298  73.209  1.00 65.92           C  
ATOM   1641  N   ASN A 214     -22.018 -28.694  71.766  1.00 68.44           N  
ATOM   1642  CA  ASN A 214     -20.694 -29.208  71.977  1.00 80.02           C  
ATOM   1643  C   ASN A 214     -19.902 -29.359  70.730  1.00 80.15           C  
ATOM   1644  O   ASN A 214     -19.837 -30.442  70.159  1.00 83.61           O  
ATOM   1645  CB  ASN A 214     -20.789 -30.553  72.687  1.00 89.66           C  
ATOM   1646  CG  ASN A 214     -21.741 -31.520  72.006  1.00110.52           C  
ATOM   1647  OD1 ASN A 214     -21.384 -32.101  70.990  1.00116.17           O  
ATOM   1648  ND2 ASN A 214     -22.963 -31.671  72.535  1.00117.36           N  
ATOM   1649  N   PRO A 215     -19.318 -28.274  70.252  1.00 75.66           N  
ATOM   1650  CA  PRO A 215     -18.489 -28.260  69.053  1.00 68.21           C  
ATOM   1651  C   PRO A 215     -17.187 -28.834  69.589  1.00 78.72           C  
ATOM   1652  O   PRO A 215     -16.936 -28.757  70.799  1.00 84.60           O  
ATOM   1653  CB  PRO A 215     -18.376 -26.765  68.746  1.00 63.02           C  
ATOM   1654  CG  PRO A 215     -19.581 -26.156  69.484  1.00 76.24           C  
ATOM   1655  CD  PRO A 215     -19.582 -26.915  70.742  1.00 76.75           C  
ATOM   1656  N   PRO A 216     -16.367 -29.457  68.733  1.00 85.53           N  
ATOM   1657  CA  PRO A 216     -15.073 -30.073  69.079  1.00 88.63           C  
ATOM   1658  C   PRO A 216     -14.167 -29.149  69.888  1.00 96.11           C  
ATOM   1659  O   PRO A 216     -13.405 -29.588  70.748  1.00100.69           O  
ATOM   1660  CB  PRO A 216     -14.486 -30.397  67.719  1.00 94.57           C  
ATOM   1661  CG  PRO A 216     -15.710 -30.815  66.951  1.00 87.89           C  
ATOM   1662  CD  PRO A 216     -16.747 -29.769  67.343  1.00 88.07           C  
ATOM   1663  N   TRP A 217     -14.260 -27.857  69.603  1.00101.67           N  
ATOM   1664  CA  TRP A 217     -13.449 -26.852  70.296  1.00105.62           C  
ATOM   1665  C   TRP A 217     -14.236 -26.221  71.455  1.00109.73           C  
ATOM   1666  O   TRP A 217     -13.704 -25.403  72.212  1.00106.78           O  
ATOM   1667  CB  TRP A 217     -13.037 -25.793  69.286  1.00100.24           C  
ATOM   1668  CG  TRP A 217     -14.184 -25.400  68.433  1.00 96.45           C  
ATOM   1669  CD1 TRP A 217     -15.075 -24.407  68.683  1.00102.25           C  
ATOM   1670  CD2 TRP A 217     -14.659 -26.082  67.276  1.00 93.30           C  
ATOM   1671  NE1 TRP A 217     -16.089 -24.423  67.760  1.00 98.51           N  
ATOM   1672  CE2 TRP A 217     -15.858 -25.450  66.880  1.00 99.11           C  
ATOM   1673  CE3 TRP A 217     -14.197 -27.178  66.531  1.00101.62           C  
ATOM   1674  CZ2 TRP A 217     -16.600 -25.870  65.774  1.00 94.23           C  
ATOM   1675  CZ3 TRP A 217     -14.935 -27.597  65.435  1.00111.59           C  
ATOM   1676  CH2 TRP A 217     -16.130 -26.941  65.068  1.00109.51           C  
ATOM   1677  N   GLY A 218     -15.513 -26.592  71.571  1.00111.75           N  
ATOM   1678  CA  GLY A 218     -16.358 -26.097  72.644  1.00110.15           C  
ATOM   1679  C   GLY A 218     -16.971 -24.720  72.499  1.00110.02           C  
ATOM   1680  O   GLY A 218     -17.857 -24.381  73.275  1.00117.51           O  
ATOM   1681  N   ASP A 219     -16.531 -23.921  71.537  1.00104.79           N  
ATOM   1682  CA  ASP A 219     -17.126 -22.600  71.390  1.00102.64           C  
ATOM   1683  C   ASP A 219     -17.666 -22.408  69.981  1.00100.30           C  
ATOM   1684  O   ASP A 219     -16.950 -22.609  69.013  1.00102.77           O  
ATOM   1685  CB  ASP A 219     -16.086 -21.513  71.735  1.00114.39           C  
ATOM   1686  CG  ASP A 219     -16.724 -20.158  72.061  1.00123.57           C  
ATOM   1687  OD1 ASP A 219     -17.906 -20.144  72.472  1.00123.14           O  
ATOM   1688  OD2 ASP A 219     -16.041 -19.112  71.919  1.00121.58           O  
ATOM   1689  N   ILE A 220     -18.929 -22.021  69.861  1.00 93.53           N  
ATOM   1690  CA  ILE A 220     -19.509 -21.790  68.546  1.00 90.56           C  
ATOM   1691  C   ILE A 220     -18.723 -20.662  67.887  1.00 92.10           C  
ATOM   1692  O   ILE A 220     -18.442 -20.697  66.688  1.00 87.07           O  
ATOM   1693  CB  ILE A 220     -21.019 -21.429  68.675  1.00 94.07           C  
ATOM   1694  CG1 ILE A 220     -21.885 -22.531  68.043  1.00 78.57           C  
ATOM   1695  CG2 ILE A 220     -21.307 -20.097  67.999  1.00104.82           C  
ATOM   1696  CD1 ILE A 220     -21.346 -23.942  68.225  1.00 78.21           C  
ATOM   1697  N   ASN A 221     -18.331 -19.682  68.693  1.00 92.03           N  
ATOM   1698  CA  ASN A 221     -17.561 -18.550  68.202  1.00 93.22           C  
ATOM   1699  C   ASN A 221     -16.114 -18.777  68.193  1.00101.98           C  
ATOM   1700  O   ASN A 221     -15.352 -17.839  68.062  1.00105.50           O  
ATOM   1701  CB  ASN A 221     -17.722 -17.342  69.065  1.00 85.45           C  
ATOM   1702  CG  ASN A 221     -19.043 -16.790  68.968  1.00103.46           C  
ATOM   1703  OD1 ASN A 221     -19.997 -17.447  69.369  1.00106.31           O  
ATOM   1704  ND2 ASN A 221     -19.159 -15.585  68.405  1.00111.77           N  
ATOM   1705  N   LYS A 222     -15.699 -20.003  68.383  1.00108.39           N  
ATOM   1706  CA  LYS A 222     -14.282 -20.193  68.381  1.00111.75           C  
ATOM   1707  C   LYS A 222     -13.714 -19.272  67.317  1.00118.12           C  
ATOM   1708  O   LYS A 222     -14.146 -19.264  66.159  1.00110.08           O  
ATOM   1709  CB  LYS A 222     -13.958 -21.605  68.030  1.00111.45           C  
ATOM   1710  CG  LYS A 222     -12.805 -22.169  68.806  1.00113.03           C  
ATOM   1711  CD  LYS A 222     -11.640 -21.210  68.835  1.00105.13           C  
ATOM   1712  CE  LYS A 222     -10.333 -21.928  69.124  1.00 86.80           C  
ATOM   1713  NZ  LYS A 222      -9.244 -20.935  69.339  1.00 95.99           N  
ATOM   1714  N   SER A 223     -12.771 -18.456  67.758  1.00126.46           N  
ATOM   1715  CA  SER A 223     -12.048 -17.505  66.935  1.00126.31           C  
ATOM   1716  C   SER A 223     -11.769 -18.019  65.517  1.00125.97           C  
ATOM   1717  O   SER A 223     -12.003 -17.305  64.538  1.00133.38           O  
ATOM   1718  CB  SER A 223     -10.738 -17.172  67.655  1.00126.07           C  
ATOM   1719  OG  SER A 223     -10.987 -16.794  69.000  1.00114.45           O  
ATOM   1720  N   GLY A 224     -11.286 -19.252  65.395  1.00122.30           N  
ATOM   1721  CA  GLY A 224     -11.005 -19.781  64.069  1.00124.71           C  
ATOM   1722  C   GLY A 224      -9.622 -19.468  63.532  1.00126.49           C  
ATOM   1723  O   GLY A 224      -9.193 -18.317  63.551  1.00124.59           O  
ATOM   1724  N   ARG A 225      -8.938 -20.499  63.036  1.00129.51           N  
ATOM   1725  CA  ARG A 225      -7.586 -20.367  62.476  1.00132.51           C  
ATOM   1726  C   ARG A 225      -7.502 -19.297  61.385  1.00132.98           C  
ATOM   1727  O   ARG A 225      -6.628 -18.414  61.418  1.00125.66           O  
ATOM   1728  CB  ARG A 225      -7.120 -21.721  61.905  1.00125.90           C  
ATOM   1729  CG  ARG A 225      -5.824 -21.680  61.091  1.00126.37           C  
ATOM   1730  CD  ARG A 225      -5.973 -20.963  59.738  1.00125.92           C  
ATOM   1731  NE  ARG A 225      -6.242 -21.867  58.621  1.00134.80           N  
ATOM   1732  CZ  ARG A 225      -6.365 -21.474  57.354  1.00137.60           C  
ATOM   1733  NH1 ARG A 225      -6.249 -20.190  57.049  1.00145.13           N  
ATOM   1734  NH2 ARG A 225      -6.583 -22.364  56.390  1.00131.90           N  
ATOM   1735  N   SER A 226      -8.411 -19.399  60.418  1.00133.14           N  
ATOM   1736  CA  SER A 226      -8.467 -18.474  59.290  1.00125.69           C  
ATOM   1737  C   SER A 226      -8.542 -17.045  59.810  1.00124.11           C  
ATOM   1738  O   SER A 226      -8.230 -16.088  59.103  1.00116.00           O  
ATOM   1739  CB  SER A 226      -9.713 -18.761  58.439  1.00115.77           C  
ATOM   1740  OG  SER A 226      -9.992 -20.149  58.360  1.00 83.65           O  
ATOM   1741  N   GLY A 227      -8.968 -16.919  61.060  1.00125.71           N  
ATOM   1742  CA  GLY A 227      -9.136 -15.616  61.665  1.00121.80           C  
ATOM   1743  C   GLY A 227     -10.628 -15.324  61.618  1.00120.03           C  
ATOM   1744  O   GLY A 227     -11.090 -14.245  61.976  1.00117.35           O  
ATOM   1745  N   ILE A 228     -11.389 -16.314  61.162  1.00120.30           N  
ATOM   1746  CA  ILE A 228     -12.838 -16.204  61.071  1.00112.60           C  
ATOM   1747  C   ILE A 228     -13.440 -17.428  61.742  1.00109.13           C  
ATOM   1748  O   ILE A 228     -12.825 -18.497  61.761  1.00109.19           O  
ATOM   1749  CB  ILE A 228     -13.314 -16.174  59.609  1.00107.06           C  
ATOM   1750  CG1 ILE A 228     -12.232 -15.549  58.706  1.00 96.74           C  
ATOM   1751  CG2 ILE A 228     -14.642 -15.441  59.514  1.00 88.81           C  
ATOM   1752  CD1 ILE A 228     -12.772 -14.788  57.484  1.00 87.07           C  
ATOM   1753  N   ALA A 229     -14.633 -17.255  62.304  1.00 98.04           N  
ATOM   1754  CA  ALA A 229     -15.348 -18.331  62.980  1.00 92.12           C  
ATOM   1755  C   ALA A 229     -15.214 -19.625  62.190  1.00 85.74           C  
ATOM   1756  O   ALA A 229     -15.429 -19.618  60.987  1.00 89.45           O  
ATOM   1757  CB  ALA A 229     -16.794 -17.961  63.102  1.00 86.83           C  
ATOM   1758  N   LEU A 230     -14.869 -20.731  62.845  1.00 76.70           N  
ATOM   1759  CA  LEU A 230     -14.734 -21.999  62.130  1.00 75.40           C  
ATOM   1760  C   LEU A 230     -16.062 -22.437  61.532  1.00 73.72           C  
ATOM   1761  O   LEU A 230     -16.096 -23.200  60.564  1.00 75.93           O  
ATOM   1762  CB  LEU A 230     -14.193 -23.087  63.060  1.00 65.66           C  
ATOM   1763  CG  LEU A 230     -12.770 -22.800  63.534  1.00 69.85           C  
ATOM   1764  CD1 LEU A 230     -12.208 -24.011  64.259  1.00 64.37           C  
ATOM   1765  CD2 LEU A 230     -11.905 -22.444  62.313  1.00 63.06           C  
ATOM   1766  N   VAL A 231     -17.149 -21.937  62.111  1.00 62.80           N  
ATOM   1767  CA  VAL A 231     -18.493 -22.252  61.646  1.00 64.61           C  
ATOM   1768  C   VAL A 231     -18.758 -21.620  60.274  1.00 73.41           C  
ATOM   1769  O   VAL A 231     -19.304 -22.264  59.382  1.00 81.25           O  
ATOM   1770  CB  VAL A 231     -19.546 -21.740  62.647  1.00 57.91           C  
ATOM   1771  CG1 VAL A 231     -20.910 -22.389  62.371  1.00 43.28           C  
ATOM   1772  CG2 VAL A 231     -19.083 -22.014  64.063  1.00 57.85           C  
ATOM   1773  N   ALA A 232     -18.364 -20.362  60.101  1.00 77.47           N  
ATOM   1774  CA  ALA A 232     -18.559 -19.682  58.823  1.00 75.81           C  
ATOM   1775  C   ALA A 232     -17.626 -20.230  57.740  1.00 71.30           C  
ATOM   1776  O   ALA A 232     -18.064 -20.463  56.614  1.00 72.95           O  
ATOM   1777  CB  ALA A 232     -18.345 -18.191  58.986  1.00 77.40           C  
ATOM   1778  N   THR A 233     -16.348 -20.437  58.083  1.00 68.73           N  
ATOM   1779  CA  THR A 233     -15.356 -20.964  57.130  1.00 70.14           C  
ATOM   1780  C   THR A 233     -15.643 -22.420  56.764  1.00 73.86           C  
ATOM   1781  O   THR A 233     -15.649 -22.779  55.588  1.00 79.12           O  
ATOM   1782  CB  THR A 233     -13.891 -20.901  57.660  1.00 66.95           C  
ATOM   1783  OG1 THR A 233     -13.335 -22.222  57.668  1.00 96.05           O  
ATOM   1784  CG2 THR A 233     -13.824 -20.337  59.064  1.00 73.42           C  
ATOM   1785  N   GLY A 234     -15.881 -23.256  57.771  1.00 73.17           N  
ATOM   1786  CA  GLY A 234     -16.180 -24.653  57.510  1.00 68.48           C  
ATOM   1787  C   GLY A 234     -17.440 -24.813  56.681  1.00 64.04           C  
ATOM   1788  O   GLY A 234     -17.529 -25.682  55.826  1.00 66.42           O  
ATOM   1789  N   LEU A 235     -18.414 -23.951  56.934  1.00 59.15           N  
ATOM   1790  CA  LEU A 235     -19.697 -23.963  56.241  1.00 59.72           C  
ATOM   1791  C   LEU A 235     -19.534 -23.633  54.771  1.00 64.90           C  
ATOM   1792  O   LEU A 235     -20.183 -24.232  53.910  1.00 73.00           O  
ATOM   1793  CB  LEU A 235     -20.621 -22.939  56.887  1.00 64.76           C  
ATOM   1794  CG  LEU A 235     -22.066 -23.328  57.191  1.00 74.74           C  
ATOM   1795  CD1 LEU A 235     -22.139 -24.756  57.701  1.00 71.62           C  
ATOM   1796  CD2 LEU A 235     -22.618 -22.359  58.224  1.00 59.35           C  
ATOM   1797  N   ALA A 236     -18.668 -22.659  54.509  1.00 63.18           N  
ATOM   1798  CA  ALA A 236     -18.364 -22.198  53.164  1.00 64.25           C  
ATOM   1799  C   ALA A 236     -17.629 -23.280  52.391  1.00 61.04           C  
ATOM   1800  O   ALA A 236     -17.989 -23.593  51.259  1.00 62.11           O  
ATOM   1801  CB  ALA A 236     -17.518 -20.934  53.231  1.00 67.79           C  
ATOM   1802  N   LYS A 237     -16.591 -23.849  52.992  1.00 49.70           N  
ATOM   1803  CA  LYS A 237     -15.871 -24.911  52.318  1.00 54.32           C  
ATOM   1804  C   LYS A 237     -16.877 -26.006  51.988  1.00 61.44           C  
ATOM   1805  O   LYS A 237     -16.816 -26.625  50.936  1.00 67.05           O  
ATOM   1806  CB  LYS A 237     -14.785 -25.490  53.211  1.00 55.46           C  
ATOM   1807  CG  LYS A 237     -13.943 -26.550  52.511  1.00 82.64           C  
ATOM   1808  CD  LYS A 237     -12.554 -26.028  52.173  1.00 93.49           C  
ATOM   1809  CE  LYS A 237     -11.734 -27.075  51.424  1.00100.36           C  
ATOM   1810  NZ  LYS A 237     -10.302 -26.663  51.290  1.00113.93           N  
ATOM   1811  N   LEU A 238     -17.811 -26.236  52.901  1.00 67.91           N  
ATOM   1812  CA  LEU A 238     -18.834 -27.248  52.696  1.00 69.21           C  
ATOM   1813  C   LEU A 238     -19.702 -26.922  51.509  1.00 74.46           C  
ATOM   1814  O   LEU A 238     -20.034 -27.783  50.721  1.00 85.82           O  
ATOM   1815  CB  LEU A 238     -19.722 -27.384  53.930  1.00 67.05           C  
ATOM   1816  CG  LEU A 238     -20.421 -28.741  54.040  1.00 72.59           C  
ATOM   1817  CD1 LEU A 238     -19.350 -29.812  54.138  1.00 80.57           C  
ATOM   1818  CD2 LEU A 238     -21.313 -28.798  55.263  1.00 62.12           C  
ATOM   1819  N   ALA A 239     -20.089 -25.656  51.402  1.00 76.58           N  
ATOM   1820  CA  ALA A 239     -20.927 -25.214  50.282  1.00 76.72           C  
ATOM   1821  C   ALA A 239     -20.155 -25.384  48.982  1.00 72.50           C  
ATOM   1822  O   ALA A 239     -20.733 -25.498  47.905  1.00 70.35           O  
ATOM   1823  CB  ALA A 239     -21.351 -23.770  50.472  1.00 69.35           C  
ATOM   1824  N   GLU A 240     -18.830 -25.390  49.092  1.00 73.51           N  
ATOM   1825  CA  GLU A 240     -17.966 -25.528  47.918  1.00 81.04           C  
ATOM   1826  C   GLU A 240     -18.077 -26.950  47.400  1.00 85.82           C  
ATOM   1827  O   GLU A 240     -18.037 -27.200  46.198  1.00 91.81           O  
ATOM   1828  CB  GLU A 240     -16.514 -25.256  48.291  1.00 92.81           C  
ATOM   1829  CG  GLU A 240     -15.719 -24.582  47.202  1.00 99.32           C  
ATOM   1830  CD  GLU A 240     -16.048 -23.100  47.078  1.00113.30           C  
ATOM   1831  OE1 GLU A 240     -15.853 -22.360  48.070  1.00120.93           O  
ATOM   1832  OE2 GLU A 240     -16.493 -22.670  45.989  1.00120.13           O  
ATOM   1833  N   THR A 241     -18.172 -27.895  48.323  1.00 84.92           N  
ATOM   1834  CA  THR A 241     -18.298 -29.298  47.957  1.00 83.71           C  
ATOM   1835  C   THR A 241     -19.758 -29.715  47.836  1.00 81.43           C  
ATOM   1836  O   THR A 241     -20.113 -30.478  46.958  1.00 88.73           O  
ATOM   1837  CB  THR A 241     -17.574 -30.218  48.981  1.00 90.44           C  
ATOM   1838  OG1 THR A 241     -17.674 -29.638  50.290  1.00 97.47           O  
ATOM   1839  CG2 THR A 241     -16.128 -30.412  48.603  1.00 84.14           C  
ATOM   1840  N   GLU A 242     -20.629 -29.168  48.665  1.00 78.54           N  
ATOM   1841  CA  GLU A 242     -22.026 -29.571  48.614  1.00 77.59           C  
ATOM   1842  C   GLU A 242     -23.042 -28.525  48.141  1.00 78.12           C  
ATOM   1843  O   GLU A 242     -24.154 -28.884  47.763  1.00 79.71           O  
ATOM   1844  CB  GLU A 242     -22.426 -30.153  49.985  1.00 72.52           C  
ATOM   1845  CG  GLU A 242     -21.482 -31.209  50.531  1.00 92.51           C  
ATOM   1846  CD  GLU A 242     -22.097 -31.893  51.710  1.00103.76           C  
ATOM   1847  OE1 GLU A 242     -23.252 -32.309  51.571  1.00113.48           O  
ATOM   1848  OE2 GLU A 242     -21.449 -32.023  52.766  1.00 97.31           O  
ATOM   1849  N   GLY A 243     -22.714 -27.243  48.167  1.00 79.29           N  
ATOM   1850  CA  GLY A 243     -23.682 -26.277  47.688  1.00 81.08           C  
ATOM   1851  C   GLY A 243     -24.394 -25.276  48.579  1.00 85.17           C  
ATOM   1852  O   GLY A 243     -24.499 -25.450  49.787  1.00 90.77           O  
ATOM   1853  N   LYS A 244     -24.897 -24.222  47.938  1.00 81.35           N  
ATOM   1854  CA  LYS A 244     -25.601 -23.130  48.589  1.00 82.97           C  
ATOM   1855  C   LYS A 244     -26.825 -23.637  49.335  1.00 78.34           C  
ATOM   1856  O   LYS A 244     -27.230 -23.067  50.350  1.00 74.46           O  
ATOM   1857  CB  LYS A 244     -26.016 -22.114  47.533  1.00 88.17           C  
ATOM   1858  CG  LYS A 244     -25.597 -20.704  47.830  1.00103.14           C  
ATOM   1859  CD  LYS A 244     -26.777 -19.918  48.294  1.00117.89           C  
ATOM   1860  CE  LYS A 244     -26.326 -18.580  48.791  1.00113.36           C  
ATOM   1861  NZ  LYS A 244     -26.777 -17.586  47.829  1.00108.56           N  
ATOM   1862  N   GLY A 245     -27.408 -24.717  48.828  1.00 75.22           N  
ATOM   1863  CA  GLY A 245     -28.579 -25.288  49.469  1.00 75.43           C  
ATOM   1864  C   GLY A 245     -28.249 -25.605  50.916  1.00 74.96           C  
ATOM   1865  O   GLY A 245     -29.138 -25.657  51.776  1.00 80.12           O  
ATOM   1866  N   ILE A 246     -26.956 -25.830  51.159  1.00 68.76           N  
ATOM   1867  CA  ILE A 246     -26.395 -26.134  52.481  1.00 64.79           C  
ATOM   1868  C   ILE A 246     -26.765 -25.035  53.473  1.00 64.72           C  
ATOM   1869  O   ILE A 246     -27.019 -25.303  54.643  1.00 62.49           O  
ATOM   1870  CB  ILE A 246     -24.825 -26.216  52.428  1.00 74.93           C  
ATOM   1871  CG1 ILE A 246     -24.360 -27.472  51.673  1.00 81.41           C  
ATOM   1872  CG2 ILE A 246     -24.239 -26.141  53.822  1.00 65.90           C  
ATOM   1873  CD1 ILE A 246     -24.693 -28.806  52.333  1.00 63.78           C  
ATOM   1874  N   PHE A 247     -26.768 -23.792  53.005  1.00 70.60           N  
ATOM   1875  CA  PHE A 247     -27.108 -22.668  53.868  1.00 67.41           C  
ATOM   1876  C   PHE A 247     -28.566 -22.749  54.316  1.00 68.41           C  
ATOM   1877  O   PHE A 247     -28.875 -22.460  55.468  1.00 69.48           O  
ATOM   1878  CB  PHE A 247     -26.798 -21.348  53.154  1.00 59.10           C  
ATOM   1879  CG  PHE A 247     -25.357 -21.215  52.751  1.00 55.08           C  
ATOM   1880  CD1 PHE A 247     -24.353 -21.364  53.696  1.00 56.17           C  
ATOM   1881  CD2 PHE A 247     -24.999 -21.032  51.422  1.00 62.27           C  
ATOM   1882  CE1 PHE A 247     -23.011 -21.333  53.328  1.00 57.53           C  
ATOM   1883  CE2 PHE A 247     -23.662 -20.999  51.045  1.00 61.18           C  
ATOM   1884  CZ  PHE A 247     -22.666 -21.158  52.000  1.00 52.19           C  
ATOM   1885  N   ASP A 248     -29.457 -23.158  53.417  1.00 73.77           N  
ATOM   1886  CA  ASP A 248     -30.863 -23.314  53.777  1.00 76.41           C  
ATOM   1887  C   ASP A 248     -30.953 -24.441  54.802  1.00 74.73           C  
ATOM   1888  O   ASP A 248     -31.661 -24.333  55.809  1.00 64.88           O  
ATOM   1889  CB  ASP A 248     -31.706 -23.650  52.545  1.00 92.74           C  
ATOM   1890  CG  ASP A 248     -31.936 -22.445  51.658  1.00112.54           C  
ATOM   1891  OD1 ASP A 248     -31.918 -21.318  52.197  1.00111.70           O  
ATOM   1892  OD2 ASP A 248     -32.147 -22.624  50.437  1.00112.62           O  
ATOM   1893  N   GLU A 249     -30.226 -25.524  54.538  1.00 70.81           N  
ATOM   1894  CA  GLU A 249     -30.183 -26.650  55.463  1.00 73.11           C  
ATOM   1895  C   GLU A 249     -29.700 -26.122  56.829  1.00 69.09           C  
ATOM   1896  O   GLU A 249     -30.278 -26.432  57.873  1.00 59.72           O  
ATOM   1897  CB  GLU A 249     -29.236 -27.754  54.937  1.00 78.03           C  
ATOM   1898  CG  GLU A 249     -29.739 -28.527  53.691  1.00 86.57           C  
ATOM   1899  CD  GLU A 249     -28.783 -29.651  53.228  1.00 87.28           C  
ATOM   1900  OE1 GLU A 249     -28.517 -30.598  54.005  1.00 89.64           O  
ATOM   1901  OE2 GLU A 249     -28.299 -29.589  52.076  1.00 78.16           O  
ATOM   1902  N   ALA A 250     -28.657 -25.298  56.808  1.00 68.35           N  
ATOM   1903  CA  ALA A 250     -28.110 -24.718  58.030  1.00 63.81           C  
ATOM   1904  C   ALA A 250     -29.123 -23.844  58.773  1.00 61.57           C  
ATOM   1905  O   ALA A 250     -29.190 -23.867  59.997  1.00 65.34           O  
ATOM   1906  CB  ALA A 250     -26.871 -23.911  57.708  1.00 67.79           C  
ATOM   1907  N   LYS A 251     -29.908 -23.069  58.038  1.00 61.46           N  
ATOM   1908  CA  LYS A 251     -30.920 -22.214  58.656  1.00 65.80           C  
ATOM   1909  C   LYS A 251     -32.050 -23.033  59.265  1.00 69.46           C  
ATOM   1910  O   LYS A 251     -32.600 -22.681  60.307  1.00 77.67           O  
ATOM   1911  CB  LYS A 251     -31.527 -21.266  57.625  1.00 79.67           C  
ATOM   1912  CG  LYS A 251     -30.722 -20.031  57.307  1.00 82.97           C  
ATOM   1913  CD  LYS A 251     -30.958 -19.676  55.854  1.00 88.81           C  
ATOM   1914  CE  LYS A 251     -30.757 -18.211  55.577  1.00 90.60           C  
ATOM   1915  NZ  LYS A 251     -30.952 -17.967  54.120  1.00100.41           N  
ATOM   1916  N   LYS A 252     -32.401 -24.126  58.602  1.00 68.36           N  
ATOM   1917  CA  LYS A 252     -33.475 -24.977  59.082  1.00 66.17           C  
ATOM   1918  C   LYS A 252     -33.110 -25.609  60.420  1.00 59.31           C  
ATOM   1919  O   LYS A 252     -33.948 -25.715  61.315  1.00 63.47           O  
ATOM   1920  CB  LYS A 252     -33.793 -26.058  58.046  1.00 81.80           C  
ATOM   1921  CG  LYS A 252     -35.278 -26.263  57.822  1.00110.06           C  
ATOM   1922  CD  LYS A 252     -35.597 -27.660  57.305  1.00122.54           C  
ATOM   1923  CE  LYS A 252     -36.709 -28.269  58.150  1.00127.49           C  
ATOM   1924  NZ  LYS A 252     -37.120 -29.619  57.681  1.00121.04           N  
ATOM   1925  N   THR A 253     -31.851 -26.014  60.557  1.00 54.87           N  
ATOM   1926  CA  THR A 253     -31.360 -26.630  61.797  1.00 57.87           C  
ATOM   1927  C   THR A 253     -31.461 -25.667  62.994  1.00 66.31           C  
ATOM   1928  O   THR A 253     -31.862 -26.064  64.096  1.00 59.04           O  
ATOM   1929  CB  THR A 253     -29.881 -27.080  61.648  1.00 57.93           C  
ATOM   1930  OG1 THR A 253     -29.738 -27.906  60.487  1.00 70.39           O  
ATOM   1931  CG2 THR A 253     -29.428 -27.875  62.858  1.00 49.98           C  
ATOM   1932  N   VAL A 254     -31.102 -24.404  62.772  1.00 72.27           N  
ATOM   1933  CA  VAL A 254     -31.156 -23.380  63.821  1.00 71.35           C  
ATOM   1934  C   VAL A 254     -32.595 -23.040  64.189  1.00 66.78           C  
ATOM   1935  O   VAL A 254     -32.889 -22.645  65.318  1.00 63.16           O  
ATOM   1936  CB  VAL A 254     -30.434 -22.076  63.385  1.00 66.08           C  
ATOM   1937  CG1 VAL A 254     -30.566 -21.023  64.465  1.00 55.31           C  
ATOM   1938  CG2 VAL A 254     -28.979 -22.351  63.132  1.00 60.95           C  
ATOM   1939  N   GLU A 255     -33.494 -23.194  63.225  1.00 67.20           N  
ATOM   1940  CA  GLU A 255     -34.904 -22.926  63.470  1.00 73.85           C  
ATOM   1941  C   GLU A 255     -35.420 -24.015  64.397  1.00 70.48           C  
ATOM   1942  O   GLU A 255     -36.160 -23.744  65.341  1.00 67.48           O  
ATOM   1943  CB  GLU A 255     -35.688 -22.943  62.160  1.00 73.53           C  
ATOM   1944  CG  GLU A 255     -37.178 -23.089  62.354  1.00 92.45           C  
ATOM   1945  CD  GLU A 255     -37.873 -23.567  61.091  1.00115.97           C  
ATOM   1946  OE1 GLU A 255     -37.341 -23.322  59.981  1.00113.07           O  
ATOM   1947  OE2 GLU A 255     -38.952 -24.190  61.210  1.00133.21           O  
ATOM   1948  N   ALA A 256     -35.026 -25.254  64.107  1.00 68.19           N  
ATOM   1949  CA  ALA A 256     -35.420 -26.407  64.911  1.00 58.98           C  
ATOM   1950  C   ALA A 256     -34.814 -26.240  66.289  1.00 66.35           C  
ATOM   1951  O   ALA A 256     -35.419 -26.603  67.296  1.00 73.54           O  
ATOM   1952  CB  ALA A 256     -34.920 -27.680  64.285  1.00 41.46           C  
ATOM   1953  N   LEU A 257     -33.613 -25.671  66.333  1.00 64.80           N  
ATOM   1954  CA  LEU A 257     -32.942 -25.439  67.608  1.00 67.13           C  
ATOM   1955  C   LEU A 257     -33.679 -24.327  68.364  1.00 64.58           C  
ATOM   1956  O   LEU A 257     -33.782 -24.346  69.587  1.00 66.11           O  
ATOM   1957  CB  LEU A 257     -31.458 -25.070  67.383  1.00 64.70           C  
ATOM   1958  CG  LEU A 257     -30.600 -24.910  68.648  1.00 62.32           C  
ATOM   1959  CD1 LEU A 257     -30.711 -26.173  69.485  1.00 50.19           C  
ATOM   1960  CD2 LEU A 257     -29.151 -24.652  68.277  1.00 60.27           C  
ATOM   1961  N   ASN A 258     -34.201 -23.361  67.616  1.00 64.86           N  
ATOM   1962  CA  ASN A 258     -34.949 -22.248  68.200  1.00 70.41           C  
ATOM   1963  C   ASN A 258     -36.159 -22.869  68.888  1.00 62.62           C  
ATOM   1964  O   ASN A 258     -36.546 -22.458  69.972  1.00 69.48           O  
ATOM   1965  CB  ASN A 258     -35.439 -21.288  67.101  1.00 92.66           C  
ATOM   1966  CG  ASN A 258     -35.053 -19.836  67.354  1.00101.77           C  
ATOM   1967  OD1 ASN A 258     -33.946 -19.402  67.014  1.00 96.33           O  
ATOM   1968  ND2 ASN A 258     -35.973 -19.076  67.943  1.00 78.37           N  
ATOM   1969  N   GLY A 259     -36.731 -23.881  68.243  1.00 58.36           N  
ATOM   1970  CA  GLY A 259     -37.897 -24.566  68.773  1.00 62.21           C  
ATOM   1971  C   GLY A 259     -37.648 -25.317  70.069  1.00 67.26           C  
ATOM   1972  O   GLY A 259     -38.474 -25.282  70.984  1.00 70.76           O  
ATOM   1973  N   TYR A 260     -36.506 -25.996  70.145  1.00 66.04           N  
ATOM   1974  CA  TYR A 260     -36.123 -26.778  71.321  1.00 60.72           C  
ATOM   1975  C   TYR A 260     -35.980 -25.930  72.581  1.00 55.13           C  
ATOM   1976  O   TYR A 260     -36.630 -26.202  73.589  1.00 47.89           O  
ATOM   1977  CB  TYR A 260     -34.793 -27.530  71.066  1.00 70.09           C  
ATOM   1978  CG  TYR A 260     -34.337 -28.377  72.248  1.00 63.60           C  
ATOM   1979  CD1 TYR A 260     -34.796 -29.689  72.416  1.00 40.30           C  
ATOM   1980  CD2 TYR A 260     -33.545 -27.823  73.257  1.00 38.99           C  
ATOM   1981  CE1 TYR A 260     -34.490 -30.421  73.561  1.00 48.07           C  
ATOM   1982  CE2 TYR A 260     -33.237 -28.542  74.409  1.00 54.42           C  
ATOM   1983  CZ  TYR A 260     -33.715 -29.838  74.555  1.00 59.92           C  
ATOM   1984  OH  TYR A 260     -33.443 -30.532  75.708  1.00 60.34           O  
ATOM   1985  N   LEU A 261     -35.105 -24.928  72.515  1.00 51.11           N  
ATOM   1986  CA  LEU A 261     -34.838 -24.028  73.630  1.00 55.08           C  
ATOM   1987  C   LEU A 261     -36.144 -23.434  74.141  1.00 55.70           C  
ATOM   1988  O   LEU A 261     -36.364 -23.298  75.354  1.00 58.39           O  
ATOM   1989  CB  LEU A 261     -33.903 -22.911  73.166  1.00 61.63           C  
ATOM   1990  CG  LEU A 261     -32.584 -23.359  72.523  1.00 73.41           C  
ATOM   1991  CD1 LEU A 261     -31.883 -22.183  71.800  1.00 61.42           C  
ATOM   1992  CD2 LEU A 261     -31.691 -23.941  73.609  1.00 63.83           C  
ATOM   1993  N   ASP A 262     -37.006 -23.086  73.194  1.00 60.83           N  
ATOM   1994  CA  ASP A 262     -38.310 -22.519  73.492  1.00 70.47           C  
ATOM   1995  C   ASP A 262     -39.140 -23.549  74.288  1.00 71.49           C  
ATOM   1996  O   ASP A 262     -39.693 -23.239  75.345  1.00 67.80           O  
ATOM   1997  CB  ASP A 262     -38.995 -22.134  72.165  1.00 75.09           C  
ATOM   1998  CG  ASP A 262     -40.290 -21.356  72.358  1.00 89.91           C  
ATOM   1999  OD1 ASP A 262     -40.653 -21.056  73.517  1.00106.02           O  
ATOM   2000  OD2 ASP A 262     -40.948 -21.045  71.340  1.00 92.78           O  
ATOM   2001  N   LYS A 263     -39.205 -24.780  73.795  1.00 70.67           N  
ATOM   2002  CA  LYS A 263     -39.973 -25.823  74.466  1.00 68.73           C  
ATOM   2003  C   LYS A 263     -39.512 -26.113  75.892  1.00 70.16           C  
ATOM   2004  O   LYS A 263     -40.249 -26.721  76.664  1.00 76.85           O  
ATOM   2005  CB  LYS A 263     -39.909 -27.116  73.671  1.00 72.65           C  
ATOM   2006  CG  LYS A 263     -40.778 -28.208  74.233  1.00 76.76           C  
ATOM   2007  CD  LYS A 263     -40.486 -29.485  73.493  1.00 86.85           C  
ATOM   2008  CE  LYS A 263     -41.639 -30.466  73.593  1.00 94.83           C  
ATOM   2009  NZ  LYS A 263     -41.343 -31.774  72.918  1.00 71.94           N  
ATOM   2010  N   HIS A 264     -38.296 -25.695  76.234  1.00 67.29           N  
ATOM   2011  CA  HIS A 264     -37.738 -25.923  77.571  1.00 70.53           C  
ATOM   2012  C   HIS A 264     -37.149 -24.620  78.092  1.00 71.47           C  
ATOM   2013  O   HIS A 264     -36.135 -24.628  78.777  1.00 64.39           O  
ATOM   2014  CB  HIS A 264     -36.634 -26.997  77.523  1.00 68.14           C  
ATOM   2015  CG  HIS A 264     -37.049 -28.261  76.846  1.00 81.00           C  
ATOM   2016  ND1 HIS A 264     -37.802 -29.242  77.461  1.00 76.28           N  
ATOM   2017  CD2 HIS A 264     -36.851 -28.696  75.579  1.00 81.75           C  
ATOM   2018  CE1 HIS A 264     -38.045 -30.216  76.609  1.00 72.73           C  
ATOM   2019  NE2 HIS A 264     -37.477 -29.906  75.453  1.00 69.51           N  
ATOM   2020  N   LYS A 265     -37.800 -23.502  77.799  1.00 77.23           N  
ATOM   2021  CA  LYS A 265     -37.274 -22.213  78.224  1.00 77.22           C  
ATOM   2022  C   LYS A 265     -36.841 -22.136  79.665  1.00 71.72           C  
ATOM   2023  O   LYS A 265     -35.946 -21.375  79.991  1.00 71.40           O  
ATOM   2024  CB  LYS A 265     -38.276 -21.099  77.967  1.00 85.67           C  
ATOM   2025  CG  LYS A 265     -39.616 -21.576  77.513  1.00 98.12           C  
ATOM   2026  CD  LYS A 265     -40.159 -20.576  76.536  1.00 92.88           C  
ATOM   2027  CE  LYS A 265     -41.621 -20.770  76.380  1.00 81.85           C  
ATOM   2028  NZ  LYS A 265     -42.252 -19.428  76.323  1.00 87.53           N  
ATOM   2029  N   ASP A 266     -37.473 -22.928  80.518  1.00 73.47           N  
ATOM   2030  CA  ASP A 266     -37.196 -22.960  81.951  1.00 81.46           C  
ATOM   2031  C   ASP A 266     -35.913 -23.686  82.382  1.00 78.14           C  
ATOM   2032  O   ASP A 266     -35.412 -23.453  83.487  1.00 66.05           O  
ATOM   2033  CB  ASP A 266     -38.378 -23.605  82.676  1.00 98.54           C  
ATOM   2034  CG  ASP A 266     -39.690 -22.880  82.446  1.00111.54           C  
ATOM   2035  OD1 ASP A 266     -39.690 -21.660  82.161  1.00106.08           O  
ATOM   2036  OD2 ASP A 266     -40.733 -23.548  82.576  1.00124.63           O  
ATOM   2037  N   GLU A 267     -35.397 -24.582  81.542  1.00 79.79           N  
ATOM   2038  CA  GLU A 267     -34.168 -25.319  81.876  1.00 70.47           C  
ATOM   2039  C   GLU A 267     -33.037 -24.701  81.098  1.00 67.45           C  
ATOM   2040  O   GLU A 267     -31.884 -25.134  81.192  1.00 65.47           O  
ATOM   2041  CB  GLU A 267     -34.285 -26.786  81.468  1.00 62.63           C  
ATOM   2042  CG  GLU A 267     -35.613 -27.392  81.772  1.00 62.35           C  
ATOM   2043  CD  GLU A 267     -35.602 -28.181  83.045  1.00 82.83           C  
ATOM   2044  OE1 GLU A 267     -35.091 -27.659  84.059  1.00 90.21           O  
ATOM   2045  OE2 GLU A 267     -36.113 -29.321  83.024  1.00 96.06           O  
ATOM   2046  N   VAL A 268     -33.391 -23.661  80.353  1.00 66.87           N  
ATOM   2047  CA  VAL A 268     -32.470 -22.952  79.490  1.00 71.39           C  
ATOM   2048  C   VAL A 268     -32.181 -21.551  80.003  1.00 76.03           C  
ATOM   2049  O   VAL A 268     -33.019 -20.907  80.625  1.00 85.68           O  
ATOM   2050  CB  VAL A 268     -33.058 -22.811  78.063  1.00 64.50           C  
ATOM   2051  CG1 VAL A 268     -31.934 -22.680  77.048  1.00 76.36           C  
ATOM   2052  CG2 VAL A 268     -33.991 -23.985  77.761  1.00 61.76           C  
ATOM   2053  N   ASP A 269     -30.972 -21.094  79.738  1.00 76.13           N  
ATOM   2054  CA  ASP A 269     -30.547 -19.763  80.115  1.00 80.81           C  
ATOM   2055  C   ASP A 269     -30.884 -18.899  78.895  1.00 84.19           C  
ATOM   2056  O   ASP A 269     -30.321 -19.098  77.816  1.00 82.01           O  
ATOM   2057  CB  ASP A 269     -29.042 -19.777  80.367  1.00 91.49           C  
ATOM   2058  CG  ASP A 269     -28.412 -18.411  80.218  1.00104.15           C  
ATOM   2059  OD1 ASP A 269     -28.799 -17.697  79.272  1.00106.97           O  
ATOM   2060  OD2 ASP A 269     -27.527 -18.052  81.027  1.00100.40           O  
ATOM   2061  N   ARG A 270     -31.793 -17.943  79.067  1.00 85.58           N  
ATOM   2062  CA  ARG A 270     -32.202 -17.062  77.975  1.00 83.64           C  
ATOM   2063  C   ARG A 270     -31.061 -16.193  77.439  1.00 83.26           C  
ATOM   2064  O   ARG A 270     -31.048 -15.860  76.251  1.00 84.93           O  
ATOM   2065  CB  ARG A 270     -33.357 -16.171  78.417  1.00 77.20           C  
ATOM   2066  CG  ARG A 270     -34.097 -15.492  77.272  1.00 99.75           C  
ATOM   2067  CD  ARG A 270     -35.381 -14.839  77.775  1.00113.30           C  
ATOM   2068  NE  ARG A 270     -36.440 -14.843  76.764  1.00118.24           N  
ATOM   2069  CZ  ARG A 270     -36.661 -13.871  75.882  1.00119.82           C  
ATOM   2070  NH1 ARG A 270     -35.897 -12.784  75.871  1.00119.53           N  
ATOM   2071  NH2 ARG A 270     -37.655 -13.988  75.009  1.00 98.85           N  
ATOM   2072  N   ALA A 271     -30.114 -15.821  78.299  1.00 78.71           N  
ATOM   2073  CA  ALA A 271     -28.974 -15.014  77.856  1.00 87.95           C  
ATOM   2074  C   ALA A 271     -28.065 -15.862  76.954  1.00 92.82           C  
ATOM   2075  O   ALA A 271     -27.727 -15.460  75.839  1.00 98.99           O  
ATOM   2076  CB  ALA A 271     -28.189 -14.485  79.063  1.00 98.69           C  
ATOM   2077  N   SER A 272     -27.671 -17.032  77.449  1.00 88.72           N  
ATOM   2078  CA  SER A 272     -26.832 -17.962  76.700  1.00 85.97           C  
ATOM   2079  C   SER A 272     -27.541 -18.486  75.436  1.00 86.66           C  
ATOM   2080  O   SER A 272     -26.906 -18.664  74.392  1.00 87.72           O  
ATOM   2081  CB  SER A 272     -26.431 -19.142  77.589  1.00 81.25           C  
ATOM   2082  OG  SER A 272     -25.322 -18.823  78.407  1.00 81.12           O  
ATOM   2083  N   ALA A 273     -28.846 -18.741  75.531  1.00 74.87           N  
ATOM   2084  CA  ALA A 273     -29.609 -19.209  74.379  1.00 72.97           C  
ATOM   2085  C   ALA A 273     -29.576 -18.159  73.265  1.00 84.65           C  
ATOM   2086  O   ALA A 273     -29.392 -18.497  72.094  1.00 93.27           O  
ATOM   2087  CB  ALA A 273     -31.050 -19.506  74.779  1.00 64.15           C  
ATOM   2088  N   ASP A 274     -29.744 -16.886  73.624  1.00 89.14           N  
ATOM   2089  CA  ASP A 274     -29.722 -15.807  72.630  1.00 86.08           C  
ATOM   2090  C   ASP A 274     -28.337 -15.470  72.091  1.00 79.97           C  
ATOM   2091  O   ASP A 274     -28.186 -15.186  70.905  1.00 78.76           O  
ATOM   2092  CB  ASP A 274     -30.375 -14.532  73.176  1.00 89.39           C  
ATOM   2093  CG  ASP A 274     -31.892 -14.592  73.140  1.00107.77           C  
ATOM   2094  OD1 ASP A 274     -32.432 -15.391  72.344  1.00104.38           O  
ATOM   2095  OD2 ASP A 274     -32.542 -13.835  73.892  1.00100.94           O  
ATOM   2096  N   SER A 275     -27.323 -15.487  72.943  1.00 70.24           N  
ATOM   2097  CA  SER A 275     -25.983 -15.202  72.456  1.00 75.64           C  
ATOM   2098  C   SER A 275     -25.592 -16.288  71.469  1.00 86.30           C  
ATOM   2099  O   SER A 275     -24.826 -16.054  70.533  1.00 92.37           O  
ATOM   2100  CB  SER A 275     -24.984 -15.183  73.605  1.00 72.44           C  
ATOM   2101  OG  SER A 275     -23.651 -15.125  73.118  1.00 61.23           O  
ATOM   2102  N   MET A 276     -26.130 -17.483  71.662  1.00 92.34           N  
ATOM   2103  CA  MET A 276     -25.789 -18.577  70.763  1.00 89.48           C  
ATOM   2104  C   MET A 276     -26.572 -18.576  69.448  1.00 84.85           C  
ATOM   2105  O   MET A 276     -25.994 -18.791  68.389  1.00 91.11           O  
ATOM   2106  CB  MET A 276     -25.946 -19.935  71.472  1.00 88.82           C  
ATOM   2107  CG  MET A 276     -25.236 -21.061  70.746  1.00 69.95           C  
ATOM   2108  SD  MET A 276     -25.916 -22.679  71.080  0.80 67.53           S  
ATOM   2109  CE  MET A 276     -24.547 -23.447  71.867  1.00 66.73           C  
ATOM   2110  N   ILE A 277     -27.878 -18.340  69.503  1.00 76.17           N  
ATOM   2111  CA  ILE A 277     -28.669 -18.323  68.280  1.00 74.59           C  
ATOM   2112  C   ILE A 277     -28.373 -17.113  67.415  1.00 81.57           C  
ATOM   2113  O   ILE A 277     -28.493 -17.168  66.196  1.00 88.81           O  
ATOM   2114  CB  ILE A 277     -30.160 -18.383  68.576  1.00 56.33           C  
ATOM   2115  CG1 ILE A 277     -30.483 -19.838  68.914  1.00 72.03           C  
ATOM   2116  CG2 ILE A 277     -30.969 -17.768  67.429  1.00 60.71           C  
ATOM   2117  CD1 ILE A 277     -31.859 -20.332  68.520  1.00 71.85           C  
ATOM   2118  N   THR A 278     -27.970 -16.018  68.040  1.00 82.93           N  
ATOM   2119  CA  THR A 278     -27.631 -14.816  67.294  1.00 87.67           C  
ATOM   2120  C   THR A 278     -26.362 -15.095  66.523  1.00 89.65           C  
ATOM   2121  O   THR A 278     -26.212 -14.716  65.355  1.00 89.20           O  
ATOM   2122  CB  THR A 278     -27.399 -13.630  68.239  1.00 90.40           C  
ATOM   2123  OG1 THR A 278     -28.648 -12.965  68.449  1.00 82.97           O  
ATOM   2124  CG2 THR A 278     -26.378 -12.649  67.662  1.00 95.65           C  
ATOM   2125  N   ASN A 279     -25.440 -15.771  67.187  1.00 87.49           N  
ATOM   2126  CA  ASN A 279     -24.191 -16.086  66.538  1.00 92.08           C  
ATOM   2127  C   ASN A 279     -24.326 -16.954  65.307  1.00 96.27           C  
ATOM   2128  O   ASN A 279     -23.916 -16.555  64.209  1.00102.67           O  
ATOM   2129  CB  ASN A 279     -23.224 -16.681  67.551  1.00 86.38           C  
ATOM   2130  CG  ASN A 279     -22.488 -15.604  68.282  1.00 97.68           C  
ATOM   2131  OD1 ASN A 279     -22.772 -14.434  68.090  1.00 90.74           O  
ATOM   2132  ND2 ASN A 279     -21.546 -15.970  69.100  1.00106.06           N  
ATOM   2133  N   LEU A 280     -24.928 -18.120  65.473  1.00 93.65           N  
ATOM   2134  CA  LEU A 280     -25.122 -19.002  64.345  1.00 93.82           C  
ATOM   2135  C   LEU A 280     -25.632 -18.253  63.105  1.00 93.50           C  
ATOM   2136  O   LEU A 280     -25.195 -18.551  61.997  1.00 98.89           O  
ATOM   2137  CB  LEU A 280     -26.074 -20.129  64.735  1.00 87.70           C  
ATOM   2138  CG  LEU A 280     -25.476 -20.952  65.884  1.00 78.05           C  
ATOM   2139  CD1 LEU A 280     -26.554 -21.756  66.575  1.00 76.71           C  
ATOM   2140  CD2 LEU A 280     -24.368 -21.855  65.344  1.00 53.50           C  
ATOM   2141  N   LEU A 281     -26.521 -17.273  63.271  1.00 84.45           N  
ATOM   2142  CA  LEU A 281     -27.018 -16.532  62.108  1.00 71.07           C  
ATOM   2143  C   LEU A 281     -25.932 -15.650  61.506  1.00 69.06           C  
ATOM   2144  O   LEU A 281     -25.825 -15.512  60.289  1.00 64.56           O  
ATOM   2145  CB  LEU A 281     -28.234 -15.695  62.492  1.00 60.96           C  
ATOM   2146  CG  LEU A 281     -29.337 -16.556  63.112  1.00 69.48           C  
ATOM   2147  CD1 LEU A 281     -30.615 -15.750  63.177  1.00 69.90           C  
ATOM   2148  CD2 LEU A 281     -29.553 -17.821  62.281  1.00 54.17           C  
ATOM   2149  N   LYS A 282     -25.125 -15.054  62.372  1.00 74.43           N  
ATOM   2150  CA  LYS A 282     -24.020 -14.220  61.927  1.00 80.31           C  
ATOM   2151  C   LYS A 282     -23.054 -15.099  61.135  1.00 78.86           C  
ATOM   2152  O   LYS A 282     -22.535 -14.672  60.106  1.00 84.65           O  
ATOM   2153  CB  LYS A 282     -23.299 -13.588  63.130  1.00 80.86           C  
ATOM   2154  CG  LYS A 282     -24.186 -12.670  63.955  1.00 81.66           C  
ATOM   2155  CD  LYS A 282     -23.691 -11.231  63.929  1.00 91.35           C  
ATOM   2156  CE  LYS A 282     -24.821 -10.270  64.308  1.00 90.43           C  
ATOM   2157  NZ  LYS A 282     -24.346  -8.898  64.671  1.00 68.29           N  
ATOM   2158  N   HIS A 283     -22.836 -16.331  61.605  1.00 81.02           N  
ATOM   2159  CA  HIS A 283     -21.934 -17.277  60.932  1.00 82.87           C  
ATOM   2160  C   HIS A 283     -22.472 -17.808  59.585  1.00 79.88           C  
ATOM   2161  O   HIS A 283     -21.704 -17.921  58.618  1.00 73.52           O  
ATOM   2162  CB  HIS A 283     -21.592 -18.460  61.852  1.00 78.85           C  
ATOM   2163  CG  HIS A 283     -21.029 -18.055  63.172  1.00 98.70           C  
ATOM   2164  ND1 HIS A 283     -21.816 -17.712  64.250  1.00 99.95           N  
ATOM   2165  CD2 HIS A 283     -19.750 -17.885  63.583  1.00107.34           C  
ATOM   2166  CE1 HIS A 283     -21.054 -17.348  65.263  1.00112.38           C  
ATOM   2167  NE2 HIS A 283     -19.789 -17.445  64.880  1.00112.29           N  
ATOM   2168  N   ILE A 284     -23.771 -18.131  59.518  1.00 66.62           N  
ATOM   2169  CA  ILE A 284     -24.378 -18.619  58.273  1.00 63.71           C  
ATOM   2170  C   ILE A 284     -24.275 -17.479  57.250  1.00 66.25           C  
ATOM   2171  O   ILE A 284     -23.771 -17.658  56.134  1.00 64.22           O  
ATOM   2172  CB  ILE A 284     -25.889 -19.008  58.447  1.00 61.54           C  
ATOM   2173  CG1 ILE A 284     -26.063 -20.109  59.494  1.00 59.49           C  
ATOM   2174  CG2 ILE A 284     -26.439 -19.565  57.141  1.00 50.63           C  
ATOM   2175  CD1 ILE A 284     -27.537 -20.458  59.742  1.00 65.01           C  
ATOM   2176  N   ALA A 285     -24.756 -16.307  57.659  1.00 69.26           N  
ATOM   2177  CA  ALA A 285     -24.716 -15.091  56.851  1.00 67.82           C  
ATOM   2178  C   ALA A 285     -23.277 -14.863  56.345  1.00 69.67           C  
ATOM   2179  O   ALA A 285     -23.057 -14.632  55.148  1.00 69.18           O  
ATOM   2180  CB  ALA A 285     -25.198 -13.888  57.701  1.00 49.89           C  
ATOM   2181  N   LYS A 286     -22.302 -14.948  57.249  1.00 63.96           N  
ATOM   2182  CA  LYS A 286     -20.911 -14.779  56.861  1.00 65.13           C  
ATOM   2183  C   LYS A 286     -20.624 -15.751  55.722  1.00 73.21           C  
ATOM   2184  O   LYS A 286     -20.139 -15.342  54.663  1.00 79.84           O  
ATOM   2185  CB  LYS A 286     -19.970 -15.056  58.049  1.00 57.79           C  
ATOM   2186  CG  LYS A 286     -18.457 -15.126  57.706  1.00 69.90           C  
ATOM   2187  CD  LYS A 286     -17.795 -13.759  57.576  1.00 78.67           C  
ATOM   2188  CE  LYS A 286     -18.446 -12.900  56.518  1.00 79.28           C  
ATOM   2189  NZ  LYS A 286     -17.976 -11.489  56.601  1.00 78.71           N  
ATOM   2190  N   ALA A 287     -20.940 -17.028  55.940  1.00 73.15           N  
ATOM   2191  CA  ALA A 287     -20.715 -18.062  54.930  1.00 68.09           C  
ATOM   2192  C   ALA A 287     -21.362 -17.699  53.601  1.00 68.51           C  
ATOM   2193  O   ALA A 287     -20.777 -17.918  52.534  1.00 65.95           O  
ATOM   2194  CB  ALA A 287     -21.252 -19.393  55.417  1.00 72.99           C  
ATOM   2195  N   GLN A 288     -22.573 -17.148  53.664  1.00 72.34           N  
ATOM   2196  CA  GLN A 288     -23.283 -16.761  52.447  1.00 77.83           C  
ATOM   2197  C   GLN A 288     -22.497 -15.689  51.690  1.00 79.80           C  
ATOM   2198  O   GLN A 288     -22.402 -15.717  50.458  1.00 84.30           O  
ATOM   2199  CB  GLN A 288     -24.687 -16.252  52.787  1.00 73.60           C  
ATOM   2200  CG  GLN A 288     -25.513 -17.243  53.587  1.00 78.64           C  
ATOM   2201  CD  GLN A 288     -27.010 -17.039  53.421  1.00 85.38           C  
ATOM   2202  OE1 GLN A 288     -27.723 -16.692  54.370  1.00 86.37           O  
ATOM   2203  NE2 GLN A 288     -27.496 -17.255  52.202  1.00 90.90           N  
ATOM   2204  N   GLU A 289     -21.930 -14.746  52.432  1.00 71.51           N  
ATOM   2205  CA  GLU A 289     -21.142 -13.690  51.821  1.00 69.22           C  
ATOM   2206  C   GLU A 289     -19.903 -14.272  51.149  1.00 70.39           C  
ATOM   2207  O   GLU A 289     -19.537 -13.877  50.047  1.00 76.09           O  
ATOM   2208  CB  GLU A 289     -20.723 -12.669  52.868  1.00 65.29           C  
ATOM   2209  CG  GLU A 289     -19.866 -11.565  52.308  1.00 70.23           C  
ATOM   2210  CD  GLU A 289     -18.525 -11.481  52.997  1.00 95.18           C  
ATOM   2211  OE1 GLU A 289     -18.482 -11.595  54.236  1.00 99.14           O  
ATOM   2212  OE2 GLU A 289     -17.514 -11.290  52.305  1.00100.69           O  
ATOM   2213  N   LEU A 290     -19.256 -15.210  51.826  1.00 62.10           N  
ATOM   2214  CA  LEU A 290     -18.070 -15.862  51.287  1.00 62.72           C  
ATOM   2215  C   LEU A 290     -18.396 -16.670  50.025  1.00 64.80           C  
ATOM   2216  O   LEU A 290     -17.639 -16.660  49.056  1.00 57.01           O  
ATOM   2217  CB  LEU A 290     -17.470 -16.777  52.351  1.00 58.18           C  
ATOM   2218  CG  LEU A 290     -17.095 -16.029  53.632  1.00 73.03           C  
ATOM   2219  CD1 LEU A 290     -16.766 -17.023  54.736  1.00 65.98           C  
ATOM   2220  CD2 LEU A 290     -15.910 -15.102  53.346  1.00 55.54           C  
ATOM   2221  N   TYR A 291     -19.532 -17.364  50.039  1.00 70.64           N  
ATOM   2222  CA  TYR A 291     -19.948 -18.166  48.888  1.00 70.72           C  
ATOM   2223  C   TYR A 291     -20.167 -17.280  47.674  1.00 68.30           C  
ATOM   2224  O   TYR A 291     -19.742 -17.616  46.570  1.00 66.40           O  
ATOM   2225  CB  TYR A 291     -21.245 -18.916  49.184  1.00 72.91           C  
ATOM   2226  CG  TYR A 291     -21.627 -19.896  48.096  1.00 78.13           C  
ATOM   2227  CD1 TYR A 291     -20.981 -21.129  47.988  1.00 77.50           C  
ATOM   2228  CD2 TYR A 291     -22.633 -19.595  47.178  1.00 68.73           C  
ATOM   2229  CE1 TYR A 291     -21.330 -22.043  46.997  1.00 79.29           C  
ATOM   2230  CE2 TYR A 291     -22.992 -20.499  46.182  1.00 71.40           C  
ATOM   2231  CZ  TYR A 291     -22.341 -21.723  46.100  1.00 91.46           C  
ATOM   2232  OH  TYR A 291     -22.725 -22.640  45.148  1.00101.38           O  
ATOM   2233  N   LYS A 292     -20.859 -16.163  47.900  1.00 66.83           N  
ATOM   2234  CA  LYS A 292     -21.154 -15.166  46.871  1.00 65.06           C  
ATOM   2235  C   LYS A 292     -19.858 -14.648  46.265  1.00 66.25           C  
ATOM   2236  O   LYS A 292     -19.722 -14.500  45.048  1.00 63.46           O  
ATOM   2237  CB  LYS A 292     -21.918 -13.994  47.487  1.00 53.54           C  
ATOM   2238  CG  LYS A 292     -23.347 -14.319  47.888  1.00 77.67           C  
ATOM   2239  CD  LYS A 292     -24.212 -14.592  46.663  1.00 97.32           C  
ATOM   2240  CE  LYS A 292     -25.406 -15.437  47.034  1.00 94.34           C  
ATOM   2241  NZ  LYS A 292     -26.062 -16.073  45.838  1.00 72.71           N  
ATOM   2242  N   ASN A 293     -18.910 -14.354  47.139  1.00 61.57           N  
ATOM   2243  CA  ASN A 293     -17.616 -13.865  46.712  1.00 60.66           C  
ATOM   2244  C   ASN A 293     -16.961 -14.943  45.880  1.00 64.68           C  
ATOM   2245  O   ASN A 293     -16.334 -14.668  44.859  1.00 70.67           O  
ATOM   2246  CB  ASN A 293     -16.746 -13.554  47.931  1.00 68.11           C  
ATOM   2247  CG  ASN A 293     -15.341 -13.115  47.557  1.00 87.85           C  
ATOM   2248  OD1 ASN A 293     -15.150 -12.093  46.884  1.00101.23           O  
ATOM   2249  ND2 ASN A 293     -14.344 -13.884  47.999  1.00 74.39           N  
ATOM   2250  N   SER A 294     -17.119 -16.187  46.307  1.00 65.39           N  
ATOM   2251  CA  SER A 294     -16.502 -17.282  45.580  1.00 63.95           C  
ATOM   2252  C   SER A 294     -17.078 -17.492  44.177  1.00 68.53           C  
ATOM   2253  O   SER A 294     -16.318 -17.732  43.249  1.00 80.94           O  
ATOM   2254  CB  SER A 294     -16.578 -18.571  46.393  1.00 66.68           C  
ATOM   2255  OG  SER A 294     -15.408 -19.346  46.189  1.00 83.32           O  
ATOM   2256  N   SER A 295     -18.398 -17.400  44.003  1.00 62.35           N  
ATOM   2257  CA  SER A 295     -18.988 -17.566  42.664  1.00 62.61           C  
ATOM   2258  C   SER A 295     -18.450 -16.434  41.771  1.00 60.00           C  
ATOM   2259  O   SER A 295     -18.097 -16.648  40.608  1.00 63.42           O  
ATOM   2260  CB  SER A 295     -20.530 -17.491  42.700  1.00 54.56           C  
ATOM   2261  OG  SER A 295     -21.069 -18.100  43.852  1.00 63.19           O  
ATOM   2262  N   ALA A 296     -18.391 -15.230  42.341  1.00 56.18           N  
ATOM   2263  CA  ALA A 296     -17.888 -14.049  41.649  1.00 55.39           C  
ATOM   2264  C   ALA A 296     -16.503 -14.378  41.160  1.00 58.98           C  
ATOM   2265  O   ALA A 296     -16.193 -14.213  39.977  1.00 60.30           O  
ATOM   2266  CB  ALA A 296     -17.831 -12.862  42.592  1.00 53.40           C  
ATOM   2267  N   LEU A 297     -15.676 -14.879  42.071  1.00 56.23           N  
ATOM   2268  CA  LEU A 297     -14.307 -15.239  41.715  1.00 63.93           C  
ATOM   2269  C   LEU A 297     -14.256 -16.343  40.657  1.00 64.19           C  
ATOM   2270  O   LEU A 297     -13.612 -16.192  39.619  1.00 67.09           O  
ATOM   2271  CB  LEU A 297     -13.515 -15.673  42.954  1.00 63.69           C  
ATOM   2272  CG  LEU A 297     -12.106 -16.186  42.625  1.00 66.67           C  
ATOM   2273  CD1 LEU A 297     -11.320 -15.160  41.802  1.00 69.00           C  
ATOM   2274  CD2 LEU A 297     -11.386 -16.490  43.905  1.00 65.55           C  
ATOM   2275  N   ARG A 298     -14.939 -17.450  40.928  1.00 67.62           N  
ATOM   2276  CA  ARG A 298     -14.988 -18.589  40.014  1.00 66.47           C  
ATOM   2277  C   ARG A 298     -15.366 -18.164  38.609  1.00 69.94           C  
ATOM   2278  O   ARG A 298     -14.811 -18.676  37.631  1.00 73.64           O  
ATOM   2279  CB  ARG A 298     -15.966 -19.645  40.558  1.00 58.81           C  
ATOM   2280  CG  ARG A 298     -16.727 -20.460  39.531  1.00 65.62           C  
ATOM   2281  CD  ARG A 298     -17.515 -21.581  40.197  1.00 66.14           C  
ATOM   2282  NE  ARG A 298     -16.703 -22.789  40.341  1.00 78.32           N  
ATOM   2283  CZ  ARG A 298     -16.392 -23.363  41.496  1.00 78.59           C  
ATOM   2284  NH1 ARG A 298     -16.824 -22.844  42.638  1.00 83.54           N  
ATOM   2285  NH2 ARG A 298     -15.637 -24.453  41.501  1.00 75.24           N  
ATOM   2286  N   ALA A 299     -16.297 -17.216  38.517  1.00 65.64           N  
ATOM   2287  CA  ALA A 299     -16.765 -16.692  37.233  1.00 59.47           C  
ATOM   2288  C   ALA A 299     -15.689 -15.880  36.538  1.00 56.00           C  
ATOM   2289  O   ALA A 299     -15.589 -15.896  35.313  1.00 52.10           O  
ATOM   2290  CB  ALA A 299     -17.989 -15.833  37.441  1.00 52.56           C  
ATOM   2291  N   GLN A 300     -14.899 -15.157  37.326  1.00 52.61           N  
ATOM   2292  CA  GLN A 300     -13.818 -14.347  36.783  1.00 56.56           C  
ATOM   2293  C   GLN A 300     -12.684 -15.254  36.339  1.00 56.17           C  
ATOM   2294  O   GLN A 300     -11.980 -14.952  35.372  1.00 45.28           O  
ATOM   2295  CB  GLN A 300     -13.282 -13.360  37.826  1.00 67.31           C  
ATOM   2296  CG  GLN A 300     -12.208 -12.433  37.275  1.00 78.27           C  
ATOM   2297  CD  GLN A 300     -12.776 -11.354  36.361  1.00 78.36           C  
ATOM   2298  OE1 GLN A 300     -12.042 -10.731  35.592  1.00 63.46           O  
ATOM   2299  NE2 GLN A 300     -14.085 -11.122  36.451  1.00 66.04           N  
ATOM   2300  N   SER A 301     -12.522 -16.368  37.056  1.00 59.67           N  
ATOM   2301  CA  SER A 301     -11.483 -17.366  36.763  1.00 64.35           C  
ATOM   2302  C   SER A 301     -11.921 -18.434  35.747  1.00 64.54           C  
ATOM   2303  O   SER A 301     -11.180 -19.383  35.476  1.00 71.72           O  
ATOM   2304  CB  SER A 301     -11.016 -18.069  38.055  1.00 57.01           C  
ATOM   2305  OG  SER A 301     -11.881 -17.810  39.145  1.00 66.41           O  
ATOM   2306  N   ALA A 302     -13.108 -18.281  35.178  1.00 58.82           N  
ATOM   2307  CA  ALA A 302     -13.597 -19.255  34.211  1.00 57.45           C  
ATOM   2308  C   ALA A 302     -12.993 -19.101  32.815  1.00 60.67           C  
ATOM   2309  O   ALA A 302     -12.844 -20.084  32.078  1.00 67.83           O  
ATOM   2310  CB  ALA A 302     -15.135 -19.178  34.126  1.00 68.78           C  
ATOM   2311  N   GLN A 303     -12.632 -17.869  32.467  1.00 64.93           N  
ATOM   2312  CA  GLN A 303     -12.064 -17.549  31.155  1.00 62.51           C  
ATOM   2313  C   GLN A 303     -10.754 -18.234  30.847  1.00 53.75           C  
ATOM   2314  O   GLN A 303      -9.777 -18.111  31.584  1.00 54.84           O  
ATOM   2315  CB  GLN A 303     -11.858 -16.047  31.026  1.00 59.92           C  
ATOM   2316  CG  GLN A 303     -10.890 -15.493  32.039  1.00 51.96           C  
ATOM   2317  CD  GLN A 303     -10.898 -13.987  32.051  1.00 59.83           C  
ATOM   2318  OE1 GLN A 303     -10.424 -13.343  31.111  1.00 76.66           O  
ATOM   2319  NE2 GLN A 303     -11.457 -13.408  33.113  1.00 59.46           N  
ATOM   2320  N   ILE A 304     -10.738 -18.951  29.738  1.00 52.69           N  
ATOM   2321  CA  ILE A 304      -9.547 -19.656  29.334  1.00 61.10           C  
ATOM   2322  C   ILE A 304      -8.561 -18.683  28.721  1.00 65.75           C  
ATOM   2323  O   ILE A 304      -8.936 -17.772  27.986  1.00 66.74           O  
ATOM   2324  CB  ILE A 304      -9.847 -20.759  28.267  1.00 57.43           C  
ATOM   2325  CG1 ILE A 304      -8.528 -21.204  27.617  1.00 56.27           C  
ATOM   2326  CG2 ILE A 304     -10.850 -20.250  27.254  1.00 58.21           C  
ATOM   2327  CD1 ILE A 304      -8.607 -21.542  26.151  1.00 66.65           C  
ATOM   2328  N   ASP A 305      -7.291 -18.872  29.057  1.00 64.21           N  
ATOM   2329  CA  ASP A 305      -6.225 -18.080  28.478  1.00 53.44           C  
ATOM   2330  C   ASP A 305      -5.892 -18.919  27.233  1.00 56.28           C  
ATOM   2331  O   ASP A 305      -5.303 -20.002  27.337  1.00 59.93           O  
ATOM   2332  CB  ASP A 305      -5.009 -18.010  29.415  1.00 65.81           C  
ATOM   2333  CG  ASP A 305      -3.801 -17.285  28.777  1.00 73.61           C  
ATOM   2334  OD1 ASP A 305      -3.393 -17.650  27.644  1.00 62.93           O  
ATOM   2335  OD2 ASP A 305      -3.261 -16.346  29.412  1.00 66.82           O  
ATOM   2336  N   THR A 306      -6.307 -18.428  26.064  1.00 51.57           N  
ATOM   2337  CA  THR A 306      -6.066 -19.097  24.784  1.00 43.96           C  
ATOM   2338  C   THR A 306      -4.602 -19.561  24.589  1.00 49.71           C  
ATOM   2339  O   THR A 306      -4.350 -20.744  24.324  1.00 45.77           O  
ATOM   2340  CB  THR A 306      -6.458 -18.176  23.614  1.00 34.17           C  
ATOM   2341  OG1 THR A 306      -7.839 -17.805  23.736  1.00 53.90           O  
ATOM   2342  CG2 THR A 306      -6.220 -18.858  22.284  1.00 19.93           C  
ATOM   2343  N   ALA A 307      -3.641 -18.650  24.721  1.00 49.36           N  
ATOM   2344  CA  ALA A 307      -2.245 -19.024  24.535  1.00 50.25           C  
ATOM   2345  C   ALA A 307      -1.735 -20.071  25.541  1.00 58.92           C  
ATOM   2346  O   ALA A 307      -1.135 -21.084  25.143  1.00 55.97           O  
ATOM   2347  CB  ALA A 307      -1.347 -17.764  24.564  1.00 42.24           C  
ATOM   2348  N   PHE A 308      -1.972 -19.838  26.834  1.00 57.17           N  
ATOM   2349  CA  PHE A 308      -1.517 -20.758  27.885  1.00 59.89           C  
ATOM   2350  C   PHE A 308      -2.113 -22.173  27.799  1.00 61.12           C  
ATOM   2351  O   PHE A 308      -1.377 -23.159  27.815  1.00 64.93           O  
ATOM   2352  CB  PHE A 308      -1.795 -20.156  29.276  1.00 64.51           C  
ATOM   2353  CG  PHE A 308      -1.224 -20.966  30.422  1.00 73.48           C  
ATOM   2354  CD1 PHE A 308       0.152 -21.132  30.564  1.00 67.69           C  
ATOM   2355  CD2 PHE A 308      -2.066 -21.574  31.353  1.00 59.70           C  
ATOM   2356  CE1 PHE A 308       0.673 -21.894  31.613  1.00 71.90           C  
ATOM   2357  CE2 PHE A 308      -1.552 -22.335  32.403  1.00 52.31           C  
ATOM   2358  CZ  PHE A 308      -0.184 -22.493  32.533  1.00 71.08           C  
ATOM   2359  N   SER A 309      -3.440 -22.274  27.725  1.00 53.12           N  
ATOM   2360  CA  SER A 309      -4.113 -23.570  27.629  1.00 47.53           C  
ATOM   2361  C   SER A 309      -3.624 -24.338  26.407  1.00 52.89           C  
ATOM   2362  O   SER A 309      -3.352 -25.540  26.480  1.00 56.80           O  
ATOM   2363  CB  SER A 309      -5.635 -23.383  27.532  1.00 47.74           C  
ATOM   2364  OG  SER A 309      -6.230 -23.101  28.787  1.00 48.33           O  
ATOM   2365  N   SER A 310      -3.498 -23.630  25.287  1.00 48.19           N  
ATOM   2366  CA  SER A 310      -3.044 -24.242  24.042  1.00 52.28           C  
ATOM   2367  C   SER A 310      -1.661 -24.842  24.171  1.00 50.43           C  
ATOM   2368  O   SER A 310      -1.392 -25.892  23.592  1.00 56.58           O  
ATOM   2369  CB  SER A 310      -3.031 -23.230  22.889  1.00 47.54           C  
ATOM   2370  OG  SER A 310      -4.290 -22.613  22.703  1.00 66.18           O  
ATOM   2371  N   TYR A 311      -0.775 -24.171  24.902  1.00 56.01           N  
ATOM   2372  CA  TYR A 311       0.586 -24.689  25.084  1.00 58.80           C  
ATOM   2373  C   TYR A 311       0.602 -25.819  26.097  1.00 61.34           C  
ATOM   2374  O   TYR A 311       1.479 -26.684  26.099  1.00 56.70           O  
ATOM   2375  CB  TYR A 311       1.545 -23.572  25.506  1.00 60.70           C  
ATOM   2376  CG  TYR A 311       2.336 -23.031  24.346  1.00 76.87           C  
ATOM   2377  CD1 TYR A 311       3.214 -23.859  23.639  1.00 80.06           C  
ATOM   2378  CD2 TYR A 311       2.175 -21.714  23.914  1.00 69.60           C  
ATOM   2379  CE1 TYR A 311       3.912 -23.389  22.516  1.00 69.38           C  
ATOM   2380  CE2 TYR A 311       2.872 -21.228  22.789  1.00 67.85           C  
ATOM   2381  CZ  TYR A 311       3.734 -22.077  22.097  1.00 62.40           C  
ATOM   2382  OH  TYR A 311       4.397 -21.644  20.976  1.00 58.09           O  
ATOM   2383  N   TYR A 312      -0.408 -25.800  26.952  1.00 61.48           N  
ATOM   2384  CA  TYR A 312      -0.572 -26.821  27.959  1.00 57.45           C  
ATOM   2385  C   TYR A 312      -0.957 -28.106  27.252  1.00 51.88           C  
ATOM   2386  O   TYR A 312      -0.339 -29.135  27.456  1.00 49.57           O  
ATOM   2387  CB  TYR A 312      -1.670 -26.432  28.938  1.00 57.33           C  
ATOM   2388  CG  TYR A 312      -2.068 -27.573  29.838  1.00 64.13           C  
ATOM   2389  CD1 TYR A 312      -1.145 -28.156  30.707  1.00 62.45           C  
ATOM   2390  CD2 TYR A 312      -3.361 -28.092  29.803  1.00 66.54           C  
ATOM   2391  CE1 TYR A 312      -1.504 -29.239  31.527  1.00 69.38           C  
ATOM   2392  CE2 TYR A 312      -3.734 -29.169  30.611  1.00 68.33           C  
ATOM   2393  CZ  TYR A 312      -2.802 -29.738  31.474  1.00 71.33           C  
ATOM   2394  OH  TYR A 312      -3.164 -30.790  32.289  1.00 74.34           O  
ATOM   2395  N   TRP A 313      -1.984 -28.046  26.416  1.00 49.31           N  
ATOM   2396  CA  TRP A 313      -2.409 -29.229  25.678  1.00 47.76           C  
ATOM   2397  C   TRP A 313      -1.299 -29.730  24.784  1.00 51.66           C  
ATOM   2398  O   TRP A 313      -1.225 -30.916  24.486  1.00 62.54           O  
ATOM   2399  CB  TRP A 313      -3.637 -28.927  24.828  1.00 46.16           C  
ATOM   2400  CG  TRP A 313      -4.766 -28.530  25.676  1.00 50.65           C  
ATOM   2401  CD1 TRP A 313      -5.091 -29.078  26.873  1.00 52.75           C  
ATOM   2402  CD2 TRP A 313      -5.734 -27.513  25.419  1.00 58.79           C  
ATOM   2403  NE1 TRP A 313      -6.206 -28.471  27.389  1.00 67.62           N  
ATOM   2404  CE2 TRP A 313      -6.625 -27.502  26.510  1.00 53.86           C  
ATOM   2405  CE3 TRP A 313      -5.944 -26.603  24.370  1.00 59.85           C  
ATOM   2406  CZ2 TRP A 313      -7.701 -26.631  26.592  1.00 51.85           C  
ATOM   2407  CZ3 TRP A 313      -7.018 -25.733  24.453  1.00 65.91           C  
ATOM   2408  CH2 TRP A 313      -7.887 -25.757  25.563  1.00 61.75           C  
ATOM   2409  N   LEU A 314      -0.438 -28.825  24.340  1.00 48.43           N  
ATOM   2410  CA  LEU A 314       0.677 -29.232  23.506  1.00 59.06           C  
ATOM   2411  C   LEU A 314       1.625 -30.064  24.365  1.00 63.58           C  
ATOM   2412  O   LEU A 314       2.077 -31.135  23.960  1.00 57.78           O  
ATOM   2413  CB  LEU A 314       1.408 -28.011  22.924  1.00 59.78           C  
ATOM   2414  CG  LEU A 314       0.840 -27.458  21.606  1.00 69.85           C  
ATOM   2415  CD1 LEU A 314       1.762 -26.394  21.016  1.00 65.89           C  
ATOM   2416  CD2 LEU A 314       0.694 -28.599  20.623  1.00 43.83           C  
ATOM   2417  N   TYR A 315       1.913 -29.574  25.564  1.00 59.78           N  
ATOM   2418  CA  TYR A 315       2.794 -30.296  26.467  1.00 55.15           C  
ATOM   2419  C   TYR A 315       2.295 -31.723  26.701  1.00 56.76           C  
ATOM   2420  O   TYR A 315       2.997 -32.696  26.417  1.00 61.53           O  
ATOM   2421  CB  TYR A 315       2.901 -29.563  27.805  1.00 55.51           C  
ATOM   2422  CG  TYR A 315       3.783 -30.281  28.786  1.00 74.86           C  
ATOM   2423  CD1 TYR A 315       5.138 -30.494  28.512  1.00 89.34           C  
ATOM   2424  CD2 TYR A 315       3.254 -30.809  29.957  1.00 71.18           C  
ATOM   2425  CE1 TYR A 315       5.941 -31.225  29.380  1.00 90.09           C  
ATOM   2426  CE2 TYR A 315       4.046 -31.541  30.833  1.00 92.48           C  
ATOM   2427  CZ  TYR A 315       5.386 -31.745  30.540  1.00 89.72           C  
ATOM   2428  OH  TYR A 315       6.158 -32.460  31.421  1.00101.78           O  
ATOM   2429  N   LYS A 316       1.076 -31.836  27.209  1.00 49.36           N  
ATOM   2430  CA  LYS A 316       0.480 -33.125  27.496  1.00 50.23           C  
ATOM   2431  C   LYS A 316       0.462 -34.039  26.290  1.00 54.05           C  
ATOM   2432  O   LYS A 316       0.804 -35.219  26.398  1.00 57.28           O  
ATOM   2433  CB  LYS A 316      -0.932 -32.919  28.044  1.00 62.82           C  
ATOM   2434  CG  LYS A 316      -0.933 -32.163  29.367  1.00 60.19           C  
ATOM   2435  CD  LYS A 316      -0.273 -33.009  30.435  1.00 80.98           C  
ATOM   2436  CE  LYS A 316      -0.216 -32.287  31.760  1.00 95.79           C  
ATOM   2437  NZ  LYS A 316      -0.031 -33.269  32.862  1.00 95.97           N  
ATOM   2438  N   ALA A 317       0.076 -33.506  25.138  1.00 54.17           N  
ATOM   2439  CA  ALA A 317       0.047 -34.324  23.929  1.00 53.58           C  
ATOM   2440  C   ALA A 317       1.469 -34.819  23.568  1.00 63.13           C  
ATOM   2441  O   ALA A 317       1.653 -35.595  22.626  1.00 64.75           O  
ATOM   2442  CB  ALA A 317      -0.565 -33.529  22.770  1.00 35.57           C  
ATOM   2443  N   GLY A 318       2.469 -34.366  24.324  1.00 66.31           N  
ATOM   2444  CA  GLY A 318       3.834 -34.792  24.076  1.00 64.61           C  
ATOM   2445  C   GLY A 318       4.465 -34.134  22.869  1.00 66.57           C  
ATOM   2446  O   GLY A 318       5.422 -34.655  22.281  1.00 73.55           O  
ATOM   2447  N   VAL A 319       3.946 -32.969  22.504  1.00 61.96           N  
ATOM   2448  CA  VAL A 319       4.478 -32.251  21.355  1.00 60.83           C  
ATOM   2449  C   VAL A 319       5.866 -31.722  21.675  1.00 61.94           C  
ATOM   2450  O   VAL A 319       6.141 -31.311  22.797  1.00 63.43           O  
ATOM   2451  CB  VAL A 319       3.609 -31.051  20.976  1.00 63.98           C  
ATOM   2452  CG1 VAL A 319       3.860 -30.686  19.524  1.00 47.85           C  
ATOM   2453  CG2 VAL A 319       2.145 -31.358  21.223  1.00 67.69           C  
ATOM   2454  N   THR A 320       6.738 -31.727  20.678  1.00 61.70           N  
ATOM   2455  CA  THR A 320       8.099 -31.227  20.859  1.00 59.04           C  
ATOM   2456  C   THR A 320       8.365 -30.223  19.751  1.00 56.57           C  
ATOM   2457  O   THR A 320       7.762 -30.301  18.677  1.00 69.70           O  
ATOM   2458  CB  THR A 320       9.154 -32.363  20.745  1.00 57.68           C  
ATOM   2459  OG1 THR A 320       9.211 -32.825  19.397  1.00 57.00           O  
ATOM   2460  CG2 THR A 320       8.798 -33.531  21.666  1.00 50.34           C  
ATOM   2461  N   PRO A 321       9.274 -29.268  19.991  1.00 48.74           N  
ATOM   2462  CA  PRO A 321       9.633 -28.225  19.032  1.00 47.52           C  
ATOM   2463  C   PRO A 321       9.857 -28.774  17.626  1.00 55.46           C  
ATOM   2464  O   PRO A 321       9.477 -28.133  16.645  1.00 61.70           O  
ATOM   2465  CB  PRO A 321      10.889 -27.641  19.637  1.00 54.56           C  
ATOM   2466  CG  PRO A 321      10.550 -27.692  21.084  1.00 60.97           C  
ATOM   2467  CD  PRO A 321      10.051 -29.111  21.228  1.00 46.39           C  
ATOM   2468  N   GLU A 322      10.435 -29.970  17.535  1.00 64.43           N  
ATOM   2469  CA  GLU A 322      10.729 -30.611  16.249  1.00 64.56           C  
ATOM   2470  C   GLU A 322       9.500 -31.103  15.474  1.00 56.98           C  
ATOM   2471  O   GLU A 322       9.494 -31.060  14.246  1.00 60.13           O  
ATOM   2472  CB  GLU A 322      11.690 -31.799  16.448  1.00 70.18           C  
ATOM   2473  CG  GLU A 322      13.077 -31.495  17.021  1.00 76.45           C  
ATOM   2474  CD  GLU A 322      13.056 -31.118  18.502  1.00 97.04           C  
ATOM   2475  OE1 GLU A 322      12.446 -31.870  19.303  1.00 86.13           O  
ATOM   2476  OE2 GLU A 322      13.649 -30.069  18.861  1.00 96.93           O  
ATOM   2477  N   THR A 323       8.475 -31.582  16.177  1.00 56.62           N  
ATOM   2478  CA  THR A 323       7.261 -32.078  15.522  1.00 57.28           C  
ATOM   2479  C   THR A 323       6.068 -31.120  15.573  1.00 60.12           C  
ATOM   2480  O   THR A 323       4.961 -31.480  15.181  1.00 60.09           O  
ATOM   2481  CB  THR A 323       6.809 -33.431  16.132  1.00 61.73           C  
ATOM   2482  OG1 THR A 323       6.401 -33.234  17.496  1.00 48.59           O  
ATOM   2483  CG2 THR A 323       7.943 -34.434  16.079  1.00 64.93           C  
ATOM   2484  N   PHE A 324       6.288 -29.903  16.055  1.00 61.97           N  
ATOM   2485  CA  PHE A 324       5.216 -28.916  16.145  1.00 57.48           C  
ATOM   2486  C   PHE A 324       4.580 -28.566  14.786  1.00 56.88           C  
ATOM   2487  O   PHE A 324       3.361 -28.474  14.685  1.00 63.29           O  
ATOM   2488  CB  PHE A 324       5.732 -27.651  16.856  1.00 54.01           C  
ATOM   2489  CG  PHE A 324       4.866 -26.435  16.661  1.00 59.60           C  
ATOM   2490  CD1 PHE A 324       3.654 -26.296  17.332  1.00 54.94           C  
ATOM   2491  CD2 PHE A 324       5.263 -25.429  15.782  1.00 64.19           C  
ATOM   2492  CE1 PHE A 324       2.851 -25.176  17.121  1.00 48.07           C  
ATOM   2493  CE2 PHE A 324       4.467 -24.308  15.564  1.00 62.34           C  
ATOM   2494  CZ  PHE A 324       3.259 -24.182  16.238  1.00 57.57           C  
ATOM   2495  N   PRO A 325       5.391 -28.390  13.720  1.00 62.91           N  
ATOM   2496  CA  PRO A 325       4.855 -28.031  12.393  1.00 59.26           C  
ATOM   2497  C   PRO A 325       3.679 -28.892  11.945  1.00 56.91           C  
ATOM   2498  O   PRO A 325       2.750 -28.375  11.320  1.00 64.15           O  
ATOM   2499  CB  PRO A 325       6.065 -28.172  11.472  1.00 57.23           C  
ATOM   2500  CG  PRO A 325       7.223 -27.880  12.390  1.00 45.45           C  
ATOM   2501  CD  PRO A 325       6.846 -28.633  13.644  1.00 51.04           C  
ATOM   2502  N   THR A 326       3.721 -30.193  12.264  1.00 53.44           N  
ATOM   2503  CA  THR A 326       2.640 -31.119  11.893  1.00 55.07           C  
ATOM   2504  C   THR A 326       1.307 -30.737  12.558  1.00 58.76           C  
ATOM   2505  O   THR A 326       0.238 -30.937  11.980  1.00 58.75           O  
ATOM   2506  CB  THR A 326       2.984 -32.642  12.208  1.00 46.14           C  
ATOM   2507  OG1 THR A 326       3.455 -32.803  13.553  1.00 40.34           O  
ATOM   2508  CG2 THR A 326       4.012 -33.167  11.242  1.00 42.39           C  
ATOM   2509  N   VAL A 327       1.376 -30.197  13.771  1.00 57.12           N  
ATOM   2510  CA  VAL A 327       0.183 -29.767  14.490  1.00 58.69           C  
ATOM   2511  C   VAL A 327      -0.329 -28.509  13.804  1.00 59.08           C  
ATOM   2512  O   VAL A 327      -1.534 -28.295  13.665  1.00 55.83           O  
ATOM   2513  CB  VAL A 327       0.505 -29.424  15.967  1.00 58.31           C  
ATOM   2514  CG1 VAL A 327      -0.708 -28.807  16.634  1.00 59.55           C  
ATOM   2515  CG2 VAL A 327       0.940 -30.657  16.714  1.00 46.00           C  
ATOM   2516  N   SER A 328       0.616 -27.683  13.375  1.00 52.70           N  
ATOM   2517  CA  SER A 328       0.306 -26.440  12.691  1.00 54.89           C  
ATOM   2518  C   SER A 328      -0.390 -26.763  11.367  1.00 54.67           C  
ATOM   2519  O   SER A 328      -1.338 -26.078  10.979  1.00 59.71           O  
ATOM   2520  CB  SER A 328       1.594 -25.652  12.447  1.00 55.85           C  
ATOM   2521  OG  SER A 328       1.355 -24.260  12.327  1.00 50.49           O  
ATOM   2522  N   GLN A 329       0.071 -27.812  10.689  1.00 46.78           N  
ATOM   2523  CA  GLN A 329      -0.522 -28.244   9.415  1.00 57.13           C  
ATOM   2524  C   GLN A 329      -1.937 -28.773   9.684  1.00 58.91           C  
ATOM   2525  O   GLN A 329      -2.907 -28.406   9.011  1.00 58.03           O  
ATOM   2526  CB  GLN A 329       0.332 -29.366   8.786  1.00 69.45           C  
ATOM   2527  CG  GLN A 329       0.261 -29.521   7.268  1.00 69.26           C  
ATOM   2528  CD  GLN A 329       0.947 -28.379   6.534  1.00 83.37           C  
ATOM   2529  OE1 GLN A 329       1.911 -27.797   7.032  1.00 68.88           O  
ATOM   2530  NE2 GLN A 329       0.456 -28.058   5.339  1.00 92.49           N  
ATOM   2531  N   PHE A 330      -2.032 -29.645  10.684  1.00 46.19           N  
ATOM   2532  CA  PHE A 330      -3.292 -30.251  11.075  1.00 42.69           C  
ATOM   2533  C   PHE A 330      -4.334 -29.165  11.303  1.00 54.29           C  
ATOM   2534  O   PHE A 330      -5.392 -29.189  10.682  1.00 54.80           O  
ATOM   2535  CB  PHE A 330      -3.102 -31.074  12.357  1.00 47.74           C  
ATOM   2536  CG  PHE A 330      -4.296 -31.915  12.725  1.00 55.36           C  
ATOM   2537  CD1 PHE A 330      -4.609 -33.060  12.001  1.00 56.11           C  
ATOM   2538  CD2 PHE A 330      -5.123 -31.550  13.778  1.00 53.06           C  
ATOM   2539  CE1 PHE A 330      -5.732 -33.823  12.312  1.00 52.68           C  
ATOM   2540  CE2 PHE A 330      -6.248 -32.306  14.096  1.00 53.27           C  
ATOM   2541  CZ  PHE A 330      -6.550 -33.445  13.361  1.00 56.61           C  
ATOM   2542  N   LEU A 331      -4.015 -28.212  12.179  1.00 56.43           N  
ATOM   2543  CA  LEU A 331      -4.907 -27.101  12.529  1.00 46.97           C  
ATOM   2544  C   LEU A 331      -5.189 -26.186  11.350  1.00 48.47           C  
ATOM   2545  O   LEU A 331      -6.288 -25.654  11.188  1.00 55.86           O  
ATOM   2546  CB  LEU A 331      -4.301 -26.265  13.672  1.00 51.85           C  
ATOM   2547  CG  LEU A 331      -4.022 -26.950  15.024  1.00 46.57           C  
ATOM   2548  CD1 LEU A 331      -3.302 -26.002  15.972  1.00 52.58           C  
ATOM   2549  CD2 LEU A 331      -5.331 -27.384  15.638  1.00 39.99           C  
ATOM   2550  N   PHE A 332      -4.179 -25.997  10.523  1.00 45.56           N  
ATOM   2551  CA  PHE A 332      -4.335 -25.136   9.367  1.00 58.29           C  
ATOM   2552  C   PHE A 332      -5.382 -25.724   8.445  1.00 56.28           C  
ATOM   2553  O   PHE A 332      -6.277 -25.046   7.970  1.00 45.75           O  
ATOM   2554  CB  PHE A 332      -3.000 -25.008   8.617  1.00 62.32           C  
ATOM   2555  CG  PHE A 332      -3.058 -24.111   7.407  1.00 62.23           C  
ATOM   2556  CD1 PHE A 332      -3.195 -22.731   7.544  1.00 42.92           C  
ATOM   2557  CD2 PHE A 332      -2.993 -24.655   6.124  1.00 53.94           C  
ATOM   2558  CE1 PHE A 332      -3.266 -21.908   6.420  1.00 57.78           C  
ATOM   2559  CE2 PHE A 332      -3.065 -23.844   4.991  1.00 44.19           C  
ATOM   2560  CZ  PHE A 332      -3.203 -22.464   5.140  1.00 60.64           C  
ATOM   2561  N   GLU A 333      -5.293 -27.019   8.219  1.00 63.23           N  
ATOM   2562  CA  GLU A 333      -6.225 -27.642   7.300  1.00 57.19           C  
ATOM   2563  C   GLU A 333      -7.670 -27.704   7.794  1.00 54.63           C  
ATOM   2564  O   GLU A 333      -8.603 -27.700   7.002  1.00 55.20           O  
ATOM   2565  CB  GLU A 333      -5.667 -29.013   6.907  1.00 59.39           C  
ATOM   2566  CG  GLU A 333      -4.350 -28.859   6.173  1.00 80.07           C  
ATOM   2567  CD  GLU A 333      -3.530 -30.118   6.106  1.00103.60           C  
ATOM   2568  OE1 GLU A 333      -3.020 -30.617   7.127  1.00119.16           O  
ATOM   2569  OE2 GLU A 333      -3.386 -30.602   4.982  1.00110.91           O  
ATOM   2570  N   LEU A 334      -7.848 -27.748   9.107  1.00 53.70           N  
ATOM   2571  CA  LEU A 334      -9.174 -27.784   9.711  1.00 49.55           C  
ATOM   2572  C   LEU A 334      -9.780 -26.405   9.556  1.00 55.63           C  
ATOM   2573  O   LEU A 334     -10.982 -26.266   9.367  1.00 57.12           O  
ATOM   2574  CB  LEU A 334      -9.080 -28.124  11.202  1.00 44.36           C  
ATOM   2575  CG  LEU A 334      -8.635 -29.533  11.576  1.00 43.40           C  
ATOM   2576  CD1 LEU A 334      -8.258 -29.608  13.023  1.00 66.95           C  
ATOM   2577  CD2 LEU A 334      -9.753 -30.472  11.301  1.00 42.18           C  
ATOM   2578  N   GLY A 335      -8.941 -25.377   9.649  1.00 59.14           N  
ATOM   2579  CA  GLY A 335      -9.440 -24.016   9.515  1.00 61.40           C  
ATOM   2580  C   GLY A 335      -9.843 -23.729   8.083  1.00 66.24           C  
ATOM   2581  O   GLY A 335     -10.712 -22.898   7.813  1.00 64.37           O  
ATOM   2582  N   LYS A 336      -9.208 -24.464   7.173  1.00 67.57           N  
ATOM   2583  CA  LYS A 336      -9.409 -24.357   5.729  1.00 62.28           C  
ATOM   2584  C   LYS A 336     -10.665 -25.112   5.330  1.00 68.82           C  
ATOM   2585  O   LYS A 336     -11.515 -24.609   4.606  1.00 65.23           O  
ATOM   2586  CB  LYS A 336      -8.205 -24.979   5.013  1.00 51.91           C  
ATOM   2587  CG  LYS A 336      -7.597 -24.121   3.959  1.00 51.48           C  
ATOM   2588  CD  LYS A 336      -6.425 -24.799   3.270  1.00 66.54           C  
ATOM   2589  CE  LYS A 336      -6.871 -26.029   2.496  1.00 76.92           C  
ATOM   2590  NZ  LYS A 336      -5.763 -26.579   1.676  1.00 95.24           N  
ATOM   2591  N   GLN A 337     -10.772 -26.336   5.827  1.00 77.47           N  
ATOM   2592  CA  GLN A 337     -11.906 -27.210   5.523  1.00 80.67           C  
ATOM   2593  C   GLN A 337     -12.606 -27.757   6.778  1.00 82.41           C  
ATOM   2594  O   GLN A 337     -12.123 -28.702   7.391  1.00 78.30           O  
ATOM   2595  CB  GLN A 337     -11.409 -28.415   4.702  1.00 84.12           C  
ATOM   2596  CG  GLN A 337     -10.622 -28.129   3.414  1.00102.85           C  
ATOM   2597  CD  GLN A 337     -11.506 -28.049   2.172  1.00116.02           C  
ATOM   2598  OE1 GLN A 337     -12.530 -28.729   2.080  1.00115.82           O  
ATOM   2599  NE2 GLN A 337     -11.102 -27.224   1.203  1.00105.94           N  
ATOM   2600  N   PRO A 338     -13.747 -27.154   7.189  1.00 85.98           N  
ATOM   2601  CA  PRO A 338     -14.496 -27.595   8.373  1.00 87.90           C  
ATOM   2602  C   PRO A 338     -14.908 -29.056   8.205  1.00 89.69           C  
ATOM   2603  O   PRO A 338     -15.913 -29.344   7.577  1.00 91.77           O  
ATOM   2604  CB  PRO A 338     -15.687 -26.637   8.400  1.00 93.12           C  
ATOM   2605  CG  PRO A 338     -15.041 -25.384   7.932  1.00 91.34           C  
ATOM   2606  CD  PRO A 338     -14.322 -25.890   6.693  1.00 88.37           C  
ATOM   2607  N   ARG A 339     -14.142 -29.972   8.793  1.00 97.91           N  
ATOM   2608  CA  ARG A 339     -14.381 -31.423   8.699  1.00104.97           C  
ATOM   2609  C   ARG A 339     -15.578 -32.051   9.435  1.00102.11           C  
ATOM   2610  O   ARG A 339     -16.280 -32.899   8.889  1.00101.82           O  
ATOM   2611  CB  ARG A 339     -13.104 -32.142   9.151  1.00117.09           C  
ATOM   2612  CG  ARG A 339     -12.438 -31.465  10.351  1.00129.38           C  
ATOM   2613  CD  ARG A 339     -13.317 -31.468  11.625  1.00139.13           C  
ATOM   2614  NE  ARG A 339     -13.262 -30.232  12.423  1.00134.47           N  
ATOM   2615  CZ  ARG A 339     -14.021 -29.989  13.498  1.00126.55           C  
ATOM   2616  NH1 ARG A 339     -14.896 -30.887  13.919  1.00137.11           N  
ATOM   2617  NH2 ARG A 339     -13.920 -28.840  14.157  1.00111.96           N  
ATOM   2618  N   GLY A 340     -15.794 -31.627  10.674  1.00102.98           N  
ATOM   2619  CA  GLY A 340     -16.851 -32.179  11.509  1.00 98.88           C  
ATOM   2620  C   GLY A 340     -16.093 -32.859  12.636  1.00 95.01           C  
ATOM   2621  O   GLY A 340     -15.058 -33.465  12.381  1.00103.32           O  
ATOM   2622  N   THR A 341     -16.570 -32.767  13.872  1.00 87.29           N  
ATOM   2623  CA  THR A 341     -15.855 -33.337  15.019  1.00 86.32           C  
ATOM   2624  C   THR A 341     -15.526 -34.826  14.979  1.00 86.50           C  
ATOM   2625  O   THR A 341     -14.412 -35.236  15.325  1.00 86.01           O  
ATOM   2626  CB  THR A 341     -16.593 -33.006  16.347  1.00 81.73           C  
ATOM   2627  OG1 THR A 341     -16.380 -34.062  17.294  1.00 87.98           O  
ATOM   2628  CG2 THR A 341     -18.089 -32.810  16.101  1.00 76.35           C  
ATOM   2629  N   LYS A 342     -16.490 -35.623  14.539  1.00 88.11           N  
ATOM   2630  CA  LYS A 342     -16.334 -37.071  14.429  1.00 90.25           C  
ATOM   2631  C   LYS A 342     -15.146 -37.531  13.552  1.00 86.51           C  
ATOM   2632  O   LYS A 342     -14.414 -38.458  13.933  1.00 77.45           O  
ATOM   2633  CB  LYS A 342     -17.651 -37.656  13.911  1.00 97.67           C  
ATOM   2634  CG  LYS A 342     -18.583 -36.611  13.264  1.00 93.41           C  
ATOM   2635  CD  LYS A 342     -18.371 -36.433  11.758  1.00 74.32           C  
ATOM   2636  CE  LYS A 342     -19.207 -37.444  10.971  1.00 81.32           C  
ATOM   2637  NZ  LYS A 342     -19.439 -37.024   9.549  1.00 84.07           N  
ATOM   2638  N   LYS A 343     -14.965 -36.882  12.397  1.00 81.83           N  
ATOM   2639  CA  LYS A 343     -13.889 -37.199  11.447  1.00 74.13           C  
ATOM   2640  C   LYS A 343     -12.516 -36.779  11.981  1.00 69.05           C  
ATOM   2641  O   LYS A 343     -11.543 -37.527  11.895  1.00 66.32           O  
ATOM   2642  CB  LYS A 343     -14.164 -36.505  10.094  1.00 77.77           C  
ATOM   2643  CG  LYS A 343     -15.600 -36.669   9.544  1.00 76.04           C  
ATOM   2644  CD  LYS A 343     -15.876 -38.013   8.828  1.00 90.36           C  
ATOM   2645  CE  LYS A 343     -15.787 -39.246   9.735  1.00 89.28           C  
ATOM   2646  NZ  LYS A 343     -16.046 -40.512   8.977  1.00 69.11           N  
ATOM   2647  N   MET A 344     -12.451 -35.568  12.526  1.00 69.34           N  
ATOM   2648  CA  MET A 344     -11.218 -35.036  13.101  1.00 69.79           C  
ATOM   2649  C   MET A 344     -10.635 -35.985  14.133  1.00 72.84           C  
ATOM   2650  O   MET A 344      -9.429 -36.263  14.132  1.00 71.80           O  
ATOM   2651  CB  MET A 344     -11.479 -33.711  13.796  1.00 63.06           C  
ATOM   2652  CG  MET A 344     -10.297 -33.253  14.623  1.00 66.92           C  
ATOM   2653  SD  MET A 344     -10.731 -32.120  15.925  0.53 50.46           S  
ATOM   2654  CE  MET A 344     -11.545 -33.221  16.984  1.00 67.05           C  
ATOM   2655  N   LYS A 345     -11.491 -36.443  15.042  1.00 71.94           N  
ATOM   2656  CA  LYS A 345     -11.060 -37.368  16.074  1.00 70.34           C  
ATOM   2657  C   LYS A 345     -10.554 -38.594  15.344  1.00 67.67           C  
ATOM   2658  O   LYS A 345      -9.509 -39.152  15.680  1.00 75.47           O  
ATOM   2659  CB  LYS A 345     -12.230 -37.773  16.983  1.00 72.99           C  
ATOM   2660  CG  LYS A 345     -12.983 -36.640  17.664  1.00 84.15           C  
ATOM   2661  CD  LYS A 345     -12.977 -36.809  19.190  1.00 95.73           C  
ATOM   2662  CE  LYS A 345     -14.237 -36.223  19.843  1.00 96.52           C  
ATOM   2663  NZ  LYS A 345     -14.173 -36.237  21.343  1.00 82.66           N  
ATOM   2664  N   LYS A 346     -11.306 -39.005  14.330  1.00 60.19           N  
ATOM   2665  CA  LYS A 346     -10.934 -40.175  13.568  1.00 62.68           C  
ATOM   2666  C   LYS A 346      -9.527 -39.991  13.016  1.00 63.92           C  
ATOM   2667  O   LYS A 346      -8.737 -40.932  13.015  1.00 64.62           O  
ATOM   2668  CB  LYS A 346     -11.933 -40.423  12.440  1.00 65.18           C  
ATOM   2669  CG  LYS A 346     -12.360 -41.879  12.309  1.00 79.57           C  
ATOM   2670  CD  LYS A 346     -11.192 -42.789  12.632  1.00 89.10           C  
ATOM   2671  CE  LYS A 346     -11.033 -43.914  11.635  1.00 90.77           C  
ATOM   2672  NZ  LYS A 346      -9.636 -44.445  11.694  1.00 76.02           N  
ATOM   2673  N   ALA A 347      -9.202 -38.778  12.575  1.00 64.01           N  
ATOM   2674  CA  ALA A 347      -7.869 -38.507  12.047  1.00 66.98           C  
ATOM   2675  C   ALA A 347      -6.812 -38.583  13.158  1.00 73.78           C  
ATOM   2676  O   ALA A 347      -5.740 -39.165  12.974  1.00 82.59           O  
ATOM   2677  CB  ALA A 347      -7.833 -37.124  11.363  1.00 55.92           C  
ATOM   2678  N   LEU A 348      -7.115 -37.999  14.314  1.00 70.07           N  
ATOM   2679  CA  LEU A 348      -6.182 -38.014  15.439  1.00 67.51           C  
ATOM   2680  C   LEU A 348      -5.812 -39.428  15.850  1.00 71.19           C  
ATOM   2681  O   LEU A 348      -4.653 -39.699  16.202  1.00 66.32           O  
ATOM   2682  CB  LEU A 348      -6.778 -37.281  16.633  1.00 53.34           C  
ATOM   2683  CG  LEU A 348      -6.723 -35.773  16.502  1.00 53.86           C  
ATOM   2684  CD1 LEU A 348      -7.314 -35.149  17.732  1.00 60.80           C  
ATOM   2685  CD2 LEU A 348      -5.276 -35.349  16.336  1.00 51.02           C  
ATOM   2686  N   LEU A 349      -6.805 -40.318  15.802  1.00 72.70           N  
ATOM   2687  CA  LEU A 349      -6.633 -41.732  16.143  1.00 69.50           C  
ATOM   2688  C   LEU A 349      -5.731 -42.405  15.121  1.00 71.92           C  
ATOM   2689  O   LEU A 349      -4.845 -43.184  15.474  1.00 78.15           O  
ATOM   2690  CB  LEU A 349      -7.989 -42.435  16.146  1.00 58.81           C  
ATOM   2691  CG  LEU A 349      -8.972 -41.940  17.208  1.00 65.07           C  
ATOM   2692  CD1 LEU A 349     -10.396 -42.352  16.850  1.00 47.25           C  
ATOM   2693  CD2 LEU A 349      -8.556 -42.491  18.570  1.00 57.91           C  
ATOM   2694  N   SER A 350      -5.971 -42.075  13.856  1.00 70.48           N  
ATOM   2695  CA  SER A 350      -5.241 -42.615  12.720  1.00 72.92           C  
ATOM   2696  C   SER A 350      -3.790 -42.144  12.591  1.00 76.23           C  
ATOM   2697  O   SER A 350      -2.902 -42.947  12.319  1.00 82.66           O  
ATOM   2698  CB  SER A 350      -5.971 -42.262  11.412  1.00 81.10           C  
ATOM   2699  OG  SER A 350      -7.378 -42.352  11.543  1.00 84.43           O  
ATOM   2700  N   THR A 351      -3.537 -40.856  12.794  1.00 74.07           N  
ATOM   2701  CA  THR A 351      -2.184 -40.322  12.616  1.00 70.77           C  
ATOM   2702  C   THR A 351      -1.040 -41.075  13.293  1.00 76.21           C  
ATOM   2703  O   THR A 351      -1.098 -41.377  14.481  1.00 84.57           O  
ATOM   2704  CB  THR A 351      -2.095 -38.833  13.035  1.00 58.43           C  
ATOM   2705  OG1 THR A 351      -0.826 -38.303  12.636  1.00 65.19           O  
ATOM   2706  CG2 THR A 351      -2.251 -38.672  14.531  1.00 54.22           C  
ATOM   2707  N   PRO A 352       0.006 -41.415  12.522  1.00 75.74           N  
ATOM   2708  CA  PRO A 352       1.203 -42.131  12.977  1.00 75.05           C  
ATOM   2709  C   PRO A 352       1.945 -41.333  14.052  1.00 75.30           C  
ATOM   2710  O   PRO A 352       2.718 -41.890  14.826  1.00 75.32           O  
ATOM   2711  CB  PRO A 352       2.020 -42.285  11.693  1.00 69.31           C  
ATOM   2712  CG  PRO A 352       1.532 -41.132  10.832  1.00 72.07           C  
ATOM   2713  CD  PRO A 352       0.057 -41.212  11.067  1.00 76.36           C  
ATOM   2714  N   MET A 353       1.706 -40.027  14.101  1.00 74.98           N  
ATOM   2715  CA  MET A 353       2.352 -39.183  15.103  1.00 70.92           C  
ATOM   2716  C   MET A 353       1.845 -39.580  16.489  1.00 71.91           C  
ATOM   2717  O   MET A 353       0.639 -39.760  16.683  1.00 69.67           O  
ATOM   2718  CB  MET A 353       2.040 -37.710  14.829  1.00 46.42           C  
ATOM   2719  CG  MET A 353       2.601 -37.199  13.517  1.00 59.36           C  
ATOM   2720  SD  MET A 353       4.378 -37.572  13.329  0.70 54.10           S  
ATOM   2721  CE  MET A 353       5.140 -36.065  13.989  1.00 48.12           C  
ATOM   2722  N   LYS A 354       2.756 -39.719  17.450  1.00 72.48           N  
ATOM   2723  CA  LYS A 354       2.359 -40.114  18.799  1.00 74.68           C  
ATOM   2724  C   LYS A 354       1.422 -39.122  19.461  1.00 75.52           C  
ATOM   2725  O   LYS A 354       0.557 -39.519  20.245  1.00 74.88           O  
ATOM   2726  CB  LYS A 354       3.579 -40.322  19.698  1.00 78.57           C  
ATOM   2727  CG  LYS A 354       4.478 -41.479  19.297  1.00 76.72           C  
ATOM   2728  CD  LYS A 354       5.406 -41.802  20.449  1.00 76.50           C  
ATOM   2729  CE  LYS A 354       6.366 -42.901  20.101  1.00 80.10           C  
ATOM   2730  NZ  LYS A 354       7.675 -42.596  20.717  1.00 85.24           N  
ATOM   2731  N   TRP A 355       1.567 -37.841  19.141  1.00 73.35           N  
ATOM   2732  CA  TRP A 355       0.711 -36.832  19.751  1.00 68.67           C  
ATOM   2733  C   TRP A 355      -0.765 -36.924  19.379  1.00 66.24           C  
ATOM   2734  O   TRP A 355      -1.619 -36.357  20.069  1.00 59.78           O  
ATOM   2735  CB  TRP A 355       1.238 -35.421  19.449  1.00 63.96           C  
ATOM   2736  CG  TRP A 355       1.276 -35.031  17.991  1.00 67.53           C  
ATOM   2737  CD1 TRP A 355       2.379 -35.004  17.179  1.00 74.86           C  
ATOM   2738  CD2 TRP A 355       0.185 -34.548  17.199  1.00 67.12           C  
ATOM   2739  NE1 TRP A 355       2.046 -34.531  15.927  1.00 72.52           N  
ATOM   2740  CE2 TRP A 355       0.700 -34.253  15.909  1.00 69.08           C  
ATOM   2741  CE3 TRP A 355      -1.187 -34.350  17.438  1.00 55.75           C  
ATOM   2742  CZ2 TRP A 355      -0.100 -33.750  14.879  1.00 68.65           C  
ATOM   2743  CZ3 TRP A 355      -1.978 -33.850  16.409  1.00 61.09           C  
ATOM   2744  CH2 TRP A 355      -1.428 -33.563  15.140  1.00 64.10           C  
ATOM   2745  N   GLY A 356      -1.062 -37.645  18.301  1.00 65.52           N  
ATOM   2746  CA  GLY A 356      -2.442 -37.802  17.858  1.00 57.45           C  
ATOM   2747  C   GLY A 356      -3.377 -38.412  18.887  1.00 56.55           C  
ATOM   2748  O   GLY A 356      -4.439 -37.862  19.171  1.00 61.94           O  
ATOM   2749  N   LYS A 357      -2.982 -39.542  19.458  1.00 59.06           N  
ATOM   2750  CA  LYS A 357      -3.798 -40.211  20.474  1.00 63.88           C  
ATOM   2751  C   LYS A 357      -3.694 -39.539  21.838  1.00 65.84           C  
ATOM   2752  O   LYS A 357      -4.673 -39.470  22.584  1.00 71.01           O  
ATOM   2753  CB  LYS A 357      -3.406 -41.698  20.624  1.00 59.62           C  
ATOM   2754  CG  LYS A 357      -3.404 -42.494  19.336  1.00 78.77           C  
ATOM   2755  CD  LYS A 357      -3.923 -43.908  19.548  1.00 70.75           C  
ATOM   2756  CE  LYS A 357      -3.522 -44.818  18.384  1.00 91.33           C  
ATOM   2757  NZ  LYS A 357      -4.323 -46.079  18.331  1.00 97.63           N  
ATOM   2758  N   LYS A 358      -2.498 -39.066  22.174  1.00 61.18           N  
ATOM   2759  CA  LYS A 358      -2.309 -38.406  23.459  1.00 57.46           C  
ATOM   2760  C   LYS A 358      -3.256 -37.218  23.539  1.00 61.89           C  
ATOM   2761  O   LYS A 358      -3.924 -37.009  24.558  1.00 68.61           O  
ATOM   2762  CB  LYS A 358      -0.867 -37.931  23.631  1.00 50.95           C  
ATOM   2763  CG  LYS A 358       0.130 -39.034  23.927  1.00 62.90           C  
ATOM   2764  CD  LYS A 358       1.520 -38.448  24.149  1.00 67.86           C  
ATOM   2765  CE  LYS A 358       2.570 -39.545  24.264  1.00 89.07           C  
ATOM   2766  NZ  LYS A 358       3.967 -39.018  24.141  1.00 94.64           N  
ATOM   2767  N   LEU A 359      -3.325 -36.458  22.452  1.00 60.63           N  
ATOM   2768  CA  LEU A 359      -4.196 -35.295  22.384  1.00 62.57           C  
ATOM   2769  C   LEU A 359      -5.641 -35.763  22.543  1.00 66.62           C  
ATOM   2770  O   LEU A 359      -6.394 -35.246  23.370  1.00 63.40           O  
ATOM   2771  CB  LEU A 359      -4.005 -34.591  21.041  1.00 55.20           C  
ATOM   2772  CG  LEU A 359      -4.775 -33.289  20.861  1.00 52.26           C  
ATOM   2773  CD1 LEU A 359      -4.163 -32.218  21.726  1.00 61.74           C  
ATOM   2774  CD2 LEU A 359      -4.737 -32.878  19.405  1.00 46.28           C  
ATOM   2775  N   TYR A 360      -6.008 -36.752  21.734  1.00 67.22           N  
ATOM   2776  CA  TYR A 360      -7.338 -37.357  21.755  1.00 65.11           C  
ATOM   2777  C   TYR A 360      -7.744 -37.702  23.171  1.00 67.10           C  
ATOM   2778  O   TYR A 360      -8.902 -37.542  23.554  1.00 73.89           O  
ATOM   2779  CB  TYR A 360      -7.345 -38.638  20.924  1.00 59.40           C  
ATOM   2780  CG  TYR A 360      -8.663 -39.359  20.943  1.00 80.42           C  
ATOM   2781  CD1 TYR A 360      -9.771 -38.819  20.297  1.00 93.57           C  
ATOM   2782  CD2 TYR A 360      -8.819 -40.562  21.636  1.00 89.24           C  
ATOM   2783  CE1 TYR A 360     -11.005 -39.447  20.338  1.00 91.66           C  
ATOM   2784  CE2 TYR A 360     -10.059 -41.208  21.686  1.00 96.68           C  
ATOM   2785  CZ  TYR A 360     -11.148 -40.638  21.033  1.00 94.34           C  
ATOM   2786  OH  TYR A 360     -12.377 -41.248  21.073  1.00 85.89           O  
ATOM   2787  N   GLU A 361      -6.788 -38.180  23.953  1.00 69.62           N  
ATOM   2788  CA  GLU A 361      -7.072 -38.539  25.337  1.00 69.03           C  
ATOM   2789  C   GLU A 361      -7.423 -37.324  26.192  1.00 58.81           C  
ATOM   2790  O   GLU A 361      -7.775 -37.482  27.355  1.00 54.07           O  
ATOM   2791  CB  GLU A 361      -5.858 -39.239  25.967  1.00 64.15           C  
ATOM   2792  CG  GLU A 361      -6.147 -40.564  26.658  1.00 72.61           C  
ATOM   2793  CD  GLU A 361      -5.689 -41.747  25.823  1.00 99.91           C  
ATOM   2794  OE1 GLU A 361      -6.424 -42.150  24.890  1.00108.31           O  
ATOM   2795  OE2 GLU A 361      -4.578 -42.260  26.094  1.00112.94           O  
ATOM   2796  N   LEU A 362      -7.355 -36.125  25.628  1.00 52.25           N  
ATOM   2797  CA  LEU A 362      -7.625 -34.930  26.429  1.00 55.39           C  
ATOM   2798  C   LEU A 362      -9.091 -34.428  26.389  1.00 56.85           C  
ATOM   2799  O   LEU A 362      -9.493 -33.555  27.160  1.00 49.91           O  
ATOM   2800  CB  LEU A 362      -6.670 -33.794  25.995  1.00 67.52           C  
ATOM   2801  CG  LEU A 362      -5.151 -33.975  26.162  1.00 60.07           C  
ATOM   2802  CD1 LEU A 362      -4.344 -32.826  25.562  1.00 51.30           C  
ATOM   2803  CD2 LEU A 362      -4.861 -34.055  27.624  1.00 40.61           C  
ATOM   2804  N   PHE A 363      -9.910 -34.990  25.513  1.00 50.31           N  
ATOM   2805  CA  PHE A 363     -11.292 -34.540  25.392  1.00 55.54           C  
ATOM   2806  C   PHE A 363     -12.356 -34.902  26.397  1.00 65.11           C  
ATOM   2807  O   PHE A 363     -12.774 -36.053  26.473  1.00 71.56           O  
ATOM   2808  CB  PHE A 363     -11.841 -34.948  24.050  1.00 61.85           C  
ATOM   2809  CG  PHE A 363     -11.033 -34.445  22.914  1.00 62.37           C  
ATOM   2810  CD1 PHE A 363      -9.765 -34.949  22.654  1.00 73.44           C  
ATOM   2811  CD2 PHE A 363     -11.528 -33.444  22.103  1.00 74.10           C  
ATOM   2812  CE1 PHE A 363      -9.018 -34.441  21.608  1.00 78.07           C  
ATOM   2813  CE2 PHE A 363     -10.788 -32.939  21.065  1.00 59.28           C  
ATOM   2814  CZ  PHE A 363      -9.540 -33.434  20.812  1.00 42.70           C  
ATOM   2815  N   ALA A 364     -12.861 -33.891  27.099  1.00 66.17           N  
ATOM   2816  CA  ALA A 364     -13.943 -34.068  28.066  1.00 65.17           C  
ATOM   2817  C   ALA A 364     -15.255 -33.879  27.294  1.00 66.26           C  
ATOM   2818  O   ALA A 364     -16.297 -33.565  27.868  1.00 71.27           O  
ATOM   2819  CB  ALA A 364     -13.838 -33.007  29.187  1.00 75.18           C  
ATOM   2820  N   ASP A 365     -15.192 -34.060  25.983  1.00 76.72           N  
ATOM   2821  CA  ASP A 365     -16.357 -33.880  25.122  1.00 86.51           C  
ATOM   2822  C   ASP A 365     -17.591 -34.605  25.629  1.00 91.81           C  
ATOM   2823  O   ASP A 365     -18.649 -33.992  25.816  1.00 97.82           O  
ATOM   2824  CB  ASP A 365     -16.031 -34.341  23.702  1.00 86.18           C  
ATOM   2825  CG  ASP A 365     -15.526 -33.208  22.824  1.00 87.18           C  
ATOM   2826  OD1 ASP A 365     -16.370 -32.443  22.305  1.00 92.69           O  
ATOM   2827  OD2 ASP A 365     -14.291 -33.079  22.664  1.00 81.43           O  
ATOM   2828  N   ASP A 366     -17.447 -35.910  25.847  1.00 90.12           N  
ATOM   2829  CA  ASP A 366     -18.541 -36.743  26.349  1.00 87.70           C  
ATOM   2830  C   ASP A 366     -18.370 -37.005  27.839  1.00 82.46           C  
ATOM   2831  O   ASP A 366     -19.299 -37.479  28.508  1.00 81.05           O  
ATOM   2832  CB  ASP A 366     -18.555 -38.095  25.644  1.00 92.35           C  
ATOM   2833  CG  ASP A 366     -17.351 -38.941  26.006  1.00103.00           C  
ATOM   2834  OD1 ASP A 366     -17.095 -39.140  27.218  1.00 95.66           O  
ATOM   2835  OD2 ASP A 366     -16.659 -39.407  25.077  1.00107.45           O  
ATOM   2836  N   SER A 367     -17.168 -36.725  28.334  1.00 79.07           N  
ATOM   2837  CA  SER A 367     -16.800 -36.930  29.730  1.00 71.88           C  
ATOM   2838  C   SER A 367     -17.487 -36.048  30.765  1.00 73.61           C  
ATOM   2839  O   SER A 367     -17.847 -36.525  31.831  1.00 77.02           O  
ATOM   2840  CB  SER A 367     -15.280 -36.783  29.883  1.00 69.58           C  
ATOM   2841  OG  SER A 367     -14.671 -38.038  30.104  1.00 85.22           O  
ATOM   2842  N   PHE A 368     -17.694 -34.777  30.437  1.00 77.32           N  
ATOM   2843  CA  PHE A 368     -18.288 -33.814  31.352  1.00 81.74           C  
ATOM   2844  C   PHE A 368     -19.753 -34.028  31.733  1.00 87.84           C  
ATOM   2845  O   PHE A 368     -20.667 -33.807  30.940  1.00 89.89           O  
ATOM   2846  CB  PHE A 368     -18.105 -32.407  30.793  1.00 74.81           C  
ATOM   2847  CG  PHE A 368     -17.961 -31.365  31.857  1.00 70.04           C  
ATOM   2848  CD1 PHE A 368     -16.934 -31.455  32.783  1.00 52.56           C  
ATOM   2849  CD2 PHE A 368     -18.881 -30.335  31.978  1.00 60.58           C  
ATOM   2850  CE1 PHE A 368     -16.835 -30.557  33.810  1.00 45.07           C  
ATOM   2851  CE2 PHE A 368     -18.782 -29.430  33.014  1.00 46.18           C  
ATOM   2852  CZ  PHE A 368     -17.759 -29.542  33.927  1.00 48.49           C  
ATOM   2853  N   GLN A 369     -19.946 -34.444  32.978  1.00 90.43           N  
ATOM   2854  CA  GLN A 369     -21.249 -34.713  33.577  1.00 88.59           C  
ATOM   2855  C   GLN A 369     -22.085 -33.467  33.816  1.00 85.07           C  
ATOM   2856  O   GLN A 369     -23.283 -33.460  33.533  1.00 80.93           O  
ATOM   2857  CB  GLN A 369     -21.020 -35.463  34.895  1.00100.90           C  
ATOM   2858  CG  GLN A 369     -21.165 -36.976  34.778  1.00107.74           C  
ATOM   2859  CD  GLN A 369     -20.517 -37.549  33.522  1.00110.18           C  
ATOM   2860  OE1 GLN A 369     -20.574 -36.943  32.454  1.00115.48           O  
ATOM   2861  NE2 GLN A 369     -19.916 -38.733  33.644  1.00 89.38           N  
ATOM   2862  N   GLN A 370     -21.452 -32.418  34.329  1.00 84.04           N  
ATOM   2863  CA  GLN A 370     -22.138 -31.170  34.624  1.00 79.87           C  
ATOM   2864  C   GLN A 370     -22.207 -30.204  33.457  1.00 78.52           C  
ATOM   2865  O   GLN A 370     -22.107 -30.592  32.301  1.00 81.48           O  
ATOM   2866  CB  GLN A 370     -21.458 -30.470  35.809  1.00 84.16           C  
ATOM   2867  CG  GLN A 370     -21.875 -30.939  37.204  1.00 91.80           C  
ATOM   2868  CD  GLN A 370     -21.372 -32.330  37.536  1.00105.51           C  
ATOM   2869  OE1 GLN A 370     -20.236 -32.672  37.206  1.00105.75           O  
ATOM   2870  NE2 GLN A 370     -22.212 -33.142  38.195  1.00 99.80           N  
ATOM   2871  N   ASN A 371     -22.411 -28.936  33.786  1.00 80.24           N  
ATOM   2872  CA  ASN A 371     -22.486 -27.882  32.794  1.00 77.54           C  
ATOM   2873  C   ASN A 371     -21.122 -27.410  32.319  1.00 77.94           C  
ATOM   2874  O   ASN A 371     -20.281 -26.991  33.123  1.00 73.83           O  
ATOM   2875  CB  ASN A 371     -23.213 -26.689  33.367  1.00 73.54           C  
ATOM   2876  CG  ASN A 371     -23.507 -25.653  32.331  1.00 91.91           C  
ATOM   2877  OD1 ASN A 371     -22.683 -25.359  31.466  1.00 91.72           O  
ATOM   2878  ND2 ASN A 371     -24.694 -25.084  32.408  1.00 88.94           N  
ATOM   2879  N   ARG A 372     -20.929 -27.447  31.004  1.00 77.95           N  
ATOM   2880  CA  ARG A 372     -19.685 -27.002  30.388  1.00 80.71           C  
ATOM   2881  C   ARG A 372     -19.323 -25.573  30.829  1.00 81.32           C  
ATOM   2882  O   ARG A 372     -18.149 -25.177  30.802  1.00 73.48           O  
ATOM   2883  CB  ARG A 372     -19.810 -27.042  28.867  1.00 77.66           C  
ATOM   2884  CG  ARG A 372     -20.213 -28.398  28.296  1.00 85.34           C  
ATOM   2885  CD  ARG A 372     -19.707 -28.526  26.857  1.00118.98           C  
ATOM   2886  NE  ARG A 372     -20.155 -27.416  26.020  1.00130.59           N  
ATOM   2887  CZ  ARG A 372     -21.077 -27.514  25.067  1.00127.46           C  
ATOM   2888  NH1 ARG A 372     -21.660 -28.679  24.812  1.00125.92           N  
ATOM   2889  NH2 ARG A 372     -21.419 -26.438  24.373  1.00132.37           N  
ATOM   2890  N   ILE A 373     -20.332 -24.803  31.236  1.00 80.45           N  
ATOM   2891  CA  ILE A 373     -20.102 -23.434  31.673  1.00 72.48           C  
ATOM   2892  C   ILE A 373     -19.181 -23.506  32.886  1.00 67.62           C  
ATOM   2893  O   ILE A 373     -18.292 -22.683  33.045  1.00 65.51           O  
ATOM   2894  CB  ILE A 373     -21.453 -22.708  32.056  1.00 77.56           C  
ATOM   2895  CG1 ILE A 373     -21.275 -21.178  32.167  1.00 79.29           C  
ATOM   2896  CG2 ILE A 373     -21.950 -23.208  33.416  1.00 69.64           C  
ATOM   2897  CD1 ILE A 373     -19.939 -20.606  31.718  1.00 81.41           C  
ATOM   2898  N   TYR A 374     -19.378 -24.512  33.727  1.00 61.59           N  
ATOM   2899  CA  TYR A 374     -18.569 -24.652  34.926  1.00 64.02           C  
ATOM   2900  C   TYR A 374     -17.296 -25.427  34.645  1.00 66.07           C  
ATOM   2901  O   TYR A 374     -16.562 -25.787  35.563  1.00 71.21           O  
ATOM   2902  CB  TYR A 374     -19.382 -25.337  36.039  1.00 73.51           C  
ATOM   2903  CG  TYR A 374     -20.356 -24.401  36.719  1.00 67.77           C  
ATOM   2904  CD1 TYR A 374     -19.889 -23.277  37.400  1.00 70.30           C  
ATOM   2905  CD2 TYR A 374     -21.742 -24.608  36.650  1.00 60.88           C  
ATOM   2906  CE1 TYR A 374     -20.766 -22.375  37.994  1.00 76.80           C  
ATOM   2907  CE2 TYR A 374     -22.635 -23.709  37.245  1.00 65.58           C  
ATOM   2908  CZ  TYR A 374     -22.135 -22.593  37.915  1.00 76.93           C  
ATOM   2909  OH  TYR A 374     -22.982 -21.686  38.507  1.00 77.88           O  
ATOM   2910  N   MET A 375     -17.027 -25.672  33.370  1.00 63.74           N  
ATOM   2911  CA  MET A 375     -15.835 -26.415  32.984  1.00 67.02           C  
ATOM   2912  C   MET A 375     -14.538 -25.628  33.245  1.00 70.99           C  
ATOM   2913  O   MET A 375     -14.476 -24.413  33.022  1.00 76.14           O  
ATOM   2914  CB  MET A 375     -15.930 -26.811  31.503  1.00 55.99           C  
ATOM   2915  CG  MET A 375     -14.856 -27.774  31.050  1.00 54.83           C  
ATOM   2916  SD  MET A 375     -15.034 -28.269  29.322  0.69 54.81           S  
ATOM   2917  CE  MET A 375     -16.592 -29.060  29.385  1.00 42.02           C  
ATOM   2918  N   HIS A 376     -13.498 -26.328  33.691  1.00 66.38           N  
ATOM   2919  CA  HIS A 376     -12.208 -25.703  33.979  1.00 60.31           C  
ATOM   2920  C   HIS A 376     -11.570 -25.236  32.673  1.00 58.99           C  
ATOM   2921  O   HIS A 376     -11.625 -25.950  31.680  1.00 60.38           O  
ATOM   2922  CB  HIS A 376     -11.298 -26.730  34.662  1.00 70.27           C  
ATOM   2923  CG  HIS A 376      -9.984 -26.178  35.110  1.00 77.27           C  
ATOM   2924  ND1 HIS A 376      -9.798 -25.588  36.343  1.00 73.74           N  
ATOM   2925  CD2 HIS A 376      -8.779 -26.116  34.492  1.00 58.01           C  
ATOM   2926  CE1 HIS A 376      -8.550 -25.192  36.467  1.00 61.38           C  
ATOM   2927  NE2 HIS A 376      -7.907 -25.504  35.350  1.00 52.43           N  
ATOM   2928  N   PRO A 377     -10.953 -24.035  32.662  1.00 65.97           N  
ATOM   2929  CA  PRO A 377     -10.302 -23.466  31.468  1.00 61.44           C  
ATOM   2930  C   PRO A 377      -9.138 -24.255  30.849  1.00 59.24           C  
ATOM   2931  O   PRO A 377      -8.703 -23.918  29.750  1.00 60.46           O  
ATOM   2932  CB  PRO A 377      -9.854 -22.085  31.942  1.00 42.42           C  
ATOM   2933  CG  PRO A 377      -9.586 -22.321  33.400  1.00 46.40           C  
ATOM   2934  CD  PRO A 377     -10.817 -23.107  33.800  1.00 58.87           C  
ATOM   2935  N   ALA A 378      -8.636 -25.289  31.529  1.00 59.54           N  
ATOM   2936  CA  ALA A 378      -7.530 -26.095  30.991  1.00 54.41           C  
ATOM   2937  C   ALA A 378      -7.996 -27.448  30.416  1.00 55.98           C  
ATOM   2938  O   ALA A 378      -7.180 -28.287  30.024  1.00 52.84           O  
ATOM   2939  CB  ALA A 378      -6.462 -26.314  32.074  1.00 54.15           C  
ATOM   2940  N   VAL A 379      -9.309 -27.657  30.360  1.00 59.85           N  
ATOM   2941  CA  VAL A 379      -9.862 -28.905  29.823  1.00 56.52           C  
ATOM   2942  C   VAL A 379     -10.072 -28.767  28.314  1.00 61.71           C  
ATOM   2943  O   VAL A 379     -10.605 -27.768  27.839  1.00 75.85           O  
ATOM   2944  CB  VAL A 379     -11.204 -29.275  30.520  1.00 45.60           C  
ATOM   2945  CG1 VAL A 379     -11.751 -30.576  29.969  1.00 53.63           C  
ATOM   2946  CG2 VAL A 379     -10.989 -29.426  32.009  1.00 59.28           C  
ATOM   2947  N   LEU A 380      -9.638 -29.771  27.563  1.00 56.68           N  
ATOM   2948  CA  LEU A 380      -9.754 -29.750  26.116  1.00 53.85           C  
ATOM   2949  C   LEU A 380     -11.046 -30.442  25.675  1.00 57.93           C  
ATOM   2950  O   LEU A 380     -11.453 -31.476  26.232  1.00 54.24           O  
ATOM   2951  CB  LEU A 380      -8.526 -30.439  25.489  1.00 54.20           C  
ATOM   2952  CG  LEU A 380      -8.469 -30.618  23.964  1.00 56.37           C  
ATOM   2953  CD1 LEU A 380      -8.560 -29.261  23.291  1.00 58.05           C  
ATOM   2954  CD2 LEU A 380      -7.176 -31.321  23.564  1.00 30.99           C  
ATOM   2955  N   THR A 381     -11.698 -29.836  24.687  1.00 56.16           N  
ATOM   2956  CA  THR A 381     -12.934 -30.348  24.100  1.00 57.24           C  
ATOM   2957  C   THR A 381     -12.844 -30.060  22.605  1.00 55.92           C  
ATOM   2958  O   THR A 381     -11.973 -29.323  22.174  1.00 64.61           O  
ATOM   2959  CB  THR A 381     -14.181 -29.642  24.669  1.00 63.41           C  
ATOM   2960  OG1 THR A 381     -14.274 -28.330  24.114  1.00 57.57           O  
ATOM   2961  CG2 THR A 381     -14.105 -29.543  26.185  1.00 43.28           C  
ATOM   2962  N   ALA A 382     -13.754 -30.618  21.816  1.00 58.85           N  
ATOM   2963  CA  ALA A 382     -13.710 -30.431  20.362  1.00 60.98           C  
ATOM   2964  C   ALA A 382     -13.675 -28.981  19.947  1.00 61.42           C  
ATOM   2965  O   ALA A 382     -13.016 -28.611  18.973  1.00 67.94           O  
ATOM   2966  CB  ALA A 382     -14.868 -31.084  19.739  1.00 54.67           C  
ATOM   2967  N   GLY A 383     -14.420 -28.175  20.693  1.00 61.51           N  
ATOM   2968  CA  GLY A 383     -14.513 -26.750  20.440  1.00 60.16           C  
ATOM   2969  C   GLY A 383     -13.267 -25.983  20.822  1.00 62.77           C  
ATOM   2970  O   GLY A 383     -12.758 -25.145  20.071  1.00 62.05           O  
ATOM   2971  N   ARG A 384     -12.779 -26.289  22.017  1.00 65.17           N  
ATOM   2972  CA  ARG A 384     -11.595 -25.671  22.575  1.00 62.95           C  
ATOM   2973  C   ARG A 384     -10.425 -25.975  21.652  1.00 66.59           C  
ATOM   2974  O   ARG A 384      -9.350 -25.411  21.817  1.00 76.99           O  
ATOM   2975  CB  ARG A 384     -11.363 -26.211  23.979  1.00 51.15           C  
ATOM   2976  CG  ARG A 384     -12.661 -26.279  24.784  1.00 57.00           C  
ATOM   2977  CD  ARG A 384     -12.824 -25.147  25.764  1.00 46.25           C  
ATOM   2978  NE  ARG A 384     -12.436 -25.616  27.090  1.00 54.27           N  
ATOM   2979  CZ  ARG A 384     -12.745 -25.035  28.242  1.00 48.63           C  
ATOM   2980  NH1 ARG A 384     -13.475 -23.929  28.276  1.00 62.32           N  
ATOM   2981  NH2 ARG A 384     -12.295 -25.571  29.364  1.00 47.65           N  
ATOM   2982  N   ILE A 385     -10.633 -26.860  20.680  1.00 59.68           N  
ATOM   2983  CA  ILE A 385      -9.586 -27.174  19.713  1.00 56.47           C  
ATOM   2984  C   ILE A 385      -9.363 -25.922  18.858  1.00 54.55           C  
ATOM   2985  O   ILE A 385      -8.238 -25.577  18.500  1.00 55.76           O  
ATOM   2986  CB  ILE A 385     -10.003 -28.376  18.813  1.00 60.06           C  
ATOM   2987  CG1 ILE A 385      -9.389 -29.663  19.369  1.00 60.83           C  
ATOM   2988  CG2 ILE A 385      -9.556 -28.167  17.355  1.00 34.35           C  
ATOM   2989  CD1 ILE A 385      -7.886 -29.638  19.439  1.00 63.82           C  
ATOM   2990  N   SER A 386     -10.466 -25.248  18.545  1.00 57.16           N  
ATOM   2991  CA  SER A 386     -10.447 -24.027  17.740  1.00 49.45           C  
ATOM   2992  C   SER A 386      -9.582 -23.019  18.473  1.00 46.29           C  
ATOM   2993  O   SER A 386      -9.055 -22.090  17.877  1.00 49.57           O  
ATOM   2994  CB  SER A 386     -11.857 -23.470  17.583  1.00 49.95           C  
ATOM   2995  OG  SER A 386     -12.309 -22.952  18.819  1.00 58.52           O  
ATOM   2996  N   GLU A 387      -9.437 -23.217  19.779  1.00 42.37           N  
ATOM   2997  CA  GLU A 387      -8.600 -22.354  20.615  1.00 45.57           C  
ATOM   2998  C   GLU A 387      -7.116 -22.524  20.233  1.00 58.81           C  
ATOM   2999  O   GLU A 387      -6.342 -21.568  20.220  1.00 61.38           O  
ATOM   3000  CB  GLU A 387      -8.755 -22.736  22.078  1.00 34.15           C  
ATOM   3001  CG  GLU A 387      -8.486 -21.614  23.022  1.00 67.70           C  
ATOM   3002  CD  GLU A 387      -9.701 -20.724  23.218  1.00 61.38           C  
ATOM   3003  OE1 GLU A 387     -10.837 -21.185  22.971  1.00 91.25           O  
ATOM   3004  OE2 GLU A 387      -9.523 -19.562  23.630  1.00 94.17           O  
ATOM   3005  N   MET A 388      -6.723 -23.765  19.963  1.00 57.54           N  
ATOM   3006  CA  MET A 388      -5.363 -24.085  19.564  1.00 44.89           C  
ATOM   3007  C   MET A 388      -5.168 -23.653  18.108  1.00 50.06           C  
ATOM   3008  O   MET A 388      -4.070 -23.279  17.702  1.00 60.29           O  
ATOM   3009  CB  MET A 388      -5.110 -25.597  19.679  1.00 46.95           C  
ATOM   3010  CG  MET A 388      -5.435 -26.234  21.019  1.00 64.02           C  
ATOM   3011  SD  MET A 388      -4.900 -27.969  21.047  0.68 48.36           S  
ATOM   3012  CE  MET A 388      -3.115 -27.756  21.072  1.00 44.92           C  
ATOM   3013  N   GLY A 389      -6.240 -23.721  17.325  1.00 47.04           N  
ATOM   3014  CA  GLY A 389      -6.174 -23.336  15.926  1.00 50.77           C  
ATOM   3015  C   GLY A 389      -5.767 -21.886  15.732  1.00 48.47           C  
ATOM   3016  O   GLY A 389      -4.915 -21.579  14.909  1.00 49.68           O  
ATOM   3017  N   VAL A 390      -6.363 -20.979  16.491  1.00 48.61           N  
ATOM   3018  CA  VAL A 390      -6.003 -19.582  16.348  1.00 44.98           C  
ATOM   3019  C   VAL A 390      -4.512 -19.433  16.679  1.00 46.88           C  
ATOM   3020  O   VAL A 390      -3.782 -18.722  15.997  1.00 58.72           O  
ATOM   3021  CB  VAL A 390      -6.862 -18.680  17.276  1.00 32.71           C  
ATOM   3022  CG1 VAL A 390      -6.402 -18.818  18.700  1.00 43.53           C  
ATOM   3023  CG2 VAL A 390      -6.784 -17.228  16.823  1.00 25.86           C  
ATOM   3024  N   CYS A 391      -4.047 -20.127  17.710  1.00 52.97           N  
ATOM   3025  CA  CYS A 391      -2.637 -20.042  18.093  1.00 56.32           C  
ATOM   3026  C   CYS A 391      -1.656 -20.491  17.018  1.00 53.72           C  
ATOM   3027  O   CYS A 391      -0.712 -19.768  16.702  1.00 65.06           O  
ATOM   3028  CB  CYS A 391      -2.367 -20.863  19.358  1.00 42.98           C  
ATOM   3029  SG  CYS A 391      -2.923 -20.115  20.859  1.00 57.14           S  
ATOM   3030  N   PHE A 392      -1.881 -21.679  16.460  1.00 46.87           N  
ATOM   3031  CA  PHE A 392      -0.980 -22.251  15.458  1.00 52.61           C  
ATOM   3032  C   PHE A 392      -1.571 -22.646  14.083  1.00 60.71           C  
ATOM   3033  O   PHE A 392      -0.829 -23.055  13.180  1.00 61.17           O  
ATOM   3034  CB  PHE A 392      -0.302 -23.478  16.066  1.00 54.67           C  
ATOM   3035  CG  PHE A 392      -0.171 -23.424  17.558  1.00 52.12           C  
ATOM   3036  CD1 PHE A 392       0.519 -22.386  18.172  1.00 66.01           C  
ATOM   3037  CD2 PHE A 392      -0.722 -24.422  18.354  1.00 48.63           C  
ATOM   3038  CE1 PHE A 392       0.668 -22.340  19.571  1.00 55.34           C  
ATOM   3039  CE2 PHE A 392      -0.577 -24.386  19.756  1.00 56.95           C  
ATOM   3040  CZ  PHE A 392       0.120 -23.340  20.359  1.00 50.94           C  
ATOM   3041  N   GLY A 393      -2.888 -22.510  13.925  1.00 56.38           N  
ATOM   3042  CA  GLY A 393      -3.537 -22.880  12.678  1.00 38.91           C  
ATOM   3043  C   GLY A 393      -3.547 -21.829  11.594  1.00 38.39           C  
ATOM   3044  O   GLY A 393      -3.477 -22.153  10.413  1.00 40.84           O  
ATOM   3045  N   THR A 394      -3.622 -20.559  11.986  1.00 52.70           N  
ATOM   3046  CA  THR A 394      -3.675 -19.455  11.009  1.00 58.48           C  
ATOM   3047  C   THR A 394      -2.530 -19.499  10.004  1.00 57.26           C  
ATOM   3048  O   THR A 394      -2.728 -19.179   8.840  1.00 58.39           O  
ATOM   3049  CB  THR A 394      -3.685 -18.077  11.689  1.00 52.43           C  
ATOM   3050  OG1 THR A 394      -2.611 -18.002  12.635  1.00 61.70           O  
ATOM   3051  CG2 THR A 394      -5.010 -17.868  12.422  1.00 58.45           C  
ATOM   3052  N   ILE A 395      -1.343 -19.895  10.461  1.00 61.42           N  
ATOM   3053  CA  ILE A 395      -0.171 -20.003   9.598  1.00 57.55           C  
ATOM   3054  C   ILE A 395       0.382 -21.413   9.662  1.00 54.37           C  
ATOM   3055  O   ILE A 395       0.734 -21.895  10.738  1.00 58.00           O  
ATOM   3056  CB  ILE A 395       0.962 -19.064  10.027  1.00 53.02           C  
ATOM   3057  CG1 ILE A 395       0.547 -17.621   9.818  1.00 44.51           C  
ATOM   3058  CG2 ILE A 395       2.247 -19.352   9.213  1.00 59.83           C  
ATOM   3059  CD1 ILE A 395       1.198 -16.693  10.791  1.00 40.79           C  
ATOM   3060  N   PRO A 396       0.445 -22.111   8.515  1.00 42.81           N  
ATOM   3061  CA  PRO A 396       0.998 -23.464   8.542  1.00 45.96           C  
ATOM   3062  C   PRO A 396       2.488 -23.179   8.633  1.00 57.52           C  
ATOM   3063  O   PRO A 396       3.101 -22.713   7.673  1.00 59.11           O  
ATOM   3064  CB  PRO A 396       0.585 -24.018   7.189  1.00 36.40           C  
ATOM   3065  CG  PRO A 396       0.682 -22.805   6.329  1.00 31.28           C  
ATOM   3066  CD  PRO A 396       0.065 -21.724   7.146  1.00 48.13           C  
ATOM   3067  N   VAL A 397       3.062 -23.415   9.803  1.00 60.14           N  
ATOM   3068  CA  VAL A 397       4.469 -23.132  10.051  1.00 59.80           C  
ATOM   3069  C   VAL A 397       5.507 -23.630   9.021  1.00 68.68           C  
ATOM   3070  O   VAL A 397       6.459 -22.895   8.701  1.00 63.03           O  
ATOM   3071  CB  VAL A 397       4.806 -23.584  11.485  1.00 41.17           C  
ATOM   3072  CG1 VAL A 397       6.200 -24.071  11.580  1.00 64.09           C  
ATOM   3073  CG2 VAL A 397       4.561 -22.431  12.425  1.00 23.01           C  
ATOM   3074  N   ALA A 398       5.336 -24.840   8.489  1.00 69.07           N  
ATOM   3075  CA  ALA A 398       6.297 -25.371   7.513  1.00 71.67           C  
ATOM   3076  C   ALA A 398       6.342 -24.601   6.187  1.00 74.97           C  
ATOM   3077  O   ALA A 398       7.394 -24.489   5.545  1.00 74.55           O  
ATOM   3078  CB  ALA A 398       6.004 -26.841   7.240  1.00 62.96           C  
ATOM   3079  N   ASN A 399       5.194 -24.088   5.763  1.00 79.48           N  
ATOM   3080  CA  ASN A 399       5.115 -23.309   4.527  1.00 79.54           C  
ATOM   3081  C   ASN A 399       4.280 -22.052   4.797  1.00 72.46           C  
ATOM   3082  O   ASN A 399       3.149 -21.947   4.337  1.00 77.61           O  
ATOM   3083  CB  ASN A 399       4.456 -24.152   3.423  1.00 84.90           C  
ATOM   3084  CG  ASN A 399       5.185 -24.059   2.087  1.00 99.26           C  
ATOM   3085  OD1 ASN A 399       5.177 -23.008   1.426  1.00101.44           O  
ATOM   3086  ND2 ASN A 399       5.833 -25.156   1.692  1.00 87.29           N  
ATOM   3087  N   PRO A 400       4.838 -21.094   5.572  1.00 66.40           N  
ATOM   3088  CA  PRO A 400       4.189 -19.835   5.968  1.00 67.07           C  
ATOM   3089  C   PRO A 400       3.447 -19.070   4.863  1.00 69.77           C  
ATOM   3090  O   PRO A 400       2.337 -18.591   5.100  1.00 64.14           O  
ATOM   3091  CB  PRO A 400       5.328 -19.047   6.605  1.00 45.09           C  
ATOM   3092  CG  PRO A 400       6.166 -20.143   7.180  1.00 44.98           C  
ATOM   3093  CD  PRO A 400       6.236 -21.117   6.051  1.00 49.29           C  
ATOM   3094  N   ASP A 401       4.024 -18.969   3.666  1.00 75.97           N  
ATOM   3095  CA  ASP A 401       3.356 -18.254   2.567  1.00 85.12           C  
ATOM   3096  C   ASP A 401       1.974 -18.829   2.241  1.00 81.78           C  
ATOM   3097  O   ASP A 401       1.146 -18.149   1.638  1.00 88.92           O  
ATOM   3098  CB  ASP A 401       4.217 -18.273   1.291  1.00 94.73           C  
ATOM   3099  CG  ASP A 401       5.567 -17.585   1.475  1.00 82.12           C  
ATOM   3100  OD1 ASP A 401       5.605 -16.334   1.627  1.00 71.01           O  
ATOM   3101  OD2 ASP A 401       6.590 -18.310   1.471  1.00 84.18           O  
ATOM   3102  N   ASP A 402       1.729 -20.077   2.627  1.00 72.63           N  
ATOM   3103  CA  ASP A 402       0.436 -20.695   2.371  1.00 58.18           C  
ATOM   3104  C   ASP A 402      -0.656 -20.108   3.246  1.00 54.51           C  
ATOM   3105  O   ASP A 402      -1.797 -20.549   3.183  1.00 57.99           O  
ATOM   3106  CB  ASP A 402       0.506 -22.204   2.591  1.00 60.95           C  
ATOM   3107  CG  ASP A 402       1.140 -22.947   1.416  1.00 65.70           C  
ATOM   3108  OD1 ASP A 402       0.803 -22.636   0.250  1.00 59.42           O  
ATOM   3109  OD2 ASP A 402       1.963 -23.855   1.662  1.00 70.53           O  
ATOM   3110  N   ALA A 403      -0.306 -19.121   4.064  1.00 53.33           N  
ATOM   3111  CA  ALA A 403      -1.278 -18.456   4.933  1.00 50.93           C  
ATOM   3112  C   ALA A 403      -2.240 -17.614   4.087  1.00 54.24           C  
ATOM   3113  O   ALA A 403      -3.323 -17.224   4.539  1.00 51.79           O  
ATOM   3114  CB  ALA A 403      -0.555 -17.562   5.951  1.00 40.54           C  
ATOM   3115  N   ALA A 404      -1.830 -17.342   2.853  1.00 56.11           N  
ATOM   3116  CA  ALA A 404      -2.628 -16.562   1.919  1.00 56.24           C  
ATOM   3117  C   ALA A 404      -3.990 -17.209   1.690  1.00 59.27           C  
ATOM   3118  O   ALA A 404      -5.004 -16.518   1.628  1.00 64.49           O  
ATOM   3119  CB  ALA A 404      -1.881 -16.421   0.594  1.00 65.32           C  
ATOM   3120  N   GLN A 405      -4.006 -18.535   1.580  1.00 59.68           N  
ATOM   3121  CA  GLN A 405      -5.243 -19.294   1.374  1.00 52.70           C  
ATOM   3122  C   GLN A 405      -6.259 -18.975   2.444  1.00 49.18           C  
ATOM   3123  O   GLN A 405      -7.428 -18.819   2.156  1.00 47.37           O  
ATOM   3124  CB  GLN A 405      -4.965 -20.782   1.419  1.00 63.60           C  
ATOM   3125  CG  GLN A 405      -3.698 -21.169   0.702  1.00 78.63           C  
ATOM   3126  CD  GLN A 405      -3.495 -22.666   0.652  1.00 80.57           C  
ATOM   3127  OE1 GLN A 405      -2.562 -23.151   0.015  1.00 98.28           O  
ATOM   3128  NE2 GLN A 405      -4.371 -23.411   1.322  1.00 86.62           N  
ATOM   3129  N   GLY A 406      -5.812 -18.912   3.689  1.00 53.97           N  
ATOM   3130  CA  GLY A 406      -6.726 -18.567   4.757  1.00 52.74           C  
ATOM   3131  C   GLY A 406      -7.348 -19.714   5.530  1.00 58.14           C  
ATOM   3132  O   GLY A 406      -8.108 -20.514   4.988  1.00 64.06           O  
ATOM   3133  N   SER A 407      -7.035 -19.767   6.821  1.00 53.72           N  
ATOM   3134  CA  SER A 407      -7.549 -20.783   7.728  1.00 46.53           C  
ATOM   3135  C   SER A 407      -8.340 -20.044   8.784  1.00 51.90           C  
ATOM   3136  O   SER A 407      -7.769 -19.287   9.576  1.00 57.61           O  
ATOM   3137  CB  SER A 407      -6.399 -21.513   8.397  1.00 47.47           C  
ATOM   3138  OG  SER A 407      -6.566 -22.911   8.332  1.00 62.95           O  
ATOM   3139  N   GLY A 408      -9.648 -20.279   8.816  1.00 49.38           N  
ATOM   3140  CA  GLY A 408     -10.477 -19.595   9.785  1.00 27.33           C  
ATOM   3141  C   GLY A 408     -10.539 -20.260  11.132  1.00 41.61           C  
ATOM   3142  O   GLY A 408     -10.913 -21.419  11.229  1.00 55.38           O  
ATOM   3143  N   HIS A 409     -10.137 -19.539  12.168  1.00 44.52           N  
ATOM   3144  CA  HIS A 409     -10.211 -20.060  13.521  1.00 50.36           C  
ATOM   3145  C   HIS A 409     -10.992 -19.032  14.348  1.00 60.18           C  
ATOM   3146  O   HIS A 409     -10.596 -17.877  14.470  1.00 63.13           O  
ATOM   3147  CB  HIS A 409      -8.810 -20.284  14.094  1.00 44.99           C  
ATOM   3148  CG  HIS A 409      -8.089 -21.432  13.467  1.00 51.42           C  
ATOM   3149  ND1 HIS A 409      -8.408 -22.746  13.736  1.00 51.84           N  
ATOM   3150  CD2 HIS A 409      -7.145 -21.473  12.496  1.00 40.94           C  
ATOM   3151  CE1 HIS A 409      -7.706 -23.542  12.957  1.00 45.54           C  
ATOM   3152  NE2 HIS A 409      -6.931 -22.789  12.189  1.00 53.73           N  
ATOM   3153  N   THR A 410     -12.136 -19.462  14.868  1.00 56.49           N  
ATOM   3154  CA  THR A 410     -13.025 -18.650  15.686  1.00 48.96           C  
ATOM   3155  C   THR A 410     -12.480 -17.327  16.281  1.00 55.50           C  
ATOM   3156  O   THR A 410     -12.922 -16.243  15.871  1.00 65.54           O  
ATOM   3157  CB  THR A 410     -13.628 -19.502  16.819  1.00 55.19           C  
ATOM   3158  OG1 THR A 410     -14.144 -20.725  16.275  1.00 55.99           O  
ATOM   3159  CG2 THR A 410     -14.743 -18.755  17.501  1.00 36.03           C  
ATOM   3160  N   LYS A 411     -11.546 -17.373  17.231  1.00 59.03           N  
ATOM   3161  CA  LYS A 411     -11.080 -16.109  17.820  1.00 55.75           C  
ATOM   3162  C   LYS A 411     -10.239 -15.146  16.990  1.00 60.36           C  
ATOM   3163  O   LYS A 411      -9.635 -14.213  17.551  1.00 55.85           O  
ATOM   3164  CB  LYS A 411     -10.388 -16.350  19.153  1.00 48.67           C  
ATOM   3165  CG  LYS A 411     -11.373 -16.705  20.243  1.00 47.17           C  
ATOM   3166  CD  LYS A 411     -10.727 -17.012  21.570  1.00 53.77           C  
ATOM   3167  CE  LYS A 411     -11.823 -17.289  22.590  1.00 68.78           C  
ATOM   3168  NZ  LYS A 411     -11.273 -17.694  23.919  1.00 66.48           N  
ATOM   3169  N   SER A 412     -10.208 -15.339  15.671  1.00 60.82           N  
ATOM   3170  CA  SER A 412      -9.479 -14.412  14.806  1.00 54.60           C  
ATOM   3171  C   SER A 412     -10.325 -13.145  14.667  1.00 55.98           C  
ATOM   3172  O   SER A 412      -9.813 -12.083  14.307  1.00 52.57           O  
ATOM   3173  CB  SER A 412      -9.237 -15.039  13.432  1.00 49.05           C  
ATOM   3174  OG  SER A 412      -8.150 -15.953  13.459  1.00 59.08           O  
ATOM   3175  N   ILE A 413     -11.619 -13.270  14.970  1.00 51.36           N  
ATOM   3176  CA  ILE A 413     -12.548 -12.145  14.891  1.00 52.27           C  
ATOM   3177  C   ILE A 413     -12.164 -10.995  15.815  1.00 54.69           C  
ATOM   3178  O   ILE A 413     -12.427  -9.833  15.500  1.00 50.45           O  
ATOM   3179  CB  ILE A 413     -13.994 -12.545  15.249  1.00 54.25           C  
ATOM   3180  CG1 ILE A 413     -13.985 -13.140  16.636  1.00 65.54           C  
ATOM   3181  CG2 ILE A 413     -14.599 -13.499  14.198  1.00 54.21           C  
ATOM   3182  CD1 ILE A 413     -15.199 -13.948  16.911  1.00 98.33           C  
ATOM   3183  N   LEU A 414     -11.568 -11.303  16.964  1.00 61.93           N  
ATOM   3184  CA  LEU A 414     -11.152 -10.232  17.873  1.00 60.75           C  
ATOM   3185  C   LEU A 414     -10.168  -9.319  17.128  1.00 59.22           C  
ATOM   3186  O   LEU A 414      -9.960  -8.169  17.518  1.00 62.02           O  
ATOM   3187  CB  LEU A 414     -10.493 -10.790  19.152  1.00 40.97           C  
ATOM   3188  CG  LEU A 414     -11.366 -11.712  20.016  1.00 54.61           C  
ATOM   3189  CD1 LEU A 414     -10.594 -12.111  21.249  1.00 31.04           C  
ATOM   3190  CD2 LEU A 414     -12.656 -10.999  20.432  1.00 45.29           C  
ATOM   3191  N   ASN A 415      -9.572  -9.823  16.047  1.00 46.53           N  
ATOM   3192  CA  ASN A 415      -8.647  -8.996  15.297  1.00 41.52           C  
ATOM   3193  C   ASN A 415      -9.405  -8.101  14.345  1.00 48.64           C  
ATOM   3194  O   ASN A 415      -8.812  -7.260  13.672  1.00 54.87           O  
ATOM   3195  CB  ASN A 415      -7.634  -9.817  14.511  1.00 45.93           C  
ATOM   3196  CG  ASN A 415      -6.504  -8.960  13.975  1.00 48.51           C  
ATOM   3197  OD1 ASN A 415      -5.819  -8.294  14.740  1.00 52.82           O  
ATOM   3198  ND2 ASN A 415      -6.310  -8.968  12.661  1.00 43.74           N  
ATOM   3199  N   LEU A 416     -10.718  -8.282  14.276  1.00 48.78           N  
ATOM   3200  CA  LEU A 416     -11.528  -7.434  13.417  1.00 48.89           C  
ATOM   3201  C   LEU A 416     -11.543  -6.078  14.071  1.00 50.91           C  
ATOM   3202  O   LEU A 416     -11.780  -5.959  15.269  1.00 52.73           O  
ATOM   3203  CB  LEU A 416     -12.953  -7.953  13.296  1.00 45.51           C  
ATOM   3204  CG  LEU A 416     -13.200  -8.899  12.116  1.00 61.52           C  
ATOM   3205  CD1 LEU A 416     -14.612  -9.409  12.208  1.00 64.96           C  
ATOM   3206  CD2 LEU A 416     -12.970  -8.191  10.781  1.00 30.58           C  
ATOM   3207  N   ARG A 417     -11.285  -5.049  13.284  1.00 51.90           N  
ATOM   3208  CA  ARG A 417     -11.258  -3.727  13.843  1.00 55.55           C  
ATOM   3209  C   ARG A 417     -12.606  -3.429  14.438  1.00 62.08           C  
ATOM   3210  O   ARG A 417     -13.636  -3.794  13.879  1.00 64.56           O  
ATOM   3211  CB  ARG A 417     -10.893  -2.707  12.786  1.00 67.56           C  
ATOM   3212  CG  ARG A 417      -9.940  -1.698  13.350  1.00 67.32           C  
ATOM   3213  CD  ARG A 417      -9.058  -1.178  12.293  1.00 48.07           C  
ATOM   3214  NE  ARG A 417      -7.742  -0.874  12.819  1.00 50.10           N  
ATOM   3215  CZ  ARG A 417      -6.715  -0.592  12.032  1.00 63.40           C  
ATOM   3216  NH1 ARG A 417      -6.896  -0.585  10.722  1.00 59.06           N  
ATOM   3217  NH2 ARG A 417      -5.519  -0.318  12.537  1.00 75.88           N  
ATOM   3218  N   THR A 418     -12.580  -2.773  15.590  1.00 67.21           N  
ATOM   3219  CA  THR A 418     -13.787  -2.436  16.324  1.00 71.52           C  
ATOM   3220  C   THR A 418     -14.043  -0.933  16.459  1.00 76.34           C  
ATOM   3221  O   THR A 418     -15.124  -0.524  16.887  1.00 70.19           O  
ATOM   3222  CB  THR A 418     -13.731  -3.053  17.732  1.00 70.77           C  
ATOM   3223  OG1 THR A 418     -15.052  -3.117  18.283  1.00 82.66           O  
ATOM   3224  CG2 THR A 418     -12.834  -2.207  18.642  1.00 45.75           C  
ATOM   3225  N   ASN A 419     -13.062  -0.107  16.103  1.00 80.92           N  
ATOM   3226  CA  ASN A 419     -13.257   1.335  16.218  1.00 78.72           C  
ATOM   3227  C   ASN A 419     -14.305   1.897  15.261  1.00 78.84           C  
ATOM   3228  O   ASN A 419     -14.464   1.429  14.131  1.00 73.63           O  
ATOM   3229  CB  ASN A 419     -11.934   2.088  16.047  1.00 80.52           C  
ATOM   3230  CG  ASN A 419     -11.111   1.579  14.892  1.00 72.45           C  
ATOM   3231  OD1 ASN A 419     -11.381   1.891  13.721  1.00 63.56           O  
ATOM   3232  ND2 ASN A 419     -10.088   0.782  15.215  1.00 67.77           N  
ATOM   3233  N   THR A 420     -15.017   2.911  15.749  1.00 87.47           N  
ATOM   3234  CA  THR A 420     -16.089   3.607  15.032  1.00 91.01           C  
ATOM   3235  C   THR A 420     -15.808   4.120  13.624  1.00 85.38           C  
ATOM   3236  O   THR A 420     -16.672   4.012  12.751  1.00 82.94           O  
ATOM   3237  CB  THR A 420     -16.587   4.794  15.845  1.00 98.62           C  
ATOM   3238  OG1 THR A 420     -16.912   5.861  14.948  1.00103.35           O  
ATOM   3239  CG2 THR A 420     -15.512   5.259  16.836  1.00 94.68           C  
ATOM   3240  N   GLU A 421     -14.637   4.716  13.412  1.00 89.21           N  
ATOM   3241  CA  GLU A 421     -14.270   5.215  12.082  1.00 94.23           C  
ATOM   3242  C   GLU A 421     -14.492   4.135  11.017  1.00 96.90           C  
ATOM   3243  O   GLU A 421     -14.924   4.436   9.894  1.00 94.69           O  
ATOM   3244  CB  GLU A 421     -12.798   5.649  12.050  1.00 95.67           C  
ATOM   3245  CG  GLU A 421     -11.996   5.249  13.275  1.00101.34           C  
ATOM   3246  CD  GLU A 421     -12.158   6.239  14.408  1.00108.45           C  
ATOM   3247  OE1 GLU A 421     -13.198   6.935  14.434  1.00111.58           O  
ATOM   3248  OE2 GLU A 421     -11.253   6.319  15.271  1.00103.65           O  
ATOM   3249  N   THR A 422     -14.208   2.881  11.381  1.00 97.58           N  
ATOM   3250  CA  THR A 422     -14.356   1.755  10.455  1.00 89.26           C  
ATOM   3251  C   THR A 422     -15.658   0.947  10.586  1.00 87.94           C  
ATOM   3252  O   THR A 422     -15.819  -0.081   9.925  1.00 89.45           O  
ATOM   3253  CB  THR A 422     -13.170   0.781  10.569  1.00 74.24           C  
ATOM   3254  OG1 THR A 422     -13.423  -0.133  11.629  1.00 83.76           O  
ATOM   3255  CG2 THR A 422     -11.870   1.520  10.873  1.00 72.92           C  
ATOM   3256  N   ASN A 423     -16.559   1.402  11.456  1.00 82.47           N  
ATOM   3257  CA  ASN A 423     -17.876   0.789  11.657  1.00 73.35           C  
ATOM   3258  C   ASN A 423     -17.946  -0.522  12.421  1.00 76.90           C  
ATOM   3259  O   ASN A 423     -18.817  -1.358  12.169  1.00 82.41           O  
ATOM   3260  CB  ASN A 423     -18.560   0.610  10.309  1.00 58.56           C  
ATOM   3261  CG  ASN A 423     -20.049   0.869  10.379  1.00 80.69           C  
ATOM   3262  OD1 ASN A 423     -20.503   1.774  11.084  1.00 74.86           O  
ATOM   3263  ND2 ASN A 423     -20.821   0.083   9.636  1.00 79.63           N  
ATOM   3264  N   ASN A 424     -17.049  -0.688  13.378  1.00 70.86           N  
ATOM   3265  CA  ASN A 424     -17.020  -1.895  14.177  1.00 65.42           C  
ATOM   3266  C   ASN A 424     -17.307  -3.196  13.415  1.00 66.01           C  
ATOM   3267  O   ASN A 424     -18.294  -3.895  13.704  1.00 56.52           O  
ATOM   3268  CB  ASN A 424     -17.998  -1.758  15.338  1.00 69.94           C  
ATOM   3269  CG  ASN A 424     -17.612  -2.627  16.521  1.00 72.71           C  
ATOM   3270  OD1 ASN A 424     -16.546  -3.235  16.515  1.00 75.52           O  
ATOM   3271  ND2 ASN A 424     -18.460  -2.674  17.546  1.00 66.96           N  
ATOM   3272  N   PRO A 425     -16.458  -3.540  12.424  1.00 72.79           N  
ATOM   3273  CA  PRO A 425     -16.672  -4.786  11.673  1.00 69.32           C  
ATOM   3274  C   PRO A 425     -16.595  -5.998  12.612  1.00 61.63           C  
ATOM   3275  O   PRO A 425     -17.187  -7.031  12.361  1.00 64.73           O  
ATOM   3276  CB  PRO A 425     -15.538  -4.770  10.633  1.00 74.90           C  
ATOM   3277  CG  PRO A 425     -14.493  -3.875  11.247  1.00 69.58           C  
ATOM   3278  CD  PRO A 425     -15.340  -2.780  11.843  1.00 68.08           C  
ATOM   3279  N   CYS A 426     -15.867  -5.861  13.709  1.00 57.84           N  
ATOM   3280  CA  CYS A 426     -15.762  -6.939  14.671  1.00 53.22           C  
ATOM   3281  C   CYS A 426     -17.131  -7.276  15.313  1.00 62.36           C  
ATOM   3282  O   CYS A 426     -17.545  -8.435  15.296  1.00 72.77           O  
ATOM   3283  CB  CYS A 426     -14.746  -6.554  15.729  1.00 52.87           C  
ATOM   3284  SG  CYS A 426     -14.658  -7.699  17.084  1.00 63.16           S  
ATOM   3285  N   ALA A 427     -17.831  -6.288  15.878  1.00 62.53           N  
ATOM   3286  CA  ALA A 427     -19.148  -6.524  16.505  1.00 58.68           C  
ATOM   3287  C   ALA A 427     -20.173  -6.975  15.469  1.00 59.85           C  
ATOM   3288  O   ALA A 427     -20.903  -7.949  15.668  1.00 66.88           O  
ATOM   3289  CB  ALA A 427     -19.641  -5.260  17.196  1.00 44.11           C  
ATOM   3290  N   LYS A 428     -20.206  -6.260  14.352  1.00 47.80           N  
ATOM   3291  CA  LYS A 428     -21.089  -6.580  13.234  1.00 55.79           C  
ATOM   3292  C   LYS A 428     -20.986  -8.049  12.792  1.00 62.90           C  
ATOM   3293  O   LYS A 428     -22.018  -8.713  12.606  1.00 66.50           O  
ATOM   3294  CB  LYS A 428     -20.759  -5.647  12.067  1.00 56.64           C  
ATOM   3295  CG  LYS A 428     -21.073  -6.183  10.678  1.00 67.86           C  
ATOM   3296  CD  LYS A 428     -20.301  -5.384   9.630  1.00 83.33           C  
ATOM   3297  CE  LYS A 428     -20.469  -3.878   9.855  1.00 94.40           C  
ATOM   3298  NZ  LYS A 428     -19.665  -3.036   8.918  1.00 89.56           N  
ATOM   3299  N   THR A 429     -19.769  -8.575  12.618  1.00 57.95           N  
ATOM   3300  CA  THR A 429     -19.666  -9.980  12.210  1.00 58.30           C  
ATOM   3301  C   THR A 429     -19.939 -10.933  13.369  1.00 56.60           C  
ATOM   3302  O   THR A 429     -20.407 -12.059  13.166  1.00 53.23           O  
ATOM   3303  CB  THR A 429     -18.302 -10.377  11.615  1.00 54.26           C  
ATOM   3304  OG1 THR A 429     -17.592 -11.179  12.559  1.00 61.20           O  
ATOM   3305  CG2 THR A 429     -17.510  -9.180  11.214  1.00 54.96           C  
ATOM   3306  N   ILE A 430     -19.637 -10.505  14.590  1.00 58.57           N  
ATOM   3307  CA  ILE A 430     -19.921 -11.382  15.721  1.00 61.94           C  
ATOM   3308  C   ILE A 430     -21.427 -11.547  15.839  1.00 55.72           C  
ATOM   3309  O   ILE A 430     -21.929 -12.657  15.914  1.00 41.49           O  
ATOM   3310  CB  ILE A 430     -19.431 -10.824  17.065  1.00 62.50           C  
ATOM   3311  CG1 ILE A 430     -17.914 -10.663  17.063  1.00 55.88           C  
ATOM   3312  CG2 ILE A 430     -19.863 -11.764  18.176  1.00 49.18           C  
ATOM   3313  CD1 ILE A 430     -17.368  -9.973  18.310  1.00 57.12           C  
ATOM   3314  N   VAL A 431     -22.143 -10.428  15.845  1.00 57.78           N  
ATOM   3315  CA  VAL A 431     -23.592 -10.459  15.958  1.00 61.94           C  
ATOM   3316  C   VAL A 431     -24.259 -11.209  14.812  1.00 66.84           C  
ATOM   3317  O   VAL A 431     -25.271 -11.880  15.024  1.00 61.24           O  
ATOM   3318  CB  VAL A 431     -24.183  -9.036  16.046  1.00 58.93           C  
ATOM   3319  CG1 VAL A 431     -25.705  -9.103  16.033  1.00 49.61           C  
ATOM   3320  CG2 VAL A 431     -23.681  -8.353  17.316  1.00 29.80           C  
ATOM   3321  N   LYS A 432     -23.703 -11.112  13.605  1.00 66.07           N  
ATOM   3322  CA  LYS A 432     -24.295 -11.838  12.485  1.00 63.97           C  
ATOM   3323  C   LYS A 432     -24.231 -13.333  12.763  1.00 59.63           C  
ATOM   3324  O   LYS A 432     -25.104 -14.089  12.343  1.00 53.69           O  
ATOM   3325  CB  LYS A 432     -23.576 -11.528  11.174  1.00 79.15           C  
ATOM   3326  CG  LYS A 432     -24.281 -10.510  10.300  1.00 87.85           C  
ATOM   3327  CD  LYS A 432     -23.493 -10.271   9.021  1.00113.72           C  
ATOM   3328  CE  LYS A 432     -23.852  -8.933   8.409  1.00117.01           C  
ATOM   3329  NZ  LYS A 432     -23.106  -8.685   7.145  1.00104.14           N  
ATOM   3330  N   LEU A 433     -23.184 -13.745  13.474  1.00 57.46           N  
ATOM   3331  CA  LEU A 433     -22.992 -15.142  13.860  1.00 59.62           C  
ATOM   3332  C   LEU A 433     -24.124 -15.597  14.767  1.00 58.40           C  
ATOM   3333  O   LEU A 433     -24.730 -16.648  14.547  1.00 54.45           O  
ATOM   3334  CB  LEU A 433     -21.662 -15.309  14.602  1.00 58.50           C  
ATOM   3335  CG  LEU A 433     -20.484 -15.714  13.727  1.00 58.18           C  
ATOM   3336  CD1 LEU A 433     -19.203 -15.622  14.511  1.00 72.78           C  
ATOM   3337  CD2 LEU A 433     -20.710 -17.129  13.236  1.00 67.87           C  
ATOM   3338  N   PHE A 434     -24.370 -14.794  15.802  1.00 60.97           N  
ATOM   3339  CA  PHE A 434     -25.423 -15.030  16.784  1.00 63.08           C  
ATOM   3340  C   PHE A 434     -26.721 -15.185  16.018  1.00 66.69           C  
ATOM   3341  O   PHE A 434     -27.545 -16.020  16.347  1.00 64.92           O  
ATOM   3342  CB  PHE A 434     -25.520 -13.835  17.743  1.00 65.58           C  
ATOM   3343  CG  PHE A 434     -26.791 -13.805  18.570  1.00 80.28           C  
ATOM   3344  CD1 PHE A 434     -26.917 -14.570  19.723  1.00 75.02           C  
ATOM   3345  CD2 PHE A 434     -27.859 -12.985  18.201  1.00 80.86           C  
ATOM   3346  CE1 PHE A 434     -28.092 -14.523  20.488  1.00 79.18           C  
ATOM   3347  CE2 PHE A 434     -29.033 -12.935  18.961  1.00 64.15           C  
ATOM   3348  CZ  PHE A 434     -29.144 -13.700  20.105  1.00 62.49           C  
ATOM   3349  N   GLU A 435     -26.905 -14.378  14.984  1.00 66.04           N  
ATOM   3350  CA  GLU A 435     -28.121 -14.492  14.211  1.00 62.28           C  
ATOM   3351  C   GLU A 435     -28.166 -15.839  13.512  1.00 70.12           C  
ATOM   3352  O   GLU A 435     -29.211 -16.471  13.470  1.00 79.61           O  
ATOM   3353  CB  GLU A 435     -28.218 -13.359  13.206  1.00 65.09           C  
ATOM   3354  CG  GLU A 435     -28.311 -12.006  13.872  1.00 82.73           C  
ATOM   3355  CD  GLU A 435     -28.752 -10.907  12.923  1.00 89.94           C  
ATOM   3356  OE1 GLU A 435     -29.039 -11.210  11.741  1.00 98.81           O  
ATOM   3357  OE2 GLU A 435     -28.814  -9.738  13.363  1.00100.45           O  
ATOM   3358  N   VAL A 436     -27.035 -16.290  12.976  1.00 74.02           N  
ATOM   3359  CA  VAL A 436     -26.995 -17.591  12.305  1.00 69.10           C  
ATOM   3360  C   VAL A 436     -27.375 -18.693  13.292  1.00 72.03           C  
ATOM   3361  O   VAL A 436     -28.191 -19.569  12.992  1.00 72.60           O  
ATOM   3362  CB  VAL A 436     -25.585 -17.918  11.754  1.00 55.27           C  
ATOM   3363  CG1 VAL A 436     -25.587 -19.301  11.116  1.00 73.85           C  
ATOM   3364  CG2 VAL A 436     -25.162 -16.898  10.729  1.00 59.51           C  
ATOM   3365  N   GLN A 437     -26.770 -18.609  14.474  1.00 71.51           N  
ATOM   3366  CA  GLN A 437     -26.952 -19.542  15.584  1.00 70.20           C  
ATOM   3367  C   GLN A 437     -28.374 -19.419  16.147  1.00 70.07           C  
ATOM   3368  O   GLN A 437     -29.075 -20.417  16.325  1.00 68.76           O  
ATOM   3369  CB  GLN A 437     -25.892 -19.213  16.642  1.00 72.78           C  
ATOM   3370  CG  GLN A 437     -25.398 -20.356  17.489  1.00 74.25           C  
ATOM   3371  CD  GLN A 437     -24.196 -19.935  18.316  1.00 93.61           C  
ATOM   3372  OE1 GLN A 437     -24.044 -18.755  18.645  1.00 87.76           O  
ATOM   3373  NE2 GLN A 437     -23.342 -20.895  18.665  1.00108.50           N  
ATOM   3374  N   LYS A 438     -28.786 -18.178  16.402  1.00 77.46           N  
ATOM   3375  CA  LYS A 438     -30.122 -17.836  16.902  1.00 76.04           C  
ATOM   3376  C   LYS A 438     -31.263 -18.394  16.031  1.00 72.25           C  
ATOM   3377  O   LYS A 438     -32.289 -18.805  16.571  1.00 81.65           O  
ATOM   3378  CB  LYS A 438     -30.247 -16.305  17.016  1.00 74.39           C  
ATOM   3379  CG  LYS A 438     -31.657 -15.771  17.035  1.00 71.70           C  
ATOM   3380  CD  LYS A 438     -31.863 -14.744  15.927  1.00 89.97           C  
ATOM   3381  CE  LYS A 438     -31.365 -13.374  16.320  1.00 87.52           C  
ATOM   3382  NZ  LYS A 438     -32.502 -12.424  16.195  1.00 86.41           N  
ATOM   3383  N   THR A 439     -31.098 -18.416  14.705  1.00 60.02           N  
ATOM   3384  CA  THR A 439     -32.153 -18.953  13.835  1.00 58.08           C  
ATOM   3385  C   THR A 439     -31.998 -20.451  13.547  1.00 62.83           C  
ATOM   3386  O   THR A 439     -32.850 -21.062  12.892  1.00 54.95           O  
ATOM   3387  CB  THR A 439     -32.279 -18.193  12.442  1.00 56.96           C  
ATOM   3388  OG1 THR A 439     -31.776 -19.014  11.378  1.00 48.96           O  
ATOM   3389  CG2 THR A 439     -31.564 -16.862  12.448  1.00 53.54           C  
ATOM   3390  N   GLY A 440     -30.918 -21.044  14.044  1.00 72.05           N  
ATOM   3391  CA  GLY A 440     -30.691 -22.461  13.809  1.00 74.17           C  
ATOM   3392  C   GLY A 440     -30.992 -23.345  15.003  1.00 71.92           C  
ATOM   3393  O   GLY A 440     -31.534 -24.443  14.851  1.00 63.22           O  
ATOM   3394  N   PHE A 441     -30.640 -22.864  16.191  1.00 67.61           N  
ATOM   3395  CA  PHE A 441     -30.864 -23.602  17.431  1.00 74.88           C  
ATOM   3396  C   PHE A 441     -31.561 -22.667  18.412  1.00 83.96           C  
ATOM   3397  O   PHE A 441     -31.800 -21.497  18.100  1.00 86.97           O  
ATOM   3398  CB  PHE A 441     -29.530 -24.040  18.066  1.00 73.43           C  
ATOM   3399  CG  PHE A 441     -28.495 -24.518  17.075  1.00 80.51           C  
ATOM   3400  CD1 PHE A 441     -28.479 -25.835  16.636  1.00 84.73           C  
ATOM   3401  CD2 PHE A 441     -27.516 -23.653  16.605  1.00 87.34           C  
ATOM   3402  CE1 PHE A 441     -27.511 -26.273  15.739  1.00 65.11           C  
ATOM   3403  CE2 PHE A 441     -26.552 -24.090  15.709  1.00 79.62           C  
ATOM   3404  CZ  PHE A 441     -26.549 -25.400  15.282  1.00 66.09           C  
ATOM   3405  N   ASN A 442     -31.861 -23.183  19.603  1.00 87.40           N  
ATOM   3406  CA  ASN A 442     -32.501 -22.388  20.648  1.00 86.24           C  
ATOM   3407  C   ASN A 442     -31.440 -21.902  21.634  1.00 79.13           C  
ATOM   3408  O   ASN A 442     -30.771 -22.705  22.288  1.00 76.80           O  
ATOM   3409  CB  ASN A 442     -33.550 -23.219  21.396  1.00 95.20           C  
ATOM   3410  CG  ASN A 442     -34.935 -22.607  21.330  1.00101.96           C  
ATOM   3411  OD1 ASN A 442     -35.693 -22.853  20.386  1.00112.78           O  
ATOM   3412  ND2 ASN A 442     -35.271 -21.793  22.332  1.00105.60           N  
ATOM   3413  N   ILE A 443     -31.292 -20.584  21.731  1.00 78.99           N  
ATOM   3414  CA  ILE A 443     -30.323 -19.982  22.631  1.00 79.98           C  
ATOM   3415  C   ILE A 443     -30.734 -20.185  24.082  1.00 85.07           C  
ATOM   3416  O   ILE A 443     -29.881 -20.367  24.944  1.00 95.86           O  
ATOM   3417  CB  ILE A 443     -30.118 -18.454  22.341  1.00 75.47           C  
ATOM   3418  CG1 ILE A 443     -31.460 -17.703  22.365  1.00 71.22           C  
ATOM   3419  CG2 ILE A 443     -29.266 -18.290  21.066  1.00 50.74           C  
ATOM   3420  CD1 ILE A 443     -32.594 -18.265  21.467  1.00 92.47           C  
ATOM   3421  N   GLN A 444     -32.034 -20.157  24.363  1.00 82.37           N  
ATOM   3422  CA  GLN A 444     -32.490 -20.383  25.734  1.00 81.51           C  
ATOM   3423  C   GLN A 444     -32.106 -21.803  26.157  1.00 78.18           C  
ATOM   3424  O   GLN A 444     -31.796 -22.060  27.318  1.00 71.19           O  
ATOM   3425  CB  GLN A 444     -34.006 -20.199  25.842  1.00 85.01           C  
ATOM   3426  CG  GLN A 444     -34.455 -18.763  25.656  1.00108.90           C  
ATOM   3427  CD  GLN A 444     -35.750 -18.428  26.400  1.00122.74           C  
ATOM   3428  OE1 GLN A 444     -36.065 -17.248  26.620  1.00111.37           O  
ATOM   3429  NE2 GLN A 444     -36.505 -19.460  26.788  1.00124.13           N  
ATOM   3430  N   ASP A 445     -32.120 -22.713  25.186  1.00 78.65           N  
ATOM   3431  CA  ASP A 445     -31.780 -24.122  25.383  1.00 78.19           C  
ATOM   3432  C   ASP A 445     -30.283 -24.399  25.588  1.00 78.49           C  
ATOM   3433  O   ASP A 445     -29.915 -25.249  26.400  1.00 88.01           O  
ATOM   3434  CB  ASP A 445     -32.285 -24.947  24.182  1.00 88.91           C  
ATOM   3435  CG  ASP A 445     -33.702 -25.475  24.373  1.00 91.30           C  
ATOM   3436  OD1 ASP A 445     -34.435 -24.927  25.225  1.00 67.47           O  
ATOM   3437  OD2 ASP A 445     -34.080 -26.432  23.661  1.00 75.46           O  
ATOM   3438  N   MET A 446     -29.432 -23.683  24.857  1.00 76.09           N  
ATOM   3439  CA  MET A 446     -27.982 -23.863  24.936  1.00 67.33           C  
ATOM   3440  C   MET A 446     -27.350 -23.406  26.242  1.00 66.18           C  
ATOM   3441  O   MET A 446     -27.742 -22.399  26.845  1.00 65.66           O  
ATOM   3442  CB  MET A 446     -27.288 -23.125  23.791  1.00 52.15           C  
ATOM   3443  CG  MET A 446     -27.785 -23.494  22.410  1.00 63.11           C  
ATOM   3444  SD  MET A 446     -27.142 -22.317  21.200  0.56 60.74           S  
ATOM   3445  CE  MET A 446     -25.947 -23.324  20.361  1.00 66.89           C  
ATOM   3446  N   ASP A 447     -26.350 -24.163  26.664  1.00 60.73           N  
ATOM   3447  CA  ASP A 447     -25.614 -23.871  27.873  1.00 60.79           C  
ATOM   3448  C   ASP A 447     -24.600 -22.774  27.518  1.00 63.06           C  
ATOM   3449  O   ASP A 447     -24.376 -21.828  28.279  1.00 64.03           O  
ATOM   3450  CB  ASP A 447     -24.926 -25.155  28.341  1.00 61.66           C  
ATOM   3451  CG  ASP A 447     -24.269 -25.912  27.198  1.00 72.14           C  
ATOM   3452  OD1 ASP A 447     -24.582 -25.625  26.017  1.00 64.85           O  
ATOM   3453  OD2 ASP A 447     -23.443 -26.806  27.487  1.00 77.83           O  
ATOM   3454  N   ILE A 448     -24.029 -22.887  26.323  1.00 68.97           N  
ATOM   3455  CA  ILE A 448     -23.038 -21.932  25.829  1.00 68.43           C  
ATOM   3456  C   ILE A 448     -23.315 -21.386  24.415  1.00 64.22           C  
ATOM   3457  O   ILE A 448     -23.631 -22.131  23.486  1.00 64.54           O  
ATOM   3458  CB  ILE A 448     -21.629 -22.569  25.791  1.00 76.26           C  
ATOM   3459  CG1 ILE A 448     -21.276 -23.152  27.169  1.00 62.30           C  
ATOM   3460  CG2 ILE A 448     -20.626 -21.551  25.275  1.00 55.49           C  
ATOM   3461  CD1 ILE A 448     -20.258 -22.363  27.978  1.00 63.66           C  
ATOM   3462  N   VAL A 449     -23.199 -20.070  24.273  1.00 66.63           N  
ATOM   3463  CA  VAL A 449     -23.374 -19.401  22.988  1.00 63.87           C  
ATOM   3464  C   VAL A 449     -22.032 -18.731  22.648  1.00 66.76           C  
ATOM   3465  O   VAL A 449     -21.632 -17.764  23.307  1.00 65.50           O  
ATOM   3466  CB  VAL A 449     -24.472 -18.314  23.041  1.00 58.29           C  
ATOM   3467  CG1 VAL A 449     -24.574 -17.649  21.677  1.00 57.13           C  
ATOM   3468  CG2 VAL A 449     -25.812 -18.900  23.447  1.00 50.99           C  
ATOM   3469  N   ALA A 450     -21.326 -19.260  21.647  1.00 63.64           N  
ATOM   3470  CA  ALA A 450     -20.028 -18.701  21.266  1.00 61.20           C  
ATOM   3471  C   ALA A 450     -20.098 -17.195  20.982  1.00 65.24           C  
ATOM   3472  O   ALA A 450     -19.279 -16.419  21.482  1.00 66.23           O  
ATOM   3473  CB  ALA A 450     -19.476 -19.436  20.066  1.00 58.77           C  
ATOM   3474  N   SER A 451     -21.093 -16.787  20.199  1.00 60.07           N  
ATOM   3475  CA  SER A 451     -21.295 -15.380  19.854  1.00 47.85           C  
ATOM   3476  C   SER A 451     -21.411 -14.487  21.089  1.00 59.26           C  
ATOM   3477  O   SER A 451     -21.008 -13.316  21.073  1.00 63.58           O  
ATOM   3478  CB  SER A 451     -22.542 -15.244  18.983  1.00 53.51           C  
ATOM   3479  OG  SER A 451     -23.521 -16.198  19.342  1.00 67.94           O  
ATOM   3480  N   GLU A 452     -21.951 -15.048  22.165  1.00 64.39           N  
ATOM   3481  CA  GLU A 452     -22.096 -14.313  23.418  1.00 65.87           C  
ATOM   3482  C   GLU A 452     -20.760 -14.087  24.134  1.00 61.12           C  
ATOM   3483  O   GLU A 452     -20.513 -13.011  24.678  1.00 66.64           O  
ATOM   3484  CB  GLU A 452     -23.083 -15.046  24.331  1.00 71.02           C  
ATOM   3485  CG  GLU A 452     -24.463 -15.132  23.720  1.00 78.41           C  
ATOM   3486  CD  GLU A 452     -25.558 -15.448  24.716  1.00 85.27           C  
ATOM   3487  OE1 GLU A 452     -25.275 -16.040  25.781  1.00 99.67           O  
ATOM   3488  OE2 GLU A 452     -26.720 -15.105  24.418  1.00 83.77           O  
ATOM   3489  N   HIS A 453     -19.904 -15.106  24.135  1.00 56.04           N  
ATOM   3490  CA  HIS A 453     -18.593 -14.999  24.770  1.00 55.01           C  
ATOM   3491  C   HIS A 453     -17.746 -13.978  24.022  1.00 51.35           C  
ATOM   3492  O   HIS A 453     -17.184 -13.058  24.616  1.00 51.48           O  
ATOM   3493  CB  HIS A 453     -17.892 -16.369  24.803  1.00 54.24           C  
ATOM   3494  CG  HIS A 453     -18.498 -17.329  25.771  1.00 72.95           C  
ATOM   3495  ND1 HIS A 453     -17.741 -18.102  26.626  1.00 78.52           N  
ATOM   3496  CD2 HIS A 453     -19.788 -17.652  26.027  1.00 76.40           C  
ATOM   3497  CE1 HIS A 453     -18.531 -18.855  27.362  1.00 93.72           C  
ATOM   3498  NE2 HIS A 453     -19.786 -18.599  27.015  1.00 91.36           N  
ATOM   3499  N   LEU A 454     -17.678 -14.136  22.707  1.00 44.68           N  
ATOM   3500  CA  LEU A 454     -16.915 -13.230  21.869  1.00 48.04           C  
ATOM   3501  C   LEU A 454     -17.360 -11.799  22.110  1.00 53.38           C  
ATOM   3502  O   LEU A 454     -16.534 -10.907  22.332  1.00 51.39           O  
ATOM   3503  CB  LEU A 454     -17.098 -13.605  20.403  1.00 45.64           C  
ATOM   3504  CG  LEU A 454     -16.542 -15.007  20.115  1.00 67.18           C  
ATOM   3505  CD1 LEU A 454     -17.016 -15.468  18.747  1.00 48.58           C  
ATOM   3506  CD2 LEU A 454     -14.998 -15.011  20.216  1.00 48.05           C  
ATOM   3507  N   LEU A 455     -18.670 -11.584  22.087  1.00 59.64           N  
ATOM   3508  CA  LEU A 455     -19.202 -10.259  22.323  1.00 57.22           C  
ATOM   3509  C   LEU A 455     -18.777  -9.770  23.703  1.00 62.88           C  
ATOM   3510  O   LEU A 455     -18.353  -8.626  23.838  1.00 69.39           O  
ATOM   3511  CB  LEU A 455     -20.723 -10.259  22.203  1.00 61.59           C  
ATOM   3512  CG  LEU A 455     -21.305  -8.844  22.287  1.00 56.91           C  
ATOM   3513  CD1 LEU A 455     -20.847  -8.020  21.081  1.00 52.77           C  
ATOM   3514  CD2 LEU A 455     -22.823  -8.921  22.346  1.00 32.73           C  
ATOM   3515  N   HIS A 456     -18.884 -10.618  24.728  1.00 64.99           N  
ATOM   3516  CA  HIS A 456     -18.462 -10.227  26.082  1.00 67.62           C  
ATOM   3517  C   HIS A 456     -17.005  -9.801  26.060  1.00 66.73           C  
ATOM   3518  O   HIS A 456     -16.630  -8.771  26.615  1.00 71.56           O  
ATOM   3519  CB  HIS A 456     -18.599 -11.386  27.078  1.00 76.99           C  
ATOM   3520  CG  HIS A 456     -18.078 -11.067  28.447  1.00 77.09           C  
ATOM   3521  ND1 HIS A 456     -18.432  -9.927  29.141  1.00 67.64           N  
ATOM   3522  CD2 HIS A 456     -17.219 -11.729  29.257  1.00 78.08           C  
ATOM   3523  CE1 HIS A 456     -17.820  -9.899  30.305  1.00 52.13           C  
ATOM   3524  NE2 HIS A 456     -17.073 -10.989  30.401  1.00 79.52           N  
ATOM   3525  N   GLN A 457     -16.185 -10.615  25.412  1.00 58.80           N  
ATOM   3526  CA  GLN A 457     -14.764 -10.333  25.312  1.00 61.62           C  
ATOM   3527  C   GLN A 457     -14.464  -9.035  24.582  1.00 63.85           C  
ATOM   3528  O   GLN A 457     -13.580  -8.283  24.983  1.00 69.40           O  
ATOM   3529  CB  GLN A 457     -14.066 -11.496  24.626  1.00 49.86           C  
ATOM   3530  CG  GLN A 457     -14.063 -12.739  25.463  1.00 49.89           C  
ATOM   3531  CD  GLN A 457     -13.705 -13.950  24.666  1.00 55.11           C  
ATOM   3532  OE1 GLN A 457     -12.921 -13.867  23.722  1.00 71.10           O  
ATOM   3533  NE2 GLN A 457     -14.271 -15.097  25.040  1.00 68.87           N  
ATOM   3534  N   SER A 458     -15.193  -8.780  23.502  1.00 60.36           N  
ATOM   3535  CA  SER A 458     -15.001  -7.557  22.742  1.00 57.41           C  
ATOM   3536  C   SER A 458     -15.455  -6.346  23.567  1.00 66.79           C  
ATOM   3537  O   SER A 458     -14.785  -5.314  23.588  1.00 72.32           O  
ATOM   3538  CB  SER A 458     -15.780  -7.628  21.432  1.00 41.06           C  
ATOM   3539  OG  SER A 458     -15.693  -6.398  20.743  1.00 53.12           O  
ATOM   3540  N   LEU A 459     -16.596  -6.492  24.240  1.00 64.81           N  
ATOM   3541  CA  LEU A 459     -17.158  -5.445  25.091  1.00 71.84           C  
ATOM   3542  C   LEU A 459     -16.185  -5.105  26.214  1.00 80.30           C  
ATOM   3543  O   LEU A 459     -16.044  -3.941  26.610  1.00 84.52           O  
ATOM   3544  CB  LEU A 459     -18.484  -5.910  25.702  1.00 63.39           C  
ATOM   3545  CG  LEU A 459     -19.681  -6.033  24.757  1.00 80.51           C  
ATOM   3546  CD1 LEU A 459     -20.837  -6.697  25.493  1.00 85.00           C  
ATOM   3547  CD2 LEU A 459     -20.081  -4.648  24.240  1.00 38.25           C  
ATOM   3548  N   VAL A 460     -15.527  -6.133  26.735  1.00 81.24           N  
ATOM   3549  CA  VAL A 460     -14.558  -5.959  27.811  1.00 77.47           C  
ATOM   3550  C   VAL A 460     -13.280  -5.268  27.277  1.00 79.31           C  
ATOM   3551  O   VAL A 460     -12.486  -4.729  28.050  1.00 83.71           O  
ATOM   3552  CB  VAL A 460     -14.266  -7.352  28.495  1.00 72.01           C  
ATOM   3553  CG1 VAL A 460     -12.802  -7.511  28.824  1.00 72.39           C  
ATOM   3554  CG2 VAL A 460     -15.089  -7.483  29.772  1.00 63.98           C  
ATOM   3555  N   GLY A 461     -13.106  -5.272  25.953  1.00 73.28           N  
ATOM   3556  CA  GLY A 461     -11.957  -4.626  25.342  1.00 67.77           C  
ATOM   3557  C   GLY A 461     -10.836  -5.477  24.752  1.00 68.79           C  
ATOM   3558  O   GLY A 461      -9.749  -4.958  24.507  1.00 65.90           O  
ATOM   3559  N   LYS A 462     -11.063  -6.767  24.517  1.00 70.02           N  
ATOM   3560  CA  LYS A 462     -10.020  -7.609  23.919  1.00 65.60           C  
ATOM   3561  C   LYS A 462      -9.884  -7.229  22.441  1.00 69.99           C  
ATOM   3562  O   LYS A 462     -10.874  -7.178  21.705  1.00 69.85           O  
ATOM   3563  CB  LYS A 462     -10.394  -9.090  24.032  1.00 72.94           C  
ATOM   3564  CG  LYS A 462      -9.713  -9.859  25.144  1.00 72.18           C  
ATOM   3565  CD  LYS A 462     -10.170 -11.312  25.139  1.00 64.00           C  
ATOM   3566  CE  LYS A 462      -9.027 -12.267  24.838  1.00 58.51           C  
ATOM   3567  NZ  LYS A 462      -9.518 -13.671  24.668  1.00 66.33           N  
ATOM   3568  N   GLN A 463      -8.666  -6.959  21.997  1.00 67.82           N  
ATOM   3569  CA  GLN A 463      -8.474  -6.575  20.606  1.00 76.15           C  
ATOM   3570  C   GLN A 463      -7.712  -7.661  19.873  1.00 75.64           C  
ATOM   3571  O   GLN A 463      -7.424  -7.556  18.683  1.00 80.47           O  
ATOM   3572  CB  GLN A 463      -7.698  -5.262  20.521  1.00 93.49           C  
ATOM   3573  CG  GLN A 463      -8.040  -4.251  21.609  1.00 99.61           C  
ATOM   3574  CD  GLN A 463      -8.886  -3.090  21.113  1.00103.86           C  
ATOM   3575  OE1 GLN A 463      -8.753  -1.960  21.595  1.00 99.22           O  
ATOM   3576  NE2 GLN A 463      -9.766  -3.361  20.153  1.00105.58           N  
ATOM   3577  N   SER A 464      -7.399  -8.719  20.600  1.00 70.67           N  
ATOM   3578  CA  SER A 464      -6.641  -9.807  20.041  1.00 58.59           C  
ATOM   3579  C   SER A 464      -6.955 -11.077  20.786  1.00 53.73           C  
ATOM   3580  O   SER A 464      -7.357 -11.043  21.940  1.00 51.87           O  
ATOM   3581  CB  SER A 464      -5.154  -9.489  20.150  1.00 52.07           C  
ATOM   3582  OG  SER A 464      -4.387 -10.670  20.122  1.00 42.30           O  
ATOM   3583  N   PRO A 465      -6.789 -12.222  20.120  1.00 55.56           N  
ATOM   3584  CA  PRO A 465      -7.016 -13.563  20.671  1.00 60.91           C  
ATOM   3585  C   PRO A 465      -5.901 -13.967  21.657  1.00 68.33           C  
ATOM   3586  O   PRO A 465      -6.061 -14.896  22.453  1.00 78.83           O  
ATOM   3587  CB  PRO A 465      -7.047 -14.442  19.424  1.00 66.99           C  
ATOM   3588  CG  PRO A 465      -6.183 -13.681  18.447  1.00 54.02           C  
ATOM   3589  CD  PRO A 465      -6.633 -12.273  18.657  1.00 59.53           C  
ATOM   3590  N   PHE A 466      -4.786 -13.242  21.610  1.00 64.22           N  
ATOM   3591  CA  PHE A 466      -3.637 -13.519  22.464  1.00 58.57           C  
ATOM   3592  C   PHE A 466      -3.479 -12.667  23.727  1.00 56.94           C  
ATOM   3593  O   PHE A 466      -2.449 -12.742  24.391  1.00 41.14           O  
ATOM   3594  CB  PHE A 466      -2.364 -13.409  21.634  1.00 59.91           C  
ATOM   3595  CG  PHE A 466      -2.403 -14.206  20.367  1.00 66.17           C  
ATOM   3596  CD1 PHE A 466      -2.541 -15.591  20.411  1.00 50.64           C  
ATOM   3597  CD2 PHE A 466      -2.306 -13.580  19.128  1.00 46.94           C  
ATOM   3598  CE1 PHE A 466      -2.584 -16.340  19.247  1.00 47.34           C  
ATOM   3599  CE2 PHE A 466      -2.348 -14.330  17.952  1.00 55.97           C  
ATOM   3600  CZ  PHE A 466      -2.487 -15.708  18.012  1.00 52.57           C  
ATOM   3601  N   GLN A 467      -4.463 -11.841  24.062  1.00 54.14           N  
ATOM   3602  CA  GLN A 467      -4.341 -11.044  25.277  1.00 46.97           C  
ATOM   3603  C   GLN A 467      -4.938 -11.849  26.413  1.00 57.21           C  
ATOM   3604  O   GLN A 467      -5.798 -12.700  26.193  1.00 67.77           O  
ATOM   3605  CB  GLN A 467      -5.108  -9.719  25.175  1.00 40.44           C  
ATOM   3606  CG  GLN A 467      -4.568  -8.731  24.184  1.00 51.91           C  
ATOM   3607  CD  GLN A 467      -5.554  -7.620  23.895  1.00 50.66           C  
ATOM   3608  OE1 GLN A 467      -6.754  -7.737  24.189  1.00 47.45           O  
ATOM   3609  NE2 GLN A 467      -5.064  -6.543  23.294  1.00 59.09           N  
ATOM   3610  N   ASN A 468      -4.480 -11.582  27.629  1.00 51.55           N  
ATOM   3611  CA  ASN A 468      -5.011 -12.252  28.809  1.00 53.33           C  
ATOM   3612  C   ASN A 468      -5.812 -11.168  29.532  1.00 62.26           C  
ATOM   3613  O   ASN A 468      -5.277 -10.087  29.818  1.00 65.23           O  
ATOM   3614  CB  ASN A 468      -3.874 -12.769  29.693  1.00 52.67           C  
ATOM   3615  CG  ASN A 468      -4.360 -13.294  31.031  1.00 47.06           C  
ATOM   3616  OD1 ASN A 468      -5.089 -12.609  31.763  1.00 57.91           O  
ATOM   3617  ND2 ASN A 468      -3.953 -14.514  31.364  1.00 54.51           N  
ATOM   3618  N   ALA A 469      -7.081 -11.449  29.833  1.00 58.48           N  
ATOM   3619  CA  ALA A 469      -7.952 -10.477  30.491  1.00 52.37           C  
ATOM   3620  C   ALA A 469      -8.347 -10.822  31.922  1.00 62.23           C  
ATOM   3621  O   ALA A 469      -9.366 -10.331  32.412  1.00 60.79           O  
ATOM   3622  CB  ALA A 469      -9.216 -10.270  29.659  1.00 53.88           C  
ATOM   3623  N   TYR A 470      -7.561 -11.646  32.602  1.00 64.63           N  
ATOM   3624  CA  TYR A 470      -7.895 -11.998  33.984  1.00 68.72           C  
ATOM   3625  C   TYR A 470      -8.200 -10.780  34.872  1.00 68.57           C  
ATOM   3626  O   TYR A 470      -9.225 -10.743  35.555  1.00 68.23           O  
ATOM   3627  CB  TYR A 470      -6.765 -12.824  34.627  1.00 67.74           C  
ATOM   3628  CG  TYR A 470      -7.178 -13.461  35.938  1.00 67.87           C  
ATOM   3629  CD1 TYR A 470      -8.461 -13.999  36.085  1.00 59.01           C  
ATOM   3630  CD2 TYR A 470      -6.296 -13.539  37.020  1.00 51.91           C  
ATOM   3631  CE1 TYR A 470      -8.857 -14.592  37.259  1.00 57.63           C  
ATOM   3632  CE2 TYR A 470      -6.685 -14.144  38.216  1.00 47.71           C  
ATOM   3633  CZ  TYR A 470      -7.972 -14.671  38.324  1.00 77.07           C  
ATOM   3634  OH  TYR A 470      -8.374 -15.312  39.478  1.00 87.52           O  
ATOM   3635  N   ASN A 471      -7.320  -9.786  34.841  1.00 67.05           N  
ATOM   3636  CA  ASN A 471      -7.468  -8.580  35.642  1.00 63.13           C  
ATOM   3637  C   ASN A 471      -8.550  -7.542  35.287  1.00 67.94           C  
ATOM   3638  O   ASN A 471      -8.791  -6.629  36.089  1.00 75.43           O  
ATOM   3639  CB  ASN A 471      -6.107  -7.883  35.744  1.00 60.99           C  
ATOM   3640  CG  ASN A 471      -5.081  -8.719  36.487  1.00 64.80           C  
ATOM   3641  OD1 ASN A 471      -4.142  -9.250  35.894  1.00 62.76           O  
ATOM   3642  ND2 ASN A 471      -5.261  -8.843  37.800  1.00 61.94           N  
ATOM   3643  N   VAL A 472      -9.196  -7.659  34.123  1.00 70.00           N  
ATOM   3644  CA  VAL A 472     -10.252  -6.696  33.736  1.00 77.47           C  
ATOM   3645  C   VAL A 472     -11.591  -7.096  34.359  1.00 81.02           C  
ATOM   3646  O   VAL A 472     -11.796  -8.283  34.668  1.00 86.35           O  
ATOM   3647  CB  VAL A 472     -10.452  -6.623  32.187  1.00 76.36           C  
ATOM   3648  CG1 VAL A 472      -9.311  -7.318  31.471  1.00 76.52           C  
ATOM   3649  CG2 VAL A 472     -11.787  -7.216  31.802  1.00 73.37           C  
ATOM   3650  N   LYS A 473     -12.498  -6.142  34.565  1.00 80.28           N  
ATOM   3651  CA  LYS A 473     -13.782  -6.511  35.154  1.00 80.34           C  
ATOM   3652  C   LYS A 473     -14.760  -5.308  35.246  1.00 79.14           C  
ATOM   3653  O   LYS A 473     -14.560  -4.342  34.437  1.00 73.50           O  
ATOM   3654  CB  LYS A 473     -13.557  -7.091  36.571  1.00 90.21           C  
ATOM   3655  CG  LYS A 473     -12.285  -6.647  37.291  1.00 85.52           C  
ATOM   3656  CD  LYS A 473     -12.138  -7.273  38.673  1.00 88.76           C  
ATOM   3657  CE  LYS A 473     -11.245  -8.530  38.727  1.00 98.59           C  
ATOM   3658  NZ  LYS A 473     -11.153  -9.113  40.119  1.00 91.22           N  
ATOM   3659  N   GLY A 474     -15.666  -5.337  36.115  1.00 80.88           N  
TER    3660      GLY A 474                                                      
HETATM 3661  S   SO4 A1474     -13.990 -17.849  27.123  1.00103.90           S  
HETATM 3662  O1  SO4 A1474     -12.521 -17.693  27.260  1.00102.33           O  
HETATM 3663  O2  SO4 A1474     -14.342 -17.939  25.684  1.00 77.38           O  
HETATM 3664  O3  SO4 A1474     -14.434 -19.084  27.837  1.00 96.98           O  
HETATM 3665  O4  SO4 A1474     -14.659 -16.659  27.710  1.00 95.34           O  
HETATM 3666  O   HOH A2001      10.852 -25.937   2.386  1.00 52.56           O  
HETATM 3667  O   HOH A2002      14.151 -26.171   3.180  1.00 39.00           O  
HETATM 3668  O   HOH A2003      15.558 -26.029   5.350  1.00 55.75           O  
HETATM 3669  O   HOH A2004      17.596 -25.272  11.548  1.00 46.52           O  
HETATM 3670  O   HOH A2005      17.284  -9.257  22.730  1.00 63.52           O  
HETATM 3671  O   HOH A2006      18.804  -6.721   7.434  1.00 57.91           O  
HETATM 3672  O   HOH A2007       9.208 -15.349   5.558  1.00 43.29           O  
HETATM 3673  O   HOH A2008      -7.613  -5.772   7.089  1.00 37.45           O  
HETATM 3674  O   HOH A2009     -10.822 -10.923   1.379  1.00 31.02           O  
HETATM 3675  O   HOH A2010     -19.849  -9.245   8.771  1.00 52.75           O  
HETATM 3676  O   HOH A2011      -8.503 -17.317  11.076  1.00 44.40           O  
HETATM 3677  O   HOH A2012     -20.423 -24.935  41.742  1.00 62.92           O  
HETATM 3678  O   HOH A2013      -6.112 -37.119  37.844  1.00 74.01           O  
HETATM 3679  O   HOH A2014     -13.557 -29.243  35.091  1.00 44.93           O  
HETATM 3680  O   HOH A2015     -11.448 -39.303  25.804  1.00 60.07           O  
HETATM 3681  O   HOH A2016      -7.590 -16.467  31.288  1.00 31.92           O  
HETATM 3682  O   HOH A2017       9.295 -13.007  40.384  1.00 60.63           O  
HETATM 3683  O   HOH A2018      -4.220  -3.910  20.123  1.00 44.47           O  
HETATM 3684  O   HOH A2019       2.588  -9.620  30.590  1.00 37.41           O  
HETATM 3685  O   HOH A2020     -22.683   3.730  23.084  1.00 53.89           O  
HETATM 3686  O   HOH A2021     -31.193  -4.935  26.235  1.00 58.87           O  
HETATM 3687  O   HOH A2022     -18.704 -35.293  58.472  1.00 60.04           O  
HETATM 3688  O   HOH A2023     -29.499 -33.374  67.486  1.00 53.31           O  
HETATM 3689  O   HOH A2024     -12.810 -11.447  59.858  1.00 52.73           O  
HETATM 3690  O   HOH A2025     -28.289 -13.242  49.750  1.00 56.78           O  
HETATM 3691  O   HOH A2026     -39.160 -24.827  80.093  1.00 67.41           O  
HETATM 3692  O   HOH A2027     -19.397 -21.710  43.837  1.00 45.58           O  
HETATM 3693  O   HOH A2028     -14.941 -10.744  33.109  1.00 53.35           O  
HETATM 3694  O   HOH A2029      -1.543 -27.195   2.828  1.00 60.68           O  
HETATM 3695  O   HOH A2030      -4.055 -28.230   1.724  1.00 54.62           O  
HETATM 3696  O   HOH A2031       4.492 -37.221  18.481  1.00 50.84           O  
HETATM 3697  O   HOH A2032     -26.950 -28.977  30.847  1.00 51.65           O  
HETATM 3698  O   HOH A2033     -16.671 -21.547  29.803  1.00 61.86           O  
HETATM 3699  O   HOH A2034     -16.406 -25.897  25.469  1.00 48.73           O  
HETATM 3700  O   HOH A2035     -10.395 -19.657  18.540  1.00 45.30           O  
HETATM 3701  O   HOH A2036     -10.682 -24.599  14.191  1.00 50.31           O  
HETATM 3702  O   HOH A2037      -5.233  -0.356  15.916  1.00 39.69           O  
HETATM 3703  O   HOH A2038     -32.137 -12.333  12.314  1.00 33.00           O  
HETATM 3704  O   HOH A2039     -33.172 -27.596  21.736  1.00 48.04           O  
HETATM 3705  O   HOH A2040     -14.159 -10.865  40.971  1.00 47.03           O  
HETATM 3706  O   HOH A2041     -18.434  -0.771  36.261  1.00 62.04           O  
HETATM 3707  O   HOH A2042     -25.344   2.481  27.995  1.00 59.70           O  
CONECT 3661 3662 3663 3664 3665                                                 
CONECT 3662 3661                                                                
CONECT 3663 3661                                                                
CONECT 3664 3661                                                                
CONECT 3665 3661                                                                
MASTER      303    0    1   27    0    0    1    6 3706    1    5   38          
END                                                                             
