# Supplementary material for: Using structure prediction of negative sense RNA virus nucleoproteins to assess evolutionary relationships
Source: bioRxiv. 2024 May 22:2024.02.16.580771. Originally published 2024 Feb 17. Preprint. [Version 2] doi: 10.1101/2024.02.16.580771 (PMC10888975; doi:10.1101/2024.02.16.580771)
Supplement: Supplement 3 — Supplementary File 1: Initial Dataset NP PDBs (.pdb files) [file media-3.zip › Initial Dataset NP PDBs/4XZE.pdb]

HEADER    RNA BINDING PROTEIN                     04-FEB-15   4XZE              
TITLE     THE CRYSTAL STRUCTURE OF HAZARA VIRUS NUCLEOPROTEIN                   
COMPND    MOL_ID: 1;                                                            
COMPND   2 MOLECULE: NUCLEOPROTEIN;                                             
COMPND   3 CHAIN: A, B, C, D;                                                   
COMPND   4 SYNONYM: NUCLEOCAPSID PROTEIN;                                       
COMPND   5 ENGINEERED: YES                                                      
SOURCE    MOL_ID: 1;                                                            
SOURCE   2 ORGANISM_SCIENTIFIC: HAZARA VIRUS;                                   
SOURCE   3 ORGANISM_TAXID: 11596;                                               
SOURCE   4 EXPRESSION_SYSTEM: ESCHERICHIA COLI;                                 
SOURCE   5 EXPRESSION_SYSTEM_TAXID: 562                                         
KEYWDS    NUCLEOPROTEIN, HAZARA VIRUS, RNA BINDING PROTEIN                      
EXPDTA    X-RAY DIFFRACTION                                                     
AUTHOR    Y.GUO,W.WANG,X.LIU,X.WANG,J.WANG,T.HUO,B.LIU                          
REVDAT   3   05-FEB-20 4XZE    1       JRNL   REMARK                            
REVDAT   2   18-NOV-15 4XZE    1       JRNL                                     
REVDAT   1   02-SEP-15 4XZE    0                                                
JRNL        AUTH   W.WANG,X.LIU,X.WANG,H.DONG,C.MA,J.WANG,B.LIU,Y.MAO,Y.WANG,   
JRNL        AUTH 2 T.LI,C.YANG,Y.GUO                                            
JRNL        TITL   STRUCTURAL AND FUNCTIONAL DIVERSITY OF NAIROVIRUS-ENCODED    
JRNL        TITL 2 NUCLEOPROTEINS.                                              
JRNL        REF    J.VIROL.                      V.  89 11740 2015              
JRNL        REFN                   ESSN 1098-5514                               
JRNL        PMID   26246561                                                     
JRNL        DOI    10.1128/JVI.01680-15                                         
REMARK   2                                                                      
REMARK   2 RESOLUTION.    2.90 ANGSTROMS.                                       
REMARK   3                                                                      
REMARK   3 REFINEMENT.                                                          
REMARK   3   PROGRAM     : PHENIX (PHENIX.REFINE: 1.7_650)                      
REMARK   3   AUTHORS     : PAUL ADAMS,PAVEL AFONINE,VINCENT CHEN,IAN            
REMARK   3               : DAVIS,KRESHNA GOPAL,RALF GROSSE-KUNSTLEVE,           
REMARK   3               : LI-WEI HUNG,ROBERT IMMORMINO,TOM IOERGER,            
REMARK   3               : AIRLIE MCCOY,ERIK MCKEE,NIGEL MORIARTY,              
REMARK   3               : REETAL PAI,RANDY READ,JANE RICHARDSON,               
REMARK   3               : DAVID RICHARDSON,TOD ROMO,JIM SACCHETTINI,           
REMARK   3               : NICHOLAS SAUTER,JACOB SMITH,LAURENT                  
REMARK   3               : STORONI,TOM TERWILLIGER,PETER ZWART                  
REMARK   3                                                                      
REMARK   3    REFINEMENT TARGET : ML                                            
REMARK   3                                                                      
REMARK   3  DATA USED IN REFINEMENT.                                            
REMARK   3   RESOLUTION RANGE HIGH (ANGSTROMS) : 2.90                           
REMARK   3   RESOLUTION RANGE LOW  (ANGSTROMS) : 48.22                          
REMARK   3   MIN(FOBS/SIGMA_FOBS)              : 1.350                          
REMARK   3   COMPLETENESS FOR RANGE        (%) : 84.7                           
REMARK   3   NUMBER OF REFLECTIONS             : 42731                          
REMARK   3                                                                      
REMARK   3  FIT TO DATA USED IN REFINEMENT.                                     
REMARK   3   R VALUE     (WORKING + TEST SET) : 0.211                           
REMARK   3   R VALUE            (WORKING SET) : 0.207                           
REMARK   3   FREE R VALUE                     : 0.287                           
REMARK   3   FREE R VALUE TEST SET SIZE   (%) : 4.910                           
REMARK   3   FREE R VALUE TEST SET COUNT      : 2096                            
REMARK   3                                                                      
REMARK   3  FIT TO DATA USED IN REFINEMENT (IN BINS).                           
REMARK   3   BIN  RESOLUTION RANGE  COMPL.    NWORK NFREE   RWORK  RFREE        
REMARK   3     1 48.2270 -  7.1456    0.42     1459    72  0.2441 0.3590        
REMARK   3     2  7.1456 -  5.6746    0.84     2746   145  0.2052 0.2445        
REMARK   3     3  5.6746 -  4.9581    0.77     2479   149  0.1980 0.2637        
REMARK   3     4  4.9581 -  4.5051    0.67     2094   135  0.1818 0.2382        
REMARK   3     5  4.5051 -  4.1824    0.67     2194    99  0.1753 0.2709        
REMARK   3     6  4.1824 -  3.9360    0.77     2445   121  0.1803 0.2512        
REMARK   3     7  3.9360 -  3.7389    0.83     2614   153  0.1796 0.2890        
REMARK   3     8  3.7389 -  3.5762    0.88     2792   143  0.1799 0.2619        
REMARK   3     9  3.5762 -  3.4386    0.95     3017   150  0.1899 0.2613        
REMARK   3    10  3.4386 -  3.3200    0.98     3116   145  0.2161 0.3172        
REMARK   3    11  3.3200 -  3.2162    1.00     3123   181  0.2246 0.3256        
REMARK   3    12  3.2162 -  3.1243    1.00     3153   156  0.2373 0.3490        
REMARK   3    13  3.1243 -  3.0420    1.00     3123   169  0.2461 0.3208        
REMARK   3    14  3.0420 -  2.9678    1.00     3174   150  0.2623 0.3449        
REMARK   3    15  2.9678 -  2.9004    1.00     3106   128  0.2759 0.3768        
REMARK   3                                                                      
REMARK   3  BULK SOLVENT MODELLING.                                             
REMARK   3   METHOD USED        : FLAT BULK SOLVENT MODEL                       
REMARK   3   SOLVENT RADIUS     : 1.30                                          
REMARK   3   SHRINKAGE RADIUS   : 1.06                                          
REMARK   3   K_SOL              : 0.35                                          
REMARK   3   B_SOL              : 45.18                                         
REMARK   3                                                                      
REMARK   3  ERROR ESTIMATES.                                                    
REMARK   3   COORDINATE ERROR (MAXIMUM-LIKELIHOOD BASED)     : 0.390            
REMARK   3   PHASE ERROR (DEGREES, MAXIMUM-LIKELIHOOD BASED) : 26.910           
REMARK   3                                                                      
REMARK   3  B VALUES.                                                           
REMARK   3   FROM WILSON PLOT           (A**2) : NULL                           
REMARK   3   MEAN B VALUE      (OVERALL, A**2) : NULL                           
REMARK   3   OVERALL ANISOTROPIC B VALUE.                                       
REMARK   3    B11 (A**2) : -3.01020                                             
REMARK   3    B22 (A**2) : 10.75710                                             
REMARK   3    B33 (A**2) : -7.74690                                             
REMARK   3    B12 (A**2) : 0.00000                                              
REMARK   3    B13 (A**2) : 0.00000                                              
REMARK   3    B23 (A**2) : 0.00000                                              
REMARK   3                                                                      
REMARK   3  TWINNING INFORMATION.                                               
REMARK   3   FRACTION: NULL                                                     
REMARK   3   OPERATOR: NULL                                                     
REMARK   3                                                                      
REMARK   3  DEVIATIONS FROM IDEAL VALUES.                                       
REMARK   3                 RMSD          COUNT                                  
REMARK   3   BOND      :  0.009          15879                                  
REMARK   3   ANGLE     :  0.922          20514                                  
REMARK   3   CHIRALITY :  0.072           2235                                  
REMARK   3   PLANARITY :  0.003           2619                                  
REMARK   3   DIHEDRAL  : 14.838           5624                                  
REMARK   3                                                                      
REMARK   3  TLS DETAILS                                                         
REMARK   3   NUMBER OF TLS GROUPS  : NULL                                       
REMARK   3                                                                      
REMARK   3  NCS DETAILS                                                         
REMARK   3   NUMBER OF NCS GROUPS : NULL                                        
REMARK   3                                                                      
REMARK   3  OTHER REFINEMENT REMARKS: NULL                                      
REMARK   4                                                                      
REMARK   4 4XZE COMPLIES WITH FORMAT V. 3.30, 13-JUL-11                         
REMARK 100                                                                      
REMARK 100 THIS ENTRY HAS BEEN PROCESSED BY PDBJ ON 12-FEB-15.                  
REMARK 100 THE DEPOSITION ID IS D_1000206584.                                   
REMARK 200                                                                      
REMARK 200 EXPERIMENTAL DETAILS                                                 
REMARK 200  EXPERIMENT TYPE                : X-RAY DIFFRACTION                  
REMARK 200  DATE OF DATA COLLECTION        : 25-MAY-14                          
REMARK 200  TEMPERATURE           (KELVIN) : 100                                
REMARK 200  PH                             : 8.0                                
REMARK 200  NUMBER OF CRYSTALS USED        : NULL                               
REMARK 200                                                                      
REMARK 200  SYNCHROTRON              (Y/N) : Y                                  
REMARK 200  RADIATION SOURCE               : PHOTON FACTORY                     
REMARK 200  BEAMLINE                       : BL-17A                             
REMARK 200  X-RAY GENERATOR MODEL          : NULL                               
REMARK 200  MONOCHROMATIC OR LAUE    (M/L) : M                                  
REMARK 200  WAVELENGTH OR RANGE        (A) : 1.000                              
REMARK 200  MONOCHROMATOR                  : NULL                               
REMARK 200  OPTICS                         : NULL                               
REMARK 200                                                                      
REMARK 200  DETECTOR TYPE                  : CCD                                
REMARK 200  DETECTOR MANUFACTURER          : ADSC QUANTUM 270                   
REMARK 200  INTENSITY-INTEGRATION SOFTWARE : HKL-2000                           
REMARK 200  DATA SCALING SOFTWARE          : SCALEPACK                          
REMARK 200                                                                      
REMARK 200  NUMBER OF UNIQUE REFLECTIONS   : 42788                              
REMARK 200  RESOLUTION RANGE HIGH      (A) : 2.900                              
REMARK 200  RESOLUTION RANGE LOW       (A) : 50.000                             
REMARK 200  REJECTION CRITERIA  (SIGMA(I)) : NULL                               
REMARK 200                                                                      
REMARK 200 OVERALL.                                                             
REMARK 200  COMPLETENESS FOR RANGE     (%) : 84.7                               
REMARK 200  DATA REDUNDANCY                : 6.000                              
REMARK 200  R MERGE                    (I) : NULL                               
REMARK 200  R SYM                      (I) : NULL                               
REMARK 200  <I/SIGMA(I)> FOR THE DATA SET  : 11.0080                            
REMARK 200                                                                      
REMARK 200 IN THE HIGHEST RESOLUTION SHELL.                                     
REMARK 200  HIGHEST RESOLUTION SHELL, RANGE HIGH (A) : 2.90                     
REMARK 200  HIGHEST RESOLUTION SHELL, RANGE LOW  (A) : 2.95                     
REMARK 200  COMPLETENESS FOR SHELL     (%) : 100.0                              
REMARK 200  DATA REDUNDANCY IN SHELL       : 7.10                               
REMARK 200  R MERGE FOR SHELL          (I) : 0.35200                            
REMARK 200  R SYM FOR SHELL            (I) : NULL                               
REMARK 200  <I/SIGMA(I)> FOR SHELL         : 0.327                              
REMARK 200                                                                      
REMARK 200 DIFFRACTION PROTOCOL: SINGLE WAVELENGTH                              
REMARK 200 METHOD USED TO DETERMINE THE STRUCTURE: MOLECULAR REPLACEMENT        
REMARK 200 SOFTWARE USED: PHASER                                                
REMARK 200 STARTING MODEL: 3U3I                                                 
REMARK 200                                                                      
REMARK 200 REMARK: NULL                                                         
REMARK 280                                                                      
REMARK 280 CRYSTAL                                                              
REMARK 280 SOLVENT CONTENT, VS   (%): 51.35                                     
REMARK 280 MATTHEWS COEFFICIENT, VM (ANGSTROMS**3/DA): 2.53                     
REMARK 280                                                                      
REMARK 280 CRYSTALLIZATION CONDITIONS: 200MM POTASSIUM CITRATE TRIBASIC         
REMARK 280  MONOHYDRATE (PH 8.0), 5MM MANGANESE CHLORIDE,14% (WT/VOL) PEG       
REMARK 280  3350, VAPOR DIFFUSION, HANGING DROP, TEMPERATURE 289K               
REMARK 290                                                                      
REMARK 290 CRYSTALLOGRAPHIC SYMMETRY                                            
REMARK 290 SYMMETRY OPERATORS FOR SPACE GROUP: P 21 21 21                       
REMARK 290                                                                      
REMARK 290      SYMOP   SYMMETRY                                                
REMARK 290     NNNMMM   OPERATOR                                                
REMARK 290       1555   X,Y,Z                                                   
REMARK 290       2555   -X+1/2,-Y,Z+1/2                                         
REMARK 290       3555   -X,Y+1/2,-Z+1/2                                         
REMARK 290       4555   X+1/2,-Y+1/2,-Z                                         
REMARK 290                                                                      
REMARK 290     WHERE NNN -> OPERATOR NUMBER                                     
REMARK 290           MMM -> TRANSLATION VECTOR                                  
REMARK 290                                                                      
REMARK 290 CRYSTALLOGRAPHIC SYMMETRY TRANSFORMATIONS                            
REMARK 290 THE FOLLOWING TRANSFORMATIONS OPERATE ON THE ATOM/HETATM             
REMARK 290 RECORDS IN THIS ENTRY TO PRODUCE CRYSTALLOGRAPHICALLY                
REMARK 290 RELATED MOLECULES.                                                   
REMARK 290   SMTRY1   1  1.000000  0.000000  0.000000        0.00000            
REMARK 290   SMTRY2   1  0.000000  1.000000  0.000000        0.00000            
REMARK 290   SMTRY3   1  0.000000  0.000000  1.000000        0.00000            
REMARK 290   SMTRY1   2 -1.000000  0.000000  0.000000       33.70200            
REMARK 290   SMTRY2   2  0.000000 -1.000000  0.000000        0.00000            
REMARK 290   SMTRY3   2  0.000000  0.000000  1.000000      226.83450            
REMARK 290   SMTRY1   3 -1.000000  0.000000  0.000000        0.00000            
REMARK 290   SMTRY2   3  0.000000  1.000000  0.000000       36.08500            
REMARK 290   SMTRY3   3  0.000000  0.000000 -1.000000      226.83450            
REMARK 290   SMTRY1   4  1.000000  0.000000  0.000000       33.70200            
REMARK 290   SMTRY2   4  0.000000 -1.000000  0.000000       36.08500            
REMARK 290   SMTRY3   4  0.000000  0.000000 -1.000000        0.00000            
REMARK 290                                                                      
REMARK 290 REMARK: NULL                                                         
REMARK 300                                                                      
REMARK 300 BIOMOLECULE: 1, 2, 3, 4                                              
REMARK 300 SEE REMARK 350 FOR THE AUTHOR PROVIDED AND/OR PROGRAM                
REMARK 300 GENERATED ASSEMBLY INFORMATION FOR THE STRUCTURE IN                  
REMARK 300 THIS ENTRY. THE REMARK MAY ALSO PROVIDE INFORMATION ON               
REMARK 300 BURIED SURFACE AREA.                                                 
REMARK 350                                                                      
REMARK 350 COORDINATES FOR A COMPLETE MULTIMER REPRESENTING THE KNOWN           
REMARK 350 BIOLOGICALLY SIGNIFICANT OLIGOMERIZATION STATE OF THE                
REMARK 350 MOLECULE CAN BE GENERATED BY APPLYING BIOMT TRANSFORMATIONS          
REMARK 350 GIVEN BELOW.  BOTH NON-CRYSTALLOGRAPHIC AND                          
REMARK 350 CRYSTALLOGRAPHIC OPERATIONS ARE GIVEN.                               
REMARK 350                                                                      
REMARK 350 BIOMOLECULE: 1                                                       
REMARK 350 AUTHOR DETERMINED BIOLOGICAL UNIT: MONOMERIC                         
REMARK 350 APPLY THE FOLLOWING TO CHAINS: A                                     
REMARK 350   BIOMT1   1  1.000000  0.000000  0.000000        0.00000            
REMARK 350   BIOMT2   1  0.000000  1.000000  0.000000        0.00000            
REMARK 350   BIOMT3   1  0.000000  0.000000  1.000000        0.00000            
REMARK 350                                                                      
REMARK 350 BIOMOLECULE: 2                                                       
REMARK 350 AUTHOR DETERMINED BIOLOGICAL UNIT: MONOMERIC                         
REMARK 350 APPLY THE FOLLOWING TO CHAINS: B                                     
REMARK 350   BIOMT1   1  1.000000  0.000000  0.000000        0.00000            
REMARK 350   BIOMT2   1  0.000000  1.000000  0.000000        0.00000            
REMARK 350   BIOMT3   1  0.000000  0.000000  1.000000        0.00000            
REMARK 350                                                                      
REMARK 350 BIOMOLECULE: 3                                                       
REMARK 350 AUTHOR DETERMINED BIOLOGICAL UNIT: MONOMERIC                         
REMARK 350 APPLY THE FOLLOWING TO CHAINS: C                                     
REMARK 350   BIOMT1   1  1.000000  0.000000  0.000000        0.00000            
REMARK 350   BIOMT2   1  0.000000  1.000000  0.000000        0.00000            
REMARK 350   BIOMT3   1  0.000000  0.000000  1.000000        0.00000            
REMARK 350                                                                      
REMARK 350 BIOMOLECULE: 4                                                       
REMARK 350 AUTHOR DETERMINED BIOLOGICAL UNIT: MONOMERIC                         
REMARK 350 APPLY THE FOLLOWING TO CHAINS: D                                     
REMARK 350   BIOMT1   1  1.000000  0.000000  0.000000        0.00000            
REMARK 350   BIOMT2   1  0.000000  1.000000  0.000000        0.00000            
REMARK 350   BIOMT3   1  0.000000  0.000000  1.000000        0.00000            
REMARK 465                                                                      
REMARK 465 MISSING RESIDUES                                                     
REMARK 465 THE FOLLOWING RESIDUES WERE NOT LOCATED IN THE                       
REMARK 465 EXPERIMENT. (M=MODEL NUMBER; RES=RESIDUE NAME; C=CHAIN               
REMARK 465 IDENTIFIER; SSSEQ=SEQUENCE NUMBER; I=INSERTION CODE.)                
REMARK 465                                                                      
REMARK 465   M RES C SSSEQI                                                     
REMARK 465     LEU A    -2                                                      
REMARK 465     GLY A    -1                                                      
REMARK 465     ASN A   184                                                      
REMARK 465     GLY A   185                                                      
REMARK 465     GLY A   186                                                      
REMARK 465     SER A   187                                                      
REMARK 465     ASP A   188                                                      
REMARK 465     ASP A   189                                                      
REMARK 465     ALA A   190                                                      
REMARK 465     PRO A   191                                                      
REMARK 465     LYS A   192                                                      
REMARK 465     ARG A   193                                                      
REMARK 465     GLY A   194                                                      
REMARK 465     PRO A   195                                                      
REMARK 465     VAL A   196                                                      
REMARK 465     ILE A   485                                                      
REMARK 465     LEU B    -2                                                      
REMARK 465     GLY B    -1                                                      
REMARK 465     GLY B   185                                                      
REMARK 465     GLY B   186                                                      
REMARK 465     SER B   187                                                      
REMARK 465     ASP B   188                                                      
REMARK 465     ASP B   189                                                      
REMARK 465     ALA B   190                                                      
REMARK 465     PRO B   191                                                      
REMARK 465     LYS B   192                                                      
REMARK 465     ARG B   193                                                      
REMARK 465     GLY B   194                                                      
REMARK 465     PRO B   195                                                      
REMARK 465     VAL B   196                                                      
REMARK 465     GLY B   197                                                      
REMARK 465     LEU C    -2                                                      
REMARK 465     GLY C    -1                                                      
REMARK 465     GLY C   185                                                      
REMARK 465     GLY C   186                                                      
REMARK 465     SER C   187                                                      
REMARK 465     ASP C   188                                                      
REMARK 465     ASP C   189                                                      
REMARK 465     ALA C   190                                                      
REMARK 465     PRO C   191                                                      
REMARK 465     LYS C   192                                                      
REMARK 465     ARG C   193                                                      
REMARK 465     GLY C   194                                                      
REMARK 465     PRO C   195                                                      
REMARK 465     ILE C   485                                                      
REMARK 465     LEU D    -2                                                      
REMARK 465     GLY D    -1                                                      
REMARK 465     ASN D   184                                                      
REMARK 465     GLY D   185                                                      
REMARK 465     GLY D   186                                                      
REMARK 465     SER D   187                                                      
REMARK 465     ASP D   188                                                      
REMARK 465     ASP D   189                                                      
REMARK 465     ALA D   190                                                      
REMARK 465     PRO D   191                                                      
REMARK 465     LYS D   192                                                      
REMARK 465     ARG D   193                                                      
REMARK 465     GLY D   194                                                      
REMARK 465     PRO D   195                                                      
REMARK 465     VAL D   196                                                      
REMARK 465     GLY D   197                                                      
REMARK 465     LYS D   422                                                      
REMARK 465     THR D   423                                                      
REMARK 465     GLU D   424                                                      
REMARK 465     ASN D   483                                                      
REMARK 465     ILE D   484                                                      
REMARK 465     ILE D   485                                                      
REMARK 470                                                                      
REMARK 470 MISSING ATOM                                                         
REMARK 470 THE FOLLOWING RESIDUES HAVE MISSING ATOMS (M=MODEL NUMBER;           
REMARK 470 RES=RESIDUE NAME; C=CHAIN IDENTIFIER; SSEQ=SEQUENCE NUMBER;          
REMARK 470 I=INSERTION CODE):                                                   
REMARK 470   M RES CSSEQI  ATOMS                                                
REMARK 470     GLU C  58    CG   CD   OE1  OE2                                  
REMARK 470     LYS C 254    CG   CD   CE   NZ                                   
REMARK 470     LYS D 228    CG   CD   CE   NZ                                   
REMARK 500                                                                      
REMARK 500 GEOMETRY AND STEREOCHEMISTRY                                         
REMARK 500 SUBTOPIC: CLOSE CONTACTS IN SAME ASYMMETRIC UNIT                     
REMARK 500                                                                      
REMARK 500 THE FOLLOWING ATOMS ARE IN CLOSE CONTACT.                            
REMARK 500                                                                      
REMARK 500  ATM1  RES C  SSEQI   ATM2  RES C  SSEQI           DISTANCE          
REMARK 500   O    LYS B     4     O    HOH B   516              2.19            
REMARK 500                                                                      
REMARK 500 REMARK: NULL                                                         
REMARK 500                                                                      
REMARK 500 GEOMETRY AND STEREOCHEMISTRY                                         
REMARK 500 SUBTOPIC: TORSION ANGLES                                             
REMARK 500                                                                      
REMARK 500 TORSION ANGLES OUTSIDE THE EXPECTED RAMACHANDRAN REGIONS:            
REMARK 500 (M=MODEL NUMBER; RES=RESIDUE NAME; C=CHAIN IDENTIFIER;               
REMARK 500 SSEQ=SEQUENCE NUMBER; I=INSERTION CODE).                             
REMARK 500                                                                      
REMARK 500 STANDARD TABLE:                                                      
REMARK 500 FORMAT:(10X,I3,1X,A3,1X,A1,I4,A1,4X,F7.2,3X,F7.2)                    
REMARK 500                                                                      
REMARK 500 EXPECTED VALUES: GJ KLEYWEGT AND TA JONES (1996). PHI/PSI-           
REMARK 500 CHOLOGY: RAMACHANDRAN REVISITED. STRUCTURE 4, 1395 - 1400            
REMARK 500                                                                      
REMARK 500  M RES CSSEQI        PSI       PHI                                   
REMARK 500    LYS A  29      -70.72    -53.69                                   
REMARK 500    VAL A 105      -57.54   -120.96                                   
REMARK 500    THR A 117      -59.98   -128.01                                   
REMARK 500    ARG A 198      -63.44   -124.71                                   
REMARK 500    SER A 209      -77.20   -121.82                                   
REMARK 500    ASN A 298      -17.69     74.08                                   
REMARK 500    ALA A 302      -65.39   -101.14                                   
REMARK 500    ASP A 368     -177.68    -69.82                                   
REMARK 500    ASN A 427       68.15     36.93                                   
REMARK 500    ASN B 298      -15.96     78.66                                   
REMARK 500    ASN B 427       70.27     45.24                                   
REMARK 500    SER B 467      142.55   -174.40                                   
REMARK 500    VAL C 105      -60.75   -109.00                                   
REMARK 500    THR C 117      -60.48   -108.53                                   
REMARK 500    LYS C 152      172.31    176.40                                   
REMARK 500    ASN C 267       -4.69     63.28                                   
REMARK 500    ASN C 298      -13.64     70.63                                   
REMARK 500    ASN C 427       58.58     34.64                                   
REMARK 500    ASN C 483      -81.31   -108.65                                   
REMARK 500    LYS D  25       70.15     58.59                                   
REMARK 500    ALA D  38      -66.02   -106.91                                   
REMARK 500    LEU D 244      -63.86    -99.55                                   
REMARK 500    GLU D 266       19.49     56.87                                   
REMARK 500    ASN D 298      -15.58     74.45                                   
REMARK 500    ASN D 427       72.29     45.46                                   
REMARK 500    SER D 467      140.74   -174.28                                   
REMARK 500                                                                      
REMARK 500 REMARK: NULL                                                         
REMARK 500                                                                      
REMARK 500 GEOMETRY AND STEREOCHEMISTRY                                         
REMARK 500 SUBTOPIC: NON-CIS, NON-TRANS                                         
REMARK 500                                                                      
REMARK 500 THE FOLLOWING PEPTIDE BONDS DEVIATE SIGNIFICANTLY FROM BOTH          
REMARK 500 CIS AND TRANS CONFORMATION.  CIS BONDS, IF ANY, ARE LISTED           
REMARK 500 ON CISPEP RECORDS.  TRANS IS DEFINED AS 180 +/- 30 AND               
REMARK 500 CIS IS DEFINED AS 0 +/- 30 DEGREES.                                  
REMARK 500                                 MODEL     OMEGA                      
REMARK 500 ASN A  369     ASP A  370                   31.08                    
REMARK 500 GLU D  266     ASN D  267                  142.86                    
REMARK 500                                                                      
REMARK 500 REMARK: NULL                                                         
REMARK 900                                                                      
REMARK 900 RELATED ENTRIES                                                      
REMARK 900 RELATED ID: 4XZ8   RELATED DB: PDB                                   
REMARK 900 RELATED ID: 4XZA   RELATED DB: PDB                                   
REMARK 900 RELATED ID: 4XZC   RELATED DB: PDB                                   
DBREF  4XZE A    1   485  UNP    M4PWE6   M4PWE6_9VIRU     1    485             
DBREF  4XZE B    1   485  UNP    M4PWE6   M4PWE6_9VIRU     1    485             
DBREF  4XZE C    1   485  UNP    M4PWE6   M4PWE6_9VIRU     1    485             
DBREF  4XZE D    1   485  UNP    M4PWE6   M4PWE6_9VIRU     1    485             
SEQADV 4XZE LEU A   -2  UNP  M4PWE6              EXPRESSION TAG                 
SEQADV 4XZE GLY A   -1  UNP  M4PWE6              EXPRESSION TAG                 
SEQADV 4XZE SER A    0  UNP  M4PWE6              EXPRESSION TAG                 
SEQADV 4XZE LEU B   -2  UNP  M4PWE6              EXPRESSION TAG                 
SEQADV 4XZE GLY B   -1  UNP  M4PWE6              EXPRESSION TAG                 
SEQADV 4XZE SER B    0  UNP  M4PWE6              EXPRESSION TAG                 
SEQADV 4XZE LEU C   -2  UNP  M4PWE6              EXPRESSION TAG                 
SEQADV 4XZE GLY C   -1  UNP  M4PWE6              EXPRESSION TAG                 
SEQADV 4XZE SER C    0  UNP  M4PWE6              EXPRESSION TAG                 
SEQADV 4XZE LEU D   -2  UNP  M4PWE6              EXPRESSION TAG                 
SEQADV 4XZE GLY D   -1  UNP  M4PWE6              EXPRESSION TAG                 
SEQADV 4XZE SER D    0  UNP  M4PWE6              EXPRESSION TAG                 
SEQRES   1 A  488  LEU GLY SER MET GLU ASN LYS ILE VAL ALA SER THR LYS          
SEQRES   2 A  488  GLU GLU PHE ASN THR TRP TYR LYS GLN PHE ALA GLU LYS          
SEQRES   3 A  488  HIS LYS LEU ASN ASN LYS TYR THR GLU SER ALA SER PHE          
SEQRES   4 A  488  CYS ALA GLU ILE PRO GLN LEU ASP THR TYR LYS TYR LYS          
SEQRES   5 A  488  MET GLU LEU ALA SER THR ASP ASN GLU ARG ASP ALA ILE          
SEQRES   6 A  488  TYR SER SER ALA LEU ILE GLU ALA THR ARG PHE CYS ALA          
SEQRES   7 A  488  PRO ILE MET GLU CYS ALA TRP ALA SER CYS THR GLY THR          
SEQRES   8 A  488  VAL LYS ARG GLY LEU GLU TRP PHE ASP LYS ASN LYS ASP          
SEQRES   9 A  488  SER ASP THR VAL LYS VAL TRP ASP ALA ASN TYR GLN LYS          
SEQRES  10 A  488  LEU ARG THR GLU THR PRO PRO ALA GLU ALA LEU LEU ALA          
SEQRES  11 A  488  TYR GLN LYS ALA ALA LEU ASN TRP ARG LYS ASP VAL GLY          
SEQRES  12 A  488  PHE SER ILE GLY GLU TYR THR SER ILE LEU LYS LYS ALA          
SEQRES  13 A  488  VAL ALA ALA GLU TYR LYS VAL PRO GLY THR VAL ILE ASN          
SEQRES  14 A  488  ASN ILE LYS GLU MET LEU SER ASP MET ILE ARG ARG ARG          
SEQRES  15 A  488  ASN ARG ILE ILE ASN GLY GLY SER ASP ASP ALA PRO LYS          
SEQRES  16 A  488  ARG GLY PRO VAL GLY ARG GLU HIS LEU ASP TRP CYS ARG          
SEQRES  17 A  488  GLU PHE ALA SER GLY LYS PHE LEU ASN ALA PHE ASN PRO          
SEQRES  18 A  488  PRO TRP GLY GLU ILE ASN LYS ALA GLY LYS SER GLY TYR          
SEQRES  19 A  488  PRO LEU LEU ALA THR GLY LEU ALA LYS LEU VAL GLU LEU          
SEQRES  20 A  488  GLU GLY LYS ASP VAL MET ASP LYS ALA LYS ALA SER ILE          
SEQRES  21 A  488  ALA GLN LEU GLU GLY TRP VAL LYS GLU ASN LYS ASP GLN          
SEQRES  22 A  488  VAL ASP GLN ASP LYS ALA GLU ASP LEU LEU LYS GLY VAL          
SEQRES  23 A  488  ARG GLU SER TYR LYS THR ALA LEU ALA LEU ALA LYS GLN          
SEQRES  24 A  488  SER ASN ALA PHE ARG ALA GLN GLY ALA GLN ILE ASP THR          
SEQRES  25 A  488  VAL PHE SER SER TYR TYR TRP LEU TRP LYS ALA GLY VAL          
SEQRES  26 A  488  THR PRO VAL THR PHE PRO SER VAL SER GLN PHE LEU PHE          
SEQRES  27 A  488  GLU LEU GLY LYS ASN PRO LYS GLY GLN LYS LYS MET GLN          
SEQRES  28 A  488  LYS ALA LEU ILE ASN THR PRO LEU LYS TRP GLY LYS ARG          
SEQRES  29 A  488  LEU ILE GLU LEU PHE ALA ASP ASN ASP PHE THR GLU ASN          
SEQRES  30 A  488  ARG ILE TYR MET HIS PRO CYS VAL LEU THR SER GLY ARG          
SEQRES  31 A  488  MET SER GLU LEU GLY ILE SER PHE GLY ALA VAL PRO VAL          
SEQRES  32 A  488  THR SER PRO ASP ASP ALA ALA GLN GLY SER GLY HIS THR          
SEQRES  33 A  488  LYS ALA VAL LEU ASN TYR LYS THR LYS THR GLU VAL GLY          
SEQRES  34 A  488  ASN PRO CYS ALA CYS ILE ILE SER SER LEU PHE GLU ILE          
SEQRES  35 A  488  GLN LYS ALA GLY TYR ASP ILE GLU SER MET ASP ILE VAL          
SEQRES  36 A  488  ALA SER GLU HIS LEU LEU HIS GLN SER LEU VAL GLY LYS          
SEQRES  37 A  488  ARG SER PRO PHE GLN ASN ALA TYR LEU ILE LYS GLY ASN          
SEQRES  38 A  488  ALA THR ASN ILE ASN ILE ILE                                  
SEQRES   1 B  488  LEU GLY SER MET GLU ASN LYS ILE VAL ALA SER THR LYS          
SEQRES   2 B  488  GLU GLU PHE ASN THR TRP TYR LYS GLN PHE ALA GLU LYS          
SEQRES   3 B  488  HIS LYS LEU ASN ASN LYS TYR THR GLU SER ALA SER PHE          
SEQRES   4 B  488  CYS ALA GLU ILE PRO GLN LEU ASP THR TYR LYS TYR LYS          
SEQRES   5 B  488  MET GLU LEU ALA SER THR ASP ASN GLU ARG ASP ALA ILE          
SEQRES   6 B  488  TYR SER SER ALA LEU ILE GLU ALA THR ARG PHE CYS ALA          
SEQRES   7 B  488  PRO ILE MET GLU CYS ALA TRP ALA SER CYS THR GLY THR          
SEQRES   8 B  488  VAL LYS ARG GLY LEU GLU TRP PHE ASP LYS ASN LYS ASP          
SEQRES   9 B  488  SER ASP THR VAL LYS VAL TRP ASP ALA ASN TYR GLN LYS          
SEQRES  10 B  488  LEU ARG THR GLU THR PRO PRO ALA GLU ALA LEU LEU ALA          
SEQRES  11 B  488  TYR GLN LYS ALA ALA LEU ASN TRP ARG LYS ASP VAL GLY          
SEQRES  12 B  488  PHE SER ILE GLY GLU TYR THR SER ILE LEU LYS LYS ALA          
SEQRES  13 B  488  VAL ALA ALA GLU TYR LYS VAL PRO GLY THR VAL ILE ASN          
SEQRES  14 B  488  ASN ILE LYS GLU MET LEU SER ASP MET ILE ARG ARG ARG          
SEQRES  15 B  488  ASN ARG ILE ILE ASN GLY GLY SER ASP ASP ALA PRO LYS          
SEQRES  16 B  488  ARG GLY PRO VAL GLY ARG GLU HIS LEU ASP TRP CYS ARG          
SEQRES  17 B  488  GLU PHE ALA SER GLY LYS PHE LEU ASN ALA PHE ASN PRO          
SEQRES  18 B  488  PRO TRP GLY GLU ILE ASN LYS ALA GLY LYS SER GLY TYR          
SEQRES  19 B  488  PRO LEU LEU ALA THR GLY LEU ALA LYS LEU VAL GLU LEU          
SEQRES  20 B  488  GLU GLY LYS ASP VAL MET ASP LYS ALA LYS ALA SER ILE          
SEQRES  21 B  488  ALA GLN LEU GLU GLY TRP VAL LYS GLU ASN LYS ASP GLN          
SEQRES  22 B  488  VAL ASP GLN ASP LYS ALA GLU ASP LEU LEU LYS GLY VAL          
SEQRES  23 B  488  ARG GLU SER TYR LYS THR ALA LEU ALA LEU ALA LYS GLN          
SEQRES  24 B  488  SER ASN ALA PHE ARG ALA GLN GLY ALA GLN ILE ASP THR          
SEQRES  25 B  488  VAL PHE SER SER TYR TYR TRP LEU TRP LYS ALA GLY VAL          
SEQRES  26 B  488  THR PRO VAL THR PHE PRO SER VAL SER GLN PHE LEU PHE          
SEQRES  27 B  488  GLU LEU GLY LYS ASN PRO LYS GLY GLN LYS LYS MET GLN          
SEQRES  28 B  488  LYS ALA LEU ILE ASN THR PRO LEU LYS TRP GLY LYS ARG          
SEQRES  29 B  488  LEU ILE GLU LEU PHE ALA ASP ASN ASP PHE THR GLU ASN          
SEQRES  30 B  488  ARG ILE TYR MET HIS PRO CYS VAL LEU THR SER GLY ARG          
SEQRES  31 B  488  MET SER GLU LEU GLY ILE SER PHE GLY ALA VAL PRO VAL          
SEQRES  32 B  488  THR SER PRO ASP ASP ALA ALA GLN GLY SER GLY HIS THR          
SEQRES  33 B  488  LYS ALA VAL LEU ASN TYR LYS THR LYS THR GLU VAL GLY          
SEQRES  34 B  488  ASN PRO CYS ALA CYS ILE ILE SER SER LEU PHE GLU ILE          
SEQRES  35 B  488  GLN LYS ALA GLY TYR ASP ILE GLU SER MET ASP ILE VAL          
SEQRES  36 B  488  ALA SER GLU HIS LEU LEU HIS GLN SER LEU VAL GLY LYS          
SEQRES  37 B  488  ARG SER PRO PHE GLN ASN ALA TYR LEU ILE LYS GLY ASN          
SEQRES  38 B  488  ALA THR ASN ILE ASN ILE ILE                                  
SEQRES   1 C  488  LEU GLY SER MET GLU ASN LYS ILE VAL ALA SER THR LYS          
SEQRES   2 C  488  GLU GLU PHE ASN THR TRP TYR LYS GLN PHE ALA GLU LYS          
SEQRES   3 C  488  HIS LYS LEU ASN ASN LYS TYR THR GLU SER ALA SER PHE          
SEQRES   4 C  488  CYS ALA GLU ILE PRO GLN LEU ASP THR TYR LYS TYR LYS          
SEQRES   5 C  488  MET GLU LEU ALA SER THR ASP ASN GLU ARG ASP ALA ILE          
SEQRES   6 C  488  TYR SER SER ALA LEU ILE GLU ALA THR ARG PHE CYS ALA          
SEQRES   7 C  488  PRO ILE MET GLU CYS ALA TRP ALA SER CYS THR GLY THR          
SEQRES   8 C  488  VAL LYS ARG GLY LEU GLU TRP PHE ASP LYS ASN LYS ASP          
SEQRES   9 C  488  SER ASP THR VAL LYS VAL TRP ASP ALA ASN TYR GLN LYS          
SEQRES  10 C  488  LEU ARG THR GLU THR PRO PRO ALA GLU ALA LEU LEU ALA          
SEQRES  11 C  488  TYR GLN LYS ALA ALA LEU ASN TRP ARG LYS ASP VAL GLY          
SEQRES  12 C  488  PHE SER ILE GLY GLU TYR THR SER ILE LEU LYS LYS ALA          
SEQRES  13 C  488  VAL ALA ALA GLU TYR LYS VAL PRO GLY THR VAL ILE ASN          
SEQRES  14 C  488  ASN ILE LYS GLU MET LEU SER ASP MET ILE ARG ARG ARG          
SEQRES  15 C  488  ASN ARG ILE ILE ASN GLY GLY SER ASP ASP ALA PRO LYS          
SEQRES  16 C  488  ARG GLY PRO VAL GLY ARG GLU HIS LEU ASP TRP CYS ARG          
SEQRES  17 C  488  GLU PHE ALA SER GLY LYS PHE LEU ASN ALA PHE ASN PRO          
SEQRES  18 C  488  PRO TRP GLY GLU ILE ASN LYS ALA GLY LYS SER GLY TYR          
SEQRES  19 C  488  PRO LEU LEU ALA THR GLY LEU ALA LYS LEU VAL GLU LEU          
SEQRES  20 C  488  GLU GLY LYS ASP VAL MET ASP LYS ALA LYS ALA SER ILE          
SEQRES  21 C  488  ALA GLN LEU GLU GLY TRP VAL LYS GLU ASN LYS ASP GLN          
SEQRES  22 C  488  VAL ASP GLN ASP LYS ALA GLU ASP LEU LEU LYS GLY VAL          
SEQRES  23 C  488  ARG GLU SER TYR LYS THR ALA LEU ALA LEU ALA LYS GLN          
SEQRES  24 C  488  SER ASN ALA PHE ARG ALA GLN GLY ALA GLN ILE ASP THR          
SEQRES  25 C  488  VAL PHE SER SER TYR TYR TRP LEU TRP LYS ALA GLY VAL          
SEQRES  26 C  488  THR PRO VAL THR PHE PRO SER VAL SER GLN PHE LEU PHE          
SEQRES  27 C  488  GLU LEU GLY LYS ASN PRO LYS GLY GLN LYS LYS MET GLN          
SEQRES  28 C  488  LYS ALA LEU ILE ASN THR PRO LEU LYS TRP GLY LYS ARG          
SEQRES  29 C  488  LEU ILE GLU LEU PHE ALA ASP ASN ASP PHE THR GLU ASN          
SEQRES  30 C  488  ARG ILE TYR MET HIS PRO CYS VAL LEU THR SER GLY ARG          
SEQRES  31 C  488  MET SER GLU LEU GLY ILE SER PHE GLY ALA VAL PRO VAL          
SEQRES  32 C  488  THR SER PRO ASP ASP ALA ALA GLN GLY SER GLY HIS THR          
SEQRES  33 C  488  LYS ALA VAL LEU ASN TYR LYS THR LYS THR GLU VAL GLY          
SEQRES  34 C  488  ASN PRO CYS ALA CYS ILE ILE SER SER LEU PHE GLU ILE          
SEQRES  35 C  488  GLN LYS ALA GLY TYR ASP ILE GLU SER MET ASP ILE VAL          
SEQRES  36 C  488  ALA SER GLU HIS LEU LEU HIS GLN SER LEU VAL GLY LYS          
SEQRES  37 C  488  ARG SER PRO PHE GLN ASN ALA TYR LEU ILE LYS GLY ASN          
SEQRES  38 C  488  ALA THR ASN ILE ASN ILE ILE                                  
SEQRES   1 D  488  LEU GLY SER MET GLU ASN LYS ILE VAL ALA SER THR LYS          
SEQRES   2 D  488  GLU GLU PHE ASN THR TRP TYR LYS GLN PHE ALA GLU LYS          
SEQRES   3 D  488  HIS LYS LEU ASN ASN LYS TYR THR GLU SER ALA SER PHE          
SEQRES   4 D  488  CYS ALA GLU ILE PRO GLN LEU ASP THR TYR LYS TYR LYS          
SEQRES   5 D  488  MET GLU LEU ALA SER THR ASP ASN GLU ARG ASP ALA ILE          
SEQRES   6 D  488  TYR SER SER ALA LEU ILE GLU ALA THR ARG PHE CYS ALA          
SEQRES   7 D  488  PRO ILE MET GLU CYS ALA TRP ALA SER CYS THR GLY THR          
SEQRES   8 D  488  VAL LYS ARG GLY LEU GLU TRP PHE ASP LYS ASN LYS ASP          
SEQRES   9 D  488  SER ASP THR VAL LYS VAL TRP ASP ALA ASN TYR GLN LYS          
SEQRES  10 D  488  LEU ARG THR GLU THR PRO PRO ALA GLU ALA LEU LEU ALA          
SEQRES  11 D  488  TYR GLN LYS ALA ALA LEU ASN TRP ARG LYS ASP VAL GLY          
SEQRES  12 D  488  PHE SER ILE GLY GLU TYR THR SER ILE LEU LYS LYS ALA          
SEQRES  13 D  488  VAL ALA ALA GLU TYR LYS VAL PRO GLY THR VAL ILE ASN          
SEQRES  14 D  488  ASN ILE LYS GLU MET LEU SER ASP MET ILE ARG ARG ARG          
SEQRES  15 D  488  ASN ARG ILE ILE ASN GLY GLY SER ASP ASP ALA PRO LYS          
SEQRES  16 D  488  ARG GLY PRO VAL GLY ARG GLU HIS LEU ASP TRP CYS ARG          
SEQRES  17 D  488  GLU PHE ALA SER GLY LYS PHE LEU ASN ALA PHE ASN PRO          
SEQRES  18 D  488  PRO TRP GLY GLU ILE ASN LYS ALA GLY LYS SER GLY TYR          
SEQRES  19 D  488  PRO LEU LEU ALA THR GLY LEU ALA LYS LEU VAL GLU LEU          
SEQRES  20 D  488  GLU GLY LYS ASP VAL MET ASP LYS ALA LYS ALA SER ILE          
SEQRES  21 D  488  ALA GLN LEU GLU GLY TRP VAL LYS GLU ASN LYS ASP GLN          
SEQRES  22 D  488  VAL ASP GLN ASP LYS ALA GLU ASP LEU LEU LYS GLY VAL          
SEQRES  23 D  488  ARG GLU SER TYR LYS THR ALA LEU ALA LEU ALA LYS GLN          
SEQRES  24 D  488  SER ASN ALA PHE ARG ALA GLN GLY ALA GLN ILE ASP THR          
SEQRES  25 D  488  VAL PHE SER SER TYR TYR TRP LEU TRP LYS ALA GLY VAL          
SEQRES  26 D  488  THR PRO VAL THR PHE PRO SER VAL SER GLN PHE LEU PHE          
SEQRES  27 D  488  GLU LEU GLY LYS ASN PRO LYS GLY GLN LYS LYS MET GLN          
SEQRES  28 D  488  LYS ALA LEU ILE ASN THR PRO LEU LYS TRP GLY LYS ARG          
SEQRES  29 D  488  LEU ILE GLU LEU PHE ALA ASP ASN ASP PHE THR GLU ASN          
SEQRES  30 D  488  ARG ILE TYR MET HIS PRO CYS VAL LEU THR SER GLY ARG          
SEQRES  31 D  488  MET SER GLU LEU GLY ILE SER PHE GLY ALA VAL PRO VAL          
SEQRES  32 D  488  THR SER PRO ASP ASP ALA ALA GLN GLY SER GLY HIS THR          
SEQRES  33 D  488  LYS ALA VAL LEU ASN TYR LYS THR LYS THR GLU VAL GLY          
SEQRES  34 D  488  ASN PRO CYS ALA CYS ILE ILE SER SER LEU PHE GLU ILE          
SEQRES  35 D  488  GLN LYS ALA GLY TYR ASP ILE GLU SER MET ASP ILE VAL          
SEQRES  36 D  488  ALA SER GLU HIS LEU LEU HIS GLN SER LEU VAL GLY LYS          
SEQRES  37 D  488  ARG SER PRO PHE GLN ASN ALA TYR LEU ILE LYS GLY ASN          
SEQRES  38 D  488  ALA THR ASN ILE ASN ILE ILE                                  
FORMUL   5  HOH   *104(H2 O)                                                    
HELIX    1 AA1 THR A    9  LYS A   25  1                                  17    
HELIX    2 AA2 LEU A   43  ALA A   53  1                                  11    
HELIX    3 AA3 THR A   55  ARG A   72  1                                  18    
HELIX    4 AA4 PRO A   76  CYS A   85  1                                  10    
HELIX    5 AA5 CYS A   85  LYS A  100  1                                  16    
HELIX    6 AA6 VAL A  105  ALA A  110  1                                   6    
HELIX    7 AA7 ASN A  111  ARG A  116  1                                   6    
HELIX    8 AA8 PRO A  121  GLY A  140  1                                  20    
HELIX    9 AA9 VAL A  164  ILE A  183  1                                  20    
HELIX   10 AB1 ARG A  198  SER A  209  1                                  12    
HELIX   11 AB2 PHE A  212  ASN A  217  5                                   6    
HELIX   12 AB3 PRO A  232  GLY A  246  1                                  15    
HELIX   13 AB4 LYS A  247  ASN A  267  1                                  21    
HELIX   14 AB5 ASP A  272  GLN A  296  1                                  25    
HELIX   15 AB6 ALA A  299  GLY A  304  1                                   6    
HELIX   16 AB7 ASP A  308  ALA A  320  1                                  13    
HELIX   17 AB8 THR A  326  GLY A  338  1                                  13    
HELIX   18 AB9 GLY A  343  THR A  354  1                                  12    
HELIX   19 AC1 LYS A  357  GLU A  364  1                                   8    
HELIX   20 AC2 ASN A  374  MET A  378  5                                   5    
HELIX   21 AC3 ARG A  387  GLY A  396  1                                  10    
HELIX   22 AC4 SER A  402  GLY A  409  5                                   8    
HELIX   23 AC5 HIS A  412  TYR A  419  5                                   8    
HELIX   24 AC6 ASN A  427  TYR A  444  1                                  18    
HELIX   25 AC7 ASP A  445  MET A  449  5                                   5    
HELIX   26 AC8 VAL A  452  VAL A  463  1                                  12    
HELIX   27 AC9 ASN A  478  ILE A  482  5                                   5    
HELIX   28 AD1 THR B    9  LYS B   25  1                                  17    
HELIX   29 AD2 LEU B   43  ALA B   53  1                                  11    
HELIX   30 AD3 THR B   55  ARG B   72  1                                  18    
HELIX   31 AD4 PRO B   76  CYS B   85  1                                  10    
HELIX   32 AD5 CYS B   85  LYS B  100  1                                  16    
HELIX   33 AD6 SER B  102  ALA B  110  1                                   9    
HELIX   34 AD7 ASN B  111  ARG B  116  1                                   6    
HELIX   35 AD8 PRO B  121  GLY B  140  1                                  20    
HELIX   36 AD9 GLY B  144  SER B  148  5                                   5    
HELIX   37 AE1 VAL B  164  ASN B  184  1                                  21    
HELIX   38 AE2 GLU B  199  SER B  209  1                                  11    
HELIX   39 AE3 PHE B  212  ASN B  217  5                                   6    
HELIX   40 AE4 PRO B  232  GLY B  246  1                                  15    
HELIX   41 AE5 LYS B  247  ASN B  267  1                                  21    
HELIX   42 AE6 LYS B  268  VAL B  271  5                                   4    
HELIX   43 AE7 ASP B  274  GLN B  296  1                                  23    
HELIX   44 AE8 ALA B  299  GLY B  304  1                                   6    
HELIX   45 AE9 ASP B  308  ALA B  320  1                                  13    
HELIX   46 AF1 THR B  326  ASN B  340  1                                  15    
HELIX   47 AF2 GLY B  343  THR B  354  1                                  12    
HELIX   48 AF3 LYS B  357  LEU B  365  1                                   9    
HELIX   49 AF4 ASN B  374  MET B  378  5                                   5    
HELIX   50 AF5 ARG B  387  GLY B  396  1                                  10    
HELIX   51 AF6 SER B  402  GLY B  409  5                                   8    
HELIX   52 AF7 HIS B  412  TYR B  419  5                                   8    
HELIX   53 AF8 ASN B  427  TYR B  444  1                                  18    
HELIX   54 AF9 ASP B  445  MET B  449  5                                   5    
HELIX   55 AG1 VAL B  452  GLY B  464  1                                  13    
HELIX   56 AG2 ASN B  478  ILE B  482  5                                   5    
HELIX   57 AG3 THR C    9  HIS C   24  1                                  16    
HELIX   58 AG4 LEU C   43  ALA C   53  1                                  11    
HELIX   59 AG5 THR C   55  ARG C   72  1                                  18    
HELIX   60 AG6 PRO C   76  CYS C   85  1                                  10    
HELIX   61 AG7 CYS C   85  LYS C  100  1                                  16    
HELIX   62 AG8 SER C  102  ALA C  110  1                                   9    
HELIX   63 AG9 ASN C  111  ARG C  116  1                                   6    
HELIX   64 AH1 PRO C  121  VAL C  139  1                                  19    
HELIX   65 AH2 GLY C  144  SER C  148  5                                   5    
HELIX   66 AH3 VAL C  164  ILE C  182  1                                  19    
HELIX   67 AH4 ARG C  198  SER C  209  1                                  12    
HELIX   68 AH5 PHE C  212  ASN C  217  5                                   6    
HELIX   69 AH6 PRO C  232  GLY C  246  1                                  15    
HELIX   70 AH7 LYS C  247  GLU C  261  1                                  15    
HELIX   71 AH8 ASN C  267  VAL C  271  5                                   5    
HELIX   72 AH9 LYS C  275  GLN C  296  1                                  22    
HELIX   73 AI1 ALA C  299  GLY C  304  1                                   6    
HELIX   74 AI2 ASP C  308  ALA C  320  1                                  13    
HELIX   75 AI3 THR C  326  ASN C  340  1                                  15    
HELIX   76 AI4 GLY C  343  THR C  354  1                                  12    
HELIX   77 AI5 LYS C  357  LEU C  365  1                                   9    
HELIX   78 AI6 ASN C  374  MET C  378  5                                   5    
HELIX   79 AI7 THR C  384  GLY C  386  5                                   3    
HELIX   80 AI8 ARG C  387  GLY C  396  1                                  10    
HELIX   81 AI9 SER C  402  GLY C  409  5                                   8    
HELIX   82 AJ1 HIS C  412  TYR C  419  5                                   8    
HELIX   83 AJ2 ASN C  427  TYR C  444  1                                  18    
HELIX   84 AJ3 VAL C  452  VAL C  463  1                                  12    
HELIX   85 AJ4 ASN C  478  ILE C  482  5                                   5    
HELIX   86 AJ5 THR D    9  LYS D   25  1                                  17    
HELIX   87 AJ6 LEU D   43  ALA D   53  1                                  11    
HELIX   88 AJ7 THR D   55  ARG D   72  1                                  18    
HELIX   89 AJ8 PRO D   76  CYS D   85  1                                  10    
HELIX   90 AJ9 CYS D   85  LYS D  100  1                                  16    
HELIX   91 AK1 VAL D  105  ALA D  110  1                                   6    
HELIX   92 AK2 ASN D  111  ARG D  116  1                                   6    
HELIX   93 AK3 PRO D  121  VAL D  139  1                                  19    
HELIX   94 AK4 PRO D  161  ILE D  183  1                                  23    
HELIX   95 AK5 GLU D  199  SER D  209  1                                  11    
HELIX   96 AK6 PRO D  232  GLY D  246  1                                  15    
HELIX   97 AK7 LYS D  247  LYS D  265  1                                  19    
HELIX   98 AK8 ASN D  267  VAL D  271  5                                   5    
HELIX   99 AK9 ASP D  272  GLN D  296  1                                  25    
HELIX  100 AL1 ALA D  299  GLY D  304  1                                   6    
HELIX  101 AL2 ASP D  308  ALA D  320  1                                  13    
HELIX  102 AL3 THR D  326  ASN D  340  1                                  15    
HELIX  103 AL4 GLY D  343  THR D  354  1                                  12    
HELIX  104 AL5 LYS D  357  PHE D  366  1                                  10    
HELIX  105 AL6 ASN D  374  MET D  378  5                                   5    
HELIX  106 AL7 ARG D  387  GLY D  396  1                                  10    
HELIX  107 AL8 SER D  402  GLY D  409  5                                   8    
HELIX  108 AL9 HIS D  412  TYR D  419  5                                   8    
HELIX  109 AM1 ASN D  427  TYR D  444  1                                  18    
HELIX  110 AM2 VAL D  452  GLY D  464  1                                  13    
CISPEP   1 ASN B  369    ASP B  370          0        10.25                     
CISPEP   2 ILE B  484    ILE B  485          0         1.47                     
CISPEP   3 ASN C  369    ASP C  370          0        12.39                     
CISPEP   4 ASN D  369    ASP D  370          0        26.44                     
CRYST1   67.404   72.170  453.669  90.00  90.00  90.00 P 21 21 21   16          
ORIGX1      1.000000  0.000000  0.000000        0.00000                         
ORIGX2      0.000000  1.000000  0.000000        0.00000                         
ORIGX3      0.000000  0.000000  1.000000        0.00000                         
SCALE1      0.014836  0.000000  0.000000        0.00000                         
SCALE2      0.000000  0.013856  0.000000        0.00000                         
SCALE3      0.000000  0.000000  0.002204        0.00000                         
ATOM      1  N   SER A   0     -13.045   3.498 -84.793  1.00 79.91           N  
ATOM      2  CA  SER A   0     -11.748   3.171 -84.216  1.00 71.72           C  
ATOM      3  C   SER A   0     -11.785   3.355 -82.707  1.00 68.00           C  
ATOM      4  O   SER A   0     -12.679   4.018 -82.182  1.00 71.55           O  
ATOM      5  CB  SER A   0     -10.660   4.063 -84.816  1.00 69.02           C  
ATOM      6  OG  SER A   0      -9.368   3.561 -84.523  1.00 66.06           O  
ATOM      7  N   MET A   1     -10.814   2.772 -82.010  1.00 57.57           N  
ATOM      8  CA  MET A   1     -10.663   3.025 -80.583  1.00 54.46           C  
ATOM      9  C   MET A   1      -9.531   4.024 -80.388  1.00 50.34           C  
ATOM     10  O   MET A   1      -8.356   3.676 -80.479  1.00 67.34           O  
ATOM     11  CB  MET A   1     -10.335   1.725 -79.843  1.00 64.08           C  
ATOM     12  CG  MET A   1     -11.542   0.951 -79.344  1.00 46.75           C  
ATOM     13  SD  MET A   1     -12.503   1.931 -78.179  1.00 61.92           S  
ATOM     14  CE  MET A   1     -13.569   0.674 -77.469  1.00 50.91           C  
ATOM     15  N   GLU A   2      -9.890   5.262 -80.077  1.00 43.82           N  
ATOM     16  CA  GLU A   2      -8.906   6.328 -79.960  1.00 46.66           C  
ATOM     17  C   GLU A   2      -9.298   7.308 -78.864  1.00 41.69           C  
ATOM     18  O   GLU A   2     -10.454   7.352 -78.445  1.00 42.85           O  
ATOM     19  CB  GLU A   2      -8.738   7.052 -81.302  1.00 41.04           C  
ATOM     20  CG  GLU A   2      -7.683   6.425 -82.202  1.00 41.80           C  
ATOM     21  CD  GLU A   2      -7.813   6.844 -83.656  1.00 66.95           C  
ATOM     22  OE1 GLU A   2      -8.886   7.358 -84.036  1.00 77.46           O  
ATOM     23  OE2 GLU A   2      -6.842   6.655 -84.421  1.00 60.71           O  
ATOM     24  N   ASN A   3      -8.337   8.093 -78.396  1.00 33.28           N  
ATOM     25  CA  ASN A   3      -8.641   9.098 -77.398  1.00 31.21           C  
ATOM     26  C   ASN A   3      -8.981  10.392 -78.122  1.00 31.88           C  
ATOM     27  O   ASN A   3      -8.117  11.010 -78.746  1.00 28.53           O  
ATOM     28  CB  ASN A   3      -7.462   9.286 -76.434  1.00 30.66           C  
ATOM     29  CG  ASN A   3      -7.887   9.861 -75.086  1.00 35.47           C  
ATOM     30  OD1 ASN A   3      -8.779  10.708 -75.008  1.00 35.44           O  
ATOM     31  ND2 ASN A   3      -7.243   9.402 -74.018  1.00 31.68           N  
ATOM     32  N   LYS A   4     -10.252  10.782 -78.038  1.00 30.88           N  
ATOM     33  CA  LYS A   4     -10.763  11.961 -78.729  1.00 36.81           C  
ATOM     34  C   LYS A   4     -10.455  13.243 -77.972  1.00 40.55           C  
ATOM     35  O   LYS A   4     -10.557  14.337 -78.530  1.00 43.00           O  
ATOM     36  CB  LYS A   4     -12.274  11.856 -78.945  1.00 39.16           C  
ATOM     37  CG  LYS A   4     -12.722  10.652 -79.750  1.00 44.92           C  
ATOM     38  CD  LYS A   4     -12.114  10.637 -81.137  1.00 45.80           C  
ATOM     39  CE  LYS A   4     -12.581   9.419 -81.916  1.00 48.60           C  
ATOM     40  NZ  LYS A   4     -14.063   9.387 -82.051  1.00 40.00           N  
ATOM     41  N   ILE A   5     -10.066  13.116 -76.706  1.00 31.38           N  
ATOM     42  CA  ILE A   5      -9.742  14.297 -75.925  1.00 31.85           C  
ATOM     43  C   ILE A   5      -8.234  14.417 -75.943  1.00 30.41           C  
ATOM     44  O   ILE A   5      -7.532  13.715 -75.221  1.00 30.88           O  
ATOM     45  CB  ILE A   5     -10.196  14.119 -74.469  1.00 30.28           C  
ATOM     46  CG1 ILE A   5     -11.623  13.568 -74.421  1.00 19.17           C  
ATOM     47  CG2 ILE A   5     -10.068  15.424 -73.697  1.00 23.65           C  
ATOM     48  CD1 ILE A   5     -12.110  13.281 -73.025  1.00 27.04           C  
ATOM     49  N   VAL A   6      -7.738  15.348 -76.746  1.00 33.27           N  
ATOM     50  CA  VAL A   6      -6.317  15.388 -77.025  1.00 28.09           C  
ATOM     51  C   VAL A   6      -5.742  16.656 -76.461  1.00 31.38           C  
ATOM     52  O   VAL A   6      -5.896  17.731 -77.040  1.00 35.05           O  
ATOM     53  CB  VAL A   6      -6.075  15.375 -78.544  1.00 24.58           C  
ATOM     54  CG1 VAL A   6      -4.603  15.503 -78.859  1.00 30.96           C  
ATOM     55  CG2 VAL A   6      -6.645  14.110 -79.155  1.00 33.42           C  
ATOM     56  N   ALA A   7      -5.063  16.523 -75.331  1.00 27.44           N  
ATOM     57  CA  ALA A   7      -4.377  17.646 -74.724  1.00 32.00           C  
ATOM     58  C   ALA A   7      -3.124  17.157 -74.025  1.00 33.12           C  
ATOM     59  O   ALA A   7      -3.183  16.227 -73.223  1.00 38.90           O  
ATOM     60  CB  ALA A   7      -5.296  18.354 -73.746  1.00 32.07           C  
ATOM     61  N   SER A   8      -1.993  17.787 -74.313  1.00 32.64           N  
ATOM     62  CA  SER A   8      -0.769  17.464 -73.600  1.00 38.97           C  
ATOM     63  C   SER A   8      -0.549  18.469 -72.478  1.00 45.37           C  
ATOM     64  O   SER A   8       0.355  18.311 -71.653  1.00 38.25           O  
ATOM     65  CB  SER A   8       0.419  17.461 -74.558  1.00 28.61           C  
ATOM     66  OG  SER A   8       0.391  18.611 -75.386  1.00 40.80           O  
ATOM     67  N   THR A   9      -1.404  19.488 -72.439  1.00 34.39           N  
ATOM     68  CA  THR A   9      -1.269  20.561 -71.465  1.00 34.73           C  
ATOM     69  C   THR A   9      -2.627  21.068 -71.009  1.00 38.49           C  
ATOM     70  O   THR A   9      -3.613  21.002 -71.743  1.00 38.11           O  
ATOM     71  CB  THR A   9      -0.461  21.761 -72.022  1.00 40.65           C  
ATOM     72  OG1 THR A   9      -1.274  22.521 -72.925  1.00 47.23           O  
ATOM     73  CG2 THR A   9       0.798  21.291 -72.739  1.00 38.21           C  
ATOM     74  N   LYS A  10      -2.656  21.584 -69.787  1.00 39.14           N  
ATOM     75  CA  LYS A  10      -3.857  22.149 -69.196  1.00 35.46           C  
ATOM     76  C   LYS A  10      -4.526  23.162 -70.114  1.00 38.66           C  
ATOM     77  O   LYS A  10      -5.744  23.287 -70.115  1.00 36.97           O  
ATOM     78  CB  LYS A  10      -3.504  22.812 -67.865  1.00 40.39           C  
ATOM     79  CG  LYS A  10      -4.335  24.033 -67.521  1.00 40.29           C  
ATOM     80  CD  LYS A  10      -3.854  24.635 -66.212  1.00 51.59           C  
ATOM     81  CE  LYS A  10      -4.810  25.687 -65.687  1.00 49.17           C  
ATOM     82  NZ  LYS A  10      -4.389  26.157 -64.343  1.00 35.74           N  
ATOM     83  N   GLU A  11      -3.724  23.889 -70.885  1.00 44.25           N  
ATOM     84  CA  GLU A  11      -4.240  24.931 -71.771  1.00 42.34           C  
ATOM     85  C   GLU A  11      -5.036  24.315 -72.918  1.00 43.41           C  
ATOM     86  O   GLU A  11      -6.191  24.686 -73.169  1.00 47.27           O  
ATOM     87  CB  GLU A  11      -3.091  25.784 -72.320  1.00 26.37           C  
ATOM     88  CG  GLU A  11      -2.312  26.572 -71.262  1.00 44.41           C  
ATOM     89  CD  GLU A  11      -1.440  25.700 -70.356  1.00 58.01           C  
ATOM     90  OE1 GLU A  11      -1.271  24.493 -70.642  1.00 50.57           O  
ATOM     91  OE2 GLU A  11      -0.917  26.230 -69.350  1.00 55.99           O  
ATOM     92  N   GLU A  12      -4.405  23.366 -73.603  1.00 33.52           N  
ATOM     93  CA  GLU A  12      -5.043  22.624 -74.681  1.00 36.82           C  
ATOM     94  C   GLU A  12      -6.353  21.990 -74.206  1.00 37.73           C  
ATOM     95  O   GLU A  12      -7.404  22.136 -74.847  1.00 43.95           O  
ATOM     96  CB  GLU A  12      -4.086  21.554 -75.219  1.00 41.73           C  
ATOM     97  CG  GLU A  12      -2.773  22.105 -75.763  1.00 30.31           C  
ATOM     98  CD  GLU A  12      -1.877  21.027 -76.347  1.00 38.24           C  
ATOM     99  OE1 GLU A  12      -2.194  19.833 -76.174  1.00 38.01           O  
ATOM    100  OE2 GLU A  12      -0.856  21.370 -76.982  1.00 41.19           O  
ATOM    101  N   PHE A  13      -6.296  21.295 -73.075  1.00 35.02           N  
ATOM    102  CA  PHE A  13      -7.509  20.739 -72.501  1.00 34.77           C  
ATOM    103  C   PHE A  13      -8.541  21.820 -72.233  1.00 39.07           C  
ATOM    104  O   PHE A  13      -9.726  21.617 -72.463  1.00 48.26           O  
ATOM    105  CB  PHE A  13      -7.244  19.996 -71.199  1.00 28.85           C  
ATOM    106  CG  PHE A  13      -8.500  19.655 -70.456  1.00 32.91           C  
ATOM    107  CD1 PHE A  13      -9.233  18.527 -70.793  1.00 31.67           C  
ATOM    108  CD2 PHE A  13      -8.973  20.483 -69.450  1.00 32.76           C  
ATOM    109  CE1 PHE A  13     -10.399  18.218 -70.128  1.00 26.46           C  
ATOM    110  CE2 PHE A  13     -10.139  20.181 -68.777  1.00 31.11           C  
ATOM    111  CZ  PHE A  13     -10.854  19.046 -69.118  1.00 33.77           C  
ATOM    112  N   ASN A  14      -8.093  22.960 -71.721  1.00 37.05           N  
ATOM    113  CA  ASN A  14      -8.998  24.065 -71.439  1.00 41.52           C  
ATOM    114  C   ASN A  14      -9.770  24.475 -72.693  1.00 47.40           C  
ATOM    115  O   ASN A  14     -10.983  24.683 -72.645  1.00 47.98           O  
ATOM    116  CB  ASN A  14      -8.245  25.257 -70.832  1.00 39.71           C  
ATOM    117  CG  ASN A  14      -8.202  25.210 -69.311  1.00 45.22           C  
ATOM    118  OD1 ASN A  14      -8.963  24.475 -68.679  1.00 48.04           O  
ATOM    119  ND2 ASN A  14      -7.319  26.005 -68.716  1.00 42.42           N  
ATOM    120  N   THR A  15      -9.066  24.581 -73.815  1.00 34.59           N  
ATOM    121  CA  THR A  15      -9.717  24.847 -75.093  1.00 36.21           C  
ATOM    122  C   THR A  15     -10.764  23.772 -75.396  1.00 35.51           C  
ATOM    123  O   THR A  15     -11.967  24.061 -75.588  1.00 45.11           O  
ATOM    124  CB  THR A  15      -8.681  24.881 -76.232  1.00 39.02           C  
ATOM    125  OG1 THR A  15      -7.888  26.070 -76.123  1.00 39.19           O  
ATOM    126  CG2 THR A  15      -9.366  24.855 -77.586  1.00 35.67           C  
ATOM    127  N   TRP A  16     -10.299  22.526 -75.403  1.00 35.67           N  
ATOM    128  CA  TRP A  16     -11.162  21.390 -75.698  1.00 39.47           C  
ATOM    129  C   TRP A  16     -12.468  21.490 -74.918  1.00 41.44           C  
ATOM    130  O   TRP A  16     -13.557  21.348 -75.481  1.00 39.68           O  
ATOM    131  CB  TRP A  16     -10.456  20.076 -75.340  1.00 27.79           C  
ATOM    132  CG  TRP A  16     -11.322  18.867 -75.534  1.00 27.84           C  
ATOM    133  CD1 TRP A  16     -11.402  18.090 -76.649  1.00 28.04           C  
ATOM    134  CD2 TRP A  16     -12.241  18.303 -74.587  1.00 27.03           C  
ATOM    135  NE1 TRP A  16     -12.309  17.078 -76.459  1.00 25.92           N  
ATOM    136  CE2 TRP A  16     -12.840  17.187 -75.201  1.00 22.22           C  
ATOM    137  CE3 TRP A  16     -12.613  18.635 -73.280  1.00 27.76           C  
ATOM    138  CZ2 TRP A  16     -13.790  16.398 -74.555  1.00 22.59           C  
ATOM    139  CZ3 TRP A  16     -13.558  17.852 -72.641  1.00 30.16           C  
ATOM    140  CH2 TRP A  16     -14.135  16.744 -73.279  1.00 25.11           C  
ATOM    141  N   TYR A  17     -12.339  21.748 -73.620  1.00 36.80           N  
ATOM    142  CA  TYR A  17     -13.462  21.721 -72.691  1.00 44.85           C  
ATOM    143  C   TYR A  17     -14.347  22.964 -72.739  1.00 41.35           C  
ATOM    144  O   TYR A  17     -15.523  22.889 -72.401  1.00 34.10           O  
ATOM    145  CB  TYR A  17     -12.973  21.481 -71.260  1.00 39.21           C  
ATOM    146  CG  TYR A  17     -14.006  21.826 -70.214  1.00 35.01           C  
ATOM    147  CD1 TYR A  17     -15.015  20.929 -69.884  1.00 31.95           C  
ATOM    148  CD2 TYR A  17     -13.981  23.053 -69.564  1.00 29.66           C  
ATOM    149  CE1 TYR A  17     -15.966  21.244 -68.931  1.00 34.65           C  
ATOM    150  CE2 TYR A  17     -14.927  23.377 -68.609  1.00 33.52           C  
ATOM    151  CZ  TYR A  17     -15.917  22.469 -68.296  1.00 34.12           C  
ATOM    152  OH  TYR A  17     -16.861  22.790 -67.345  1.00 34.57           O  
ATOM    153  N   LYS A  18     -13.792  24.109 -73.123  1.00 37.79           N  
ATOM    154  CA  LYS A  18     -14.642  25.264 -73.367  1.00 32.71           C  
ATOM    155  C   LYS A  18     -15.584  24.853 -74.485  1.00 41.78           C  
ATOM    156  O   LYS A  18     -16.804  25.054 -74.404  1.00 38.85           O  
ATOM    157  CB  LYS A  18     -13.832  26.484 -73.803  1.00 36.75           C  
ATOM    158  CG  LYS A  18     -13.013  27.145 -72.717  1.00 43.03           C  
ATOM    159  CD  LYS A  18     -12.242  28.334 -73.276  1.00 46.01           C  
ATOM    160  CE  LYS A  18     -11.165  28.810 -72.308  1.00 56.25           C  
ATOM    161  NZ  LYS A  18     -11.739  29.351 -71.042  1.00 86.21           N  
ATOM    162  N   GLN A  19     -15.011  24.249 -75.525  1.00 36.68           N  
ATOM    163  CA  GLN A  19     -15.829  23.813 -76.655  1.00 37.90           C  
ATOM    164  C   GLN A  19     -16.877  22.754 -76.275  1.00 40.36           C  
ATOM    165  O   GLN A  19     -18.054  22.888 -76.620  1.00 42.74           O  
ATOM    166  CB  GLN A  19     -14.954  23.307 -77.801  1.00 43.47           C  
ATOM    167  CG  GLN A  19     -15.665  23.322 -79.151  1.00 37.42           C  
ATOM    168  CD  GLN A  19     -14.739  22.995 -80.301  1.00 45.78           C  
ATOM    169  OE1 GLN A  19     -13.979  22.032 -80.239  1.00 49.87           O  
ATOM    170  NE2 GLN A  19     -14.794  23.799 -81.360  1.00 69.93           N  
ATOM    171  N   PHE A  20     -16.448  21.709 -75.569  1.00 44.33           N  
ATOM    172  CA  PHE A  20     -17.343  20.622 -75.163  1.00 37.71           C  
ATOM    173  C   PHE A  20     -18.453  21.138 -74.261  1.00 38.43           C  
ATOM    174  O   PHE A  20     -19.617  20.746 -74.391  1.00 40.30           O  
ATOM    175  CB  PHE A  20     -16.557  19.529 -74.434  1.00 31.82           C  
ATOM    176  CG  PHE A  20     -17.365  18.294 -74.120  1.00 26.85           C  
ATOM    177  CD1 PHE A  20     -18.151  18.229 -72.981  1.00 30.88           C  
ATOM    178  CD2 PHE A  20     -17.318  17.189 -74.955  1.00 28.95           C  
ATOM    179  CE1 PHE A  20     -18.885  17.091 -72.693  1.00 26.60           C  
ATOM    180  CE2 PHE A  20     -18.049  16.051 -74.673  1.00 23.78           C  
ATOM    181  CZ  PHE A  20     -18.832  16.002 -73.541  1.00 28.23           C  
ATOM    182  N   ALA A  21     -18.074  22.023 -73.347  1.00 39.93           N  
ATOM    183  CA  ALA A  21     -18.996  22.586 -72.371  1.00 39.88           C  
ATOM    184  C   ALA A  21     -20.043  23.455 -73.045  1.00 37.40           C  
ATOM    185  O   ALA A  21     -21.214  23.414 -72.673  1.00 35.01           O  
ATOM    186  CB  ALA A  21     -18.239  23.380 -71.315  1.00 30.07           C  
ATOM    187  N   GLU A  22     -19.623  24.243 -74.034  1.00 44.10           N  
ATOM    188  CA  GLU A  22     -20.565  25.092 -74.760  1.00 40.15           C  
ATOM    189  C   GLU A  22     -21.491  24.277 -75.658  1.00 46.96           C  
ATOM    190  O   GLU A  22     -22.694  24.535 -75.718  1.00 47.30           O  
ATOM    191  CB  GLU A  22     -19.840  26.148 -75.592  1.00 47.54           C  
ATOM    192  CG  GLU A  22     -20.791  27.044 -76.371  1.00 62.08           C  
ATOM    193  CD  GLU A  22     -20.115  27.767 -77.517  1.00 72.54           C  
ATOM    194  OE1 GLU A  22     -19.037  28.360 -77.297  1.00 75.64           O  
ATOM    195  OE2 GLU A  22     -20.662  27.737 -78.641  1.00 64.34           O  
ATOM    196  N   LYS A  23     -20.928  23.300 -76.364  1.00 40.40           N  
ATOM    197  CA  LYS A  23     -21.733  22.423 -77.206  1.00 35.53           C  
ATOM    198  C   LYS A  23     -22.783  21.669 -76.395  1.00 42.09           C  
ATOM    199  O   LYS A  23     -23.920  21.509 -76.836  1.00 53.19           O  
ATOM    200  CB  LYS A  23     -20.852  21.427 -77.956  1.00 36.33           C  
ATOM    201  CG  LYS A  23     -21.635  20.369 -78.720  1.00 40.37           C  
ATOM    202  CD  LYS A  23     -20.728  19.529 -79.615  1.00 35.90           C  
ATOM    203  CE  LYS A  23     -21.514  18.433 -80.318  1.00 36.61           C  
ATOM    204  NZ  LYS A  23     -20.680  17.689 -81.297  1.00 47.09           N  
ATOM    205  N   HIS A  24     -22.392  21.200 -75.215  1.00 46.30           N  
ATOM    206  CA  HIS A  24     -23.275  20.374 -74.396  1.00 37.59           C  
ATOM    207  C   HIS A  24     -24.031  21.122 -73.308  1.00 33.30           C  
ATOM    208  O   HIS A  24     -24.760  20.514 -72.525  1.00 34.11           O  
ATOM    209  CB  HIS A  24     -22.511  19.193 -73.803  1.00 33.97           C  
ATOM    210  CG  HIS A  24     -22.280  18.085 -74.781  1.00 34.17           C  
ATOM    211  ND1 HIS A  24     -23.259  17.172 -75.109  1.00 34.25           N  
ATOM    212  CD2 HIS A  24     -21.194  17.755 -75.516  1.00 37.08           C  
ATOM    213  CE1 HIS A  24     -22.780  16.318 -75.996  1.00 37.77           C  
ATOM    214  NE2 HIS A  24     -21.530  16.650 -76.262  1.00 35.97           N  
ATOM    215  N   LYS A  25     -23.856  22.435 -73.259  1.00 38.67           N  
ATOM    216  CA  LYS A  25     -24.539  23.251 -72.259  1.00 46.58           C  
ATOM    217  C   LYS A  25     -24.368  22.691 -70.847  1.00 41.69           C  
ATOM    218  O   LYS A  25     -25.348  22.461 -70.136  1.00 33.85           O  
ATOM    219  CB  LYS A  25     -26.026  23.395 -72.597  1.00 42.42           C  
ATOM    220  CG  LYS A  25     -26.374  24.663 -73.364  1.00 39.97           C  
ATOM    221  CD  LYS A  25     -25.721  24.683 -74.729  1.00 58.49           C  
ATOM    222  CE  LYS A  25     -26.016  25.978 -75.466  1.00 72.34           C  
ATOM    223  NZ  LYS A  25     -25.385  25.982 -76.814  1.00 69.96           N  
ATOM    224  N   LEU A  26     -23.120  22.461 -70.449  1.00 42.92           N  
ATOM    225  CA  LEU A  26     -22.834  22.021 -69.090  1.00 44.19           C  
ATOM    226  C   LEU A  26     -23.265  23.111 -68.109  1.00 35.56           C  
ATOM    227  O   LEU A  26     -23.040  24.296 -68.346  1.00 28.24           O  
ATOM    228  CB  LEU A  26     -21.352  21.679 -68.929  1.00 34.98           C  
ATOM    229  CG  LEU A  26     -20.805  20.687 -69.961  1.00 37.96           C  
ATOM    230  CD1 LEU A  26     -19.392  20.260 -69.604  1.00 38.90           C  
ATOM    231  CD2 LEU A  26     -21.710  19.472 -70.090  1.00 37.37           C  
ATOM    232  N   ASN A  27     -23.884  22.702 -67.009  1.00 32.59           N  
ATOM    233  CA  ASN A  27     -24.556  23.644 -66.123  1.00 37.74           C  
ATOM    234  C   ASN A  27     -24.074  23.622 -64.667  1.00 38.04           C  
ATOM    235  O   ASN A  27     -23.928  22.562 -64.057  1.00 37.76           O  
ATOM    236  CB  ASN A  27     -26.069  23.422 -66.203  1.00 43.89           C  
ATOM    237  CG  ASN A  27     -26.833  24.246 -65.200  1.00 43.11           C  
ATOM    238  OD1 ASN A  27     -27.568  23.704 -64.375  1.00 53.74           O  
ATOM    239  ND2 ASN A  27     -26.662  25.563 -65.256  1.00 38.18           N  
ATOM    240  N   ASN A  28     -23.834  24.811 -64.121  1.00 44.83           N  
ATOM    241  CA  ASN A  28     -23.312  24.966 -62.763  1.00 42.72           C  
ATOM    242  C   ASN A  28     -24.363  25.160 -61.673  1.00 39.99           C  
ATOM    243  O   ASN A  28     -24.027  25.470 -60.533  1.00 35.78           O  
ATOM    244  CB  ASN A  28     -22.298  26.106 -62.698  1.00 31.53           C  
ATOM    245  CG  ASN A  28     -20.910  25.616 -62.388  1.00 42.36           C  
ATOM    246  OD1 ASN A  28     -20.514  24.543 -62.835  1.00 45.93           O  
ATOM    247  ND2 ASN A  28     -20.166  26.384 -61.600  1.00 60.12           N  
ATOM    248  N   LYS A  29     -25.634  25.028 -62.025  1.00 39.54           N  
ATOM    249  CA  LYS A  29     -26.680  25.265 -61.048  1.00 37.87           C  
ATOM    250  C   LYS A  29     -26.476  24.430 -59.785  1.00 38.11           C  
ATOM    251  O   LYS A  29     -26.117  24.962 -58.736  1.00 36.13           O  
ATOM    252  CB  LYS A  29     -28.062  25.009 -61.649  1.00 34.72           C  
ATOM    253  CG  LYS A  29     -29.188  25.549 -60.793  1.00 47.51           C  
ATOM    254  CD  LYS A  29     -28.999  27.036 -60.548  1.00 41.43           C  
ATOM    255  CE  LYS A  29     -29.873  27.529 -59.406  1.00 55.31           C  
ATOM    256  NZ  LYS A  29     -29.736  29.000 -59.204  1.00 63.76           N  
ATOM    257  N   TYR A  30     -26.679  23.121 -59.899  1.00 39.58           N  
ATOM    258  CA  TYR A  30     -26.696  22.232 -58.737  1.00 43.97           C  
ATOM    259  C   TYR A  30     -25.384  21.499 -58.442  1.00 41.19           C  
ATOM    260  O   TYR A  30     -25.291  20.756 -57.465  1.00 39.43           O  
ATOM    261  CB  TYR A  30     -27.832  21.219 -58.887  1.00 41.79           C  
ATOM    262  CG  TYR A  30     -29.162  21.873 -59.157  1.00 55.18           C  
ATOM    263  CD1 TYR A  30     -29.866  22.501 -58.135  1.00 61.09           C  
ATOM    264  CD2 TYR A  30     -29.713  21.876 -60.432  1.00 47.25           C  
ATOM    265  CE1 TYR A  30     -31.082  23.109 -58.374  1.00 53.40           C  
ATOM    266  CE2 TYR A  30     -30.930  22.482 -60.680  1.00 51.79           C  
ATOM    267  CZ  TYR A  30     -31.609  23.097 -59.646  1.00 52.67           C  
ATOM    268  OH  TYR A  30     -32.821  23.702 -59.881  1.00 77.44           O  
ATOM    269  N   THR A  31     -24.377  21.703 -59.282  1.00 38.67           N  
ATOM    270  CA  THR A  31     -23.128  20.964 -59.157  1.00 32.95           C  
ATOM    271  C   THR A  31     -21.918  21.887 -59.101  1.00 34.09           C  
ATOM    272  O   THR A  31     -21.910  22.956 -59.702  1.00 33.58           O  
ATOM    273  CB  THR A  31     -22.951  19.965 -60.316  1.00 32.82           C  
ATOM    274  OG1 THR A  31     -23.011  20.660 -61.568  1.00 30.37           O  
ATOM    275  CG2 THR A  31     -24.045  18.916 -60.277  1.00 29.36           C  
ATOM    276  N   GLU A  32     -20.897  21.467 -58.364  1.00 38.62           N  
ATOM    277  CA  GLU A  32     -19.666  22.234 -58.266  1.00 33.98           C  
ATOM    278  C   GLU A  32     -19.121  22.510 -59.661  1.00 38.22           C  
ATOM    279  O   GLU A  32     -19.056  23.662 -60.096  1.00 42.30           O  
ATOM    280  CB  GLU A  32     -18.640  21.474 -57.428  1.00 28.62           C  
ATOM    281  CG  GLU A  32     -19.013  21.364 -55.970  1.00 34.47           C  
ATOM    282  CD  GLU A  32     -18.970  22.703 -55.257  1.00 50.33           C  
ATOM    283  OE1 GLU A  32     -18.289  23.622 -55.758  1.00 41.22           O  
ATOM    284  OE2 GLU A  32     -19.616  22.840 -54.194  1.00 58.60           O  
ATOM    285  N   SER A  33     -18.722  21.443 -60.348  1.00 37.11           N  
ATOM    286  CA  SER A  33     -18.305  21.513 -61.742  1.00 26.99           C  
ATOM    287  C   SER A  33     -19.506  21.441 -62.678  1.00 33.44           C  
ATOM    288  O   SER A  33     -20.489  20.756 -62.394  1.00 32.26           O  
ATOM    289  CB  SER A  33     -17.335  20.377 -62.068  1.00 32.56           C  
ATOM    290  OG  SER A  33     -15.992  20.820 -62.038  1.00 43.56           O  
ATOM    291  N   ALA A  34     -19.417  22.144 -63.801  1.00 40.93           N  
ATOM    292  CA  ALA A  34     -20.469  22.111 -64.806  1.00 35.60           C  
ATOM    293  C   ALA A  34     -20.738  20.678 -65.245  1.00 35.64           C  
ATOM    294  O   ALA A  34     -19.813  19.884 -65.412  1.00 31.80           O  
ATOM    295  CB  ALA A  34     -20.090  22.966 -65.992  1.00 32.61           C  
ATOM    296  N   SER A  35     -22.012  20.352 -65.426  1.00 36.88           N  
ATOM    297  CA  SER A  35     -22.398  19.001 -65.799  1.00 38.24           C  
ATOM    298  C   SER A  35     -23.716  18.977 -66.556  1.00 34.71           C  
ATOM    299  O   SER A  35     -24.248  20.016 -66.938  1.00 35.42           O  
ATOM    300  CB  SER A  35     -22.497  18.111 -64.559  1.00 37.20           C  
ATOM    301  OG  SER A  35     -23.488  18.590 -63.670  1.00 34.98           O  
ATOM    302  N   PHE A  36     -24.234  17.770 -66.747  1.00 34.69           N  
ATOM    303  CA  PHE A  36     -25.479  17.534 -67.466  1.00 32.78           C  
ATOM    304  C   PHE A  36     -26.687  17.599 -66.542  1.00 31.83           C  
ATOM    305  O   PHE A  36     -27.793  17.231 -66.930  1.00 38.82           O  
ATOM    306  CB  PHE A  36     -25.450  16.181 -68.178  1.00 35.23           C  
ATOM    307  CG  PHE A  36     -24.558  16.152 -69.381  1.00 39.56           C  
ATOM    308  CD1 PHE A  36     -24.887  16.865 -70.518  1.00 28.76           C  
ATOM    309  CD2 PHE A  36     -23.392  15.405 -69.378  1.00 43.32           C  
ATOM    310  CE1 PHE A  36     -24.069  16.841 -71.622  1.00 29.04           C  
ATOM    311  CE2 PHE A  36     -22.571  15.375 -70.483  1.00 36.67           C  
ATOM    312  CZ  PHE A  36     -22.911  16.093 -71.607  1.00 34.61           C  
ATOM    313  N   CYS A  37     -26.476  18.047 -65.312  1.00 33.17           N  
ATOM    314  CA  CYS A  37     -27.507  17.915 -64.300  1.00 36.57           C  
ATOM    315  C   CYS A  37     -28.444  19.114 -64.331  1.00 41.76           C  
ATOM    316  O   CYS A  37     -28.077  20.225 -63.949  1.00 44.53           O  
ATOM    317  CB  CYS A  37     -26.839  17.813 -62.929  1.00 33.99           C  
ATOM    318  SG  CYS A  37     -27.917  18.104 -61.525  1.00 42.90           S  
ATOM    319  N   ALA A  38     -29.661  18.864 -64.809  1.00 44.14           N  
ATOM    320  CA  ALA A  38     -30.719  19.870 -64.868  1.00 51.53           C  
ATOM    321  C   ALA A  38     -31.508  19.996 -63.565  1.00 51.26           C  
ATOM    322  O   ALA A  38     -31.827  21.095 -63.121  1.00 59.28           O  
ATOM    323  CB  ALA A  38     -31.659  19.579 -66.032  1.00 40.50           C  
ATOM    324  N   GLU A  39     -31.830  18.854 -62.968  1.00 45.39           N  
ATOM    325  CA  GLU A  39     -32.682  18.817 -61.790  1.00 49.23           C  
ATOM    326  C   GLU A  39     -32.184  17.798 -60.766  1.00 44.85           C  
ATOM    327  O   GLU A  39     -31.675  16.740 -61.128  1.00 49.18           O  
ATOM    328  CB  GLU A  39     -34.118  18.477 -62.194  1.00 52.66           C  
ATOM    329  CG  GLU A  39     -34.252  17.146 -62.922  1.00 57.24           C  
ATOM    330  CD  GLU A  39     -35.612  16.496 -62.724  1.00 75.19           C  
ATOM    331  OE1 GLU A  39     -36.547  17.181 -62.254  1.00 83.15           O  
ATOM    332  OE2 GLU A  39     -35.744  15.292 -63.032  1.00 74.69           O  
ATOM    333  N   ILE A  40     -32.340  18.123 -59.486  1.00 36.32           N  
ATOM    334  CA  ILE A  40     -31.942  17.223 -58.411  1.00 38.62           C  
ATOM    335  C   ILE A  40     -32.834  15.986 -58.401  1.00 52.63           C  
ATOM    336  O   ILE A  40     -34.041  16.090 -58.182  1.00 62.37           O  
ATOM    337  CB  ILE A  40     -32.032  17.916 -57.048  1.00 26.55           C  
ATOM    338  CG1 ILE A  40     -31.374  19.293 -57.112  1.00 37.11           C  
ATOM    339  CG2 ILE A  40     -31.390  17.055 -55.978  1.00 37.30           C  
ATOM    340  CD1 ILE A  40     -31.600  20.137 -55.882  1.00 35.17           C  
ATOM    341  N   PRO A  41     -32.239  14.808 -58.636  1.00 49.65           N  
ATOM    342  CA  PRO A  41     -32.996  13.558 -58.756  1.00 43.97           C  
ATOM    343  C   PRO A  41     -33.870  13.277 -57.540  1.00 46.69           C  
ATOM    344  O   PRO A  41     -33.565  13.732 -56.439  1.00 46.02           O  
ATOM    345  CB  PRO A  41     -31.898  12.499 -58.878  1.00 40.97           C  
ATOM    346  CG  PRO A  41     -30.750  13.232 -59.481  1.00 47.30           C  
ATOM    347  CD  PRO A  41     -30.799  14.602 -58.869  1.00 47.12           C  
ATOM    348  N   GLN A  42     -34.957  12.541 -57.756  1.00 59.32           N  
ATOM    349  CA  GLN A  42     -35.838  12.116 -56.676  1.00 60.76           C  
ATOM    350  C   GLN A  42     -35.811  10.592 -56.558  1.00 63.43           C  
ATOM    351  O   GLN A  42     -36.265   9.879 -57.457  1.00 58.29           O  
ATOM    352  CB  GLN A  42     -37.261  12.623 -56.918  1.00 60.19           C  
ATOM    353  CG  GLN A  42     -37.353  14.139 -57.043  1.00 58.62           C  
ATOM    354  CD  GLN A  42     -36.842  14.863 -55.805  1.00 70.77           C  
ATOM    355  OE1 GLN A  42     -37.193  14.514 -54.676  1.00 75.45           O  
ATOM    356  NE2 GLN A  42     -36.003  15.875 -56.014  1.00 50.90           N  
ATOM    357  N   LEU A  43     -35.257  10.105 -55.451  1.00 52.68           N  
ATOM    358  CA  LEU A  43     -34.990   8.677 -55.272  1.00 63.15           C  
ATOM    359  C   LEU A  43     -36.043   7.898 -54.469  1.00 63.18           C  
ATOM    360  O   LEU A  43     -35.863   6.710 -54.198  1.00 60.56           O  
ATOM    361  CB  LEU A  43     -33.591   8.470 -54.674  1.00 69.27           C  
ATOM    362  CG  LEU A  43     -32.395   8.463 -55.637  1.00 51.00           C  
ATOM    363  CD1 LEU A  43     -32.574   9.455 -56.776  1.00 42.69           C  
ATOM    364  CD2 LEU A  43     -31.099   8.737 -54.888  1.00 43.30           C  
ATOM    365  N   ASP A  44     -37.128   8.562 -54.080  1.00 65.30           N  
ATOM    366  CA  ASP A  44     -38.140   7.941 -53.219  1.00 58.50           C  
ATOM    367  C   ASP A  44     -38.799   6.679 -53.790  1.00 59.35           C  
ATOM    368  O   ASP A  44     -39.046   5.718 -53.056  1.00 63.56           O  
ATOM    369  CB  ASP A  44     -39.204   8.963 -52.808  1.00 57.40           C  
ATOM    370  CG  ASP A  44     -38.794   9.773 -51.592  1.00 74.43           C  
ATOM    371  OD1 ASP A  44     -37.993   9.262 -50.782  1.00 77.13           O  
ATOM    372  OD2 ASP A  44     -39.275  10.916 -51.442  1.00 84.68           O  
ATOM    373  N   THR A  45     -39.088   6.681 -55.089  1.00 47.48           N  
ATOM    374  CA  THR A  45     -39.703   5.517 -55.726  1.00 56.10           C  
ATOM    375  C   THR A  45     -38.871   4.258 -55.463  1.00 53.72           C  
ATOM    376  O   THR A  45     -39.410   3.160 -55.264  1.00 62.07           O  
ATOM    377  CB  THR A  45     -39.902   5.722 -57.254  1.00 61.01           C  
ATOM    378  OG1 THR A  45     -38.656   5.558 -57.945  1.00 45.56           O  
ATOM    379  CG2 THR A  45     -40.468   7.108 -57.543  1.00 67.92           C  
ATOM    380  N   TYR A  46     -37.554   4.433 -55.450  1.00 46.93           N  
ATOM    381  CA  TYR A  46     -36.635   3.349 -55.136  1.00 47.33           C  
ATOM    382  C   TYR A  46     -36.752   2.973 -53.665  1.00 42.73           C  
ATOM    383  O   TYR A  46     -36.520   1.829 -53.285  1.00 40.05           O  
ATOM    384  CB  TYR A  46     -35.199   3.757 -55.463  1.00 42.22           C  
ATOM    385  CG  TYR A  46     -34.992   4.151 -56.908  1.00 38.64           C  
ATOM    386  CD1 TYR A  46     -34.797   3.188 -57.886  1.00 37.80           C  
ATOM    387  CD2 TYR A  46     -34.988   5.483 -57.292  1.00 40.00           C  
ATOM    388  CE1 TYR A  46     -34.608   3.539 -59.202  1.00 35.60           C  
ATOM    389  CE2 TYR A  46     -34.800   5.843 -58.608  1.00 35.69           C  
ATOM    390  CZ  TYR A  46     -34.610   4.867 -59.557  1.00 35.42           C  
ATOM    391  OH  TYR A  46     -34.420   5.219 -60.872  1.00 51.73           O  
ATOM    392  N   LYS A  47     -37.117   3.947 -52.841  1.00 41.78           N  
ATOM    393  CA  LYS A  47     -37.326   3.702 -51.423  1.00 49.10           C  
ATOM    394  C   LYS A  47     -38.536   2.791 -51.204  1.00 58.22           C  
ATOM    395  O   LYS A  47     -38.442   1.804 -50.480  1.00 51.03           O  
ATOM    396  CB  LYS A  47     -37.493   5.021 -50.666  1.00 56.83           C  
ATOM    397  CG  LYS A  47     -37.476   4.883 -49.153  1.00 54.69           C  
ATOM    398  CD  LYS A  47     -37.778   6.217 -48.484  1.00 64.12           C  
ATOM    399  CE  LYS A  47     -38.857   6.069 -47.423  1.00 66.69           C  
ATOM    400  NZ  LYS A  47     -40.098   5.459 -47.984  1.00 68.24           N  
ATOM    401  N   TYR A  48     -39.664   3.116 -51.836  1.00 56.27           N  
ATOM    402  CA  TYR A  48     -40.869   2.285 -51.723  1.00 52.13           C  
ATOM    403  C   TYR A  48     -40.636   0.898 -52.315  1.00 47.45           C  
ATOM    404  O   TYR A  48     -40.869  -0.139 -51.663  1.00 57.10           O  
ATOM    405  CB  TYR A  48     -42.054   2.944 -52.430  1.00 66.46           C  
ATOM    406  CG  TYR A  48     -42.390   4.333 -51.934  1.00 76.09           C  
ATOM    407  CD1 TYR A  48     -41.860   4.817 -50.744  1.00 65.10           C  
ATOM    408  CD2 TYR A  48     -43.243   5.160 -52.658  1.00 79.43           C  
ATOM    409  CE1 TYR A  48     -42.167   6.088 -50.291  1.00 78.76           C  
ATOM    410  CE2 TYR A  48     -43.557   6.431 -52.214  1.00 83.59           C  
ATOM    411  CZ  TYR A  48     -43.016   6.891 -51.029  1.00 91.83           C  
ATOM    412  OH  TYR A  48     -43.328   8.158 -50.583  1.00 82.38           O  
ATOM    413  N   LYS A  49     -40.173   0.880 -53.559  1.00 41.58           N  
ATOM    414  CA  LYS A  49     -39.842  -0.379 -54.203  1.00 50.78           C  
ATOM    415  C   LYS A  49     -38.982  -1.215 -53.260  1.00 45.29           C  
ATOM    416  O   LYS A  49     -39.194  -2.416 -53.115  1.00 50.69           O  
ATOM    417  CB  LYS A  49     -39.100  -0.134 -55.520  1.00 49.44           C  
ATOM    418  CG  LYS A  49     -38.999  -1.360 -56.416  1.00 47.40           C  
ATOM    419  CD  LYS A  49     -38.060  -1.118 -57.593  1.00 59.00           C  
ATOM    420  CE  LYS A  49     -38.472   0.100 -58.413  1.00 59.30           C  
ATOM    421  NZ  LYS A  49     -39.760  -0.101 -59.131  1.00 54.14           N  
ATOM    422  N   MET A  50     -38.023  -0.567 -52.607  1.00 44.76           N  
ATOM    423  CA  MET A  50     -37.083  -1.269 -51.742  1.00 44.04           C  
ATOM    424  C   MET A  50     -37.770  -1.754 -50.471  1.00 52.87           C  
ATOM    425  O   MET A  50     -37.380  -2.772 -49.895  1.00 53.33           O  
ATOM    426  CB  MET A  50     -35.874  -0.380 -51.415  1.00 46.22           C  
ATOM    427  CG  MET A  50     -34.835  -1.025 -50.503  1.00 45.19           C  
ATOM    428  SD  MET A  50     -33.892  -2.371 -51.254  1.00 51.29           S  
ATOM    429  CE  MET A  50     -32.511  -1.467 -51.947  1.00 45.14           C  
ATOM    430  N   GLU A  51     -38.795  -1.025 -50.039  1.00 54.99           N  
ATOM    431  CA  GLU A  51     -39.616  -1.460 -48.914  1.00 49.17           C  
ATOM    432  C   GLU A  51     -40.286  -2.778 -49.268  1.00 55.64           C  
ATOM    433  O   GLU A  51     -40.475  -3.637 -48.407  1.00 56.02           O  
ATOM    434  CB  GLU A  51     -40.686  -0.422 -48.577  1.00 42.90           C  
ATOM    435  CG  GLU A  51     -40.144   0.956 -48.259  1.00 60.21           C  
ATOM    436  CD  GLU A  51     -40.419   1.379 -46.832  1.00 68.74           C  
ATOM    437  OE1 GLU A  51     -39.748   0.857 -45.916  1.00 66.71           O  
ATOM    438  OE2 GLU A  51     -41.307   2.234 -46.627  1.00 80.54           O  
ATOM    439  N   LEU A  52     -40.643  -2.934 -50.542  1.00 60.92           N  
ATOM    440  CA  LEU A  52     -41.334  -4.152 -50.989  1.00 56.65           C  
ATOM    441  C   LEU A  52     -40.461  -5.398 -51.222  1.00 54.24           C  
ATOM    442  O   LEU A  52     -40.926  -6.521 -51.028  1.00 55.34           O  
ATOM    443  CB  LEU A  52     -42.150  -3.871 -52.252  1.00 57.72           C  
ATOM    444  CG  LEU A  52     -43.177  -2.748 -52.155  1.00 50.78           C  
ATOM    445  CD1 LEU A  52     -44.067  -2.763 -53.386  1.00 48.96           C  
ATOM    446  CD2 LEU A  52     -43.996  -2.894 -50.886  1.00 41.63           C  
ATOM    447  N   ALA A  53     -39.211  -5.202 -51.639  1.00 50.28           N  
ATOM    448  CA  ALA A  53     -38.358  -6.306 -52.103  1.00 46.31           C  
ATOM    449  C   ALA A  53     -38.142  -7.448 -51.099  1.00 55.57           C  
ATOM    450  O   ALA A  53     -37.719  -7.224 -49.963  1.00 55.83           O  
ATOM    451  CB  ALA A  53     -37.019  -5.765 -52.583  1.00 54.89           C  
ATOM    452  N   SER A  54     -38.439  -8.673 -51.528  1.00 56.86           N  
ATOM    453  CA  SER A  54     -38.248  -9.854 -50.683  1.00 57.97           C  
ATOM    454  C   SER A  54     -36.979 -10.685 -50.940  1.00 59.66           C  
ATOM    455  O   SER A  54     -36.723 -11.654 -50.225  1.00 71.90           O  
ATOM    456  CB  SER A  54     -39.491 -10.752 -50.723  1.00 62.47           C  
ATOM    457  OG  SER A  54     -39.908 -10.999 -52.054  1.00 70.38           O  
ATOM    458  N   THR A  55     -36.188 -10.321 -51.946  1.00 56.44           N  
ATOM    459  CA  THR A  55     -34.957 -11.063 -52.232  1.00 56.75           C  
ATOM    460  C   THR A  55     -33.750 -10.136 -52.326  1.00 54.35           C  
ATOM    461  O   THR A  55     -33.900  -8.928 -52.487  1.00 58.74           O  
ATOM    462  CB  THR A  55     -35.054 -11.882 -53.534  1.00 51.23           C  
ATOM    463  OG1 THR A  55     -35.018 -10.998 -54.658  1.00 62.41           O  
ATOM    464  CG2 THR A  55     -36.334 -12.695 -53.570  1.00 47.79           C  
ATOM    465  N   ASP A  56     -32.553 -10.709 -52.234  1.00 53.63           N  
ATOM    466  CA  ASP A  56     -31.328  -9.914 -52.205  1.00 51.79           C  
ATOM    467  C   ASP A  56     -30.997  -9.312 -53.565  1.00 51.12           C  
ATOM    468  O   ASP A  56     -30.736  -8.116 -53.671  1.00 55.20           O  
ATOM    469  CB  ASP A  56     -30.151 -10.751 -51.703  1.00 53.72           C  
ATOM    470  CG  ASP A  56     -30.468 -11.493 -50.419  1.00 62.35           C  
ATOM    471  OD1 ASP A  56     -31.489 -11.170 -49.774  1.00 59.23           O  
ATOM    472  OD2 ASP A  56     -29.692 -12.402 -50.054  1.00 58.80           O  
ATOM    473  N   ASN A  57     -31.010 -10.145 -54.600  1.00 54.66           N  
ATOM    474  CA  ASN A  57     -30.742  -9.682 -55.960  1.00 56.77           C  
ATOM    475  C   ASN A  57     -31.550  -8.432 -56.308  1.00 56.95           C  
ATOM    476  O   ASN A  57     -31.042  -7.500 -56.943  1.00 66.13           O  
ATOM    477  CB  ASN A  57     -31.012 -10.798 -56.980  1.00 49.75           C  
ATOM    478  CG  ASN A  57     -29.938 -11.879 -56.965  1.00 61.50           C  
ATOM    479  OD1 ASN A  57     -29.221 -12.041 -55.978  1.00 72.91           O  
ATOM    480  ND2 ASN A  57     -29.819 -12.619 -58.066  1.00 40.79           N  
ATOM    481  N   GLU A  58     -32.806  -8.408 -55.875  1.00 49.29           N  
ATOM    482  CA  GLU A  58     -33.671  -7.270 -56.144  1.00 50.86           C  
ATOM    483  C   GLU A  58     -33.186  -6.019 -55.424  1.00 51.25           C  
ATOM    484  O   GLU A  58     -33.254  -4.927 -55.973  1.00 47.26           O  
ATOM    485  CB  GLU A  58     -35.113  -7.571 -55.744  1.00 51.29           C  
ATOM    486  CG  GLU A  58     -36.142  -6.609 -56.333  1.00 51.75           C  
ATOM    487  CD  GLU A  58     -36.256  -6.712 -57.850  1.00 60.27           C  
ATOM    488  OE1 GLU A  58     -35.644  -7.626 -58.442  1.00 56.23           O  
ATOM    489  OE2 GLU A  58     -36.959  -5.875 -58.455  1.00 62.82           O  
ATOM    490  N   ARG A  59     -32.703  -6.180 -54.195  1.00 53.47           N  
ATOM    491  CA  ARG A  59     -32.202  -5.045 -53.424  1.00 54.08           C  
ATOM    492  C   ARG A  59     -30.908  -4.508 -54.026  1.00 55.52           C  
ATOM    493  O   ARG A  59     -30.674  -3.295 -54.042  1.00 51.53           O  
ATOM    494  CB  ARG A  59     -31.992  -5.432 -51.961  1.00 52.25           C  
ATOM    495  CG  ARG A  59     -33.258  -5.910 -51.274  1.00 61.80           C  
ATOM    496  CD  ARG A  59     -33.012  -6.248 -49.815  1.00 56.42           C  
ATOM    497  NE  ARG A  59     -34.131  -6.988 -49.240  1.00 54.46           N  
ATOM    498  CZ  ARG A  59     -34.161  -8.310 -49.116  1.00 59.40           C  
ATOM    499  NH1 ARG A  59     -33.127  -9.036 -49.518  1.00 59.59           N  
ATOM    500  NH2 ARG A  59     -35.219  -8.906 -48.585  1.00 65.90           N  
ATOM    501  N   ASP A  60     -30.072  -5.418 -54.521  1.00 45.87           N  
ATOM    502  CA  ASP A  60     -28.865  -5.032 -55.239  1.00 45.35           C  
ATOM    503  C   ASP A  60     -29.235  -4.200 -56.462  1.00 48.11           C  
ATOM    504  O   ASP A  60     -28.663  -3.137 -56.696  1.00 49.09           O  
ATOM    505  CB  ASP A  60     -28.067  -6.262 -55.680  1.00 46.33           C  
ATOM    506  CG  ASP A  60     -27.651  -7.139 -54.518  1.00 49.49           C  
ATOM    507  OD1 ASP A  60     -27.800  -6.705 -53.358  1.00 47.26           O  
ATOM    508  OD2 ASP A  60     -27.161  -8.262 -54.768  1.00 48.87           O  
ATOM    509  N   ALA A  61     -30.196  -4.688 -57.240  1.00 45.07           N  
ATOM    510  CA  ALA A  61     -30.607  -3.986 -58.453  1.00 46.98           C  
ATOM    511  C   ALA A  61     -31.282  -2.647 -58.154  1.00 47.00           C  
ATOM    512  O   ALA A  61     -31.129  -1.685 -58.904  1.00 34.52           O  
ATOM    513  CB  ALA A  61     -31.517  -4.868 -59.297  1.00 52.23           C  
ATOM    514  N   ILE A  62     -32.030  -2.593 -57.056  1.00 49.67           N  
ATOM    515  CA  ILE A  62     -32.757  -1.389 -56.673  1.00 47.49           C  
ATOM    516  C   ILE A  62     -31.798  -0.321 -56.166  1.00 46.99           C  
ATOM    517  O   ILE A  62     -31.995   0.873 -56.412  1.00 48.44           O  
ATOM    518  CB  ILE A  62     -33.831  -1.687 -55.607  1.00 49.91           C  
ATOM    519  CG1 ILE A  62     -34.936  -2.565 -56.199  1.00 47.29           C  
ATOM    520  CG2 ILE A  62     -34.427  -0.396 -55.062  1.00 41.58           C  
ATOM    521  CD1 ILE A  62     -36.050  -2.890 -55.225  1.00 43.06           C  
ATOM    522  N   TYR A  63     -30.751  -0.749 -55.468  1.00 47.63           N  
ATOM    523  CA  TYR A  63     -29.722   0.193 -55.043  1.00 39.62           C  
ATOM    524  C   TYR A  63     -28.826   0.649 -56.199  1.00 41.61           C  
ATOM    525  O   TYR A  63     -28.454   1.817 -56.268  1.00 34.71           O  
ATOM    526  CB  TYR A  63     -28.871  -0.366 -53.908  1.00 35.79           C  
ATOM    527  CG  TYR A  63     -28.028   0.708 -53.277  1.00 34.50           C  
ATOM    528  CD1 TYR A  63     -28.574   1.584 -52.354  1.00 34.46           C  
ATOM    529  CD2 TYR A  63     -26.697   0.872 -53.632  1.00 42.07           C  
ATOM    530  CE1 TYR A  63     -27.817   2.580 -51.786  1.00 43.21           C  
ATOM    531  CE2 TYR A  63     -25.928   1.866 -53.067  1.00 42.49           C  
ATOM    532  CZ  TYR A  63     -26.492   2.719 -52.144  1.00 53.39           C  
ATOM    533  OH  TYR A  63     -25.729   3.716 -51.574  1.00 64.72           O  
ATOM    534  N   SER A  64     -28.476  -0.272 -57.095  1.00 42.31           N  
ATOM    535  CA  SER A  64     -27.728   0.083 -58.298  1.00 37.09           C  
ATOM    536  C   SER A  64     -28.515   1.109 -59.099  1.00 35.61           C  
ATOM    537  O   SER A  64     -27.967   2.104 -59.576  1.00 37.99           O  
ATOM    538  CB  SER A  64     -27.477  -1.149 -59.167  1.00 42.79           C  
ATOM    539  OG  SER A  64     -26.745  -2.138 -58.470  1.00 54.61           O  
ATOM    540  N   SER A  65     -29.808   0.850 -59.246  1.00 39.07           N  
ATOM    541  CA  SER A  65     -30.697   1.764 -59.947  1.00 39.88           C  
ATOM    542  C   SER A  65     -30.706   3.121 -59.268  1.00 40.28           C  
ATOM    543  O   SER A  65     -30.411   4.130 -59.899  1.00 41.06           O  
ATOM    544  CB  SER A  65     -32.114   1.198 -60.009  1.00 37.42           C  
ATOM    545  OG  SER A  65     -32.163   0.059 -60.850  1.00 56.48           O  
ATOM    546  N   ALA A  66     -31.039   3.141 -57.981  1.00 38.29           N  
ATOM    547  CA  ALA A  66     -31.076   4.390 -57.225  1.00 41.25           C  
ATOM    548  C   ALA A  66     -29.790   5.187 -57.428  1.00 37.27           C  
ATOM    549  O   ALA A  66     -29.815   6.386 -57.742  1.00 40.56           O  
ATOM    550  CB  ALA A  66     -31.295   4.100 -55.748  1.00 44.20           C  
ATOM    551  N   LEU A  67     -28.666   4.503 -57.258  1.00 25.73           N  
ATOM    552  CA  LEU A  67     -27.359   5.114 -57.425  1.00 36.54           C  
ATOM    553  C   LEU A  67     -27.211   5.754 -58.805  1.00 35.22           C  
ATOM    554  O   LEU A  67     -26.963   6.961 -58.914  1.00 40.40           O  
ATOM    555  CB  LEU A  67     -26.265   4.067 -57.206  1.00 35.93           C  
ATOM    556  CG  LEU A  67     -24.888   4.586 -56.796  1.00 35.92           C  
ATOM    557  CD1 LEU A  67     -25.006   5.474 -55.564  1.00 37.54           C  
ATOM    558  CD2 LEU A  67     -23.953   3.420 -56.532  1.00 26.90           C  
ATOM    559  N   ILE A  68     -27.381   4.952 -59.855  1.00 28.57           N  
ATOM    560  CA  ILE A  68     -27.201   5.447 -61.216  1.00 32.29           C  
ATOM    561  C   ILE A  68     -28.155   6.594 -61.528  1.00 33.10           C  
ATOM    562  O   ILE A  68     -27.835   7.488 -62.312  1.00 36.21           O  
ATOM    563  CB  ILE A  68     -27.331   4.324 -62.271  1.00 34.23           C  
ATOM    564  CG1 ILE A  68     -26.137   3.373 -62.169  1.00 35.12           C  
ATOM    565  CG2 ILE A  68     -27.402   4.910 -63.675  1.00 27.02           C  
ATOM    566  CD1 ILE A  68     -25.938   2.494 -63.383  1.00 27.10           C  
ATOM    567  N   GLU A  69     -29.318   6.569 -60.892  1.00 29.34           N  
ATOM    568  CA  GLU A  69     -30.320   7.616 -61.049  1.00 37.69           C  
ATOM    569  C   GLU A  69     -29.854   8.932 -60.427  1.00 35.27           C  
ATOM    570  O   GLU A  69     -30.099  10.008 -60.978  1.00 32.35           O  
ATOM    571  CB  GLU A  69     -31.644   7.173 -60.420  1.00 34.97           C  
ATOM    572  CG  GLU A  69     -32.736   8.231 -60.431  1.00 38.61           C  
ATOM    573  CD  GLU A  69     -33.505   8.274 -61.738  1.00 58.67           C  
ATOM    574  OE1 GLU A  69     -33.241   7.422 -62.616  1.00 53.57           O  
ATOM    575  OE2 GLU A  69     -34.376   9.159 -61.883  1.00 58.29           O  
ATOM    576  N   ALA A  70     -29.183   8.840 -59.280  1.00 34.66           N  
ATOM    577  CA  ALA A  70     -28.700  10.028 -58.573  1.00 33.11           C  
ATOM    578  C   ALA A  70     -27.377  10.555 -59.128  1.00 36.96           C  
ATOM    579  O   ALA A  70     -26.980  11.685 -58.844  1.00 33.32           O  
ATOM    580  CB  ALA A  70     -28.557   9.730 -57.094  1.00 39.62           C  
ATOM    581  N   THR A  71     -26.708   9.727 -59.923  1.00 37.55           N  
ATOM    582  CA  THR A  71     -25.339   9.989 -60.386  1.00 33.24           C  
ATOM    583  C   THR A  71     -25.183  10.397 -61.867  1.00 39.74           C  
ATOM    584  O   THR A  71     -24.524  11.392 -62.177  1.00 28.83           O  
ATOM    585  CB  THR A  71     -24.369   8.849 -60.015  1.00 33.30           C  
ATOM    586  OG1 THR A  71     -24.951   7.588 -60.365  1.00 36.75           O  
ATOM    587  CG2 THR A  71     -24.079   8.874 -58.523  1.00 29.63           C  
ATOM    588  N   ARG A  72     -25.732   9.590 -62.771  1.00 31.65           N  
ATOM    589  CA  ARG A  72     -25.392   9.648 -64.193  1.00 35.31           C  
ATOM    590  C   ARG A  72     -25.318  11.043 -64.832  1.00 41.99           C  
ATOM    591  O   ARG A  72     -24.526  11.251 -65.751  1.00 42.77           O  
ATOM    592  CB  ARG A  72     -26.343   8.758 -65.006  1.00 37.84           C  
ATOM    593  CG  ARG A  72     -27.763   9.297 -65.163  1.00 37.74           C  
ATOM    594  CD  ARG A  72     -28.680   8.259 -65.808  1.00 35.98           C  
ATOM    595  NE  ARG A  72     -28.145   7.759 -67.074  1.00 45.08           N  
ATOM    596  CZ  ARG A  72     -28.343   6.528 -67.539  1.00 41.52           C  
ATOM    597  NH1 ARG A  72     -29.064   5.657 -66.842  1.00 29.05           N  
ATOM    598  NH2 ARG A  72     -27.814   6.164 -68.700  1.00 36.39           N  
ATOM    599  N   PHE A  73     -26.135  11.992 -64.387  1.00 35.83           N  
ATOM    600  CA  PHE A  73     -26.054  13.339 -64.963  1.00 40.19           C  
ATOM    601  C   PHE A  73     -25.247  14.384 -64.167  1.00 40.13           C  
ATOM    602  O   PHE A  73     -25.109  15.524 -64.612  1.00 35.90           O  
ATOM    603  CB  PHE A  73     -27.449  13.877 -65.299  1.00 38.19           C  
ATOM    604  CG  PHE A  73     -28.200  13.027 -66.278  1.00 34.32           C  
ATOM    605  CD1 PHE A  73     -27.766  12.910 -67.586  1.00 37.05           C  
ATOM    606  CD2 PHE A  73     -29.339  12.341 -65.892  1.00 38.39           C  
ATOM    607  CE1 PHE A  73     -28.460  12.121 -68.491  1.00 43.86           C  
ATOM    608  CE2 PHE A  73     -30.036  11.552 -66.792  1.00 27.43           C  
ATOM    609  CZ  PHE A  73     -29.598  11.442 -68.089  1.00 30.15           C  
ATOM    610  N   CYS A  74     -24.735  14.015 -62.995  1.00 33.07           N  
ATOM    611  CA  CYS A  74     -23.978  14.970 -62.181  1.00 30.92           C  
ATOM    612  C   CYS A  74     -22.442  14.879 -62.251  1.00 28.28           C  
ATOM    613  O   CYS A  74     -21.747  15.634 -61.578  1.00 23.27           O  
ATOM    614  CB  CYS A  74     -24.465  14.968 -60.729  1.00 31.78           C  
ATOM    615  SG  CYS A  74     -24.114  13.472 -59.823  1.00 33.93           S  
ATOM    616  N   ALA A  75     -21.914  13.967 -63.059  1.00 38.48           N  
ATOM    617  CA  ALA A  75     -20.463  13.797 -63.155  1.00 30.91           C  
ATOM    618  C   ALA A  75     -19.756  15.108 -63.487  1.00 30.68           C  
ATOM    619  O   ALA A  75     -20.237  15.889 -64.306  1.00 36.55           O  
ATOM    620  CB  ALA A  75     -20.113  12.729 -64.183  1.00 26.36           C  
ATOM    621  N   PRO A  76     -18.604  15.352 -62.844  1.00 32.77           N  
ATOM    622  CA  PRO A  76     -17.800  16.557 -63.078  1.00 30.87           C  
ATOM    623  C   PRO A  76     -17.041  16.469 -64.397  1.00 31.27           C  
ATOM    624  O   PRO A  76     -15.865  16.101 -64.426  1.00 32.37           O  
ATOM    625  CB  PRO A  76     -16.829  16.562 -61.897  1.00 24.60           C  
ATOM    626  CG  PRO A  76     -16.701  15.140 -61.519  1.00 22.02           C  
ATOM    627  CD  PRO A  76     -18.033  14.504 -61.784  1.00 23.02           C  
ATOM    628  N   ILE A  77     -17.722  16.807 -65.485  1.00 33.72           N  
ATOM    629  CA  ILE A  77     -17.158  16.626 -66.817  1.00 35.16           C  
ATOM    630  C   ILE A  77     -15.731  17.146 -66.933  1.00 26.20           C  
ATOM    631  O   ILE A  77     -14.894  16.501 -67.556  1.00 36.96           O  
ATOM    632  CB  ILE A  77     -18.025  17.283 -67.914  1.00 28.07           C  
ATOM    633  CG1 ILE A  77     -19.414  16.647 -67.951  1.00 30.64           C  
ATOM    634  CG2 ILE A  77     -17.353  17.140 -69.266  1.00 21.47           C  
ATOM    635  CD1 ILE A  77     -19.402  15.171 -68.292  1.00 24.34           C  
ATOM    636  N   MET A  78     -15.443  18.301 -66.342  1.00 23.12           N  
ATOM    637  CA  MET A  78     -14.118  18.889 -66.528  1.00 32.77           C  
ATOM    638  C   MET A  78     -13.004  18.013 -65.952  1.00 33.73           C  
ATOM    639  O   MET A  78     -11.998  17.761 -66.618  1.00 32.07           O  
ATOM    640  CB  MET A  78     -14.025  20.320 -65.980  1.00 30.42           C  
ATOM    641  CG  MET A  78     -12.672  20.971 -66.271  1.00 31.39           C  
ATOM    642  SD  MET A  78     -12.535  22.738 -65.920  1.00 33.74           S  
ATOM    643  CE  MET A  78     -12.691  22.761 -64.139  1.00 46.33           C  
ATOM    644  N   GLU A  79     -13.179  17.541 -64.724  1.00 25.91           N  
ATOM    645  CA  GLU A  79     -12.116  16.775 -64.089  1.00 24.51           C  
ATOM    646  C   GLU A  79     -12.062  15.329 -64.561  1.00 27.17           C  
ATOM    647  O   GLU A  79     -10.982  14.762 -64.710  1.00 28.64           O  
ATOM    648  CB  GLU A  79     -12.194  16.868 -62.571  1.00 22.56           C  
ATOM    649  CG  GLU A  79     -11.833  18.240 -62.039  1.00 28.35           C  
ATOM    650  CD  GLU A  79     -12.939  19.252 -62.246  1.00 36.73           C  
ATOM    651  OE1 GLU A  79     -14.105  18.833 -62.409  1.00 36.22           O  
ATOM    652  OE2 GLU A  79     -12.644  20.465 -62.242  1.00 34.76           O  
ATOM    653  N   CYS A  80     -13.226  14.737 -64.800  1.00 26.75           N  
ATOM    654  CA  CYS A  80     -13.284  13.403 -65.379  1.00 27.25           C  
ATOM    655  C   CYS A  80     -12.570  13.418 -66.726  1.00 28.28           C  
ATOM    656  O   CYS A  80     -11.760  12.535 -67.041  1.00 25.40           O  
ATOM    657  CB  CYS A  80     -14.737  12.965 -65.553  1.00 22.53           C  
ATOM    658  SG  CYS A  80     -15.666  12.885 -64.009  1.00 38.37           S  
ATOM    659  N   ALA A  81     -12.870  14.449 -67.509  1.00 24.46           N  
ATOM    660  CA  ALA A  81     -12.278  14.631 -68.826  1.00 32.72           C  
ATOM    661  C   ALA A  81     -10.770  14.806 -68.727  1.00 32.63           C  
ATOM    662  O   ALA A  81     -10.012  14.113 -69.401  1.00 28.93           O  
ATOM    663  CB  ALA A  81     -12.903  15.830 -69.517  1.00 28.74           C  
ATOM    664  N   TRP A  82     -10.342  15.736 -67.882  1.00 24.55           N  
ATOM    665  CA  TRP A  82      -8.929  16.024 -67.734  1.00 26.53           C  
ATOM    666  C   TRP A  82      -8.167  14.780 -67.316  1.00 39.38           C  
ATOM    667  O   TRP A  82      -7.055  14.527 -67.786  1.00 41.78           O  
ATOM    668  CB  TRP A  82      -8.715  17.110 -66.692  1.00 34.38           C  
ATOM    669  CG  TRP A  82      -7.312  17.145 -66.188  1.00 35.97           C  
ATOM    670  CD1 TRP A  82      -6.845  16.599 -65.032  1.00 29.68           C  
ATOM    671  CD2 TRP A  82      -6.184  17.743 -66.836  1.00 35.69           C  
ATOM    672  NE1 TRP A  82      -5.497  16.827 -64.914  1.00 31.11           N  
ATOM    673  CE2 TRP A  82      -5.068  17.531 -66.007  1.00 29.06           C  
ATOM    674  CE3 TRP A  82      -6.013  18.446 -68.032  1.00 35.96           C  
ATOM    675  CZ2 TRP A  82      -3.797  17.995 -66.335  1.00 29.02           C  
ATOM    676  CZ3 TRP A  82      -4.747  18.904 -68.356  1.00 35.91           C  
ATOM    677  CH2 TRP A  82      -3.658  18.678 -67.510  1.00 29.40           C  
ATOM    678  N   ALA A  83      -8.769  14.010 -66.417  1.00 37.43           N  
ATOM    679  CA  ALA A  83      -8.147  12.799 -65.912  1.00 25.73           C  
ATOM    680  C   ALA A  83      -8.128  11.719 -66.986  1.00 31.88           C  
ATOM    681  O   ALA A  83      -7.325  10.789 -66.922  1.00 32.27           O  
ATOM    682  CB  ALA A  83      -8.883  12.312 -64.677  1.00 23.20           C  
ATOM    683  N   SER A  84      -9.038  11.830 -67.953  1.00 27.08           N  
ATOM    684  CA  SER A  84      -9.131  10.851 -69.038  1.00 24.04           C  
ATOM    685  C   SER A  84      -8.471  11.243 -70.367  1.00 33.44           C  
ATOM    686  O   SER A  84      -8.574  10.500 -71.350  1.00 30.89           O  
ATOM    687  CB  SER A  84     -10.588  10.457 -69.274  1.00 29.12           C  
ATOM    688  OG  SER A  84     -11.159   9.911 -68.100  1.00 34.83           O  
ATOM    689  N   CYS A  85      -7.817  12.402 -70.412  1.00 27.38           N  
ATOM    690  CA  CYS A  85      -7.275  12.907 -71.677  1.00 31.26           C  
ATOM    691  C   CYS A  85      -5.931  12.275 -72.057  1.00 38.77           C  
ATOM    692  O   CYS A  85      -5.366  11.490 -71.295  1.00 39.72           O  
ATOM    693  CB  CYS A  85      -7.141  14.429 -71.633  1.00 31.98           C  
ATOM    694  SG  CYS A  85      -5.739  15.033 -70.667  1.00 35.78           S  
ATOM    695  N   THR A  86      -5.409  12.638 -73.226  1.00 31.11           N  
ATOM    696  CA  THR A  86      -4.196  12.005 -73.745  1.00 36.15           C  
ATOM    697  C   THR A  86      -2.955  12.239 -72.874  1.00 32.09           C  
ATOM    698  O   THR A  86      -2.276  11.288 -72.481  1.00 33.25           O  
ATOM    699  CB  THR A  86      -3.905  12.402 -75.224  1.00 35.78           C  
ATOM    700  OG1 THR A  86      -3.720  13.820 -75.336  1.00 31.85           O  
ATOM    701  CG2 THR A  86      -5.045  11.961 -76.129  1.00 25.62           C  
ATOM    702  N   GLY A  87      -2.665  13.500 -72.576  1.00 27.46           N  
ATOM    703  CA  GLY A  87      -1.496  13.839 -71.785  1.00 32.07           C  
ATOM    704  C   GLY A  87      -1.525  13.224 -70.399  1.00 34.28           C  
ATOM    705  O   GLY A  87      -0.599  12.521 -70.005  1.00 33.64           O  
ATOM    706  N   THR A  88      -2.599  13.482 -69.660  1.00 33.67           N  
ATOM    707  CA  THR A  88      -2.754  12.930 -68.320  1.00 33.37           C  
ATOM    708  C   THR A  88      -2.620  11.411 -68.312  1.00 34.22           C  
ATOM    709  O   THR A  88      -2.079  10.836 -67.371  1.00 34.63           O  
ATOM    710  CB  THR A  88      -4.108  13.312 -67.692  1.00 29.14           C  
ATOM    711  OG1 THR A  88      -4.254  14.737 -67.690  1.00 38.54           O  
ATOM    712  CG2 THR A  88      -4.192  12.798 -66.265  1.00 28.23           C  
ATOM    713  N   VAL A  89      -3.116  10.758 -69.358  1.00 31.97           N  
ATOM    714  CA  VAL A  89      -3.017   9.305 -69.439  1.00 36.91           C  
ATOM    715  C   VAL A  89      -1.570   8.862 -69.687  1.00 37.14           C  
ATOM    716  O   VAL A  89      -1.078   7.922 -69.049  1.00 43.12           O  
ATOM    717  CB  VAL A  89      -3.966   8.718 -70.506  1.00 33.10           C  
ATOM    718  CG1 VAL A  89      -3.658   7.245 -70.738  1.00 33.60           C  
ATOM    719  CG2 VAL A  89      -5.416   8.900 -70.082  1.00 20.85           C  
ATOM    720  N   LYS A  90      -0.887   9.558 -70.592  1.00 31.03           N  
ATOM    721  CA  LYS A  90       0.512   9.264 -70.877  1.00 31.35           C  
ATOM    722  C   LYS A  90       1.406   9.443 -69.648  1.00 37.19           C  
ATOM    723  O   LYS A  90       2.090   8.509 -69.235  1.00 34.20           O  
ATOM    724  CB  LYS A  90       1.026  10.127 -72.032  1.00 34.81           C  
ATOM    725  CG  LYS A  90       1.264   9.356 -73.321  1.00 49.31           C  
ATOM    726  CD  LYS A  90       2.577   9.764 -73.979  1.00 61.25           C  
ATOM    727  CE  LYS A  90       2.864   8.931 -75.227  1.00 71.29           C  
ATOM    728  NZ  LYS A  90       3.039   7.477 -74.929  1.00 57.38           N  
ATOM    729  N   ARG A  91       1.396  10.642 -69.068  1.00 35.39           N  
ATOM    730  CA  ARG A  91       2.223  10.939 -67.900  1.00 30.74           C  
ATOM    731  C   ARG A  91       1.828  10.071 -66.716  1.00 36.54           C  
ATOM    732  O   ARG A  91       2.680   9.603 -65.956  1.00 33.47           O  
ATOM    733  CB  ARG A  91       2.078  12.404 -67.493  1.00 27.19           C  
ATOM    734  CG  ARG A  91       2.497  13.407 -68.537  1.00 22.53           C  
ATOM    735  CD  ARG A  91       2.342  14.820 -68.000  1.00 23.09           C  
ATOM    736  NE  ARG A  91       1.450  15.621 -68.829  1.00 27.01           N  
ATOM    737  CZ  ARG A  91       0.216  15.972 -68.483  1.00 32.96           C  
ATOM    738  NH1 ARG A  91      -0.278  15.608 -67.308  1.00 36.87           N  
ATOM    739  NH2 ARG A  91      -0.523  16.696 -69.310  1.00 44.12           N  
ATOM    740  N   GLY A  92       0.523   9.877 -66.562  1.00 35.48           N  
ATOM    741  CA  GLY A  92      -0.025   9.153 -65.433  1.00 32.23           C  
ATOM    742  C   GLY A  92       0.380   7.699 -65.445  1.00 32.05           C  
ATOM    743  O   GLY A  92       0.641   7.111 -64.396  1.00 32.47           O  
ATOM    744  N   LEU A  93       0.427   7.109 -66.633  1.00 33.56           N  
ATOM    745  CA  LEU A  93       0.878   5.728 -66.747  1.00 32.04           C  
ATOM    746  C   LEU A  93       2.404   5.636 -66.683  1.00 34.22           C  
ATOM    747  O   LEU A  93       2.952   4.720 -66.074  1.00 36.21           O  
ATOM    748  CB  LEU A  93       0.330   5.078 -68.019  1.00 24.46           C  
ATOM    749  CG  LEU A  93      -1.153   4.708 -67.961  1.00 24.23           C  
ATOM    750  CD1 LEU A  93      -1.640   4.183 -69.294  1.00 26.18           C  
ATOM    751  CD2 LEU A  93      -1.402   3.687 -66.867  1.00 27.68           C  
ATOM    752  N   GLU A  94       3.081   6.601 -67.298  1.00 35.41           N  
ATOM    753  CA  GLU A  94       4.540   6.626 -67.314  1.00 38.50           C  
ATOM    754  C   GLU A  94       5.155   6.853 -65.935  1.00 40.21           C  
ATOM    755  O   GLU A  94       6.320   6.526 -65.712  1.00 43.67           O  
ATOM    756  CB  GLU A  94       5.052   7.690 -68.287  1.00 40.01           C  
ATOM    757  CG  GLU A  94       4.947   7.288 -69.747  1.00 47.05           C  
ATOM    758  CD  GLU A  94       5.480   8.352 -70.689  1.00 48.65           C  
ATOM    759  OE1 GLU A  94       5.896   9.429 -70.207  1.00 43.63           O  
ATOM    760  OE2 GLU A  94       5.480   8.108 -71.915  1.00 50.25           O  
ATOM    761  N   TRP A  95       4.379   7.415 -65.013  1.00 39.64           N  
ATOM    762  CA  TRP A  95       4.895   7.707 -63.679  1.00 36.15           C  
ATOM    763  C   TRP A  95       5.311   6.439 -62.929  1.00 41.39           C  
ATOM    764  O   TRP A  95       6.311   6.429 -62.200  1.00 34.26           O  
ATOM    765  CB  TRP A  95       3.873   8.491 -62.857  1.00 28.77           C  
ATOM    766  CG  TRP A  95       4.398   8.900 -61.517  1.00 28.59           C  
ATOM    767  CD1 TRP A  95       5.012  10.074 -61.203  1.00 29.38           C  
ATOM    768  CD2 TRP A  95       4.370   8.127 -60.311  1.00 30.40           C  
ATOM    769  NE1 TRP A  95       5.366  10.083 -59.878  1.00 31.47           N  
ATOM    770  CE2 TRP A  95       4.982   8.899 -59.307  1.00 26.90           C  
ATOM    771  CE3 TRP A  95       3.882   6.857 -59.983  1.00 39.61           C  
ATOM    772  CZ2 TRP A  95       5.123   8.446 -57.998  1.00 28.15           C  
ATOM    773  CZ3 TRP A  95       4.023   6.407 -58.681  1.00 37.33           C  
ATOM    774  CH2 TRP A  95       4.638   7.201 -57.705  1.00 33.05           C  
ATOM    775  N   PHE A  96       4.545   5.369 -63.117  1.00 31.31           N  
ATOM    776  CA  PHE A  96       4.780   4.135 -62.379  1.00 34.62           C  
ATOM    777  C   PHE A  96       5.994   3.364 -62.878  1.00 43.85           C  
ATOM    778  O   PHE A  96       6.587   2.586 -62.136  1.00 50.08           O  
ATOM    779  CB  PHE A  96       3.533   3.249 -62.388  1.00 33.11           C  
ATOM    780  CG  PHE A  96       2.388   3.816 -61.597  1.00 41.14           C  
ATOM    781  CD1 PHE A  96       2.265   3.548 -60.242  1.00 38.23           C  
ATOM    782  CD2 PHE A  96       1.445   4.629 -62.205  1.00 35.23           C  
ATOM    783  CE1 PHE A  96       1.217   4.071 -59.512  1.00 34.76           C  
ATOM    784  CE2 PHE A  96       0.397   5.155 -61.482  1.00 28.29           C  
ATOM    785  CZ  PHE A  96       0.282   4.876 -60.134  1.00 37.27           C  
ATOM    786  N   ASP A  97       6.367   3.581 -64.132  1.00 49.77           N  
ATOM    787  CA  ASP A  97       7.540   2.919 -64.691  1.00 51.10           C  
ATOM    788  C   ASP A  97       8.828   3.497 -64.122  1.00 48.06           C  
ATOM    789  O   ASP A  97       9.814   2.786 -63.937  1.00 51.13           O  
ATOM    790  CB  ASP A  97       7.540   3.028 -66.213  1.00 54.58           C  
ATOM    791  CG  ASP A  97       6.570   2.073 -66.853  1.00 57.97           C  
ATOM    792  OD1 ASP A  97       6.343   0.992 -66.268  1.00 57.04           O  
ATOM    793  OD2 ASP A  97       6.037   2.402 -67.933  1.00 63.38           O  
ATOM    794  N   LYS A  98       8.815   4.797 -63.864  1.00 42.42           N  
ATOM    795  CA  LYS A  98       9.953   5.471 -63.262  1.00 48.34           C  
ATOM    796  C   LYS A  98       9.970   5.286 -61.741  1.00 50.25           C  
ATOM    797  O   LYS A  98      11.031   5.133 -61.132  1.00 56.80           O  
ATOM    798  CB  LYS A  98       9.927   6.951 -63.630  1.00 48.27           C  
ATOM    799  CG  LYS A  98       9.717   7.184 -65.124  1.00 44.70           C  
ATOM    800  CD  LYS A  98       9.377   8.630 -65.439  1.00 54.96           C  
ATOM    801  CE  LYS A  98       9.074   8.806 -66.921  1.00 63.42           C  
ATOM    802  NZ  LYS A  98       8.679  10.207 -67.240  1.00 72.57           N  
ATOM    803  N   ASN A  99       8.793   5.317 -61.127  1.00 52.67           N  
ATOM    804  CA  ASN A  99       8.707   5.261 -59.672  1.00 47.25           C  
ATOM    805  C   ASN A  99       8.396   3.890 -59.044  1.00 52.12           C  
ATOM    806  O   ASN A  99       8.236   3.782 -57.830  1.00 39.97           O  
ATOM    807  CB  ASN A  99       7.760   6.347 -59.158  1.00 36.10           C  
ATOM    808  CG  ASN A  99       8.363   7.739 -59.269  1.00 48.01           C  
ATOM    809  OD1 ASN A  99       9.113   8.168 -58.394  1.00 65.09           O  
ATOM    810  ND2 ASN A  99       8.047   8.445 -60.353  1.00 37.00           N  
ATOM    811  N   LYS A 100       8.306   2.851 -59.868  1.00 54.76           N  
ATOM    812  CA  LYS A 100       7.939   1.526 -59.376  1.00 53.44           C  
ATOM    813  C   LYS A 100       8.873   1.025 -58.273  1.00 49.41           C  
ATOM    814  O   LYS A 100       8.451   0.284 -57.382  1.00 44.18           O  
ATOM    815  CB  LYS A 100       7.904   0.507 -60.521  1.00 47.62           C  
ATOM    816  CG  LYS A 100       9.273   0.029 -60.964  1.00 49.54           C  
ATOM    817  CD  LYS A 100       9.284  -1.467 -61.234  1.00 55.48           C  
ATOM    818  CE  LYS A 100       8.492  -1.821 -62.481  1.00 88.58           C  
ATOM    819  NZ  LYS A 100       8.593  -3.276 -62.801  1.00 87.66           N  
ATOM    820  N   ASP A 101      10.142   1.415 -58.348  1.00 53.67           N  
ATOM    821  CA  ASP A 101      11.161   0.905 -57.432  1.00 61.87           C  
ATOM    822  C   ASP A 101      11.477   1.815 -56.239  1.00 58.96           C  
ATOM    823  O   ASP A 101      12.298   1.464 -55.389  1.00 55.15           O  
ATOM    824  CB  ASP A 101      12.442   0.564 -58.202  1.00 67.72           C  
ATOM    825  CG  ASP A 101      12.276  -0.653 -59.096  1.00 69.59           C  
ATOM    826  OD1 ASP A 101      11.478  -1.547 -58.737  1.00 69.69           O  
ATOM    827  OD2 ASP A 101      12.944  -0.719 -60.152  1.00 63.36           O  
ATOM    828  N   SER A 102      10.829   2.975 -56.179  1.00 54.72           N  
ATOM    829  CA  SER A 102      11.064   3.931 -55.097  1.00 40.30           C  
ATOM    830  C   SER A 102      10.455   3.444 -53.785  1.00 47.61           C  
ATOM    831  O   SER A 102       9.542   2.618 -53.784  1.00 45.21           O  
ATOM    832  CB  SER A 102      10.529   5.313 -55.469  1.00 49.01           C  
ATOM    833  OG  SER A 102      11.296   5.874 -56.520  1.00 59.91           O  
ATOM    834  N   ASP A 103      10.960   3.963 -52.669  1.00 47.00           N  
ATOM    835  CA  ASP A 103      10.637   3.410 -51.353  1.00 43.85           C  
ATOM    836  C   ASP A 103       9.196   3.643 -50.872  1.00 45.50           C  
ATOM    837  O   ASP A 103       8.718   2.943 -49.979  1.00 41.30           O  
ATOM    838  CB  ASP A 103      11.642   3.909 -50.310  1.00 71.30           C  
ATOM    839  CG  ASP A 103      13.077   3.565 -50.667  1.00 70.94           C  
ATOM    840  OD1 ASP A 103      13.285   2.635 -51.476  1.00 68.70           O  
ATOM    841  OD2 ASP A 103      13.993   4.226 -50.129  1.00 63.32           O  
ATOM    842  N   THR A 104       8.512   4.620 -51.461  1.00 44.37           N  
ATOM    843  CA  THR A 104       7.122   4.898 -51.101  1.00 42.07           C  
ATOM    844  C   THR A 104       6.126   4.161 -51.997  1.00 42.48           C  
ATOM    845  O   THR A 104       4.918   4.359 -51.884  1.00 37.80           O  
ATOM    846  CB  THR A 104       6.804   6.404 -51.141  1.00 39.97           C  
ATOM    847  OG1 THR A 104       7.319   6.968 -52.353  1.00 46.24           O  
ATOM    848  CG2 THR A 104       7.428   7.115 -49.951  1.00 33.56           C  
ATOM    849  N   VAL A 105       6.643   3.329 -52.896  1.00 35.35           N  
ATOM    850  CA  VAL A 105       5.825   2.549 -53.824  1.00 37.47           C  
ATOM    851  C   VAL A 105       6.075   1.051 -53.645  1.00 41.87           C  
ATOM    852  O   VAL A 105       5.147   0.273 -53.408  1.00 38.02           O  
ATOM    853  CB  VAL A 105       6.024   2.978 -55.299  1.00 40.67           C  
ATOM    854  CG1 VAL A 105       5.334   2.005 -56.237  1.00 35.44           C  
ATOM    855  CG2 VAL A 105       5.486   4.382 -55.518  1.00 34.90           C  
ATOM    856  N   LYS A 106       7.337   0.663 -53.801  1.00 44.20           N  
ATOM    857  CA  LYS A 106       7.781  -0.723 -53.681  1.00 41.17           C  
ATOM    858  C   LYS A 106       7.215  -1.434 -52.450  1.00 42.86           C  
ATOM    859  O   LYS A 106       6.977  -2.642 -52.478  1.00 44.06           O  
ATOM    860  CB  LYS A 106       9.312  -0.749 -53.628  1.00 51.23           C  
ATOM    861  CG  LYS A 106       9.914  -1.949 -52.912  1.00 54.26           C  
ATOM    862  CD  LYS A 106      11.422  -1.790 -52.749  1.00 51.88           C  
ATOM    863  CE  LYS A 106      11.766  -0.558 -51.919  1.00 57.90           C  
ATOM    864  NZ  LYS A 106      13.236  -0.367 -51.761  1.00 51.42           N  
ATOM    865  N   VAL A 107       7.008  -0.687 -51.370  1.00 45.43           N  
ATOM    866  CA  VAL A 107       6.486  -1.259 -50.131  1.00 45.12           C  
ATOM    867  C   VAL A 107       5.143  -1.966 -50.324  1.00 43.38           C  
ATOM    868  O   VAL A 107       4.994  -3.133 -49.963  1.00 49.83           O  
ATOM    869  CB  VAL A 107       6.363  -0.197 -49.025  1.00 45.54           C  
ATOM    870  CG1 VAL A 107       5.851  -0.831 -47.747  1.00 52.77           C  
ATOM    871  CG2 VAL A 107       7.708   0.462 -48.784  1.00 43.65           C  
ATOM    872  N   TRP A 108       4.163  -1.255 -50.874  1.00 47.46           N  
ATOM    873  CA  TRP A 108       2.876  -1.869 -51.200  1.00 41.37           C  
ATOM    874  C   TRP A 108       2.887  -2.639 -52.529  1.00 41.93           C  
ATOM    875  O   TRP A 108       2.311  -3.721 -52.623  1.00 49.16           O  
ATOM    876  CB  TRP A 108       1.725  -0.846 -51.147  1.00 36.52           C  
ATOM    877  CG  TRP A 108       2.058   0.509 -51.719  1.00 37.20           C  
ATOM    878  CD1 TRP A 108       2.779   1.498 -51.113  1.00 36.02           C  
ATOM    879  CD2 TRP A 108       1.665   1.027 -52.998  1.00 34.38           C  
ATOM    880  NE1 TRP A 108       2.869   2.592 -51.938  1.00 31.50           N  
ATOM    881  CE2 TRP A 108       2.195   2.330 -53.101  1.00 32.32           C  
ATOM    882  CE3 TRP A 108       0.922   0.513 -54.066  1.00 26.68           C  
ATOM    883  CZ2 TRP A 108       2.008   3.125 -54.229  1.00 27.74           C  
ATOM    884  CZ3 TRP A 108       0.738   1.303 -55.183  1.00 32.23           C  
ATOM    885  CH2 TRP A 108       1.280   2.595 -55.258  1.00 35.97           C  
ATOM    886  N   ASP A 109       3.540  -2.085 -53.549  1.00 38.05           N  
ATOM    887  CA  ASP A 109       3.536  -2.696 -54.882  1.00 41.80           C  
ATOM    888  C   ASP A 109       4.073  -4.125 -54.875  1.00 45.33           C  
ATOM    889  O   ASP A 109       3.338  -5.075 -55.151  1.00 47.42           O  
ATOM    890  CB  ASP A 109       4.328  -1.847 -55.880  1.00 45.62           C  
ATOM    891  CG  ASP A 109       4.080  -2.256 -57.327  1.00 50.65           C  
ATOM    892  OD1 ASP A 109       2.958  -2.706 -57.643  1.00 44.64           O  
ATOM    893  OD2 ASP A 109       5.009  -2.120 -58.153  1.00 50.15           O  
ATOM    894  N   ALA A 110       5.359  -4.262 -54.565  1.00 48.66           N  
ATOM    895  CA  ALA A 110       6.029  -5.558 -54.550  1.00 39.56           C  
ATOM    896  C   ALA A 110       5.325  -6.550 -53.628  1.00 39.14           C  
ATOM    897  O   ALA A 110       5.485  -7.766 -53.760  1.00 43.05           O  
ATOM    898  CB  ALA A 110       7.492  -5.392 -54.128  1.00 44.26           C  
ATOM    899  N   ASN A 111       4.566  -6.032 -52.676  1.00 33.32           N  
ATOM    900  CA  ASN A 111       3.836  -6.889 -51.756  1.00 40.44           C  
ATOM    901  C   ASN A 111       2.363  -7.127 -52.116  1.00 37.63           C  
ATOM    902  O   ASN A 111       1.611  -7.687 -51.321  1.00 43.48           O  
ATOM    903  CB  ASN A 111       4.038  -6.452 -50.300  1.00 51.37           C  
ATOM    904  CG  ASN A 111       5.300  -7.048 -49.677  1.00 51.91           C  
ATOM    905  OD1 ASN A 111       5.312  -8.205 -49.255  1.00 55.48           O  
ATOM    906  ND2 ASN A 111       6.365  -6.255 -49.615  1.00 60.20           N  
ATOM    907  N   TYR A 112       1.967  -6.696 -53.311  1.00 41.93           N  
ATOM    908  CA  TYR A 112       0.577  -6.768 -53.764  1.00 46.27           C  
ATOM    909  C   TYR A 112      -0.136  -8.096 -53.444  1.00 49.93           C  
ATOM    910  O   TYR A 112      -1.156  -8.108 -52.740  1.00 47.53           O  
ATOM    911  CB  TYR A 112       0.480  -6.487 -55.271  1.00 34.30           C  
ATOM    912  CG  TYR A 112      -0.932  -6.155 -55.696  1.00 43.75           C  
ATOM    913  CD1 TYR A 112      -1.828  -7.157 -56.045  1.00 41.10           C  
ATOM    914  CD2 TYR A 112      -1.381  -4.838 -55.709  1.00 36.73           C  
ATOM    915  CE1 TYR A 112      -3.125  -6.857 -56.411  1.00 37.62           C  
ATOM    916  CE2 TYR A 112      -2.673  -4.528 -56.071  1.00 32.25           C  
ATOM    917  CZ  TYR A 112      -3.542  -5.542 -56.420  1.00 39.12           C  
ATOM    918  OH  TYR A 112      -4.832  -5.241 -56.784  1.00 33.86           O  
ATOM    919  N   GLN A 113       0.368  -9.202 -53.988  1.00 46.25           N  
ATOM    920  CA  GLN A 113      -0.265 -10.505 -53.775  1.00 47.54           C  
ATOM    921  C   GLN A 113      -0.623 -10.731 -52.313  1.00 49.20           C  
ATOM    922  O   GLN A 113      -1.717 -11.208 -51.998  1.00 53.84           O  
ATOM    923  CB  GLN A 113       0.639 -11.645 -54.257  1.00 56.93           C  
ATOM    924  CG  GLN A 113       0.756 -11.767 -55.769  1.00 60.50           C  
ATOM    925  CD  GLN A 113      -0.590 -11.927 -56.450  1.00 60.94           C  
ATOM    926  OE1 GLN A 113      -1.471 -12.642 -55.960  1.00 51.92           O  
ATOM    927  NE2 GLN A 113      -0.760 -11.252 -57.583  1.00 53.40           N  
ATOM    928  N   LYS A 114       0.303 -10.397 -51.423  1.00 44.91           N  
ATOM    929  CA  LYS A 114       0.052 -10.526 -49.996  1.00 48.38           C  
ATOM    930  C   LYS A 114      -1.130  -9.654 -49.605  1.00 45.60           C  
ATOM    931  O   LYS A 114      -2.030 -10.089 -48.887  1.00 48.33           O  
ATOM    932  CB  LYS A 114       1.288 -10.126 -49.188  1.00 53.10           C  
ATOM    933  CG  LYS A 114       1.084 -10.201 -47.681  1.00 65.85           C  
ATOM    934  CD  LYS A 114       2.251  -9.583 -46.926  1.00 78.31           C  
ATOM    935  CE  LYS A 114       3.542 -10.349 -47.173  1.00 80.21           C  
ATOM    936  NZ  LYS A 114       4.702  -9.715 -46.484  1.00 82.25           N  
ATOM    937  N   LEU A 115      -1.127  -8.420 -50.097  1.00 45.67           N  
ATOM    938  CA  LEU A 115      -2.175  -7.465 -49.762  1.00 46.66           C  
ATOM    939  C   LEU A 115      -3.544  -7.894 -50.289  1.00 43.29           C  
ATOM    940  O   LEU A 115      -4.569  -7.371 -49.858  1.00 51.39           O  
ATOM    941  CB  LEU A 115      -1.805  -6.061 -50.251  1.00 39.93           C  
ATOM    942  CG  LEU A 115      -0.547  -5.474 -49.601  1.00 35.48           C  
ATOM    943  CD1 LEU A 115      -0.217  -4.101 -50.161  1.00 34.87           C  
ATOM    944  CD2 LEU A 115      -0.713  -5.407 -48.096  1.00 31.13           C  
ATOM    945  N   ARG A 116      -3.560  -8.851 -51.212  1.00 45.01           N  
ATOM    946  CA  ARG A 116      -4.823  -9.424 -51.680  1.00 42.98           C  
ATOM    947  C   ARG A 116      -5.505 -10.244 -50.589  1.00 42.70           C  
ATOM    948  O   ARG A 116      -6.646 -10.667 -50.747  1.00 45.95           O  
ATOM    949  CB  ARG A 116      -4.605 -10.300 -52.917  1.00 46.17           C  
ATOM    950  CG  ARG A 116      -4.182  -9.531 -54.158  1.00 50.91           C  
ATOM    951  CD  ARG A 116      -3.881 -10.461 -55.323  1.00 46.06           C  
ATOM    952  NE  ARG A 116      -5.070 -11.162 -55.800  1.00 46.15           N  
ATOM    953  CZ  ARG A 116      -5.079 -11.993 -56.838  1.00 54.80           C  
ATOM    954  NH1 ARG A 116      -3.959 -12.231 -57.510  1.00 61.26           N  
ATOM    955  NH2 ARG A 116      -6.206 -12.586 -57.205  1.00 48.44           N  
ATOM    956  N   THR A 117      -4.795 -10.471 -49.488  1.00 54.13           N  
ATOM    957  CA  THR A 117      -5.268 -11.353 -48.420  1.00 44.29           C  
ATOM    958  C   THR A 117      -5.229 -10.700 -47.042  1.00 47.97           C  
ATOM    959  O   THR A 117      -6.249 -10.607 -46.362  1.00 54.67           O  
ATOM    960  CB  THR A 117      -4.470 -12.667 -48.361  1.00 47.53           C  
ATOM    961  OG1 THR A 117      -4.582 -13.358 -49.611  1.00 55.12           O  
ATOM    962  CG2 THR A 117      -5.006 -13.553 -47.253  1.00 49.21           C  
ATOM    963  N   GLU A 118      -4.036 -10.297 -46.616  1.00 52.42           N  
ATOM    964  CA  GLU A 118      -3.831  -9.759 -45.273  1.00 51.10           C  
ATOM    965  C   GLU A 118      -3.769  -8.235 -45.265  1.00 48.59           C  
ATOM    966  O   GLU A 118      -3.290  -7.620 -46.220  1.00 45.02           O  
ATOM    967  CB  GLU A 118      -2.530 -10.295 -44.677  1.00 55.04           C  
ATOM    968  CG  GLU A 118      -2.210 -11.737 -45.011  1.00 51.81           C  
ATOM    969  CD  GLU A 118      -0.763 -12.067 -44.711  1.00 80.07           C  
ATOM    970  OE1 GLU A 118       0.072 -11.137 -44.751  1.00 76.40           O  
ATOM    971  OE2 GLU A 118      -0.461 -13.246 -44.427  1.00 92.16           O  
ATOM    972  N   THR A 119      -4.259  -7.636 -44.180  1.00 48.24           N  
ATOM    973  CA  THR A 119      -4.147  -6.194 -43.966  1.00 34.79           C  
ATOM    974  C   THR A 119      -2.688  -5.767 -43.898  1.00 33.10           C  
ATOM    975  O   THR A 119      -1.846  -6.503 -43.390  1.00 48.09           O  
ATOM    976  CB  THR A 119      -4.848  -5.754 -42.667  1.00 45.81           C  
ATOM    977  OG1 THR A 119      -4.415  -6.582 -41.580  1.00 38.70           O  
ATOM    978  CG2 THR A 119      -6.357  -5.866 -42.813  1.00 49.31           C  
ATOM    979  N   PRO A 120      -2.385  -4.575 -44.427  1.00 35.25           N  
ATOM    980  CA  PRO A 120      -1.030  -4.016 -44.463  1.00 36.25           C  
ATOM    981  C   PRO A 120      -0.602  -3.388 -43.139  1.00 32.62           C  
ATOM    982  O   PRO A 120      -1.446  -3.021 -42.325  1.00 32.03           O  
ATOM    983  CB  PRO A 120      -1.144  -2.934 -45.535  1.00 38.63           C  
ATOM    984  CG  PRO A 120      -2.549  -2.460 -45.412  1.00 34.08           C  
ATOM    985  CD  PRO A 120      -3.368  -3.668 -45.044  1.00 40.09           C  
ATOM    986  N   PRO A 121       0.712  -3.264 -42.924  1.00 43.09           N  
ATOM    987  CA  PRO A 121       1.208  -2.490 -41.783  1.00 37.86           C  
ATOM    988  C   PRO A 121       0.876  -1.010 -41.962  1.00 40.42           C  
ATOM    989  O   PRO A 121       0.286  -0.645 -42.976  1.00 44.19           O  
ATOM    990  CB  PRO A 121       2.723  -2.709 -41.848  1.00 28.79           C  
ATOM    991  CG  PRO A 121       3.000  -3.062 -43.263  1.00 35.31           C  
ATOM    992  CD  PRO A 121       1.807  -3.846 -43.719  1.00 40.69           C  
ATOM    993  N   ALA A 122       1.252  -0.176 -40.995  1.00 38.67           N  
ATOM    994  CA  ALA A 122       1.023   1.264 -41.077  1.00 35.69           C  
ATOM    995  C   ALA A 122       1.985   1.894 -42.085  1.00 41.97           C  
ATOM    996  O   ALA A 122       1.654   2.852 -42.810  1.00 43.05           O  
ATOM    997  CB  ALA A 122       1.205   1.885 -39.714  1.00 31.12           C  
ATOM    998  N   GLU A 123       3.181   1.321 -42.119  1.00 33.71           N  
ATOM    999  CA  GLU A 123       4.271   1.769 -42.969  1.00 38.08           C  
ATOM   1000  C   GLU A 123       3.857   1.929 -44.430  1.00 39.74           C  
ATOM   1001  O   GLU A 123       4.145   2.953 -45.060  1.00 38.48           O  
ATOM   1002  CB  GLU A 123       5.440   0.785 -42.855  1.00 39.42           C  
ATOM   1003  CG  GLU A 123       6.080   0.704 -41.459  1.00 57.33           C  
ATOM   1004  CD  GLU A 123       5.178   0.083 -40.391  1.00 56.76           C  
ATOM   1005  OE1 GLU A 123       4.092  -0.435 -40.725  1.00 59.20           O  
ATOM   1006  OE2 GLU A 123       5.561   0.115 -39.203  1.00 51.65           O  
ATOM   1007  N   ALA A 124       3.182   0.915 -44.965  1.00 41.31           N  
ATOM   1008  CA  ALA A 124       2.776   0.924 -46.370  1.00 45.20           C  
ATOM   1009  C   ALA A 124       1.618   1.883 -46.631  1.00 40.00           C  
ATOM   1010  O   ALA A 124       1.438   2.360 -47.751  1.00 36.72           O  
ATOM   1011  CB  ALA A 124       2.425  -0.480 -46.841  1.00 45.60           C  
ATOM   1012  N   LEU A 125       0.826   2.155 -45.600  1.00 34.22           N  
ATOM   1013  CA  LEU A 125      -0.224   3.155 -45.720  1.00 32.06           C  
ATOM   1014  C   LEU A 125       0.429   4.522 -45.912  1.00 30.54           C  
ATOM   1015  O   LEU A 125       0.152   5.221 -46.896  1.00 36.87           O  
ATOM   1016  CB  LEU A 125      -1.144   3.132 -44.494  1.00 33.16           C  
ATOM   1017  CG  LEU A 125      -1.862   1.800 -44.229  1.00 29.88           C  
ATOM   1018  CD1 LEU A 125      -2.728   1.859 -42.985  1.00 24.16           C  
ATOM   1019  CD2 LEU A 125      -2.695   1.390 -45.427  1.00 31.77           C  
ATOM   1020  N   LEU A 126       1.322   4.886 -44.992  1.00 30.10           N  
ATOM   1021  CA  LEU A 126       2.043   6.157 -45.103  1.00 30.89           C  
ATOM   1022  C   LEU A 126       2.762   6.274 -46.440  1.00 31.88           C  
ATOM   1023  O   LEU A 126       2.763   7.336 -47.083  1.00 32.90           O  
ATOM   1024  CB  LEU A 126       3.070   6.299 -43.980  1.00 38.90           C  
ATOM   1025  CG  LEU A 126       2.586   6.468 -42.542  1.00 46.35           C  
ATOM   1026  CD1 LEU A 126       3.776   6.404 -41.605  1.00 48.21           C  
ATOM   1027  CD2 LEU A 126       1.824   7.776 -42.366  1.00 41.74           C  
ATOM   1028  N   ALA A 127       3.387   5.173 -46.844  1.00 32.89           N  
ATOM   1029  CA  ALA A 127       4.123   5.126 -48.099  1.00 31.91           C  
ATOM   1030  C   ALA A 127       3.195   5.427 -49.269  1.00 40.47           C  
ATOM   1031  O   ALA A 127       3.489   6.282 -50.110  1.00 34.47           O  
ATOM   1032  CB  ALA A 127       4.772   3.767 -48.272  1.00 33.19           C  
ATOM   1033  N   TYR A 128       2.070   4.718 -49.307  1.00 39.49           N  
ATOM   1034  CA  TYR A 128       1.083   4.885 -50.367  1.00 33.67           C  
ATOM   1035  C   TYR A 128       0.608   6.322 -50.458  1.00 27.82           C  
ATOM   1036  O   TYR A 128       0.542   6.881 -51.546  1.00 27.70           O  
ATOM   1037  CB  TYR A 128      -0.105   3.947 -50.149  1.00 38.75           C  
ATOM   1038  CG  TYR A 128      -1.326   4.272 -50.984  1.00 30.78           C  
ATOM   1039  CD1 TYR A 128      -2.228   5.243 -50.575  1.00 24.63           C  
ATOM   1040  CD2 TYR A 128      -1.587   3.593 -52.166  1.00 27.35           C  
ATOM   1041  CE1 TYR A 128      -3.344   5.542 -51.319  1.00 26.19           C  
ATOM   1042  CE2 TYR A 128      -2.705   3.885 -52.922  1.00 35.58           C  
ATOM   1043  CZ  TYR A 128      -3.582   4.863 -52.494  1.00 34.89           C  
ATOM   1044  OH  TYR A 128      -4.702   5.166 -53.234  1.00 29.20           O  
ATOM   1045  N   GLN A 129       0.275   6.923 -49.321  1.00 27.36           N  
ATOM   1046  CA  GLN A 129      -0.199   8.308 -49.337  1.00 31.51           C  
ATOM   1047  C   GLN A 129       0.871   9.279 -49.855  1.00 28.24           C  
ATOM   1048  O   GLN A 129       0.580  10.188 -50.657  1.00 32.23           O  
ATOM   1049  CB  GLN A 129      -0.709   8.727 -47.957  1.00 28.44           C  
ATOM   1050  CG  GLN A 129      -1.918   7.929 -47.477  1.00 26.96           C  
ATOM   1051  CD  GLN A 129      -3.146   8.132 -48.354  1.00 29.11           C  
ATOM   1052  OE1 GLN A 129      -3.253   9.123 -49.074  1.00 22.35           O  
ATOM   1053  NE2 GLN A 129      -4.078   7.189 -48.293  1.00 26.97           N  
ATOM   1054  N   LYS A 130       2.110   9.079 -49.413  1.00 26.38           N  
ATOM   1055  CA  LYS A 130       3.207   9.897 -49.923  1.00 32.53           C  
ATOM   1056  C   LYS A 130       3.307   9.758 -51.440  1.00 31.77           C  
ATOM   1057  O   LYS A 130       3.502  10.744 -52.162  1.00 26.43           O  
ATOM   1058  CB  LYS A 130       4.542   9.497 -49.288  1.00 34.88           C  
ATOM   1059  CG  LYS A 130       4.736   9.932 -47.847  1.00 33.14           C  
ATOM   1060  CD  LYS A 130       6.163   9.643 -47.399  1.00 41.94           C  
ATOM   1061  CE  LYS A 130       6.382   9.979 -45.935  1.00 35.54           C  
ATOM   1062  NZ  LYS A 130       5.693   9.011 -45.038  1.00 59.80           N  
ATOM   1063  N   ALA A 131       3.178   8.525 -51.917  1.00 31.38           N  
ATOM   1064  CA  ALA A 131       3.315   8.245 -53.339  1.00 31.43           C  
ATOM   1065  C   ALA A 131       2.194   8.908 -54.117  1.00 26.49           C  
ATOM   1066  O   ALA A 131       2.407   9.401 -55.216  1.00 29.04           O  
ATOM   1067  CB  ALA A 131       3.333   6.747 -53.594  1.00 35.52           C  
ATOM   1068  N   ALA A 132       0.999   8.921 -53.538  1.00 27.12           N  
ATOM   1069  CA  ALA A 132      -0.137   9.588 -54.161  1.00 29.69           C  
ATOM   1070  C   ALA A 132       0.179  11.064 -54.358  1.00 27.61           C  
ATOM   1071  O   ALA A 132       0.122  11.581 -55.486  1.00 21.45           O  
ATOM   1072  CB  ALA A 132      -1.395   9.411 -53.321  1.00 24.19           C  
ATOM   1073  N   LEU A 133       0.533  11.742 -53.268  1.00 24.50           N  
ATOM   1074  CA  LEU A 133       0.884  13.160 -53.386  1.00 28.27           C  
ATOM   1075  C   LEU A 133       2.010  13.398 -54.406  1.00 28.59           C  
ATOM   1076  O   LEU A 133       1.996  14.390 -55.146  1.00 28.33           O  
ATOM   1077  CB  LEU A 133       1.215  13.768 -52.017  1.00 24.48           C  
ATOM   1078  CG  LEU A 133       0.045  13.721 -51.023  1.00 33.53           C  
ATOM   1079  CD1 LEU A 133       0.407  14.279 -49.647  1.00 21.13           C  
ATOM   1080  CD2 LEU A 133      -1.165  14.447 -51.591  1.00 34.61           C  
ATOM   1081  N   ASN A 134       2.967  12.473 -54.467  1.00 25.98           N  
ATOM   1082  CA  ASN A 134       4.091  12.607 -55.398  1.00 29.81           C  
ATOM   1083  C   ASN A 134       3.698  12.483 -56.865  1.00 35.90           C  
ATOM   1084  O   ASN A 134       4.068  13.315 -57.684  1.00 29.29           O  
ATOM   1085  CB  ASN A 134       5.194  11.604 -55.075  1.00 27.71           C  
ATOM   1086  CG  ASN A 134       5.994  11.997 -53.860  1.00 25.59           C  
ATOM   1087  OD1 ASN A 134       5.993  13.157 -53.449  1.00 28.92           O  
ATOM   1088  ND2 ASN A 134       6.689  11.032 -53.278  1.00 27.85           N  
ATOM   1089  N   TRP A 135       2.971  11.420 -57.188  1.00 31.61           N  
ATOM   1090  CA  TRP A 135       2.417  11.231 -58.518  1.00 27.72           C  
ATOM   1091  C   TRP A 135       1.657  12.483 -58.910  1.00 29.04           C  
ATOM   1092  O   TRP A 135       1.754  12.949 -60.043  1.00 29.87           O  
ATOM   1093  CB  TRP A 135       1.471  10.027 -58.506  1.00 41.08           C  
ATOM   1094  CG  TRP A 135       0.766   9.738 -59.804  1.00 34.59           C  
ATOM   1095  CD1 TRP A 135       1.131   8.824 -60.744  1.00 28.82           C  
ATOM   1096  CD2 TRP A 135      -0.438  10.347 -60.283  1.00 29.60           C  
ATOM   1097  NE1 TRP A 135       0.238   8.830 -61.783  1.00 31.32           N  
ATOM   1098  CE2 TRP A 135      -0.736   9.757 -61.526  1.00 33.27           C  
ATOM   1099  CE3 TRP A 135      -1.290  11.338 -59.785  1.00 29.27           C  
ATOM   1100  CZ2 TRP A 135      -1.848  10.124 -62.282  1.00 35.32           C  
ATOM   1101  CZ3 TRP A 135      -2.393  11.703 -60.535  1.00 35.47           C  
ATOM   1102  CH2 TRP A 135      -2.663  11.096 -61.770  1.00 38.35           C  
ATOM   1103  N   ARG A 136       0.904  13.034 -57.960  1.00 31.77           N  
ATOM   1104  CA  ARG A 136       0.104  14.223 -58.238  1.00 28.11           C  
ATOM   1105  C   ARG A 136       0.959  15.460 -58.534  1.00 34.08           C  
ATOM   1106  O   ARG A 136       0.600  16.272 -59.389  1.00 29.01           O  
ATOM   1107  CB  ARG A 136      -0.888  14.486 -57.105  1.00 29.86           C  
ATOM   1108  CG  ARG A 136      -1.667  13.243 -56.702  1.00 36.88           C  
ATOM   1109  CD  ARG A 136      -2.685  13.540 -55.630  1.00 28.22           C  
ATOM   1110  NE  ARG A 136      -3.758  14.377 -56.149  1.00 34.11           N  
ATOM   1111  CZ  ARG A 136      -5.017  13.977 -56.283  1.00 35.75           C  
ATOM   1112  NH1 ARG A 136      -5.375  12.749 -55.928  1.00 27.28           N  
ATOM   1113  NH2 ARG A 136      -5.923  14.811 -56.766  1.00 36.98           N  
ATOM   1114  N   LYS A 137       2.090  15.603 -57.847  1.00 31.74           N  
ATOM   1115  CA  LYS A 137       3.013  16.695 -58.169  1.00 33.04           C  
ATOM   1116  C   LYS A 137       3.783  16.492 -59.486  1.00 37.60           C  
ATOM   1117  O   LYS A 137       3.865  17.403 -60.314  1.00 34.39           O  
ATOM   1118  CB  LYS A 137       3.982  16.956 -57.015  1.00 33.79           C  
ATOM   1119  CG  LYS A 137       3.366  17.753 -55.871  1.00 40.37           C  
ATOM   1120  CD  LYS A 137       3.835  17.237 -54.517  1.00 33.37           C  
ATOM   1121  CE  LYS A 137       3.105  17.926 -53.384  1.00 34.59           C  
ATOM   1122  NZ  LYS A 137       3.307  17.212 -52.096  1.00 43.95           N  
ATOM   1123  N   ASP A 138       4.335  15.298 -59.679  1.00 34.44           N  
ATOM   1124  CA  ASP A 138       5.157  14.996 -60.851  1.00 39.33           C  
ATOM   1125  C   ASP A 138       4.357  15.002 -62.153  1.00 35.34           C  
ATOM   1126  O   ASP A 138       4.776  15.604 -63.140  1.00 44.03           O  
ATOM   1127  CB  ASP A 138       5.874  13.653 -60.678  1.00 40.02           C  
ATOM   1128  CG  ASP A 138       6.791  13.630 -59.464  1.00 35.35           C  
ATOM   1129  OD1 ASP A 138       7.232  14.714 -59.026  1.00 31.67           O  
ATOM   1130  OD2 ASP A 138       7.073  12.526 -58.953  1.00 30.05           O  
ATOM   1131  N   VAL A 139       3.209  14.331 -62.150  1.00 34.14           N  
ATOM   1132  CA  VAL A 139       2.335  14.295 -63.320  1.00 30.93           C  
ATOM   1133  C   VAL A 139       1.779  15.675 -63.676  1.00 27.99           C  
ATOM   1134  O   VAL A 139       1.477  15.949 -64.833  1.00 31.06           O  
ATOM   1135  CB  VAL A 139       1.167  13.301 -63.120  1.00 34.57           C  
ATOM   1136  CG1 VAL A 139       0.021  13.608 -64.078  1.00 30.90           C  
ATOM   1137  CG2 VAL A 139       1.652  11.871 -63.293  1.00 29.90           C  
ATOM   1138  N   GLY A 140       1.666  16.550 -62.684  1.00 32.97           N  
ATOM   1139  CA  GLY A 140       1.081  17.864 -62.899  1.00 33.46           C  
ATOM   1140  C   GLY A 140      -0.429  17.790 -63.002  1.00 36.77           C  
ATOM   1141  O   GLY A 140      -1.034  18.365 -63.906  1.00 37.19           O  
ATOM   1142  N   PHE A 141      -1.040  17.081 -62.059  1.00 36.05           N  
ATOM   1143  CA  PHE A 141      -2.455  16.755 -62.139  1.00 23.11           C  
ATOM   1144  C   PHE A 141      -3.395  17.901 -61.777  1.00 31.82           C  
ATOM   1145  O   PHE A 141      -4.581  17.849 -62.090  1.00 37.60           O  
ATOM   1146  CB  PHE A 141      -2.768  15.536 -61.268  1.00 20.29           C  
ATOM   1147  CG  PHE A 141      -4.197  15.087 -61.353  1.00 29.70           C  
ATOM   1148  CD1 PHE A 141      -4.612  14.246 -62.369  1.00 27.53           C  
ATOM   1149  CD2 PHE A 141      -5.129  15.514 -60.423  1.00 26.16           C  
ATOM   1150  CE1 PHE A 141      -5.921  13.838 -62.449  1.00 28.41           C  
ATOM   1151  CE2 PHE A 141      -6.436  15.110 -60.499  1.00 21.71           C  
ATOM   1152  CZ  PHE A 141      -6.835  14.271 -61.511  1.00 28.92           C  
ATOM   1153  N   SER A 142      -2.883  18.942 -61.131  1.00 42.17           N  
ATOM   1154  CA  SER A 142      -3.774  19.982 -60.629  1.00 38.47           C  
ATOM   1155  C   SER A 142      -3.962  21.135 -61.609  1.00 45.68           C  
ATOM   1156  O   SER A 142      -3.054  21.935 -61.828  1.00 50.91           O  
ATOM   1157  CB  SER A 142      -3.262  20.524 -59.297  1.00 38.20           C  
ATOM   1158  OG  SER A 142      -4.147  21.503 -58.785  1.00 48.15           O  
ATOM   1159  N   ILE A 143      -5.156  21.207 -62.190  1.00 33.99           N  
ATOM   1160  CA  ILE A 143      -5.557  22.328 -63.026  1.00 26.33           C  
ATOM   1161  C   ILE A 143      -6.445  23.320 -62.270  1.00 40.68           C  
ATOM   1162  O   ILE A 143      -6.913  24.308 -62.840  1.00 37.38           O  
ATOM   1163  CB  ILE A 143      -6.284  21.841 -64.275  1.00 31.36           C  
ATOM   1164  CG1 ILE A 143      -7.462  20.952 -63.876  1.00 37.14           C  
ATOM   1165  CG2 ILE A 143      -5.330  21.075 -65.164  1.00 35.96           C  
ATOM   1166  CD1 ILE A 143      -8.227  20.385 -65.047  1.00 30.00           C  
ATOM   1167  N   GLY A 144      -6.691  23.045 -60.993  1.00 34.52           N  
ATOM   1168  CA  GLY A 144      -7.587  23.869 -60.200  1.00 24.56           C  
ATOM   1169  C   GLY A 144      -7.985  23.204 -58.897  1.00 35.18           C  
ATOM   1170  O   GLY A 144      -7.577  22.078 -58.620  1.00 41.36           O  
ATOM   1171  N   GLU A 145      -8.798  23.896 -58.104  1.00 40.74           N  
ATOM   1172  CA  GLU A 145      -9.120  23.453 -56.746  1.00 34.93           C  
ATOM   1173  C   GLU A 145      -9.757  22.067 -56.681  1.00 33.85           C  
ATOM   1174  O   GLU A 145      -9.658  21.382 -55.666  1.00 33.39           O  
ATOM   1175  CB  GLU A 145     -10.027  24.468 -56.048  1.00 31.75           C  
ATOM   1176  CG  GLU A 145     -11.447  24.502 -56.584  1.00 43.33           C  
ATOM   1177  CD  GLU A 145     -12.303  25.560 -55.909  1.00 54.81           C  
ATOM   1178  OE1 GLU A 145     -12.904  25.266 -54.852  1.00 57.13           O  
ATOM   1179  OE2 GLU A 145     -12.375  26.688 -56.440  1.00 56.48           O  
ATOM   1180  N   TYR A 146     -10.415  21.657 -57.759  1.00 37.89           N  
ATOM   1181  CA  TYR A 146     -11.090  20.363 -57.783  1.00 34.63           C  
ATOM   1182  C   TYR A 146     -10.146  19.205 -58.085  1.00 32.52           C  
ATOM   1183  O   TYR A 146     -10.477  18.051 -57.826  1.00 34.20           O  
ATOM   1184  CB  TYR A 146     -12.255  20.381 -58.768  1.00 35.69           C  
ATOM   1185  CG  TYR A 146     -13.349  21.340 -58.367  1.00 36.96           C  
ATOM   1186  CD1 TYR A 146     -13.740  21.458 -57.040  1.00 28.29           C  
ATOM   1187  CD2 TYR A 146     -13.979  22.137 -59.311  1.00 41.24           C  
ATOM   1188  CE1 TYR A 146     -14.736  22.334 -56.668  1.00 30.65           C  
ATOM   1189  CE2 TYR A 146     -14.976  23.019 -58.948  1.00 35.87           C  
ATOM   1190  CZ  TYR A 146     -15.349  23.113 -57.627  1.00 37.88           C  
ATOM   1191  OH  TYR A 146     -16.342  23.994 -57.272  1.00 44.26           O  
ATOM   1192  N   THR A 147      -8.993  19.511 -58.671  1.00 30.19           N  
ATOM   1193  CA  THR A 147      -7.932  18.518 -58.850  1.00 31.99           C  
ATOM   1194  C   THR A 147      -6.803  18.608 -57.817  1.00 31.50           C  
ATOM   1195  O   THR A 147      -5.807  17.897 -57.918  1.00 40.36           O  
ATOM   1196  CB  THR A 147      -7.352  18.527 -60.284  1.00 30.18           C  
ATOM   1197  OG1 THR A 147      -6.920  19.848 -60.627  1.00 35.88           O  
ATOM   1198  CG2 THR A 147      -8.401  18.076 -61.272  1.00 25.23           C  
ATOM   1199  N   SER A 148      -6.945  19.492 -56.837  1.00 31.97           N  
ATOM   1200  CA  SER A 148      -5.830  19.810 -55.944  1.00 32.79           C  
ATOM   1201  C   SER A 148      -5.711  18.970 -54.664  1.00 31.10           C  
ATOM   1202  O   SER A 148      -6.542  18.105 -54.372  1.00 26.63           O  
ATOM   1203  CB  SER A 148      -5.884  21.287 -55.562  1.00 30.83           C  
ATOM   1204  OG  SER A 148      -7.099  21.572 -54.896  1.00 39.80           O  
ATOM   1205  N   ILE A 149      -4.653  19.250 -53.909  1.00 22.89           N  
ATOM   1206  CA  ILE A 149      -4.420  18.625 -52.616  1.00 31.27           C  
ATOM   1207  C   ILE A 149      -5.022  19.514 -51.534  1.00 35.31           C  
ATOM   1208  O   ILE A 149      -4.653  20.683 -51.404  1.00 33.71           O  
ATOM   1209  CB  ILE A 149      -2.912  18.453 -52.342  1.00 30.08           C  
ATOM   1210  CG1 ILE A 149      -2.257  17.639 -53.452  1.00 23.37           C  
ATOM   1211  CG2 ILE A 149      -2.677  17.796 -50.992  1.00 29.05           C  
ATOM   1212  CD1 ILE A 149      -0.763  17.472 -53.280  1.00 28.53           C  
ATOM   1213  N   LEU A 150      -5.940  18.960 -50.751  1.00 24.87           N  
ATOM   1214  CA  LEU A 150      -6.658  19.756 -49.771  1.00 29.66           C  
ATOM   1215  C   LEU A 150      -5.963  19.740 -48.419  1.00 43.25           C  
ATOM   1216  O   LEU A 150      -5.908  18.707 -47.753  1.00 49.85           O  
ATOM   1217  CB  LEU A 150      -8.084  19.234 -49.604  1.00 33.52           C  
ATOM   1218  CG  LEU A 150      -9.079  19.383 -50.750  1.00 28.31           C  
ATOM   1219  CD1 LEU A 150     -10.394  18.747 -50.342  1.00 30.72           C  
ATOM   1220  CD2 LEU A 150      -9.273  20.844 -51.095  1.00 23.54           C  
ATOM   1221  N   LYS A 151      -5.426  20.893 -48.028  1.00 49.65           N  
ATOM   1222  CA  LYS A 151      -4.866  21.088 -46.697  1.00 47.23           C  
ATOM   1223  C   LYS A 151      -5.688  22.148 -45.990  1.00 50.30           C  
ATOM   1224  O   LYS A 151      -5.566  23.336 -46.300  1.00 69.73           O  
ATOM   1225  CB  LYS A 151      -3.430  21.588 -46.806  1.00 38.18           C  
ATOM   1226  CG  LYS A 151      -2.555  20.790 -47.743  1.00 36.59           C  
ATOM   1227  CD  LYS A 151      -1.456  21.678 -48.306  1.00 57.32           C  
ATOM   1228  CE  LYS A 151      -0.470  20.896 -49.158  1.00 60.93           C  
ATOM   1229  NZ  LYS A 151       0.364  19.977 -48.330  1.00 58.46           N  
ATOM   1230  N   LYS A 152      -6.491  21.747 -45.014  1.00 36.87           N  
ATOM   1231  CA  LYS A 152      -7.376  22.710 -44.384  1.00 49.51           C  
ATOM   1232  C   LYS A 152      -8.184  22.088 -43.254  1.00 48.57           C  
ATOM   1233  O   LYS A 152      -8.397  20.873 -43.208  1.00 48.14           O  
ATOM   1234  CB  LYS A 152      -8.315  23.317 -45.435  1.00 50.67           C  
ATOM   1235  CG  LYS A 152      -9.269  22.311 -46.058  1.00 50.09           C  
ATOM   1236  CD  LYS A 152     -10.250  22.964 -47.022  1.00 55.18           C  
ATOM   1237  CE  LYS A 152     -11.224  21.920 -47.553  1.00 50.03           C  
ATOM   1238  NZ  LYS A 152     -12.047  22.389 -48.707  1.00 63.89           N  
ATOM   1239  N   ALA A 153      -8.671  22.949 -42.367  1.00 46.13           N  
ATOM   1240  CA  ALA A 153      -9.330  22.518 -41.143  1.00 38.46           C  
ATOM   1241  C   ALA A 153     -10.766  22.103 -41.398  1.00 43.82           C  
ATOM   1242  O   ALA A 153     -11.505  22.788 -42.106  1.00 51.72           O  
ATOM   1243  CB  ALA A 153      -9.281  23.623 -40.115  1.00 40.75           C  
ATOM   1244  N   VAL A 154     -11.162  20.982 -40.809  1.00 39.66           N  
ATOM   1245  CA  VAL A 154     -12.541  20.540 -40.913  1.00 47.67           C  
ATOM   1246  C   VAL A 154     -13.452  21.597 -40.298  1.00 55.84           C  
ATOM   1247  O   VAL A 154     -13.294  21.976 -39.134  1.00 51.17           O  
ATOM   1248  CB  VAL A 154     -12.759  19.189 -40.210  1.00 39.30           C  
ATOM   1249  CG1 VAL A 154     -14.232  18.820 -40.216  1.00 37.33           C  
ATOM   1250  CG2 VAL A 154     -11.934  18.105 -40.886  1.00 40.39           C  
ATOM   1251  N   ALA A 155     -14.410  22.063 -41.090  1.00 50.70           N  
ATOM   1252  CA  ALA A 155     -15.336  23.092 -40.648  1.00 46.34           C  
ATOM   1253  C   ALA A 155     -16.077  22.648 -39.392  1.00 45.53           C  
ATOM   1254  O   ALA A 155     -16.416  21.476 -39.241  1.00 40.97           O  
ATOM   1255  CB  ALA A 155     -16.314  23.425 -41.756  1.00 43.05           C  
ATOM   1256  N   ALA A 156     -16.319  23.595 -38.492  1.00 47.76           N  
ATOM   1257  CA  ALA A 156     -16.965  23.296 -37.222  1.00 36.25           C  
ATOM   1258  C   ALA A 156     -18.401  22.829 -37.417  1.00 39.67           C  
ATOM   1259  O   ALA A 156     -18.891  21.979 -36.676  1.00 43.25           O  
ATOM   1260  CB  ALA A 156     -16.920  24.507 -36.316  1.00 28.21           C  
ATOM   1261  N   GLU A 157     -19.072  23.388 -38.420  1.00 48.90           N  
ATOM   1262  CA  GLU A 157     -20.481  23.089 -38.657  1.00 52.92           C  
ATOM   1263  C   GLU A 157     -20.757  22.646 -40.090  1.00 48.58           C  
ATOM   1264  O   GLU A 157     -20.063  23.045 -41.025  1.00 50.11           O  
ATOM   1265  CB  GLU A 157     -21.347  24.305 -38.312  1.00 60.56           C  
ATOM   1266  CG  GLU A 157     -21.463  24.590 -36.822  1.00 62.59           C  
ATOM   1267  CD  GLU A 157     -21.540  26.075 -36.514  1.00 77.70           C  
ATOM   1268  OE1 GLU A 157     -20.905  26.869 -37.242  1.00 62.22           O  
ATOM   1269  OE2 GLU A 157     -22.234  26.444 -35.541  1.00 72.20           O  
ATOM   1270  N   TYR A 158     -21.780  21.816 -40.248  1.00 46.56           N  
ATOM   1271  CA  TYR A 158     -22.211  21.368 -41.562  1.00 45.62           C  
ATOM   1272  C   TYR A 158     -23.697  21.650 -41.695  1.00 38.22           C  
ATOM   1273  O   TYR A 158     -24.506  21.040 -41.002  1.00 37.13           O  
ATOM   1274  CB  TYR A 158     -21.952  19.871 -41.716  1.00 42.49           C  
ATOM   1275  CG  TYR A 158     -22.150  19.362 -43.122  1.00 45.21           C  
ATOM   1276  CD1 TYR A 158     -21.174  19.550 -44.088  1.00 41.38           C  
ATOM   1277  CD2 TYR A 158     -23.310  18.690 -43.483  1.00 42.74           C  
ATOM   1278  CE1 TYR A 158     -21.344  19.088 -45.376  1.00 37.08           C  
ATOM   1279  CE2 TYR A 158     -23.490  18.222 -44.768  1.00 44.76           C  
ATOM   1280  CZ  TYR A 158     -22.503  18.424 -45.712  1.00 43.00           C  
ATOM   1281  OH  TYR A 158     -22.674  17.962 -46.998  1.00 40.96           O  
ATOM   1282  N   LYS A 159     -24.047  22.570 -42.590  1.00 51.84           N  
ATOM   1283  CA  LYS A 159     -25.434  23.001 -42.773  1.00 49.64           C  
ATOM   1284  C   LYS A 159     -26.216  22.095 -43.727  1.00 54.10           C  
ATOM   1285  O   LYS A 159     -25.794  21.864 -44.860  1.00 54.67           O  
ATOM   1286  CB  LYS A 159     -25.484  24.441 -43.301  1.00 51.93           C  
ATOM   1287  CG  LYS A 159     -25.024  25.513 -42.321  1.00 52.33           C  
ATOM   1288  CD  LYS A 159     -24.515  26.756 -43.049  1.00 51.25           C  
ATOM   1289  CE  LYS A 159     -25.610  27.456 -43.847  1.00 69.03           C  
ATOM   1290  NZ  LYS A 159     -26.516  28.281 -42.999  1.00 60.10           N  
ATOM   1291  N   VAL A 160     -27.356  21.589 -43.265  1.00 57.48           N  
ATOM   1292  CA  VAL A 160     -28.300  20.885 -44.130  1.00 57.87           C  
ATOM   1293  C   VAL A 160     -29.708  21.416 -43.870  1.00 56.19           C  
ATOM   1294  O   VAL A 160     -29.967  22.002 -42.822  1.00 56.72           O  
ATOM   1295  CB  VAL A 160     -28.277  19.365 -43.899  1.00 51.22           C  
ATOM   1296  CG1 VAL A 160     -26.848  18.837 -43.934  1.00 53.62           C  
ATOM   1297  CG2 VAL A 160     -28.935  19.027 -42.582  1.00 56.66           C  
ATOM   1298  N   PRO A 161     -30.619  21.239 -44.837  1.00 58.89           N  
ATOM   1299  CA  PRO A 161     -32.009  21.674 -44.651  1.00 64.96           C  
ATOM   1300  C   PRO A 161     -32.773  20.808 -43.655  1.00 69.34           C  
ATOM   1301  O   PRO A 161     -32.425  19.640 -43.446  1.00 62.42           O  
ATOM   1302  CB  PRO A 161     -32.622  21.506 -46.042  1.00 58.05           C  
ATOM   1303  CG  PRO A 161     -31.467  21.506 -46.978  1.00 71.33           C  
ATOM   1304  CD  PRO A 161     -30.344  20.855 -46.231  1.00 66.30           C  
ATOM   1305  N   GLY A 162     -33.824  21.382 -43.073  1.00 63.67           N  
ATOM   1306  CA  GLY A 162     -34.621  20.715 -42.058  1.00 64.53           C  
ATOM   1307  C   GLY A 162     -35.336  19.457 -42.514  1.00 68.18           C  
ATOM   1308  O   GLY A 162     -35.792  18.659 -41.692  1.00 65.36           O  
ATOM   1309  N   THR A 163     -35.444  19.275 -43.824  1.00 70.48           N  
ATOM   1310  CA  THR A 163     -36.059  18.071 -44.363  1.00 67.78           C  
ATOM   1311  C   THR A 163     -35.161  16.858 -44.132  1.00 71.34           C  
ATOM   1312  O   THR A 163     -35.634  15.782 -43.759  1.00 76.55           O  
ATOM   1313  CB  THR A 163     -36.376  18.214 -45.869  1.00 70.54           C  
ATOM   1314  OG1 THR A 163     -35.269  18.832 -46.538  1.00 75.15           O  
ATOM   1315  CG2 THR A 163     -37.613  19.069 -46.072  1.00 57.38           C  
ATOM   1316  N   VAL A 164     -33.866  17.031 -44.370  1.00 62.96           N  
ATOM   1317  CA  VAL A 164     -32.916  15.936 -44.206  1.00 68.90           C  
ATOM   1318  C   VAL A 164     -32.120  15.923 -42.897  1.00 63.48           C  
ATOM   1319  O   VAL A 164     -31.368  14.981 -42.646  1.00 63.28           O  
ATOM   1320  CB  VAL A 164     -31.929  15.884 -45.386  1.00 63.88           C  
ATOM   1321  CG1 VAL A 164     -32.655  15.484 -46.661  1.00 64.75           C  
ATOM   1322  CG2 VAL A 164     -31.234  17.229 -45.553  1.00 56.02           C  
ATOM   1323  N   ILE A 165     -32.285  16.943 -42.059  1.00 56.51           N  
ATOM   1324  CA  ILE A 165     -31.437  17.063 -40.871  1.00 64.03           C  
ATOM   1325  C   ILE A 165     -31.534  15.829 -39.969  1.00 65.54           C  
ATOM   1326  O   ILE A 165     -30.519  15.318 -39.485  1.00 58.59           O  
ATOM   1327  CB  ILE A 165     -31.724  18.351 -40.068  1.00 57.24           C  
ATOM   1328  CG1 ILE A 165     -30.642  18.556 -39.004  1.00 44.59           C  
ATOM   1329  CG2 ILE A 165     -33.107  18.297 -39.429  1.00 56.05           C  
ATOM   1330  CD1 ILE A 165     -30.431  20.005 -38.604  1.00 48.58           C  
ATOM   1331  N   ASN A 166     -32.756  15.352 -39.758  1.00 66.33           N  
ATOM   1332  CA  ASN A 166     -32.985  14.114 -39.030  1.00 66.86           C  
ATOM   1333  C   ASN A 166     -32.036  13.037 -39.529  1.00 60.10           C  
ATOM   1334  O   ASN A 166     -31.134  12.573 -38.814  1.00 59.67           O  
ATOM   1335  CB  ASN A 166     -34.421  13.651 -39.268  1.00 73.27           C  
ATOM   1336  CG  ASN A 166     -35.214  13.519 -37.989  1.00 72.19           C  
ATOM   1337  OD1 ASN A 166     -35.725  14.505 -37.459  1.00 81.15           O  
ATOM   1338  ND2 ASN A 166     -35.335  12.294 -37.492  1.00 62.06           N  
ATOM   1339  N   ASN A 167     -32.251  12.656 -40.782  1.00 65.39           N  
ATOM   1340  CA  ASN A 167     -31.482  11.607 -41.422  1.00 61.69           C  
ATOM   1341  C   ASN A 167     -29.985  11.843 -41.270  1.00 48.97           C  
ATOM   1342  O   ASN A 167     -29.270  10.983 -40.753  1.00 46.73           O  
ATOM   1343  CB  ASN A 167     -31.869  11.517 -42.899  1.00 64.74           C  
ATOM   1344  CG  ASN A 167     -31.857  10.095 -43.422  1.00 64.24           C  
ATOM   1345  OD1 ASN A 167     -30.904   9.672 -44.077  1.00 67.74           O  
ATOM   1346  ND2 ASN A 167     -32.921   9.349 -43.138  1.00 53.20           N  
ATOM   1347  N   ILE A 168     -29.517  13.015 -41.693  1.00 41.08           N  
ATOM   1348  CA  ILE A 168     -28.092  13.327 -41.632  1.00 48.23           C  
ATOM   1349  C   ILE A 168     -27.532  13.058 -40.241  1.00 51.08           C  
ATOM   1350  O   ILE A 168     -26.454  12.476 -40.092  1.00 49.20           O  
ATOM   1351  CB  ILE A 168     -27.794  14.784 -42.027  1.00 45.06           C  
ATOM   1352  CG1 ILE A 168     -28.074  15.001 -43.510  1.00 52.11           C  
ATOM   1353  CG2 ILE A 168     -26.341  15.111 -41.759  1.00 42.91           C  
ATOM   1354  CD1 ILE A 168     -27.218  14.140 -44.411  1.00 48.80           C  
ATOM   1355  N   LYS A 169     -28.277  13.476 -39.224  1.00 54.53           N  
ATOM   1356  CA  LYS A 169     -27.872  13.239 -37.846  1.00 48.73           C  
ATOM   1357  C   LYS A 169     -27.793  11.746 -37.523  1.00 46.69           C  
ATOM   1358  O   LYS A 169     -26.804  11.290 -36.952  1.00 45.17           O  
ATOM   1359  CB  LYS A 169     -28.800  13.968 -36.869  1.00 50.15           C  
ATOM   1360  CG  LYS A 169     -28.615  15.483 -36.855  1.00 43.22           C  
ATOM   1361  CD  LYS A 169     -29.282  16.105 -35.638  1.00 40.78           C  
ATOM   1362  CE  LYS A 169     -28.899  17.565 -35.470  1.00 45.37           C  
ATOM   1363  NZ  LYS A 169     -29.376  18.113 -34.166  1.00 46.70           N  
ATOM   1364  N   GLU A 170     -28.820  10.980 -37.889  1.00 47.82           N  
ATOM   1365  CA  GLU A 170     -28.779   9.533 -37.656  1.00 44.95           C  
ATOM   1366  C   GLU A 170     -27.519   8.921 -38.257  1.00 49.05           C  
ATOM   1367  O   GLU A 170     -26.834   8.098 -37.626  1.00 42.54           O  
ATOM   1368  CB  GLU A 170     -30.003   8.839 -38.251  1.00 46.07           C  
ATOM   1369  CG  GLU A 170     -29.897   7.319 -38.242  1.00 47.83           C  
ATOM   1370  CD  GLU A 170     -31.089   6.643 -38.886  1.00 60.61           C  
ATOM   1371  OE1 GLU A 170     -32.075   7.347 -39.190  1.00 60.79           O  
ATOM   1372  OE2 GLU A 170     -31.038   5.410 -39.092  1.00 54.98           O  
ATOM   1373  N   MET A 171     -27.227   9.328 -39.489  1.00 52.32           N  
ATOM   1374  CA  MET A 171     -26.046   8.857 -40.194  1.00 44.40           C  
ATOM   1375  C   MET A 171     -24.793   9.205 -39.415  1.00 45.83           C  
ATOM   1376  O   MET A 171     -23.906   8.370 -39.249  1.00 47.90           O  
ATOM   1377  CB  MET A 171     -25.971   9.471 -41.590  1.00 46.83           C  
ATOM   1378  CG  MET A 171     -27.042   8.982 -42.534  1.00 42.66           C  
ATOM   1379  SD  MET A 171     -26.940   9.753 -44.152  1.00 42.83           S  
ATOM   1380  CE  MET A 171     -25.391   9.073 -44.741  1.00 41.09           C  
ATOM   1381  N   LEU A 172     -24.723  10.440 -38.931  1.00 39.51           N  
ATOM   1382  CA  LEU A 172     -23.554  10.870 -38.178  1.00 41.16           C  
ATOM   1383  C   LEU A 172     -23.362  10.041 -36.912  1.00 38.49           C  
ATOM   1384  O   LEU A 172     -22.247   9.643 -36.597  1.00 42.89           O  
ATOM   1385  CB  LEU A 172     -23.620  12.359 -37.842  1.00 43.64           C  
ATOM   1386  CG  LEU A 172     -22.350  12.884 -37.169  1.00 49.12           C  
ATOM   1387  CD1 LEU A 172     -21.104  12.465 -37.957  1.00 38.43           C  
ATOM   1388  CD2 LEU A 172     -22.409  14.396 -36.988  1.00 39.64           C  
ATOM   1389  N   SER A 173     -24.444   9.776 -36.189  1.00 34.41           N  
ATOM   1390  CA  SER A 173     -24.349   8.958 -34.984  1.00 32.71           C  
ATOM   1391  C   SER A 173     -23.891   7.533 -35.286  1.00 35.70           C  
ATOM   1392  O   SER A 173     -23.063   6.981 -34.562  1.00 41.49           O  
ATOM   1393  CB  SER A 173     -25.667   8.951 -34.203  1.00 33.92           C  
ATOM   1394  OG  SER A 173     -26.774   8.725 -35.056  1.00 59.89           O  
ATOM   1395  N   ASP A 174     -24.413   6.929 -36.349  1.00 37.41           N  
ATOM   1396  CA  ASP A 174     -23.955   5.583 -36.685  1.00 38.91           C  
ATOM   1397  C   ASP A 174     -22.473   5.621 -37.074  1.00 46.43           C  
ATOM   1398  O   ASP A 174     -21.705   4.706 -36.755  1.00 39.39           O  
ATOM   1399  CB  ASP A 174     -24.800   4.959 -37.799  1.00 40.74           C  
ATOM   1400  CG  ASP A 174     -24.551   3.464 -37.950  1.00 52.15           C  
ATOM   1401  OD1 ASP A 174     -24.684   2.730 -36.949  1.00 60.57           O  
ATOM   1402  OD2 ASP A 174     -24.205   3.020 -39.064  1.00 50.73           O  
ATOM   1403  N   MET A 175     -22.079   6.697 -37.750  1.00 42.43           N  
ATOM   1404  CA  MET A 175     -20.694   6.886 -38.164  1.00 34.73           C  
ATOM   1405  C   MET A 175     -19.753   6.979 -36.967  1.00 38.02           C  
ATOM   1406  O   MET A 175     -18.750   6.275 -36.910  1.00 43.02           O  
ATOM   1407  CB  MET A 175     -20.568   8.129 -39.045  1.00 28.25           C  
ATOM   1408  CG  MET A 175     -21.305   8.012 -40.362  1.00 32.54           C  
ATOM   1409  SD  MET A 175     -21.355   9.554 -41.291  1.00 43.61           S  
ATOM   1410  CE  MET A 175     -19.611   9.775 -41.651  1.00 41.64           C  
ATOM   1411  N   ILE A 176     -20.081   7.851 -36.017  1.00 36.16           N  
ATOM   1412  CA  ILE A 176     -19.320   7.991 -34.778  1.00 42.72           C  
ATOM   1413  C   ILE A 176     -19.240   6.661 -34.036  1.00 43.58           C  
ATOM   1414  O   ILE A 176     -18.165   6.226 -33.626  1.00 36.80           O  
ATOM   1415  CB  ILE A 176     -19.976   9.012 -33.830  1.00 40.31           C  
ATOM   1416  CG1 ILE A 176     -20.180  10.352 -34.533  1.00 37.73           C  
ATOM   1417  CG2 ILE A 176     -19.137   9.183 -32.574  1.00 41.07           C  
ATOM   1418  CD1 ILE A 176     -21.074  11.297 -33.774  1.00 28.56           C  
ATOM   1419  N   ARG A 177     -20.395   6.030 -33.857  1.00 37.83           N  
ATOM   1420  CA  ARG A 177     -20.465   4.724 -33.218  1.00 39.17           C  
ATOM   1421  C   ARG A 177     -19.438   3.797 -33.869  1.00 41.46           C  
ATOM   1422  O   ARG A 177     -18.688   3.091 -33.186  1.00 39.93           O  
ATOM   1423  CB  ARG A 177     -21.886   4.170 -33.358  1.00 45.22           C  
ATOM   1424  CG  ARG A 177     -22.347   3.262 -32.231  1.00 46.13           C  
ATOM   1425  CD  ARG A 177     -22.080   1.809 -32.568  1.00 61.43           C  
ATOM   1426  NE  ARG A 177     -22.620   1.455 -33.878  1.00 61.35           N  
ATOM   1427  CZ  ARG A 177     -22.289   0.359 -34.554  1.00 69.50           C  
ATOM   1428  NH1 ARG A 177     -21.413  -0.497 -34.042  1.00 63.80           N  
ATOM   1429  NH2 ARG A 177     -22.828   0.121 -35.744  1.00 62.20           N  
ATOM   1430  N   ARG A 178     -19.391   3.838 -35.200  1.00 51.56           N  
ATOM   1431  CA  ARG A 178     -18.467   3.021 -35.986  1.00 43.82           C  
ATOM   1432  C   ARG A 178     -16.995   3.364 -35.748  1.00 42.78           C  
ATOM   1433  O   ARG A 178     -16.167   2.470 -35.549  1.00 47.28           O  
ATOM   1434  CB  ARG A 178     -18.807   3.119 -37.474  1.00 43.12           C  
ATOM   1435  CG  ARG A 178     -20.071   2.370 -37.849  1.00 53.03           C  
ATOM   1436  CD  ARG A 178     -20.492   2.630 -39.285  1.00 51.63           C  
ATOM   1437  NE  ARG A 178     -21.506   1.672 -39.710  1.00 44.06           N  
ATOM   1438  CZ  ARG A 178     -21.225   0.467 -40.192  1.00 48.80           C  
ATOM   1439  NH1 ARG A 178     -19.962   0.083 -40.317  1.00 54.05           N  
ATOM   1440  NH2 ARG A 178     -22.201  -0.354 -40.551  1.00 56.15           N  
ATOM   1441  N   ARG A 179     -16.667   4.652 -35.771  1.00 37.89           N  
ATOM   1442  CA  ARG A 179     -15.309   5.078 -35.452  1.00 51.45           C  
ATOM   1443  C   ARG A 179     -14.874   4.593 -34.067  1.00 44.41           C  
ATOM   1444  O   ARG A 179     -13.833   3.952 -33.933  1.00 41.90           O  
ATOM   1445  CB  ARG A 179     -15.155   6.596 -35.550  1.00 54.14           C  
ATOM   1446  CG  ARG A 179     -13.838   7.086 -34.973  1.00 55.00           C  
ATOM   1447  CD  ARG A 179     -13.567   8.549 -35.272  1.00 57.17           C  
ATOM   1448  NE  ARG A 179     -12.268   8.955 -34.742  1.00 48.13           N  
ATOM   1449  CZ  ARG A 179     -11.106   8.684 -35.331  1.00 64.37           C  
ATOM   1450  NH1 ARG A 179     -11.077   8.007 -36.474  1.00 62.45           N  
ATOM   1451  NH2 ARG A 179      -9.971   9.087 -34.776  1.00 66.50           N  
ATOM   1452  N   ASN A 180     -15.664   4.895 -33.038  1.00 46.01           N  
ATOM   1453  CA  ASN A 180     -15.363   4.400 -31.695  1.00 51.72           C  
ATOM   1454  C   ASN A 180     -15.143   2.898 -31.705  1.00 52.57           C  
ATOM   1455  O   ASN A 180     -14.267   2.378 -31.010  1.00 44.09           O  
ATOM   1456  CB  ASN A 180     -16.482   4.744 -30.712  1.00 50.92           C  
ATOM   1457  CG  ASN A 180     -16.527   6.216 -30.373  1.00 60.61           C  
ATOM   1458  OD1 ASN A 180     -15.566   6.947 -30.609  1.00 57.13           O  
ATOM   1459  ND2 ASN A 180     -17.647   6.661 -29.808  1.00 52.37           N  
ATOM   1460  N   ARG A 181     -15.952   2.202 -32.497  1.00 49.30           N  
ATOM   1461  CA  ARG A 181     -15.823   0.756 -32.611  1.00 52.03           C  
ATOM   1462  C   ARG A 181     -14.473   0.356 -33.218  1.00 52.15           C  
ATOM   1463  O   ARG A 181     -13.904  -0.675 -32.854  1.00 48.65           O  
ATOM   1464  CB  ARG A 181     -16.989   0.176 -33.413  1.00 45.30           C  
ATOM   1465  CG  ARG A 181     -17.033  -1.341 -33.457  1.00 58.14           C  
ATOM   1466  CD  ARG A 181     -18.415  -1.830 -33.875  1.00 74.65           C  
ATOM   1467  NE  ARG A 181     -18.353  -2.976 -34.778  1.00 73.21           N  
ATOM   1468  CZ  ARG A 181     -18.633  -2.920 -36.077  1.00 74.89           C  
ATOM   1469  NH1 ARG A 181     -18.547  -4.013 -36.823  1.00 81.84           N  
ATOM   1470  NH2 ARG A 181     -19.007  -1.772 -36.629  1.00 56.51           N  
ATOM   1471  N   ILE A 182     -13.954   1.176 -34.129  1.00 45.72           N  
ATOM   1472  CA  ILE A 182     -12.640   0.907 -34.717  1.00 55.30           C  
ATOM   1473  C   ILE A 182     -11.553   0.808 -33.647  1.00 54.58           C  
ATOM   1474  O   ILE A 182     -10.616   0.020 -33.778  1.00 61.15           O  
ATOM   1475  CB  ILE A 182     -12.245   1.953 -35.786  1.00 54.29           C  
ATOM   1476  CG1 ILE A 182     -13.021   1.703 -37.080  1.00 41.99           C  
ATOM   1477  CG2 ILE A 182     -10.749   1.904 -36.068  1.00 37.45           C  
ATOM   1478  CD1 ILE A 182     -12.828   2.780 -38.120  1.00 48.34           C  
ATOM   1479  N   ILE A 183     -11.684   1.601 -32.589  1.00 53.90           N  
ATOM   1480  CA  ILE A 183     -10.778   1.496 -31.446  1.00 58.98           C  
ATOM   1481  C   ILE A 183     -11.398   0.684 -30.309  1.00 56.99           C  
ATOM   1482  O   ILE A 183     -11.091  -0.497 -30.137  1.00 49.84           O  
ATOM   1483  CB  ILE A 183     -10.370   2.879 -30.913  1.00 51.01           C  
ATOM   1484  CG1 ILE A 183     -11.262   3.965 -31.518  1.00 48.71           C  
ATOM   1485  CG2 ILE A 183      -8.904   3.150 -31.218  1.00 61.26           C  
ATOM   1486  CD1 ILE A 183     -10.998   5.345 -30.970  1.00 41.95           C  
ATOM   1487  N   GLY A 197      -6.297  10.846 -19.219  1.00 63.42           N  
ATOM   1488  CA  GLY A 197      -6.341  11.814 -18.139  1.00 63.18           C  
ATOM   1489  C   GLY A 197      -7.516  12.763 -18.275  1.00 67.10           C  
ATOM   1490  O   GLY A 197      -8.368  12.588 -19.146  1.00 83.15           O  
ATOM   1491  N   ARG A 198      -7.563  13.772 -17.412  1.00 51.28           N  
ATOM   1492  CA  ARG A 198      -8.604  14.793 -17.478  1.00 61.30           C  
ATOM   1493  C   ARG A 198      -7.978  16.184 -17.572  1.00 70.91           C  
ATOM   1494  O   ARG A 198      -8.159  16.891 -18.564  1.00 64.36           O  
ATOM   1495  CB  ARG A 198      -9.544  14.694 -16.273  1.00 74.50           C  
ATOM   1496  CG  ARG A 198      -8.844  14.777 -14.925  1.00 82.86           C  
ATOM   1497  CD  ARG A 198      -9.833  14.831 -13.773  1.00 88.57           C  
ATOM   1498  NE  ARG A 198     -10.396  13.520 -13.463  1.00 94.04           N  
ATOM   1499  CZ  ARG A 198      -9.812  12.633 -12.665  1.00 95.33           C  
ATOM   1500  NH1 ARG A 198      -8.646  12.917 -12.103  1.00100.66           N  
ATOM   1501  NH2 ARG A 198     -10.389  11.463 -12.431  1.00 92.06           N  
ATOM   1502  N   GLU A 199      -7.248  16.573 -16.530  1.00 68.93           N  
ATOM   1503  CA  GLU A 199      -6.474  17.807 -16.548  1.00 59.84           C  
ATOM   1504  C   GLU A 199      -5.369  17.681 -17.587  1.00 63.79           C  
ATOM   1505  O   GLU A 199      -5.134  18.596 -18.386  1.00 60.66           O  
ATOM   1506  CB  GLU A 199      -5.858  18.081 -15.170  1.00 74.17           C  
ATOM   1507  CG  GLU A 199      -4.868  17.014 -14.697  1.00 81.66           C  
ATOM   1508  CD  GLU A 199      -3.939  17.507 -13.596  1.00 90.65           C  
ATOM   1509  OE1 GLU A 199      -4.152  18.629 -13.089  1.00 90.42           O  
ATOM   1510  OE2 GLU A 199      -2.989  16.774 -13.241  1.00 80.46           O  
ATOM   1511  N   HIS A 200      -4.701  16.528 -17.567  1.00 70.47           N  
ATOM   1512  CA  HIS A 200      -3.595  16.232 -18.471  1.00 62.76           C  
ATOM   1513  C   HIS A 200      -3.981  16.466 -19.919  1.00 51.20           C  
ATOM   1514  O   HIS A 200      -3.223  17.058 -20.681  1.00 55.30           O  
ATOM   1515  CB  HIS A 200      -3.141  14.781 -18.307  1.00 59.76           C  
ATOM   1516  CG  HIS A 200      -2.577  14.469 -16.956  1.00 65.14           C  
ATOM   1517  ND1 HIS A 200      -2.210  15.449 -16.058  1.00 66.03           N  
ATOM   1518  CD2 HIS A 200      -2.318  13.287 -16.351  1.00 61.66           C  
ATOM   1519  CE1 HIS A 200      -1.747  14.882 -14.959  1.00 72.20           C  
ATOM   1520  NE2 HIS A 200      -1.803  13.570 -15.110  1.00 71.70           N  
ATOM   1521  N   LEU A 201      -5.163  15.997 -20.296  1.00 50.60           N  
ATOM   1522  CA  LEU A 201      -5.594  16.072 -21.683  1.00 47.08           C  
ATOM   1523  C   LEU A 201      -5.821  17.506 -22.139  1.00 51.92           C  
ATOM   1524  O   LEU A 201      -5.491  17.859 -23.267  1.00 53.82           O  
ATOM   1525  CB  LEU A 201      -6.861  15.252 -21.899  1.00 58.19           C  
ATOM   1526  CG  LEU A 201      -6.945  14.650 -23.297  1.00 43.32           C  
ATOM   1527  CD1 LEU A 201      -5.666  13.888 -23.582  1.00 47.68           C  
ATOM   1528  CD2 LEU A 201      -8.155  13.745 -23.417  1.00 50.13           C  
ATOM   1529  N   ASP A 202      -6.390  18.331 -21.266  1.00 52.04           N  
ATOM   1530  CA  ASP A 202      -6.637  19.724 -21.613  1.00 49.22           C  
ATOM   1531  C   ASP A 202      -5.337  20.518 -21.642  1.00 51.79           C  
ATOM   1532  O   ASP A 202      -5.172  21.417 -22.460  1.00 57.98           O  
ATOM   1533  CB  ASP A 202      -7.639  20.367 -20.653  1.00 53.68           C  
ATOM   1534  CG  ASP A 202      -9.006  19.718 -20.720  1.00 59.16           C  
ATOM   1535  OD1 ASP A 202      -9.243  18.928 -21.656  1.00 63.65           O  
ATOM   1536  OD2 ASP A 202      -9.848  20.002 -19.841  1.00 57.41           O  
ATOM   1537  N   TRP A 203      -4.411  20.190 -20.749  1.00 54.16           N  
ATOM   1538  CA  TRP A 203      -3.114  20.852 -20.782  1.00 50.62           C  
ATOM   1539  C   TRP A 203      -2.382  20.480 -22.063  1.00 46.28           C  
ATOM   1540  O   TRP A 203      -1.700  21.306 -22.672  1.00 56.66           O  
ATOM   1541  CB  TRP A 203      -2.265  20.480 -19.568  1.00 46.27           C  
ATOM   1542  CG  TRP A 203      -0.950  21.172 -19.572  1.00 41.74           C  
ATOM   1543  CD1 TRP A 203      -0.687  22.428 -19.116  1.00 48.80           C  
ATOM   1544  CD2 TRP A 203       0.288  20.660 -20.077  1.00 47.99           C  
ATOM   1545  NE1 TRP A 203       0.642  22.729 -19.296  1.00 55.59           N  
ATOM   1546  CE2 TRP A 203       1.263  21.659 -19.884  1.00 47.94           C  
ATOM   1547  CE3 TRP A 203       0.669  19.451 -20.667  1.00 46.88           C  
ATOM   1548  CZ2 TRP A 203       2.591  21.488 -20.260  1.00 42.00           C  
ATOM   1549  CZ3 TRP A 203       1.988  19.284 -21.041  1.00 44.24           C  
ATOM   1550  CH2 TRP A 203       2.934  20.296 -20.836  1.00 49.36           C  
ATOM   1551  N   CYS A 204      -2.536  19.227 -22.472  1.00 43.02           N  
ATOM   1552  CA  CYS A 204      -1.917  18.748 -23.696  1.00 42.14           C  
ATOM   1553  C   CYS A 204      -2.546  19.382 -24.933  1.00 46.61           C  
ATOM   1554  O   CYS A 204      -1.847  19.708 -25.889  1.00 38.56           O  
ATOM   1555  CB  CYS A 204      -1.992  17.226 -23.773  1.00 37.70           C  
ATOM   1556  SG  CYS A 204      -0.918  16.394 -22.587  1.00 46.04           S  
ATOM   1557  N   ARG A 205      -3.863  19.562 -24.909  1.00 49.19           N  
ATOM   1558  CA  ARG A 205      -4.570  20.194 -26.020  1.00 43.89           C  
ATOM   1559  C   ARG A 205      -4.205  21.666 -26.133  1.00 41.24           C  
ATOM   1560  O   ARG A 205      -3.956  22.172 -27.226  1.00 41.67           O  
ATOM   1561  CB  ARG A 205      -6.083  20.034 -25.866  1.00 42.98           C  
ATOM   1562  CG  ARG A 205      -6.890  20.779 -26.916  1.00 43.64           C  
ATOM   1563  CD  ARG A 205      -8.296  20.216 -27.042  1.00 43.64           C  
ATOM   1564  NE  ARG A 205      -8.938  20.047 -25.742  1.00 46.63           N  
ATOM   1565  CZ  ARG A 205      -9.482  18.913 -25.314  1.00 48.44           C  
ATOM   1566  NH1 ARG A 205      -9.473  17.834 -26.083  1.00 45.98           N  
ATOM   1567  NH2 ARG A 205     -10.043  18.857 -24.116  1.00 66.61           N  
ATOM   1568  N   GLU A 206      -4.177  22.350 -24.996  1.00 37.22           N  
ATOM   1569  CA  GLU A 206      -3.772  23.746 -24.963  1.00 43.49           C  
ATOM   1570  C   GLU A 206      -2.352  23.898 -25.484  1.00 42.71           C  
ATOM   1571  O   GLU A 206      -2.079  24.770 -26.306  1.00 40.52           O  
ATOM   1572  CB  GLU A 206      -3.881  24.312 -23.547  1.00 50.33           C  
ATOM   1573  CG  GLU A 206      -5.300  24.627 -23.109  1.00 51.61           C  
ATOM   1574  CD  GLU A 206      -5.381  24.974 -21.636  1.00 70.38           C  
ATOM   1575  OE1 GLU A 206      -4.380  25.485 -21.091  1.00 74.94           O  
ATOM   1576  OE2 GLU A 206      -6.438  24.724 -21.018  1.00 71.23           O  
ATOM   1577  N   PHE A 207      -1.446  23.046 -25.011  1.00 41.56           N  
ATOM   1578  CA  PHE A 207      -0.071  23.105 -25.485  1.00 36.50           C  
ATOM   1579  C   PHE A 207       0.014  22.846 -26.981  1.00 43.77           C  
ATOM   1580  O   PHE A 207       0.751  23.520 -27.696  1.00 47.33           O  
ATOM   1581  CB  PHE A 207       0.824  22.106 -24.760  1.00 36.63           C  
ATOM   1582  CG  PHE A 207       2.175  21.951 -25.399  1.00 43.67           C  
ATOM   1583  CD1 PHE A 207       3.169  22.896 -25.186  1.00 40.23           C  
ATOM   1584  CD2 PHE A 207       2.443  20.878 -26.238  1.00 37.71           C  
ATOM   1585  CE1 PHE A 207       4.410  22.770 -25.783  1.00 39.82           C  
ATOM   1586  CE2 PHE A 207       3.683  20.744 -26.840  1.00 38.86           C  
ATOM   1587  CZ  PHE A 207       4.669  21.693 -26.610  1.00 43.60           C  
ATOM   1588  N   ALA A 208      -0.740  21.858 -27.446  1.00 43.52           N  
ATOM   1589  CA  ALA A 208      -0.642  21.409 -28.826  1.00 35.46           C  
ATOM   1590  C   ALA A 208      -0.949  22.533 -29.799  1.00 46.82           C  
ATOM   1591  O   ALA A 208      -0.440  22.546 -30.918  1.00 48.75           O  
ATOM   1592  CB  ALA A 208      -1.560  20.224 -29.071  1.00 35.90           C  
ATOM   1593  N   SER A 209      -1.778  23.481 -29.378  1.00 44.02           N  
ATOM   1594  CA  SER A 209      -2.113  24.594 -30.252  1.00 44.76           C  
ATOM   1595  C   SER A 209      -1.759  25.942 -29.647  1.00 45.66           C  
ATOM   1596  O   SER A 209      -0.745  26.542 -30.003  1.00 63.86           O  
ATOM   1597  CB  SER A 209      -3.603  24.563 -30.587  1.00 49.02           C  
ATOM   1598  OG  SER A 209      -4.375  24.445 -29.406  1.00 50.64           O  
ATOM   1599  N   GLY A 210      -2.586  26.403 -28.715  1.00 47.68           N  
ATOM   1600  CA  GLY A 210      -2.467  27.759 -28.209  1.00 54.61           C  
ATOM   1601  C   GLY A 210      -1.254  28.101 -27.367  1.00 59.35           C  
ATOM   1602  O   GLY A 210      -0.448  28.945 -27.763  1.00 66.08           O  
ATOM   1603  N   LYS A 211      -1.086  27.428 -26.232  1.00 54.58           N  
ATOM   1604  CA  LYS A 211      -0.058  27.842 -25.284  1.00 55.72           C  
ATOM   1605  C   LYS A 211       1.135  26.887 -25.251  1.00 58.88           C  
ATOM   1606  O   LYS A 211       1.061  25.785 -24.698  1.00 58.53           O  
ATOM   1607  CB  LYS A 211      -0.673  28.018 -23.886  1.00 55.78           C  
ATOM   1608  CG  LYS A 211      -1.615  29.228 -23.780  1.00 65.00           C  
ATOM   1609  CD  LYS A 211      -3.067  28.892 -24.137  1.00 60.69           C  
ATOM   1610  CE  LYS A 211      -3.660  27.887 -23.155  1.00 73.99           C  
ATOM   1611  NZ  LYS A 211      -5.155  27.855 -23.151  1.00 81.50           N  
ATOM   1612  N   PHE A 212       2.249  27.339 -25.824  1.00 52.88           N  
ATOM   1613  CA  PHE A 212       3.474  26.550 -25.846  1.00 48.72           C  
ATOM   1614  C   PHE A 212       4.357  26.909 -24.664  1.00 45.47           C  
ATOM   1615  O   PHE A 212       5.348  26.236 -24.387  1.00 47.75           O  
ATOM   1616  CB  PHE A 212       4.227  26.765 -27.159  1.00 46.36           C  
ATOM   1617  CG  PHE A 212       4.605  28.196 -27.416  1.00 41.23           C  
ATOM   1618  CD1 PHE A 212       5.789  28.714 -26.914  1.00 45.78           C  
ATOM   1619  CD2 PHE A 212       3.782  29.021 -28.163  1.00 35.60           C  
ATOM   1620  CE1 PHE A 212       6.144  30.030 -27.149  1.00 39.20           C  
ATOM   1621  CE2 PHE A 212       4.133  30.338 -28.402  1.00 37.68           C  
ATOM   1622  CZ  PHE A 212       5.316  30.842 -27.894  1.00 33.57           C  
ATOM   1623  N   LEU A 213       3.987  27.981 -23.974  1.00 51.06           N  
ATOM   1624  CA  LEU A 213       4.695  28.394 -22.771  1.00 56.72           C  
ATOM   1625  C   LEU A 213       4.208  27.547 -21.600  1.00 54.24           C  
ATOM   1626  O   LEU A 213       4.823  27.521 -20.534  1.00 50.64           O  
ATOM   1627  CB  LEU A 213       4.501  29.891 -22.520  1.00 52.42           C  
ATOM   1628  CG  LEU A 213       5.210  30.763 -23.566  1.00 55.16           C  
ATOM   1629  CD1 LEU A 213       4.642  32.171 -23.634  1.00 44.80           C  
ATOM   1630  CD2 LEU A 213       6.709  30.797 -23.307  1.00 55.57           C  
ATOM   1631  N   ASN A 214       3.110  26.832 -21.824  1.00 55.29           N  
ATOM   1632  CA  ASN A 214       2.625  25.846 -20.870  1.00 52.92           C  
ATOM   1633  C   ASN A 214       3.699  24.808 -20.584  1.00 48.34           C  
ATOM   1634  O   ASN A 214       3.658  24.122 -19.566  1.00 48.92           O  
ATOM   1635  CB  ASN A 214       1.370  25.152 -21.407  1.00 56.79           C  
ATOM   1636  CG  ASN A 214       0.095  25.917 -21.098  1.00 63.46           C  
ATOM   1637  OD1 ASN A 214       0.134  27.063 -20.648  1.00 61.83           O  
ATOM   1638  ND2 ASN A 214      -1.046  25.280 -21.337  1.00 59.59           N  
ATOM   1639  N   ALA A 215       4.661  24.697 -21.496  1.00 47.94           N  
ATOM   1640  CA  ALA A 215       5.735  23.719 -21.370  1.00 45.48           C  
ATOM   1641  C   ALA A 215       6.703  24.100 -20.255  1.00 53.10           C  
ATOM   1642  O   ALA A 215       7.495  23.272 -19.798  1.00 51.70           O  
ATOM   1643  CB  ALA A 215       6.471  23.569 -22.691  1.00 47.34           C  
ATOM   1644  N   PHE A 216       6.640  25.357 -19.826  1.00 56.44           N  
ATOM   1645  CA  PHE A 216       7.456  25.821 -18.710  1.00 51.11           C  
ATOM   1646  C   PHE A 216       6.876  25.327 -17.390  1.00 55.89           C  
ATOM   1647  O   PHE A 216       7.602  25.131 -16.411  1.00 52.95           O  
ATOM   1648  CB  PHE A 216       7.547  27.348 -18.703  1.00 47.99           C  
ATOM   1649  CG  PHE A 216       8.475  27.907 -19.743  1.00 50.32           C  
ATOM   1650  CD1 PHE A 216       9.606  27.210 -20.127  1.00 53.54           C  
ATOM   1651  CD2 PHE A 216       8.213  29.129 -20.338  1.00 50.15           C  
ATOM   1652  CE1 PHE A 216      10.459  27.722 -21.085  1.00 50.20           C  
ATOM   1653  CE2 PHE A 216       9.060  29.645 -21.296  1.00 46.01           C  
ATOM   1654  CZ  PHE A 216      10.184  28.942 -21.671  1.00 43.36           C  
ATOM   1655  N   ASN A 217       5.563  25.119 -17.371  1.00 49.59           N  
ATOM   1656  CA  ASN A 217       4.878  24.704 -16.153  1.00 54.50           C  
ATOM   1657  C   ASN A 217       3.926  23.534 -16.363  1.00 43.75           C  
ATOM   1658  O   ASN A 217       2.716  23.726 -16.473  1.00 46.86           O  
ATOM   1659  CB  ASN A 217       4.119  25.883 -15.544  1.00 53.54           C  
ATOM   1660  CG  ASN A 217       4.919  27.167 -15.581  1.00 60.36           C  
ATOM   1661  OD1 ASN A 217       5.973  27.273 -14.951  1.00 67.58           O  
ATOM   1662  ND2 ASN A 217       4.421  28.153 -16.320  1.00 50.55           N  
ATOM   1663  N   PRO A 218       4.474  22.315 -16.423  1.00 40.02           N  
ATOM   1664  CA  PRO A 218       3.656  21.105 -16.552  1.00 46.98           C  
ATOM   1665  C   PRO A 218       2.898  20.794 -15.260  1.00 46.17           C  
ATOM   1666  O   PRO A 218       3.449  20.971 -14.177  1.00 54.02           O  
ATOM   1667  CB  PRO A 218       4.693  20.013 -16.839  1.00 50.57           C  
ATOM   1668  CG  PRO A 218       5.918  20.745 -17.301  1.00 45.52           C  
ATOM   1669  CD  PRO A 218       5.911  22.025 -16.540  1.00 35.73           C  
ATOM   1670  N   PRO A 219       1.643  20.334 -15.376  1.00 45.49           N  
ATOM   1671  CA  PRO A 219       0.771  20.047 -14.230  1.00 45.61           C  
ATOM   1672  C   PRO A 219       1.263  18.867 -13.398  1.00 50.84           C  
ATOM   1673  O   PRO A 219       0.965  18.783 -12.209  1.00 56.09           O  
ATOM   1674  CB  PRO A 219      -0.564  19.681 -14.889  1.00 49.50           C  
ATOM   1675  CG  PRO A 219      -0.481  20.211 -16.273  1.00 42.48           C  
ATOM   1676  CD  PRO A 219       0.955  20.102 -16.654  1.00 43.96           C  
ATOM   1677  N   TRP A 220       2.001  17.963 -14.029  1.00 51.41           N  
ATOM   1678  CA  TRP A 220       2.471  16.742 -13.381  1.00 51.10           C  
ATOM   1679  C   TRP A 220       3.871  16.866 -12.779  1.00 49.68           C  
ATOM   1680  O   TRP A 220       4.458  15.871 -12.356  1.00 44.50           O  
ATOM   1681  CB  TRP A 220       2.410  15.559 -14.347  1.00 52.73           C  
ATOM   1682  CG  TRP A 220       2.914  15.890 -15.705  1.00 50.30           C  
ATOM   1683  CD1 TRP A 220       4.209  16.102 -16.067  1.00 43.85           C  
ATOM   1684  CD2 TRP A 220       2.131  16.048 -16.893  1.00 55.68           C  
ATOM   1685  NE1 TRP A 220       4.284  16.387 -17.407  1.00 52.46           N  
ATOM   1686  CE2 TRP A 220       3.020  16.357 -17.939  1.00 60.30           C  
ATOM   1687  CE3 TRP A 220       0.765  15.956 -17.174  1.00 49.17           C  
ATOM   1688  CZ2 TRP A 220       2.587  16.575 -19.245  1.00 48.81           C  
ATOM   1689  CZ3 TRP A 220       0.339  16.175 -18.468  1.00 46.65           C  
ATOM   1690  CH2 TRP A 220       1.246  16.481 -19.487  1.00 44.58           C  
ATOM   1691  N   GLY A 221       4.414  18.078 -12.744  1.00 45.21           N  
ATOM   1692  CA  GLY A 221       5.820  18.234 -12.430  1.00 49.47           C  
ATOM   1693  C   GLY A 221       6.626  18.177 -13.708  1.00 50.77           C  
ATOM   1694  O   GLY A 221       6.201  18.730 -14.716  1.00 54.79           O  
ATOM   1695  N   GLU A 222       7.798  17.551 -13.666  1.00 50.29           N  
ATOM   1696  CA  GLU A 222       8.699  17.548 -14.814  1.00 47.97           C  
ATOM   1697  C   GLU A 222       7.984  17.163 -16.112  1.00 55.51           C  
ATOM   1698  O   GLU A 222       7.136  16.273 -16.135  1.00 56.13           O  
ATOM   1699  CB  GLU A 222       9.897  16.622 -14.569  1.00 57.48           C  
ATOM   1700  CG  GLU A 222       9.553  15.144 -14.437  1.00 65.79           C  
ATOM   1701  CD  GLU A 222       9.121  14.760 -13.032  1.00 73.12           C  
ATOM   1702  OE1 GLU A 222       8.985  15.667 -12.183  1.00 66.83           O  
ATOM   1703  OE2 GLU A 222       8.924  13.551 -12.775  1.00 65.94           O  
ATOM   1704  N   ILE A 223       8.330  17.862 -17.188  1.00 52.21           N  
ATOM   1705  CA  ILE A 223       7.654  17.720 -18.474  1.00 46.65           C  
ATOM   1706  C   ILE A 223       7.680  16.299 -19.052  1.00 50.21           C  
ATOM   1707  O   ILE A 223       6.688  15.829 -19.605  1.00 59.18           O  
ATOM   1708  CB  ILE A 223       8.241  18.707 -19.508  1.00 58.80           C  
ATOM   1709  CG1 ILE A 223       7.280  18.897 -20.681  1.00 52.88           C  
ATOM   1710  CG2 ILE A 223       9.622  18.253 -19.979  1.00 50.55           C  
ATOM   1711  CD1 ILE A 223       7.646  20.060 -21.565  1.00 53.44           C  
ATOM   1712  N   ASN A 224       8.809  15.615 -18.914  1.00 59.36           N  
ATOM   1713  CA  ASN A 224       8.983  14.288 -19.499  1.00 51.30           C  
ATOM   1714  C   ASN A 224       8.536  13.156 -18.573  1.00 47.63           C  
ATOM   1715  O   ASN A 224       8.736  11.983 -18.878  1.00 52.94           O  
ATOM   1716  CB  ASN A 224      10.437  14.084 -19.931  1.00 55.33           C  
ATOM   1717  CG  ASN A 224      11.430  14.445 -18.839  1.00 67.58           C  
ATOM   1718  OD1 ASN A 224      11.058  14.640 -17.682  1.00 68.06           O  
ATOM   1719  ND2 ASN A 224      12.705  14.534 -19.204  1.00 68.15           N  
ATOM   1720  N   LYS A 225       7.942  13.523 -17.441  1.00 55.51           N  
ATOM   1721  CA  LYS A 225       7.561  12.572 -16.397  1.00 51.22           C  
ATOM   1722  C   LYS A 225       6.690  11.418 -16.892  1.00 47.39           C  
ATOM   1723  O   LYS A 225       5.653  11.628 -17.522  1.00 61.94           O  
ATOM   1724  CB  LYS A 225       6.860  13.306 -15.249  1.00 49.00           C  
ATOM   1725  CG  LYS A 225       6.050  12.412 -14.319  1.00 51.46           C  
ATOM   1726  CD  LYS A 225       5.562  13.191 -13.107  1.00 49.56           C  
ATOM   1727  CE  LYS A 225       4.298  12.573 -12.540  1.00 49.00           C  
ATOM   1728  NZ  LYS A 225       3.594  13.482 -11.587  1.00 56.18           N  
ATOM   1729  N   ALA A 226       7.119  10.199 -16.579  1.00 41.48           N  
ATOM   1730  CA  ALA A 226       6.447   8.990 -17.037  1.00 59.35           C  
ATOM   1731  C   ALA A 226       5.232   8.640 -16.187  1.00 59.99           C  
ATOM   1732  O   ALA A 226       5.215   8.882 -14.984  1.00 66.98           O  
ATOM   1733  CB  ALA A 226       7.422   7.833 -17.062  1.00 73.67           C  
ATOM   1734  N   GLY A 227       4.222   8.053 -16.823  1.00 68.96           N  
ATOM   1735  CA  GLY A 227       3.012   7.643 -16.131  1.00 75.05           C  
ATOM   1736  C   GLY A 227       2.991   6.166 -15.775  1.00 89.00           C  
ATOM   1737  O   GLY A 227       4.025   5.497 -15.800  1.00 86.92           O  
ATOM   1738  N   LYS A 228       1.806   5.654 -15.451  1.00 88.74           N  
ATOM   1739  CA  LYS A 228       1.624   4.244 -15.100  1.00 92.07           C  
ATOM   1740  C   LYS A 228       2.107   3.313 -16.217  1.00 90.18           C  
ATOM   1741  O   LYS A 228       2.333   2.116 -16.001  1.00 89.17           O  
ATOM   1742  CB  LYS A 228       0.152   3.968 -14.779  1.00 89.23           C  
ATOM   1743  CG  LYS A 228      -0.226   4.228 -13.330  1.00100.42           C  
ATOM   1744  CD  LYS A 228       0.009   5.675 -12.933  1.00106.88           C  
ATOM   1745  CE  LYS A 228      -0.324   5.894 -11.469  1.00 91.11           C  
ATOM   1746  NZ  LYS A 228      -0.038   7.286 -11.043  1.00 87.09           N  
ATOM   1747  N   SER A 229       2.256   3.877 -17.411  1.00 84.25           N  
ATOM   1748  CA  SER A 229       2.612   3.111 -18.597  1.00 78.17           C  
ATOM   1749  C   SER A 229       4.117   3.016 -18.820  1.00 76.02           C  
ATOM   1750  O   SER A 229       4.579   2.236 -19.652  1.00 73.37           O  
ATOM   1751  CB  SER A 229       1.959   3.738 -19.827  1.00 76.53           C  
ATOM   1752  OG  SER A 229       2.078   5.151 -19.804  1.00 76.57           O  
ATOM   1753  N   GLY A 230       4.883   3.799 -18.071  1.00 74.22           N  
ATOM   1754  CA  GLY A 230       6.295   3.941 -18.364  1.00 80.51           C  
ATOM   1755  C   GLY A 230       6.451   4.852 -19.566  1.00 74.47           C  
ATOM   1756  O   GLY A 230       7.556   5.265 -19.912  1.00 80.18           O  
ATOM   1757  N   TYR A 231       5.322   5.159 -20.200  1.00 71.72           N  
ATOM   1758  CA  TYR A 231       5.259   6.122 -21.292  1.00 65.38           C  
ATOM   1759  C   TYR A 231       4.952   7.512 -20.737  1.00 61.66           C  
ATOM   1760  O   TYR A 231       4.061   7.669 -19.902  1.00 65.35           O  
ATOM   1761  CB  TYR A 231       4.182   5.712 -22.299  1.00 59.86           C  
ATOM   1762  CG  TYR A 231       4.670   4.802 -23.405  1.00 57.19           C  
ATOM   1763  CD1 TYR A 231       5.927   4.976 -23.969  1.00 56.33           C  
ATOM   1764  CD2 TYR A 231       3.870   3.772 -23.888  1.00 43.82           C  
ATOM   1765  CE1 TYR A 231       6.376   4.150 -24.985  1.00 54.12           C  
ATOM   1766  CE2 TYR A 231       4.311   2.940 -24.903  1.00 41.56           C  
ATOM   1767  CZ  TYR A 231       5.564   3.134 -25.449  1.00 53.42           C  
ATOM   1768  OH  TYR A 231       6.009   2.310 -26.460  1.00 63.39           O  
ATOM   1769  N   PRO A 232       5.693   8.526 -21.202  1.00 50.96           N  
ATOM   1770  CA  PRO A 232       5.540   9.911 -20.746  1.00 51.23           C  
ATOM   1771  C   PRO A 232       4.092  10.380 -20.824  1.00 50.34           C  
ATOM   1772  O   PRO A 232       3.396  10.072 -21.790  1.00 52.01           O  
ATOM   1773  CB  PRO A 232       6.393  10.697 -21.745  1.00 48.51           C  
ATOM   1774  CG  PRO A 232       7.420   9.726 -22.198  1.00 52.78           C  
ATOM   1775  CD  PRO A 232       6.732   8.395 -22.236  1.00 53.34           C  
ATOM   1776  N   LEU A 233       3.649  11.121 -19.814  1.00 50.73           N  
ATOM   1777  CA  LEU A 233       2.278  11.618 -19.768  1.00 51.40           C  
ATOM   1778  C   LEU A 233       1.929  12.464 -20.990  1.00 48.36           C  
ATOM   1779  O   LEU A 233       0.855  12.310 -21.575  1.00 45.91           O  
ATOM   1780  CB  LEU A 233       2.044  12.411 -18.481  1.00 54.05           C  
ATOM   1781  CG  LEU A 233       1.840  11.562 -17.224  1.00 57.14           C  
ATOM   1782  CD1 LEU A 233       2.295  12.311 -15.984  1.00 63.78           C  
ATOM   1783  CD2 LEU A 233       0.386  11.128 -17.094  1.00 46.67           C  
ATOM   1784  N   LEU A 234       2.838  13.356 -21.369  1.00 49.69           N  
ATOM   1785  CA  LEU A 234       2.642  14.180 -22.553  1.00 41.45           C  
ATOM   1786  C   LEU A 234       2.379  13.298 -23.764  1.00 40.64           C  
ATOM   1787  O   LEU A 234       1.466  13.557 -24.547  1.00 44.44           O  
ATOM   1788  CB  LEU A 234       3.870  15.059 -22.808  1.00 45.77           C  
ATOM   1789  CG  LEU A 234       3.838  15.967 -24.043  1.00 32.24           C  
ATOM   1790  CD1 LEU A 234       2.686  16.954 -23.956  1.00 37.87           C  
ATOM   1791  CD2 LEU A 234       5.153  16.704 -24.206  1.00 31.74           C  
ATOM   1792  N   ALA A 235       3.179  12.247 -23.905  1.00 38.96           N  
ATOM   1793  CA  ALA A 235       3.079  11.359 -25.056  1.00 39.21           C  
ATOM   1794  C   ALA A 235       1.684  10.751 -25.194  1.00 41.16           C  
ATOM   1795  O   ALA A 235       1.039  10.888 -26.235  1.00 43.09           O  
ATOM   1796  CB  ALA A 235       4.134  10.269 -24.979  1.00 32.33           C  
ATOM   1797  N   THR A 236       1.222  10.084 -24.143  1.00 37.33           N  
ATOM   1798  CA  THR A 236      -0.084   9.437 -24.173  1.00 39.42           C  
ATOM   1799  C   THR A 236      -1.206  10.460 -24.300  1.00 36.58           C  
ATOM   1800  O   THR A 236      -2.251  10.175 -24.883  1.00 36.04           O  
ATOM   1801  CB  THR A 236      -0.323   8.562 -22.924  1.00 36.26           C  
ATOM   1802  OG1 THR A 236      -0.511   9.395 -21.773  1.00 33.83           O  
ATOM   1803  CG2 THR A 236       0.857   7.635 -22.694  1.00 31.91           C  
ATOM   1804  N   GLY A 237      -0.991  11.650 -23.750  1.00 34.85           N  
ATOM   1805  CA  GLY A 237      -1.973  12.712 -23.868  1.00 35.19           C  
ATOM   1806  C   GLY A 237      -2.156  13.102 -25.320  1.00 42.14           C  
ATOM   1807  O   GLY A 237      -3.275  13.142 -25.836  1.00 44.54           O  
ATOM   1808  N   LEU A 238      -1.043  13.387 -25.985  1.00 39.77           N  
ATOM   1809  CA  LEU A 238      -1.069  13.707 -27.403  1.00 33.80           C  
ATOM   1810  C   LEU A 238      -1.665  12.558 -28.208  1.00 38.55           C  
ATOM   1811  O   LEU A 238      -2.394  12.785 -29.164  1.00 50.12           O  
ATOM   1812  CB  LEU A 238       0.333  14.059 -27.908  1.00 37.72           C  
ATOM   1813  CG  LEU A 238       0.875  15.420 -27.461  1.00 33.12           C  
ATOM   1814  CD1 LEU A 238       2.315  15.608 -27.896  1.00 27.61           C  
ATOM   1815  CD2 LEU A 238       0.008  16.544 -28.001  1.00 32.95           C  
ATOM   1816  N   ALA A 239      -1.359  11.326 -27.818  1.00 41.01           N  
ATOM   1817  CA  ALA A 239      -1.919  10.157 -28.492  1.00 35.31           C  
ATOM   1818  C   ALA A 239      -3.442  10.178 -28.429  1.00 40.71           C  
ATOM   1819  O   ALA A 239      -4.122  10.088 -29.456  1.00 48.13           O  
ATOM   1820  CB  ALA A 239      -1.386   8.881 -27.872  1.00 30.64           C  
ATOM   1821  N   LYS A 240      -3.968  10.297 -27.212  1.00 42.86           N  
ATOM   1822  CA  LYS A 240      -5.407  10.345 -26.991  1.00 40.61           C  
ATOM   1823  C   LYS A 240      -5.998  11.512 -27.771  1.00 49.81           C  
ATOM   1824  O   LYS A 240      -7.157  11.469 -28.203  1.00 38.18           O  
ATOM   1825  CB  LYS A 240      -5.716  10.497 -25.500  1.00 37.92           C  
ATOM   1826  CG  LYS A 240      -7.092   9.989 -25.100  1.00 41.39           C  
ATOM   1827  CD  LYS A 240      -7.254   8.521 -25.471  1.00 48.87           C  
ATOM   1828  CE  LYS A 240      -8.668   8.029 -25.210  1.00 49.29           C  
ATOM   1829  NZ  LYS A 240      -9.062   8.193 -23.784  1.00 66.57           N  
ATOM   1830  N   LEU A 241      -5.187  12.552 -27.951  1.00 49.32           N  
ATOM   1831  CA  LEU A 241      -5.597  13.706 -28.740  1.00 44.81           C  
ATOM   1832  C   LEU A 241      -5.758  13.350 -30.213  1.00 46.27           C  
ATOM   1833  O   LEU A 241      -6.771  13.668 -30.813  1.00 47.38           O  
ATOM   1834  CB  LEU A 241      -4.612  14.864 -28.585  1.00 44.58           C  
ATOM   1835  CG  LEU A 241      -4.780  15.752 -27.356  1.00 46.45           C  
ATOM   1836  CD1 LEU A 241      -4.113  17.085 -27.622  1.00 45.95           C  
ATOM   1837  CD2 LEU A 241      -6.253  15.953 -27.030  1.00 45.74           C  
ATOM   1838  N   VAL A 242      -4.759  12.703 -30.800  1.00 41.60           N  
ATOM   1839  CA  VAL A 242      -4.867  12.286 -32.191  1.00 38.37           C  
ATOM   1840  C   VAL A 242      -6.062  11.360 -32.352  1.00 34.19           C  
ATOM   1841  O   VAL A 242      -6.722  11.354 -33.389  1.00 38.80           O  
ATOM   1842  CB  VAL A 242      -3.576  11.610 -32.695  1.00 37.90           C  
ATOM   1843  CG1 VAL A 242      -3.873  10.632 -33.823  1.00 33.32           C  
ATOM   1844  CG2 VAL A 242      -2.600  12.663 -33.159  1.00 44.98           C  
ATOM   1845  N   GLU A 243      -6.346  10.592 -31.307  1.00 33.24           N  
ATOM   1846  CA  GLU A 243      -7.479   9.677 -31.321  1.00 37.15           C  
ATOM   1847  C   GLU A 243      -8.818  10.426 -31.364  1.00 42.34           C  
ATOM   1848  O   GLU A 243      -9.665  10.148 -32.210  1.00 47.23           O  
ATOM   1849  CB  GLU A 243      -7.414   8.750 -30.106  1.00 37.11           C  
ATOM   1850  CG  GLU A 243      -8.330   7.546 -30.167  1.00 39.67           C  
ATOM   1851  CD  GLU A 243      -8.256   6.692 -28.911  1.00 54.62           C  
ATOM   1852  OE1 GLU A 243      -9.257   6.646 -28.164  1.00 62.63           O  
ATOM   1853  OE2 GLU A 243      -7.200   6.067 -28.667  1.00 50.24           O  
ATOM   1854  N   LEU A 244      -9.007  11.376 -30.453  1.00 42.74           N  
ATOM   1855  CA  LEU A 244     -10.271  12.106 -30.374  1.00 37.19           C  
ATOM   1856  C   LEU A 244     -10.452  13.180 -31.453  1.00 37.72           C  
ATOM   1857  O   LEU A 244     -11.476  13.227 -32.124  1.00 50.11           O  
ATOM   1858  CB  LEU A 244     -10.418  12.747 -28.991  1.00 41.20           C  
ATOM   1859  CG  LEU A 244     -10.138  11.852 -27.782  1.00 42.50           C  
ATOM   1860  CD1 LEU A 244     -10.168  12.664 -26.494  1.00 40.26           C  
ATOM   1861  CD2 LEU A 244     -11.117  10.689 -27.711  1.00 37.46           C  
ATOM   1862  N   GLU A 245      -9.458  14.053 -31.586  1.00 46.83           N  
ATOM   1863  CA  GLU A 245      -9.512  15.209 -32.485  1.00 39.07           C  
ATOM   1864  C   GLU A 245      -8.792  15.068 -33.834  1.00 39.48           C  
ATOM   1865  O   GLU A 245      -8.831  15.989 -34.651  1.00 32.12           O  
ATOM   1866  CB  GLU A 245      -8.995  16.449 -31.755  1.00 39.35           C  
ATOM   1867  CG  GLU A 245      -9.788  16.787 -30.507  1.00 47.28           C  
ATOM   1868  CD  GLU A 245      -9.054  17.739 -29.586  1.00 59.17           C  
ATOM   1869  OE1 GLU A 245      -7.966  18.225 -29.965  1.00 55.94           O  
ATOM   1870  OE2 GLU A 245      -9.568  17.995 -28.479  1.00 52.52           O  
ATOM   1871  N   GLY A 246      -8.128  13.937 -34.061  1.00 44.10           N  
ATOM   1872  CA  GLY A 246      -7.459  13.691 -35.329  1.00 31.79           C  
ATOM   1873  C   GLY A 246      -5.981  14.038 -35.357  1.00 32.83           C  
ATOM   1874  O   GLY A 246      -5.509  14.831 -34.546  1.00 34.80           O  
ATOM   1875  N   LYS A 247      -5.260  13.460 -36.318  1.00 39.63           N  
ATOM   1876  CA  LYS A 247      -3.795  13.548 -36.380  1.00 35.47           C  
ATOM   1877  C   LYS A 247      -3.249  14.971 -36.529  1.00 38.62           C  
ATOM   1878  O   LYS A 247      -2.050  15.206 -36.344  1.00 37.28           O  
ATOM   1879  CB  LYS A 247      -3.245  12.656 -37.501  1.00 30.86           C  
ATOM   1880  CG  LYS A 247      -3.526  13.160 -38.908  1.00 36.71           C  
ATOM   1881  CD  LYS A 247      -3.066  12.158 -39.963  1.00 47.40           C  
ATOM   1882  CE  LYS A 247      -3.400  12.624 -41.382  1.00 35.37           C  
ATOM   1883  NZ  LYS A 247      -2.628  13.840 -41.771  1.00 36.21           N  
ATOM   1884  N   ASP A 248      -4.123  15.916 -36.862  1.00 36.82           N  
ATOM   1885  CA  ASP A 248      -3.712  17.308 -36.990  1.00 38.01           C  
ATOM   1886  C   ASP A 248      -2.924  17.699 -35.748  1.00 35.68           C  
ATOM   1887  O   ASP A 248      -1.908  18.395 -35.836  1.00 36.31           O  
ATOM   1888  CB  ASP A 248      -4.932  18.219 -37.151  1.00 43.85           C  
ATOM   1889  CG  ASP A 248      -4.553  19.683 -37.304  1.00 46.29           C  
ATOM   1890  OD1 ASP A 248      -3.469  19.967 -37.860  1.00 45.10           O  
ATOM   1891  OD2 ASP A 248      -5.344  20.552 -36.874  1.00 45.84           O  
ATOM   1892  N   VAL A 249      -3.385  17.206 -34.598  1.00 41.43           N  
ATOM   1893  CA  VAL A 249      -2.777  17.519 -33.307  1.00 41.54           C  
ATOM   1894  C   VAL A 249      -1.270  17.393 -33.380  1.00 32.81           C  
ATOM   1895  O   VAL A 249      -0.547  18.306 -32.985  1.00 33.38           O  
ATOM   1896  CB  VAL A 249      -3.264  16.573 -32.196  1.00 42.69           C  
ATOM   1897  CG1 VAL A 249      -2.604  16.932 -30.868  1.00 43.16           C  
ATOM   1898  CG2 VAL A 249      -4.770  16.634 -32.073  1.00 38.57           C  
ATOM   1899  N   MET A 250      -0.799  16.273 -33.916  1.00 35.12           N  
ATOM   1900  CA  MET A 250       0.631  16.040 -34.002  1.00 34.59           C  
ATOM   1901  C   MET A 250       1.338  17.227 -34.648  1.00 36.86           C  
ATOM   1902  O   MET A 250       2.242  17.824 -34.054  1.00 37.05           O  
ATOM   1903  CB  MET A 250       0.923  14.752 -34.766  1.00 35.72           C  
ATOM   1904  CG  MET A 250       1.997  13.925 -34.103  1.00 43.85           C  
ATOM   1905  SD  MET A 250       1.712  13.912 -32.326  1.00 50.21           S  
ATOM   1906  CE  MET A 250       0.413  12.695 -32.207  1.00 40.91           C  
ATOM   1907  N   ASP A 251       0.899  17.592 -35.849  1.00 38.12           N  
ATOM   1908  CA  ASP A 251       1.444  18.761 -36.523  1.00 33.84           C  
ATOM   1909  C   ASP A 251       1.377  19.968 -35.604  1.00 37.13           C  
ATOM   1910  O   ASP A 251       2.396  20.605 -35.332  1.00 38.41           O  
ATOM   1911  CB  ASP A 251       0.696  19.037 -37.819  1.00 29.15           C  
ATOM   1912  CG  ASP A 251       0.916  17.960 -38.846  1.00 36.70           C  
ATOM   1913  OD1 ASP A 251       2.012  17.359 -38.850  1.00 45.45           O  
ATOM   1914  OD2 ASP A 251      -0.008  17.710 -39.644  1.00 48.46           O  
ATOM   1915  N   LYS A 252       0.185  20.262 -35.095  1.00 29.04           N  
ATOM   1916  CA  LYS A 252       0.049  21.360 -34.155  1.00 33.12           C  
ATOM   1917  C   LYS A 252       1.086  21.236 -33.032  1.00 37.94           C  
ATOM   1918  O   LYS A 252       1.825  22.185 -32.761  1.00 39.81           O  
ATOM   1919  CB  LYS A 252      -1.375  21.431 -33.603  1.00 38.86           C  
ATOM   1920  CG  LYS A 252      -2.344  22.208 -34.489  1.00 43.15           C  
ATOM   1921  CD  LYS A 252      -3.802  21.832 -34.212  1.00 51.31           C  
ATOM   1922  CE  LYS A 252      -4.201  22.107 -32.766  1.00 50.88           C  
ATOM   1923  NZ  LYS A 252      -5.591  21.663 -32.461  1.00 48.59           N  
ATOM   1924  N   ALA A 253       1.173  20.064 -32.406  1.00 29.22           N  
ATOM   1925  CA  ALA A 253       2.117  19.892 -31.308  1.00 26.94           C  
ATOM   1926  C   ALA A 253       3.498  20.317 -31.783  1.00 35.42           C  
ATOM   1927  O   ALA A 253       4.180  21.117 -31.134  1.00 31.29           O  
ATOM   1928  CB  ALA A 253       2.135  18.454 -30.824  1.00 21.50           C  
ATOM   1929  N   LYS A 254       3.890  19.801 -32.944  1.00 36.37           N  
ATOM   1930  CA  LYS A 254       5.198  20.106 -33.498  1.00 34.46           C  
ATOM   1931  C   LYS A 254       5.330  21.612 -33.696  1.00 35.45           C  
ATOM   1932  O   LYS A 254       6.323  22.217 -33.284  1.00 32.19           O  
ATOM   1933  CB  LYS A 254       5.420  19.347 -34.804  1.00 30.40           C  
ATOM   1934  CG  LYS A 254       6.802  19.537 -35.392  1.00 37.50           C  
ATOM   1935  CD  LYS A 254       7.221  18.333 -36.215  1.00 39.85           C  
ATOM   1936  CE  LYS A 254       8.529  18.595 -36.945  1.00 50.76           C  
ATOM   1937  NZ  LYS A 254       9.074  17.359 -37.572  1.00 59.62           N  
ATOM   1938  N   ALA A 255       4.306  22.217 -34.292  1.00 35.72           N  
ATOM   1939  CA  ALA A 255       4.272  23.663 -34.465  1.00 38.11           C  
ATOM   1940  C   ALA A 255       4.563  24.356 -33.138  1.00 39.27           C  
ATOM   1941  O   ALA A 255       5.393  25.266 -33.071  1.00 38.10           O  
ATOM   1942  CB  ALA A 255       2.928  24.102 -35.016  1.00 37.67           C  
ATOM   1943  N   SER A 256       3.899  23.907 -32.077  1.00 34.97           N  
ATOM   1944  CA  SER A 256       4.095  24.524 -30.775  1.00 34.25           C  
ATOM   1945  C   SER A 256       5.548  24.401 -30.349  1.00 32.85           C  
ATOM   1946  O   SER A 256       6.153  25.377 -29.908  1.00 37.42           O  
ATOM   1947  CB  SER A 256       3.159  23.922 -29.727  1.00 40.20           C  
ATOM   1948  OG  SER A 256       1.845  24.432 -29.881  1.00 45.94           O  
ATOM   1949  N   ILE A 257       6.115  23.209 -30.505  1.00 32.93           N  
ATOM   1950  CA  ILE A 257       7.518  23.013 -30.167  1.00 32.21           C  
ATOM   1951  C   ILE A 257       8.352  24.014 -30.946  1.00 37.81           C  
ATOM   1952  O   ILE A 257       9.283  24.621 -30.409  1.00 36.14           O  
ATOM   1953  CB  ILE A 257       8.001  21.610 -30.517  1.00 26.03           C  
ATOM   1954  CG1 ILE A 257       7.276  20.569 -29.663  1.00 31.74           C  
ATOM   1955  CG2 ILE A 257       9.501  21.521 -30.325  1.00 33.22           C  
ATOM   1956  CD1 ILE A 257       7.625  19.139 -30.014  1.00 32.93           C  
ATOM   1957  N   ALA A 258       7.999  24.198 -32.214  1.00 32.52           N  
ATOM   1958  CA  ALA A 258       8.715  25.148 -33.042  1.00 32.25           C  
ATOM   1959  C   ALA A 258       8.730  26.472 -32.301  1.00 39.47           C  
ATOM   1960  O   ALA A 258       9.797  27.018 -32.000  1.00 39.59           O  
ATOM   1961  CB  ALA A 258       8.042  25.292 -34.386  1.00 33.47           C  
ATOM   1962  N   GLN A 259       7.539  26.958 -31.961  1.00 36.90           N  
ATOM   1963  CA  GLN A 259       7.421  28.229 -31.260  1.00 41.77           C  
ATOM   1964  C   GLN A 259       8.301  28.229 -30.023  1.00 38.87           C  
ATOM   1965  O   GLN A 259       9.058  29.174 -29.791  1.00 37.97           O  
ATOM   1966  CB  GLN A 259       5.972  28.514 -30.884  1.00 31.37           C  
ATOM   1967  CG  GLN A 259       5.057  28.612 -32.076  1.00 29.66           C  
ATOM   1968  CD  GLN A 259       3.667  29.055 -31.701  1.00 34.87           C  
ATOM   1969  OE1 GLN A 259       2.849  28.255 -31.247  1.00 45.04           O  
ATOM   1970  NE2 GLN A 259       3.387  30.338 -31.885  1.00 40.80           N  
ATOM   1971  N   LEU A 260       8.229  27.148 -29.252  1.00 36.90           N  
ATOM   1972  CA  LEU A 260       9.005  27.068 -28.031  1.00 34.79           C  
ATOM   1973  C   LEU A 260      10.441  27.388 -28.390  1.00 36.70           C  
ATOM   1974  O   LEU A 260      11.025  28.340 -27.862  1.00 43.11           O  
ATOM   1975  CB  LEU A 260       8.903  25.676 -27.413  1.00 31.81           C  
ATOM   1976  CG  LEU A 260       9.472  25.541 -26.001  1.00 37.59           C  
ATOM   1977  CD1 LEU A 260       8.979  26.675 -25.113  1.00 39.11           C  
ATOM   1978  CD2 LEU A 260       9.097  24.194 -25.413  1.00 38.93           C  
ATOM   1979  N   GLU A 261      10.984  26.627 -29.336  1.00 37.28           N  
ATOM   1980  CA  GLU A 261      12.364  26.814 -29.768  1.00 45.92           C  
ATOM   1981  C   GLU A 261      12.596  28.272 -30.140  1.00 39.95           C  
ATOM   1982  O   GLU A 261      13.510  28.922 -29.620  1.00 34.38           O  
ATOM   1983  CB  GLU A 261      12.691  25.894 -30.946  1.00 49.31           C  
ATOM   1984  CG  GLU A 261      14.016  26.196 -31.626  1.00 56.41           C  
ATOM   1985  CD  GLU A 261      14.395  25.149 -32.660  1.00 60.15           C  
ATOM   1986  OE1 GLU A 261      14.806  25.531 -33.778  1.00 50.11           O  
ATOM   1987  OE2 GLU A 261      14.290  23.944 -32.351  1.00 64.41           O  
ATOM   1988  N   GLY A 262      11.731  28.792 -31.005  1.00 40.29           N  
ATOM   1989  CA  GLY A 262      11.853  30.165 -31.446  1.00 41.08           C  
ATOM   1990  C   GLY A 262      12.001  31.071 -30.246  1.00 41.63           C  
ATOM   1991  O   GLY A 262      12.947  31.854 -30.163  1.00 46.21           O  
ATOM   1992  N   TRP A 263      11.084  30.937 -29.293  1.00 41.45           N  
ATOM   1993  CA  TRP A 263      11.117  31.782 -28.111  1.00 40.79           C  
ATOM   1994  C   TRP A 263      12.462  31.633 -27.406  1.00 42.16           C  
ATOM   1995  O   TRP A 263      13.149  32.621 -27.149  1.00 36.36           O  
ATOM   1996  CB  TRP A 263       9.966  31.447 -27.157  1.00 37.17           C  
ATOM   1997  CG  TRP A 263       9.715  32.530 -26.147  1.00 39.23           C  
ATOM   1998  CD1 TRP A 263       8.910  33.618 -26.299  1.00 35.33           C  
ATOM   1999  CD2 TRP A 263      10.284  32.633 -24.837  1.00 32.78           C  
ATOM   2000  NE1 TRP A 263       8.938  34.389 -25.166  1.00 39.38           N  
ATOM   2001  CE2 TRP A 263       9.777  33.806 -24.253  1.00 32.52           C  
ATOM   2002  CE3 TRP A 263      11.176  31.846 -24.102  1.00 35.44           C  
ATOM   2003  CZ2 TRP A 263      10.128  34.215 -22.972  1.00 44.95           C  
ATOM   2004  CZ3 TRP A 263      11.526  32.253 -22.832  1.00 42.63           C  
ATOM   2005  CH2 TRP A 263      11.003  33.426 -22.278  1.00 46.55           C  
ATOM   2006  N   VAL A 264      12.848  30.393 -27.120  1.00 37.25           N  
ATOM   2007  CA  VAL A 264      14.087  30.153 -26.393  1.00 42.27           C  
ATOM   2008  C   VAL A 264      15.247  30.831 -27.118  1.00 53.42           C  
ATOM   2009  O   VAL A 264      16.219  31.263 -26.494  1.00 52.84           O  
ATOM   2010  CB  VAL A 264      14.371  28.643 -26.226  1.00 34.90           C  
ATOM   2011  CG1 VAL A 264      15.737  28.422 -25.606  1.00 24.56           C  
ATOM   2012  CG2 VAL A 264      13.288  27.992 -25.379  1.00 33.43           C  
ATOM   2013  N   LYS A 265      15.135  30.929 -28.440  1.00 47.85           N  
ATOM   2014  CA  LYS A 265      16.178  31.552 -29.245  1.00 44.52           C  
ATOM   2015  C   LYS A 265      16.074  33.070 -29.219  1.00 46.08           C  
ATOM   2016  O   LYS A 265      17.086  33.764 -29.116  1.00 54.24           O  
ATOM   2017  CB  LYS A 265      16.149  31.019 -30.681  1.00 48.41           C  
ATOM   2018  CG  LYS A 265      16.493  29.543 -30.774  1.00 47.63           C  
ATOM   2019  CD  LYS A 265      16.670  29.077 -32.206  1.00 46.43           C  
ATOM   2020  CE  LYS A 265      17.112  27.620 -32.234  1.00 51.70           C  
ATOM   2021  NZ  LYS A 265      17.404  27.133 -33.608  1.00 54.50           N  
ATOM   2022  N   GLU A 266      14.850  33.584 -29.304  1.00 45.57           N  
ATOM   2023  CA  GLU A 266      14.625  35.028 -29.243  1.00 40.46           C  
ATOM   2024  C   GLU A 266      14.932  35.608 -27.864  1.00 51.28           C  
ATOM   2025  O   GLU A 266      15.638  36.609 -27.761  1.00 62.20           O  
ATOM   2026  CB  GLU A 266      13.200  35.381 -29.682  1.00 41.08           C  
ATOM   2027  CG  GLU A 266      12.916  35.132 -31.152  1.00 50.00           C  
ATOM   2028  CD  GLU A 266      13.047  36.383 -32.009  1.00 53.58           C  
ATOM   2029  OE1 GLU A 266      12.629  36.341 -33.187  1.00 50.40           O  
ATOM   2030  OE2 GLU A 266      13.562  37.406 -31.510  1.00 52.09           O  
ATOM   2031  N   ASN A 267      14.404  35.006 -26.803  1.00 49.76           N  
ATOM   2032  CA  ASN A 267      14.840  35.405 -25.474  1.00 50.92           C  
ATOM   2033  C   ASN A 267      15.602  34.264 -24.821  1.00 63.83           C  
ATOM   2034  O   ASN A 267      15.017  33.332 -24.264  1.00 68.11           O  
ATOM   2035  CB  ASN A 267      13.614  35.760 -24.624  1.00 49.14           C  
ATOM   2036  CG  ASN A 267      12.458  36.272 -25.463  1.00 46.44           C  
ATOM   2037  OD1 ASN A 267      11.759  35.494 -26.115  1.00 42.41           O  
ATOM   2038  ND2 ASN A 267      12.258  37.585 -25.460  1.00 55.09           N  
ATOM   2039  N   LYS A 268      16.924  34.361 -24.854  1.00 58.56           N  
ATOM   2040  CA  LYS A 268      17.758  33.420 -24.122  1.00 66.35           C  
ATOM   2041  C   LYS A 268      18.339  33.998 -22.836  1.00 64.50           C  
ATOM   2042  O   LYS A 268      19.020  33.295 -22.091  1.00 65.05           O  
ATOM   2043  CB  LYS A 268      18.832  32.798 -25.025  1.00 65.31           C  
ATOM   2044  CG  LYS A 268      19.784  33.773 -25.670  1.00 69.94           C  
ATOM   2045  CD  LYS A 268      20.899  33.004 -26.366  1.00 62.86           C  
ATOM   2046  CE  LYS A 268      21.629  33.869 -27.382  1.00 60.68           C  
ATOM   2047  NZ  LYS A 268      22.220  35.108 -26.797  1.00 48.46           N  
ATOM   2048  N   ASP A 269      18.075  35.280 -22.591  1.00 58.95           N  
ATOM   2049  CA  ASP A 269      18.549  35.944 -21.381  1.00 58.54           C  
ATOM   2050  C   ASP A 269      17.635  35.595 -20.215  1.00 58.94           C  
ATOM   2051  O   ASP A 269      18.001  35.748 -19.052  1.00 65.06           O  
ATOM   2052  CB  ASP A 269      18.591  37.464 -21.564  1.00 59.37           C  
ATOM   2053  CG  ASP A 269      19.885  37.949 -22.199  1.00 79.93           C  
ATOM   2054  OD1 ASP A 269      20.886  37.204 -22.145  1.00 84.79           O  
ATOM   2055  OD2 ASP A 269      19.903  39.079 -22.742  1.00 73.68           O  
ATOM   2056  N   GLN A 270      16.433  35.135 -20.538  1.00 55.41           N  
ATOM   2057  CA  GLN A 270      15.452  34.825 -19.513  1.00 42.88           C  
ATOM   2058  C   GLN A 270      15.583  33.395 -19.010  1.00 41.67           C  
ATOM   2059  O   GLN A 270      15.037  33.049 -17.966  1.00 52.34           O  
ATOM   2060  CB  GLN A 270      14.034  35.070 -20.036  1.00 40.34           C  
ATOM   2061  CG  GLN A 270      13.863  36.403 -20.744  1.00 36.89           C  
ATOM   2062  CD  GLN A 270      12.413  36.842 -20.850  1.00 39.64           C  
ATOM   2063  OE1 GLN A 270      11.500  36.131 -20.431  1.00 40.42           O  
ATOM   2064  NE2 GLN A 270      12.198  38.026 -21.411  1.00 44.38           N  
ATOM   2065  N   VAL A 271      16.324  32.569 -19.736  1.00 40.47           N  
ATOM   2066  CA  VAL A 271      16.351  31.142 -19.437  1.00 44.18           C  
ATOM   2067  C   VAL A 271      17.761  30.604 -19.186  1.00 39.29           C  
ATOM   2068  O   VAL A 271      18.749  31.188 -19.620  1.00 51.72           O  
ATOM   2069  CB  VAL A 271      15.672  30.322 -20.568  1.00 51.46           C  
ATOM   2070  CG1 VAL A 271      14.216  30.750 -20.747  1.00 35.58           C  
ATOM   2071  CG2 VAL A 271      16.436  30.474 -21.876  1.00 49.50           C  
ATOM   2072  N   ASP A 272      17.844  29.489 -18.471  1.00 35.00           N  
ATOM   2073  CA  ASP A 272      19.109  28.799 -18.280  1.00 41.90           C  
ATOM   2074  C   ASP A 272      19.340  27.853 -19.458  1.00 59.30           C  
ATOM   2075  O   ASP A 272      18.524  26.975 -19.725  1.00 61.41           O  
ATOM   2076  CB  ASP A 272      19.101  28.021 -16.961  1.00 40.00           C  
ATOM   2077  CG  ASP A 272      20.344  27.172 -16.779  1.00 49.62           C  
ATOM   2078  OD1 ASP A 272      21.399  27.547 -17.327  1.00 59.58           O  
ATOM   2079  OD2 ASP A 272      20.273  26.133 -16.091  1.00 50.17           O  
ATOM   2080  N   GLN A 273      20.455  28.041 -20.157  1.00 64.86           N  
ATOM   2081  CA  GLN A 273      20.758  27.293 -21.373  1.00 57.47           C  
ATOM   2082  C   GLN A 273      20.528  25.787 -21.202  1.00 57.71           C  
ATOM   2083  O   GLN A 273      19.647  25.197 -21.844  1.00 56.66           O  
ATOM   2084  CB  GLN A 273      22.212  27.557 -21.772  1.00 60.07           C  
ATOM   2085  CG  GLN A 273      22.484  27.531 -23.272  1.00 69.81           C  
ATOM   2086  CD  GLN A 273      22.698  28.919 -23.850  1.00 75.23           C  
ATOM   2087  OE1 GLN A 273      22.686  29.916 -23.126  1.00 70.50           O  
ATOM   2088  NE2 GLN A 273      22.896  28.990 -25.161  1.00 81.34           N  
ATOM   2089  N   ASP A 274      21.318  25.175 -20.326  1.00 48.37           N  
ATOM   2090  CA  ASP A 274      21.321  23.722 -20.178  1.00 54.58           C  
ATOM   2091  C   ASP A 274      19.917  23.118 -20.061  1.00 53.80           C  
ATOM   2092  O   ASP A 274      19.571  22.166 -20.775  1.00 65.17           O  
ATOM   2093  CB  ASP A 274      22.178  23.314 -18.973  1.00 68.60           C  
ATOM   2094  CG  ASP A 274      23.669  23.565 -19.191  1.00 72.11           C  
ATOM   2095  OD1 ASP A 274      24.184  23.258 -20.292  1.00 58.95           O  
ATOM   2096  OD2 ASP A 274      24.323  24.070 -18.251  1.00 62.91           O  
ATOM   2097  N   LYS A 275      19.101  23.680 -19.175  1.00 55.42           N  
ATOM   2098  CA  LYS A 275      17.778  23.114 -18.924  1.00 64.62           C  
ATOM   2099  C   LYS A 275      16.711  23.571 -19.926  1.00 58.85           C  
ATOM   2100  O   LYS A 275      15.612  23.014 -19.967  1.00 51.38           O  
ATOM   2101  CB  LYS A 275      17.337  23.335 -17.470  1.00 66.51           C  
ATOM   2102  CG  LYS A 275      17.469  24.756 -16.966  1.00 58.78           C  
ATOM   2103  CD  LYS A 275      16.951  24.874 -15.537  1.00 58.10           C  
ATOM   2104  CE  LYS A 275      17.768  24.030 -14.576  1.00 57.63           C  
ATOM   2105  NZ  LYS A 275      17.564  24.462 -13.164  1.00 53.23           N  
ATOM   2106  N   ALA A 276      17.039  24.570 -20.741  1.00 57.73           N  
ATOM   2107  CA  ALA A 276      16.195  24.910 -21.883  1.00 59.46           C  
ATOM   2108  C   ALA A 276      16.408  23.854 -22.962  1.00 62.33           C  
ATOM   2109  O   ALA A 276      15.448  23.302 -23.518  1.00 58.32           O  
ATOM   2110  CB  ALA A 276      16.536  26.292 -22.417  1.00 54.38           C  
ATOM   2111  N   GLU A 277      17.676  23.568 -23.246  1.00 55.52           N  
ATOM   2112  CA  GLU A 277      18.018  22.526 -24.202  1.00 54.37           C  
ATOM   2113  C   GLU A 277      17.459  21.179 -23.742  1.00 55.25           C  
ATOM   2114  O   GLU A 277      17.011  20.368 -24.565  1.00 64.78           O  
ATOM   2115  CB  GLU A 277      19.532  22.478 -24.436  1.00 53.84           C  
ATOM   2116  CG  GLU A 277      20.070  23.734 -25.130  1.00 70.06           C  
ATOM   2117  CD  GLU A 277      21.578  23.731 -25.304  1.00 79.96           C  
ATOM   2118  OE1 GLU A 277      22.218  22.722 -24.943  1.00 81.65           O  
ATOM   2119  OE2 GLU A 277      22.120  24.743 -25.804  1.00 64.80           O  
ATOM   2120  N   ASP A 278      17.450  20.945 -22.432  1.00 53.06           N  
ATOM   2121  CA  ASP A 278      16.812  19.730 -21.920  1.00 63.74           C  
ATOM   2122  C   ASP A 278      15.278  19.763 -22.007  1.00 58.07           C  
ATOM   2123  O   ASP A 278      14.643  18.733 -22.251  1.00 54.43           O  
ATOM   2124  CB  ASP A 278      17.284  19.399 -20.502  1.00 64.50           C  
ATOM   2125  CG  ASP A 278      18.419  18.387 -20.489  1.00 77.41           C  
ATOM   2126  OD1 ASP A 278      19.189  18.336 -21.474  1.00 67.15           O  
ATOM   2127  OD2 ASP A 278      18.534  17.639 -19.494  1.00 88.05           O  
ATOM   2128  N   LEU A 279      14.682  20.937 -21.815  1.00 54.64           N  
ATOM   2129  CA  LEU A 279      13.242  21.073 -22.012  1.00 47.16           C  
ATOM   2130  C   LEU A 279      12.881  20.638 -23.430  1.00 52.95           C  
ATOM   2131  O   LEU A 279      12.065  19.731 -23.636  1.00 52.43           O  
ATOM   2132  CB  LEU A 279      12.809  22.519 -21.786  1.00 40.79           C  
ATOM   2133  CG  LEU A 279      11.377  22.859 -22.189  1.00 44.59           C  
ATOM   2134  CD1 LEU A 279      10.385  22.146 -21.288  1.00 42.16           C  
ATOM   2135  CD2 LEU A 279      11.160  24.363 -22.152  1.00 42.54           C  
ATOM   2136  N   LEU A 280      13.512  21.284 -24.405  1.00 48.35           N  
ATOM   2137  CA  LEU A 280      13.292  20.959 -25.809  1.00 48.30           C  
ATOM   2138  C   LEU A 280      13.518  19.475 -26.092  1.00 52.67           C  
ATOM   2139  O   LEU A 280      12.647  18.797 -26.654  1.00 51.16           O  
ATOM   2140  CB  LEU A 280      14.189  21.821 -26.696  1.00 46.03           C  
ATOM   2141  CG  LEU A 280      13.803  23.300 -26.717  1.00 43.66           C  
ATOM   2142  CD1 LEU A 280      14.829  24.127 -27.470  1.00 47.63           C  
ATOM   2143  CD2 LEU A 280      12.417  23.479 -27.320  1.00 35.42           C  
ATOM   2144  N   LYS A 281      14.679  18.967 -25.690  1.00 52.81           N  
ATOM   2145  CA  LYS A 281      14.961  17.550 -25.871  1.00 49.46           C  
ATOM   2146  C   LYS A 281      13.760  16.735 -25.404  1.00 55.43           C  
ATOM   2147  O   LYS A 281      13.256  15.868 -26.125  1.00 57.08           O  
ATOM   2148  CB  LYS A 281      16.199  17.143 -25.069  1.00 53.52           C  
ATOM   2149  CG  LYS A 281      16.421  15.637 -25.012  1.00 64.57           C  
ATOM   2150  CD  LYS A 281      17.096  15.210 -23.717  1.00 75.03           C  
ATOM   2151  CE  LYS A 281      17.077  13.695 -23.568  1.00 85.05           C  
ATOM   2152  NZ  LYS A 281      17.686  13.251 -22.285  1.00 92.97           N  
ATOM   2153  N   GLY A 282      13.294  17.040 -24.197  1.00 56.84           N  
ATOM   2154  CA  GLY A 282      12.204  16.305 -23.586  1.00 51.98           C  
ATOM   2155  C   GLY A 282      10.937  16.329 -24.410  1.00 49.98           C  
ATOM   2156  O   GLY A 282      10.394  15.270 -24.756  1.00 47.26           O  
ATOM   2157  N   VAL A 283      10.455  17.530 -24.732  1.00 48.16           N  
ATOM   2158  CA  VAL A 283       9.213  17.630 -25.502  1.00 48.71           C  
ATOM   2159  C   VAL A 283       9.331  16.858 -26.807  1.00 50.71           C  
ATOM   2160  O   VAL A 283       8.367  16.229 -27.250  1.00 51.64           O  
ATOM   2161  CB  VAL A 283       8.788  19.084 -25.830  1.00 44.02           C  
ATOM   2162  CG1 VAL A 283       7.760  19.596 -24.827  1.00 43.26           C  
ATOM   2163  CG2 VAL A 283       9.991  19.999 -25.914  1.00 51.42           C  
ATOM   2164  N   ARG A 284      10.515  16.898 -27.414  1.00 52.22           N  
ATOM   2165  CA  ARG A 284      10.728  16.206 -28.681  1.00 39.83           C  
ATOM   2166  C   ARG A 284      10.663  14.684 -28.534  1.00 42.79           C  
ATOM   2167  O   ARG A 284       9.979  14.014 -29.307  1.00 47.52           O  
ATOM   2168  CB  ARG A 284      12.043  16.646 -29.332  1.00 45.11           C  
ATOM   2169  CG  ARG A 284      12.113  18.146 -29.594  1.00 47.01           C  
ATOM   2170  CD  ARG A 284      12.672  18.447 -30.975  1.00 61.14           C  
ATOM   2171  NE  ARG A 284      12.239  19.745 -31.492  1.00 63.37           N  
ATOM   2172  CZ  ARG A 284      12.852  20.897 -31.230  1.00 53.18           C  
ATOM   2173  NH1 ARG A 284      13.918  20.916 -30.441  1.00 38.09           N  
ATOM   2174  NH2 ARG A 284      12.396  22.030 -31.750  1.00 58.53           N  
ATOM   2175  N   GLU A 285      11.356  14.134 -27.541  1.00 45.67           N  
ATOM   2176  CA  GLU A 285      11.269  12.693 -27.311  1.00 53.51           C  
ATOM   2177  C   GLU A 285       9.814  12.276 -27.070  1.00 53.49           C  
ATOM   2178  O   GLU A 285       9.335  11.289 -27.646  1.00 50.08           O  
ATOM   2179  CB  GLU A 285      12.190  12.241 -26.167  1.00 55.02           C  
ATOM   2180  CG  GLU A 285      11.904  12.881 -24.815  1.00 63.32           C  
ATOM   2181  CD  GLU A 285      12.956  12.546 -23.767  1.00 82.32           C  
ATOM   2182  OE1 GLU A 285      14.057  12.089 -24.149  1.00 85.70           O  
ATOM   2183  OE2 GLU A 285      12.681  12.744 -22.562  1.00 75.60           O  
ATOM   2184  N   SER A 286       9.108  13.045 -26.241  1.00 58.29           N  
ATOM   2185  CA  SER A 286       7.693  12.778 -25.980  1.00 48.76           C  
ATOM   2186  C   SER A 286       6.854  12.792 -27.257  1.00 45.99           C  
ATOM   2187  O   SER A 286       5.975  11.948 -27.436  1.00 46.19           O  
ATOM   2188  CB  SER A 286       7.127  13.773 -24.966  1.00 45.09           C  
ATOM   2189  OG  SER A 286       7.447  13.380 -23.643  1.00 38.84           O  
ATOM   2190  N   TYR A 287       7.134  13.752 -28.135  1.00 43.62           N  
ATOM   2191  CA  TYR A 287       6.412  13.890 -29.398  1.00 35.32           C  
ATOM   2192  C   TYR A 287       6.680  12.719 -30.338  1.00 40.32           C  
ATOM   2193  O   TYR A 287       5.771  12.229 -31.007  1.00 41.91           O  
ATOM   2194  CB  TYR A 287       6.774  15.217 -30.069  1.00 35.10           C  
ATOM   2195  CG  TYR A 287       6.541  15.265 -31.566  1.00 49.11           C  
ATOM   2196  CD1 TYR A 287       5.307  15.629 -32.089  1.00 44.83           C  
ATOM   2197  CD2 TYR A 287       7.566  14.969 -32.455  1.00 46.18           C  
ATOM   2198  CE1 TYR A 287       5.098  15.682 -33.456  1.00 44.09           C  
ATOM   2199  CE2 TYR A 287       7.367  15.018 -33.818  1.00 47.40           C  
ATOM   2200  CZ  TYR A 287       6.134  15.375 -34.315  1.00 53.44           C  
ATOM   2201  OH  TYR A 287       5.941  15.424 -35.679  1.00 60.02           O  
ATOM   2202  N   LYS A 288       7.930  12.271 -30.385  1.00 41.23           N  
ATOM   2203  CA  LYS A 288       8.288  11.126 -31.211  1.00 40.04           C  
ATOM   2204  C   LYS A 288       7.550   9.897 -30.697  1.00 38.62           C  
ATOM   2205  O   LYS A 288       7.011   9.108 -31.477  1.00 40.14           O  
ATOM   2206  CB  LYS A 288       9.804  10.898 -31.205  1.00 42.20           C  
ATOM   2207  CG  LYS A 288      10.267   9.706 -32.041  1.00 63.08           C  
ATOM   2208  CD  LYS A 288      11.774   9.476 -31.921  1.00 73.13           C  
ATOM   2209  CE  LYS A 288      12.089   8.094 -31.350  1.00 72.75           C  
ATOM   2210  NZ  LYS A 288      13.547   7.902 -31.074  1.00 50.25           N  
ATOM   2211  N   THR A 289       7.514   9.747 -29.377  1.00 39.60           N  
ATOM   2212  CA  THR A 289       6.767   8.652 -28.763  1.00 42.39           C  
ATOM   2213  C   THR A 289       5.274   8.728 -29.097  1.00 37.38           C  
ATOM   2214  O   THR A 289       4.629   7.702 -29.322  1.00 36.68           O  
ATOM   2215  CB  THR A 289       6.973   8.606 -27.225  1.00 46.32           C  
ATOM   2216  OG1 THR A 289       8.252   8.033 -26.930  1.00 47.41           O  
ATOM   2217  CG2 THR A 289       5.900   7.762 -26.559  1.00 37.27           C  
ATOM   2218  N   ALA A 290       4.733   9.943 -29.137  1.00 33.28           N  
ATOM   2219  CA  ALA A 290       3.320  10.144 -29.441  1.00 38.06           C  
ATOM   2220  C   ALA A 290       3.022   9.739 -30.881  1.00 40.85           C  
ATOM   2221  O   ALA A 290       2.062   9.011 -31.156  1.00 35.68           O  
ATOM   2222  CB  ALA A 290       2.922  11.592 -29.197  1.00 39.81           C  
ATOM   2223  N   LEU A 291       3.853  10.222 -31.798  1.00 36.12           N  
ATOM   2224  CA  LEU A 291       3.800   9.783 -33.183  1.00 33.71           C  
ATOM   2225  C   LEU A 291       3.766   8.268 -33.248  1.00 34.54           C  
ATOM   2226  O   LEU A 291       2.796   7.678 -33.715  1.00 40.89           O  
ATOM   2227  CB  LEU A 291       5.019  10.287 -33.952  1.00 31.84           C  
ATOM   2228  CG  LEU A 291       4.811  11.513 -34.831  1.00 41.84           C  
ATOM   2229  CD1 LEU A 291       6.038  11.724 -35.688  1.00 39.74           C  
ATOM   2230  CD2 LEU A 291       3.582  11.330 -35.697  1.00 44.18           C  
ATOM   2231  N   ALA A 292       4.840   7.642 -32.781  1.00 33.27           N  
ATOM   2232  CA  ALA A 292       4.963   6.194 -32.852  1.00 35.00           C  
ATOM   2233  C   ALA A 292       3.714   5.496 -32.318  1.00 44.70           C  
ATOM   2234  O   ALA A 292       3.226   4.537 -32.919  1.00 46.29           O  
ATOM   2235  CB  ALA A 292       6.200   5.732 -32.107  1.00 29.46           C  
ATOM   2236  N   LEU A 293       3.195   5.983 -31.194  1.00 39.72           N  
ATOM   2237  CA  LEU A 293       1.993   5.404 -30.605  1.00 43.66           C  
ATOM   2238  C   LEU A 293       0.775   5.550 -31.513  1.00 44.99           C  
ATOM   2239  O   LEU A 293      -0.080   4.671 -31.553  1.00 46.38           O  
ATOM   2240  CB  LEU A 293       1.700   6.024 -29.236  1.00 46.59           C  
ATOM   2241  CG  LEU A 293       2.667   5.670 -28.104  1.00 46.57           C  
ATOM   2242  CD1 LEU A 293       2.076   6.057 -26.758  1.00 31.70           C  
ATOM   2243  CD2 LEU A 293       3.001   4.187 -28.134  1.00 45.32           C  
ATOM   2244  N   ALA A 294       0.699   6.664 -32.233  1.00 45.67           N  
ATOM   2245  CA  ALA A 294      -0.433   6.923 -33.120  1.00 40.16           C  
ATOM   2246  C   ALA A 294      -0.344   6.195 -34.463  1.00 46.60           C  
ATOM   2247  O   ALA A 294      -1.361   5.953 -35.111  1.00 56.05           O  
ATOM   2248  CB  ALA A 294      -0.612   8.422 -33.338  1.00 39.90           C  
ATOM   2249  N   LYS A 295       0.866   5.861 -34.894  1.00 42.76           N  
ATOM   2250  CA  LYS A 295       1.036   5.182 -36.173  1.00 46.05           C  
ATOM   2251  C   LYS A 295       0.486   3.762 -36.071  1.00 49.32           C  
ATOM   2252  O   LYS A 295       0.011   3.188 -37.052  1.00 49.50           O  
ATOM   2253  CB  LYS A 295       2.510   5.166 -36.576  1.00 44.36           C  
ATOM   2254  CG  LYS A 295       2.759   5.185 -38.077  1.00 40.81           C  
ATOM   2255  CD  LYS A 295       4.123   5.794 -38.391  1.00 49.88           C  
ATOM   2256  CE  LYS A 295       4.202   7.245 -37.914  1.00 56.20           C  
ATOM   2257  NZ  LYS A 295       5.512   7.902 -38.206  1.00 32.31           N  
ATOM   2258  N   GLN A 296       0.556   3.210 -34.865  1.00 53.03           N  
ATOM   2259  CA  GLN A 296       0.032   1.884 -34.564  1.00 48.05           C  
ATOM   2260  C   GLN A 296      -1.388   1.997 -34.020  1.00 45.50           C  
ATOM   2261  O   GLN A 296      -1.974   1.012 -33.581  1.00 48.91           O  
ATOM   2262  CB  GLN A 296       0.928   1.180 -33.543  1.00 56.22           C  
ATOM   2263  CG  GLN A 296       0.819   1.748 -32.128  1.00 67.87           C  
ATOM   2264  CD  GLN A 296       1.927   1.264 -31.204  1.00 71.47           C  
ATOM   2265  OE1 GLN A 296       3.064   1.057 -31.635  1.00 73.74           O  
ATOM   2266  NE2 GLN A 296       1.598   1.085 -29.926  1.00 35.65           N  
ATOM   2267  N   SER A 297      -1.927   3.212 -34.048  1.00 51.56           N  
ATOM   2268  CA  SER A 297      -3.181   3.544 -33.370  1.00 40.32           C  
ATOM   2269  C   SER A 297      -4.365   2.654 -33.736  1.00 52.35           C  
ATOM   2270  O   SER A 297      -5.367   2.636 -33.015  1.00 72.25           O  
ATOM   2271  CB  SER A 297      -3.550   5.008 -33.630  1.00 44.20           C  
ATOM   2272  OG  SER A 297      -4.862   5.306 -33.183  1.00 47.61           O  
ATOM   2273  N   ASN A 298      -4.270   1.950 -34.861  1.00 36.30           N  
ATOM   2274  CA  ASN A 298      -5.340   1.054 -35.298  1.00 44.24           C  
ATOM   2275  C   ASN A 298      -6.495   1.899 -35.826  1.00 47.28           C  
ATOM   2276  O   ASN A 298      -7.365   1.413 -36.552  1.00 43.24           O  
ATOM   2277  CB  ASN A 298      -5.793   0.157 -34.131  1.00 47.26           C  
ATOM   2278  CG  ASN A 298      -6.835  -0.882 -34.536  1.00 49.38           C  
ATOM   2279  OD1 ASN A 298      -6.553  -2.080 -34.558  1.00 48.25           O  
ATOM   2280  ND2 ASN A 298      -8.051  -0.429 -34.821  1.00 39.55           N  
ATOM   2281  N   ALA A 299      -6.484   3.177 -35.464  1.00 44.61           N  
ATOM   2282  CA  ALA A 299      -7.364   4.145 -36.085  1.00 39.22           C  
ATOM   2283  C   ALA A 299      -6.625   4.698 -37.288  1.00 44.68           C  
ATOM   2284  O   ALA A 299      -7.215   5.352 -38.147  1.00 56.76           O  
ATOM   2285  CB  ALA A 299      -7.704   5.256 -35.114  1.00 43.54           C  
ATOM   2286  N   PHE A 300      -5.319   4.447 -37.331  1.00 42.06           N  
ATOM   2287  CA  PHE A 300      -4.524   4.764 -38.510  1.00 49.26           C  
ATOM   2288  C   PHE A 300      -4.614   3.650 -39.549  1.00 42.90           C  
ATOM   2289  O   PHE A 300      -4.368   3.876 -40.736  1.00 40.32           O  
ATOM   2290  CB  PHE A 300      -3.063   5.022 -38.144  1.00 38.35           C  
ATOM   2291  CG  PHE A 300      -2.168   5.190 -39.339  1.00 40.87           C  
ATOM   2292  CD1 PHE A 300      -2.173   6.369 -40.064  1.00 46.35           C  
ATOM   2293  CD2 PHE A 300      -1.329   4.167 -39.745  1.00 44.66           C  
ATOM   2294  CE1 PHE A 300      -1.353   6.526 -41.165  1.00 39.67           C  
ATOM   2295  CE2 PHE A 300      -0.508   4.320 -40.848  1.00 37.57           C  
ATOM   2296  CZ  PHE A 300      -0.520   5.499 -41.556  1.00 36.74           C  
ATOM   2297  N   ARG A 301      -4.968   2.452 -39.090  1.00 33.57           N  
ATOM   2298  CA  ARG A 301      -5.143   1.308 -39.974  1.00 40.46           C  
ATOM   2299  C   ARG A 301      -6.318   1.553 -40.906  1.00 46.86           C  
ATOM   2300  O   ARG A 301      -6.466   0.889 -41.933  1.00 39.55           O  
ATOM   2301  CB  ARG A 301      -5.386   0.032 -39.165  1.00 43.73           C  
ATOM   2302  CG  ARG A 301      -4.130  -0.604 -38.607  1.00 40.92           C  
ATOM   2303  CD  ARG A 301      -4.456  -1.807 -37.734  1.00 43.48           C  
ATOM   2304  NE  ARG A 301      -4.990  -2.937 -38.492  1.00 43.57           N  
ATOM   2305  CZ  ARG A 301      -6.156  -3.523 -38.237  1.00 36.29           C  
ATOM   2306  NH1 ARG A 301      -6.917  -3.084 -37.245  1.00 43.97           N  
ATOM   2307  NH2 ARG A 301      -6.565  -4.548 -38.970  1.00 40.30           N  
ATOM   2308  N   ALA A 302      -7.152   2.515 -40.530  1.00 48.36           N  
ATOM   2309  CA  ALA A 302      -8.323   2.867 -41.312  1.00 41.41           C  
ATOM   2310  C   ALA A 302      -8.047   4.126 -42.122  1.00 38.19           C  
ATOM   2311  O   ALA A 302      -8.005   4.089 -43.347  1.00 45.61           O  
ATOM   2312  CB  ALA A 302      -9.523   3.067 -40.399  1.00 30.44           C  
ATOM   2313  N   GLN A 303      -7.847   5.239 -41.426  1.00 45.64           N  
ATOM   2314  CA  GLN A 303      -7.632   6.523 -42.082  1.00 43.71           C  
ATOM   2315  C   GLN A 303      -6.454   6.508 -43.054  1.00 37.21           C  
ATOM   2316  O   GLN A 303      -6.468   7.218 -44.059  1.00 37.52           O  
ATOM   2317  CB  GLN A 303      -7.477   7.639 -41.043  1.00 45.58           C  
ATOM   2318  CG  GLN A 303      -8.798   8.050 -40.407  1.00 59.46           C  
ATOM   2319  CD  GLN A 303      -8.623   9.022 -39.258  1.00 76.41           C  
ATOM   2320  OE1 GLN A 303      -7.503   9.305 -38.837  1.00 82.85           O  
ATOM   2321  NE2 GLN A 303      -9.736   9.537 -38.742  1.00 69.95           N  
ATOM   2322  N   GLY A 304      -5.441   5.701 -42.759  1.00 36.64           N  
ATOM   2323  CA  GLY A 304      -4.311   5.568 -43.659  1.00 25.71           C  
ATOM   2324  C   GLY A 304      -4.722   4.886 -44.947  1.00 27.17           C  
ATOM   2325  O   GLY A 304      -4.168   5.155 -46.014  1.00 32.05           O  
ATOM   2326  N   ALA A 305      -5.720   4.016 -44.841  1.00 29.25           N  
ATOM   2327  CA  ALA A 305      -6.194   3.212 -45.962  1.00 27.93           C  
ATOM   2328  C   ALA A 305      -7.214   3.942 -46.849  1.00 33.02           C  
ATOM   2329  O   ALA A 305      -7.763   3.362 -47.785  1.00 32.82           O  
ATOM   2330  CB  ALA A 305      -6.772   1.902 -45.455  1.00 31.88           C  
ATOM   2331  N   GLN A 306      -7.481   5.204 -46.538  1.00 25.29           N  
ATOM   2332  CA  GLN A 306      -8.325   6.036 -47.384  1.00 27.92           C  
ATOM   2333  C   GLN A 306      -7.769   6.103 -48.809  1.00 32.23           C  
ATOM   2334  O   GLN A 306      -6.615   6.475 -49.006  1.00 42.25           O  
ATOM   2335  CB  GLN A 306      -8.407   7.435 -46.784  1.00 38.05           C  
ATOM   2336  CG  GLN A 306      -8.939   8.506 -47.710  1.00 35.73           C  
ATOM   2337  CD  GLN A 306      -8.854   9.881 -47.080  1.00 41.03           C  
ATOM   2338  OE1 GLN A 306      -9.184  10.890 -47.704  1.00 44.02           O  
ATOM   2339  NE2 GLN A 306      -8.408   9.926 -45.829  1.00 37.58           N  
ATOM   2340  N   ILE A 307      -8.596   5.763 -49.798  1.00 35.35           N  
ATOM   2341  CA  ILE A 307      -8.150   5.678 -51.192  1.00 27.56           C  
ATOM   2342  C   ILE A 307      -8.002   7.039 -51.849  1.00 25.18           C  
ATOM   2343  O   ILE A 307      -8.825   7.928 -51.634  1.00 27.87           O  
ATOM   2344  CB  ILE A 307      -9.159   4.903 -52.069  1.00 28.32           C  
ATOM   2345  CG1 ILE A 307      -9.639   3.631 -51.380  1.00 44.18           C  
ATOM   2346  CG2 ILE A 307      -8.552   4.564 -53.423  1.00 27.80           C  
ATOM   2347  CD1 ILE A 307     -10.615   2.844 -52.225  1.00 45.38           C  
ATOM   2348  N   ASP A 308      -6.970   7.187 -52.677  1.00 23.30           N  
ATOM   2349  CA  ASP A 308      -6.887   8.318 -53.595  1.00 17.76           C  
ATOM   2350  C   ASP A 308      -7.334   7.794 -54.952  1.00 26.04           C  
ATOM   2351  O   ASP A 308      -6.605   7.059 -55.620  1.00 25.20           O  
ATOM   2352  CB  ASP A 308      -5.459   8.853 -53.664  1.00 19.49           C  
ATOM   2353  CG  ASP A 308      -5.327  10.070 -54.563  1.00 22.83           C  
ATOM   2354  OD1 ASP A 308      -5.865  10.054 -55.685  1.00 27.19           O  
ATOM   2355  OD2 ASP A 308      -4.675  11.046 -54.149  1.00 25.77           O  
ATOM   2356  N   THR A 309      -8.530   8.199 -55.364  1.00 23.23           N  
ATOM   2357  CA  THR A 309      -9.239   7.526 -56.445  1.00 22.47           C  
ATOM   2358  C   THR A 309      -8.489   7.531 -57.772  1.00 29.98           C  
ATOM   2359  O   THR A 309      -8.286   6.482 -58.382  1.00 25.70           O  
ATOM   2360  CB  THR A 309     -10.635   8.131 -56.646  1.00 30.25           C  
ATOM   2361  OG1 THR A 309     -11.392   7.976 -55.443  1.00 32.74           O  
ATOM   2362  CG2 THR A 309     -11.365   7.440 -57.790  1.00 32.17           C  
ATOM   2363  N   VAL A 310      -8.087   8.710 -58.225  1.00 25.94           N  
ATOM   2364  CA  VAL A 310      -7.425   8.811 -59.513  1.00 22.26           C  
ATOM   2365  C   VAL A 310      -6.073   8.110 -59.467  1.00 23.51           C  
ATOM   2366  O   VAL A 310      -5.675   7.440 -60.425  1.00 24.76           O  
ATOM   2367  CB  VAL A 310      -7.273  10.276 -59.961  1.00 24.65           C  
ATOM   2368  CG1 VAL A 310      -6.377  11.040 -58.999  1.00 23.05           C  
ATOM   2369  CG2 VAL A 310      -6.747  10.346 -61.391  1.00 24.18           C  
ATOM   2370  N   PHE A 311      -5.383   8.242 -58.338  1.00 31.50           N  
ATOM   2371  CA  PHE A 311      -4.065   7.640 -58.175  1.00 26.68           C  
ATOM   2372  C   PHE A 311      -4.128   6.116 -58.195  1.00 25.03           C  
ATOM   2373  O   PHE A 311      -3.421   5.474 -58.969  1.00 24.28           O  
ATOM   2374  CB  PHE A 311      -3.380   8.140 -56.904  1.00 21.78           C  
ATOM   2375  CG  PHE A 311      -2.063   7.473 -56.634  1.00 31.20           C  
ATOM   2376  CD1 PHE A 311      -0.951   7.772 -57.404  1.00 34.17           C  
ATOM   2377  CD2 PHE A 311      -1.939   6.539 -55.619  1.00 28.32           C  
ATOM   2378  CE1 PHE A 311       0.263   7.156 -57.165  1.00 31.50           C  
ATOM   2379  CE2 PHE A 311      -0.731   5.918 -55.379  1.00 29.12           C  
ATOM   2380  CZ  PHE A 311       0.373   6.228 -56.152  1.00 29.57           C  
ATOM   2381  N   SER A 312      -4.977   5.537 -57.352  1.00 24.49           N  
ATOM   2382  CA  SER A 312      -5.184   4.091 -57.375  1.00 27.00           C  
ATOM   2383  C   SER A 312      -5.709   3.610 -58.724  1.00 27.66           C  
ATOM   2384  O   SER A 312      -5.391   2.508 -59.150  1.00 34.16           O  
ATOM   2385  CB  SER A 312      -6.123   3.639 -56.252  1.00 28.08           C  
ATOM   2386  OG  SER A 312      -5.402   3.345 -55.066  1.00 28.13           O  
ATOM   2387  N   SER A 313      -6.511   4.437 -59.390  1.00 25.17           N  
ATOM   2388  CA  SER A 313      -7.026   4.114 -60.724  1.00 31.53           C  
ATOM   2389  C   SER A 313      -5.910   3.951 -61.763  1.00 30.71           C  
ATOM   2390  O   SER A 313      -5.854   2.946 -62.493  1.00 27.70           O  
ATOM   2391  CB  SER A 313      -8.023   5.179 -61.187  1.00 25.42           C  
ATOM   2392  OG  SER A 313      -9.194   5.161 -60.390  1.00 29.80           O  
ATOM   2393  N   TYR A 314      -5.026   4.942 -61.833  1.00 25.82           N  
ATOM   2394  CA  TYR A 314      -3.879   4.841 -62.724  1.00 25.62           C  
ATOM   2395  C   TYR A 314      -2.960   3.696 -62.314  1.00 30.14           C  
ATOM   2396  O   TYR A 314      -2.425   2.982 -63.168  1.00 32.32           O  
ATOM   2397  CB  TYR A 314      -3.114   6.164 -62.810  1.00 32.24           C  
ATOM   2398  CG  TYR A 314      -3.648   7.079 -63.885  1.00 32.64           C  
ATOM   2399  CD1 TYR A 314      -3.388   6.826 -65.227  1.00 37.64           C  
ATOM   2400  CD2 TYR A 314      -4.425   8.183 -63.563  1.00 25.07           C  
ATOM   2401  CE1 TYR A 314      -3.882   7.649 -66.219  1.00 29.87           C  
ATOM   2402  CE2 TYR A 314      -4.920   9.013 -64.545  1.00 28.28           C  
ATOM   2403  CZ  TYR A 314      -4.646   8.742 -65.870  1.00 34.59           C  
ATOM   2404  OH  TYR A 314      -5.139   9.568 -66.849  1.00 32.17           O  
ATOM   2405  N   TYR A 315      -2.786   3.505 -61.009  1.00 28.88           N  
ATOM   2406  CA  TYR A 315      -1.993   2.378 -60.541  1.00 29.87           C  
ATOM   2407  C   TYR A 315      -2.569   1.067 -61.070  1.00 29.92           C  
ATOM   2408  O   TYR A 315      -1.833   0.209 -61.540  1.00 34.30           O  
ATOM   2409  CB  TYR A 315      -1.894   2.339 -59.014  1.00 31.05           C  
ATOM   2410  CG  TYR A 315      -1.323   1.031 -58.507  1.00 29.52           C  
ATOM   2411  CD1 TYR A 315      -0.003   0.683 -58.759  1.00 24.82           C  
ATOM   2412  CD2 TYR A 315      -2.108   0.136 -57.794  1.00 26.54           C  
ATOM   2413  CE1 TYR A 315       0.518  -0.514 -58.310  1.00 24.01           C  
ATOM   2414  CE2 TYR A 315      -1.596  -1.064 -57.345  1.00 27.67           C  
ATOM   2415  CZ  TYR A 315      -0.282  -1.383 -57.605  1.00 29.18           C  
ATOM   2416  OH  TYR A 315       0.231  -2.578 -57.153  1.00 38.05           O  
ATOM   2417  N   TRP A 316      -3.887   0.920 -61.001  1.00 25.42           N  
ATOM   2418  CA  TRP A 316      -4.544  -0.291 -61.478  1.00 32.13           C  
ATOM   2419  C   TRP A 316      -4.387  -0.488 -62.988  1.00 32.26           C  
ATOM   2420  O   TRP A 316      -4.004  -1.572 -63.430  1.00 29.78           O  
ATOM   2421  CB  TRP A 316      -6.022  -0.320 -61.067  1.00 29.98           C  
ATOM   2422  CG  TRP A 316      -6.210  -0.514 -59.599  1.00 29.93           C  
ATOM   2423  CD1 TRP A 316      -5.478  -1.323 -58.786  1.00 24.87           C  
ATOM   2424  CD2 TRP A 316      -7.177   0.134 -58.758  1.00 29.93           C  
ATOM   2425  NE1 TRP A 316      -5.935  -1.231 -57.494  1.00 33.65           N  
ATOM   2426  CE2 TRP A 316      -6.975  -0.342 -57.450  1.00 28.48           C  
ATOM   2427  CE3 TRP A 316      -8.195   1.063 -58.988  1.00 24.74           C  
ATOM   2428  CZ2 TRP A 316      -7.753   0.078 -56.373  1.00 25.11           C  
ATOM   2429  CZ3 TRP A 316      -8.965   1.480 -57.918  1.00 32.60           C  
ATOM   2430  CH2 TRP A 316      -8.739   0.987 -56.626  1.00 31.01           C  
ATOM   2431  N   LEU A 317      -4.673   0.539 -63.786  1.00 24.95           N  
ATOM   2432  CA  LEU A 317      -4.439   0.388 -65.222  1.00 32.60           C  
ATOM   2433  C   LEU A 317      -3.000  -0.083 -65.470  1.00 33.68           C  
ATOM   2434  O   LEU A 317      -2.769  -1.040 -66.206  1.00 30.69           O  
ATOM   2435  CB  LEU A 317      -4.731   1.677 -65.999  1.00 24.87           C  
ATOM   2436  CG  LEU A 317      -6.154   2.241 -65.952  1.00 31.81           C  
ATOM   2437  CD1 LEU A 317      -6.301   3.387 -66.939  1.00 26.66           C  
ATOM   2438  CD2 LEU A 317      -7.188   1.166 -66.231  1.00 30.72           C  
ATOM   2439  N   TRP A 318      -2.039   0.581 -64.833  1.00 29.56           N  
ATOM   2440  CA  TRP A 318      -0.632   0.227 -64.983  1.00 29.36           C  
ATOM   2441  C   TRP A 318      -0.364  -1.238 -64.643  1.00 38.15           C  
ATOM   2442  O   TRP A 318       0.262  -1.966 -65.417  1.00 41.92           O  
ATOM   2443  CB  TRP A 318       0.231   1.129 -64.100  1.00 35.14           C  
ATOM   2444  CG  TRP A 318       1.710   0.859 -64.185  1.00 43.37           C  
ATOM   2445  CD1 TRP A 318       2.559   1.248 -65.181  1.00 38.49           C  
ATOM   2446  CD2 TRP A 318       2.515   0.162 -63.224  1.00 40.75           C  
ATOM   2447  NE1 TRP A 318       3.837   0.832 -64.903  1.00 37.51           N  
ATOM   2448  CE2 TRP A 318       3.837   0.162 -63.707  1.00 38.73           C  
ATOM   2449  CE3 TRP A 318       2.244  -0.464 -62.002  1.00 41.72           C  
ATOM   2450  CZ2 TRP A 318       4.885  -0.439 -63.012  1.00 39.23           C  
ATOM   2451  CZ3 TRP A 318       3.285  -1.060 -61.315  1.00 35.55           C  
ATOM   2452  CH2 TRP A 318       4.589  -1.042 -61.822  1.00 38.87           C  
ATOM   2453  N   LYS A 319      -0.839  -1.659 -63.477  1.00 36.31           N  
ATOM   2454  CA  LYS A 319      -0.610  -3.010 -62.989  1.00 38.85           C  
ATOM   2455  C   LYS A 319      -1.284  -4.038 -63.901  1.00 37.84           C  
ATOM   2456  O   LYS A 319      -0.815  -5.167 -64.035  1.00 43.32           O  
ATOM   2457  CB  LYS A 319      -1.126  -3.145 -61.553  1.00 28.61           C  
ATOM   2458  CG  LYS A 319      -0.461  -4.244 -60.742  1.00 29.11           C  
ATOM   2459  CD  LYS A 319       0.812  -3.747 -60.074  1.00 42.34           C  
ATOM   2460  CE  LYS A 319       1.488  -4.844 -59.253  1.00 40.51           C  
ATOM   2461  NZ  LYS A 319       2.402  -5.694 -60.069  1.00 38.55           N  
ATOM   2462  N   ALA A 320      -2.373  -3.633 -64.545  1.00 35.41           N  
ATOM   2463  CA  ALA A 320      -3.114  -4.530 -65.425  1.00 35.67           C  
ATOM   2464  C   ALA A 320      -2.532  -4.476 -66.824  1.00 38.73           C  
ATOM   2465  O   ALA A 320      -3.073  -5.067 -67.756  1.00 50.43           O  
ATOM   2466  CB  ALA A 320      -4.586  -4.173 -65.447  1.00 36.14           C  
ATOM   2467  N   GLY A 321      -1.437  -3.739 -66.966  1.00 39.68           N  
ATOM   2468  CA  GLY A 321      -0.690  -3.707 -68.206  1.00 30.62           C  
ATOM   2469  C   GLY A 321      -1.298  -2.809 -69.256  1.00 30.53           C  
ATOM   2470  O   GLY A 321      -1.017  -2.962 -70.443  1.00 39.46           O  
ATOM   2471  N   VAL A 322      -2.132  -1.870 -68.821  1.00 32.11           N  
ATOM   2472  CA  VAL A 322      -2.785  -0.942 -69.739  1.00 31.39           C  
ATOM   2473  C   VAL A 322      -1.827   0.161 -70.184  1.00 33.27           C  
ATOM   2474  O   VAL A 322      -0.861   0.479 -69.486  1.00 27.02           O  
ATOM   2475  CB  VAL A 322      -4.040  -0.319 -69.112  1.00 30.33           C  
ATOM   2476  CG1 VAL A 322      -4.827   0.444 -70.159  1.00 36.17           C  
ATOM   2477  CG2 VAL A 322      -4.905  -1.400 -68.504  1.00 46.13           C  
ATOM   2478  N   THR A 323      -2.088   0.726 -71.359  1.00 27.49           N  
ATOM   2479  CA  THR A 323      -1.244   1.778 -71.907  1.00 28.97           C  
ATOM   2480  C   THR A 323      -2.112   2.777 -72.654  1.00 29.09           C  
ATOM   2481  O   THR A 323      -3.308   2.553 -72.818  1.00 38.15           O  
ATOM   2482  CB  THR A 323      -0.218   1.200 -72.900  1.00 36.87           C  
ATOM   2483  OG1 THR A 323      -0.856   0.961 -74.161  1.00 42.74           O  
ATOM   2484  CG2 THR A 323       0.381  -0.099 -72.375  1.00 30.13           C  
ATOM   2485  N   PRO A 324      -1.510   3.875 -73.135  1.00 31.60           N  
ATOM   2486  CA  PRO A 324      -2.265   4.879 -73.893  1.00 37.06           C  
ATOM   2487  C   PRO A 324      -3.122   4.283 -75.005  1.00 31.67           C  
ATOM   2488  O   PRO A 324      -4.252   4.718 -75.205  1.00 41.57           O  
ATOM   2489  CB  PRO A 324      -1.161   5.754 -74.483  1.00 35.59           C  
ATOM   2490  CG  PRO A 324      -0.107   5.738 -73.424  1.00 35.56           C  
ATOM   2491  CD  PRO A 324      -0.159   4.356 -72.793  1.00 26.40           C  
ATOM   2492  N   VAL A 325      -2.593   3.298 -75.716  1.00 33.48           N  
ATOM   2493  CA  VAL A 325      -3.332   2.697 -76.817  1.00 38.80           C  
ATOM   2494  C   VAL A 325      -4.595   1.972 -76.347  1.00 38.74           C  
ATOM   2495  O   VAL A 325      -5.675   2.182 -76.892  1.00 47.84           O  
ATOM   2496  CB  VAL A 325      -2.443   1.741 -77.636  1.00 35.51           C  
ATOM   2497  CG1 VAL A 325      -3.285   0.918 -78.597  1.00 30.23           C  
ATOM   2498  CG2 VAL A 325      -1.377   2.529 -78.383  1.00 26.15           C  
ATOM   2499  N   THR A 326      -4.462   1.126 -75.333  1.00 33.41           N  
ATOM   2500  CA  THR A 326      -5.588   0.319 -74.873  1.00 37.36           C  
ATOM   2501  C   THR A 326      -6.512   1.039 -73.879  1.00 36.64           C  
ATOM   2502  O   THR A 326      -7.618   0.575 -73.599  1.00 32.40           O  
ATOM   2503  CB  THR A 326      -5.110  -1.026 -74.279  1.00 43.50           C  
ATOM   2504  OG1 THR A 326      -4.010  -0.800 -73.387  1.00 37.09           O  
ATOM   2505  CG2 THR A 326      -4.667  -1.964 -75.389  1.00 37.41           C  
ATOM   2506  N   PHE A 327      -6.059   2.174 -73.357  1.00 32.32           N  
ATOM   2507  CA  PHE A 327      -6.839   2.938 -72.383  1.00 33.26           C  
ATOM   2508  C   PHE A 327      -8.269   3.269 -72.838  1.00 38.36           C  
ATOM   2509  O   PHE A 327      -9.219   3.122 -72.062  1.00 35.29           O  
ATOM   2510  CB  PHE A 327      -6.093   4.217 -71.992  1.00 33.29           C  
ATOM   2511  CG  PHE A 327      -6.916   5.175 -71.182  1.00 31.04           C  
ATOM   2512  CD1 PHE A 327      -7.114   4.967 -69.826  1.00 33.77           C  
ATOM   2513  CD2 PHE A 327      -7.483   6.289 -71.774  1.00 27.39           C  
ATOM   2514  CE1 PHE A 327      -7.867   5.846 -69.075  1.00 24.35           C  
ATOM   2515  CE2 PHE A 327      -8.236   7.175 -71.029  1.00 34.89           C  
ATOM   2516  CZ  PHE A 327      -8.428   6.951 -69.676  1.00 34.38           C  
ATOM   2517  N   PRO A 328      -8.431   3.727 -74.092  1.00 39.25           N  
ATOM   2518  CA  PRO A 328      -9.768   4.090 -74.580  1.00 35.39           C  
ATOM   2519  C   PRO A 328     -10.815   2.980 -74.452  1.00 33.26           C  
ATOM   2520  O   PRO A 328     -11.989   3.287 -74.240  1.00 37.30           O  
ATOM   2521  CB  PRO A 328      -9.516   4.433 -76.047  1.00 32.94           C  
ATOM   2522  CG  PRO A 328      -8.116   4.944 -76.058  1.00 29.62           C  
ATOM   2523  CD  PRO A 328      -7.380   4.098 -75.058  1.00 31.47           C  
ATOM   2524  N   SER A 329     -10.405   1.720 -74.576  1.00 36.85           N  
ATOM   2525  CA  SER A 329     -11.346   0.606 -74.456  1.00 34.89           C  
ATOM   2526  C   SER A 329     -11.770   0.387 -73.003  1.00 29.37           C  
ATOM   2527  O   SER A 329     -12.886  -0.060 -72.727  1.00 28.60           O  
ATOM   2528  CB  SER A 329     -10.761  -0.679 -75.055  1.00 30.81           C  
ATOM   2529  OG  SER A 329      -9.543  -1.045 -74.429  1.00 32.72           O  
ATOM   2530  N   VAL A 330     -10.870   0.702 -72.079  1.00 30.45           N  
ATOM   2531  CA  VAL A 330     -11.182   0.646 -70.661  1.00 28.68           C  
ATOM   2532  C   VAL A 330     -12.148   1.771 -70.330  1.00 28.82           C  
ATOM   2533  O   VAL A 330     -13.163   1.558 -69.665  1.00 30.55           O  
ATOM   2534  CB  VAL A 330      -9.920   0.787 -69.791  1.00 26.13           C  
ATOM   2535  CG1 VAL A 330     -10.298   0.936 -68.323  1.00 20.52           C  
ATOM   2536  CG2 VAL A 330      -8.998  -0.405 -69.998  1.00 28.50           C  
ATOM   2537  N   SER A 331     -11.831   2.970 -70.803  1.00 24.49           N  
ATOM   2538  CA  SER A 331     -12.728   4.099 -70.622  1.00 25.38           C  
ATOM   2539  C   SER A 331     -14.122   3.719 -71.109  1.00 29.53           C  
ATOM   2540  O   SER A 331     -15.116   3.959 -70.422  1.00 32.15           O  
ATOM   2541  CB  SER A 331     -12.212   5.319 -71.378  1.00 25.69           C  
ATOM   2542  OG  SER A 331     -13.160   6.370 -71.337  1.00 32.31           O  
ATOM   2543  N   GLN A 332     -14.175   3.112 -72.294  1.00 34.76           N  
ATOM   2544  CA  GLN A 332     -15.423   2.649 -72.903  1.00 31.91           C  
ATOM   2545  C   GLN A 332     -16.185   1.683 -72.001  1.00 25.35           C  
ATOM   2546  O   GLN A 332     -17.366   1.887 -71.694  1.00 29.45           O  
ATOM   2547  CB  GLN A 332     -15.123   1.961 -74.236  1.00 36.31           C  
ATOM   2548  CG  GLN A 332     -16.347   1.441 -74.956  1.00 37.76           C  
ATOM   2549  CD  GLN A 332     -17.280   2.558 -75.368  1.00 50.55           C  
ATOM   2550  OE1 GLN A 332     -16.840   3.672 -75.659  1.00 52.41           O  
ATOM   2551  NE2 GLN A 332     -18.577   2.270 -75.387  1.00 48.71           N  
ATOM   2552  N   PHE A 333     -15.497   0.624 -71.592  1.00 29.82           N  
ATOM   2553  CA  PHE A 333     -16.067  -0.378 -70.703  1.00 29.40           C  
ATOM   2554  C   PHE A 333     -16.669   0.254 -69.454  1.00 31.16           C  
ATOM   2555  O   PHE A 333     -17.827   0.012 -69.112  1.00 29.36           O  
ATOM   2556  CB  PHE A 333     -14.992  -1.379 -70.291  1.00 30.21           C  
ATOM   2557  CG  PHE A 333     -15.473  -2.404 -69.319  1.00 32.44           C  
ATOM   2558  CD1 PHE A 333     -16.075  -3.564 -69.765  1.00 23.43           C  
ATOM   2559  CD2 PHE A 333     -15.333  -2.206 -67.955  1.00 36.73           C  
ATOM   2560  CE1 PHE A 333     -16.525  -4.507 -68.873  1.00 28.72           C  
ATOM   2561  CE2 PHE A 333     -15.783  -3.147 -67.058  1.00 33.46           C  
ATOM   2562  CZ  PHE A 333     -16.380  -4.300 -67.518  1.00 31.17           C  
ATOM   2563  N   LEU A 334     -15.866   1.058 -68.770  1.00 30.11           N  
ATOM   2564  CA  LEU A 334     -16.312   1.739 -67.565  1.00 32.97           C  
ATOM   2565  C   LEU A 334     -17.567   2.559 -67.840  1.00 28.37           C  
ATOM   2566  O   LEU A 334     -18.546   2.507 -67.085  1.00 32.86           O  
ATOM   2567  CB  LEU A 334     -15.186   2.618 -67.019  1.00 28.44           C  
ATOM   2568  CG  LEU A 334     -13.991   1.781 -66.560  1.00 26.20           C  
ATOM   2569  CD1 LEU A 334     -12.732   2.619 -66.336  1.00 17.93           C  
ATOM   2570  CD2 LEU A 334     -14.379   0.993 -65.311  1.00 29.58           C  
ATOM   2571  N   PHE A 335     -17.534   3.311 -68.933  1.00 33.53           N  
ATOM   2572  CA  PHE A 335     -18.680   4.111 -69.322  1.00 26.74           C  
ATOM   2573  C   PHE A 335     -19.930   3.253 -69.401  1.00 33.78           C  
ATOM   2574  O   PHE A 335     -20.973   3.628 -68.867  1.00 42.42           O  
ATOM   2575  CB  PHE A 335     -18.440   4.803 -70.657  1.00 26.05           C  
ATOM   2576  CG  PHE A 335     -19.636   5.546 -71.163  1.00 31.99           C  
ATOM   2577  CD1 PHE A 335     -20.031   6.733 -70.567  1.00 25.79           C  
ATOM   2578  CD2 PHE A 335     -20.376   5.053 -72.226  1.00 27.70           C  
ATOM   2579  CE1 PHE A 335     -21.134   7.422 -71.029  1.00 28.96           C  
ATOM   2580  CE2 PHE A 335     -21.482   5.737 -72.693  1.00 30.50           C  
ATOM   2581  CZ  PHE A 335     -21.862   6.925 -72.093  1.00 27.05           C  
ATOM   2582  N   GLU A 336     -19.836   2.104 -70.066  1.00 27.91           N  
ATOM   2583  CA  GLU A 336     -20.992   1.212 -70.136  1.00 30.44           C  
ATOM   2584  C   GLU A 336     -21.400   0.746 -68.740  1.00 41.60           C  
ATOM   2585  O   GLU A 336     -22.587   0.612 -68.434  1.00 45.38           O  
ATOM   2586  CB  GLU A 336     -20.721   0.012 -71.045  1.00 22.55           C  
ATOM   2587  CG  GLU A 336     -20.618   0.365 -72.519  1.00 30.50           C  
ATOM   2588  CD  GLU A 336     -21.799   1.185 -73.007  1.00 40.02           C  
ATOM   2589  OE1 GLU A 336     -22.912   1.013 -72.470  1.00 50.29           O  
ATOM   2590  OE2 GLU A 336     -21.614   2.012 -73.923  1.00 38.32           O  
ATOM   2591  N   LEU A 337     -20.402   0.515 -67.896  1.00 37.74           N  
ATOM   2592  CA  LEU A 337     -20.622   0.046 -66.533  1.00 34.33           C  
ATOM   2593  C   LEU A 337     -21.403   1.058 -65.698  1.00 35.02           C  
ATOM   2594  O   LEU A 337     -22.039   0.697 -64.711  1.00 34.90           O  
ATOM   2595  CB  LEU A 337     -19.276  -0.253 -65.874  1.00 33.17           C  
ATOM   2596  CG  LEU A 337     -19.247  -0.896 -64.492  1.00 34.42           C  
ATOM   2597  CD1 LEU A 337     -19.988  -2.224 -64.493  1.00 43.13           C  
ATOM   2598  CD2 LEU A 337     -17.805  -1.085 -64.065  1.00 38.49           C  
ATOM   2599  N   GLY A 338     -21.343   2.327 -66.090  1.00 41.02           N  
ATOM   2600  CA  GLY A 338     -22.081   3.368 -65.392  1.00 35.01           C  
ATOM   2601  C   GLY A 338     -23.526   3.459 -65.841  1.00 31.48           C  
ATOM   2602  O   GLY A 338     -24.298   4.285 -65.362  1.00 32.47           O  
ATOM   2603  N   LYS A 339     -23.881   2.589 -66.776  1.00 43.84           N  
ATOM   2604  CA  LYS A 339     -25.222   2.511 -67.350  1.00 37.02           C  
ATOM   2605  C   LYS A 339     -25.854   1.194 -66.910  1.00 35.29           C  
ATOM   2606  O   LYS A 339     -26.957   1.166 -66.375  1.00 35.76           O  
ATOM   2607  CB  LYS A 339     -25.191   2.665 -68.873  1.00 37.70           C  
ATOM   2608  CG  LYS A 339     -24.469   3.931 -69.327  1.00 42.18           C  
ATOM   2609  CD  LYS A 339     -25.017   4.486 -70.632  1.00 34.75           C  
ATOM   2610  CE  LYS A 339     -24.685   3.588 -71.812  1.00 43.15           C  
ATOM   2611  NZ  LYS A 339     -25.175   4.169 -73.093  1.00 38.42           N  
ATOM   2612  N   ASN A 340     -25.152   0.100 -67.172  1.00 37.33           N  
ATOM   2613  CA  ASN A 340     -25.621  -1.220 -66.783  1.00 47.33           C  
ATOM   2614  C   ASN A 340     -24.689  -1.828 -65.745  1.00 43.14           C  
ATOM   2615  O   ASN A 340     -23.711  -2.493 -66.082  1.00 41.81           O  
ATOM   2616  CB  ASN A 340     -25.724  -2.133 -68.003  1.00 57.70           C  
ATOM   2617  CG  ASN A 340     -26.606  -1.553 -69.087  1.00 58.20           C  
ATOM   2618  OD1 ASN A 340     -26.187  -1.409 -70.234  1.00 54.15           O  
ATOM   2619  ND2 ASN A 340     -27.836  -1.202 -68.723  1.00 55.81           N  
ATOM   2620  N   PRO A 341     -24.991  -1.570 -64.464  1.00 49.61           N  
ATOM   2621  CA  PRO A 341     -24.187  -1.990 -63.312  1.00 45.13           C  
ATOM   2622  C   PRO A 341     -24.031  -3.502 -63.235  1.00 44.80           C  
ATOM   2623  O   PRO A 341     -24.848  -4.243 -63.778  1.00 57.20           O  
ATOM   2624  CB  PRO A 341     -24.998  -1.479 -62.114  1.00 44.49           C  
ATOM   2625  CG  PRO A 341     -26.386  -1.320 -62.627  1.00 38.01           C  
ATOM   2626  CD  PRO A 341     -26.232  -0.893 -64.052  1.00 40.42           C  
ATOM   2627  N   LYS A 342     -22.970  -3.948 -62.574  1.00 52.11           N  
ATOM   2628  CA  LYS A 342     -22.708  -5.371 -62.424  1.00 50.40           C  
ATOM   2629  C   LYS A 342     -22.250  -5.683 -61.004  1.00 51.69           C  
ATOM   2630  O   LYS A 342     -21.295  -5.087 -60.507  1.00 60.03           O  
ATOM   2631  CB  LYS A 342     -21.648  -5.830 -63.428  1.00 46.79           C  
ATOM   2632  CG  LYS A 342     -21.873  -5.342 -64.852  1.00 52.22           C  
ATOM   2633  CD  LYS A 342     -20.886  -5.978 -65.822  1.00 50.89           C  
ATOM   2634  CE  LYS A 342     -20.737  -5.156 -67.099  1.00 53.31           C  
ATOM   2635  NZ  LYS A 342     -22.020  -4.945 -67.832  1.00 59.91           N  
ATOM   2636  N   GLY A 343     -22.931  -6.620 -60.354  1.00 43.96           N  
ATOM   2637  CA  GLY A 343     -22.507  -7.084 -59.049  1.00 43.24           C  
ATOM   2638  C   GLY A 343     -21.253  -7.921 -59.205  1.00 53.62           C  
ATOM   2639  O   GLY A 343     -20.664  -7.964 -60.284  1.00 45.30           O  
ATOM   2640  N   GLN A 344     -20.838  -8.585 -58.132  1.00 55.84           N  
ATOM   2641  CA  GLN A 344     -19.634  -9.406 -58.172  1.00 55.75           C  
ATOM   2642  C   GLN A 344     -19.645 -10.355 -59.369  1.00 56.99           C  
ATOM   2643  O   GLN A 344     -18.814 -10.237 -60.278  1.00 50.01           O  
ATOM   2644  CB  GLN A 344     -19.487 -10.197 -56.871  1.00 65.76           C  
ATOM   2645  CG  GLN A 344     -18.156 -10.910 -56.725  1.00 64.59           C  
ATOM   2646  CD  GLN A 344     -17.644 -10.889 -55.297  1.00 81.59           C  
ATOM   2647  OE1 GLN A 344     -18.422 -10.932 -54.344  1.00 81.81           O  
ATOM   2648  NE2 GLN A 344     -16.326 -10.808 -55.143  1.00 83.86           N  
ATOM   2649  N   LYS A 345     -20.596 -11.288 -59.359  1.00 55.54           N  
ATOM   2650  CA  LYS A 345     -20.693 -12.325 -60.384  1.00 53.75           C  
ATOM   2651  C   LYS A 345     -20.654 -11.767 -61.803  1.00 55.18           C  
ATOM   2652  O   LYS A 345     -19.898 -12.249 -62.654  1.00 46.17           O  
ATOM   2653  CB  LYS A 345     -21.983 -13.131 -60.209  1.00 48.91           C  
ATOM   2654  CG  LYS A 345     -22.032 -14.011 -58.974  1.00 54.01           C  
ATOM   2655  CD  LYS A 345     -23.161 -15.026 -59.086  1.00 63.77           C  
ATOM   2656  CE  LYS A 345     -23.032 -15.840 -60.371  1.00 70.93           C  
ATOM   2657  NZ  LYS A 345     -24.185 -16.754 -60.601  1.00 58.37           N  
ATOM   2658  N   LYS A 346     -21.484 -10.758 -62.052  1.00 52.43           N  
ATOM   2659  CA  LYS A 346     -21.624 -10.187 -63.386  1.00 39.31           C  
ATOM   2660  C   LYS A 346     -20.350  -9.479 -63.820  1.00 45.83           C  
ATOM   2661  O   LYS A 346     -19.963  -9.541 -64.986  1.00 51.45           O  
ATOM   2662  CB  LYS A 346     -22.815  -9.226 -63.446  1.00 40.65           C  
ATOM   2663  CG  LYS A 346     -23.006  -8.589 -64.815  1.00 57.83           C  
ATOM   2664  CD  LYS A 346     -24.357  -7.901 -64.956  1.00 54.86           C  
ATOM   2665  CE  LYS A 346     -24.531  -7.355 -66.372  1.00 62.62           C  
ATOM   2666  NZ  LYS A 346     -23.946  -8.270 -67.399  1.00 59.80           N  
ATOM   2667  N   MET A 347     -19.701  -8.806 -62.875  1.00 48.78           N  
ATOM   2668  CA  MET A 347     -18.433  -8.146 -63.145  1.00 47.95           C  
ATOM   2669  C   MET A 347     -17.400  -9.184 -63.571  1.00 48.53           C  
ATOM   2670  O   MET A 347     -16.751  -9.044 -64.607  1.00 46.79           O  
ATOM   2671  CB  MET A 347     -17.951  -7.387 -61.905  1.00 46.66           C  
ATOM   2672  CG  MET A 347     -16.686  -6.552 -62.113  1.00 40.06           C  
ATOM   2673  SD  MET A 347     -16.977  -4.963 -62.924  1.00 42.12           S  
ATOM   2674  CE  MET A 347     -18.088  -4.180 -61.756  1.00 46.04           C  
ATOM   2675  N   GLN A 348     -17.253 -10.232 -62.768  1.00 48.12           N  
ATOM   2676  CA  GLN A 348     -16.323 -11.305 -63.101  1.00 51.96           C  
ATOM   2677  C   GLN A 348     -16.612 -11.903 -64.482  1.00 44.32           C  
ATOM   2678  O   GLN A 348     -15.697 -12.085 -65.292  1.00 46.51           O  
ATOM   2679  CB  GLN A 348     -16.330 -12.379 -62.006  1.00 54.28           C  
ATOM   2680  CG  GLN A 348     -15.500 -11.994 -60.785  1.00 57.14           C  
ATOM   2681  CD  GLN A 348     -16.090 -12.478 -59.469  1.00 73.52           C  
ATOM   2682  OE1 GLN A 348     -17.112 -13.168 -59.440  1.00 67.97           O  
ATOM   2683  NE2 GLN A 348     -15.445 -12.108 -58.368  1.00 66.62           N  
ATOM   2684  N   LYS A 349     -17.883 -12.194 -64.749  1.00 42.44           N  
ATOM   2685  CA  LYS A 349     -18.290 -12.735 -66.043  1.00 39.36           C  
ATOM   2686  C   LYS A 349     -17.871 -11.816 -67.182  1.00 45.29           C  
ATOM   2687  O   LYS A 349     -17.247 -12.250 -68.144  1.00 49.67           O  
ATOM   2688  CB  LYS A 349     -19.803 -12.939 -66.093  1.00 42.97           C  
ATOM   2689  CG  LYS A 349     -20.262 -14.350 -65.788  1.00 48.11           C  
ATOM   2690  CD  LYS A 349     -21.771 -14.477 -65.955  1.00 58.81           C  
ATOM   2691  CE  LYS A 349     -22.278 -15.813 -65.431  1.00 60.45           C  
ATOM   2692  NZ  LYS A 349     -22.028 -15.981 -63.968  1.00 49.69           N  
ATOM   2693  N   ALA A 350     -18.226 -10.543 -67.065  1.00 43.11           N  
ATOM   2694  CA  ALA A 350     -17.884  -9.550 -68.073  1.00 40.15           C  
ATOM   2695  C   ALA A 350     -16.380  -9.499 -68.319  1.00 44.30           C  
ATOM   2696  O   ALA A 350     -15.922  -9.599 -69.456  1.00 40.71           O  
ATOM   2697  CB  ALA A 350     -18.397  -8.182 -67.652  1.00 33.34           C  
ATOM   2698  N   LEU A 351     -15.621  -9.342 -67.240  1.00 44.64           N  
ATOM   2699  CA  LEU A 351     -14.178  -9.159 -67.320  1.00 45.10           C  
ATOM   2700  C   LEU A 351     -13.459 -10.372 -67.897  1.00 43.95           C  
ATOM   2701  O   LEU A 351     -12.438 -10.230 -68.576  1.00 46.19           O  
ATOM   2702  CB  LEU A 351     -13.613  -8.815 -65.941  1.00 43.60           C  
ATOM   2703  CG  LEU A 351     -13.774  -7.368 -65.475  1.00 39.78           C  
ATOM   2704  CD1 LEU A 351     -13.433  -7.253 -64.000  1.00 36.07           C  
ATOM   2705  CD2 LEU A 351     -12.893  -6.458 -66.315  1.00 38.56           C  
ATOM   2706  N   ILE A 352     -13.970 -11.565 -67.613  1.00 48.92           N  
ATOM   2707  CA  ILE A 352     -13.365 -12.773 -68.162  1.00 57.22           C  
ATOM   2708  C   ILE A 352     -13.813 -13.037 -69.604  1.00 61.98           C  
ATOM   2709  O   ILE A 352     -13.078 -13.638 -70.392  1.00 62.41           O  
ATOM   2710  CB  ILE A 352     -13.635 -14.015 -67.271  1.00 61.01           C  
ATOM   2711  CG1 ILE A 352     -12.352 -14.824 -67.100  1.00 62.26           C  
ATOM   2712  CG2 ILE A 352     -14.727 -14.872 -67.862  1.00 57.91           C  
ATOM   2713  CD1 ILE A 352     -11.166 -13.999 -66.658  1.00 59.03           C  
ATOM   2714  N   ASN A 353     -15.011 -12.570 -69.947  1.00 52.19           N  
ATOM   2715  CA  ASN A 353     -15.575 -12.827 -71.270  1.00 56.35           C  
ATOM   2716  C   ASN A 353     -15.037 -11.930 -72.381  1.00 56.46           C  
ATOM   2717  O   ASN A 353     -14.926 -12.363 -73.528  1.00 65.76           O  
ATOM   2718  CB  ASN A 353     -17.104 -12.770 -71.237  1.00 66.78           C  
ATOM   2719  CG  ASN A 353     -17.709 -13.907 -70.441  1.00 74.76           C  
ATOM   2720  OD1 ASN A 353     -17.099 -14.966 -70.288  1.00 76.37           O  
ATOM   2721  ND2 ASN A 353     -18.915 -13.692 -69.925  1.00 75.34           N  
ATOM   2722  N   THR A 354     -14.711 -10.685 -72.050  1.00 49.89           N  
ATOM   2723  CA  THR A 354     -14.165  -9.778 -73.052  1.00 50.47           C  
ATOM   2724  C   THR A 354     -12.903 -10.363 -73.666  1.00 50.12           C  
ATOM   2725  O   THR A 354     -12.018 -10.834 -72.953  1.00 55.29           O  
ATOM   2726  CB  THR A 354     -13.841  -8.391 -72.472  1.00 50.83           C  
ATOM   2727  OG1 THR A 354     -13.144  -7.611 -73.453  1.00 51.09           O  
ATOM   2728  CG2 THR A 354     -12.972  -8.525 -71.237  1.00 51.53           C  
ATOM   2729  N   PRO A 355     -12.828 -10.349 -75.001  1.00 51.67           N  
ATOM   2730  CA  PRO A 355     -11.641 -10.775 -75.743  1.00 54.86           C  
ATOM   2731  C   PRO A 355     -10.453  -9.872 -75.422  1.00 51.49           C  
ATOM   2732  O   PRO A 355      -9.303 -10.286 -75.560  1.00 46.92           O  
ATOM   2733  CB  PRO A 355     -12.062 -10.586 -77.201  1.00 47.06           C  
ATOM   2734  CG  PRO A 355     -13.543 -10.616 -77.181  1.00 46.39           C  
ATOM   2735  CD  PRO A 355     -13.933  -9.975 -75.897  1.00 48.76           C  
ATOM   2736  N   LEU A 356     -10.742  -8.646 -74.998  1.00 50.33           N  
ATOM   2737  CA  LEU A 356      -9.705  -7.687 -74.641  1.00 50.04           C  
ATOM   2738  C   LEU A 356      -8.825  -8.237 -73.518  1.00 49.72           C  
ATOM   2739  O   LEU A 356      -9.303  -8.959 -72.639  1.00 48.36           O  
ATOM   2740  CB  LEU A 356     -10.332  -6.349 -74.246  1.00 56.33           C  
ATOM   2741  CG  LEU A 356     -11.194  -5.682 -75.321  1.00 49.43           C  
ATOM   2742  CD1 LEU A 356     -11.842  -4.412 -74.792  1.00 34.78           C  
ATOM   2743  CD2 LEU A 356     -10.364  -5.386 -76.567  1.00 51.62           C  
ATOM   2744  N   LYS A 357      -7.537  -7.908 -73.557  1.00 49.99           N  
ATOM   2745  CA  LYS A 357      -6.563  -8.517 -72.646  1.00 51.05           C  
ATOM   2746  C   LYS A 357      -6.497  -7.912 -71.233  1.00 51.85           C  
ATOM   2747  O   LYS A 357      -5.988  -8.554 -70.309  1.00 53.71           O  
ATOM   2748  CB  LYS A 357      -5.160  -8.549 -73.279  1.00 54.17           C  
ATOM   2749  CG  LYS A 357      -4.826  -9.846 -74.030  1.00 62.51           C  
ATOM   2750  CD  LYS A 357      -3.389  -9.842 -74.564  1.00 58.21           C  
ATOM   2751  CE  LYS A 357      -2.370 -10.281 -73.509  1.00 80.04           C  
ATOM   2752  NZ  LYS A 357      -2.123 -11.760 -73.487  1.00 72.45           N  
ATOM   2753  N   TRP A 358      -6.985  -6.688 -71.055  1.00 35.07           N  
ATOM   2754  CA  TRP A 358      -6.921  -6.079 -69.733  1.00 34.19           C  
ATOM   2755  C   TRP A 358      -8.023  -6.618 -68.838  1.00 36.14           C  
ATOM   2756  O   TRP A 358      -7.967  -6.472 -67.618  1.00 42.34           O  
ATOM   2757  CB  TRP A 358      -6.974  -4.552 -69.809  1.00 32.50           C  
ATOM   2758  CG  TRP A 358      -8.099  -4.029 -70.636  1.00 36.19           C  
ATOM   2759  CD1 TRP A 358      -8.009  -3.474 -71.875  1.00 31.68           C  
ATOM   2760  CD2 TRP A 358      -9.488  -4.005 -70.283  1.00 33.17           C  
ATOM   2761  NE1 TRP A 358      -9.255  -3.108 -72.320  1.00 35.25           N  
ATOM   2762  CE2 TRP A 358     -10.180  -3.425 -71.361  1.00 36.09           C  
ATOM   2763  CE3 TRP A 358     -10.211  -4.415 -69.159  1.00 32.42           C  
ATOM   2764  CZ2 TRP A 358     -11.562  -3.248 -71.351  1.00 37.05           C  
ATOM   2765  CZ3 TRP A 358     -11.583  -4.241 -69.152  1.00 33.16           C  
ATOM   2766  CH2 TRP A 358     -12.244  -3.662 -70.239  1.00 32.66           C  
ATOM   2767  N   GLY A 359      -9.016  -7.255 -69.449  1.00 39.41           N  
ATOM   2768  CA  GLY A 359     -10.152  -7.770 -68.710  1.00 38.35           C  
ATOM   2769  C   GLY A 359      -9.720  -8.821 -67.713  1.00 39.73           C  
ATOM   2770  O   GLY A 359      -9.957  -8.688 -66.516  1.00 34.76           O  
ATOM   2771  N   LYS A 360      -9.057  -9.861 -68.204  1.00 51.31           N  
ATOM   2772  CA  LYS A 360      -8.589 -10.928 -67.333  1.00 38.39           C  
ATOM   2773  C   LYS A 360      -7.544 -10.413 -66.359  1.00 36.47           C  
ATOM   2774  O   LYS A 360      -7.528 -10.807 -65.198  1.00 50.57           O  
ATOM   2775  CB  LYS A 360      -8.021 -12.093 -68.141  1.00 39.07           C  
ATOM   2776  CG  LYS A 360      -7.773 -13.343 -67.310  1.00 51.78           C  
ATOM   2777  CD  LYS A 360      -7.016 -14.397 -68.098  1.00 51.91           C  
ATOM   2778  CE  LYS A 360      -5.675 -13.862 -68.568  1.00 58.13           C  
ATOM   2779  NZ  LYS A 360      -4.839 -13.371 -67.435  1.00 61.41           N  
ATOM   2780  N   ARG A 361      -6.673  -9.528 -66.828  1.00 40.07           N  
ATOM   2781  CA  ARG A 361      -5.603  -9.014 -65.982  1.00 41.45           C  
ATOM   2782  C   ARG A 361      -6.129  -8.123 -64.857  1.00 46.60           C  
ATOM   2783  O   ARG A 361      -5.451  -7.914 -63.851  1.00 53.33           O  
ATOM   2784  CB  ARG A 361      -4.525  -8.308 -66.815  1.00 38.70           C  
ATOM   2785  CG  ARG A 361      -3.488  -9.280 -67.375  1.00 43.41           C  
ATOM   2786  CD  ARG A 361      -2.318  -8.575 -68.046  1.00 47.68           C  
ATOM   2787  NE  ARG A 361      -1.440  -7.894 -67.098  1.00 41.16           N  
ATOM   2788  CZ  ARG A 361      -0.315  -7.272 -67.441  1.00 43.52           C  
ATOM   2789  NH1 ARG A 361       0.075  -7.248 -68.710  1.00 35.34           N  
ATOM   2790  NH2 ARG A 361       0.421  -6.672 -66.516  1.00 44.03           N  
ATOM   2791  N   LEU A 362      -7.344  -7.614 -65.020  1.00 46.86           N  
ATOM   2792  CA  LEU A 362      -7.982  -6.849 -63.958  1.00 37.95           C  
ATOM   2793  C   LEU A 362      -8.394  -7.756 -62.793  1.00 38.81           C  
ATOM   2794  O   LEU A 362      -8.033  -7.500 -61.647  1.00 44.37           O  
ATOM   2795  CB  LEU A 362      -9.198  -6.086 -64.500  1.00 39.99           C  
ATOM   2796  CG  LEU A 362      -9.211  -4.565 -64.328  1.00 37.01           C  
ATOM   2797  CD1 LEU A 362      -7.832  -3.979 -64.570  1.00 33.97           C  
ATOM   2798  CD2 LEU A 362     -10.235  -3.908 -65.242  1.00 27.78           C  
ATOM   2799  N   ILE A 363      -9.133  -8.824 -63.090  1.00 36.56           N  
ATOM   2800  CA  ILE A 363      -9.669  -9.697 -62.047  1.00 41.47           C  
ATOM   2801  C   ILE A 363      -8.552 -10.383 -61.279  1.00 43.92           C  
ATOM   2802  O   ILE A 363      -8.776 -10.955 -60.207  1.00 44.35           O  
ATOM   2803  CB  ILE A 363     -10.596 -10.794 -62.616  1.00 47.13           C  
ATOM   2804  CG1 ILE A 363     -11.407 -10.267 -63.787  1.00 50.03           C  
ATOM   2805  CG2 ILE A 363     -11.526 -11.328 -61.543  1.00 49.40           C  
ATOM   2806  CD1 ILE A 363     -11.018 -10.893 -65.095  1.00 54.29           C  
ATOM   2807  N   GLU A 364      -7.350 -10.329 -61.841  1.00 36.22           N  
ATOM   2808  CA  GLU A 364      -6.184 -10.931 -61.215  1.00 46.80           C  
ATOM   2809  C   GLU A 364      -5.512  -9.920 -60.289  1.00 50.03           C  
ATOM   2810  O   GLU A 364      -4.556 -10.240 -59.578  1.00 49.97           O  
ATOM   2811  CB  GLU A 364      -5.238 -11.470 -62.288  1.00 38.39           C  
ATOM   2812  CG  GLU A 364      -5.982 -12.376 -63.258  1.00 43.13           C  
ATOM   2813  CD  GLU A 364      -5.082 -13.265 -64.076  1.00 45.41           C  
ATOM   2814  OE1 GLU A 364      -3.996 -12.804 -64.485  1.00 54.51           O  
ATOM   2815  OE2 GLU A 364      -5.474 -14.427 -64.315  1.00 52.38           O  
ATOM   2816  N   LEU A 365      -6.024  -8.693 -60.316  1.00 38.63           N  
ATOM   2817  CA  LEU A 365      -5.705  -7.701 -59.304  1.00 29.58           C  
ATOM   2818  C   LEU A 365      -6.692  -7.757 -58.140  1.00 38.42           C  
ATOM   2819  O   LEU A 365      -6.419  -7.224 -57.066  1.00 41.21           O  
ATOM   2820  CB  LEU A 365      -5.708  -6.301 -59.915  1.00 35.41           C  
ATOM   2821  CG  LEU A 365      -4.625  -6.021 -60.958  1.00 40.79           C  
ATOM   2822  CD1 LEU A 365      -4.855  -4.681 -61.643  1.00 21.89           C  
ATOM   2823  CD2 LEU A 365      -3.243  -6.082 -60.319  1.00 43.16           C  
ATOM   2824  N   PHE A 366      -7.829  -8.419 -58.347  1.00 40.78           N  
ATOM   2825  CA  PHE A 366      -8.867  -8.490 -57.319  1.00 29.36           C  
ATOM   2826  C   PHE A 366      -8.364  -9.208 -56.091  1.00 32.05           C  
ATOM   2827  O   PHE A 366      -7.671 -10.221 -56.195  1.00 42.44           O  
ATOM   2828  CB  PHE A 366     -10.109  -9.221 -57.826  1.00 40.91           C  
ATOM   2829  CG  PHE A 366     -11.004  -8.383 -58.687  1.00 44.27           C  
ATOM   2830  CD1 PHE A 366     -10.594  -7.141 -59.141  1.00 37.45           C  
ATOM   2831  CD2 PHE A 366     -12.264  -8.837 -59.035  1.00 38.38           C  
ATOM   2832  CE1 PHE A 366     -11.422  -6.373 -59.933  1.00 33.04           C  
ATOM   2833  CE2 PHE A 366     -13.095  -8.075 -59.826  1.00 38.62           C  
ATOM   2834  CZ  PHE A 366     -12.673  -6.840 -60.277  1.00 38.93           C  
ATOM   2835  N   ALA A 367      -8.744  -8.700 -54.926  1.00 38.82           N  
ATOM   2836  CA  ALA A 367      -8.390  -9.344 -53.674  1.00 36.96           C  
ATOM   2837  C   ALA A 367      -9.203 -10.618 -53.571  1.00 39.79           C  
ATOM   2838  O   ALA A 367      -9.983 -10.934 -54.470  1.00 48.69           O  
ATOM   2839  CB  ALA A 367      -8.696  -8.425 -52.512  1.00 34.46           C  
ATOM   2840  N   ASP A 368      -9.036 -11.348 -52.477  1.00 53.94           N  
ATOM   2841  CA  ASP A 368      -9.786 -12.576 -52.289  1.00 55.73           C  
ATOM   2842  C   ASP A 368     -11.256 -12.251 -52.047  1.00 61.48           C  
ATOM   2843  O   ASP A 368     -11.658 -11.087 -52.092  1.00 63.67           O  
ATOM   2844  CB  ASP A 368      -9.203 -13.391 -51.137  1.00 53.91           C  
ATOM   2845  CG  ASP A 368      -7.976 -14.179 -51.545  1.00 71.76           C  
ATOM   2846  OD1 ASP A 368      -7.263 -13.726 -52.466  1.00 78.93           O  
ATOM   2847  OD2 ASP A 368      -7.736 -15.252 -50.950  1.00 76.90           O  
ATOM   2848  N   ASN A 369     -12.061 -13.277 -51.810  1.00 63.16           N  
ATOM   2849  CA  ASN A 369     -13.513 -13.110 -51.845  1.00 61.69           C  
ATOM   2850  C   ASN A 369     -14.236 -12.563 -50.606  1.00 71.59           C  
ATOM   2851  O   ASN A 369     -14.864 -11.508 -50.710  1.00 79.59           O  
ATOM   2852  CB  ASN A 369     -14.211 -14.369 -52.365  1.00 74.64           C  
ATOM   2853  CG  ASN A 369     -15.712 -14.200 -52.463  1.00 85.71           C  
ATOM   2854  OD1 ASN A 369     -16.214 -13.529 -53.365  1.00 77.87           O  
ATOM   2855  ND2 ASN A 369     -16.441 -14.803 -51.527  1.00 82.23           N  
ATOM   2856  N   ASP A 370     -14.180 -13.228 -49.444  1.00 73.53           N  
ATOM   2857  CA  ASP A 370     -13.081 -14.072 -48.929  1.00 71.17           C  
ATOM   2858  C   ASP A 370     -11.810 -13.288 -48.571  1.00 75.71           C  
ATOM   2859  O   ASP A 370     -10.698 -13.709 -48.878  1.00 81.27           O  
ATOM   2860  CB  ASP A 370     -12.755 -15.284 -49.814  1.00 76.36           C  
ATOM   2861  CG  ASP A 370     -11.810 -16.266 -49.135  1.00 83.09           C  
ATOM   2862  OD1 ASP A 370     -12.294 -17.108 -48.346  1.00 84.90           O  
ATOM   2863  OD2 ASP A 370     -10.586 -16.199 -49.384  1.00 78.09           O  
ATOM   2864  N   PHE A 371     -11.998 -12.154 -47.897  1.00 70.97           N  
ATOM   2865  CA  PHE A 371     -10.904 -11.372 -47.324  1.00 52.51           C  
ATOM   2866  C   PHE A 371     -11.162 -11.284 -45.821  1.00 62.44           C  
ATOM   2867  O   PHE A 371     -12.147 -10.685 -45.386  1.00 69.16           O  
ATOM   2868  CB  PHE A 371     -10.867  -9.978 -47.955  1.00 59.20           C  
ATOM   2869  CG  PHE A 371      -9.699  -9.129 -47.522  1.00 57.68           C  
ATOM   2870  CD1 PHE A 371      -9.770  -8.359 -46.371  1.00 57.03           C  
ATOM   2871  CD2 PHE A 371      -8.540  -9.075 -48.284  1.00 49.00           C  
ATOM   2872  CE1 PHE A 371      -8.701  -7.569 -45.979  1.00 49.57           C  
ATOM   2873  CE2 PHE A 371      -7.470  -8.284 -47.897  1.00 35.02           C  
ATOM   2874  CZ  PHE A 371      -7.551  -7.533 -46.746  1.00 36.20           C  
ATOM   2875  N   THR A 372     -10.270 -11.879 -45.035  1.00 65.06           N  
ATOM   2876  CA  THR A 372     -10.538 -12.176 -43.622  1.00 66.09           C  
ATOM   2877  C   THR A 372     -11.002 -11.004 -42.740  1.00 69.58           C  
ATOM   2878  O   THR A 372     -12.149 -10.990 -42.281  1.00 67.42           O  
ATOM   2879  CB  THR A 372      -9.344 -12.893 -42.950  1.00 59.30           C  
ATOM   2880  OG1 THR A 372      -8.719 -13.779 -43.887  1.00 56.26           O  
ATOM   2881  CG2 THR A 372      -9.827 -13.703 -41.766  1.00 39.84           C  
ATOM   2882  N   GLU A 373     -10.118 -10.037 -42.498  1.00 73.07           N  
ATOM   2883  CA  GLU A 373     -10.399  -8.948 -41.560  1.00 69.32           C  
ATOM   2884  C   GLU A 373     -11.421  -7.976 -42.139  1.00 62.51           C  
ATOM   2885  O   GLU A 373     -11.908  -8.170 -43.255  1.00 60.54           O  
ATOM   2886  CB  GLU A 373      -9.105  -8.206 -41.198  1.00 52.77           C  
ATOM   2887  CG  GLU A 373      -7.874  -9.119 -41.136  1.00 63.19           C  
ATOM   2888  CD  GLU A 373      -6.595  -8.386 -40.763  1.00 62.87           C  
ATOM   2889  OE1 GLU A 373      -5.505  -8.869 -41.142  1.00 44.03           O  
ATOM   2890  OE2 GLU A 373      -6.679  -7.338 -40.086  1.00 66.33           O  
ATOM   2891  N   ASN A 374     -11.748  -6.933 -41.381  1.00 62.74           N  
ATOM   2892  CA  ASN A 374     -12.675  -5.914 -41.861  1.00 50.95           C  
ATOM   2893  C   ASN A 374     -12.068  -5.139 -43.019  1.00 54.66           C  
ATOM   2894  O   ASN A 374     -10.895  -4.766 -42.985  1.00 53.52           O  
ATOM   2895  CB  ASN A 374     -13.078  -4.962 -40.733  1.00 61.89           C  
ATOM   2896  CG  ASN A 374     -14.202  -4.021 -41.135  1.00 64.26           C  
ATOM   2897  OD1 ASN A 374     -14.256  -3.540 -42.269  1.00 54.05           O  
ATOM   2898  ND2 ASN A 374     -15.113  -3.763 -40.205  1.00 62.38           N  
ATOM   2899  N   ARG A 375     -12.881  -4.888 -44.038  1.00 62.83           N  
ATOM   2900  CA  ARG A 375     -12.390  -4.354 -45.303  1.00 56.00           C  
ATOM   2901  C   ARG A 375     -11.958  -2.884 -45.293  1.00 49.36           C  
ATOM   2902  O   ARG A 375     -11.272  -2.442 -46.214  1.00 42.80           O  
ATOM   2903  CB  ARG A 375     -13.404  -4.622 -46.416  1.00 62.63           C  
ATOM   2904  CG  ARG A 375     -13.412  -6.073 -46.870  1.00 76.39           C  
ATOM   2905  CD  ARG A 375     -14.581  -6.383 -47.785  1.00 77.80           C  
ATOM   2906  NE  ARG A 375     -14.339  -7.598 -48.558  1.00 65.62           N  
ATOM   2907  CZ  ARG A 375     -13.843  -7.607 -49.791  1.00 68.11           C  
ATOM   2908  NH1 ARG A 375     -13.545  -6.464 -50.395  1.00 64.68           N  
ATOM   2909  NH2 ARG A 375     -13.650  -8.757 -50.423  1.00 70.49           N  
ATOM   2910  N   ILE A 376     -12.342  -2.128 -44.266  1.00 49.22           N  
ATOM   2911  CA  ILE A 376     -11.859  -0.750 -44.156  1.00 45.33           C  
ATOM   2912  C   ILE A 376     -10.370  -0.753 -43.838  1.00 43.43           C  
ATOM   2913  O   ILE A 376      -9.702   0.280 -43.917  1.00 44.02           O  
ATOM   2914  CB  ILE A 376     -12.613   0.082 -43.093  1.00 46.96           C  
ATOM   2915  CG1 ILE A 376     -12.613  -0.635 -41.745  1.00 54.17           C  
ATOM   2916  CG2 ILE A 376     -14.035   0.381 -43.546  1.00 47.71           C  
ATOM   2917  CD1 ILE A 376     -13.286   0.149 -40.649  1.00 50.85           C  
ATOM   2918  N   TYR A 377      -9.860  -1.927 -43.482  1.00 36.33           N  
ATOM   2919  CA  TYR A 377      -8.440  -2.094 -43.216  1.00 40.78           C  
ATOM   2920  C   TYR A 377      -7.663  -2.529 -44.456  1.00 46.26           C  
ATOM   2921  O   TYR A 377      -6.434  -2.587 -44.435  1.00 48.04           O  
ATOM   2922  CB  TYR A 377      -8.232  -3.086 -42.076  1.00 37.48           C  
ATOM   2923  CG  TYR A 377      -8.775  -2.588 -40.759  1.00 42.98           C  
ATOM   2924  CD1 TYR A 377      -8.483  -1.310 -40.307  1.00 40.20           C  
ATOM   2925  CD2 TYR A 377      -9.597  -3.387 -39.978  1.00 44.28           C  
ATOM   2926  CE1 TYR A 377      -8.982  -0.847 -39.109  1.00 39.19           C  
ATOM   2927  CE2 TYR A 377     -10.103  -2.931 -38.779  1.00 36.15           C  
ATOM   2928  CZ  TYR A 377      -9.791  -1.662 -38.348  1.00 38.75           C  
ATOM   2929  OH  TYR A 377     -10.291  -1.206 -37.151  1.00 47.43           O  
ATOM   2930  N   MET A 378      -8.379  -2.832 -45.535  1.00 45.71           N  
ATOM   2931  CA  MET A 378      -7.738  -3.248 -46.778  1.00 33.99           C  
ATOM   2932  C   MET A 378      -6.951  -2.098 -47.389  1.00 37.18           C  
ATOM   2933  O   MET A 378      -7.426  -0.965 -47.426  1.00 43.03           O  
ATOM   2934  CB  MET A 378      -8.773  -3.751 -47.781  1.00 28.44           C  
ATOM   2935  CG  MET A 378      -8.166  -4.229 -49.085  1.00 36.24           C  
ATOM   2936  SD  MET A 378      -9.375  -4.833 -50.275  1.00 32.19           S  
ATOM   2937  CE  MET A 378     -10.365  -5.907 -49.237  1.00 40.03           C  
ATOM   2938  N   HIS A 379      -5.749  -2.390 -47.873  1.00 34.80           N  
ATOM   2939  CA  HIS A 379      -4.907  -1.356 -48.463  1.00 33.93           C  
ATOM   2940  C   HIS A 379      -5.542  -0.742 -49.713  1.00 36.60           C  
ATOM   2941  O   HIS A 379      -6.108  -1.452 -50.548  1.00 34.94           O  
ATOM   2942  CB  HIS A 379      -3.514  -1.903 -48.788  1.00 31.31           C  
ATOM   2943  CG  HIS A 379      -2.485  -0.835 -48.994  1.00 33.31           C  
ATOM   2944  ND1 HIS A 379      -2.349  -0.151 -50.181  1.00 32.82           N  
ATOM   2945  CD2 HIS A 379      -1.552  -0.324 -48.155  1.00 31.93           C  
ATOM   2946  CE1 HIS A 379      -1.370   0.731 -50.070  1.00 33.29           C  
ATOM   2947  NE2 HIS A 379      -0.871   0.645 -48.851  1.00 35.97           N  
ATOM   2948  N   PRO A 380      -5.440   0.590 -49.839  1.00 36.23           N  
ATOM   2949  CA  PRO A 380      -6.015   1.391 -50.928  1.00 39.52           C  
ATOM   2950  C   PRO A 380      -5.467   1.086 -52.329  1.00 33.47           C  
ATOM   2951  O   PRO A 380      -6.052   1.546 -53.306  1.00 31.98           O  
ATOM   2952  CB  PRO A 380      -5.690   2.835 -50.516  1.00 34.29           C  
ATOM   2953  CG  PRO A 380      -4.554   2.718 -49.565  1.00 30.67           C  
ATOM   2954  CD  PRO A 380      -4.780   1.437 -48.831  1.00 32.15           C  
ATOM   2955  N   CYS A 381      -4.362   0.358 -52.438  1.00 28.10           N  
ATOM   2956  CA  CYS A 381      -3.823   0.048 -53.761  1.00 30.10           C  
ATOM   2957  C   CYS A 381      -4.378  -1.247 -54.372  1.00 26.85           C  
ATOM   2958  O   CYS A 381      -4.080  -1.575 -55.516  1.00 26.83           O  
ATOM   2959  CB  CYS A 381      -2.293   0.012 -53.733  1.00 35.12           C  
ATOM   2960  SG  CYS A 381      -1.588  -1.470 -52.993  1.00 32.12           S  
ATOM   2961  N   VAL A 382      -5.191  -1.972 -53.615  1.00 27.89           N  
ATOM   2962  CA  VAL A 382      -5.686  -3.271 -54.056  1.00 26.03           C  
ATOM   2963  C   VAL A 382      -7.059  -3.174 -54.710  1.00 30.73           C  
ATOM   2964  O   VAL A 382      -7.991  -2.602 -54.148  1.00 39.41           O  
ATOM   2965  CB  VAL A 382      -5.783  -4.259 -52.873  1.00 36.84           C  
ATOM   2966  CG1 VAL A 382      -6.135  -5.659 -53.368  1.00 33.23           C  
ATOM   2967  CG2 VAL A 382      -4.486  -4.272 -52.082  1.00 29.47           C  
ATOM   2968  N   LEU A 383      -7.188  -3.759 -55.893  1.00 35.92           N  
ATOM   2969  CA  LEU A 383      -8.449  -3.732 -56.618  1.00 29.51           C  
ATOM   2970  C   LEU A 383      -9.431  -4.776 -56.092  1.00 31.15           C  
ATOM   2971  O   LEU A 383      -9.040  -5.876 -55.714  1.00 32.90           O  
ATOM   2972  CB  LEU A 383      -8.203  -3.950 -58.113  1.00 20.84           C  
ATOM   2973  CG  LEU A 383      -9.399  -3.715 -59.033  1.00 26.72           C  
ATOM   2974  CD1 LEU A 383     -10.187  -2.492 -58.591  1.00 28.58           C  
ATOM   2975  CD2 LEU A 383      -8.947  -3.572 -60.477  1.00 33.00           C  
ATOM   2976  N   THR A 384     -10.708  -4.417 -56.052  1.00 31.75           N  
ATOM   2977  CA  THR A 384     -11.759  -5.396 -55.831  1.00 29.91           C  
ATOM   2978  C   THR A 384     -12.880  -5.075 -56.792  1.00 34.86           C  
ATOM   2979  O   THR A 384     -12.828  -4.070 -57.497  1.00 33.23           O  
ATOM   2980  CB  THR A 384     -12.333  -5.349 -54.402  1.00 35.13           C  
ATOM   2981  OG1 THR A 384     -13.093  -4.146 -54.225  1.00 45.04           O  
ATOM   2982  CG2 THR A 384     -11.228  -5.425 -53.361  1.00 28.67           C  
ATOM   2983  N   SER A 385     -13.908  -5.913 -56.791  1.00 39.48           N  
ATOM   2984  CA  SER A 385     -15.038  -5.736 -57.693  1.00 42.21           C  
ATOM   2985  C   SER A 385     -15.873  -4.520 -57.296  1.00 41.79           C  
ATOM   2986  O   SER A 385     -16.434  -3.832 -58.149  1.00 43.42           O  
ATOM   2987  CB  SER A 385     -15.895  -7.008 -57.719  1.00 43.98           C  
ATOM   2988  OG  SER A 385     -17.264  -6.714 -57.926  1.00 44.37           O  
ATOM   2989  N   GLY A 386     -15.948  -4.255 -55.997  1.00 36.63           N  
ATOM   2990  CA  GLY A 386     -16.705  -3.121 -55.509  1.00 28.52           C  
ATOM   2991  C   GLY A 386     -15.977  -1.830 -55.802  1.00 34.58           C  
ATOM   2992  O   GLY A 386     -16.574  -0.753 -55.835  1.00 37.38           O  
ATOM   2993  N   ARG A 387     -14.675  -1.941 -56.030  1.00 35.65           N  
ATOM   2994  CA  ARG A 387     -13.846  -0.765 -56.248  1.00 30.77           C  
ATOM   2995  C   ARG A 387     -13.760  -0.349 -57.709  1.00 28.40           C  
ATOM   2996  O   ARG A 387     -13.135   0.658 -58.028  1.00 37.18           O  
ATOM   2997  CB  ARG A 387     -12.446  -0.973 -55.666  1.00 33.03           C  
ATOM   2998  CG  ARG A 387     -12.281  -0.383 -54.279  1.00 24.78           C  
ATOM   2999  CD  ARG A 387     -10.985  -0.815 -53.627  1.00 27.47           C  
ATOM   3000  NE  ARG A 387     -10.802  -0.149 -52.341  1.00 43.31           N  
ATOM   3001  CZ  ARG A 387      -9.764  -0.335 -51.534  1.00 36.38           C  
ATOM   3002  NH1 ARG A 387      -8.799  -1.181 -51.871  1.00 36.68           N  
ATOM   3003  NH2 ARG A 387      -9.692   0.326 -50.387  1.00 33.33           N  
ATOM   3004  N   MET A 388     -14.382  -1.114 -58.597  1.00 28.45           N  
ATOM   3005  CA  MET A 388     -14.414  -0.739 -60.006  1.00 29.11           C  
ATOM   3006  C   MET A 388     -14.966   0.680 -60.158  1.00 33.38           C  
ATOM   3007  O   MET A 388     -14.576   1.421 -61.068  1.00 27.68           O  
ATOM   3008  CB  MET A 388     -15.250  -1.732 -60.812  1.00 27.92           C  
ATOM   3009  CG  MET A 388     -14.683  -3.142 -60.827  1.00 29.83           C  
ATOM   3010  SD  MET A 388     -13.034  -3.226 -61.553  1.00 33.40           S  
ATOM   3011  CE  MET A 388     -13.310  -2.452 -63.147  1.00 24.69           C  
ATOM   3012  N   SER A 389     -15.858   1.053 -59.242  1.00 30.43           N  
ATOM   3013  CA  SER A 389     -16.455   2.387 -59.227  1.00 25.21           C  
ATOM   3014  C   SER A 389     -15.406   3.489 -59.252  1.00 23.55           C  
ATOM   3015  O   SER A 389     -15.609   4.523 -59.886  1.00 28.25           O  
ATOM   3016  CB  SER A 389     -17.379   2.551 -58.021  1.00 20.09           C  
ATOM   3017  OG  SER A 389     -17.034   1.626 -57.004  1.00 32.98           O  
ATOM   3018  N   GLU A 390     -14.282   3.267 -58.578  1.00 23.06           N  
ATOM   3019  CA  GLU A 390     -13.196   4.237 -58.608  1.00 23.37           C  
ATOM   3020  C   GLU A 390     -12.819   4.479 -60.061  1.00 25.23           C  
ATOM   3021  O   GLU A 390     -12.923   5.606 -60.557  1.00 22.41           O  
ATOM   3022  CB  GLU A 390     -11.985   3.732 -57.824  1.00 24.76           C  
ATOM   3023  CG  GLU A 390     -12.307   3.243 -56.425  1.00 28.40           C  
ATOM   3024  CD  GLU A 390     -12.897   4.324 -55.537  1.00 30.46           C  
ATOM   3025  OE1 GLU A 390     -12.282   5.407 -55.425  1.00 29.07           O  
ATOM   3026  OE2 GLU A 390     -13.975   4.086 -54.948  1.00 27.93           O  
ATOM   3027  N   LEU A 391     -12.426   3.413 -60.757  1.00 23.40           N  
ATOM   3028  CA  LEU A 391     -12.140   3.521 -62.184  1.00 26.25           C  
ATOM   3029  C   LEU A 391     -13.345   4.146 -62.872  1.00 23.34           C  
ATOM   3030  O   LEU A 391     -13.213   5.053 -63.693  1.00 18.88           O  
ATOM   3031  CB  LEU A 391     -11.832   2.153 -62.793  1.00 20.28           C  
ATOM   3032  CG  LEU A 391     -10.517   1.481 -62.390  1.00 21.10           C  
ATOM   3033  CD1 LEU A 391     -10.510   0.033 -62.834  1.00 26.89           C  
ATOM   3034  CD2 LEU A 391      -9.332   2.214 -62.975  1.00 24.90           C  
ATOM   3035  N   GLY A 392     -14.528   3.678 -62.491  1.00 25.08           N  
ATOM   3036  CA  GLY A 392     -15.758   4.192 -63.047  1.00 22.67           C  
ATOM   3037  C   GLY A 392     -15.795   5.705 -63.054  1.00 24.85           C  
ATOM   3038  O   GLY A 392     -16.141   6.298 -64.069  1.00 30.91           O  
ATOM   3039  N   ILE A 393     -15.444   6.341 -61.937  1.00 26.03           N  
ATOM   3040  CA  ILE A 393     -15.514   7.802 -61.874  1.00 27.85           C  
ATOM   3041  C   ILE A 393     -14.282   8.486 -62.472  1.00 25.68           C  
ATOM   3042  O   ILE A 393     -14.327   9.656 -62.843  1.00 27.11           O  
ATOM   3043  CB  ILE A 393     -15.776   8.328 -60.439  1.00 30.50           C  
ATOM   3044  CG1 ILE A 393     -16.134   9.821 -60.465  1.00 27.67           C  
ATOM   3045  CG2 ILE A 393     -14.570   8.091 -59.550  1.00 28.77           C  
ATOM   3046  CD1 ILE A 393     -17.222  10.190 -61.460  1.00 19.54           C  
ATOM   3047  N   SER A 394     -13.184   7.753 -62.575  1.00 27.71           N  
ATOM   3048  CA  SER A 394     -11.967   8.332 -63.121  1.00 28.16           C  
ATOM   3049  C   SER A 394     -12.065   8.414 -64.637  1.00 32.22           C  
ATOM   3050  O   SER A 394     -12.054   9.500 -65.216  1.00 33.48           O  
ATOM   3051  CB  SER A 394     -10.741   7.503 -62.722  1.00 26.22           C  
ATOM   3052  OG  SER A 394     -10.613   7.411 -61.315  1.00 24.40           O  
ATOM   3053  N   PHE A 395     -12.113   7.248 -65.272  1.00 31.11           N  
ATOM   3054  CA  PHE A 395     -12.110   7.149 -66.727  1.00 27.67           C  
ATOM   3055  C   PHE A 395     -13.465   6.895 -67.404  1.00 32.17           C  
ATOM   3056  O   PHE A 395     -13.548   6.899 -68.634  1.00 32.38           O  
ATOM   3057  CB  PHE A 395     -11.110   6.064 -67.122  1.00 31.94           C  
ATOM   3058  CG  PHE A 395      -9.840   6.110 -66.322  1.00 26.23           C  
ATOM   3059  CD1 PHE A 395      -9.094   7.274 -66.257  1.00 26.23           C  
ATOM   3060  CD2 PHE A 395      -9.415   5.008 -65.608  1.00 22.72           C  
ATOM   3061  CE1 PHE A 395      -7.937   7.333 -65.518  1.00 25.62           C  
ATOM   3062  CE2 PHE A 395      -8.256   5.062 -64.864  1.00 32.25           C  
ATOM   3063  CZ  PHE A 395      -7.514   6.228 -64.820  1.00 30.27           C  
ATOM   3064  N   GLY A 396     -14.516   6.674 -66.617  1.00 34.77           N  
ATOM   3065  CA  GLY A 396     -15.782   6.212 -67.169  1.00 25.60           C  
ATOM   3066  C   GLY A 396     -16.924   7.191 -67.405  1.00 29.58           C  
ATOM   3067  O   GLY A 396     -17.819   6.914 -68.202  1.00 41.39           O  
ATOM   3068  N   ALA A 397     -16.906   8.338 -66.739  1.00 26.15           N  
ATOM   3069  CA  ALA A 397     -18.020   9.268 -66.864  1.00 25.06           C  
ATOM   3070  C   ALA A 397     -18.117   9.766 -68.297  1.00 28.93           C  
ATOM   3071  O   ALA A 397     -19.209   9.967 -68.828  1.00 35.18           O  
ATOM   3072  CB  ALA A 397     -17.860  10.429 -65.904  1.00 28.88           C  
ATOM   3073  N   VAL A 398     -16.956   9.976 -68.908  1.00 30.16           N  
ATOM   3074  CA  VAL A 398     -16.863  10.410 -70.294  1.00 31.24           C  
ATOM   3075  C   VAL A 398     -16.134   9.380 -71.152  1.00 29.05           C  
ATOM   3076  O   VAL A 398     -14.928   9.197 -71.001  1.00 35.32           O  
ATOM   3077  CB  VAL A 398     -16.107  11.734 -70.377  1.00 27.89           C  
ATOM   3078  CG1 VAL A 398     -16.012  12.199 -71.820  1.00 31.49           C  
ATOM   3079  CG2 VAL A 398     -16.791  12.772 -69.503  1.00 26.73           C  
ATOM   3080  N   PRO A 399     -16.861   8.690 -72.049  1.00 30.21           N  
ATOM   3081  CA  PRO A 399     -16.157   7.746 -72.919  1.00 25.71           C  
ATOM   3082  C   PRO A 399     -15.284   8.530 -73.879  1.00 30.24           C  
ATOM   3083  O   PRO A 399     -15.770   9.456 -74.525  1.00 36.21           O  
ATOM   3084  CB  PRO A 399     -17.292   7.035 -73.658  1.00 21.78           C  
ATOM   3085  CG  PRO A 399     -18.410   8.001 -73.656  1.00 26.63           C  
ATOM   3086  CD  PRO A 399     -18.291   8.801 -72.386  1.00 30.83           C  
ATOM   3087  N   VAL A 400     -14.015   8.159 -73.987  1.00 31.05           N  
ATOM   3088  CA  VAL A 400     -13.062   8.999 -74.703  1.00 28.61           C  
ATOM   3089  C   VAL A 400     -12.965   8.662 -76.192  1.00 30.72           C  
ATOM   3090  O   VAL A 400     -12.292   9.362 -76.948  1.00 30.14           O  
ATOM   3091  CB  VAL A 400     -11.674   8.979 -74.030  1.00 30.15           C  
ATOM   3092  CG1 VAL A 400     -11.820   9.241 -72.534  1.00 27.29           C  
ATOM   3093  CG2 VAL A 400     -10.966   7.655 -74.287  1.00 23.28           C  
ATOM   3094  N   THR A 401     -13.629   7.586 -76.607  1.00 33.25           N  
ATOM   3095  CA  THR A 401     -13.831   7.326 -78.028  1.00 32.27           C  
ATOM   3096  C   THR A 401     -15.008   8.159 -78.547  1.00 32.39           C  
ATOM   3097  O   THR A 401     -15.030   8.547 -79.716  1.00 43.38           O  
ATOM   3098  CB  THR A 401     -14.084   5.841 -78.312  1.00 38.43           C  
ATOM   3099  OG1 THR A 401     -13.128   5.046 -77.599  1.00 52.92           O  
ATOM   3100  CG2 THR A 401     -13.949   5.564 -79.797  1.00 40.94           C  
ATOM   3101  N   SER A 402     -15.976   8.434 -77.669  1.00 31.49           N  
ATOM   3102  CA  SER A 402     -17.172   9.192 -78.037  1.00 24.80           C  
ATOM   3103  C   SER A 402     -17.611  10.159 -76.938  1.00 30.79           C  
ATOM   3104  O   SER A 402     -18.662   9.981 -76.328  1.00 32.09           O  
ATOM   3105  CB  SER A 402     -18.327   8.240 -78.351  1.00 22.29           C  
ATOM   3106  OG  SER A 402     -17.917   7.202 -79.221  1.00 46.18           O  
ATOM   3107  N   PRO A 403     -16.819  11.205 -76.698  1.00 32.00           N  
ATOM   3108  CA  PRO A 403     -17.121  12.134 -75.603  1.00 29.83           C  
ATOM   3109  C   PRO A 403     -18.575  12.633 -75.559  1.00 29.56           C  
ATOM   3110  O   PRO A 403     -19.115  12.817 -74.469  1.00 28.92           O  
ATOM   3111  CB  PRO A 403     -16.150  13.291 -75.859  1.00 26.24           C  
ATOM   3112  CG  PRO A 403     -14.975  12.627 -76.514  1.00 28.52           C  
ATOM   3113  CD  PRO A 403     -15.545  11.526 -77.368  1.00 25.72           C  
ATOM   3114  N   ASP A 404     -19.208  12.841 -76.707  1.00 32.93           N  
ATOM   3115  CA  ASP A 404     -20.561  13.397 -76.699  1.00 33.45           C  
ATOM   3116  C   ASP A 404     -21.566  12.467 -76.024  1.00 38.96           C  
ATOM   3117  O   ASP A 404     -22.572  12.916 -75.458  1.00 43.22           O  
ATOM   3118  CB  ASP A 404     -21.016  13.759 -78.109  1.00 32.36           C  
ATOM   3119  CG  ASP A 404     -20.176  14.861 -78.721  1.00 43.88           C  
ATOM   3120  OD1 ASP A 404     -19.558  15.629 -77.955  1.00 42.04           O  
ATOM   3121  OD2 ASP A 404     -20.135  14.962 -79.965  1.00 54.86           O  
ATOM   3122  N   ASP A 405     -21.278  11.172 -76.063  1.00 28.08           N  
ATOM   3123  CA  ASP A 405     -22.125  10.188 -75.399  1.00 30.69           C  
ATOM   3124  C   ASP A 405     -22.203  10.412 -73.888  1.00 37.04           C  
ATOM   3125  O   ASP A 405     -23.054   9.835 -73.206  1.00 41.08           O  
ATOM   3126  CB  ASP A 405     -21.646   8.773 -75.717  1.00 30.55           C  
ATOM   3127  CG  ASP A 405     -21.899   8.393 -77.159  1.00 33.62           C  
ATOM   3128  OD1 ASP A 405     -22.835   8.962 -77.756  1.00 40.78           O  
ATOM   3129  OD2 ASP A 405     -21.171   7.532 -77.697  1.00 39.77           O  
ATOM   3130  N   ALA A 406     -21.315  11.252 -73.366  1.00 30.84           N  
ATOM   3131  CA  ALA A 406     -21.375  11.624 -71.962  1.00 29.79           C  
ATOM   3132  C   ALA A 406     -22.757  12.182 -71.634  1.00 37.02           C  
ATOM   3133  O   ALA A 406     -23.243  12.040 -70.511  1.00 32.74           O  
ATOM   3134  CB  ALA A 406     -20.297  12.639 -71.633  1.00 30.34           C  
ATOM   3135  N   ALA A 407     -23.391  12.804 -72.627  1.00 46.79           N  
ATOM   3136  CA  ALA A 407     -24.707  13.412 -72.436  1.00 34.53           C  
ATOM   3137  C   ALA A 407     -25.785  12.394 -72.058  1.00 34.13           C  
ATOM   3138  O   ALA A 407     -26.864  12.770 -71.603  1.00 36.15           O  
ATOM   3139  CB  ALA A 407     -25.119  14.191 -73.676  1.00 26.59           C  
ATOM   3140  N   GLN A 408     -25.494  11.109 -72.250  1.00 33.45           N  
ATOM   3141  CA  GLN A 408     -26.420  10.049 -71.857  1.00 38.41           C  
ATOM   3142  C   GLN A 408     -26.323   9.808 -70.352  1.00 45.93           C  
ATOM   3143  O   GLN A 408     -27.287   9.390 -69.708  1.00 45.47           O  
ATOM   3144  CB  GLN A 408     -26.113   8.755 -72.616  1.00 38.54           C  
ATOM   3145  CG  GLN A 408     -26.182   8.890 -74.130  1.00 38.52           C  
ATOM   3146  CD  GLN A 408     -25.504   7.743 -74.860  1.00 34.85           C  
ATOM   3147  OE1 GLN A 408     -25.237   6.690 -74.282  1.00 41.30           O  
ATOM   3148  NE2 GLN A 408     -25.216   7.949 -76.138  1.00 35.56           N  
ATOM   3149  N   GLY A 409     -25.136  10.063 -69.811  1.00 34.29           N  
ATOM   3150  CA  GLY A 409     -24.872   9.973 -68.387  1.00 31.43           C  
ATOM   3151  C   GLY A 409     -24.331   8.612 -67.997  1.00 39.42           C  
ATOM   3152  O   GLY A 409     -24.754   7.593 -68.539  1.00 38.68           O  
ATOM   3153  N   SER A 410     -23.400   8.595 -67.046  1.00 37.36           N  
ATOM   3154  CA  SER A 410     -22.861   7.343 -66.528  1.00 36.26           C  
ATOM   3155  C   SER A 410     -22.754   7.411 -65.010  1.00 32.19           C  
ATOM   3156  O   SER A 410     -21.955   8.175 -64.472  1.00 29.35           O  
ATOM   3157  CB  SER A 410     -21.492   7.059 -67.152  1.00 40.92           C  
ATOM   3158  OG  SER A 410     -21.015   5.773 -66.800  1.00 39.24           O  
ATOM   3159  N   GLY A 411     -23.553   6.601 -64.323  1.00 30.30           N  
ATOM   3160  CA  GLY A 411     -23.597   6.630 -62.873  1.00 30.54           C  
ATOM   3161  C   GLY A 411     -22.383   6.047 -62.183  1.00 34.14           C  
ATOM   3162  O   GLY A 411     -22.043   4.883 -62.387  1.00 35.06           O  
ATOM   3163  N   HIS A 412     -21.750   6.844 -61.330  1.00 30.36           N  
ATOM   3164  CA  HIS A 412     -20.628   6.372 -60.531  1.00 23.27           C  
ATOM   3165  C   HIS A 412     -20.667   7.030 -59.156  1.00 27.64           C  
ATOM   3166  O   HIS A 412     -20.843   8.241 -59.058  1.00 28.99           O  
ATOM   3167  CB  HIS A 412     -19.310   6.655 -61.249  1.00 25.62           C  
ATOM   3168  CG  HIS A 412     -19.193   5.974 -62.579  1.00 32.15           C  
ATOM   3169  ND1 HIS A 412     -18.907   4.630 -62.705  1.00 27.58           N  
ATOM   3170  CD2 HIS A 412     -19.328   6.451 -63.839  1.00 30.11           C  
ATOM   3171  CE1 HIS A 412     -18.871   4.311 -63.987  1.00 36.62           C  
ATOM   3172  NE2 HIS A 412     -19.122   5.396 -64.697  1.00 30.39           N  
ATOM   3173  N   THR A 413     -20.472   6.238 -58.103  1.00 26.28           N  
ATOM   3174  CA  THR A 413     -20.766   6.679 -56.738  1.00 26.28           C  
ATOM   3175  C   THR A 413     -20.220   8.066 -56.398  1.00 31.32           C  
ATOM   3176  O   THR A 413     -20.968   8.944 -55.953  1.00 29.34           O  
ATOM   3177  CB  THR A 413     -20.213   5.681 -55.696  1.00 30.49           C  
ATOM   3178  OG1 THR A 413     -20.980   4.472 -55.721  1.00 33.48           O  
ATOM   3179  CG2 THR A 413     -20.277   6.277 -54.300  1.00 39.18           C  
ATOM   3180  N   LYS A 414     -18.927   8.273 -56.629  1.00 32.15           N  
ATOM   3181  CA  LYS A 414     -18.278   9.516 -56.219  1.00 32.55           C  
ATOM   3182  C   LYS A 414     -18.800  10.731 -56.978  1.00 27.51           C  
ATOM   3183  O   LYS A 414     -18.490  11.870 -56.627  1.00 29.63           O  
ATOM   3184  CB  LYS A 414     -16.752   9.418 -56.329  1.00 33.80           C  
ATOM   3185  CG  LYS A 414     -16.123   8.430 -55.357  1.00 29.23           C  
ATOM   3186  CD  LYS A 414     -14.765   8.915 -54.872  1.00 33.73           C  
ATOM   3187  CE  LYS A 414     -14.047   7.855 -54.045  1.00 24.43           C  
ATOM   3188  NZ  LYS A 414     -14.869   7.363 -52.913  1.00 37.43           N  
ATOM   3189  N   ALA A 415     -19.597  10.487 -58.014  1.00 30.51           N  
ATOM   3190  CA  ALA A 415     -20.289  11.573 -58.701  1.00 31.76           C  
ATOM   3191  C   ALA A 415     -21.043  12.413 -57.684  1.00 29.45           C  
ATOM   3192  O   ALA A 415     -21.162  13.624 -57.836  1.00 32.67           O  
ATOM   3193  CB  ALA A 415     -21.247  11.032 -59.744  1.00 20.99           C  
ATOM   3194  N   VAL A 416     -21.549  11.765 -56.641  1.00 28.77           N  
ATOM   3195  CA  VAL A 416     -22.296  12.483 -55.620  1.00 32.28           C  
ATOM   3196  C   VAL A 416     -21.526  13.698 -55.096  1.00 34.63           C  
ATOM   3197  O   VAL A 416     -22.117  14.739 -54.815  1.00 42.99           O  
ATOM   3198  CB  VAL A 416     -22.710  11.557 -54.458  1.00 30.19           C  
ATOM   3199  CG1 VAL A 416     -23.058  12.366 -53.228  1.00 24.21           C  
ATOM   3200  CG2 VAL A 416     -23.885  10.689 -54.877  1.00 32.37           C  
ATOM   3201  N   LEU A 417     -20.207  13.573 -54.988  1.00 33.03           N  
ATOM   3202  CA  LEU A 417     -19.388  14.656 -54.441  1.00 31.35           C  
ATOM   3203  C   LEU A 417     -19.406  15.934 -55.282  1.00 33.02           C  
ATOM   3204  O   LEU A 417     -19.051  17.002 -54.790  1.00 32.25           O  
ATOM   3205  CB  LEU A 417     -17.948  14.190 -54.216  1.00 28.40           C  
ATOM   3206  CG  LEU A 417     -17.778  13.228 -53.037  1.00 37.72           C  
ATOM   3207  CD1 LEU A 417     -16.364  12.658 -52.978  1.00 28.75           C  
ATOM   3208  CD2 LEU A 417     -18.143  13.924 -51.729  1.00 34.94           C  
ATOM   3209  N   ASN A 418     -19.823  15.826 -56.540  1.00 32.35           N  
ATOM   3210  CA  ASN A 418     -19.885  16.985 -57.430  1.00 31.70           C  
ATOM   3211  C   ASN A 418     -21.080  17.892 -57.131  1.00 34.79           C  
ATOM   3212  O   ASN A 418     -21.133  19.032 -57.589  1.00 31.12           O  
ATOM   3213  CB  ASN A 418     -19.902  16.549 -58.901  1.00 28.14           C  
ATOM   3214  CG  ASN A 418     -19.830  17.726 -59.865  1.00 28.96           C  
ATOM   3215  OD1 ASN A 418     -19.298  18.780 -59.533  1.00 36.27           O  
ATOM   3216  ND2 ASN A 418     -20.367  17.547 -61.064  1.00 26.53           N  
ATOM   3217  N   TYR A 419     -22.040  17.384 -56.365  1.00 32.27           N  
ATOM   3218  CA  TYR A 419     -23.177  18.198 -55.949  1.00 36.72           C  
ATOM   3219  C   TYR A 419     -22.766  19.320 -54.992  1.00 40.67           C  
ATOM   3220  O   TYR A 419     -21.977  19.107 -54.069  1.00 34.89           O  
ATOM   3221  CB  TYR A 419     -24.247  17.335 -55.286  1.00 36.30           C  
ATOM   3222  CG  TYR A 419     -25.103  16.556 -56.250  1.00 36.98           C  
ATOM   3223  CD1 TYR A 419     -25.856  17.205 -57.219  1.00 32.13           C  
ATOM   3224  CD2 TYR A 419     -25.184  15.172 -56.174  1.00 36.89           C  
ATOM   3225  CE1 TYR A 419     -26.650  16.495 -58.096  1.00 34.82           C  
ATOM   3226  CE2 TYR A 419     -25.975  14.457 -57.046  1.00 34.69           C  
ATOM   3227  CZ  TYR A 419     -26.703  15.123 -58.004  1.00 35.96           C  
ATOM   3228  OH  TYR A 419     -27.490  14.410 -58.872  1.00 50.68           O  
ATOM   3229  N   LYS A 420     -23.310  20.513 -55.215  1.00 34.80           N  
ATOM   3230  CA  LYS A 420     -23.070  21.642 -54.324  1.00 42.47           C  
ATOM   3231  C   LYS A 420     -23.648  21.379 -52.936  1.00 37.69           C  
ATOM   3232  O   LYS A 420     -24.695  20.746 -52.801  1.00 39.85           O  
ATOM   3233  CB  LYS A 420     -23.685  22.918 -54.897  1.00 44.40           C  
ATOM   3234  CG  LYS A 420     -22.958  23.502 -56.090  1.00 40.60           C  
ATOM   3235  CD  LYS A 420     -23.671  24.755 -56.587  1.00 47.33           C  
ATOM   3236  CE  LYS A 420     -22.887  25.458 -57.690  1.00 53.74           C  
ATOM   3237  NZ  LYS A 420     -23.594  26.667 -58.204  1.00 52.55           N  
ATOM   3238  N   THR A 421     -22.946  21.844 -51.908  1.00 31.60           N  
ATOM   3239  CA  THR A 421     -23.456  21.784 -50.541  1.00 38.28           C  
ATOM   3240  C   THR A 421     -24.070  23.103 -50.063  1.00 44.30           C  
ATOM   3241  O   THR A 421     -24.522  23.200 -48.921  1.00 45.16           O  
ATOM   3242  CB  THR A 421     -22.373  21.324 -49.533  1.00 38.21           C  
ATOM   3243  OG1 THR A 421     -21.152  22.037 -49.765  1.00 33.52           O  
ATOM   3244  CG2 THR A 421     -22.116  19.834 -49.672  1.00 42.27           C  
ATOM   3245  N   LYS A 422     -24.086  24.116 -50.928  1.00 47.05           N  
ATOM   3246  CA  LYS A 422     -24.499  25.455 -50.499  1.00 52.50           C  
ATOM   3247  C   LYS A 422     -26.011  25.627 -50.336  1.00 53.67           C  
ATOM   3248  O   LYS A 422     -26.805  25.013 -51.049  1.00 51.53           O  
ATOM   3249  CB  LYS A 422     -23.886  26.556 -51.379  1.00 50.61           C  
ATOM   3250  CG  LYS A 422     -24.181  26.468 -52.866  1.00 51.46           C  
ATOM   3251  CD  LYS A 422     -23.308  27.465 -53.637  1.00 68.81           C  
ATOM   3252  CE  LYS A 422     -23.748  27.613 -55.090  1.00 72.80           C  
ATOM   3253  NZ  LYS A 422     -22.703  28.253 -55.949  1.00 65.18           N  
ATOM   3254  N   THR A 423     -26.386  26.478 -49.385  1.00 47.56           N  
ATOM   3255  CA  THR A 423     -27.768  26.597 -48.931  1.00 47.83           C  
ATOM   3256  C   THR A 423     -28.716  27.312 -49.895  1.00 50.01           C  
ATOM   3257  O   THR A 423     -29.935  27.203 -49.752  1.00 53.17           O  
ATOM   3258  CB  THR A 423     -27.840  27.286 -47.547  1.00 52.13           C  
ATOM   3259  OG1 THR A 423     -26.729  28.181 -47.399  1.00 45.35           O  
ATOM   3260  CG2 THR A 423     -27.801  26.252 -46.425  1.00 37.98           C  
ATOM   3261  N   GLU A 424     -28.173  28.041 -50.866  1.00 46.02           N  
ATOM   3262  CA  GLU A 424     -29.023  28.771 -51.808  1.00 51.22           C  
ATOM   3263  C   GLU A 424     -29.814  27.811 -52.691  1.00 55.42           C  
ATOM   3264  O   GLU A 424     -30.967  28.081 -53.039  1.00 56.72           O  
ATOM   3265  CB  GLU A 424     -28.211  29.736 -52.675  1.00 44.06           C  
ATOM   3266  CG  GLU A 424     -27.218  30.582 -51.911  1.00 55.08           C  
ATOM   3267  CD  GLU A 424     -25.928  29.841 -51.659  1.00 65.04           C  
ATOM   3268  OE1 GLU A 424     -25.669  28.868 -52.395  1.00 64.14           O  
ATOM   3269  OE2 GLU A 424     -25.179  30.221 -50.733  1.00 68.81           O  
ATOM   3270  N   VAL A 425     -29.186  26.699 -53.065  1.00 48.51           N  
ATOM   3271  CA  VAL A 425     -29.867  25.659 -53.830  1.00 52.20           C  
ATOM   3272  C   VAL A 425     -30.376  24.554 -52.913  1.00 45.90           C  
ATOM   3273  O   VAL A 425     -30.939  23.562 -53.375  1.00 46.59           O  
ATOM   3274  CB  VAL A 425     -28.974  25.067 -54.942  1.00 40.39           C  
ATOM   3275  CG1 VAL A 425     -28.711  26.108 -56.014  1.00 35.81           C  
ATOM   3276  CG2 VAL A 425     -27.670  24.543 -54.363  1.00 41.66           C  
ATOM   3277  N   GLY A 426     -30.167  24.737 -51.612  1.00 42.49           N  
ATOM   3278  CA  GLY A 426     -30.653  23.802 -50.611  1.00 56.58           C  
ATOM   3279  C   GLY A 426     -29.867  22.506 -50.500  1.00 59.40           C  
ATOM   3280  O   GLY A 426     -30.459  21.428 -50.421  1.00 57.72           O  
ATOM   3281  N   ASN A 427     -28.539  22.619 -50.497  1.00 50.48           N  
ATOM   3282  CA  ASN A 427     -27.631  21.479 -50.320  1.00 43.77           C  
ATOM   3283  C   ASN A 427     -28.086  20.175 -50.980  1.00 51.28           C  
ATOM   3284  O   ASN A 427     -28.426  19.209 -50.288  1.00 45.36           O  
ATOM   3285  CB  ASN A 427     -27.316  21.246 -48.837  1.00 44.23           C  
ATOM   3286  CG  ASN A 427     -26.049  20.427 -48.628  1.00 44.28           C  
ATOM   3287  OD1 ASN A 427     -25.846  19.395 -49.265  1.00 49.97           O  
ATOM   3288  ND2 ASN A 427     -25.185  20.895 -47.736  1.00 51.38           N  
ATOM   3289  N   PRO A 428     -28.095  20.148 -52.322  1.00 41.65           N  
ATOM   3290  CA  PRO A 428     -28.429  18.928 -53.062  1.00 39.49           C  
ATOM   3291  C   PRO A 428     -27.589  17.739 -52.591  1.00 45.82           C  
ATOM   3292  O   PRO A 428     -28.131  16.650 -52.401  1.00 42.61           O  
ATOM   3293  CB  PRO A 428     -28.076  19.290 -54.504  1.00 35.41           C  
ATOM   3294  CG  PRO A 428     -28.208  20.771 -54.562  1.00 41.37           C  
ATOM   3295  CD  PRO A 428     -27.782  21.275 -53.217  1.00 33.91           C  
ATOM   3296  N   CYS A 429     -26.290  17.952 -52.392  1.00 35.57           N  
ATOM   3297  CA  CYS A 429     -25.398  16.887 -51.945  1.00 34.29           C  
ATOM   3298  C   CYS A 429     -26.001  16.110 -50.778  1.00 38.99           C  
ATOM   3299  O   CYS A 429     -26.265  14.912 -50.885  1.00 37.69           O  
ATOM   3300  CB  CYS A 429     -24.036  17.456 -51.543  1.00 44.26           C  
ATOM   3301  SG  CYS A 429     -22.734  16.210 -51.311  1.00 32.98           S  
ATOM   3302  N   ALA A 430     -26.208  16.800 -49.662  1.00 41.47           N  
ATOM   3303  CA  ALA A 430     -26.768  16.187 -48.461  1.00 39.64           C  
ATOM   3304  C   ALA A 430     -28.131  15.537 -48.702  1.00 39.76           C  
ATOM   3305  O   ALA A 430     -28.444  14.497 -48.119  1.00 39.35           O  
ATOM   3306  CB  ALA A 430     -26.858  17.211 -47.339  1.00 49.52           C  
ATOM   3307  N   CYS A 431     -28.945  16.155 -49.550  1.00 38.32           N  
ATOM   3308  CA  CYS A 431     -30.256  15.604 -49.871  1.00 35.54           C  
ATOM   3309  C   CYS A 431     -30.130  14.231 -50.531  1.00 39.55           C  
ATOM   3310  O   CYS A 431     -30.785  13.273 -50.119  1.00 44.03           O  
ATOM   3311  CB  CYS A 431     -31.031  16.562 -50.776  1.00 46.56           C  
ATOM   3312  SG  CYS A 431     -31.362  18.182 -50.037  1.00 65.14           S  
ATOM   3313  N   ILE A 432     -29.281  14.140 -51.550  1.00 37.45           N  
ATOM   3314  CA  ILE A 432     -29.059  12.878 -52.252  1.00 39.46           C  
ATOM   3315  C   ILE A 432     -28.405  11.837 -51.354  1.00 40.17           C  
ATOM   3316  O   ILE A 432     -28.848  10.692 -51.295  1.00 40.87           O  
ATOM   3317  CB  ILE A 432     -28.218  13.065 -53.531  1.00 34.73           C  
ATOM   3318  CG1 ILE A 432     -29.127  13.453 -54.693  1.00 33.59           C  
ATOM   3319  CG2 ILE A 432     -27.473  11.779 -53.879  1.00 30.25           C  
ATOM   3320  CD1 ILE A 432     -30.228  12.436 -54.949  1.00 40.12           C  
ATOM   3321  N   ILE A 433     -27.347  12.233 -50.660  1.00 33.03           N  
ATOM   3322  CA  ILE A 433     -26.714  11.351 -49.695  1.00 34.55           C  
ATOM   3323  C   ILE A 433     -27.779  10.759 -48.775  1.00 42.30           C  
ATOM   3324  O   ILE A 433     -27.800   9.554 -48.516  1.00 42.64           O  
ATOM   3325  CB  ILE A 433     -25.659  12.112 -48.870  1.00 36.58           C  
ATOM   3326  CG1 ILE A 433     -24.392  12.310 -49.705  1.00 29.05           C  
ATOM   3327  CG2 ILE A 433     -25.355  11.381 -47.564  1.00 30.11           C  
ATOM   3328  CD1 ILE A 433     -23.426  13.324 -49.137  1.00 27.42           C  
ATOM   3329  N   SER A 434     -28.685  11.613 -48.308  1.00 42.21           N  
ATOM   3330  CA  SER A 434     -29.723  11.186 -47.381  1.00 43.63           C  
ATOM   3331  C   SER A 434     -30.705  10.209 -48.021  1.00 38.82           C  
ATOM   3332  O   SER A 434     -31.032   9.181 -47.432  1.00 44.47           O  
ATOM   3333  CB  SER A 434     -30.467  12.392 -46.806  1.00 50.60           C  
ATOM   3334  OG  SER A 434     -31.332  11.995 -45.754  1.00 53.20           O  
ATOM   3335  N   SER A 435     -31.178  10.528 -49.220  1.00 36.38           N  
ATOM   3336  CA  SER A 435     -32.077   9.622 -49.927  1.00 33.27           C  
ATOM   3337  C   SER A 435     -31.428   8.255 -50.118  1.00 41.07           C  
ATOM   3338  O   SER A 435     -32.055   7.224 -49.878  1.00 44.56           O  
ATOM   3339  CB  SER A 435     -32.492  10.207 -51.273  1.00 35.69           C  
ATOM   3340  OG  SER A 435     -33.211  11.414 -51.095  1.00 45.97           O  
ATOM   3341  N   LEU A 436     -30.171   8.251 -50.547  1.00 40.76           N  
ATOM   3342  CA  LEU A 436     -29.415   7.013 -50.672  1.00 42.47           C  
ATOM   3343  C   LEU A 436     -29.425   6.268 -49.346  1.00 34.89           C  
ATOM   3344  O   LEU A 436     -29.659   5.062 -49.302  1.00 31.06           O  
ATOM   3345  CB  LEU A 436     -27.970   7.291 -51.102  1.00 38.97           C  
ATOM   3346  CG  LEU A 436     -27.731   7.771 -52.537  1.00 43.18           C  
ATOM   3347  CD1 LEU A 436     -26.259   8.107 -52.760  1.00 34.28           C  
ATOM   3348  CD2 LEU A 436     -28.211   6.732 -53.544  1.00 35.71           C  
ATOM   3349  N   PHE A 437     -29.181   6.998 -48.262  1.00 40.62           N  
ATOM   3350  CA  PHE A 437     -29.111   6.392 -46.935  1.00 46.43           C  
ATOM   3351  C   PHE A 437     -30.422   5.718 -46.510  1.00 45.83           C  
ATOM   3352  O   PHE A 437     -30.422   4.577 -46.037  1.00 40.19           O  
ATOM   3353  CB  PHE A 437     -28.680   7.421 -45.891  1.00 38.83           C  
ATOM   3354  CG  PHE A 437     -28.504   6.841 -44.528  1.00 44.30           C  
ATOM   3355  CD1 PHE A 437     -27.400   6.057 -44.238  1.00 38.95           C  
ATOM   3356  CD2 PHE A 437     -29.450   7.056 -43.541  1.00 51.60           C  
ATOM   3357  CE1 PHE A 437     -27.237   5.503 -42.986  1.00 45.80           C  
ATOM   3358  CE2 PHE A 437     -29.293   6.508 -42.282  1.00 53.93           C  
ATOM   3359  CZ  PHE A 437     -28.184   5.729 -42.004  1.00 52.99           C  
ATOM   3360  N   GLU A 438     -31.532   6.431 -46.672  1.00 41.82           N  
ATOM   3361  CA  GLU A 438     -32.848   5.860 -46.429  1.00 38.70           C  
ATOM   3362  C   GLU A 438     -33.033   4.604 -47.266  1.00 37.16           C  
ATOM   3363  O   GLU A 438     -33.332   3.528 -46.744  1.00 45.43           O  
ATOM   3364  CB  GLU A 438     -33.942   6.867 -46.781  1.00 51.50           C  
ATOM   3365  CG  GLU A 438     -34.367   7.773 -45.636  1.00 63.42           C  
ATOM   3366  CD  GLU A 438     -35.578   8.618 -45.988  1.00 71.18           C  
ATOM   3367  OE1 GLU A 438     -35.747   8.951 -47.183  1.00 61.60           O  
ATOM   3368  OE2 GLU A 438     -36.364   8.942 -45.071  1.00 72.73           O  
ATOM   3369  N   ILE A 439     -32.842   4.753 -48.571  1.00 37.99           N  
ATOM   3370  CA  ILE A 439     -32.975   3.644 -49.507  1.00 44.71           C  
ATOM   3371  C   ILE A 439     -32.218   2.405 -49.030  1.00 42.76           C  
ATOM   3372  O   ILE A 439     -32.730   1.289 -49.100  1.00 46.56           O  
ATOM   3373  CB  ILE A 439     -32.491   4.047 -50.919  1.00 39.69           C  
ATOM   3374  CG1 ILE A 439     -33.481   5.021 -51.561  1.00 40.97           C  
ATOM   3375  CG2 ILE A 439     -32.318   2.824 -51.797  1.00 37.50           C  
ATOM   3376  CD1 ILE A 439     -33.108   5.444 -52.964  1.00 48.50           C  
ATOM   3377  N   GLN A 440     -31.002   2.604 -48.535  1.00 45.18           N  
ATOM   3378  CA  GLN A 440     -30.207   1.488 -48.043  1.00 43.45           C  
ATOM   3379  C   GLN A 440     -30.817   0.903 -46.776  1.00 53.78           C  
ATOM   3380  O   GLN A 440     -30.934  -0.317 -46.646  1.00 56.74           O  
ATOM   3381  CB  GLN A 440     -28.762   1.912 -47.784  1.00 44.25           C  
ATOM   3382  CG  GLN A 440     -27.850   0.749 -47.431  1.00 57.48           C  
ATOM   3383  CD  GLN A 440     -26.752   0.535 -48.452  1.00 59.03           C  
ATOM   3384  OE1 GLN A 440     -25.905   1.405 -48.660  1.00 57.89           O  
ATOM   3385  NE2 GLN A 440     -26.759  -0.629 -49.097  1.00 56.74           N  
ATOM   3386  N   LYS A 441     -31.198   1.774 -45.844  1.00 56.66           N  
ATOM   3387  CA  LYS A 441     -31.845   1.336 -44.608  1.00 57.58           C  
ATOM   3388  C   LYS A 441     -32.994   0.391 -44.913  1.00 52.50           C  
ATOM   3389  O   LYS A 441     -33.137  -0.652 -44.277  1.00 46.06           O  
ATOM   3390  CB  LYS A 441     -32.367   2.533 -43.808  1.00 59.91           C  
ATOM   3391  CG  LYS A 441     -31.326   3.188 -42.916  1.00 67.84           C  
ATOM   3392  CD  LYS A 441     -31.838   4.491 -42.320  1.00 61.46           C  
ATOM   3393  CE  LYS A 441     -32.993   4.265 -41.365  1.00 55.17           C  
ATOM   3394  NZ  LYS A 441     -33.526   5.559 -40.863  1.00 58.01           N  
ATOM   3395  N   ALA A 442     -33.801   0.770 -45.899  1.00 53.60           N  
ATOM   3396  CA  ALA A 442     -34.976   0.000 -46.294  1.00 50.14           C  
ATOM   3397  C   ALA A 442     -34.680  -1.473 -46.578  1.00 53.01           C  
ATOM   3398  O   ALA A 442     -35.361  -2.358 -46.059  1.00 63.87           O  
ATOM   3399  CB  ALA A 442     -35.649   0.647 -47.497  1.00 40.18           C  
ATOM   3400  N   GLY A 443     -33.683  -1.737 -47.416  1.00 50.98           N  
ATOM   3401  CA  GLY A 443     -33.393  -3.101 -47.824  1.00 56.49           C  
ATOM   3402  C   GLY A 443     -32.265  -3.807 -47.094  1.00 59.44           C  
ATOM   3403  O   GLY A 443     -32.184  -5.035 -47.110  1.00 56.72           O  
ATOM   3404  N   TYR A 444     -31.397  -3.040 -46.442  1.00 63.10           N  
ATOM   3405  CA  TYR A 444     -30.241  -3.623 -45.770  1.00 52.87           C  
ATOM   3406  C   TYR A 444     -30.209  -3.280 -44.288  1.00 53.28           C  
ATOM   3407  O   TYR A 444     -30.821  -2.307 -43.849  1.00 51.35           O  
ATOM   3408  CB  TYR A 444     -28.939  -3.174 -46.437  1.00 54.42           C  
ATOM   3409  CG  TYR A 444     -28.794  -3.630 -47.869  1.00 58.19           C  
ATOM   3410  CD1 TYR A 444     -28.263  -4.876 -48.173  1.00 57.06           C  
ATOM   3411  CD2 TYR A 444     -29.186  -2.813 -48.918  1.00 52.14           C  
ATOM   3412  CE1 TYR A 444     -28.131  -5.295 -49.484  1.00 55.49           C  
ATOM   3413  CE2 TYR A 444     -29.058  -3.220 -50.228  1.00 47.86           C  
ATOM   3414  CZ  TYR A 444     -28.531  -4.460 -50.507  1.00 50.86           C  
ATOM   3415  OH  TYR A 444     -28.405  -4.862 -51.817  1.00 47.28           O  
ATOM   3416  N   ASP A 445     -29.480  -4.087 -43.525  1.00 54.54           N  
ATOM   3417  CA  ASP A 445     -29.306  -3.841 -42.105  1.00 57.11           C  
ATOM   3418  C   ASP A 445     -28.041  -3.018 -41.906  1.00 64.89           C  
ATOM   3419  O   ASP A 445     -26.928  -3.505 -42.101  1.00 68.95           O  
ATOM   3420  CB  ASP A 445     -29.208  -5.167 -41.351  1.00 67.37           C  
ATOM   3421  CG  ASP A 445     -29.070  -4.980 -39.854  1.00 71.24           C  
ATOM   3422  OD1 ASP A 445     -29.384  -3.878 -39.355  1.00 67.58           O  
ATOM   3423  OD2 ASP A 445     -28.656  -5.942 -39.175  1.00 74.18           O  
ATOM   3424  N   ILE A 446     -28.232  -1.767 -41.502  1.00 70.10           N  
ATOM   3425  CA  ILE A 446     -27.148  -0.798 -41.399  1.00 65.03           C  
ATOM   3426  C   ILE A 446     -25.992  -1.278 -40.535  1.00 68.31           C  
ATOM   3427  O   ILE A 446     -24.913  -1.584 -41.040  1.00 67.24           O  
ATOM   3428  CB  ILE A 446     -27.656   0.535 -40.823  1.00 68.91           C  
ATOM   3429  CG1 ILE A 446     -28.675   1.174 -41.772  1.00 68.01           C  
ATOM   3430  CG2 ILE A 446     -26.495   1.474 -40.559  1.00 64.94           C  
ATOM   3431  CD1 ILE A 446     -28.138   1.436 -43.160  1.00 55.24           C  
ATOM   3432  N   GLU A 447     -26.243  -1.376 -39.235  1.00 75.15           N  
ATOM   3433  CA  GLU A 447     -25.198  -1.602 -38.244  1.00 70.81           C  
ATOM   3434  C   GLU A 447     -24.320  -2.797 -38.591  1.00 68.31           C  
ATOM   3435  O   GLU A 447     -23.176  -2.890 -38.146  1.00 82.40           O  
ATOM   3436  CB  GLU A 447     -25.829  -1.813 -36.863  1.00 72.32           C  
ATOM   3437  CG  GLU A 447     -26.195  -0.530 -36.121  1.00 83.22           C  
ATOM   3438  CD  GLU A 447     -27.463   0.124 -36.642  1.00 92.81           C  
ATOM   3439  OE1 GLU A 447     -28.032  -0.378 -37.634  1.00 88.63           O  
ATOM   3440  OE2 GLU A 447     -27.894   1.140 -36.053  1.00 93.81           O  
ATOM   3441  N   SER A 448     -24.863  -3.706 -39.394  1.00 59.35           N  
ATOM   3442  CA  SER A 448     -24.216  -4.986 -39.652  1.00 67.40           C  
ATOM   3443  C   SER A 448     -23.365  -4.994 -40.914  1.00 70.23           C  
ATOM   3444  O   SER A 448     -22.764  -6.018 -41.251  1.00 65.09           O  
ATOM   3445  CB  SER A 448     -25.268  -6.090 -39.744  1.00 87.40           C  
ATOM   3446  OG  SER A 448     -26.297  -5.900 -38.787  1.00 85.35           O  
ATOM   3447  N   MET A 449     -23.326  -3.864 -41.616  1.00 66.96           N  
ATOM   3448  CA  MET A 449     -22.542  -3.758 -42.844  1.00 68.30           C  
ATOM   3449  C   MET A 449     -21.092  -3.349 -42.590  1.00 58.54           C  
ATOM   3450  O   MET A 449     -20.819  -2.442 -41.804  1.00 48.92           O  
ATOM   3451  CB  MET A 449     -23.200  -2.779 -43.821  1.00 64.87           C  
ATOM   3452  CG  MET A 449     -24.306  -3.392 -44.659  1.00 61.32           C  
ATOM   3453  SD  MET A 449     -25.035  -2.211 -45.805  1.00 63.24           S  
ATOM   3454  CE  MET A 449     -26.045  -1.239 -44.688  1.00 54.80           C  
ATOM   3455  N   ASP A 450     -20.166  -4.028 -43.260  1.00 57.65           N  
ATOM   3456  CA  ASP A 450     -18.753  -3.686 -43.173  1.00 57.79           C  
ATOM   3457  C   ASP A 450     -18.564  -2.212 -43.485  1.00 57.95           C  
ATOM   3458  O   ASP A 450     -17.883  -1.491 -42.760  1.00 62.72           O  
ATOM   3459  CB  ASP A 450     -17.941  -4.529 -44.156  1.00 66.75           C  
ATOM   3460  CG  ASP A 450     -16.927  -5.412 -43.463  1.00 71.87           C  
ATOM   3461  OD1 ASP A 450     -17.107  -5.670 -42.255  1.00 65.56           O  
ATOM   3462  OD2 ASP A 450     -15.956  -5.849 -44.121  1.00 70.14           O  
ATOM   3463  N   ILE A 451     -19.185  -1.778 -44.576  1.00 64.08           N  
ATOM   3464  CA  ILE A 451     -19.136  -0.391 -45.013  1.00 56.96           C  
ATOM   3465  C   ILE A 451     -20.538   0.062 -45.385  1.00 51.11           C  
ATOM   3466  O   ILE A 451     -21.378  -0.754 -45.764  1.00 57.53           O  
ATOM   3467  CB  ILE A 451     -18.217  -0.235 -46.245  1.00 59.20           C  
ATOM   3468  CG1 ILE A 451     -16.748  -0.348 -45.831  1.00 58.53           C  
ATOM   3469  CG2 ILE A 451     -18.474   1.089 -46.951  1.00 48.30           C  
ATOM   3470  CD1 ILE A 451     -15.880  -1.054 -46.854  1.00 60.01           C  
ATOM   3471  N   VAL A 452     -20.797   1.359 -45.260  1.00 50.88           N  
ATOM   3472  CA  VAL A 452     -22.010   1.942 -45.818  1.00 47.83           C  
ATOM   3473  C   VAL A 452     -21.622   3.093 -46.745  1.00 39.74           C  
ATOM   3474  O   VAL A 452     -21.151   4.133 -46.291  1.00 45.19           O  
ATOM   3475  CB  VAL A 452     -22.948   2.444 -44.714  1.00 47.66           C  
ATOM   3476  CG1 VAL A 452     -24.337   2.711 -45.281  1.00 43.73           C  
ATOM   3477  CG2 VAL A 452     -23.016   1.425 -43.585  1.00 48.23           C  
ATOM   3478  N   ALA A 453     -21.843   2.908 -48.043  1.00 39.68           N  
ATOM   3479  CA  ALA A 453     -21.315   3.828 -49.049  1.00 36.05           C  
ATOM   3480  C   ALA A 453     -21.821   5.253 -48.886  1.00 33.71           C  
ATOM   3481  O   ALA A 453     -21.060   6.206 -49.052  1.00 35.24           O  
ATOM   3482  CB  ALA A 453     -21.603   3.315 -50.453  1.00 31.78           C  
ATOM   3483  N   SER A 454     -23.105   5.397 -48.571  1.00 33.72           N  
ATOM   3484  CA  SER A 454     -23.700   6.717 -48.373  1.00 35.94           C  
ATOM   3485  C   SER A 454     -23.058   7.415 -47.182  1.00 35.60           C  
ATOM   3486  O   SER A 454     -22.851   8.631 -47.191  1.00 29.94           O  
ATOM   3487  CB  SER A 454     -25.212   6.601 -48.171  1.00 43.14           C  
ATOM   3488  OG  SER A 454     -25.529   5.628 -47.190  1.00 48.42           O  
ATOM   3489  N   GLU A 455     -22.745   6.624 -46.161  1.00 37.44           N  
ATOM   3490  CA  GLU A 455     -22.024   7.108 -44.995  1.00 32.57           C  
ATOM   3491  C   GLU A 455     -20.630   7.608 -45.350  1.00 30.97           C  
ATOM   3492  O   GLU A 455     -20.181   8.609 -44.806  1.00 30.22           O  
ATOM   3493  CB  GLU A 455     -21.919   6.014 -43.942  1.00 31.81           C  
ATOM   3494  CG  GLU A 455     -23.068   5.988 -42.966  1.00 34.61           C  
ATOM   3495  CD  GLU A 455     -22.890   4.919 -41.916  1.00 39.37           C  
ATOM   3496  OE1 GLU A 455     -21.801   4.310 -41.870  1.00 52.24           O  
ATOM   3497  OE2 GLU A 455     -23.837   4.682 -41.141  1.00 40.64           O  
ATOM   3498  N   HIS A 456     -19.941   6.915 -46.252  1.00 30.03           N  
ATOM   3499  CA  HIS A 456     -18.604   7.347 -46.656  1.00 37.53           C  
ATOM   3500  C   HIS A 456     -18.667   8.580 -47.558  1.00 30.23           C  
ATOM   3501  O   HIS A 456     -17.783   9.436 -47.520  1.00 33.92           O  
ATOM   3502  CB  HIS A 456     -17.812   6.208 -47.316  1.00 38.71           C  
ATOM   3503  CG  HIS A 456     -16.367   6.537 -47.553  1.00 45.79           C  
ATOM   3504  ND1 HIS A 456     -15.792   6.504 -48.805  1.00 50.35           N  
ATOM   3505  CD2 HIS A 456     -15.385   6.915 -46.700  1.00 56.24           C  
ATOM   3506  CE1 HIS A 456     -14.518   6.846 -48.714  1.00 45.75           C  
ATOM   3507  NE2 HIS A 456     -14.246   7.099 -47.446  1.00 45.05           N  
ATOM   3508  N   LEU A 457     -19.719   8.671 -48.362  1.00 28.06           N  
ATOM   3509  CA  LEU A 457     -19.978   9.882 -49.128  1.00 29.57           C  
ATOM   3510  C   LEU A 457     -20.146  11.056 -48.168  1.00 34.38           C  
ATOM   3511  O   LEU A 457     -19.524  12.110 -48.342  1.00 29.88           O  
ATOM   3512  CB  LEU A 457     -21.228   9.714 -49.995  1.00 31.42           C  
ATOM   3513  CG  LEU A 457     -21.048   8.905 -51.281  1.00 24.70           C  
ATOM   3514  CD1 LEU A 457     -22.388   8.514 -51.868  1.00 26.38           C  
ATOM   3515  CD2 LEU A 457     -20.229   9.689 -52.292  1.00 23.41           C  
ATOM   3516  N   LEU A 458     -20.980  10.857 -47.148  1.00 36.05           N  
ATOM   3517  CA  LEU A 458     -21.195  11.860 -46.105  1.00 32.64           C  
ATOM   3518  C   LEU A 458     -19.891  12.251 -45.417  1.00 36.16           C  
ATOM   3519  O   LEU A 458     -19.613  13.432 -45.231  1.00 38.87           O  
ATOM   3520  CB  LEU A 458     -22.196  11.358 -45.062  1.00 35.37           C  
ATOM   3521  CG  LEU A 458     -22.388  12.252 -43.830  1.00 31.49           C  
ATOM   3522  CD1 LEU A 458     -22.862  13.645 -44.224  1.00 24.16           C  
ATOM   3523  CD2 LEU A 458     -23.355  11.623 -42.844  1.00 29.61           C  
ATOM   3524  N   HIS A 459     -19.106  11.252 -45.028  1.00 31.70           N  
ATOM   3525  CA  HIS A 459     -17.801  11.478 -44.425  1.00 34.31           C  
ATOM   3526  C   HIS A 459     -16.985  12.406 -45.320  1.00 36.90           C  
ATOM   3527  O   HIS A 459     -16.431  13.405 -44.856  1.00 36.98           O  
ATOM   3528  CB  HIS A 459     -17.082  10.137 -44.224  1.00 47.83           C  
ATOM   3529  CG  HIS A 459     -15.746  10.248 -43.552  1.00 52.78           C  
ATOM   3530  ND1 HIS A 459     -15.288  11.415 -42.978  1.00 44.23           N  
ATOM   3531  CD2 HIS A 459     -14.768   9.329 -43.365  1.00 46.66           C  
ATOM   3532  CE1 HIS A 459     -14.087  11.211 -42.469  1.00 40.57           C  
ATOM   3533  NE2 HIS A 459     -13.748   9.955 -42.689  1.00 36.64           N  
ATOM   3534  N   GLN A 460     -16.934  12.085 -46.610  1.00 31.43           N  
ATOM   3535  CA  GLN A 460     -16.203  12.906 -47.569  1.00 26.19           C  
ATOM   3536  C   GLN A 460     -16.713  14.341 -47.607  1.00 31.96           C  
ATOM   3537  O   GLN A 460     -15.927  15.288 -47.667  1.00 26.52           O  
ATOM   3538  CB  GLN A 460     -16.234  12.267 -48.959  1.00 22.84           C  
ATOM   3539  CG  GLN A 460     -15.049  11.337 -49.199  1.00 30.67           C  
ATOM   3540  CD  GLN A 460     -15.294  10.316 -50.286  1.00 35.63           C  
ATOM   3541  OE1 GLN A 460     -14.550  10.247 -51.265  1.00 36.83           O  
ATOM   3542  NE2 GLN A 460     -16.331   9.503 -50.115  1.00 28.29           N  
ATOM   3543  N   SER A 461     -18.033  14.499 -47.558  1.00 37.97           N  
ATOM   3544  CA  SER A 461     -18.646  15.825 -47.547  1.00 30.33           C  
ATOM   3545  C   SER A 461     -18.268  16.639 -46.300  1.00 35.07           C  
ATOM   3546  O   SER A 461     -17.732  17.739 -46.410  1.00 40.65           O  
ATOM   3547  CB  SER A 461     -20.168  15.707 -47.672  1.00 28.73           C  
ATOM   3548  OG  SER A 461     -20.738  16.892 -48.200  1.00 31.13           O  
ATOM   3549  N   LEU A 462     -18.543  16.094 -45.119  1.00 28.54           N  
ATOM   3550  CA  LEU A 462     -18.294  16.801 -43.866  1.00 34.71           C  
ATOM   3551  C   LEU A 462     -16.863  17.290 -43.797  1.00 33.60           C  
ATOM   3552  O   LEU A 462     -16.571  18.337 -43.222  1.00 35.72           O  
ATOM   3553  CB  LEU A 462     -18.561  15.880 -42.676  1.00 37.81           C  
ATOM   3554  CG  LEU A 462     -19.941  15.230 -42.614  1.00 34.49           C  
ATOM   3555  CD1 LEU A 462     -19.934  14.055 -41.656  1.00 35.90           C  
ATOM   3556  CD2 LEU A 462     -20.980  16.254 -42.215  1.00 38.84           C  
ATOM   3557  N   VAL A 463     -15.967  16.508 -44.381  1.00 41.03           N  
ATOM   3558  CA  VAL A 463     -14.543  16.795 -44.320  1.00 33.11           C  
ATOM   3559  C   VAL A 463     -14.176  17.925 -45.279  1.00 35.63           C  
ATOM   3560  O   VAL A 463     -13.051  18.420 -45.267  1.00 38.93           O  
ATOM   3561  CB  VAL A 463     -13.716  15.512 -44.570  1.00 29.79           C  
ATOM   3562  CG1 VAL A 463     -12.780  15.677 -45.746  1.00 33.95           C  
ATOM   3563  CG2 VAL A 463     -12.961  15.122 -43.312  1.00 32.50           C  
ATOM   3564  N   GLY A 464     -15.150  18.351 -46.083  1.00 35.29           N  
ATOM   3565  CA  GLY A 464     -14.971  19.483 -46.975  1.00 27.28           C  
ATOM   3566  C   GLY A 464     -14.559  19.119 -48.385  1.00 38.52           C  
ATOM   3567  O   GLY A 464     -13.968  19.936 -49.094  1.00 42.21           O  
ATOM   3568  N   LYS A 465     -14.869  17.891 -48.791  1.00 38.96           N  
ATOM   3569  CA  LYS A 465     -14.436  17.368 -50.085  1.00 34.41           C  
ATOM   3570  C   LYS A 465     -15.496  17.584 -51.165  1.00 32.45           C  
ATOM   3571  O   LYS A 465     -16.573  16.993 -51.117  1.00 40.43           O  
ATOM   3572  CB  LYS A 465     -14.114  15.881 -49.945  1.00 30.04           C  
ATOM   3573  CG  LYS A 465     -13.283  15.295 -51.057  1.00 28.06           C  
ATOM   3574  CD  LYS A 465     -13.010  13.830 -50.781  1.00 23.86           C  
ATOM   3575  CE  LYS A 465     -12.173  13.205 -51.876  1.00 28.74           C  
ATOM   3576  NZ  LYS A 465     -12.216  11.719 -51.810  1.00 36.85           N  
ATOM   3577  N   ARG A 466     -15.190  18.447 -52.129  1.00 37.93           N  
ATOM   3578  CA  ARG A 466     -16.131  18.776 -53.201  1.00 32.27           C  
ATOM   3579  C   ARG A 466     -15.886  18.038 -54.520  1.00 33.20           C  
ATOM   3580  O   ARG A 466     -16.576  18.293 -55.501  1.00 42.90           O  
ATOM   3581  CB  ARG A 466     -16.139  20.282 -53.452  1.00 33.31           C  
ATOM   3582  CG  ARG A 466     -16.294  21.115 -52.193  1.00 36.20           C  
ATOM   3583  CD  ARG A 466     -17.727  21.134 -51.700  1.00 39.81           C  
ATOM   3584  NE  ARG A 466     -17.814  21.633 -50.330  1.00 53.36           N  
ATOM   3585  CZ  ARG A 466     -17.907  20.856 -49.254  1.00 52.96           C  
ATOM   3586  NH1 ARG A 466     -17.937  19.536 -49.384  1.00 42.63           N  
ATOM   3587  NH2 ARG A 466     -17.980  21.399 -48.045  1.00 48.66           N  
ATOM   3588  N   SER A 467     -14.883  17.168 -54.569  1.00 34.10           N  
ATOM   3589  CA  SER A 467     -14.583  16.455 -55.811  1.00 31.09           C  
ATOM   3590  C   SER A 467     -14.005  15.056 -55.606  1.00 32.34           C  
ATOM   3591  O   SER A 467     -13.322  14.800 -54.620  1.00 35.35           O  
ATOM   3592  CB  SER A 467     -13.637  17.278 -56.685  1.00 31.75           C  
ATOM   3593  OG  SER A 467     -13.166  16.504 -57.775  1.00 35.71           O  
ATOM   3594  N   PRO A 468     -14.270  14.146 -56.553  1.00 36.46           N  
ATOM   3595  CA  PRO A 468     -13.640  12.822 -56.510  1.00 32.02           C  
ATOM   3596  C   PRO A 468     -12.141  12.920 -56.789  1.00 30.03           C  
ATOM   3597  O   PRO A 468     -11.378  12.052 -56.379  1.00 34.58           O  
ATOM   3598  CB  PRO A 468     -14.335  12.065 -57.652  1.00 30.30           C  
ATOM   3599  CG  PRO A 468     -15.580  12.839 -57.944  1.00 24.75           C  
ATOM   3600  CD  PRO A 468     -15.250  14.260 -57.647  1.00 27.37           C  
ATOM   3601  N   PHE A 469     -11.735  13.970 -57.494  1.00 29.99           N  
ATOM   3602  CA  PHE A 469     -10.347  14.138 -57.923  1.00 28.27           C  
ATOM   3603  C   PHE A 469      -9.530  14.993 -56.962  1.00 31.99           C  
ATOM   3604  O   PHE A 469      -8.405  15.379 -57.266  1.00 34.98           O  
ATOM   3605  CB  PHE A 469     -10.283  14.685 -59.352  1.00 27.58           C  
ATOM   3606  CG  PHE A 469     -11.006  13.830 -60.342  1.00 27.40           C  
ATOM   3607  CD1 PHE A 469     -10.402  12.704 -60.873  1.00 27.99           C  
ATOM   3608  CD2 PHE A 469     -12.305  14.126 -60.710  1.00 24.77           C  
ATOM   3609  CE1 PHE A 469     -11.073  11.898 -61.769  1.00 25.92           C  
ATOM   3610  CE2 PHE A 469     -12.980  13.329 -61.605  1.00 28.29           C  
ATOM   3611  CZ  PHE A 469     -12.363  12.211 -62.136  1.00 30.35           C  
ATOM   3612  N   GLN A 470     -10.127  15.333 -55.826  1.00 29.85           N  
ATOM   3613  CA  GLN A 470      -9.410  16.008 -54.758  1.00 32.77           C  
ATOM   3614  C   GLN A 470      -8.766  14.972 -53.846  1.00 36.61           C  
ATOM   3615  O   GLN A 470      -9.332  13.904 -53.628  1.00 36.04           O  
ATOM   3616  CB  GLN A 470     -10.362  16.893 -53.951  1.00 30.38           C  
ATOM   3617  CG  GLN A 470     -10.641  18.244 -54.578  1.00 25.08           C  
ATOM   3618  CD  GLN A 470     -11.706  19.019 -53.834  1.00 32.13           C  
ATOM   3619  OE1 GLN A 470     -12.527  18.445 -53.116  1.00 35.27           O  
ATOM   3620  NE2 GLN A 470     -11.699  20.334 -53.999  1.00 33.90           N  
ATOM   3621  N   ASN A 471      -7.577  15.272 -53.330  1.00 34.91           N  
ATOM   3622  CA  ASN A 471      -6.971  14.414 -52.316  1.00 30.25           C  
ATOM   3623  C   ASN A 471      -7.303  14.915 -50.910  1.00 28.71           C  
ATOM   3624  O   ASN A 471      -6.979  16.042 -50.548  1.00 39.86           O  
ATOM   3625  CB  ASN A 471      -5.461  14.272 -52.526  1.00 29.75           C  
ATOM   3626  CG  ASN A 471      -4.829  13.294 -51.554  1.00 32.79           C  
ATOM   3627  OD1 ASN A 471      -5.060  13.366 -50.349  1.00 35.23           O  
ATOM   3628  ND2 ASN A 471      -4.032  12.369 -52.074  1.00 29.74           N  
ATOM   3629  N   ALA A 472      -7.978  14.070 -50.139  1.00 35.69           N  
ATOM   3630  CA  ALA A 472      -8.522  14.446 -48.837  1.00 31.13           C  
ATOM   3631  C   ALA A 472      -7.670  14.042 -47.627  1.00 33.45           C  
ATOM   3632  O   ALA A 472      -8.075  14.247 -46.484  1.00 37.64           O  
ATOM   3633  CB  ALA A 472      -9.934  13.895 -48.696  1.00 34.38           C  
ATOM   3634  N   TYR A 473      -6.504  13.457 -47.875  1.00 34.16           N  
ATOM   3635  CA  TYR A 473      -5.712  12.853 -46.805  1.00 25.83           C  
ATOM   3636  C   TYR A 473      -5.149  13.825 -45.759  1.00 29.02           C  
ATOM   3637  O   TYR A 473      -5.175  13.539 -44.564  1.00 36.64           O  
ATOM   3638  CB  TYR A 473      -4.582  11.996 -47.382  1.00 24.30           C  
ATOM   3639  CG  TYR A 473      -3.793  11.297 -46.309  1.00 31.61           C  
ATOM   3640  CD1 TYR A 473      -4.382  10.312 -45.528  1.00 32.09           C  
ATOM   3641  CD2 TYR A 473      -2.469  11.633 -46.056  1.00 27.17           C  
ATOM   3642  CE1 TYR A 473      -3.676   9.673 -44.531  1.00 31.34           C  
ATOM   3643  CE2 TYR A 473      -1.754  10.998 -45.063  1.00 24.19           C  
ATOM   3644  CZ  TYR A 473      -2.363  10.019 -44.303  1.00 33.30           C  
ATOM   3645  OH  TYR A 473      -1.661   9.376 -43.309  1.00 42.17           O  
ATOM   3646  N   LEU A 474      -4.645  14.969 -46.205  1.00 32.98           N  
ATOM   3647  CA  LEU A 474      -3.971  15.914 -45.314  1.00 32.44           C  
ATOM   3648  C   LEU A 474      -4.931  16.852 -44.583  1.00 36.00           C  
ATOM   3649  O   LEU A 474      -4.497  17.769 -43.887  1.00 45.59           O  
ATOM   3650  CB  LEU A 474      -2.945  16.746 -46.090  1.00 32.42           C  
ATOM   3651  CG  LEU A 474      -1.778  15.995 -46.724  1.00 29.18           C  
ATOM   3652  CD1 LEU A 474      -0.903  16.945 -47.529  1.00 21.99           C  
ATOM   3653  CD2 LEU A 474      -0.973  15.296 -45.653  1.00 21.75           C  
ATOM   3654  N   ILE A 475      -6.230  16.651 -44.770  1.00 35.34           N  
ATOM   3655  CA  ILE A 475      -7.222  17.515 -44.137  1.00 37.46           C  
ATOM   3656  C   ILE A 475      -7.094  17.505 -42.614  1.00 43.56           C  
ATOM   3657  O   ILE A 475      -6.764  16.480 -42.015  1.00 41.49           O  
ATOM   3658  CB  ILE A 475      -8.653  17.161 -44.586  1.00 32.93           C  
ATOM   3659  CG1 ILE A 475      -8.965  17.890 -45.892  1.00 35.22           C  
ATOM   3660  CG2 ILE A 475      -9.668  17.549 -43.524  1.00 33.73           C  
ATOM   3661  CD1 ILE A 475     -10.225  17.438 -46.572  1.00 38.07           C  
ATOM   3662  N   LYS A 476      -7.367  18.655 -42.001  1.00 39.57           N  
ATOM   3663  CA  LYS A 476      -7.140  18.862 -40.575  1.00 36.46           C  
ATOM   3664  C   LYS A 476      -8.351  18.521 -39.701  1.00 32.51           C  
ATOM   3665  O   LYS A 476      -9.350  19.237 -39.716  1.00 44.61           O  
ATOM   3666  CB  LYS A 476      -6.762  20.328 -40.326  1.00 37.83           C  
ATOM   3667  CG  LYS A 476      -5.267  20.635 -40.303  1.00 36.82           C  
ATOM   3668  CD  LYS A 476      -4.693  20.810 -41.690  1.00 43.62           C  
ATOM   3669  CE  LYS A 476      -3.423  21.648 -41.647  1.00 43.57           C  
ATOM   3670  NZ  LYS A 476      -2.901  21.937 -43.012  1.00 48.03           N  
ATOM   3671  N   GLY A 477      -8.239  17.456 -38.908  1.00 31.95           N  
ATOM   3672  CA  GLY A 477      -9.268  17.105 -37.939  1.00 36.65           C  
ATOM   3673  C   GLY A 477     -10.156  15.901 -38.223  1.00 38.39           C  
ATOM   3674  O   GLY A 477      -9.982  15.194 -39.213  1.00 39.48           O  
ATOM   3675  N   ASN A 478     -11.114  15.673 -37.326  1.00 51.48           N  
ATOM   3676  CA  ASN A 478     -12.057  14.559 -37.419  1.00 45.83           C  
ATOM   3677  C   ASN A 478     -13.448  14.995 -37.851  1.00 42.86           C  
ATOM   3678  O   ASN A 478     -14.059  15.858 -37.219  1.00 40.81           O  
ATOM   3679  CB  ASN A 478     -12.178  13.852 -36.069  1.00 44.60           C  
ATOM   3680  CG  ASN A 478     -11.092  12.837 -35.848  1.00 41.12           C  
ATOM   3681  OD1 ASN A 478     -10.113  12.792 -36.587  1.00 47.54           O  
ATOM   3682  ND2 ASN A 478     -11.259  12.007 -34.826  1.00 47.97           N  
ATOM   3683  N   ALA A 479     -13.955  14.374 -38.909  1.00 43.55           N  
ATOM   3684  CA  ALA A 479     -15.279  14.702 -39.425  1.00 45.20           C  
ATOM   3685  C   ALA A 479     -16.380  14.388 -38.416  1.00 41.09           C  
ATOM   3686  O   ALA A 479     -17.470  14.954 -38.481  1.00 45.31           O  
ATOM   3687  CB  ALA A 479     -15.535  13.967 -40.732  1.00 41.65           C  
ATOM   3688  N   THR A 480     -16.093  13.487 -37.484  1.00 36.44           N  
ATOM   3689  CA  THR A 480     -17.102  13.046 -36.528  1.00 36.24           C  
ATOM   3690  C   THR A 480     -17.373  14.086 -35.440  1.00 41.25           C  
ATOM   3691  O   THR A 480     -18.367  13.998 -34.724  1.00 40.19           O  
ATOM   3692  CB  THR A 480     -16.711  11.708 -35.879  1.00 43.23           C  
ATOM   3693  OG1 THR A 480     -15.420  11.832 -35.267  1.00 55.54           O  
ATOM   3694  CG2 THR A 480     -16.669  10.601 -36.925  1.00 36.04           C  
ATOM   3695  N   ASN A 481     -16.487  15.071 -35.323  1.00 46.67           N  
ATOM   3696  CA  ASN A 481     -16.641  16.126 -34.325  1.00 42.63           C  
ATOM   3697  C   ASN A 481     -17.540  17.244 -34.825  1.00 44.32           C  
ATOM   3698  O   ASN A 481     -17.793  18.220 -34.115  1.00 47.91           O  
ATOM   3699  CB  ASN A 481     -15.282  16.705 -33.932  1.00 39.31           C  
ATOM   3700  CG  ASN A 481     -14.383  15.686 -33.259  1.00 57.83           C  
ATOM   3701  OD1 ASN A 481     -14.852  14.675 -32.730  1.00 44.99           O  
ATOM   3702  ND2 ASN A 481     -13.080  15.952 -33.271  1.00 50.91           N  
ATOM   3703  N   ILE A 482     -18.022  17.090 -36.054  1.00 47.59           N  
ATOM   3704  CA  ILE A 482     -18.783  18.137 -36.728  1.00 46.16           C  
ATOM   3705  C   ILE A 482     -20.196  18.259 -36.187  1.00 41.15           C  
ATOM   3706  O   ILE A 482     -20.842  17.262 -35.855  1.00 45.36           O  
ATOM   3707  CB  ILE A 482     -18.857  17.894 -38.249  1.00 40.80           C  
ATOM   3708  CG1 ILE A 482     -19.216  19.186 -38.982  1.00 39.18           C  
ATOM   3709  CG2 ILE A 482     -19.848  16.781 -38.568  1.00 34.20           C  
ATOM   3710  CD1 ILE A 482     -18.339  19.458 -40.185  1.00 38.23           C  
ATOM   3711  N   ASN A 483     -20.671  19.494 -36.099  1.00 37.14           N  
ATOM   3712  CA  ASN A 483     -22.041  19.736 -35.678  1.00 48.95           C  
ATOM   3713  C   ASN A 483     -22.938  20.027 -36.876  1.00 50.42           C  
ATOM   3714  O   ASN A 483     -22.612  20.864 -37.724  1.00 39.92           O  
ATOM   3715  CB  ASN A 483     -22.108  20.869 -34.648  1.00 40.80           C  
ATOM   3716  CG  ASN A 483     -21.296  20.571 -33.403  1.00 49.25           C  
ATOM   3717  OD1 ASN A 483     -21.654  19.701 -32.606  1.00 48.12           O  
ATOM   3718  ND2 ASN A 483     -20.194  21.293 -33.228  1.00 42.99           N  
ATOM   3719  N   ILE A 484     -24.066  19.329 -36.935  1.00 43.36           N  
ATOM   3720  CA  ILE A 484     -24.952  19.420 -38.079  1.00 37.18           C  
ATOM   3721  C   ILE A 484     -26.344  19.905 -37.681  1.00 56.16           C  
ATOM   3722  O   ILE A 484     -26.577  21.110 -37.537  1.00 47.47           O  
ATOM   3723  CB  ILE A 484     -25.036  18.063 -38.785  1.00 41.15           C  
ATOM   3724  CG1 ILE A 484     -23.633  17.644 -39.250  1.00 49.80           C  
ATOM   3725  CG2 ILE A 484     -26.016  18.126 -39.943  1.00 38.51           C  
ATOM   3726  CD1 ILE A 484     -23.552  16.276 -39.892  1.00 45.66           C  
TER    3727      ILE A 484                                                      
ATOM   3728  N   SER B   0      22.274  35.006 -30.852  1.00 51.77           N  
ATOM   3729  CA  SER B   0      23.643  34.890 -31.349  1.00 74.48           C  
ATOM   3730  C   SER B   0      23.658  35.062 -32.867  1.00 66.17           C  
ATOM   3731  O   SER B   0      23.259  36.111 -33.382  1.00 55.06           O  
ATOM   3732  CB  SER B   0      24.228  33.534 -30.957  1.00 68.60           C  
ATOM   3733  OG  SER B   0      23.365  32.480 -31.349  1.00 68.12           O  
ATOM   3734  N   MET B   1      24.144  34.050 -33.582  1.00 67.18           N  
ATOM   3735  CA  MET B   1      23.821  33.937 -34.996  1.00 60.70           C  
ATOM   3736  C   MET B   1      22.969  32.691 -35.118  1.00 55.34           C  
ATOM   3737  O   MET B   1      23.487  31.579 -35.199  1.00 67.23           O  
ATOM   3738  CB  MET B   1      25.098  33.751 -35.818  1.00 61.49           C  
ATOM   3739  CG  MET B   1      26.007  34.964 -35.873  1.00 64.53           C  
ATOM   3740  SD  MET B   1      25.617  36.049 -37.261  1.00 74.34           S  
ATOM   3741  CE  MET B   1      26.971  37.218 -37.161  1.00 84.14           C  
ATOM   3742  N   GLU B   2      21.661  32.879 -35.190  1.00 38.98           N  
ATOM   3743  CA  GLU B   2      20.755  31.746 -35.236  1.00 50.88           C  
ATOM   3744  C   GLU B   2      19.489  32.184 -35.934  1.00 48.39           C  
ATOM   3745  O   GLU B   2      19.013  33.293 -35.703  1.00 47.09           O  
ATOM   3746  CB  GLU B   2      20.442  31.271 -33.816  1.00 60.45           C  
ATOM   3747  CG  GLU B   2      19.798  29.898 -33.738  1.00 64.53           C  
ATOM   3748  CD  GLU B   2      20.459  29.011 -32.697  1.00 72.17           C  
ATOM   3749  OE1 GLU B   2      21.339  29.514 -31.963  1.00 68.58           O  
ATOM   3750  OE2 GLU B   2      20.106  27.813 -32.619  1.00 63.25           O  
ATOM   3751  N   ASN B   3      18.912  31.319 -36.756  1.00 40.85           N  
ATOM   3752  CA  ASN B   3      17.718  31.725 -37.462  1.00 33.90           C  
ATOM   3753  C   ASN B   3      16.619  31.858 -36.429  1.00 37.44           C  
ATOM   3754  O   ASN B   3      16.310  30.906 -35.717  1.00 45.38           O  
ATOM   3755  CB  ASN B   3      17.341  30.701 -38.529  1.00 34.11           C  
ATOM   3756  CG  ASN B   3      16.508  31.304 -39.650  1.00 35.96           C  
ATOM   3757  OD1 ASN B   3      15.734  32.243 -39.439  1.00 32.04           O  
ATOM   3758  ND2 ASN B   3      16.668  30.764 -40.854  1.00 24.24           N  
ATOM   3759  N   LYS B   4      16.040  33.049 -36.340  1.00 43.25           N  
ATOM   3760  CA  LYS B   4      15.017  33.320 -35.341  1.00 36.64           C  
ATOM   3761  C   LYS B   4      13.650  33.021 -35.914  1.00 33.65           C  
ATOM   3762  O   LYS B   4      12.652  33.041 -35.202  1.00 43.53           O  
ATOM   3763  CB  LYS B   4      15.086  34.772 -34.860  1.00 45.37           C  
ATOM   3764  CG  LYS B   4      16.371  35.122 -34.134  1.00 41.77           C  
ATOM   3765  CD  LYS B   4      16.634  34.157 -32.990  1.00 46.44           C  
ATOM   3766  CE  LYS B   4      18.093  34.201 -32.560  1.00 44.24           C  
ATOM   3767  NZ  LYS B   4      18.506  35.561 -32.116  1.00 55.46           N  
ATOM   3768  N   ILE B   5      13.603  32.727 -37.205  1.00 35.52           N  
ATOM   3769  CA  ILE B   5      12.338  32.368 -37.805  1.00 37.08           C  
ATOM   3770  C   ILE B   5      12.350  30.861 -37.884  1.00 37.46           C  
ATOM   3771  O   ILE B   5      12.963  30.285 -38.780  1.00 34.02           O  
ATOM   3772  CB  ILE B   5      12.241  32.929 -39.228  1.00 29.95           C  
ATOM   3773  CG1 ILE B   5      12.711  34.386 -39.258  1.00 29.74           C  
ATOM   3774  CG2 ILE B   5      10.830  32.792 -39.765  1.00 26.59           C  
ATOM   3775  CD1 ILE B   5      12.810  34.968 -40.647  1.00 28.99           C  
ATOM   3776  N   VAL B   6      11.629  30.219 -36.972  1.00 41.39           N  
ATOM   3777  CA  VAL B   6      11.658  28.772 -36.918  1.00 40.14           C  
ATOM   3778  C   VAL B   6      10.350  28.262 -37.477  1.00 37.14           C  
ATOM   3779  O   VAL B   6       9.325  28.270 -36.800  1.00 43.14           O  
ATOM   3780  CB  VAL B   6      11.821  28.289 -35.463  1.00 43.67           C  
ATOM   3781  CG1 VAL B   6      11.772  26.774 -35.383  1.00 41.73           C  
ATOM   3782  CG2 VAL B   6      13.118  28.823 -34.873  1.00 43.45           C  
ATOM   3783  N   ALA B   7      10.405  27.820 -38.727  1.00 43.65           N  
ATOM   3784  CA  ALA B   7       9.266  27.227 -39.401  1.00 34.76           C  
ATOM   3785  C   ALA B   7       9.754  26.114 -40.309  1.00 36.82           C  
ATOM   3786  O   ALA B   7      10.589  26.351 -41.180  1.00 38.86           O  
ATOM   3787  CB  ALA B   7       8.528  28.283 -40.203  1.00 34.18           C  
ATOM   3788  N   SER B   8       9.252  24.902 -40.108  1.00 43.17           N  
ATOM   3789  CA  SER B   8       9.512  23.827 -41.053  1.00 35.72           C  
ATOM   3790  C   SER B   8       8.336  23.641 -42.008  1.00 40.50           C  
ATOM   3791  O   SER B   8       8.408  22.838 -42.937  1.00 50.38           O  
ATOM   3792  CB  SER B   8       9.802  22.522 -40.317  1.00 27.66           C  
ATOM   3793  OG  SER B   8       8.611  21.963 -39.796  1.00 49.38           O  
ATOM   3794  N   THR B   9       7.254  24.384 -41.781  1.00 37.06           N  
ATOM   3795  CA  THR B   9       6.043  24.236 -42.590  1.00 36.12           C  
ATOM   3796  C   THR B   9       5.365  25.572 -42.879  1.00 38.12           C  
ATOM   3797  O   THR B   9       5.699  26.593 -42.275  1.00 39.67           O  
ATOM   3798  CB  THR B   9       5.012  23.301 -41.921  1.00 37.45           C  
ATOM   3799  OG1 THR B   9       4.178  24.055 -41.031  1.00 39.72           O  
ATOM   3800  CG2 THR B   9       5.709  22.181 -41.155  1.00 35.71           C  
ATOM   3801  N   LYS B  10       4.413  25.557 -43.808  1.00 32.99           N  
ATOM   3802  CA  LYS B  10       3.654  26.755 -44.152  1.00 34.28           C  
ATOM   3803  C   LYS B  10       2.830  27.269 -42.974  1.00 35.81           C  
ATOM   3804  O   LYS B  10       2.640  28.470 -42.818  1.00 29.37           O  
ATOM   3805  CB  LYS B  10       2.737  26.491 -45.345  1.00 28.86           C  
ATOM   3806  CG  LYS B  10       1.834  27.661 -45.690  1.00 36.80           C  
ATOM   3807  CD  LYS B  10       0.884  27.318 -46.826  1.00 48.41           C  
ATOM   3808  CE  LYS B  10       0.080  28.535 -47.263  1.00 43.77           C  
ATOM   3809  NZ  LYS B  10      -0.909  28.202 -48.328  1.00 49.42           N  
ATOM   3810  N   GLU B  11       2.341  26.354 -42.147  1.00 36.67           N  
ATOM   3811  CA  GLU B  11       1.507  26.719 -41.005  1.00 41.34           C  
ATOM   3812  C   GLU B  11       2.322  27.384 -39.888  1.00 35.84           C  
ATOM   3813  O   GLU B  11       1.962  28.459 -39.385  1.00 34.30           O  
ATOM   3814  CB  GLU B  11       0.759  25.487 -40.483  1.00 36.12           C  
ATOM   3815  CG  GLU B  11      -0.296  24.928 -41.448  1.00 40.60           C  
ATOM   3816  CD  GLU B  11       0.291  24.290 -42.711  1.00 60.71           C  
ATOM   3817  OE1 GLU B  11       1.491  23.932 -42.717  1.00 51.86           O  
ATOM   3818  OE2 GLU B  11      -0.457  24.143 -43.704  1.00 61.34           O  
ATOM   3819  N   GLU B  12       3.423  26.740 -39.509  1.00 31.42           N  
ATOM   3820  CA  GLU B  12       4.357  27.310 -38.544  1.00 37.15           C  
ATOM   3821  C   GLU B  12       4.791  28.708 -38.990  1.00 41.95           C  
ATOM   3822  O   GLU B  12       4.711  29.689 -38.225  1.00 46.48           O  
ATOM   3823  CB  GLU B  12       5.573  26.396 -38.386  1.00 36.65           C  
ATOM   3824  CG  GLU B  12       5.229  24.997 -37.889  1.00 35.77           C  
ATOM   3825  CD  GLU B  12       6.422  24.061 -37.899  1.00 40.00           C  
ATOM   3826  OE1 GLU B  12       7.495  24.473 -38.377  1.00 38.93           O  
ATOM   3827  OE2 GLU B  12       6.288  22.911 -37.430  1.00 41.40           O  
ATOM   3828  N   PHE B  13       5.234  28.803 -40.240  1.00 38.99           N  
ATOM   3829  CA  PHE B  13       5.611  30.097 -40.777  1.00 40.54           C  
ATOM   3830  C   PHE B  13       4.465  31.089 -40.681  1.00 33.69           C  
ATOM   3831  O   PHE B  13       4.657  32.198 -40.214  1.00 38.01           O  
ATOM   3832  CB  PHE B  13       6.106  30.023 -42.220  1.00 34.32           C  
ATOM   3833  CG  PHE B  13       6.466  31.369 -42.781  1.00 29.95           C  
ATOM   3834  CD1 PHE B  13       7.611  32.018 -42.360  1.00 27.83           C  
ATOM   3835  CD2 PHE B  13       5.643  32.000 -43.694  1.00 28.86           C  
ATOM   3836  CE1 PHE B  13       7.937  33.260 -42.852  1.00 29.81           C  
ATOM   3837  CE2 PHE B  13       5.969  33.244 -44.192  1.00 33.92           C  
ATOM   3838  CZ  PHE B  13       7.118  33.874 -43.769  1.00 29.00           C  
ATOM   3839  N   ASN B  14       3.279  30.700 -41.128  1.00 31.59           N  
ATOM   3840  CA  ASN B  14       2.129  31.591 -41.033  1.00 39.72           C  
ATOM   3841  C   ASN B  14       1.984  32.156 -39.621  1.00 39.84           C  
ATOM   3842  O   ASN B  14       1.713  33.345 -39.448  1.00 30.15           O  
ATOM   3843  CB  ASN B  14       0.835  30.893 -41.470  1.00 37.04           C  
ATOM   3844  CG  ASN B  14       0.722  30.755 -42.982  1.00 47.42           C  
ATOM   3845  OD1 ASN B  14       1.301  31.539 -43.738  1.00 41.48           O  
ATOM   3846  ND2 ASN B  14      -0.035  29.756 -43.427  1.00 45.17           N  
ATOM   3847  N   THR B  15       2.175  31.309 -38.611  1.00 31.79           N  
ATOM   3848  CA  THR B  15       2.089  31.783 -37.232  1.00 34.74           C  
ATOM   3849  C   THR B  15       3.135  32.865 -36.981  1.00 28.55           C  
ATOM   3850  O   THR B  15       2.811  34.002 -36.586  1.00 38.54           O  
ATOM   3851  CB  THR B  15       2.286  30.641 -36.220  1.00 45.26           C  
ATOM   3852  OG1 THR B  15       1.340  29.596 -36.481  1.00 28.56           O  
ATOM   3853  CG2 THR B  15       2.108  31.157 -34.789  1.00 30.46           C  
ATOM   3854  N   TRP B  16       4.392  32.515 -37.232  1.00 34.99           N  
ATOM   3855  CA  TRP B  16       5.473  33.485 -37.083  1.00 37.42           C  
ATOM   3856  C   TRP B  16       5.126  34.812 -37.766  1.00 33.56           C  
ATOM   3857  O   TRP B  16       5.024  35.857 -37.118  1.00 32.31           O  
ATOM   3858  CB  TRP B  16       6.794  32.933 -37.632  1.00 28.88           C  
ATOM   3859  CG  TRP B  16       7.948  33.852 -37.385  1.00 26.48           C  
ATOM   3860  CD1 TRP B  16       8.769  33.857 -36.300  1.00 28.30           C  
ATOM   3861  CD2 TRP B  16       8.396  34.917 -38.233  1.00 27.09           C  
ATOM   3862  NE1 TRP B  16       9.706  34.854 -36.419  1.00 32.22           N  
ATOM   3863  CE2 TRP B  16       9.497  35.521 -37.598  1.00 27.44           C  
ATOM   3864  CE3 TRP B  16       7.975  35.414 -39.470  1.00 27.30           C  
ATOM   3865  CZ2 TRP B  16      10.182  36.599 -38.154  1.00 25.95           C  
ATOM   3866  CZ3 TRP B  16       8.655  36.482 -40.020  1.00 33.37           C  
ATOM   3867  CH2 TRP B  16       9.748  37.064 -39.362  1.00 31.71           C  
ATOM   3868  N   TYR B  17       4.953  34.769 -39.081  1.00 29.41           N  
ATOM   3869  CA  TYR B  17       4.677  35.976 -39.837  1.00 35.61           C  
ATOM   3870  C   TYR B  17       3.546  36.761 -39.205  1.00 38.11           C  
ATOM   3871  O   TYR B  17       3.672  37.950 -38.989  1.00 42.50           O  
ATOM   3872  CB  TYR B  17       4.329  35.675 -41.295  1.00 32.64           C  
ATOM   3873  CG  TYR B  17       3.920  36.924 -42.038  1.00 31.68           C  
ATOM   3874  CD1 TYR B  17       4.853  37.910 -42.328  1.00 38.12           C  
ATOM   3875  CD2 TYR B  17       2.602  37.135 -42.425  1.00 28.73           C  
ATOM   3876  CE1 TYR B  17       4.490  39.066 -42.996  1.00 33.50           C  
ATOM   3877  CE2 TYR B  17       2.230  38.289 -43.097  1.00 22.47           C  
ATOM   3878  CZ  TYR B  17       3.180  39.249 -43.376  1.00 26.65           C  
ATOM   3879  OH  TYR B  17       2.831  40.402 -44.036  1.00 29.51           O  
ATOM   3880  N   LYS B  18       2.439  36.088 -38.921  1.00 40.47           N  
ATOM   3881  CA  LYS B  18       1.263  36.742 -38.359  1.00 36.57           C  
ATOM   3882  C   LYS B  18       1.672  37.598 -37.158  1.00 37.26           C  
ATOM   3883  O   LYS B  18       1.335  38.797 -37.076  1.00 31.57           O  
ATOM   3884  CB  LYS B  18       0.230  35.680 -37.965  1.00 34.05           C  
ATOM   3885  CG  LYS B  18      -1.053  36.201 -37.349  1.00 38.20           C  
ATOM   3886  CD  LYS B  18      -1.998  36.754 -38.394  1.00 58.83           C  
ATOM   3887  CE  LYS B  18      -3.384  36.983 -37.805  1.00 61.81           C  
ATOM   3888  NZ  LYS B  18      -3.378  38.029 -36.744  1.00 54.32           N  
ATOM   3889  N   GLN B  19       2.427  36.995 -36.242  1.00 35.01           N  
ATOM   3890  CA  GLN B  19       2.904  37.751 -35.082  1.00 39.32           C  
ATOM   3891  C   GLN B  19       3.816  38.924 -35.459  1.00 38.78           C  
ATOM   3892  O   GLN B  19       3.540  40.068 -35.092  1.00 37.54           O  
ATOM   3893  CB  GLN B  19       3.582  36.842 -34.055  1.00 29.88           C  
ATOM   3894  CG  GLN B  19       2.638  35.841 -33.415  1.00 53.26           C  
ATOM   3895  CD  GLN B  19       3.183  35.264 -32.124  1.00 67.94           C  
ATOM   3896  OE1 GLN B  19       3.940  35.922 -31.406  1.00 70.01           O  
ATOM   3897  NE2 GLN B  19       2.802  34.027 -31.821  1.00 58.09           N  
ATOM   3898  N   PHE B  20       4.893  38.643 -36.190  1.00 37.28           N  
ATOM   3899  CA  PHE B  20       5.831  39.693 -36.600  1.00 37.83           C  
ATOM   3900  C   PHE B  20       5.110  40.885 -37.231  1.00 38.86           C  
ATOM   3901  O   PHE B  20       5.355  42.039 -36.878  1.00 48.10           O  
ATOM   3902  CB  PHE B  20       6.865  39.138 -37.586  1.00 31.19           C  
ATOM   3903  CG  PHE B  20       7.906  40.140 -38.005  1.00 25.76           C  
ATOM   3904  CD1 PHE B  20       7.690  40.974 -39.088  1.00 32.25           C  
ATOM   3905  CD2 PHE B  20       9.103  40.240 -37.318  1.00 30.59           C  
ATOM   3906  CE1 PHE B  20       8.650  41.895 -39.474  1.00 38.39           C  
ATOM   3907  CE2 PHE B  20      10.067  41.157 -37.696  1.00 32.01           C  
ATOM   3908  CZ  PHE B  20       9.841  41.986 -38.776  1.00 36.45           C  
ATOM   3909  N   ALA B  21       4.224  40.585 -38.171  1.00 35.15           N  
ATOM   3910  CA  ALA B  21       3.492  41.587 -38.932  1.00 39.29           C  
ATOM   3911  C   ALA B  21       2.591  42.416 -38.033  1.00 43.82           C  
ATOM   3912  O   ALA B  21       2.545  43.640 -38.165  1.00 39.81           O  
ATOM   3913  CB  ALA B  21       2.680  40.926 -40.039  1.00 31.55           C  
ATOM   3914  N   GLU B  22       1.866  41.760 -37.126  1.00 48.19           N  
ATOM   3915  CA  GLU B  22       1.091  42.525 -36.153  1.00 42.93           C  
ATOM   3916  C   GLU B  22       2.030  43.485 -35.424  1.00 39.14           C  
ATOM   3917  O   GLU B  22       1.829  44.700 -35.435  1.00 39.97           O  
ATOM   3918  CB  GLU B  22       0.383  41.612 -35.147  1.00 47.88           C  
ATOM   3919  CG  GLU B  22      -0.780  40.810 -35.718  1.00 57.37           C  
ATOM   3920  CD  GLU B  22      -1.607  40.125 -34.638  1.00 60.81           C  
ATOM   3921  OE1 GLU B  22      -1.737  38.883 -34.680  1.00 58.51           O  
ATOM   3922  OE2 GLU B  22      -2.131  40.831 -33.750  1.00 71.36           O  
ATOM   3923  N   LYS B  23       3.074  42.935 -34.815  1.00 36.67           N  
ATOM   3924  CA  LYS B  23       4.009  43.743 -34.045  1.00 26.99           C  
ATOM   3925  C   LYS B  23       4.505  44.962 -34.805  1.00 33.09           C  
ATOM   3926  O   LYS B  23       4.616  46.046 -34.240  1.00 49.16           O  
ATOM   3927  CB  LYS B  23       5.200  42.910 -33.589  1.00 27.51           C  
ATOM   3928  CG  LYS B  23       6.224  43.721 -32.826  1.00 40.10           C  
ATOM   3929  CD  LYS B  23       7.323  42.847 -32.260  1.00 42.52           C  
ATOM   3930  CE  LYS B  23       8.432  43.690 -31.668  1.00 29.15           C  
ATOM   3931  NZ  LYS B  23       9.521  42.826 -31.147  1.00 60.35           N  
ATOM   3932  N   HIS B  24       4.808  44.787 -36.084  1.00 34.51           N  
ATOM   3933  CA  HIS B  24       5.392  45.869 -36.868  1.00 34.21           C  
ATOM   3934  C   HIS B  24       4.374  46.695 -37.656  1.00 38.13           C  
ATOM   3935  O   HIS B  24       4.747  47.580 -38.431  1.00 34.51           O  
ATOM   3936  CB  HIS B  24       6.493  45.332 -37.778  1.00 34.21           C  
ATOM   3937  CG  HIS B  24       7.667  44.786 -37.031  1.00 36.01           C  
ATOM   3938  ND1 HIS B  24       8.762  45.553 -36.705  1.00 35.77           N  
ATOM   3939  CD2 HIS B  24       7.910  43.551 -36.529  1.00 37.61           C  
ATOM   3940  CE1 HIS B  24       9.635  44.814 -36.043  1.00 39.80           C  
ATOM   3941  NE2 HIS B  24       9.140  43.595 -35.922  1.00 37.75           N  
ATOM   3942  N   LYS B  25       3.092  46.401 -37.463  1.00 40.23           N  
ATOM   3943  CA  LYS B  25       2.037  47.155 -38.128  1.00 41.21           C  
ATOM   3944  C   LYS B  25       2.357  47.307 -39.612  1.00 40.99           C  
ATOM   3945  O   LYS B  25       2.323  48.413 -40.153  1.00 36.97           O  
ATOM   3946  CB  LYS B  25       1.885  48.537 -37.491  1.00 44.45           C  
ATOM   3947  CG  LYS B  25       1.713  48.529 -35.978  1.00 47.23           C  
ATOM   3948  CD  LYS B  25       0.258  48.355 -35.570  1.00 55.98           C  
ATOM   3949  CE  LYS B  25       0.092  48.536 -34.065  1.00 65.99           C  
ATOM   3950  NZ  LYS B  25      -1.336  48.581 -33.636  1.00 67.19           N  
ATOM   3951  N   LEU B  26       2.679  46.192 -40.260  1.00 41.36           N  
ATOM   3952  CA  LEU B  26       3.038  46.197 -41.675  1.00 36.65           C  
ATOM   3953  C   LEU B  26       1.871  46.644 -42.546  1.00 39.30           C  
ATOM   3954  O   LEU B  26       0.713  46.360 -42.241  1.00 49.37           O  
ATOM   3955  CB  LEU B  26       3.561  44.827 -42.098  1.00 37.13           C  
ATOM   3956  CG  LEU B  26       4.892  44.475 -41.432  1.00 39.06           C  
ATOM   3957  CD1 LEU B  26       5.282  43.035 -41.715  1.00 36.18           C  
ATOM   3958  CD2 LEU B  26       5.978  45.442 -41.891  1.00 32.73           C  
ATOM   3959  N   ASN B  27       2.195  47.328 -43.639  1.00 37.32           N  
ATOM   3960  CA  ASN B  27       1.232  48.153 -44.363  1.00 41.84           C  
ATOM   3961  C   ASN B  27       0.962  47.753 -45.822  1.00 52.76           C  
ATOM   3962  O   ASN B  27       1.890  47.525 -46.601  1.00 48.75           O  
ATOM   3963  CB  ASN B  27       1.697  49.608 -44.295  1.00 43.37           C  
ATOM   3964  CG  ASN B  27       0.743  50.561 -44.972  1.00 52.71           C  
ATOM   3965  OD1 ASN B  27      -0.379  50.194 -45.326  1.00 43.00           O  
ATOM   3966  ND2 ASN B  27       1.181  51.803 -45.149  1.00 60.71           N  
ATOM   3967  N   ASN B  28      -0.320  47.687 -46.178  1.00 57.90           N  
ATOM   3968  CA  ASN B  28      -0.764  47.271 -47.512  1.00 49.47           C  
ATOM   3969  C   ASN B  28      -1.099  48.378 -48.518  1.00 47.37           C  
ATOM   3970  O   ASN B  28      -1.511  48.082 -49.635  1.00 45.26           O  
ATOM   3971  CB  ASN B  28      -1.985  46.354 -47.390  1.00 44.53           C  
ATOM   3972  CG  ASN B  28      -1.624  44.964 -46.927  1.00 63.98           C  
ATOM   3973  OD1 ASN B  28      -1.366  44.078 -47.743  1.00 63.82           O  
ATOM   3974  ND2 ASN B  28      -1.600  44.762 -45.613  1.00 60.08           N  
ATOM   3975  N   LYS B  29      -0.948  49.641 -48.135  1.00 44.33           N  
ATOM   3976  CA  LYS B  29      -1.423  50.724 -48.998  1.00 49.54           C  
ATOM   3977  C   LYS B  29      -0.728  50.767 -50.366  1.00 49.85           C  
ATOM   3978  O   LYS B  29      -1.386  50.666 -51.409  1.00 52.26           O  
ATOM   3979  CB  LYS B  29      -1.300  52.079 -48.296  1.00 58.04           C  
ATOM   3980  CG  LYS B  29      -1.889  53.259 -49.082  1.00 67.33           C  
ATOM   3981  CD  LYS B  29      -3.406  53.382 -48.899  1.00 77.87           C  
ATOM   3982  CE  LYS B  29      -3.997  54.459 -49.816  1.00 76.78           C  
ATOM   3983  NZ  LYS B  29      -5.490  54.545 -49.748  1.00 65.94           N  
ATOM   3984  N   TYR B  30       0.592  50.932 -50.368  1.00 48.30           N  
ATOM   3985  CA  TYR B  30       1.318  51.064 -51.629  1.00 54.18           C  
ATOM   3986  C   TYR B  30       2.009  49.794 -52.130  1.00 52.65           C  
ATOM   3987  O   TYR B  30       2.559  49.795 -53.232  1.00 48.56           O  
ATOM   3988  CB  TYR B  30       2.313  52.228 -51.560  1.00 54.69           C  
ATOM   3989  CG  TYR B  30       1.684  53.529 -51.108  1.00 59.59           C  
ATOM   3990  CD1 TYR B  30       0.880  54.274 -51.964  1.00 50.85           C  
ATOM   3991  CD2 TYR B  30       1.894  54.010 -49.823  1.00 61.62           C  
ATOM   3992  CE1 TYR B  30       0.303  55.461 -51.548  1.00 55.28           C  
ATOM   3993  CE2 TYR B  30       1.323  55.194 -49.398  1.00 47.41           C  
ATOM   3994  CZ  TYR B  30       0.530  55.916 -50.261  1.00 55.01           C  
ATOM   3995  OH  TYR B  30      -0.033  57.097 -49.833  1.00 57.53           O  
ATOM   3996  N   THR B  31       1.972  48.716 -51.347  1.00 38.96           N  
ATOM   3997  CA  THR B  31       2.713  47.506 -51.714  1.00 41.23           C  
ATOM   3998  C   THR B  31       1.871  46.229 -51.776  1.00 46.89           C  
ATOM   3999  O   THR B  31       0.947  46.039 -50.986  1.00 59.31           O  
ATOM   4000  CB  THR B  31       3.918  47.266 -50.782  1.00 40.73           C  
ATOM   4001  OG1 THR B  31       3.455  46.916 -49.473  1.00 55.70           O  
ATOM   4002  CG2 THR B  31       4.792  48.509 -50.699  1.00 42.30           C  
ATOM   4003  N   GLU B  32       2.218  45.351 -52.715  1.00 40.08           N  
ATOM   4004  CA  GLU B  32       1.514  44.090 -52.911  1.00 35.26           C  
ATOM   4005  C   GLU B  32       1.534  43.252 -51.643  1.00 35.48           C  
ATOM   4006  O   GLU B  32       0.489  42.854 -51.130  1.00 46.38           O  
ATOM   4007  CB  GLU B  32       2.152  43.298 -54.058  1.00 41.05           C  
ATOM   4008  CG  GLU B  32       2.094  43.983 -55.419  1.00 40.84           C  
ATOM   4009  CD  GLU B  32       0.721  43.908 -56.067  1.00 39.38           C  
ATOM   4010  OE1 GLU B  32      -0.154  43.191 -55.540  1.00 38.63           O  
ATOM   4011  OE2 GLU B  32       0.518  44.567 -57.109  1.00 42.62           O  
ATOM   4012  N   SER B  33       2.736  42.982 -51.149  1.00 37.84           N  
ATOM   4013  CA  SER B  33       2.917  42.257 -49.898  1.00 36.71           C  
ATOM   4014  C   SER B  33       3.150  43.278 -48.793  1.00 42.68           C  
ATOM   4015  O   SER B  33       3.805  44.296 -49.015  1.00 48.82           O  
ATOM   4016  CB  SER B  33       4.114  41.309 -50.007  1.00 35.05           C  
ATOM   4017  OG  SER B  33       3.957  40.174 -49.174  1.00 41.29           O  
ATOM   4018  N   ALA B  34       2.618  43.014 -47.605  1.00 41.62           N  
ATOM   4019  CA  ALA B  34       2.714  43.973 -46.511  1.00 37.53           C  
ATOM   4020  C   ALA B  34       4.161  44.402 -46.328  1.00 43.16           C  
ATOM   4021  O   ALA B  34       5.068  43.573 -46.401  1.00 41.21           O  
ATOM   4022  CB  ALA B  34       2.178  43.371 -45.236  1.00 33.74           C  
ATOM   4023  N   SER B  35       4.377  45.698 -46.107  1.00 39.73           N  
ATOM   4024  CA  SER B  35       5.731  46.223 -45.949  1.00 39.59           C  
ATOM   4025  C   SER B  35       5.822  47.391 -44.973  1.00 37.89           C  
ATOM   4026  O   SER B  35       4.820  47.846 -44.429  1.00 47.56           O  
ATOM   4027  CB  SER B  35       6.297  46.652 -47.303  1.00 45.91           C  
ATOM   4028  OG  SER B  35       5.535  47.708 -47.858  1.00 47.19           O  
ATOM   4029  N   PHE B  36       7.038  47.884 -44.774  1.00 43.52           N  
ATOM   4030  CA  PHE B  36       7.274  49.005 -43.876  1.00 41.99           C  
ATOM   4031  C   PHE B  36       7.035  50.323 -44.593  1.00 42.66           C  
ATOM   4032  O   PHE B  36       7.240  51.395 -44.022  1.00 46.31           O  
ATOM   4033  CB  PHE B  36       8.703  48.978 -43.336  1.00 40.77           C  
ATOM   4034  CG  PHE B  36       8.961  47.882 -42.347  1.00 41.47           C  
ATOM   4035  CD1 PHE B  36       8.510  47.988 -41.044  1.00 33.67           C  
ATOM   4036  CD2 PHE B  36       9.675  46.752 -42.714  1.00 47.89           C  
ATOM   4037  CE1 PHE B  36       8.754  46.981 -40.126  1.00 37.06           C  
ATOM   4038  CE2 PHE B  36       9.922  45.739 -41.801  1.00 46.03           C  
ATOM   4039  CZ  PHE B  36       9.460  45.855 -40.506  1.00 42.14           C  
ATOM   4040  N   CYS B  37       6.597  50.252 -45.844  1.00 40.81           N  
ATOM   4041  CA  CYS B  37       6.494  51.458 -46.644  1.00 39.75           C  
ATOM   4042  C   CYS B  37       5.250  52.226 -46.227  1.00 45.41           C  
ATOM   4043  O   CYS B  37       4.125  51.762 -46.417  1.00 54.67           O  
ATOM   4044  CB  CYS B  37       6.403  51.064 -48.124  1.00 41.58           C  
ATOM   4045  SG  CYS B  37       5.946  52.377 -49.283  1.00 67.80           S  
ATOM   4046  N   ALA B  38       5.462  53.403 -45.646  1.00 38.99           N  
ATOM   4047  CA  ALA B  38       4.368  54.306 -45.323  1.00 43.55           C  
ATOM   4048  C   ALA B  38       4.242  55.434 -46.340  1.00 44.95           C  
ATOM   4049  O   ALA B  38       3.300  56.226 -46.294  1.00 35.62           O  
ATOM   4050  CB  ALA B  38       4.572  54.879 -43.936  1.00 33.02           C  
ATOM   4051  N   GLU B  39       5.197  55.510 -47.254  1.00 45.35           N  
ATOM   4052  CA  GLU B  39       5.330  56.697 -48.080  1.00 42.33           C  
ATOM   4053  C   GLU B  39       5.982  56.336 -49.406  1.00 50.24           C  
ATOM   4054  O   GLU B  39       6.864  55.478 -49.453  1.00 51.99           O  
ATOM   4055  CB  GLU B  39       6.171  57.731 -47.322  1.00 51.89           C  
ATOM   4056  CG  GLU B  39       6.203  59.121 -47.920  1.00 64.74           C  
ATOM   4057  CD  GLU B  39       7.366  59.940 -47.387  1.00 81.44           C  
ATOM   4058  OE1 GLU B  39       7.758  59.732 -46.216  1.00 73.58           O  
ATOM   4059  OE2 GLU B  39       7.896  60.780 -48.145  1.00 89.78           O  
ATOM   4060  N   ILE B  40       5.556  56.993 -50.480  1.00 52.44           N  
ATOM   4061  CA  ILE B  40       6.189  56.794 -51.776  1.00 47.96           C  
ATOM   4062  C   ILE B  40       7.420  57.680 -51.872  1.00 50.68           C  
ATOM   4063  O   ILE B  40       7.306  58.900 -51.957  1.00 65.92           O  
ATOM   4064  CB  ILE B  40       5.248  57.142 -52.934  1.00 46.59           C  
ATOM   4065  CG1 ILE B  40       4.111  56.125 -53.033  1.00 47.15           C  
ATOM   4066  CG2 ILE B  40       6.018  57.180 -54.240  1.00 54.12           C  
ATOM   4067  CD1 ILE B  40       3.177  56.375 -54.204  1.00 49.73           C  
ATOM   4068  N   PRO B  41       8.605  57.062 -51.876  1.00 46.35           N  
ATOM   4069  CA  PRO B  41       9.880  57.784 -51.913  1.00 55.97           C  
ATOM   4070  C   PRO B  41       9.958  58.777 -53.072  1.00 56.32           C  
ATOM   4071  O   PRO B  41       9.555  58.456 -54.189  1.00 48.19           O  
ATOM   4072  CB  PRO B  41      10.902  56.662 -52.112  1.00 58.36           C  
ATOM   4073  CG  PRO B  41      10.248  55.457 -51.520  1.00 48.64           C  
ATOM   4074  CD  PRO B  41       8.794  55.602 -51.837  1.00 48.52           C  
ATOM   4075  N   GLN B  42      10.468  59.975 -52.802  1.00 57.84           N  
ATOM   4076  CA  GLN B  42      10.665  60.969 -53.849  1.00 67.51           C  
ATOM   4077  C   GLN B  42      12.155  61.135 -54.134  1.00 66.23           C  
ATOM   4078  O   GLN B  42      12.901  61.686 -53.324  1.00 53.70           O  
ATOM   4079  CB  GLN B  42      10.031  62.306 -53.454  1.00 75.61           C  
ATOM   4080  CG  GLN B  42       8.527  62.230 -53.202  1.00 64.86           C  
ATOM   4081  CD  GLN B  42       7.738  61.861 -54.445  1.00 64.03           C  
ATOM   4082  OE1 GLN B  42       8.085  62.261 -55.558  1.00 73.43           O  
ATOM   4083  NE2 GLN B  42       6.669  61.090 -54.261  1.00 56.34           N  
ATOM   4084  N   LEU B  43      12.572  60.645 -55.297  1.00 68.16           N  
ATOM   4085  CA  LEU B  43      13.983  60.549 -55.650  1.00 62.82           C  
ATOM   4086  C   LEU B  43      14.462  61.712 -56.519  1.00 68.79           C  
ATOM   4087  O   LEU B  43      15.644  61.807 -56.846  1.00 65.06           O  
ATOM   4088  CB  LEU B  43      14.229  59.225 -56.374  1.00 63.41           C  
ATOM   4089  CG  LEU B  43      13.288  58.081 -55.979  1.00 55.25           C  
ATOM   4090  CD1 LEU B  43      13.320  56.960 -57.010  1.00 49.34           C  
ATOM   4091  CD2 LEU B  43      13.612  57.555 -54.588  1.00 48.85           C  
ATOM   4092  N   ASP B  44      13.537  62.593 -56.881  1.00 80.73           N  
ATOM   4093  CA  ASP B  44      13.820  63.731 -57.756  1.00 79.93           C  
ATOM   4094  C   ASP B  44      15.047  64.514 -57.289  1.00 81.96           C  
ATOM   4095  O   ASP B  44      15.849  64.999 -58.094  1.00 78.35           O  
ATOM   4096  CB  ASP B  44      12.604  64.656 -57.778  1.00 75.19           C  
ATOM   4097  CG  ASP B  44      12.146  65.041 -56.378  1.00 93.61           C  
ATOM   4098  OD1 ASP B  44      12.508  64.330 -55.416  1.00 93.03           O  
ATOM   4099  OD2 ASP B  44      11.426  66.051 -56.233  1.00103.44           O  
ATOM   4100  N   THR B  45      15.180  64.633 -55.972  1.00 77.04           N  
ATOM   4101  CA  THR B  45      16.305  65.334 -55.360  1.00 75.53           C  
ATOM   4102  C   THR B  45      17.634  64.684 -55.762  1.00 72.39           C  
ATOM   4103  O   THR B  45      18.617  65.371 -56.094  1.00 74.63           O  
ATOM   4104  CB  THR B  45      16.146  65.385 -53.829  1.00 76.17           C  
ATOM   4105  OG1 THR B  45      15.568  64.157 -53.370  1.00 81.05           O  
ATOM   4106  CG2 THR B  45      15.219  66.521 -53.438  1.00 84.70           C  
ATOM   4107  N   TYR B  46      17.646  63.354 -55.745  1.00 73.05           N  
ATOM   4108  CA  TYR B  46      18.775  62.584 -56.255  1.00 67.48           C  
ATOM   4109  C   TYR B  46      18.940  62.847 -57.743  1.00 63.43           C  
ATOM   4110  O   TYR B  46      20.046  62.781 -58.279  1.00 54.37           O  
ATOM   4111  CB  TYR B  46      18.556  61.087 -56.033  1.00 57.84           C  
ATOM   4112  CG  TYR B  46      18.625  60.659 -54.588  1.00 56.93           C  
ATOM   4113  CD1 TYR B  46      17.501  60.708 -53.778  1.00 54.50           C  
ATOM   4114  CD2 TYR B  46      19.813  60.196 -54.036  1.00 53.02           C  
ATOM   4115  CE1 TYR B  46      17.558  60.316 -52.462  1.00 51.60           C  
ATOM   4116  CE2 TYR B  46      19.879  59.801 -52.718  1.00 45.59           C  
ATOM   4117  CZ  TYR B  46      18.747  59.862 -51.935  1.00 49.40           C  
ATOM   4118  OH  TYR B  46      18.803  59.467 -50.618  1.00 50.18           O  
ATOM   4119  N   LYS B  47      17.824  63.131 -58.406  1.00 63.29           N  
ATOM   4120  CA  LYS B  47      17.836  63.472 -59.823  1.00 68.70           C  
ATOM   4121  C   LYS B  47      18.681  64.721 -60.051  1.00 68.83           C  
ATOM   4122  O   LYS B  47      19.485  64.779 -60.982  1.00 59.39           O  
ATOM   4123  CB  LYS B  47      16.406  63.681 -60.336  1.00 64.63           C  
ATOM   4124  CG  LYS B  47      16.296  64.359 -61.691  1.00 69.43           C  
ATOM   4125  CD  LYS B  47      16.213  63.343 -62.819  1.00 70.37           C  
ATOM   4126  CE  LYS B  47      16.000  64.019 -64.170  1.00 74.74           C  
ATOM   4127  NZ  LYS B  47      17.187  64.806 -64.614  1.00 59.97           N  
ATOM   4128  N   TYR B  48      18.511  65.710 -59.181  1.00 71.68           N  
ATOM   4129  CA  TYR B  48      19.220  66.980 -59.324  1.00 72.68           C  
ATOM   4130  C   TYR B  48      20.687  66.901 -58.899  1.00 69.86           C  
ATOM   4131  O   TYR B  48      21.587  67.399 -59.604  1.00 71.25           O  
ATOM   4132  CB  TYR B  48      18.458  68.067 -58.573  1.00 75.05           C  
ATOM   4133  CG  TYR B  48      17.029  68.115 -59.049  1.00 80.82           C  
ATOM   4134  CD1 TYR B  48      16.729  67.866 -60.384  1.00 80.66           C  
ATOM   4135  CD2 TYR B  48      15.979  68.358 -58.174  1.00 82.17           C  
ATOM   4136  CE1 TYR B  48      15.431  67.885 -60.844  1.00 87.70           C  
ATOM   4137  CE2 TYR B  48      14.667  68.379 -58.627  1.00 93.01           C  
ATOM   4138  CZ  TYR B  48      14.401  68.141 -59.966  1.00 91.82           C  
ATOM   4139  OH  TYR B  48      13.107  68.158 -60.437  1.00 78.39           O  
ATOM   4140  N   LYS B  49      20.940  66.260 -57.763  1.00 70.85           N  
ATOM   4141  CA  LYS B  49      22.322  65.943 -57.421  1.00 68.35           C  
ATOM   4142  C   LYS B  49      23.012  65.283 -58.613  1.00 72.31           C  
ATOM   4143  O   LYS B  49      24.014  65.785 -59.126  1.00 76.10           O  
ATOM   4144  CB  LYS B  49      22.404  65.038 -56.198  1.00 65.10           C  
ATOM   4145  CG  LYS B  49      22.152  65.753 -54.891  1.00 62.25           C  
ATOM   4146  CD  LYS B  49      22.492  64.863 -53.720  1.00 67.50           C  
ATOM   4147  CE  LYS B  49      22.184  65.564 -52.417  1.00 73.61           C  
ATOM   4148  NZ  LYS B  49      22.746  64.826 -51.257  1.00 73.47           N  
ATOM   4149  N   MET B  50      22.478  64.143 -59.035  1.00 69.62           N  
ATOM   4150  CA  MET B  50      23.016  63.419 -60.178  1.00 68.37           C  
ATOM   4151  C   MET B  50      23.234  64.359 -61.359  1.00 59.73           C  
ATOM   4152  O   MET B  50      24.229  64.250 -62.075  1.00 56.81           O  
ATOM   4153  CB  MET B  50      22.065  62.287 -60.576  1.00 65.49           C  
ATOM   4154  CG  MET B  50      22.528  61.470 -61.774  1.00 66.52           C  
ATOM   4155  SD  MET B  50      24.005  60.483 -61.453  1.00 69.22           S  
ATOM   4156  CE  MET B  50      23.357  59.249 -60.330  1.00 55.96           C  
ATOM   4157  N   GLU B  51      22.294  65.279 -61.553  1.00 69.44           N  
ATOM   4158  CA  GLU B  51      22.428  66.314 -62.571  1.00 74.14           C  
ATOM   4159  C   GLU B  51      23.771  67.012 -62.430  1.00 68.62           C  
ATOM   4160  O   GLU B  51      24.466  67.254 -63.418  1.00 63.09           O  
ATOM   4161  CB  GLU B  51      21.302  67.344 -62.446  1.00 70.51           C  
ATOM   4162  CG  GLU B  51      19.962  66.888 -62.990  1.00 74.90           C  
ATOM   4163  CD  GLU B  51      19.911  66.928 -64.503  1.00 93.60           C  
ATOM   4164  OE1 GLU B  51      20.987  67.026 -65.132  1.00 92.26           O  
ATOM   4165  OE2 GLU B  51      18.795  66.871 -65.062  1.00 87.84           O  
ATOM   4166  N   LEU B  52      24.135  67.328 -61.191  1.00 65.12           N  
ATOM   4167  CA  LEU B  52      25.382  68.053 -60.935  1.00 59.98           C  
ATOM   4168  C   LEU B  52      26.665  67.211 -61.002  1.00 56.54           C  
ATOM   4169  O   LEU B  52      27.715  67.718 -61.395  1.00 55.49           O  
ATOM   4170  CB  LEU B  52      25.314  68.776 -59.587  1.00 68.80           C  
ATOM   4171  CG  LEU B  52      24.128  69.721 -59.371  1.00 70.99           C  
ATOM   4172  CD1 LEU B  52      24.061  70.199 -57.922  1.00 58.26           C  
ATOM   4173  CD2 LEU B  52      24.192  70.896 -60.334  1.00 57.28           C  
ATOM   4174  N   ALA B  53      26.586  65.936 -60.632  1.00 62.26           N  
ATOM   4175  CA  ALA B  53      27.792  65.130 -60.413  1.00 56.97           C  
ATOM   4176  C   ALA B  53      28.774  65.175 -61.581  1.00 53.45           C  
ATOM   4177  O   ALA B  53      28.404  64.925 -62.726  1.00 68.72           O  
ATOM   4178  CB  ALA B  53      27.414  63.688 -60.100  1.00 51.84           C  
ATOM   4179  N   SER B  54      30.027  65.506 -61.284  1.00 51.77           N  
ATOM   4180  CA  SER B  54      31.071  65.550 -62.306  1.00 56.88           C  
ATOM   4181  C   SER B  54      31.991  64.324 -62.363  1.00 62.26           C  
ATOM   4182  O   SER B  54      32.855  64.246 -63.237  1.00 73.01           O  
ATOM   4183  CB  SER B  54      31.905  66.830 -62.173  1.00 60.97           C  
ATOM   4184  OG  SER B  54      32.314  67.048 -60.833  1.00 66.83           O  
ATOM   4185  N   THR B  55      31.816  63.375 -61.447  1.00 66.64           N  
ATOM   4186  CA  THR B  55      32.705  62.211 -61.393  1.00 63.71           C  
ATOM   4187  C   THR B  55      31.945  60.892 -61.326  1.00 62.19           C  
ATOM   4188  O   THR B  55      30.918  60.791 -60.653  1.00 60.86           O  
ATOM   4189  CB  THR B  55      33.678  62.283 -60.199  1.00 61.41           C  
ATOM   4190  OG1 THR B  55      32.940  62.335 -58.973  1.00 67.49           O  
ATOM   4191  CG2 THR B  55      34.535  63.513 -60.297  1.00 64.93           C  
ATOM   4192  N   ASP B  56      32.470  59.883 -62.017  1.00 63.35           N  
ATOM   4193  CA  ASP B  56      31.813  58.584 -62.112  1.00 58.65           C  
ATOM   4194  C   ASP B  56      31.515  57.981 -60.740  1.00 57.29           C  
ATOM   4195  O   ASP B  56      30.382  57.587 -60.460  1.00 64.83           O  
ATOM   4196  CB  ASP B  56      32.654  57.620 -62.952  1.00 66.12           C  
ATOM   4197  CG  ASP B  56      32.621  57.950 -64.439  1.00 68.58           C  
ATOM   4198  OD1 ASP B  56      31.655  58.603 -64.895  1.00 65.53           O  
ATOM   4199  OD2 ASP B  56      33.559  57.543 -65.156  1.00 58.36           O  
ATOM   4200  N   ASN B  57      32.531  57.920 -59.885  1.00 57.04           N  
ATOM   4201  CA  ASN B  57      32.352  57.435 -58.522  1.00 49.22           C  
ATOM   4202  C   ASN B  57      31.147  58.085 -57.859  1.00 52.49           C  
ATOM   4203  O   ASN B  57      30.292  57.409 -57.284  1.00 59.12           O  
ATOM   4204  CB  ASN B  57      33.599  57.722 -57.683  1.00 46.04           C  
ATOM   4205  CG  ASN B  57      34.702  56.706 -57.905  1.00 54.59           C  
ATOM   4206  OD1 ASN B  57      34.790  56.081 -58.963  1.00 62.89           O  
ATOM   4207  ND2 ASN B  57      35.552  56.535 -56.899  1.00 31.17           N  
ATOM   4208  N   GLU B  58      31.078  59.407 -57.950  1.00 52.73           N  
ATOM   4209  CA  GLU B  58      30.013  60.148 -57.298  1.00 52.63           C  
ATOM   4210  C   GLU B  58      28.639  59.775 -57.828  1.00 53.43           C  
ATOM   4211  O   GLU B  58      27.752  59.433 -57.055  1.00 56.14           O  
ATOM   4212  CB  GLU B  58      30.243  61.650 -57.417  1.00 55.88           C  
ATOM   4213  CG  GLU B  58      30.284  62.347 -56.075  1.00 57.72           C  
ATOM   4214  CD  GLU B  58      28.916  62.678 -55.541  1.00 51.36           C  
ATOM   4215  OE1 GLU B  58      28.007  62.907 -56.363  1.00 51.58           O  
ATOM   4216  OE2 GLU B  58      28.752  62.715 -54.303  1.00 49.78           O  
ATOM   4217  N   ARG B  59      28.457  59.840 -59.142  1.00 57.88           N  
ATOM   4218  CA  ARG B  59      27.166  59.478 -59.718  1.00 62.68           C  
ATOM   4219  C   ARG B  59      26.784  58.058 -59.304  1.00 61.89           C  
ATOM   4220  O   ARG B  59      25.609  57.763 -59.077  1.00 54.39           O  
ATOM   4221  CB  ARG B  59      27.155  59.650 -61.242  1.00 54.79           C  
ATOM   4222  CG  ARG B  59      28.398  59.160 -61.953  1.00 62.34           C  
ATOM   4223  CD  ARG B  59      28.283  59.340 -63.463  1.00 67.30           C  
ATOM   4224  NE  ARG B  59      28.176  60.741 -63.865  1.00 60.09           N  
ATOM   4225  CZ  ARG B  59      29.212  61.502 -64.205  1.00 58.32           C  
ATOM   4226  NH1 ARG B  59      30.439  60.999 -64.184  1.00 49.02           N  
ATOM   4227  NH2 ARG B  59      29.021  62.764 -64.564  1.00 53.03           N  
ATOM   4228  N   ASP B  60      27.784  57.188 -59.186  1.00 56.94           N  
ATOM   4229  CA  ASP B  60      27.555  55.838 -58.684  1.00 52.51           C  
ATOM   4230  C   ASP B  60      26.959  55.888 -57.281  1.00 48.59           C  
ATOM   4231  O   ASP B  60      25.920  55.283 -57.016  1.00 51.75           O  
ATOM   4232  CB  ASP B  60      28.857  55.033 -58.672  1.00 49.77           C  
ATOM   4233  CG  ASP B  60      29.404  54.783 -60.063  1.00 53.61           C  
ATOM   4234  OD1 ASP B  60      29.010  55.507 -61.000  1.00 60.23           O  
ATOM   4235  OD2 ASP B  60      30.234  53.864 -60.219  1.00 49.55           O  
ATOM   4236  N   ALA B  61      27.622  56.616 -56.386  1.00 47.02           N  
ATOM   4237  CA  ALA B  61      27.150  56.762 -55.011  1.00 46.59           C  
ATOM   4238  C   ALA B  61      25.711  57.275 -54.968  1.00 54.37           C  
ATOM   4239  O   ALA B  61      24.870  56.746 -54.238  1.00 57.39           O  
ATOM   4240  CB  ALA B  61      28.065  57.690 -54.233  1.00 36.78           C  
ATOM   4241  N   ILE B  62      25.439  58.308 -55.758  1.00 54.04           N  
ATOM   4242  CA  ILE B  62      24.105  58.878 -55.859  1.00 49.10           C  
ATOM   4243  C   ILE B  62      23.094  57.813 -56.247  1.00 51.51           C  
ATOM   4244  O   ILE B  62      22.100  57.605 -55.554  1.00 53.69           O  
ATOM   4245  CB  ILE B  62      24.051  59.975 -56.932  1.00 54.56           C
[truncated: 869,860 more chars]
