# Supplementary material for: Using structure prediction of negative sense RNA virus nucleoproteins to assess evolutionary relationships
Source: bioRxiv. 2024 May 22:2024.02.16.580771. Originally published 2024 Feb 17. Preprint. [Version 2] doi: 10.1101/2024.02.16.580771 (PMC10888975; doi:10.1101/2024.02.16.580771)
Supplement: Supplement 3 — Supplementary File 1: Initial Dataset NP PDBs (.pdb files) [file media-3.zip › Initial Dataset NP PDBs/4CO6.pdb]

HEADER    CHAPERONE                               27-JAN-14   4CO6              
TITLE     CRYSTAL STRUCTURE OF THE NIPAH VIRUS RNA FREE                         
TITLE    2 NUCLEOPROTEIN-PHOSPHOPROTEIN COMPLEX                                 
COMPND    MOL_ID: 1;                                                            
COMPND   2 MOLECULE: NUCLEOPROTEIN;                                             
COMPND   3 CHAIN: A, B, C;                                                      
COMPND   4 FRAGMENT: N0;                                                        
COMPND   5 SYNONYM: PROTEIN N, NUCLEOCAPSID PROTEIN;                            
COMPND   6 ENGINEERED: YES;                                                     
COMPND   7 MOL_ID: 2;                                                           
COMPND   8 MOLECULE: PHOSPHOPROTEIN;                                            
COMPND   9 CHAIN: D, E, F;                                                      
COMPND  10 FRAGMENT: N0 BINDING REGION;                                         
COMPND  11 SYNONYM: PROTEIN P;                                                  
COMPND  12 ENGINEERED: YES                                                      
SOURCE    MOL_ID: 1;                                                            
SOURCE   2 ORGANISM_SCIENTIFIC: NIPAH VIRUS;                                    
SOURCE   3 ORGANISM_TAXID: 121791;                                              
SOURCE   4 VARIANT: UMMC1 ISOLATE;                                              
SOURCE   5 EXPRESSION_SYSTEM: ESCHERICHIA COLI;                                 
SOURCE   6 EXPRESSION_SYSTEM_TAXID: 469008;                                     
SOURCE   7 EXPRESSION_SYSTEM_STRAIN: BL21(DE3);                                 
SOURCE   8 EXPRESSION_SYSTEM_VARIANT: ROSETTA;                                  
SOURCE   9 EXPRESSION_SYSTEM_VECTOR_TYPE: PLASMID;                              
SOURCE  10 EXPRESSION_SYSTEM_VECTOR: PETM40;                                    
SOURCE  11 MOL_ID: 2;                                                           
SOURCE  12 ORGANISM_SCIENTIFIC: NIPAH VIRUS;                                    
SOURCE  13 ORGANISM_TAXID: 121791;                                              
SOURCE  14 VARIANT: UMMC1 ISOLATE;                                              
SOURCE  15 EXPRESSION_SYSTEM: ESCHERICHIA COLI;                                 
SOURCE  16 EXPRESSION_SYSTEM_TAXID: 469008;                                     
SOURCE  17 EXPRESSION_SYSTEM_STRAIN: BL21(DE3);                                 
SOURCE  18 EXPRESSION_SYSTEM_VARIANT: ROSETTA;                                  
SOURCE  19 EXPRESSION_SYSTEM_VECTOR_TYPE: PLASMID;                              
SOURCE  20 EXPRESSION_SYSTEM_VECTOR: PETM40                                     
KEYWDS    CHAPERONE, VIRAL PROTEIN, VIRAL REPLICATION, PARAMYXOVIRUS            
EXPDTA    X-RAY DIFFRACTION                                                     
AUTHOR    F.YABUKARKSI,P.LAWRENCE,N.TARBOURIECH,J.M.BOURHIS,M.R.JENSEN,         
AUTHOR   2 R.W.H.RUIGROK,M.BLACKLEDGE,V.VOLCHKOV,M.JAMIN                        
REVDAT   3   17-SEP-14 4CO6    1       JRNL                                     
REVDAT   2   20-AUG-14 4CO6    1       JRNL                                     
REVDAT   1   13-AUG-14 4CO6    0                                                
JRNL        AUTH   F.YABUKARKSI,P.LAWRENCE,N.TARBOURIECH,J.M.BOURHIS,           
JRNL        AUTH 2 E.DELAFORGE,M.R.JENSEN,R.W.H.RUIGROK,M.BLACKLEDGE,           
JRNL        AUTH 3 V.VOLCHKOV,M.JAMIN                                           
JRNL        TITL   STRUCTURE OF NIPAH VIRUS UNASSEMBLED NUCLEOPROTEIN IN        
JRNL        TITL 2 COMPLEX WITH ITS VIRAL CHAPERONE.                            
JRNL        REF    NAT.STRUCT.MOL.BIOL.          V.  21   754 2014              
JRNL        REFN                   ISSN 1545-9993                               
JRNL        PMID   25108352                                                     
JRNL        DOI    10.1038/NSMB.2868                                            
REMARK   2                                                                      
REMARK   2 RESOLUTION.    2.50 ANGSTROMS.                                       
REMARK   3                                                                      
REMARK   3 REFINEMENT.                                                          
REMARK   3   PROGRAM     : PHENIX (PHENIX.REFINE)                               
REMARK   3   AUTHORS     : PAUL ADAMS,PAVEL AFONINE,VICENT CHEN,IAN             
REMARK   3               : DAVIS,KRESHNA GOPAL,RALF GROSSE-KUNSTLEVE,           
REMARK   3               : LI-WEI HUNG,ROBERT IMMORMINO,TOM IOERGER,            
REMARK   3               : AIRLIE MCCOY,ERIK MCKEE,NIGEL MORIARTY,              
REMARK   3               : REETAL PAI,RANDY READ,JANE RICHARDSON,               
REMARK   3               : DAVID RICHARDSON,TOD ROMO,JIM SACCHETTINI,           
REMARK   3               : NICHOLAS SAUTER,JACOB SMITH,LAURENT                  
REMARK   3               : STORONI,TOM TERWILLIGER,PETER ZWART                  
REMARK   3                                                                      
REMARK   3    REFINEMENT TARGET : ML                                            
REMARK   3                                                                      
REMARK   3  DATA USED IN REFINEMENT.                                            
REMARK   3   RESOLUTION RANGE HIGH (ANGSTROMS) : 2.498                          
REMARK   3   RESOLUTION RANGE LOW  (ANGSTROMS) : 47.189                         
REMARK   3   MIN(FOBS/SIGMA_FOBS)              : 2.03                           
REMARK   3   COMPLETENESS FOR RANGE        (%) : 99.55                          
REMARK   3   NUMBER OF REFLECTIONS             : 45315                          
REMARK   3                                                                      
REMARK   3  FIT TO DATA USED IN REFINEMENT.                                     
REMARK   3   R VALUE     (WORKING + TEST SET) : 0.1952                          
REMARK   3   R VALUE            (WORKING SET) : 0.1916                          
REMARK   3   FREE R VALUE                     : 0.2593                          
REMARK   3   FREE R VALUE TEST SET SIZE   (%) : 5.1                             
REMARK   3   FREE R VALUE TEST SET COUNT      : 2288                            
REMARK   3                                                                      
REMARK   3  FIT TO DATA USED IN REFINEMENT (IN BINS).                           
REMARK   3   BIN  RESOLUTION RANGE  COMPL.    NWORK NFREE   RWORK  RFREE        
REMARK   3     1 47.1978 -  6.2892    0.99     2841   190  0.2074 0.2494        
REMARK   3     2  6.2892 -  4.9937    1.00     2736   173  0.2078 0.2568        
REMARK   3     3  4.9937 -  4.3630    1.00     2723   147  0.1601 0.2187        
REMARK   3     4  4.3630 -  3.9643    1.00     2737   122  0.1624 0.2282        
REMARK   3     5  3.9643 -  3.6802    1.00     2701   145  0.1761 0.2762        
REMARK   3     6  3.6802 -  3.4633    1.00     2683   141  0.1906 0.3093        
REMARK   3     7  3.4633 -  3.2899    1.00     2696   145  0.1996 0.2614        
REMARK   3     8  3.2899 -  3.1468    1.00     2682   135  0.2047 0.2724        
REMARK   3     9  3.1468 -  3.0256    1.00     2671   159  0.2031 0.2338        
REMARK   3    10  3.0256 -  2.9212    1.00     2689   127  0.1994 0.2849        
REMARK   3    11  2.9212 -  2.8299    1.00     2666   139  0.1933 0.2510        
REMARK   3    12  2.8299 -  2.7490    1.00     2628   143  0.1926 0.2900        
REMARK   3    13  2.7490 -  2.6767    1.00     2662   143  0.1930 0.2993        
REMARK   3    14  2.6767 -  2.6114    1.00     2683   123  0.2010 0.2659        
REMARK   3    15  2.6114 -  2.5520    1.00     2693   122  0.2124 0.2826        
REMARK   3    16  2.5520 -  2.4977    0.96     2536   134  0.2488 0.3344        
REMARK   3                                                                      
REMARK   3  BULK SOLVENT MODELLING.                                             
REMARK   3   METHOD USED        : FLAT BULK SOLVENT MODEL                       
REMARK   3   SOLVENT RADIUS     : 1.11                                          
REMARK   3   SHRINKAGE RADIUS   : 0.90                                          
REMARK   3   K_SOL              : NULL                                          
REMARK   3   B_SOL              : NULL                                          
REMARK   3                                                                      
REMARK   3  ERROR ESTIMATES.                                                    
REMARK   3   COORDINATE ERROR (MAXIMUM-LIKELIHOOD BASED)     : 0.32             
REMARK   3   PHASE ERROR (DEGREES, MAXIMUM-LIKELIHOOD BASED) : 27.23            
REMARK   3                                                                      
REMARK   3  B VALUES.                                                           
REMARK   3   FROM WILSON PLOT           (A**2) : 46.94                          
REMARK   3   MEAN B VALUE      (OVERALL, A**2) : 61.0                           
REMARK   3   OVERALL ANISOTROPIC B VALUE.                                       
REMARK   3    B11 (A**2) : NULL                                                 
REMARK   3    B22 (A**2) : NULL                                                 
REMARK   3    B33 (A**2) : NULL                                                 
REMARK   3    B12 (A**2) : NULL                                                 
REMARK   3    B13 (A**2) : NULL                                                 
REMARK   3    B23 (A**2) : NULL                                                 
REMARK   3                                                                      
REMARK   3  TWINNING INFORMATION.                                               
REMARK   3   FRACTION: NULL                                                     
REMARK   3   OPERATOR: NULL                                                     
REMARK   3                                                                      
REMARK   3  DEVIATIONS FROM IDEAL VALUES.                                       
REMARK   3                 RMSD          COUNT                                  
REMARK   3   BOND      :  0.010           7663                                  
REMARK   3   ANGLE     :  1.151          10342                                  
REMARK   3   CHIRALITY :  0.044           1190                                  
REMARK   3   PLANARITY :  0.005           1314                                  
REMARK   3   DIHEDRAL  : 16.742           2863                                  
REMARK   3                                                                      
REMARK   3  TLS DETAILS                                                         
REMARK   3   NUMBER OF TLS GROUPS  : 9                                          
REMARK   3   TLS GROUP : 1                                                      
REMARK   3    SELECTION: CHAIN A AND (RESID   32  THROUGH  258 )                
REMARK   3    ORIGIN FOR THE GROUP (A):  47.8761   3.6107  45.9982              
REMARK   3    T TENSOR                                                          
REMARK   3      T11:   0.3289 T22:   0.3455                                     
REMARK   3      T33:   0.3239 T12:  -0.0549                                     
REMARK   3      T13:   0.0015 T23:  -0.0967                                     
REMARK   3    L TENSOR                                                          
REMARK   3      L11:   4.7635 L22:   5.0328                                     
REMARK   3      L33:   6.9978 L12:  -0.2087                                     
REMARK   3      L13:   0.1406 L23:   1.2500                                     
REMARK   3    S TENSOR                                                          
REMARK   3      S11:  -0.2409 S12:   0.0008 S13:  -0.1835                       
REMARK   3      S21:   0.2538 S22:   0.0735 S23:   0.1491                       
REMARK   3      S31:   0.3697 S32:  -0.3319 S33:   0.1692                       
REMARK   3   TLS GROUP : 2                                                      
REMARK   3    SELECTION: CHAIN A AND (RESID  259  THROUGH  371 )                
REMARK   3    ORIGIN FOR THE GROUP (A):  34.6125  33.9389  62.8124              
REMARK   3    T TENSOR                                                          
REMARK   3      T11:   0.2560 T22:   0.2811                                     
REMARK   3      T33:   0.2267 T12:   0.0085                                     
REMARK   3      T13:  -0.0212 T23:   0.0019                                     
REMARK   3    L TENSOR                                                          
REMARK   3      L11:   2.6309 L22:   4.2520                                     
REMARK   3      L33:   5.1150 L12:  -0.3852                                     
REMARK   3      L13:   0.1874 L23:   0.9647                                     
REMARK   3    S TENSOR                                                          
REMARK   3      S11:   0.0508 S12:   0.3265 S13:  -0.0963                       
REMARK   3      S21:  -0.1440 S22:  -0.0721 S23:  -0.1991                       
REMARK   3      S31:   0.1687 S32:   0.2569 S33:  -0.0032                       
REMARK   3   TLS GROUP : 3                                                      
REMARK   3    SELECTION: CHAIN B AND (RESID   32  THROUGH   258 )               
REMARK   3    ORIGIN FOR THE GROUP (A):  93.4927 -22.3506  45.6344              
REMARK   3    T TENSOR                                                          
REMARK   3      T11:   0.4674 T22:   0.4784                                     
REMARK   3      T33:   0.3001 T12:   0.0013                                     
REMARK   3      T13:  -0.0503 T23:  -0.0126                                     
REMARK   3    L TENSOR                                                          
REMARK   3      L11:   3.7754 L22:   3.7939                                     
REMARK   3      L33:   4.5601 L12:  -0.0935                                     
REMARK   3      L13:   0.3577 L23:   0.4510                                     
REMARK   3    S TENSOR                                                          
REMARK   3      S11:  -0.0172 S12:  -0.6885 S13:  -0.1869                       
REMARK   3      S21:   0.6603 S22:   0.0602 S23:  -0.1812                       
REMARK   3      S31:   0.5394 S32:   0.0629 S33:  -0.0362                       
REMARK   3   TLS GROUP : 4                                                      
REMARK   3    SELECTION: CHAIN B AND (RESID  259  THROUGH  369)                 
REMARK   3    ORIGIN FOR THE GROUP (A):  76.9540   7.4591  62.1536              
REMARK   3    T TENSOR                                                          
REMARK   3      T11:   0.3958 T22:   0.2607                                     
REMARK   3      T33:   0.2352 T12:  -0.0652                                     
REMARK   3      T13:   0.0053 T23:  -0.0192                                     
REMARK   3    L TENSOR                                                          
REMARK   3      L11:   5.8001 L22:   3.9538                                     
REMARK   3      L33:   4.6499 L12:  -0.9356                                     
REMARK   3      L13:   0.7492 L23:   1.4933                                     
REMARK   3    S TENSOR                                                          
REMARK   3      S11:   0.0943 S12:   0.4077 S13:  -0.4251                       
REMARK   3      S21:  -0.3839 S22:  -0.0281 S23:   0.0502                       
REMARK   3      S31:   0.2360 S32:   0.1841 S33:  -0.0271                       
REMARK   3   TLS GROUP : 5                                                      
REMARK   3    SELECTION: CHAIN D AND (RESID    -1  THROUGH   27 )               
REMARK   3    ORIGIN FOR THE GROUP (A):  37.5576  44.7062  70.5467              
REMARK   3    T TENSOR                                                          
REMARK   3      T11:   0.4268 T22:   0.2991                                     
REMARK   3      T33:   0.2423 T12:  -0.0300                                     
REMARK   3      T13:  -0.0554 T23:   0.0178                                     
REMARK   3    L TENSOR                                                          
REMARK   3      L11:   2.6109 L22:   9.1658                                     
REMARK   3      L33:   7.0198 L12:  -0.8666                                     
REMARK   3      L13:  -1.0675 L23:   1.1054                                     
REMARK   3    S TENSOR                                                          
REMARK   3      S11:   0.2256 S12:   0.1611 S13:   0.4621                       
REMARK   3      S21:  -0.0565 S22:  -0.0444 S23:  -0.2675                       
REMARK   3      S31:  -0.7099 S32:   0.0999 S33:  -0.0558                       
REMARK   3   TLS GROUP : 6                                                      
REMARK   3    SELECTION: CHAIN E AND (RESID    -1  THROUGH   36 )               
REMARK   3    ORIGIN FOR THE GROUP (A):  67.1336 -15.0386  27.4340              
REMARK   3    T TENSOR                                                          
REMARK   3      T11:   0.2924 T22:   0.6754                                     
REMARK   3      T33:   0.2302 T12:   0.0199                                     
REMARK   3      T13:  -0.0675 T23:  -0.0805                                     
REMARK   3    L TENSOR                                                          
REMARK   3      L11:   6.9622 L22:   7.2516                                     
REMARK   3      L33:   4.8476 L12:  -0.3709                                     
REMARK   3      L13:  -1.1069 L23:  -2.2220                                     
REMARK   3    S TENSOR                                                          
REMARK   3      S11:  -0.0441 S12:   0.0165 S13:   0.0309                       
REMARK   3      S21:  -0.4058 S22:   0.1545 S23:   0.3421                       
REMARK   3      S31:   0.0362 S32:  -0.9550 S33:  -0.1501                       
REMARK   3   TLS GROUP : 7                                                      
REMARK   3    SELECTION: CHAIN F AND (RESID   0  THROUGH   36 )                 
REMARK   3    ORIGIN FOR THE GROUP (A):  79.8279  17.8944  70.2104              
REMARK   3    T TENSOR                                                          
REMARK   3      T11:   0.5533 T22:   0.2849                                     
REMARK   3      T33:   0.2062 T12:  -0.0911                                     
REMARK   3      T13:   0.0169 T23:   0.0664                                     
REMARK   3    L TENSOR                                                          
REMARK   3      L11:   8.5827 L22:   9.7263                                     
REMARK   3      L33:   5.5565 L12:  -1.9386                                     
REMARK   3      L13:  -0.3279 L23:   1.4118                                     
REMARK   3    S TENSOR                                                          
REMARK   3      S11:   0.3059 S12:   0.1347 S13:   0.6748                       
REMARK   3      S21:  -0.0129 S22:  -0.1566 S23:  -0.3033                       
REMARK   3      S31:  -1.1965 S32:   0.2938 S33:  -0.2321                       
REMARK   3   TLS GROUP : 8                                                      
REMARK   3    SELECTION: CHAIN C AND (RESID   43  THROUGH   238 )               
REMARK   3    ORIGIN FOR THE GROUP (A):  94.4877  12.4983   3.6765              
REMARK   3    T TENSOR                                                          
REMARK   3      T11:   0.9703 T22:   1.0705                                     
REMARK   3      T33:   0.8184 T12:  -0.3723                                     
REMARK   3      T13:   0.1671 T23:   0.0753                                     
REMARK   3    L TENSOR                                                          
REMARK   3      L11:   4.1263 L22:   3.4920                                     
REMARK   3      L33:   2.2817 L12:   0.6912                                     
REMARK   3      L13:  -1.2442 L23:  -0.2881                                     
REMARK   3    S TENSOR                                                          
REMARK   3      S11:   0.2293 S12:   0.2233 S13:   0.3468                       
REMARK   3      S21:   0.5045 S22:  -0.1543 S23:  -0.1678                       
REMARK   3      S31:  -0.9792 S32:   1.2267 S33:   0.0281                       
REMARK   3   TLS GROUP : 9                                                      
REMARK   3    SELECTION: CHAIN C AND (RESID  250  THROUGH  368 )                
REMARK   3    ORIGIN FOR THE GROUP (A):  78.1933 -12.2838  18.4453              
REMARK   3    T TENSOR                                                          
REMARK   3      T11:   0.3625 T22:   0.4806                                     
REMARK   3      T33:   0.3004 T12:   0.0016                                     
REMARK   3      T13:   0.0249 T23:   0.0284                                     
REMARK   3    L TENSOR                                                          
REMARK   3      L11:   3.4932 L22:   3.2568                                     
REMARK   3      L33:   3.4753 L12:  -0.3818                                     
REMARK   3      L13:   0.5937 L23:   0.0523                                     
REMARK   3    S TENSOR                                                          
REMARK   3      S11:   0.0128 S12:   0.4164 S13:   0.1470                       
REMARK   3      S21:  -0.5535 S22:  -0.0794 S23:  -0.3547                       
REMARK   3      S31:  -0.3432 S32:   0.4561 S33:   0.0894                       
REMARK   3                                                                      
REMARK   3  NCS DETAILS                                                         
REMARK   3   NUMBER OF NCS GROUPS : NULL                                        
REMARK   3                                                                      
REMARK   3  OTHER REFINEMENT REMARKS: NULL                                      
REMARK   4                                                                      
REMARK   4 4CO6 COMPLIES WITH FORMAT V. 3.30, 13-JUL-11                         
REMARK 100                                                                      
REMARK 100 THIS ENTRY HAS BEEN PROCESSED BY PDBE ON 27-JAN-14.                  
REMARK 100 THE PDBE ID CODE IS EBI-59395.                                       
REMARK 200                                                                      
REMARK 200 EXPERIMENTAL DETAILS                                                 
REMARK 200  EXPERIMENT TYPE                : X-RAY DIFFRACTION                  
REMARK 200  DATE OF DATA COLLECTION        : 26-OCT-12                          
REMARK 200  TEMPERATURE           (KELVIN) : 100                                
REMARK 200  PH                             : NULL                               
REMARK 200  NUMBER OF CRYSTALS USED        : 1                                  
REMARK 200                                                                      
REMARK 200  SYNCHROTRON              (Y/N) : Y                                  
REMARK 200  RADIATION SOURCE               : ESRF                               
REMARK 200  BEAMLINE                       : ID29                               
REMARK 200  X-RAY GENERATOR MODEL          : NULL                               
REMARK 200  MONOCHROMATIC OR LAUE    (M/L) : M                                  
REMARK 200  WAVELENGTH OR RANGE        (A) : 0.979                              
REMARK 200  MONOCHROMATOR                  : NULL                               
REMARK 200  OPTICS                         : NULL                               
REMARK 200                                                                      
REMARK 200  DETECTOR TYPE                  : PIXEL (PILATUS 6M)                 
REMARK 200  DETECTOR MANUFACTURER          : DECTRIS                            
REMARK 200  INTENSITY-INTEGRATION SOFTWARE : XDS                                
REMARK 200  DATA SCALING SOFTWARE          : XDS                                
REMARK 200                                                                      
REMARK 200  NUMBER OF UNIQUE REFLECTIONS   : 85866                              
REMARK 200  RESOLUTION RANGE HIGH      (A) : 2.50                               
REMARK 200  RESOLUTION RANGE LOW       (A) : 49.40                              
REMARK 200  REJECTION CRITERIA  (SIGMA(I)) : 0.0                                
REMARK 200                                                                      
REMARK 200 OVERALL.                                                             
REMARK 200  COMPLETENESS FOR RANGE     (%) : 99.3                               
REMARK 200  DATA REDUNDANCY                : 3.8                                
REMARK 200  R MERGE                    (I) : 0.08                               
REMARK 200  R SYM                      (I) : NULL                               
REMARK 200  <I/SIGMA(I)> FOR THE DATA SET  : 10.50                              
REMARK 200                                                                      
REMARK 200 IN THE HIGHEST RESOLUTION SHELL.                                     
REMARK 200  HIGHEST RESOLUTION SHELL, RANGE HIGH (A) : 2.50                     
REMARK 200  HIGHEST RESOLUTION SHELL, RANGE LOW  (A) : 2.65                     
REMARK 200  COMPLETENESS FOR SHELL     (%) : 97.9                               
REMARK 200  DATA REDUNDANCY IN SHELL       : 3.9                                
REMARK 200  R MERGE FOR SHELL          (I) : 0.46                               
REMARK 200  R SYM FOR SHELL            (I) : NULL                               
REMARK 200  <I/SIGMA(I)> FOR SHELL         : 2.10                               
REMARK 200                                                                      
REMARK 200 DIFFRACTION PROTOCOL: SINGLE WAVELENGTH                              
REMARK 200 METHOD USED TO DETERMINE THE STRUCTURE: SAD                          
REMARK 200 SOFTWARE USED: HKL2MAP                                               
REMARK 200 STARTING MODEL: NONE                                                 
REMARK 200                                                                      
REMARK 200 REMARK: NONE                                                         
REMARK 280                                                                      
REMARK 280 CRYSTAL                                                              
REMARK 280 SOLVENT CONTENT, VS   (%): 48                                        
REMARK 280 MATTHEWS COEFFICIENT, VM (ANGSTROMS**3/DA): 2.35                     
REMARK 280                                                                      
REMARK 280 CRYSTALLIZATION CONDITIONS: MICROSEEDING CONDITIONS 0.2M             
REMARK 280  KBR, 16-20% PEG 3350;                                               
REMARK 290                                                                      
REMARK 290 CRYSTALLOGRAPHIC SYMMETRY                                            
REMARK 290 SYMMETRY OPERATORS FOR SPACE GROUP: P 21 21 21                       
REMARK 290                                                                      
REMARK 290      SYMOP   SYMMETRY                                                
REMARK 290     NNNMMM   OPERATOR                                                
REMARK 290       1555   X,Y,Z                                                   
REMARK 290       2555   -X+1/2,-Y,Z+1/2                                         
REMARK 290       3555   -X,Y+1/2,-Z+1/2                                         
REMARK 290       4555   X+1/2,-Y+1/2,-Z                                         
REMARK 290                                                                      
REMARK 290     WHERE NNN -> OPERATOR NUMBER                                     
REMARK 290           MMM -> TRANSLATION VECTOR                                  
REMARK 290                                                                      
REMARK 290 CRYSTALLOGRAPHIC SYMMETRY TRANSFORMATIONS                            
REMARK 290 THE FOLLOWING TRANSFORMATIONS OPERATE ON THE ATOM/HETATM             
REMARK 290 RECORDS IN THIS ENTRY TO PRODUCE CRYSTALLOGRAPHICALLY                
REMARK 290 RELATED MOLECULES.                                                   
REMARK 290   SMTRY1   1  1.000000  0.000000  0.000000        0.00000            
REMARK 290   SMTRY2   1  0.000000  1.000000  0.000000        0.00000            
REMARK 290   SMTRY3   1  0.000000  0.000000  1.000000        0.00000            
REMARK 290   SMTRY1   2 -1.000000  0.000000  0.000000       41.44500            
REMARK 290   SMTRY2   2  0.000000 -1.000000  0.000000        0.00000            
REMARK 290   SMTRY3   2  0.000000  0.000000  1.000000       78.45500            
REMARK 290   SMTRY1   3 -1.000000  0.000000  0.000000        0.00000            
REMARK 290   SMTRY2   3  0.000000  1.000000  0.000000       49.48000            
REMARK 290   SMTRY3   3  0.000000  0.000000 -1.000000       78.45500            
REMARK 290   SMTRY1   4  1.000000  0.000000  0.000000       41.44500            
REMARK 290   SMTRY2   4  0.000000 -1.000000  0.000000       49.48000            
REMARK 290   SMTRY3   4  0.000000  0.000000 -1.000000        0.00000            
REMARK 290                                                                      
REMARK 290 REMARK: NULL                                                         
REMARK 300                                                                      
REMARK 300 BIOMOLECULE: 1, 2, 3                                                 
REMARK 300 SEE REMARK 350 FOR THE AUTHOR PROVIDED AND/OR PROGRAM                
REMARK 300 GENERATED ASSEMBLY INFORMATION FOR THE STRUCTURE IN                  
REMARK 300 THIS ENTRY. THE REMARK MAY ALSO PROVIDE INFORMATION ON               
REMARK 300 BURIED SURFACE AREA.                                                 
REMARK 350                                                                      
REMARK 350 COORDINATES FOR A COMPLETE MULTIMER REPRESENTING THE KNOWN           
REMARK 350 BIOLOGICALLY SIGNIFICANT OLIGOMERIZATION STATE OF THE                
REMARK 350 MOLECULE CAN BE GENERATED BY APPLYING BIOMT TRANSFORMATIONS          
REMARK 350 GIVEN BELOW.  BOTH NON-CRYSTALLOGRAPHIC AND                          
REMARK 350 CRYSTALLOGRAPHIC OPERATIONS ARE GIVEN.                               
REMARK 350                                                                      
REMARK 350 BIOMOLECULE: 1                                                       
REMARK 350 SOFTWARE DETERMINED QUATERNARY STRUCTURE: DIMERIC                    
REMARK 350 SOFTWARE USED: PISA                                                  
REMARK 350 TOTAL BURIED SURFACE AREA: 3230 ANGSTROM**2                          
REMARK 350 SURFACE AREA OF THE COMPLEX: 18180 ANGSTROM**2                       
REMARK 350 CHANGE IN SOLVENT FREE ENERGY: -61.9 KCAL/MOL                        
REMARK 350 APPLY THE FOLLOWING TO CHAINS: A, D                                  
REMARK 350   BIOMT1   1  1.000000  0.000000  0.000000        0.00000            
REMARK 350   BIOMT2   1  0.000000  1.000000  0.000000        0.00000            
REMARK 350   BIOMT3   1  0.000000  0.000000  1.000000        0.00000            
REMARK 350                                                                      
REMARK 350 BIOMOLECULE: 2                                                       
REMARK 350 SOFTWARE DETERMINED QUATERNARY STRUCTURE: DIMERIC                    
REMARK 350 SOFTWARE USED: PISA                                                  
REMARK 350 TOTAL BURIED SURFACE AREA: 2790 ANGSTROM**2                          
REMARK 350 SURFACE AREA OF THE COMPLEX: 13410 ANGSTROM**2                       
REMARK 350 CHANGE IN SOLVENT FREE ENERGY: -17.8 KCAL/MOL                        
REMARK 350 APPLY THE FOLLOWING TO CHAINS: C, E                                  
REMARK 350   BIOMT1   1  1.000000  0.000000  0.000000        0.00000            
REMARK 350   BIOMT2   1  0.000000  1.000000  0.000000        0.00000            
REMARK 350   BIOMT3   1  0.000000  0.000000  1.000000        0.00000            
REMARK 350                                                                      
REMARK 350 BIOMOLECULE: 3                                                       
REMARK 350 SOFTWARE DETERMINED QUATERNARY STRUCTURE: DIMERIC                    
REMARK 350 SOFTWARE USED: PISA                                                  
REMARK 350 TOTAL BURIED SURFACE AREA: 2860 ANGSTROM**2                          
REMARK 350 SURFACE AREA OF THE COMPLEX: 17640 ANGSTROM**2                       
REMARK 350 CHANGE IN SOLVENT FREE ENERGY: -39.2 KCAL/MOL                        
REMARK 350 APPLY THE FOLLOWING TO CHAINS: B, F                                  
REMARK 350   BIOMT1   1  1.000000  0.000000  0.000000        0.00000            
REMARK 350   BIOMT2   1  0.000000  1.000000  0.000000        0.00000            
REMARK 350   BIOMT3   1  0.000000  0.000000  1.000000        0.00000            
REMARK 465                                                                      
REMARK 465 MISSING RESIDUES                                                     
REMARK 465 THE FOLLOWING RESIDUES WERE NOT LOCATED IN THE                       
REMARK 465 EXPERIMENT. (M=MODEL NUMBER; RES=RESIDUE NAME; C=CHAIN               
REMARK 465 IDENTIFIER; SSSEQ=SEQUENCE NUMBER; I=INSERTION CODE.)                
REMARK 465                                                                      
REMARK 465   M RES C SSSEQI                                                     
REMARK 465     GLY A    28                                                      
REMARK 465     ALA A    29                                                      
REMARK 465     MSE A    30                                                      
REMARK 465     ALA A    31                                                      
REMARK 465     ARG A   116                                                      
REMARK 465     ARG A   117                                                      
REMARK 465     GLY A   118                                                      
REMARK 465     ASP A   119                                                      
REMARK 465     LYS A   120                                                      
REMARK 465     ALA A   121                                                      
REMARK 465     ALA A   186                                                      
REMARK 465     GLU A   187                                                      
REMARK 465     GLU A   188                                                      
REMARK 465     SER A   189                                                      
REMARK 465     GLY A   372                                                      
REMARK 465     GLY A   373                                                      
REMARK 465     ILE A   374                                                      
REMARK 465     ASP A   375                                                      
REMARK 465     GLN A   376                                                      
REMARK 465     ASN A   377                                                      
REMARK 465     MSE A   378                                                      
REMARK 465     ALA A   379                                                      
REMARK 465     ASN A   380                                                      
REMARK 465     ARG A   381                                                      
REMARK 465     LEU A   382                                                      
REMARK 465     GLY A   383                                                      
REMARK 465     GLY B    28                                                      
REMARK 465     ALA B    29                                                      
REMARK 465     MSE B    30                                                      
REMARK 465     ALA B    31                                                      
REMARK 465     GLY B   118                                                      
REMARK 465     ALA B   182                                                      
REMARK 465     PRO B   183                                                      
REMARK 465     ASP B   184                                                      
REMARK 465     THR B   185                                                      
REMARK 465     ALA B   186                                                      
REMARK 465     GLU B   187                                                      
REMARK 465     GLY B   241                                                      
REMARK 465     GLY B   242                                                      
REMARK 465     SER B   243                                                      
REMARK 465     ALA B   244                                                      
REMARK 465     LYS B   245                                                      
REMARK 465     GLY B   346                                                      
REMARK 465     ALA B   347                                                      
REMARK 465     HIS B   370                                                      
REMARK 465     ALA B   371                                                      
REMARK 465     GLY B   372                                                      
REMARK 465     GLY B   373                                                      
REMARK 465     ILE B   374                                                      
REMARK 465     ASP B   375                                                      
REMARK 465     GLN B   376                                                      
REMARK 465     ASN B   377                                                      
REMARK 465     MSE B   378                                                      
REMARK 465     ALA B   379                                                      
REMARK 465     ASN B   380                                                      
REMARK 465     ARG B   381                                                      
REMARK 465     LEU B   382                                                      
REMARK 465     GLY B   383                                                      
REMARK 465     GLY C    28                                                      
REMARK 465     ALA C    29                                                      
REMARK 465     MSE C    30                                                      
REMARK 465     ALA C    31                                                      
REMARK 465     THR C    32                                                      
REMARK 465     THR C    33                                                      
REMARK 465     LYS C    34                                                      
REMARK 465     ILE C    35                                                      
REMARK 465     ARG C    36                                                      
REMARK 465     ILE C    37                                                      
REMARK 465     PHE C    38                                                      
REMARK 465     VAL C    39                                                      
REMARK 465     PRO C    40                                                      
REMARK 465     ALA C    41                                                      
REMARK 465     THR C    42                                                      
REMARK 465     SER C    61                                                      
REMARK 465     PRO C    62                                                      
REMARK 465     SER C    63                                                      
REMARK 465     ALA C    64                                                      
REMARK 465     TYR C    79A                                                     
REMARK 465     SER C    79B                                                     
REMARK 465     GLU C    79C                                                     
REMARK 465     ARG C    79D                                                     
REMARK 465     PRO C    79E                                                     
REMARK 465     GLY C    79F                                                     
REMARK 465     ALA C    79G                                                     
REMARK 465     LEU C    80                                                      
REMARK 465     ILE C    81                                                      
REMARK 465     ARG C    82                                                      
REMARK 465     SER C    83                                                      
REMARK 465     LEU C    84                                                      
REMARK 465     LEU C    85                                                      
REMARK 465     ASN C    86                                                      
REMARK 465     ASP C    87                                                      
REMARK 465     PRO C    88                                                      
REMARK 465     ASP C    89                                                      
REMARK 465     ILE C    90                                                      
REMARK 465     GLU C    91                                                      
REMARK 465     ALA C    92                                                      
REMARK 465     VAL C    93                                                      
REMARK 465     ILE C    94                                                      
REMARK 465     ILE C    95                                                      
REMARK 465     ASP C    96                                                      
REMARK 465     VAL C    97                                                      
REMARK 465     GLY C    98                                                      
REMARK 465     SER C    99                                                      
REMARK 465     MSE C   100                                                      
REMARK 465     VAL C   101                                                      
REMARK 465     ASN C   102                                                      
REMARK 465     GLY C   103                                                      
REMARK 465     ILE C   104                                                      
REMARK 465     PRO C   105                                                      
REMARK 465     VAL C   106                                                      
REMARK 465     MSE C   107                                                      
REMARK 465     GLU C   108                                                      
REMARK 465     ARG C   109                                                      
REMARK 465     ARG C   110                                                      
REMARK 465     GLY C   111                                                      
REMARK 465     ASP C   112                                                      
REMARK 465     LYS C   113                                                      
REMARK 465     ALA C   114                                                      
REMARK 465     GLN C   115                                                      
REMARK 465     GLU C   116                                                      
REMARK 465     GLU C   117                                                      
REMARK 465     MSE C   118                                                      
REMARK 465     GLU C   119                                                      
REMARK 465     GLY C   120                                                      
REMARK 465     LEU C   121                                                      
REMARK 465     MSE C   122                                                      
REMARK 465     ARG C   123                                                      
REMARK 465     ILE C   124                                                      
REMARK 465     LEU C   125                                                      
REMARK 465     LYS C   126                                                      
REMARK 465     THR C   127                                                      
REMARK 465     ALA C   128                                                      
REMARK 465     ARG C   129                                                      
REMARK 465     ASP C   130                                                      
REMARK 465     SER C   131                                                      
REMARK 465     SER C   132                                                      
REMARK 465     LYS C   133                                                      
REMARK 465     GLY C   134                                                      
REMARK 465     LYS C   135                                                      
REMARK 465     THR C   136                                                      
REMARK 465     PRO C   137                                                      
REMARK 465     PHE C   138                                                      
REMARK 465     VAL C   139                                                      
REMARK 465     ASP C   140                                                      
REMARK 465     SER C   141                                                      
REMARK 465     ARG C   142                                                      
REMARK 465     ALA C   143                                                      
REMARK 465     TYR C   144                                                      
REMARK 465     GLY C   145                                                      
REMARK 465     LEU C   146                                                      
REMARK 465     ARG C   147                                                      
REMARK 465     ILE C   148                                                      
REMARK 465     THR C   149                                                      
REMARK 465     ASP C   150                                                      
REMARK 465     MSE C   151                                                      
REMARK 465     SER C   152                                                      
REMARK 465     THR C   153                                                      
REMARK 465     ILE C   169                                                      
REMARK 465     ALA C   170                                                      
REMARK 465     LYS C   171                                                      
REMARK 465     ALA C   172                                                      
REMARK 465     VAL C   173                                                      
REMARK 465     THR C   174                                                      
REMARK 465     ALA C   175                                                      
REMARK 465     PRO C   176                                                      
REMARK 465     ASP C   177                                                      
REMARK 465     THR C   178                                                      
REMARK 465     ALA C   179                                                      
REMARK 465     GLU C   180                                                      
REMARK 465     GLU C   181                                                      
REMARK 465     SER C   182                                                      
REMARK 465     GLU C   183                                                      
REMARK 465     THR C   184                                                      
REMARK 465     ARG C   185                                                      
REMARK 465     ARG C   186                                                      
REMARK 465     TRP C   187                                                      
REMARK 465     ALA C   188                                                      
REMARK 465     LYS C   189                                                      
REMARK 465     TYR C   190                                                      
REMARK 465     VAL C   191                                                      
REMARK 465     GLN C   192                                                      
REMARK 465     GLN C   193                                                      
REMARK 465     LYS C   194                                                      
REMARK 465     ARG C   195                                                      
REMARK 465     VAL C   196                                                      
REMARK 465     ASN C   197                                                      
REMARK 465     PRO C   198                                                      
REMARK 465     PHE C   199                                                      
REMARK 465     LYS C   239                                                      
REMARK 465     LYS C   240                                                      
REMARK 465     GLY C   241                                                      
REMARK 465     GLY C   242                                                      
REMARK 465     SER C   243                                                      
REMARK 465     ALA C   244                                                      
REMARK 465     LYS C   245                                                      
REMARK 465     GLY C   246                                                      
REMARK 465     ARG C   247                                                      
REMARK 465     ALA C   248                                                      
REMARK 465     HIS C   369                                                      
REMARK 465     HIS C   370                                                      
REMARK 465     ALA C   371                                                      
REMARK 465     GLY C   372                                                      
REMARK 465     GLY C   373                                                      
REMARK 465     ILE C   374                                                      
REMARK 465     ASP C   375                                                      
REMARK 465     GLN C   376                                                      
REMARK 465     ASN C   377                                                      
REMARK 465     MSE C   378                                                      
REMARK 465     ALA C   379                                                      
REMARK 465     ASN C   380                                                      
REMARK 465     ARG C   381                                                      
REMARK 465     LEU C   382                                                      
REMARK 465     GLY C   383                                                      
REMARK 465     LYS D    39                                                      
REMARK 465     ASP D    40                                                      
REMARK 465     GLN D    41                                                      
REMARK 465     THR D    42                                                      
REMARK 465     LYS D    43                                                      
REMARK 465     ALA D    44                                                      
REMARK 465     TRP D    45                                                      
REMARK 465     GLU D    46                                                      
REMARK 465     ASP D    47                                                      
REMARK 465     PHE D    48                                                      
REMARK 465     LEU D    49                                                      
REMARK 465     GLN D    50                                                      
REMARK 465     ILE E    38                                                      
REMARK 465     LYS E    39                                                      
REMARK 465     ASP E    40                                                      
REMARK 465     GLN E    41                                                      
REMARK 465     THR E    42                                                      
REMARK 465     LYS E    43                                                      
REMARK 465     ALA E    44                                                      
REMARK 465     TRP E    45                                                      
REMARK 465     GLU E    46                                                      
REMARK 465     ASP E    47                                                      
REMARK 465     PHE E    48                                                      
REMARK 465     LEU E    49                                                      
REMARK 465     GLN E    50                                                      
REMARK 465     GLY F    -1                                                      
REMARK 465     SER F    37                                                      
REMARK 465     ILE F    38                                                      
REMARK 465     LYS F    39                                                      
REMARK 465     ASP F    40                                                      
REMARK 465     GLN F    41                                                      
REMARK 465     THR F    42                                                      
REMARK 465     LYS F    43                                                      
REMARK 465     ALA F    44                                                      
REMARK 465     TRP F    45                                                      
REMARK 465     GLU F    46                                                      
REMARK 465     ASP F    47                                                      
REMARK 465     PHE F    48                                                      
REMARK 465     LEU F    49                                                      
REMARK 465     GLN F    50                                                      
REMARK 470                                                                      
REMARK 470 MISSING ATOM                                                         
REMARK 470 THE FOLLOWING RESIDUES HAVE MISSING ATOMS (M=MODEL NUMBER;           
REMARK 470 RES=RESIDUE NAME; C=CHAIN IDENTIFIER; SSEQ=SEQUENCE NUMBER;          
REMARK 470 I=INSERTION CODE):                                                   
REMARK 470   M RES CSSEQI  ATOMS                                                
REMARK 470     ASN C  43    CG   OD1  ND2                                       
REMARK 470     GLU C  46    CG   CD   OE1  OE2                                  
REMARK 470     LEU C  47    CG   CD1  CD2                                       
REMARK 470     ARG C  48    CG   CD   NE   CZ   NH1  NH2                        
REMARK 470     TRP C  49    CG   CD1  CD2  NE1  CE2  CE3  CZ2  CZ3              
REMARK 470     TRP C  49    CH2                                                 
REMARK 470     GLU C  50    CG   CD   OE1  OE2                                  
REMARK 470     LEU C  51    CG   CD1  CD2                                       
REMARK 470     THR C  52    OG1  CG2                                            
REMARK 470     LEU C  53    CG   CD1  CD2                                       
REMARK 470     PHE C  54    CG   CD1  CD2  CE1  CE2  CZ                         
REMARK 470     LEU C  56    CG   CD1  CD2                                       
REMARK 470     ASP C  57    CG   OD1  OD2                                       
REMARK 470     VAL C  58    CG1  CG2                                            
REMARK 470     ILE C  59    CG1  CG2  CD1                                       
REMARK 470     ARG C  60    CG   CD   NE   CZ   NH1  NH2                        
REMARK 470     GLU C  66    CG   CD   OE1  OE2                                  
REMARK 470     SER C  67    OG                                                  
REMARK 470     MSE C  68    CG  SE    CE                                        
REMARK 470     LYS C  69    CG   CD   CE   NZ                                   
REMARK 470     VAL C  70    CG1  CG2                                            
REMARK 470     PHE C  74    CG   CD1  CD2  CE1  CE2  CZ                         
REMARK 470     THR C  75    OG1  CG2                                            
REMARK 470     LEU C  76    CG   CD1  CD2                                       
REMARK 470     ILE C  77    CG1  CG2  CD1                                       
REMARK 470     MSE C  79    CG  SE    CE                                        
REMARK 470     LEU C 154    CG   CD1  CD2                                       
REMARK 470     VAL C 155    CG1  CG2                                            
REMARK 470     SER C 156    OG                                                  
REMARK 470     VAL C 158    CG1  CG2                                            
REMARK 470     ILE C 159    CG1  CG2  CD1                                       
REMARK 470     THR C 160    OG1  CG2                                            
REMARK 470     ILE C 161    CG1  CG2  CD1                                       
REMARK 470     GLU C 162    CG   CD   OE1  OE2                                  
REMARK 470     GLN C 164    CG   CD   OE1  NE2                                  
REMARK 470     ILE C 165    CG1  CG2  CD1                                       
REMARK 470     TRP C 166    CG   CD1  CD2  NE1  CE2  CE3  CZ2  CZ3              
REMARK 470     TRP C 166    CH2                                                 
REMARK 470     ILE C 167    CG1  CG2  CD1                                       
REMARK 470     LEU C 168    CG   CD1  CD2                                       
REMARK 470     PHE C 207    CG   CD1  CD2  CE1  CE2  CZ                         
REMARK 470     LEU C 209    CG   CD1  CD2                                       
REMARK 470     THR C 210    OG1  CG2                                            
REMARK 470     LEU C 225    CG   CD1  CD2                                       
REMARK 470     GLU C 237    CG   CD   OE1  OE2                                  
REMARK 470     VAL C 238    CG1  CG2                                            
REMARK 500                                                                      
REMARK 500 GEOMETRY AND STEREOCHEMISTRY                                         
REMARK 500 SUBTOPIC: CLOSE CONTACTS IN SAME ASYMMETRIC UNIT                     
REMARK 500                                                                      
REMARK 500 THE FOLLOWING ATOMS ARE IN CLOSE CONTACT.                            
REMARK 500                                                                      
REMARK 500  ATM1  RES C  SSEQI   ATM2  RES C  SSEQI           DISTANCE          
REMARK 500   NH1  ARG C   302     OD1  ASN E     8              2.13            
REMARK 500                                                                      
REMARK 500 REMARK: NULL                                                         
REMARK 500                                                                      
REMARK 500 GEOMETRY AND STEREOCHEMISTRY                                         
REMARK 500 SUBTOPIC: TORSION ANGLES                                             
REMARK 500                                                                      
REMARK 500 TORSION ANGLES OUTSIDE THE EXPECTED RAMACHANDRAN REGIONS:            
REMARK 500 (M=MODEL NUMBER; RES=RESIDUE NAME; C=CHAIN IDENTIFIER;               
REMARK 500 SSEQ=SEQUENCE NUMBER; I=INSERTION CODE).                             
REMARK 500                                                                      
REMARK 500 STANDARD TABLE:                                                      
REMARK 500 FORMAT:(10X,I3,1X,A3,1X,A1,I4,A1,4X,F7.2,3X,F7.2)                    
REMARK 500                                                                      
REMARK 500 EXPECTED VALUES: GJ KLEYWEGT AND TA JONES (1996). PHI/PSI-           
REMARK 500 CHOLOGY: RAMACHANDRAN REVISITED. STRUCTURE 4, 1395 - 1400            
REMARK 500                                                                      
REMARK 500  M RES CSSEQI        PSI       PHI                                   
REMARK 500    ASP A  94      106.59   -166.51                                   
REMARK 500    LYS A 140       52.31    -61.62                                   
REMARK 500    LEU A 314     -149.80   -102.22                                   
REMARK 500    HIS A 370       43.62    -93.90                                   
REMARK 500    ASP B  94      112.24   -161.18                                   
REMARK 500    GLU B 115      -76.66    -67.76                                   
REMARK 500    LYS B 140       53.73   -105.21                                   
REMARK 500    LEU B 314     -100.17    -89.23                                   
REMARK 500    ARG B 343      -75.35    -20.20                                   
REMARK 500    ARG B 368      -70.21    -65.68                                   
REMARK 500    MSE C  68      -83.05    -84.13                                   
REMARK 500    SER C  78       59.62   -102.30                                   
REMARK 500    ALA C 208     -147.63   -130.76                                   
REMARK 500    THR C 210      125.90   -176.75                                   
REMARK 500    GLN C 211     -144.63   -145.04                                   
REMARK 500    TYR C 327       60.22   -150.70                                   
REMARK 500                                                                      
REMARK 500 REMARK: NULL                                                         
REMARK 800                                                                      
REMARK 800 SITE                                                                 
REMARK 800 SITE_IDENTIFIER: AC1                                                 
REMARK 800 EVIDENCE_CODE: SOFTWARE                                              
REMARK 800 SITE_DESCRIPTION: BINDING SITE FOR RESIDUE  CL A1372                 
REMARK 800                                                                      
REMARK 800 SITE_IDENTIFIER: AC2                                                 
REMARK 800 EVIDENCE_CODE: SOFTWARE                                              
REMARK 800 SITE_DESCRIPTION: BINDING SITE FOR RESIDUE  CL A1373                 
REMARK 800                                                                      
REMARK 800 SITE_IDENTIFIER: AC3                                                 
REMARK 800 EVIDENCE_CODE: SOFTWARE                                              
REMARK 800 SITE_DESCRIPTION: BINDING SITE FOR RESIDUE  CL A1374                 
REMARK 800                                                                      
REMARK 800 SITE_IDENTIFIER: AC4                                                 
REMARK 800 EVIDENCE_CODE: SOFTWARE                                              
REMARK 800 SITE_DESCRIPTION: BINDING SITE FOR RESIDUE  CL B1370                 
REMARK 800                                                                      
REMARK 800 SITE_IDENTIFIER: AC5                                                 
REMARK 800 EVIDENCE_CODE: SOFTWARE                                              
REMARK 800 SITE_DESCRIPTION: BINDING SITE FOR RESIDUE  CL B1371                 
REMARK 800                                                                      
REMARK 800 SITE_IDENTIFIER: AC6                                                 
REMARK 800 EVIDENCE_CODE: SOFTWARE                                              
REMARK 800 SITE_DESCRIPTION: BINDING SITE FOR RESIDUE  CL A1375                 
REMARK 800                                                                      
REMARK 800 SITE_IDENTIFIER: AC7                                                 
REMARK 800 EVIDENCE_CODE: SOFTWARE                                              
REMARK 800 SITE_DESCRIPTION: BINDING SITE FOR RESIDUE  BR A1376                 
REMARK 800                                                                      
REMARK 800 SITE_IDENTIFIER: AC8                                                 
REMARK 800 EVIDENCE_CODE: SOFTWARE                                              
REMARK 800 SITE_DESCRIPTION: BINDING SITE FOR RESIDUE  BR C1369                 
DBREF  4CO6 A   32   383  UNP    Q9IK92   NCAP_NIPAV      32    383             
DBREF  4CO6 B   32   383  UNP    Q9IK92   NCAP_NIPAV      32    383             
DBREF  4CO6 C   32   383  UNP    Q9IK92   NCAP_NIPAV      32    383             
DBREF  4CO6 D    1    50  UNP    Q9IK91   PHOSP_NIPAV      1     50             
DBREF  4CO6 E    1    50  UNP    Q9IK91   PHOSP_NIPAV      1     50             
DBREF  4CO6 F    1    50  UNP    Q9IK91   PHOSP_NIPAV      1     50             
SEQADV 4CO6 GLY A   28  UNP  Q9IK92              EXPRESSION TAG                 
SEQADV 4CO6 ALA A   29  UNP  Q9IK92              EXPRESSION TAG                 
SEQADV 4CO6 MSE A   30  UNP  Q9IK92              EXPRESSION TAG                 
SEQADV 4CO6 ALA A   31  UNP  Q9IK92              EXPRESSION TAG                 
SEQADV 4CO6 GLY B   28  UNP  Q9IK92              EXPRESSION TAG                 
SEQADV 4CO6 ALA B   29  UNP  Q9IK92              EXPRESSION TAG                 
SEQADV 4CO6 MSE B   30  UNP  Q9IK92              EXPRESSION TAG                 
SEQADV 4CO6 ALA B   31  UNP  Q9IK92              EXPRESSION TAG                 
SEQADV 4CO6 GLY C   28  UNP  Q9IK92              EXPRESSION TAG                 
SEQADV 4CO6 ALA C   29  UNP  Q9IK92              EXPRESSION TAG                 
SEQADV 4CO6 MSE C   30  UNP  Q9IK92              EXPRESSION TAG                 
SEQADV 4CO6 ALA C   31  UNP  Q9IK92              EXPRESSION TAG                 
SEQADV 4CO6 GLY D   -1  UNP  Q9IK91              EXPRESSION TAG                 
SEQADV 4CO6 ALA D    0  UNP  Q9IK91              EXPRESSION TAG                 
SEQADV 4CO6 GLY E   -1  UNP  Q9IK91              EXPRESSION TAG                 
SEQADV 4CO6 ALA E    0  UNP  Q9IK91              EXPRESSION TAG                 
SEQADV 4CO6 GLY F   -1  UNP  Q9IK91              EXPRESSION TAG                 
SEQADV 4CO6 ALA F    0  UNP  Q9IK91              EXPRESSION TAG                 
SEQRES   1 A  356  GLY ALA MSE ALA THR THR LYS ILE ARG ILE PHE VAL PRO          
SEQRES   2 A  356  ALA THR ASN SER PRO GLU LEU ARG TRP GLU LEU THR LEU          
SEQRES   3 A  356  PHE ALA LEU ASP VAL ILE ARG SER PRO SER ALA ALA GLU          
SEQRES   4 A  356  SER MSE LYS VAL GLY ALA ALA PHE THR LEU ILE SER MSE          
SEQRES   5 A  356  TYR SER GLU ARG PRO GLY ALA LEU ILE ARG SER LEU LEU          
SEQRES   6 A  356  ASN ASP PRO ASP ILE GLU ALA VAL ILE ILE ASP VAL GLY          
SEQRES   7 A  356  SER MSE VAL ASN GLY ILE PRO VAL MSE GLU ARG ARG GLY          
SEQRES   8 A  356  ASP LYS ALA GLN GLU GLU MSE GLU GLY LEU MSE ARG ILE          
SEQRES   9 A  356  LEU LYS THR ALA ARG ASP SER SER LYS GLY LYS THR PRO          
SEQRES  10 A  356  PHE VAL ASP SER ARG ALA TYR GLY LEU ARG ILE THR ASP          
SEQRES  11 A  356  MSE SER THR LEU VAL SER ALA VAL ILE THR ILE GLU ALA          
SEQRES  12 A  356  GLN ILE TRP ILE LEU ILE ALA LYS ALA VAL THR ALA PRO          
SEQRES  13 A  356  ASP THR ALA GLU GLU SER GLU THR ARG ARG TRP ALA LYS          
SEQRES  14 A  356  TYR VAL GLN GLN LYS ARG VAL ASN PRO PHE PHE ALA LEU          
SEQRES  15 A  356  THR GLN GLN TRP LEU THR GLU MSE ARG ASN LEU LEU SER          
SEQRES  16 A  356  GLN SER LEU SER VAL ARG LYS PHE MSE VAL GLU ILE LEU          
SEQRES  17 A  356  ILE GLU VAL LYS LYS GLY GLY SER ALA LYS GLY ARG ALA          
SEQRES  18 A  356  VAL GLU ILE ILE SER ASP ILE GLY ASN TYR VAL GLU GLU          
SEQRES  19 A  356  THR GLY MSE ALA GLY PHE PHE ALA THR ILE ARG PHE GLY          
SEQRES  20 A  356  LEU GLU THR ARG TYR PRO ALA LEU ALA LEU ASN GLU PHE          
SEQRES  21 A  356  GLN SER ASP LEU ASN THR ILE LYS SER LEU MSE LEU LEU          
SEQRES  22 A  356  TYR ARG GLU ILE GLY PRO ARG ALA PRO TYR MSE VAL LEU          
SEQRES  23 A  356  LEU GLU GLU SER ILE GLN THR LYS PHE ALA PRO GLY GLY          
SEQRES  24 A  356  TYR PRO LEU LEU TRP SER PHE ALA MSE GLY VAL ALA THR          
SEQRES  25 A  356  THR ILE ASP ARG SER MSE GLY ALA LEU ASN ILE ASN ARG          
SEQRES  26 A  356  GLY TYR LEU GLU PRO MSE TYR PHE ARG LEU GLY GLN LYS          
SEQRES  27 A  356  SER ALA ARG HIS HIS ALA GLY GLY ILE ASP GLN ASN MSE          
SEQRES  28 A  356  ALA ASN ARG LEU GLY                                          
SEQRES   1 B  356  GLY ALA MSE ALA THR THR LYS ILE ARG ILE PHE VAL PRO          
SEQRES   2 B  356  ALA THR ASN SER PRO GLU LEU ARG TRP GLU LEU THR LEU          
SEQRES   3 B  356  PHE ALA LEU ASP VAL ILE ARG SER PRO SER ALA ALA GLU          
SEQRES   4 B  356  SER MSE LYS VAL GLY ALA ALA PHE THR LEU ILE SER MSE          
SEQRES   5 B  356  TYR SER GLU ARG PRO GLY ALA LEU ILE ARG SER LEU LEU          
SEQRES   6 B  356  ASN ASP PRO ASP ILE GLU ALA VAL ILE ILE ASP VAL GLY          
SEQRES   7 B  356  SER MSE VAL ASN GLY ILE PRO VAL MSE GLU ARG ARG GLY          
SEQRES   8 B  356  ASP LYS ALA GLN GLU GLU MSE GLU GLY LEU MSE ARG ILE          
SEQRES   9 B  356  LEU LYS THR ALA ARG ASP SER SER LYS GLY LYS THR PRO          
SEQRES  10 B  356  PHE VAL ASP SER ARG ALA TYR GLY LEU ARG ILE THR ASP          
SEQRES  11 B  356  MSE SER THR LEU VAL SER ALA VAL ILE THR ILE GLU ALA          
SEQRES  12 B  356  GLN ILE TRP ILE LEU ILE ALA LYS ALA VAL THR ALA PRO          
SEQRES  13 B  356  ASP THR ALA GLU GLU SER GLU THR ARG ARG TRP ALA LYS          
SEQRES  14 B  356  TYR VAL GLN GLN LYS ARG VAL ASN PRO PHE PHE ALA LEU          
SEQRES  15 B  356  THR GLN GLN TRP LEU THR GLU MSE ARG ASN LEU LEU SER          
SEQRES  16 B  356  GLN SER LEU SER VAL ARG LYS PHE MSE VAL GLU ILE LEU          
SEQRES  17 B  356  ILE GLU VAL LYS LYS GLY GLY SER ALA LYS GLY ARG ALA          
SEQRES  18 B  356  VAL GLU ILE ILE SER ASP ILE GLY ASN TYR VAL GLU GLU          
SEQRES  19 B  356  THR GLY MSE ALA GLY PHE PHE ALA THR ILE ARG PHE GLY          
SEQRES  20 B  356  LEU GLU THR ARG TYR PRO ALA LEU ALA LEU ASN GLU PHE          
SEQRES  21 B  356  GLN SER ASP LEU ASN THR ILE LYS SER LEU MSE LEU LEU          
SEQRES  22 B  356  TYR ARG GLU ILE GLY PRO ARG ALA PRO TYR MSE VAL LEU          
SEQRES  23 B  356  LEU GLU GLU SER ILE GLN THR LYS PHE ALA PRO GLY GLY          
SEQRES  24 B  356  TYR PRO LEU LEU TRP SER PHE ALA MSE GLY VAL ALA THR          
SEQRES  25 B  356  THR ILE ASP ARG SER MSE GLY ALA LEU ASN ILE ASN ARG          
SEQRES  26 B  356  GLY TYR LEU GLU PRO MSE TYR PHE ARG LEU GLY GLN LYS          
SEQRES  27 B  356  SER ALA ARG HIS HIS ALA GLY GLY ILE ASP GLN ASN MSE          
SEQRES  28 B  356  ALA ASN ARG LEU GLY                                          
SEQRES   1 C  356  GLY ALA MSE ALA THR THR LYS ILE ARG ILE PHE VAL PRO          
SEQRES   2 C  356  ALA THR ASN SER PRO GLU LEU ARG TRP GLU LEU THR LEU          
SEQRES   3 C  356  PHE ALA LEU ASP VAL ILE ARG SER PRO SER ALA ALA GLU          
SEQRES   4 C  356  SER MSE LYS VAL GLY ALA ALA PHE THR LEU ILE SER MSE          
SEQRES   5 C  356  TYR SER GLU ARG PRO GLY ALA LEU ILE ARG SER LEU LEU          
SEQRES   6 C  356  ASN ASP PRO ASP ILE GLU ALA VAL ILE ILE ASP VAL GLY          
SEQRES   7 C  356  SER MSE VAL ASN GLY ILE PRO VAL MSE GLU ARG ARG GLY          
SEQRES   8 C  356  ASP LYS ALA GLN GLU GLU MSE GLU GLY LEU MSE ARG ILE          
SEQRES   9 C  356  LEU LYS THR ALA ARG ASP SER SER LYS GLY LYS THR PRO          
SEQRES  10 C  356  PHE VAL ASP SER ARG ALA TYR GLY LEU ARG ILE THR ASP          
SEQRES  11 C  356  MSE SER THR LEU VAL SER ALA VAL ILE THR ILE GLU ALA          
SEQRES  12 C  356  GLN ILE TRP ILE LEU ILE ALA LYS ALA VAL THR ALA PRO          
SEQRES  13 C  356  ASP THR ALA GLU GLU SER GLU THR ARG ARG TRP ALA LYS          
SEQRES  14 C  356  TYR VAL GLN GLN LYS ARG VAL ASN PRO PHE PHE ALA LEU          
SEQRES  15 C  356  THR GLN GLN TRP LEU THR GLU MSE ARG ASN LEU LEU SER          
SEQRES  16 C  356  GLN SER LEU SER VAL ARG LYS PHE MSE VAL GLU ILE LEU          
SEQRES  17 C  356  ILE GLU VAL LYS LYS GLY GLY SER ALA LYS GLY ARG ALA          
SEQRES  18 C  356  VAL GLU ILE ILE SER ASP ILE GLY ASN TYR VAL GLU GLU          
SEQRES  19 C  356  THR GLY MSE ALA GLY PHE PHE ALA THR ILE ARG PHE GLY          
SEQRES  20 C  356  LEU GLU THR ARG TYR PRO ALA LEU ALA LEU ASN GLU PHE          
SEQRES  21 C  356  GLN SER ASP LEU ASN THR ILE LYS SER LEU MSE LEU LEU          
SEQRES  22 C  356  TYR ARG GLU ILE GLY PRO ARG ALA PRO TYR MSE VAL LEU          
SEQRES  23 C  356  LEU GLU GLU SER ILE GLN THR LYS PHE ALA PRO GLY GLY          
SEQRES  24 C  356  TYR PRO LEU LEU TRP SER PHE ALA MSE GLY VAL ALA THR          
SEQRES  25 C  356  THR ILE ASP ARG SER MSE GLY ALA LEU ASN ILE ASN ARG          
SEQRES  26 C  356  GLY TYR LEU GLU PRO MSE TYR PHE ARG LEU GLY GLN LYS          
SEQRES  27 C  356  SER ALA ARG HIS HIS ALA GLY GLY ILE ASP GLN ASN MSE          
SEQRES  28 C  356  ALA ASN ARG LEU GLY                                          
SEQRES   1 D   52  GLY ALA MET ASP LYS LEU GLU LEU VAL ASN ASP GLY LEU          
SEQRES   2 D   52  ASN ILE ILE ASP PHE ILE GLN LYS ASN GLN LYS GLU ILE          
SEQRES   3 D   52  GLN LYS THR TYR GLY ARG SER SER ILE GLN GLN PRO SER          
SEQRES   4 D   52  ILE LYS ASP GLN THR LYS ALA TRP GLU ASP PHE LEU GLN          
SEQRES   1 E   52  GLY ALA MET ASP LYS LEU GLU LEU VAL ASN ASP GLY LEU          
SEQRES   2 E   52  ASN ILE ILE ASP PHE ILE GLN LYS ASN GLN LYS GLU ILE          
SEQRES   3 E   52  GLN LYS THR TYR GLY ARG SER SER ILE GLN GLN PRO SER          
SEQRES   4 E   52  ILE LYS ASP GLN THR LYS ALA TRP GLU ASP PHE LEU GLN          
SEQRES   1 F   52  GLY ALA MET ASP LYS LEU GLU LEU VAL ASN ASP GLY LEU          
SEQRES   2 F   52  ASN ILE ILE ASP PHE ILE GLN LYS ASN GLN LYS GLU ILE          
SEQRES   3 F   52  GLN LYS THR TYR GLY ARG SER SER ILE GLN GLN PRO SER          
SEQRES   4 F   52  ILE LYS ASP GLN THR LYS ALA TRP GLU ASP PHE LEU GLN          
MODRES 4CO6 MSE A   68  MET  SELENOMETHIONINE                                   
MODRES 4CO6 MSE A   79  MET  SELENOMETHIONINE                                   
MODRES 4CO6 MSE A  107  MET  SELENOMETHIONINE                                   
MODRES 4CO6 MSE A  114  MET  SELENOMETHIONINE                                   
MODRES 4CO6 MSE A  125  MET  SELENOMETHIONINE                                   
MODRES 4CO6 MSE A  129  MET  SELENOMETHIONINE                                   
MODRES 4CO6 MSE A  158  MET  SELENOMETHIONINE                                   
MODRES 4CO6 MSE A  217  MET  SELENOMETHIONINE                                   
MODRES 4CO6 MSE A  231  MET  SELENOMETHIONINE                                   
MODRES 4CO6 MSE A  264  MET  SELENOMETHIONINE                                   
MODRES 4CO6 MSE A  298  MET  SELENOMETHIONINE                                   
MODRES 4CO6 MSE A  311  MET  SELENOMETHIONINE                                   
MODRES 4CO6 MSE A  335  MET  SELENOMETHIONINE                                   
MODRES 4CO6 MSE A  345  MET  SELENOMETHIONINE                                   
MODRES 4CO6 MSE A  358  MET  SELENOMETHIONINE                                   
MODRES 4CO6 MSE B   68  MET  SELENOMETHIONINE                                   
MODRES 4CO6 MSE B   79  MET  SELENOMETHIONINE                                   
MODRES 4CO6 MSE B  107  MET  SELENOMETHIONINE                                   
MODRES 4CO6 MSE B  114  MET  SELENOMETHIONINE                                   
MODRES 4CO6 MSE B  125  MET  SELENOMETHIONINE                                   
MODRES 4CO6 MSE B  129  MET  SELENOMETHIONINE                                   
MODRES 4CO6 MSE B  158  MET  SELENOMETHIONINE                                   
MODRES 4CO6 MSE B  217  MET  SELENOMETHIONINE                                   
MODRES 4CO6 MSE B  231  MET  SELENOMETHIONINE                                   
MODRES 4CO6 MSE B  264  MET  SELENOMETHIONINE                                   
MODRES 4CO6 MSE B  298  MET  SELENOMETHIONINE                                   
MODRES 4CO6 MSE B  311  MET  SELENOMETHIONINE                                   
MODRES 4CO6 MSE B  335  MET  SELENOMETHIONINE                                   
MODRES 4CO6 MSE B  345  MET  SELENOMETHIONINE                                   
MODRES 4CO6 MSE B  358  MET  SELENOMETHIONINE                                   
MODRES 4CO6 MSE C   68  MET  SELENOMETHIONINE                                   
MODRES 4CO6 MSE C   79  MET  SELENOMETHIONINE                                   
MODRES 4CO6 MSE C  217  MET  SELENOMETHIONINE                                   
MODRES 4CO6 MSE C  231  MET  SELENOMETHIONINE                                   
MODRES 4CO6 MSE C  264  MET  SELENOMETHIONINE                                   
MODRES 4CO6 MSE C  298  MET  SELENOMETHIONINE                                   
MODRES 4CO6 MSE C  311  MET  SELENOMETHIONINE                                   
MODRES 4CO6 MSE C  335  MET  SELENOMETHIONINE                                   
MODRES 4CO6 MSE C  345  MET  SELENOMETHIONINE                                   
MODRES 4CO6 MSE C  358  MET  SELENOMETHIONINE                                   
HET    MSE  A  68       8                                                       
HET    MSE  A  79       8                                                       
HET    MSE  A 107       8                                                       
HET    MSE  A 114       8                                                       
HET    MSE  A 125       8                                                       
HET    MSE  A 129       8                                                       
HET    MSE  A 158       8                                                       
HET    MSE  A 217       8                                                       
HET    MSE  A 231       8                                                       
HET    MSE  A 264       8                                                       
HET    MSE  A 298       8                                                       
HET    MSE  A 311       8                                                       
HET    MSE  A 335      13                                                       
HET    MSE  A 345       8                                                       
HET    MSE  A 358       8                                                       
HET    MSE  B  68       8                                                       
HET    MSE  B  79       8                                                       
HET    MSE  B 107       8                                                       
HET    MSE  B 114       8                                                       
HET    MSE  B 125       8                                                       
HET    MSE  B 129       8                                                       
HET    MSE  B 158       8                                                       
HET    MSE  B 217       8                                                       
HET    MSE  B 231       8                                                       
HET    MSE  B 264       8                                                       
HET    MSE  B 298       8                                                       
HET    MSE  B 311       8                                                       
HET    MSE  B 335       8                                                       
HET    MSE  B 345       8                                                       
HET    MSE  B 358       8                                                       
HET    MSE  C  68       5                                                       
HET    MSE  C  79       5                                                       
HET    MSE  C 217       8                                                       
HET    MSE  C 231       8                                                       
HET    MSE  C 264       8                                                       
HET    MSE  C 298       8                                                       
HET    MSE  C 311       8                                                       
HET    MSE  C 335      13                                                       
HET    MSE  C 345       8                                                       
HET    MSE  C 358       8                                                       
HET     CL  A1372       1                                                       
HET     CL  A1373       1                                                       
HET     CL  A1374       1                                                       
HET     CL  B1370       1                                                       
HET     CL  A1377       1                                                       
HET     CL  B1371       1                                                       
HET     CL  A1375       1                                                       
HET     BR  A1376       1                                                       
HET     BR  C1369       1                                                       
HETNAM      CL CHLORIDE ION                                                     
HETNAM     MSE SELENOMETHIONINE                                                 
HETNAM      BR BROMIDE ION                                                      
FORMUL   3   CL    7(CL 1-)                                                     
FORMUL   4  MSE    40(C5 H11 N O2 SE)                                           
FORMUL   5   BR    2(BR 1-)                                                     
FORMUL   6  HOH   *99(H2 O)                                                     
HELIX    1   1 SER A   44  ARG A   60  1                                  17    
HELIX    2   2 ALA A   65  MSE A   79  1                                  15    
HELIX    3   3 ARG A   83  LEU A   92  1                                  10    
HELIX    4   4 GLN A  122  SER A  139  1                                  18    
HELIX    5   5 SER A  148  LEU A  153  1                                   6    
HELIX    6   6 ASP A  157  THR A  181  1                                  25    
HELIX    7   7 THR A  191  GLN A  200  1                                  10    
HELIX    8   8 ASN A  204  ALA A  208  5                                   5    
HELIX    9   9 THR A  210  SER A  224  1                                  15    
HELIX   10  10 SER A  224  GLY A  241  1                                  18    
HELIX   11  11 LYS A  245  MSE A  264  1                                  20    
HELIX   12  12 MSE A  264  LEU A  275  1                                  12    
HELIX   13  13 TYR A  279  LEU A  284  5                                   6    
HELIX   14  14 LEU A  284  GLU A  286  5                                   3    
HELIX   15  15 PHE A  287  GLY A  305  1                                  19    
HELIX   16  16 PRO A  306  LEU A  314  5                                   9    
HELIX   17  17 GLU A  315  GLN A  319  5                                   5    
HELIX   18  18 ALA A  323  GLY A  326  5                                   4    
HELIX   19  19 TYR A  327  ASP A  342  1                                  16    
HELIX   20  20 MSE A  345  ILE A  350  5                                   6    
HELIX   21  21 GLU A  356  HIS A  370  1                                  15    
HELIX   22  22 SER B   44  SER B   61  1                                  18    
HELIX   23  23 ALA B   65  MSE B   79  1                                  15    
HELIX   24  24 ARG B   83  LEU B   92  1                                  10    
HELIX   25  25 LYS B  120  SER B  139  1                                  20    
HELIX   26  26 ASP B  147  LEU B  153  5                                   7    
HELIX   27  27 ASP B  157  THR B  181  1                                  25    
HELIX   28  28 GLU B  188  GLN B  200  1                                  13    
HELIX   29  29 ASN B  204  ALA B  208  5                                   5    
HELIX   30  30 THR B  210  SER B  224  1                                  15    
HELIX   31  31 SER B  224  LYS B  240  1                                  17    
HELIX   32  32 GLY B  246  GLY B  263  1                                  18    
HELIX   33  33 MSE B  264  LEU B  275  1                                  12    
HELIX   34  34 TYR B  279  LEU B  284  5                                   6    
HELIX   35  35 LEU B  284  GLU B  286  5                                   3    
HELIX   36  36 PHE B  287  GLY B  305  1                                  19    
HELIX   37  37 TYR B  310  LEU B  314  5                                   5    
HELIX   38  38 GLU B  316  PHE B  322  1                                   7    
HELIX   39  39 ALA B  323  GLY B  326  5                                   4    
HELIX   40  40 TYR B  327  ASP B  342  1                                  16    
HELIX   41  41 GLU B  356  HIS B  369  1                                  14    
HELIX   42  42 PRO C   45  ASP C   57  1                                  13    
HELIX   43  43 VAL C   58  ARG C   60  5                                   3    
HELIX   44  44 MSE C   68  SER C   78  1                                  11    
HELIX   45  45 LEU C  154  LEU C  168  1                                  15    
HELIX   46  46 GLN C  212  SER C  224  1                                  13    
HELIX   47  47 SER C  224  VAL C  238  1                                  15    
HELIX   48  48 VAL C  249  GLY C  263  1                                  15    
HELIX   49  49 MSE C  264  LEU C  275  1                                  12    
HELIX   50  50 TYR C  279  LEU C  284  5                                   6    
HELIX   51  51 LEU C  284  GLU C  286  5                                   3    
HELIX   52  52 PHE C  287  GLY C  305  1                                  19    
HELIX   53  53 PRO C  306  LEU C  314  5                                   9    
HELIX   54  54 GLU C  315  PHE C  322  1                                   8    
HELIX   55  55 ALA C  323  GLY C  326  5                                   4    
HELIX   56  56 TYR C  327  ASP C  342  1                                  16    
HELIX   57  57 ARG C  343  ILE C  350  5                                   8    
HELIX   58  58 GLU C  356  ARG C  368  1                                  13    
HELIX   59  59 GLY D   -1  GLY D   29  1                                  31    
HELIX   60  60 GLY E   -1  ASN E   20  1                                  22    
HELIX   61  61 ASN E   20  GLY E   29  1                                  10    
HELIX   62  62 ALA F    0  ASN F   20  1                                  21    
HELIX   63  63 ASN F   20  GLY F   29  1                                  10    
SHEET    1  AA 2 LYS A  34  PRO A  40  0                                        
SHEET    2  AA 2 GLU A  98  VAL A 104  1  O  GLU A  98   N  ILE A  35           
SHEET    1  AB 2 MSE A 107  VAL A 108  0                                        
SHEET    2  AB 2 ILE A 111  PRO A 112 -1  O  ILE A 111   N  VAL A 108           
SHEET    1  BA 2 LYS B  34  PRO B  40  0                                        
SHEET    2  BA 2 GLU B  98  VAL B 104  1  O  GLU B  98   N  ILE B  35           
SHEET    1  BB 2 MSE B 107  VAL B 108  0                                        
SHEET    2  BB 2 ILE B 111  PRO B 112 -1  O  ILE B 111   N  VAL B 108           
LINK         C   SER A  67                 N   MSE A  68     1555   1555  1.33  
LINK         C   MSE A  68                 N   LYS A  69     1555   1555  1.33  
LINK         C   SER A  78                 N   MSE A  79     1555   1555  1.33  
LINK         C   MSE A  79                 N   TYR A  80     1555   1555  1.33  
LINK         C   SER A 106                 N   MSE A 107     1555   1555  1.34  
LINK         C   MSE A 107                 N   VAL A 108     1555   1555  1.33  
LINK         C   VAL A 113                 N   MSE A 114     1555   1555  1.33  
LINK         C   MSE A 114                 N   GLU A 115     1555   1555  1.33  
LINK         C   GLU A 124                 N   MSE A 125     1555   1555  1.33  
LINK         C   MSE A 125                 N   GLU A 126     1555   1555  1.33  
LINK         C   LEU A 128                 N   MSE A 129     1555   1555  1.33  
LINK         C   MSE A 129                 N   ARG A 130     1555   1555  1.33  
LINK         C   ASP A 157                 N   MSE A 158     1555   1555  1.33  
LINK         C   MSE A 158                 N   SER A 159     1555   1555  1.33  
LINK         C   GLU A 216                 N   MSE A 217     1555   1555  1.33  
LINK         C   MSE A 217                 N   ARG A 218     1555   1555  1.33  
LINK         C   PHE A 230                 N   MSE A 231     1555   1555  1.33  
LINK         C   MSE A 231                 N   VAL A 232     1555   1555  1.33  
LINK         C   GLY A 263                 N   MSE A 264     1555   1555  1.33  
LINK         C   MSE A 264                 N   ALA A 265     1555   1555  1.33  
LINK         C   LEU A 297                 N   MSE A 298     1555   1555  1.33  
LINK         C   MSE A 298                 N   LEU A 299     1555   1555  1.32  
LINK         C   TYR A 310                 N   MSE A 311     1555   1555  1.32  
LINK         C   MSE A 311                 N   VAL A 312     1555   1555  1.33  
LINK         C   ALA A 334                 N   MSE A 335     1555   1555  1.33  
LINK         C   MSE A 335                 N   GLY A 336     1555   1555  1.33  
LINK         C   SER A 344                 N   MSE A 345     1555   1555  1.33  
LINK         C   MSE A 345                 N   GLY A 346     1555   1555  1.33  
LINK         C   PRO A 357                 N   MSE A 358     1555   1555  1.33  
LINK         C   MSE A 358                 N   TYR A 359     1555   1555  1.32  
LINK         C   SER B  67                 N   MSE B  68     1555   1555  1.33  
LINK         C   MSE B  68                 N   LYS B  69     1555   1555  1.33  
LINK         C   SER B  78                 N   MSE B  79     1555   1555  1.33  
LINK         C   MSE B  79                 N   TYR B  80     1555   1555  1.33  
LINK         C   SER B 106                 N   MSE B 107     1555   1555  1.33  
LINK         C   MSE B 107                 N   VAL B 108     1555   1555  1.32  
LINK         C   VAL B 113                 N   MSE B 114     1555   1555  1.33  
LINK         C   MSE B 114                 N   GLU B 115     1555   1555  1.33  
LINK         C   GLU B 124                 N   MSE B 125     1555   1555  1.33  
LINK         C   MSE B 125                 N   GLU B 126     1555   1555  1.33  
LINK         C   LEU B 128                 N   MSE B 129     1555   1555  1.33  
LINK         C   MSE B 129                 N   ARG B 130     1555   1555  1.34  
LINK         C   ASP B 157                 N   MSE B 158     1555   1555  1.33  
LINK         C   MSE B 158                 N   SER B 159     1555   1555  1.33  
LINK         C   GLU B 216                 N   MSE B 217     1555   1555  1.33  
LINK         C   MSE B 217                 N   ARG B 218     1555   1555  1.33  
LINK         C   PHE B 230                 N   MSE B 231     1555   1555  1.33  
LINK         C   MSE B 231                 N   VAL B 232     1555   1555  1.33  
LINK         C   GLY B 263                 N   MSE B 264     1555   1555  1.33  
LINK         C   MSE B 264                 N   ALA B 265     1555   1555  1.33  
LINK         C   LEU B 297                 N   MSE B 298     1555   1555  1.33  
LINK         C   MSE B 298                 N   LEU B 299     1555   1555  1.33  
LINK         C   TYR B 310                 N   MSE B 311     1555   1555  1.33  
LINK         C   MSE B 311                 N   VAL B 312     1555   1555  1.33  
LINK         C   ALA B 334                 N   MSE B 335     1555   1555  1.33  
LINK         C   MSE B 335                 N   GLY B 336     1555   1555  1.33  
LINK         C   SER B 344                 N   MSE B 345     1555   1555  1.33  
LINK         C   PRO B 357                 N   MSE B 358     1555   1555  1.33  
LINK         C   MSE B 358                 N   TYR B 359     1555   1555  1.33  
LINK         C   SER C  67                 N   MSE C  68     1555   1555  1.33  
LINK         C   MSE C  68                 N   LYS C  69     1555   1555  1.33  
LINK         C   SER C  78                 N   MSE C  79     1555   1555  1.33  
LINK         C   GLU C 216                 N   MSE C 217     1555   1555  1.33  
LINK         C   MSE C 217                 N   ARG C 218     1555   1555  1.33  
LINK         C   PHE C 230                 N   MSE C 231     1555   1555  1.33  
LINK         C   MSE C 231                 N   VAL C 232     1555   1555  1.33  
LINK         C   GLY C 263                 N   MSE C 264     1555   1555  1.33  
LINK         C   MSE C 264                 N   ALA C 265     1555   1555  1.33  
LINK         C   LEU C 297                 N   MSE C 298     1555   1555  1.33  
LINK         C   MSE C 298                 N   LEU C 299     1555   1555  1.33  
LINK         C   TYR C 310                 N   MSE C 311     1555   1555  1.33  
LINK         C   MSE C 311                 N   VAL C 312     1555   1555  1.33  
LINK         C   ALA C 334                 N   MSE C 335     1555   1555  1.33  
LINK         C   MSE C 335                 N   GLY C 336     1555   1555  1.33  
LINK         C   SER C 344                 N   MSE C 345     1555   1555  1.33  
LINK         C   MSE C 345                 N   GLY C 346     1555   1555  1.33  
LINK         C   PRO C 357                 N   MSE C 358     1555   1555  1.33  
LINK         C   MSE C 358                 N   TYR C 359     1555   1555  1.33  
CISPEP   1 LYS A  240    GLY A  241          0        -8.80                     
CISPEP   2 THR C  210    GLN C  211          0       -21.97                     
SITE     1 AC1  1 GLN A 212                                                     
SITE     1 AC2  4 LYS A 245  ALA A 248  HOH A2011  SER B 106                    
SITE     1 AC3  3 PRO A 280  SER A 366  TYR D  28                               
SITE     1 AC4  1 GLN B 212                                                     
SITE     1 AC5  3 MSE B 264  GLY B 266  PHE B 267                               
SITE     1 AC6  1 GLU A  82                                                     
SITE     1 AC7  3 TRP A 331  ARG A 352  TYR A 354                               
SITE     1 AC8  4 TRP C 331  ARG C 352  GLY C 353  TYR C 354                    
CRYST1   82.890   98.960  156.910  90.00  90.00  90.00 P 21 21 21   12          
ORIGX1      1.000000  0.000000  0.000000        0.00000                         
ORIGX2      0.000000  1.000000  0.000000        0.00000                         
ORIGX3      0.000000  0.000000  1.000000        0.00000                         
SCALE1      0.012064  0.000000  0.000000        0.00000                         
SCALE2      0.000000  0.010105  0.000000        0.00000                         
SCALE3      0.000000  0.000000  0.006373        0.00000                         
ATOM      1  N   THR A  32      52.924  -2.403  67.716  1.00 97.06           N  
ANISOU    1  N   THR A  32    17328  12651   6901   1869   -916   1483       N  
ATOM      2  CA  THR A  32      51.567  -2.436  68.256  1.00101.67           C  
ANISOU    2  CA  THR A  32    18099  13298   7234   1539   -398   1587       C  
ATOM      3  C   THR A  32      50.664  -3.257  67.326  1.00 97.65           C  
ANISOU    3  C   THR A  32    17677  12440   6984   1245     24   1787       C  
ATOM      4  O   THR A  32      50.774  -4.488  67.274  1.00101.27           O  
ANISOU    4  O   THR A  32    18437  12534   7505   1252     63   2128       O  
ATOM      5  CB  THR A  32      51.021  -1.002  68.454  1.00101.25           C  
ANISOU    5  CB  THR A  32    17748  13627   7094   1414   -283   1180       C  
ATOM      6  OG1 THR A  32      49.733  -0.872  67.842  1.00104.25           O  
ANISOU    6  OG1 THR A  32    18017  13980   7612   1087    218   1129       O  
ATOM      7  CG2 THR A  32      51.970   0.012  67.830  1.00 93.63           C  
ANISOU    7  CG2 THR A  32    16398  12779   6397   1595   -710    799       C  
ATOM      8  N   THR A  33      49.770  -2.578  66.612  1.00 91.88           N  
ANISOU    8  N   THR A  33    16591  11814   6507    960    331   1531       N  
ATOM      9  CA  THR A  33      49.068  -3.159  65.472  1.00 90.31           C  
ANISOU    9  CA  THR A  33    16189  11332   6793    650    630   1564       C  
ATOM     10  C   THR A  33      49.987  -3.145  64.261  1.00 81.42           C  
ANISOU   10  C   THR A  33    14722  10024   6191    808    292   1394       C  
ATOM     11  O   THR A  33      50.016  -2.158  63.533  1.00 77.03           O  
ANISOU   11  O   THR A  33    13689   9637   5942    776    216   1050       O  
ATOM     12  CB  THR A  33      47.790  -2.376  65.114  1.00 90.38           C  
ANISOU   12  CB  THR A  33    15805  11576   6960    314   1028   1305       C  
ATOM     13  OG1 THR A  33      47.152  -1.918  66.308  1.00 96.02           O  
ANISOU   13  OG1 THR A  33    16706  12616   7161    272   1269   1309       O  
ATOM     14  CG2 THR A  33      46.831  -3.246  64.329  1.00 88.29           C  
ANISOU   14  CG2 THR A  33    15479  11057   7011    -73   1408   1437       C  
ATOM     15  N   LYS A  34      50.741  -4.218  64.044  1.00 82.41           N  
ANISOU   15  N   LYS A  34    15102   9803   6406    995    102   1633       N  
ATOM     16  CA  LYS A  34      51.684  -4.248  62.928  1.00 77.34           C  
ANISOU   16  CA  LYS A  34    14131   9026   6228   1179   -196   1458       C  
ATOM     17  C   LYS A  34      50.952  -4.080  61.612  1.00 72.69           C  
ANISOU   17  C   LYS A  34    13146   8361   6113    852     58   1248       C  
ATOM     18  O   LYS A  34      49.815  -4.526  61.481  1.00 75.34           O  
ANISOU   18  O   LYS A  34    13575   8577   6475    504    444   1347       O  
ATOM     19  CB  LYS A  34      52.487  -5.545  62.921  1.00 75.08           C  
ANISOU   19  CB  LYS A  34    14217   8348   5963   1460   -390   1749       C  
ATOM     20  CG  LYS A  34      53.013  -5.925  64.288  1.00 79.67           C  
ANISOU   20  CG  LYS A  34    15302   8958   6010   1774   -611   2051       C  
ATOM     21  CD  LYS A  34      54.070  -7.016  64.214  1.00 85.75           C  
ANISOU   21  CD  LYS A  34    16353   9379   6850   2196   -933   2279       C  
ATOM     22  CE  LYS A  34      55.423  -6.443  63.817  1.00 89.17           C  
ANISOU   22  CE  LYS A  34    16323  10054   7505   2588  -1419   1990       C  
ATOM     23  NZ  LYS A  34      56.560  -7.268  64.337  1.00 95.35           N  
ANISOU   23  NZ  LYS A  34    17298  10716   8217   3070  -1799   2170       N  
ATOM     24  N   ILE A  35      51.611  -3.404  60.667  1.00 64.28           N  
ANISOU   24  N   ILE A  35    11632   7398   5395    951   -164    957       N  
ATOM     25  CA  ILE A  35      51.115  -3.172  59.311  1.00 60.88           C  
ANISOU   25  CA  ILE A  35    10817   6923   5393    705     -5    745       C  
ATOM     26  C   ILE A  35      52.203  -3.494  58.274  1.00 62.71           C  
ANISOU   26  C   ILE A  35    10858   7005   5963    909   -248    643       C  
ATOM     27  O   ILE A  35      53.294  -2.918  58.325  1.00 60.44           O  
ANISOU   27  O   ILE A  35    10372   6895   5696   1170   -564    514       O  
ATOM     28  CB  ILE A  35      50.682  -1.714  59.098  1.00 58.30           C  
ANISOU   28  CB  ILE A  35    10086   6936   5130    581     23    450       C  
ATOM     29  CG1 ILE A  35      49.598  -1.316  60.086  1.00 65.78           C  
ANISOU   29  CG1 ILE A  35    11164   8077   5754    420    287    488       C  
ATOM     30  CG2 ILE A  35      50.185  -1.506  57.672  1.00 52.42           C  
ANISOU   30  CG2 ILE A  35     8981   6148   4788    360    150    268       C  
ATOM     31  CD1 ILE A  35      48.342  -2.113  59.939  1.00 70.24           C  
ANISOU   31  CD1 ILE A  35    11838   8506   6346     86    693    638       C  
ATOM     32  N   ARG A  36      51.905  -4.406  57.345  1.00 62.74           N  
ANISOU   32  N   ARG A  36    10909   6704   6226    775    -90    676       N  
ATOM     33  CA  ARG A  36      52.838  -4.776  56.272  1.00 64.89           C  
ANISOU   33  CA  ARG A  36    11004   6840   6812    961   -255    548       C  
ATOM     34  C   ARG A  36      52.790  -3.811  55.103  1.00 59.17           C  
ANISOU   34  C   ARG A  36     9788   6338   6356    810   -242    248       C  
ATOM     35  O   ARG A  36      51.752  -3.687  54.456  1.00 61.49           O  
ANISOU   35  O   ARG A  36     9974   6626   6763    490    -10    172       O  
ATOM     36  CB  ARG A  36      52.528  -6.166  55.751  1.00 71.54           C  
ANISOU   36  CB  ARG A  36    12152   7232   7799    882    -89    673       C  
ATOM     37  CG  ARG A  36      52.926  -7.279  56.663  1.00 78.25           C  
ANISOU   37  CG  ARG A  36    13530   7750   8450   1132   -167    986       C  
ATOM     38  CD  ARG A  36      54.334  -7.754  56.364  1.00 79.57           C  
ANISOU   38  CD  ARG A  36    13677   7801   8756   1616   -477    946       C  
ATOM     39  NE  ARG A  36      54.556  -9.052  56.985  1.00 84.96           N  
ANISOU   39  NE  ARG A  36    14936   8029   9316   1851   -519   1259       N  
ATOM     40  CZ  ARG A  36      54.155 -10.196  56.447  1.00 89.53           C  
ANISOU   40  CZ  ARG A  36    15844   8106  10069   1735   -332   1333       C  
ATOM     41  NH1 ARG A  36      53.527 -10.195  55.272  1.00 86.54           N  
ANISOU   41  NH1 ARG A  36    15238   7670   9973   1388   -110   1090       N  
ATOM     42  NH2 ARG A  36      54.387 -11.336  57.075  1.00 96.41           N  
ANISOU   42  NH2 ARG A  36    17297   8514  10819   1970   -386   1646       N  
ATOM     43  N   ILE A  37      53.898  -3.138  54.814  1.00 55.54           N  
ANISOU   43  N   ILE A  37     9028   6082   5994   1025   -491     87       N  
ATOM     44  CA  ILE A  37      53.922  -2.220  53.671  1.00 52.67           C  
ANISOU   44  CA  ILE A  37     8246   5903   5863    871   -469   -158       C  
ATOM     45  C   ILE A  37      54.925  -2.634  52.576  1.00 53.57           C  
ANISOU   45  C   ILE A  37     8166   5965   6224   1030   -550   -283       C  
ATOM     46  O   ILE A  37      56.144  -2.601  52.799  1.00 60.15           O  
ANISOU   46  O   ILE A  37     8875   6904   7077   1318   -778   -320       O  
ATOM     47  CB  ILE A  37      54.250  -0.792  54.111  1.00 46.99           C  
ANISOU   47  CB  ILE A  37     7282   5503   5069    875   -627   -285       C  
ATOM     48  CG1 ILE A  37      53.284  -0.339  55.202  1.00 46.15           C  
ANISOU   48  CG1 ILE A  37     7362   5476   4698    760   -531   -209       C  
ATOM     49  CG2 ILE A  37      54.180   0.161  52.911  1.00 44.07           C  
ANISOU   49  CG2 ILE A  37     6554   5266   4925    687   -579   -485       C  
ATOM     50  CD1 ILE A  37      53.606   1.018  55.765  1.00 47.05           C  
ANISOU   50  CD1 ILE A  37     7313   5850   4714    786   -701   -360       C  
ATOM     51  N   PHE A  38      54.409  -3.020  51.406  1.00 49.04           N  
ANISOU   51  N   PHE A  38     7546   5264   5824    847   -363   -371       N  
ATOM     52  CA  PHE A  38      55.260  -3.356  50.243  1.00 48.79           C  
ANISOU   52  CA  PHE A  38     7322   5218   5997    972   -383   -532       C  
ATOM     53  C   PHE A  38      55.647  -2.117  49.461  1.00 42.16           C  
ANISOU   53  C   PHE A  38     6073   4696   5250    861   -414   -708       C  
ATOM     54  O   PHE A  38      54.808  -1.259  49.174  1.00 46.98           O  
ANISOU   54  O   PHE A  38     6591   5417   5842    594   -328   -740       O  
ATOM     55  CB  PHE A  38      54.569  -4.357  49.308  1.00 40.90           C  
ANISOU   55  CB  PHE A  38     6497   3938   5105    820   -180   -577       C  
ATOM     56  CG  PHE A  38      54.377  -5.703  49.923  1.00 44.05           C  
ANISOU   56  CG  PHE A  38     7337   3938   5461    929   -142   -409       C  
ATOM     57  CD1 PHE A  38      55.465  -6.509  50.192  1.00 46.15           C  
ANISOU   57  CD1 PHE A  38     7742   4031   5763   1336   -288   -367       C  
ATOM     58  CD2 PHE A  38      53.110  -6.152  50.260  1.00 48.18           C  
ANISOU   58  CD2 PHE A  38     8135   4258   5911    625     39   -283       C  
ATOM     59  CE1 PHE A  38      55.296  -7.753  50.788  1.00 55.96           C  
ANISOU   59  CE1 PHE A  38     9467   4838   6959   1459   -265   -172       C  
ATOM     60  CE2 PHE A  38      52.934  -7.395  50.855  1.00 57.87           C  
ANISOU   60  CE2 PHE A  38     9824   5069   7093    679     96    -92       C  
ATOM     61  CZ  PHE A  38      54.030  -8.195  51.120  1.00 58.13           C  
ANISOU   61  CZ  PHE A  38    10067   4868   7152   1105    -63    -22       C  
ATOM     62  N   VAL A  39      56.922  -2.048  49.109  1.00 39.61           N  
ANISOU   62  N   VAL A  39     5506   4513   5030   1075   -530   -816       N  
ATOM     63  CA  VAL A  39      57.544  -0.829  48.604  1.00 41.70           C  
ANISOU   63  CA  VAL A  39     5389   5087   5368    971   -579   -948       C  
ATOM     64  C   VAL A  39      58.525  -1.215  47.476  1.00 41.91           C  
ANISOU   64  C   VAL A  39     5173   5203   5550   1094   -516  -1106       C  
ATOM     65  O   VAL A  39      59.214  -2.228  47.587  1.00 45.86           O  
ANISOU   65  O   VAL A  39     5719   5603   6103   1409   -566  -1126       O  
ATOM     66  CB  VAL A  39      58.246  -0.084  49.809  1.00 52.43           C  
ANISOU   66  CB  VAL A  39     6638   6635   6647   1086   -830   -922       C  
ATOM     67  CG1 VAL A  39      59.684   0.312  49.523  1.00 53.66           C  
ANISOU   67  CG1 VAL A  39     6394   7059   6937   1207   -964  -1067       C  
ATOM     68  CG2 VAL A  39      57.413   1.094  50.287  1.00 49.32           C  
ANISOU   68  CG2 VAL A  39     6282   6309   6148    831   -830   -900       C  
ATOM     69  N   PRO A  40      58.569  -0.454  46.370  1.00 44.02           N  
ANISOU   69  N   PRO A  40     5206   5646   5873    867   -391  -1215       N  
ATOM     70  CA  PRO A  40      59.454  -0.911  45.298  1.00 45.53           C  
ANISOU   70  CA  PRO A  40     5187   5943   6168    985   -279  -1374       C  
ATOM     71  C   PRO A  40      60.895  -0.637  45.644  1.00 50.63           C  
ANISOU   71  C   PRO A  40     5470   6855   6912   1188   -416  -1454       C  
ATOM     72  O   PRO A  40      61.172   0.363  46.295  1.00 54.58           O  
ANISOU   72  O   PRO A  40     5810   7523   7405   1073   -563  -1420       O  
ATOM     73  CB  PRO A  40      59.019  -0.071  44.103  1.00 43.02           C  
ANISOU   73  CB  PRO A  40     4765   5760   5820    653   -108  -1424       C  
ATOM     74  CG  PRO A  40      58.557   1.188  44.708  1.00 39.16           C  
ANISOU   74  CG  PRO A  40     4261   5333   5286    431   -210  -1316       C  
ATOM     75  CD  PRO A  40      57.844   0.765  45.976  1.00 49.63           C  
ANISOU   75  CD  PRO A  40     5862   6454   6542    532   -332  -1196       C  
ATOM     76  N   ALA A  41      61.807  -1.498  45.218  1.00 52.07           N  
ANISOU   76  N   ALA A  41     5504   7087   7194   1489   -376  -1585       N  
ATOM     77  CA  ALA A  41      63.201  -1.338  45.612  1.00 56.14           C  
ANISOU   77  CA  ALA A  41     5609   7899   7823   1727   -530  -1680       C  
ATOM     78  C   ALA A  41      64.035  -0.667  44.532  1.00 58.56           C  
ANISOU   78  C   ALA A  41     5457   8571   8223   1553   -345  -1850       C  
ATOM     79  O   ALA A  41      65.250  -0.579  44.649  1.00 66.41           O  
ANISOU   79  O   ALA A  41     6018   9872   9341   1722   -420  -1974       O  
ATOM     80  CB  ALA A  41      63.800  -2.686  45.973  1.00 58.83           C  
ANISOU   80  CB  ALA A  41     6025   8097   8229   2248   -634  -1718       C  
ATOM     81  N   THR A  42      63.377  -0.167  43.495  1.00 56.17           N  
ANISOU   81  N   THR A  42     5237   8260   7844   1204   -107  -1846       N  
ATOM     82  CA  THR A  42      64.073   0.258  42.292  1.00 47.11           C  
ANISOU   82  CA  THR A  42     3749   7423   6726   1042    141  -1985       C  
ATOM     83  C   THR A  42      63.196   1.282  41.578  1.00 48.10           C  
ANISOU   83  C   THR A  42     4032   7523   6719    582    281  -1873       C  
ATOM     84  O   THR A  42      62.020   1.413  41.916  1.00 42.17           O  
ANISOU   84  O   THR A  42     3637   6509   5876    470    198  -1735       O  
ATOM     85  CB  THR A  42      64.385  -0.985  41.419  1.00 65.96           C  
ANISOU   85  CB  THR A  42     6150   9785   9124   1351    340  -2171       C  
ATOM     86  OG1 THR A  42      65.372  -1.785  42.087  1.00 65.51           O  
ANISOU   86  OG1 THR A  42     5884   9787   9220   1824    187  -2275       O  
ATOM     87  CG2 THR A  42      64.890  -0.629  40.029  1.00 70.80           C  
ANISOU   87  CG2 THR A  42     6499  10715   9686   1160    667  -2316       C  
ATOM     88  N   ASN A  43      63.750   2.034  40.627  1.00 55.42           N  
ANISOU   88  N   ASN A  43     4697   8730   7630    320    490  -1918       N  
ATOM     89  CA  ASN A  43      62.928   2.944  39.830  1.00 53.35           C  
ANISOU   89  CA  ASN A  43     4637   8421   7212    -68    618  -1786       C  
ATOM     90  C   ASN A  43      62.269   2.259  38.623  1.00 55.84           C  
ANISOU   90  C   ASN A  43     5197   8676   7344    -54    828  -1842       C  
ATOM     91  O   ASN A  43      61.558   2.911  37.859  1.00 57.46           O  
ANISOU   91  O   ASN A  43     5586   8864   7381   -328    914  -1732       O  
ATOM     92  CB  ASN A  43      63.752   4.151  39.378  1.00 47.38           C  
ANISOU   92  CB  ASN A  43     3568   7947   6487   -413    748  -1756       C  
ATOM     93  CG  ASN A  43      63.662   5.316  40.364  1.00 57.76           C  
ANISOU   93  CG  ASN A  43     4882   9167   7895   -637    519  -1630       C  
ATOM     94  OD1 ASN A  43      62.629   5.517  41.023  1.00 54.94           O  
ANISOU   94  OD1 ASN A  43     4852   8530   7494   -627    334  -1517       O  
ATOM     95  ND2 ASN A  43      64.750   6.074  40.488  1.00 64.89           N  
ANISOU   95  ND2 ASN A  43     5406  10317   8934   -846    539  -1677       N  
ATOM     96  N   SER A  44      62.484   0.948  38.489  1.00 56.19           N  
ANISOU   96  N   SER A  44     5270   8665   7413    283    881  -2018       N  
ATOM     97  CA  SER A  44      61.917   0.128  37.408  1.00 56.49           C  
ANISOU   97  CA  SER A  44     5557   8625   7284    327   1057  -2142       C  
ATOM     98  C   SER A  44      60.428   0.372  37.152  1.00 55.55           C  
ANISOU   98  C   SER A  44     5821   8285   7001     94    985  -2008       C  
ATOM     99  O   SER A  44      59.597   0.098  38.013  1.00 57.58           O  
ANISOU   99  O   SER A  44     6294   8265   7318    140    794  -1919       O  
ATOM    100  CB  SER A  44      62.126  -1.355  37.718  1.00 55.23           C  
ANISOU  100  CB  SER A  44     5492   8263   7228    749   1025  -2324       C  
ATOM    101  OG  SER A  44      61.487  -2.169  36.746  1.00 59.35           O  
ANISOU  101  OG  SER A  44     6303   8650   7596    762   1166  -2476       O  
ATOM    102  N   PRO A  45      60.091   0.895  35.964  1.00 44.63           N  
ANISOU  102  N   PRO A  45     4509   7054   5394   -152   1139  -1989       N  
ATOM    103  CA  PRO A  45      58.683   1.205  35.672  1.00 43.09           C  
ANISOU  103  CA  PRO A  45     4624   6709   5041   -350   1033  -1866       C  
ATOM    104  C   PRO A  45      57.750  -0.002  35.768  1.00 39.59           C  
ANISOU  104  C   PRO A  45     4450   5997   4595   -224    953  -1992       C  
ATOM    105  O   PRO A  45      56.619   0.091  36.256  1.00 49.74           O  
ANISOU  105  O   PRO A  45     5909   7096   5892   -316    787  -1884       O  
ATOM    106  CB  PRO A  45      58.741   1.750  34.246  1.00 42.03           C  
ANISOU  106  CB  PRO A  45     4513   6829   4626   -558   1226  -1860       C  
ATOM    107  CG  PRO A  45      60.101   2.393  34.181  1.00 53.54           C  
ANISOU  107  CG  PRO A  45     5638   8554   6150   -617   1401  -1838       C  
ATOM    108  CD  PRO A  45      61.011   1.516  35.000  1.00 45.30           C  
ANISOU  108  CD  PRO A  45     4357   7493   5363   -303   1390  -2015       C  
ATOM    109  N   GLU A  46      58.244  -1.138  35.325  1.00 48.59           N  
ANISOU  109  N   GLU A  46     5615   7114   5734    -18   1084  -2235       N  
ATOM    110  CA  GLU A  46      57.455  -2.356  35.288  1.00 51.37           C  
ANISOU  110  CA  GLU A  46     6256   7172   6088     64   1037  -2390       C  
ATOM    111  C   GLU A  46      57.208  -2.914  36.697  1.00 54.35           C  
ANISOU  111  C   GLU A  46     6733   7217   6700    214    867  -2296       C  
ATOM    112  O   GLU A  46      56.115  -3.390  37.003  1.00 56.96           O  
ANISOU  112  O   GLU A  46     7307   7294   7043    110    771  -2271       O  
ATOM    113  CB  GLU A  46      58.150  -3.389  34.407  1.00 47.13           C  
ANISOU  113  CB  GLU A  46     5751   6669   5489    272   1237  -2705       C  
ATOM    114  CG  GLU A  46      57.188  -4.341  33.760  1.00 58.29           C  
ANISOU  114  CG  GLU A  46     7500   7865   6782    202   1227  -2909       C  
ATOM    115  CD  GLU A  46      57.866  -5.284  32.794  1.00 66.03           C  
ANISOU  115  CD  GLU A  46     8543   8883   7664    409   1439  -3266       C  
ATOM    116  OE1 GLU A  46      58.978  -4.954  32.314  1.00 68.28           O  
ANISOU  116  OE1 GLU A  46     8567   9491   7885    538   1639  -3339       O  
ATOM    117  OE2 GLU A  46      57.277  -6.350  32.516  1.00 66.46           O  
ANISOU  117  OE2 GLU A  46     8902   8643   7706    428   1417  -3491       O  
ATOM    118  N   LEU A  47      58.222  -2.845  37.553  1.00 53.42           N  
ANISOU  118  N   LEU A  47     6418   7128   6752    441    830  -2241       N  
ATOM    119  CA  LEU A  47      58.072  -3.298  38.934  1.00 50.11           C  
ANISOU  119  CA  LEU A  47     6115   6427   6496    601    657  -2116       C  
ATOM    120  C   LEU A  47      57.034  -2.452  39.662  1.00 41.51           C  
ANISOU  120  C   LEU A  47     5096   5296   5379    348    515  -1884       C  
ATOM    121  O   LEU A  47      56.150  -2.979  40.335  1.00 41.78           O  
ANISOU  121  O   LEU A  47     5371   5063   5441    313    440  -1810       O  
ATOM    122  CB  LEU A  47      59.410  -3.248  39.687  1.00 47.93           C  
ANISOU  122  CB  LEU A  47     5571   6269   6371    905    596  -2103       C  
ATOM    123  CG  LEU A  47      59.246  -3.242  41.212  1.00 49.68           C  
ANISOU  123  CG  LEU A  47     5885   6307   6683   1008    372  -1902       C  
ATOM    124  CD1 LEU A  47      58.583  -4.507  41.709  1.00 52.46           C  
ANISOU  124  CD1 LEU A  47     6640   6227   7065   1141    331  -1880       C  
ATOM    125  CD2 LEU A  47      60.591  -3.037  41.903  1.00 56.13           C  
ANISOU  125  CD2 LEU A  47     6382   7324   7621   1288    260  -1905       C  
ATOM    126  N   ARG A  48      57.146  -1.137  39.517  1.00 42.18           N  
ANISOU  126  N   ARG A  48     4979   5638   5410    168    499  -1778       N  
ATOM    127  CA  ARG A  48      56.271  -0.215  40.226  1.00 41.23           C  
ANISOU  127  CA  ARG A  48     4902   5487   5275    -14    366  -1587       C  
ATOM    128  C   ARG A  48      54.841  -0.313  39.737  1.00 40.68           C  
ANISOU  128  C   ARG A  48     5024   5332   5101   -218    366  -1579       C  
ATOM    129  O   ARG A  48      53.897  -0.161  40.525  1.00 36.26           O  
ANISOU  129  O   ARG A  48     4558   4656   4562   -293    275  -1471       O  
ATOM    130  CB  ARG A  48      56.780   1.216  40.075  1.00 44.08           C  
ANISOU  130  CB  ARG A  48     5043   6087   5618   -156    353  -1495       C  
ATOM    131  CG  ARG A  48      58.161   1.419  40.655  1.00 48.63           C  
ANISOU  131  CG  ARG A  48     5363   6795   6320    -11    324  -1517       C  
ATOM    132  CD  ARG A  48      58.504   2.892  40.778  1.00 46.26           C  
ANISOU  132  CD  ARG A  48     4893   6650   6034   -220    279  -1413       C  
ATOM    133  NE  ARG A  48      59.630   3.081  41.681  1.00 47.95           N  
ANISOU  133  NE  ARG A  48     4863   6967   6388   -106    173  -1443       N  
ATOM    134  CZ  ARG A  48      59.759   4.120  42.497  1.00 49.41           C  
ANISOU  134  CZ  ARG A  48     4983   7166   6626   -225     24  -1367       C  
ATOM    135  NH1 ARG A  48      58.825   5.066  42.516  1.00 47.25           N  
ANISOU  135  NH1 ARG A  48     4887   6776   6289   -428    -16  -1251       N  
ATOM    136  NH2 ARG A  48      60.816   4.209  43.291  1.00 52.27           N  
ANISOU  136  NH2 ARG A  48     5099   7657   7104   -122   -103  -1430       N  
ATOM    137  N   TRP A  49      54.682  -0.569  38.435  1.00 43.29           N  
ANISOU  137  N   TRP A  49     5391   5754   5303   -306    468  -1713       N  
ATOM    138  CA  TRP A  49      53.348  -0.672  37.845  1.00 38.14           C  
ANISOU  138  CA  TRP A  49     4876   5077   4536   -504    431  -1742       C  
ATOM    139  C   TRP A  49      52.656  -1.949  38.322  1.00 38.95           C  
ANISOU  139  C   TRP A  49     5179   4892   4726   -501    421  -1830       C  
ATOM    140  O   TRP A  49      51.513  -1.906  38.758  1.00 40.83           O  
ANISOU  140  O   TRP A  49     5468   5062   4982   -653    348  -1762       O  
ATOM    141  CB  TRP A  49      53.405  -0.605  36.314  1.00 35.74           C  
ANISOU  141  CB  TRP A  49     4583   4978   4020   -597    517  -1872       C  
ATOM    142  CG  TRP A  49      52.040  -0.753  35.644  1.00 36.42           C  
ANISOU  142  CG  TRP A  49     4787   5084   3967   -790    427  -1933       C  
ATOM    143  CD1 TRP A  49      51.702  -1.657  34.683  1.00 37.55           C  
ANISOU  143  CD1 TRP A  49     5067   5222   3978   -856    464  -2169       C  
ATOM    144  CD2 TRP A  49      50.840  -0.005  35.929  1.00 33.81           C  
ANISOU  144  CD2 TRP A  49     4419   4799   3627   -924    268  -1789       C  
ATOM    145  NE1 TRP A  49      50.383  -1.507  34.337  1.00 37.64           N  
ANISOU  145  NE1 TRP A  49     5105   5300   3896  -1049    316  -2177       N  
ATOM    146  CE2 TRP A  49      49.830  -0.504  35.081  1.00 35.41           C  
ANISOU  146  CE2 TRP A  49     4699   5061   3694  -1075    199  -1942       C  
ATOM    147  CE3 TRP A  49      50.531   1.044  36.810  1.00 36.02           C  
ANISOU  147  CE3 TRP A  49     4601   5086   3999   -914    172  -1575       C  
ATOM    148  CZ2 TRP A  49      48.530   0.000  35.083  1.00 35.13           C  
ANISOU  148  CZ2 TRP A  49     4592   5127   3628  -1199     30  -1876       C  
ATOM    149  CZ3 TRP A  49      49.227   1.559  36.811  1.00 31.43           C  
ANISOU  149  CZ3 TRP A  49     3980   4576   3385  -1011     29  -1513       C  
ATOM    150  CH2 TRP A  49      48.240   1.022  35.959  1.00 33.14           C  
ANISOU  150  CH2 TRP A  49     4224   4884   3483  -1145    -44  -1659       C  
ATOM    151  N   GLU A  50      53.342  -3.081  38.275  1.00 44.38           N  
ANISOU  151  N   GLU A  50     5981   5400   5481   -328    505  -1978       N  
ATOM    152  CA  GLU A  50      52.759  -4.296  38.841  1.00 49.30           C  
ANISOU  152  CA  GLU A  50     6857   5667   6209   -338    502  -2024       C  
ATOM    153  C   GLU A  50      52.507  -4.145  40.347  1.00 45.98           C  
ANISOU  153  C   GLU A  50     6471   5107   5894   -304    427  -1790       C  
ATOM    154  O   GLU A  50      51.480  -4.601  40.841  1.00 44.61           O  
ANISOU  154  O   GLU A  50     6448   4752   5750   -480    423  -1739       O  
ATOM    155  CB  GLU A  50      53.648  -5.502  38.569  1.00 56.63           C  
ANISOU  155  CB  GLU A  50     7942   6371   7205    -90    594  -2216       C  
ATOM    156  CG  GLU A  50      53.901  -5.727  37.103  1.00 67.30           C  
ANISOU  156  CG  GLU A  50     9287   7869   8415   -108    700  -2488       C  
ATOM    157  CD  GLU A  50      53.277  -7.009  36.591  1.00 81.83           C  
ANISOU  157  CD  GLU A  50    11438   9394  10260   -203    737  -2734       C  
ATOM    158  OE1 GLU A  50      53.723  -8.096  37.017  1.00 93.82           O  
ANISOU  158  OE1 GLU A  50    13179  10542  11927     13    776  -2812       O  
ATOM    159  OE2 GLU A  50      52.341  -6.936  35.767  1.00 80.97           O  
ANISOU  159  OE2 GLU A  50    11366   9392  10009   -490    708  -2856       O  
ATOM    160  N   LEU A  51      53.425  -3.488  41.063  1.00 42.46           N  
ANISOU  160  N   LEU A  51     5876   4774   5484   -107    373  -1660       N  
ATOM    161  CA  LEU A  51      53.270  -3.279  42.513  1.00 41.13           C  
ANISOU  161  CA  LEU A  51     5755   4515   5358    -52    288  -1455       C  
ATOM    162  C   LEU A  51      52.082  -2.377  42.819  1.00 40.58           C  
ANISOU  162  C   LEU A  51     5621   4570   5229   -298    255  -1347       C  
ATOM    163  O   LEU A  51      51.327  -2.635  43.745  1.00 43.33           O  
ANISOU  163  O   LEU A  51     6097   4789   5579   -372    261  -1237       O  
ATOM    164  CB  LEU A  51      54.529  -2.666  43.118  1.00 41.10           C  
ANISOU  164  CB  LEU A  51     5569   4661   5387    189    200  -1388       C  
ATOM    165  CG  LEU A  51      55.014  -3.205  44.456  1.00 41.59           C  
ANISOU  165  CG  LEU A  51     5768   4548   5486    434    102  -1261       C  
ATOM    166  CD1 LEU A  51      55.617  -2.078  45.218  1.00 42.63           C  
ANISOU  166  CD1 LEU A  51     5685   4916   5598    496    -34  -1174       C  
ATOM    167  CD2 LEU A  51      53.927  -3.901  45.256  1.00 39.13           C  
ANISOU  167  CD2 LEU A  51     5773   3958   5138    321    132  -1130       C  
ATOM    168  N   THR A  52      51.922  -1.321  42.025  1.00 38.36           N  
ANISOU  168  N   THR A  52     5148   4543   4886   -409    232  -1374       N  
ATOM    169  CA  THR A  52      50.733  -0.488  42.098  1.00 35.62           C  
ANISOU  169  CA  THR A  52     4727   4315   4491   -592    188  -1307       C  
ATOM    170  C   THR A  52      49.432  -1.272  41.886  1.00 41.17           C  
ANISOU  170  C   THR A  52     5520   4930   5195   -800    234  -1374       C  
ATOM    171  O   THR A  52      48.447  -1.038  42.583  1.00 46.11           O  
ANISOU  171  O   THR A  52     6114   5577   5831   -905    233  -1299       O  
ATOM    172  CB  THR A  52      50.781   0.643  41.060  1.00 35.30           C  
ANISOU  172  CB  THR A  52     4531   4512   4370   -653    144  -1317       C  
ATOM    173  OG1 THR A  52      51.976   1.436  41.243  1.00 34.45           O  
ANISOU  173  OG1 THR A  52     4320   4488   4283   -536    121  -1258       O  
ATOM    174  CG2 THR A  52      49.537   1.531  41.212  1.00 29.36           C  
ANISOU  174  CG2 THR A  52     3703   3864   3588   -762     66  -1245       C  
ATOM    175  N   LEU A  53      49.438  -2.203  40.929  1.00 41.68           N  
ANISOU  175  N   LEU A  53     5682   4909   5247   -870    282  -1541       N  
ATOM    176  CA  LEU A  53      48.237  -2.938  40.565  1.00 48.96           C  
ANISOU  176  CA  LEU A  53     6664   5763   6176  -1126    305  -1653       C  
ATOM    177  C   LEU A  53      47.867  -3.886  41.664  1.00 50.01           C  
ANISOU  177  C   LEU A  53     6986   5605   6410  -1197    392  -1579       C  
ATOM    178  O   LEU A  53      46.695  -4.030  42.000  1.00 50.78           O  
ANISOU  178  O   LEU A  53     7043   5716   6534  -1438    426  -1563       O  
ATOM    179  CB  LEU A  53      48.427  -3.715  39.250  1.00 47.11           C  
ANISOU  179  CB  LEU A  53     6527   5489   5882  -1186    325  -1893       C  
ATOM    180  CG  LEU A  53      48.488  -2.793  38.037  1.00 40.97           C  
ANISOU  180  CG  LEU A  53     5590   5041   4935  -1190    247  -1953       C  
ATOM    181  CD1 LEU A  53      49.086  -3.520  36.842  1.00 41.88           C  
ANISOU  181  CD1 LEU A  53     5832   5137   4944  -1163    306  -2191       C  
ATOM    182  CD2 LEU A  53      47.104  -2.276  37.737  1.00 35.40           C  
ANISOU  182  CD2 LEU A  53     4731   4544   4173  -1401    128  -1955       C  
ATOM    183  N   PHE A  54      48.880  -4.557  42.198  1.00 47.50           N  
ANISOU  183  N   PHE A  54     6873   5034   6142   -983    433  -1529       N  
ATOM    184  CA  PHE A  54      48.683  -5.440  43.330  1.00 40.10           C  
ANISOU  184  CA  PHE A  54     6191   3780   5264  -1005    510  -1395       C  
ATOM    185  C   PHE A  54      48.027  -4.674  44.516  1.00 45.96           C  
ANISOU  185  C   PHE A  54     6832   4673   5958  -1068    522  -1192       C  
ATOM    186  O   PHE A  54      47.046  -5.158  45.089  1.00 45.61           O  
ANISOU  186  O   PHE A  54     6879   4526   5927  -1308    632  -1127       O  
ATOM    187  CB  PHE A  54      50.018  -6.079  43.734  1.00 43.13           C  
ANISOU  187  CB  PHE A  54     6785   3917   5687   -659    493  -1348       C  
ATOM    188  CG  PHE A  54      49.970  -6.816  45.035  1.00 49.25           C  
ANISOU  188  CG  PHE A  54     7862   4379   6471   -608    536  -1136       C  
ATOM    189  CD1 PHE A  54      49.496  -8.115  45.092  1.00 56.21           C  
ANISOU  189  CD1 PHE A  54     9091   4844   7423   -769    640  -1143       C  
ATOM    190  CD2 PHE A  54      50.393  -6.202  46.209  1.00 47.32           C  
ANISOU  190  CD2 PHE A  54     7590   4245   6146   -415    467   -926       C  
ATOM    191  CE1 PHE A  54      49.438  -8.787  46.301  1.00 59.50           C  
ANISOU  191  CE1 PHE A  54     9844   4949   7816   -736    693   -897       C  
ATOM    192  CE2 PHE A  54      50.333  -6.867  47.412  1.00 50.63           C  
ANISOU  192  CE2 PHE A  54     8325   4400   6510   -362    501   -704       C  
ATOM    193  CZ  PHE A  54      49.862  -8.156  47.460  1.00 57.43           C  
ANISOU  193  CZ  PHE A  54     9553   4838   7429   -519    622   -667       C  
ATOM    194  N   ALA A  55      48.531  -3.481  44.844  1.00 34.03           N  
ANISOU  194  N   ALA A  55     5132   3409   4389   -880    429  -1116       N  
ATOM    195  CA  ALA A  55      47.974  -2.682  45.959  1.00 43.84           C  
ANISOU  195  CA  ALA A  55     6294   4798   5564   -896    439   -972       C  
ATOM    196  C   ALA A  55      46.505  -2.334  45.708  1.00 47.70           C  
ANISOU  196  C   ALA A  55     6590   5473   6061  -1169    501  -1029       C  
ATOM    197  O   ALA A  55      45.659  -2.458  46.602  1.00 56.70           O  
ANISOU  197  O   ALA A  55     7746   6625   7171  -1303    620   -944       O  
ATOM    198  CB  ALA A  55      48.790  -1.405  46.185  1.00 30.92           C  
ANISOU  198  CB  ALA A  55     4497   3368   3884   -672    307   -939       C  
ATOM    199  N   LEU A  56      46.214  -1.913  44.479  1.00 43.03           N  
ANISOU  199  N   LEU A  56     5804   5054   5491  -1240    421  -1174       N  
ATOM    200  CA  LEU A  56      44.847  -1.698  44.001  1.00 40.05           C  
ANISOU  200  CA  LEU A  56     5204   4881   5132  -1474    426  -1267       C  
ATOM    201  C   LEU A  56      43.995  -2.906  44.306  1.00 45.42           C  
ANISOU  201  C   LEU A  56     5983   5400   5875  -1777    578  -1297       C  
ATOM    202  O   LEU A  56      42.844  -2.776  44.743  1.00 51.40           O  
ANISOU  202  O   LEU A  56     6557   6318   6653  -1969    664  -1294       O  
ATOM    203  CB  LEU A  56      44.840  -1.428  42.491  1.00 42.94           C  
ANISOU  203  CB  LEU A  56     5446   5397   5471  -1499    291  -1422       C  
ATOM    204  CG  LEU A  56      44.512  -0.032  41.954  1.00 45.85           C  
ANISOU  204  CG  LEU A  56     5575   6065   5781  -1391    142  -1413       C  
ATOM    205  CD1 LEU A  56      45.007   1.055  42.844  1.00 38.62           C  
ANISOU  205  CD1 LEU A  56     4643   5174   4855  -1167    124  -1267       C  
ATOM    206  CD2 LEU A  56      45.082   0.142  40.568  1.00 44.69           C  
ANISOU  206  CD2 LEU A  56     5449   5990   5541  -1350     32  -1496       C  
ATOM    207  N   ASP A  57      44.580  -4.085  44.089  1.00 46.53           N  
ANISOU  207  N   ASP A  57     6414   5211   6056  -1820    626  -1331       N  
ATOM    208  CA  ASP A  57      43.852  -5.334  44.207  1.00 41.32           C  
ANISOU  208  CA  ASP A  57     5918   4308   5476  -2156    767  -1375       C  
ATOM    209  C   ASP A  57      43.649  -5.751  45.645  1.00 49.73           C  
ANISOU  209  C   ASP A  57     7179   5195   6522  -2219    949  -1149       C  
ATOM    210  O   ASP A  57      42.660  -6.399  45.960  1.00 53.73           O  
ANISOU  210  O   ASP A  57     7703   5632   7081  -2579   1112  -1142       O  
ATOM    211  CB  ASP A  57      44.566  -6.444  43.444  1.00 52.97           C  
ANISOU  211  CB  ASP A  57     7691   5432   7003  -2147    750  -1510       C  
ATOM    212  CG  ASP A  57      44.054  -6.597  42.018  1.00 56.52           C  
ANISOU  212  CG  ASP A  57     7996   6015   7465  -2351    654  -1797       C  
ATOM    213  OD1 ASP A  57      42.837  -6.435  41.811  1.00 58.07           O  
ANISOU  213  OD1 ASP A  57     7938   6442   7686  -2655    645  -1884       O  
ATOM    214  OD2 ASP A  57      44.865  -6.869  41.107  1.00 56.30           O  
ANISOU  214  OD2 ASP A  57     8090   5898   7404  -2198    583  -1949       O  
ATOM    215  N   VAL A  58      44.583  -5.391  46.518  1.00 45.69           N  
ANISOU  215  N   VAL A  58     6816   4625   5918  -1894    924   -965       N  
ATOM    216  CA  VAL A  58      44.444  -5.718  47.927  1.00 51.37           C  
ANISOU  216  CA  VAL A  58     7760   5210   6546  -1918   1080   -729       C  
ATOM    217  C   VAL A  58      43.247  -4.967  48.496  1.00 51.03           C  
ANISOU  217  C   VAL A  58     7418   5522   6450  -2103   1207   -711       C  
ATOM    218  O   VAL A  58      42.424  -5.535  49.204  1.00 53.81           O  
ANISOU  218  O   VAL A  58     7852   5818   6775  -2390   1433   -610       O  
ATOM    219  CB  VAL A  58      45.718  -5.370  48.727  1.00 55.27           C  
ANISOU  219  CB  VAL A  58     8436   5643   6919  -1500    967   -567       C  
ATOM    220  CG1 VAL A  58      45.562  -5.765  50.204  1.00 58.53           C  
ANISOU  220  CG1 VAL A  58     9143   5927   7170  -1515   1115   -304       C  
ATOM    221  CG2 VAL A  58      46.924  -6.064  48.118  1.00 53.76           C  
ANISOU  221  CG2 VAL A  58     8458   5163   6804  -1264    841   -617       C  
ATOM    222  N   ILE A  59      43.135  -3.696  48.139  1.00 40.59           N  
ANISOU  222  N   ILE A  59     5749   4558   5117  -1941   1077   -815       N  
ATOM    223  CA  ILE A  59      42.080  -2.841  48.664  1.00 49.16           C  
ANISOU  223  CA  ILE A  59     6523   5997   6158  -2009   1174   -830       C  
ATOM    224  C   ILE A  59      40.660  -3.273  48.260  1.00 56.42           C  
ANISOU  224  C   ILE A  59     7171   7075   7191  -2413   1314   -955       C  
ATOM    225  O   ILE A  59      39.697  -3.091  49.025  1.00 63.05           O  
ANISOU  225  O   ILE A  59     7827   8135   7993  -2564   1516   -927       O  
ATOM    226  CB  ILE A  59      42.350  -1.398  48.245  1.00 40.93           C  
ANISOU  226  CB  ILE A  59     5224   5222   5106  -1711    968   -920       C  
ATOM    227  CG1 ILE A  59      43.473  -0.852  49.123  1.00 36.11           C  
ANISOU  227  CG1 ILE A  59     4823   4531   4365  -1391    896   -794       C  
ATOM    228  CG2 ILE A  59      41.115  -0.552  48.397  1.00 49.12           C  
ANISOU  228  CG2 ILE A  59     5884   6621   6157  -1757   1029  -1009       C  
ATOM    229  CD1 ILE A  59      44.058   0.424  48.666  1.00 40.56           C  
ANISOU  229  CD1 ILE A  59     5239   5232   4940  -1130    685   -865       C  
ATOM    230  N   ARG A  60      40.545  -3.876  47.080  1.00 52.12           N  
ANISOU  230  N   ARG A  60     6591   6439   6773  -2599   1214  -1112       N  
ATOM    231  CA  ARG A  60      39.277  -4.397  46.583  1.00 54.55           C  
ANISOU  231  CA  ARG A  60     6635   6889   7203  -3024   1297  -1271       C  
ATOM    232  C   ARG A  60      39.122  -5.857  46.968  1.00 59.42           C  
ANISOU  232  C   ARG A  60     7585   7117   7875  -3411   1516  -1199       C  
ATOM    233  O   ARG A  60      38.133  -6.499  46.602  1.00 70.45           O  
ANISOU  233  O   ARG A  60     8818   8559   9391  -3836   1602  -1331       O  
ATOM    234  CB  ARG A  60      39.191  -4.258  45.052  1.00 60.92           C  
ANISOU  234  CB  ARG A  60     7244   7822   8083  -3038   1039  -1512       C  
ATOM    235  CG  ARG A  60      39.782  -5.455  44.276  1.00 67.23           C  
ANISOU  235  CG  ARG A  60     8387   8223   8933  -3193    996  -1610       C  
ATOM    236  CD  ARG A  60      40.223  -5.086  42.862  1.00 69.38           C  
ANISOU  236  CD  ARG A  60     8584   8609   9169  -3028    728  -1800       C  
ATOM    237  NE  ARG A  60      39.245  -5.458  41.847  1.00 70.89           N  
ANISOU  237  NE  ARG A  60     8556   8985   9396  -3240    611  -1990       N  
ATOM    238  CZ  ARG A  60      39.508  -6.210  40.779  1.00 67.27           C  
ANISOU  238  CZ  ARG A  60     8270   8370   8919  -3265    497  -2133       C  
ATOM    239  NH1 ARG A  60      40.730  -6.685  40.560  1.00 63.42           N  
ANISOU  239  NH1 ARG A  60     8155   7541   8399  -3109    507  -2142       N  
ATOM    240  NH2 ARG A  60      38.536  -6.484  39.922  1.00 68.04           N  
ANISOU  240  NH2 ARG A  60     8155   8668   9029  -3434    371  -2287       N  
ATOM    241  N   SER A  61      40.097  -6.395  47.694  1.00 56.07           N  
ANISOU  241  N   SER A  61     7639   6300   7365  -3252   1584   -984       N  
ATOM    242  CA  SER A  61      40.090  -7.832  47.984  1.00 61.72           C  
ANISOU  242  CA  SER A  61     8782   6535   8135  -3570   1762   -886       C  
ATOM    243  C   SER A  61      39.252  -8.199  49.220  1.00 66.89           C  
ANISOU  243  C   SER A  61     9502   7195   8718  -3899   2101   -677       C  
ATOM    244  O   SER A  61      39.387  -7.582  50.267  1.00 69.89           O  
ANISOU  244  O   SER A  61     9899   7743   8915  -3683   2195   -489       O  
ATOM    245  CB  SER A  61      41.518  -8.340  48.163  1.00 57.04           C  
ANISOU  245  CB  SER A  61     8696   5492   7483  -3212   1661   -741       C  
ATOM    246  OG  SER A  61      41.521  -9.740  48.367  1.00 65.70           O  
ANISOU  246  OG  SER A  61    10259   6057   8649  -3478   1808   -646       O  
ATOM    247  N   PRO A  62      38.398  -9.224  49.097  1.00 72.28           N  
ANISOU  247  N   PRO A  62    10206   7751   9506  -4277   2217   -702       N  
ATOM    248  CA  PRO A  62      37.523  -9.669  50.198  1.00 78.58           C  
ANISOU  248  CA  PRO A  62    11035   8594  10229  -4553   2518   -501       C  
ATOM    249  C   PRO A  62      38.247 -10.400  51.338  1.00 85.66           C  
ANISOU  249  C   PRO A  62    12568   9026  10954  -4488   2682   -141       C  
ATOM    250  O   PRO A  62      37.815 -10.310  52.491  1.00 88.37           O  
ANISOU  250  O   PRO A  62    12954   9503  11119  -4571   2931     76       O  
ATOM    251  CB  PRO A  62      36.532 -10.617  49.505  1.00 73.43           C  
ANISOU  251  CB  PRO A  62    10230   7901   9768  -4932   2510   -662       C  
ATOM    252  CG  PRO A  62      37.251 -11.114  48.305  1.00 78.06           C  
ANISOU  252  CG  PRO A  62    11006   8175  10476  -4819   2243   -843       C  
ATOM    253  CD  PRO A  62      38.162  -9.984  47.854  1.00 73.57           C  
ANISOU  253  CD  PRO A  62    10326   7781   9845  -4416   2038   -938       C  
ATOM    254  N   SER A  63      39.326 -11.110  51.031  1.00 87.61           N  
ANISOU  254  N   SER A  63    13301   8752  11233  -4295   2532    -80       N  
ATOM    255  CA  SER A  63      40.038 -11.871  52.052  1.00 90.82           C  
ANISOU  255  CA  SER A  63    14334   8694  11477  -4158   2623    274       C  
ATOM    256  C   SER A  63      41.347 -11.202  52.447  1.00 91.36           C  
ANISOU  256  C   SER A  63    14673   8668  11370  -3678   2488    416       C  
ATOM    257  O   SER A  63      42.308 -11.883  52.809  1.00 99.81           O  
ANISOU  257  O   SER A  63    16274   9280  12370  -3398   2397    624       O  
ATOM    258  CB  SER A  63      40.315 -13.294  51.569  1.00 94.66           C  
ANISOU  258  CB  SER A  63    15226   8616  12127  -4224   2545    275       C  
ATOM    259  OG  SER A  63      41.238 -13.289  50.495  1.00 90.43           O  
ANISOU  259  OG  SER A  63    14739   7897  11725  -3931   2276     53       O  
ATOM    260  N   ALA A  64      41.387  -9.873  52.358  1.00 84.83           N  
ANISOU  260  N   ALA A  64    13385   8369  10478  -3433   2372    276       N  
ATOM    261  CA  ALA A  64      42.515  -9.101  52.871  1.00 71.69           C  
ANISOU  261  CA  ALA A  64    11792   6824   8623  -2854   2149    374       C  
ATOM    262  C   ALA A  64      42.138  -8.429  54.188  1.00 73.30           C  
ANISOU  262  C   ALA A  64    11962   7358   8529  -2818   2325    564       C  
ATOM    263  O   ALA A  64      41.159  -7.678  54.256  1.00 71.47           O  
ANISOU  263  O   ALA A  64    11292   7573   8291  -3007   2476    434       O  
ATOM    264  CB  ALA A  64      42.955  -8.071  51.874  1.00 57.04           C  
ANISOU  264  CB  ALA A  64     9499   5286   6888  -2564   1866     85       C  
ATOM    265  N   ALA A  65      42.914  -8.715  55.230  1.00 77.14           N  
ANISOU  265  N   ALA A  65    12918   7637   8754  -2549   2296    858       N  
ATOM    266  CA  ALA A  65      42.744  -8.092  56.541  1.00 74.62           C  
ANISOU  266  CA  ALA A  65    12652   7623   8078  -2447   2429   1035       C  
ATOM    267  C   ALA A  65      42.816  -6.582  56.401  1.00 69.08           C  
ANISOU  267  C   ALA A  65    11447   7439   7360  -2171   2263    778       C  
ATOM    268  O   ALA A  65      43.523  -6.083  55.517  1.00 73.28           O  
ANISOU  268  O   ALA A  65    11764   7997   8080  -1908   1961    576       O  
ATOM    269  CB  ALA A  65      43.806  -8.582  57.486  1.00 66.00           C  
ANISOU  269  CB  ALA A  65    12139   6232   6706  -2099   2295   1353       C  
ATOM    270  N   GLU A  66      42.103  -5.844  57.254  1.00 65.45           N  
ANISOU  270  N   GLU A  66    10817   7378   6675  -2227   2471    779       N  
ATOM    271  CA  GLU A  66      42.115  -4.378  57.143  1.00 64.32           C  
ANISOU  271  CA  GLU A  66    10236   7671   6530  -1956   2319    520       C  
ATOM    272  C   GLU A  66      43.533  -3.830  57.334  1.00 59.84           C  
ANISOU  272  C   GLU A  66     9831   7049   5859  -1468   1941    521       C  
ATOM    273  O   GLU A  66      43.842  -2.723  56.896  1.00 60.08           O  
ANISOU  273  O   GLU A  66     9543   7297   5988  -1244   1727    293       O  
ATOM    274  CB  GLU A  66      41.158  -3.717  58.143  1.00 68.34           C  
ANISOU  274  CB  GLU A  66    10586   8595   6783  -2044   2623    503       C  
ATOM    275  CG  GLU A  66      40.811  -2.258  57.775  1.00 71.96           C  
ANISOU  275  CG  GLU A  66    10526   9468   7349  -1840   2516    177       C  
ATOM    276  CD  GLU A  66      40.647  -1.346  58.993  1.00 80.85           C  
ANISOU  276  CD  GLU A  66    11672  10923   8124  -1631   2634    140       C  
ATOM    277  OE1 GLU A  66      40.870  -1.821  60.126  1.00 80.81           O  
ANISOU  277  OE1 GLU A  66    12088  10864   7753  -1634   2779    375       O  
ATOM    278  OE2 GLU A  66      40.305  -0.150  58.818  1.00 84.89           O  
ANISOU  278  OE2 GLU A  66    11814  11734   8709  -1444   2574   -126       O  
ATOM    279  N   SER A  67      44.393  -4.621  57.967  1.00 60.07           N  
ANISOU  279  N   SER A  67    10349   6775   5699  -1314   1850    780       N  
ATOM    280  CA  SER A  67      45.792  -4.259  58.136  1.00 57.37           C  
ANISOU  280  CA  SER A  67    10129   6389   5280   -866   1469    779       C  
ATOM    281  C   SER A  67      46.577  -4.335  56.820  1.00 56.03           C  
ANISOU  281  C   SER A  67     9769   6050   5470   -735   1203    612       C  
ATOM    282  O   SER A  67      47.475  -3.526  56.591  1.00 55.27           O  
ANISOU  282  O   SER A  67     9488   6092   5419   -445    920    465       O  
ATOM    283  CB  SER A  67      46.442  -5.158  59.180  1.00 63.64           C  
ANISOU  283  CB  SER A  67    11496   6923   5762   -705   1425   1117       C  
ATOM    284  OG  SER A  67      47.082  -6.256  58.562  1.00 73.37           O  
ANISOU  284  OG  SER A  67    12969   7711   7199   -640   1301   1227       O  
HETATM  285  N   MSE A  68      46.245  -5.306  55.968  1.00 59.75           N  
ANISOU  285  N   MSE A  68    10292   6228   6181   -970   1310    620       N  
HETATM  286  CA  MSE A  68      46.847  -5.400  54.626  1.00 57.51           C  
ANISOU  286  CA  MSE A  68     9818   5820   6213   -881   1114    425       C  
HETATM  287  C   MSE A  68      46.393  -4.242  53.756  1.00 50.81           C  
ANISOU  287  C   MSE A  68     8457   5321   5528   -953   1076    144       C  
HETATM  288  O   MSE A  68      47.198  -3.630  53.044  1.00 51.41           O  
ANISOU  288  O   MSE A  68     8329   5480   5726   -738    847    -10       O  
HETATM  289  CB  MSE A  68      46.491  -6.722  53.935  1.00 62.41           C  
ANISOU  289  CB  MSE A  68    10650   6035   7027  -1143   1249    459       C  
HETATM  290  CG  MSE A  68      47.287  -7.918  54.406  1.00 69.64           C  
ANISOU  290  CG  MSE A  68    12102   6483   7875   -953   1188    702       C  
HETATM  291 SE   MSE A  68      49.140  -7.800  53.847  0.77 98.15          SE  
ANISOU  291 SE   MSE A  68    15661  10028  11601   -351    771    584      SE  
HETATM  292  CE  MSE A  68      48.835  -7.852  51.938  1.00 67.65           C  
ANISOU  292  CE  MSE A  68    11438   6153   8113   -576    802    213       C  
ATOM    293  N   LYS A  69      45.101  -3.934  53.825  1.00 52.60           N  
ANISOU  293  N   LYS A  69     8473   5761   5751  -1251   1306     87       N  
ATOM    294  CA  LYS A  69      44.542  -2.822  53.052  1.00 52.66           C  
ANISOU  294  CA  LYS A  69     8012   6097   5900  -1284   1259   -157       C  
ATOM    295  C   LYS A  69      45.182  -1.480  53.424  1.00 49.46           C  
ANISOU  295  C   LYS A  69     7475   5922   5395   -960   1063   -235       C  
ATOM    296  O   LYS A  69      45.489  -0.669  52.533  1.00 42.54           O  
ANISOU  296  O   LYS A  69     6344   5151   4669   -854    884   -399       O  
ATOM    297  CB  LYS A  69      43.025  -2.746  53.236  1.00 53.28           C  
ANISOU  297  CB  LYS A  69     7862   6403   5981  -1610   1540   -202       C  
ATOM    298  CG  LYS A  69      42.260  -3.984  52.760  1.00 50.72           C  
ANISOU  298  CG  LYS A  69     7596   5878   5798  -2027   1734   -176       C  
ATOM    299  CD  LYS A  69      40.778  -3.847  53.096  1.00 52.73           C  
ANISOU  299  CD  LYS A  69     7554   6436   6045  -2360   2030   -226       C  
ATOM    300  CE  LYS A  69      39.951  -5.045  52.642  1.00 60.59           C  
ANISOU  300  CE  LYS A  69     8565   7255   7201  -2856   2229   -228       C  
ATOM    301  NZ  LYS A  69      39.318  -4.820  51.309  1.00 61.72           N  
ANISOU  301  NZ  LYS A  69     8266   7585   7600  -3010   2103   -508       N  
ATOM    302  N   VAL A  70      45.381  -1.257  54.729  1.00 50.44           N  
ANISOU  302  N   VAL A  70     7802   6114   5249   -824   1097   -117       N  
ATOM    303  CA  VAL A  70      46.043  -0.050  55.235  1.00 40.12           C  
ANISOU  303  CA  VAL A  70     6431   4989   3823   -540    899   -210       C  
ATOM    304  C   VAL A  70      47.452   0.066  54.668  1.00 45.71           C  
ANISOU  304  C   VAL A  70     7143   5574   4649   -317    589   -249       C  
ATOM    305  O   VAL A  70      47.843   1.128  54.187  1.00 47.33           O  
ANISOU  305  O   VAL A  70     7121   5902   4960   -214    422   -411       O  
ATOM    306  CB  VAL A  70      46.097  -0.031  56.830  1.00 65.54           C  
ANISOU  306  CB  VAL A  70     9949   8293   6662   -434    975    -75       C  
ATOM    307  CG1 VAL A  70      47.145   0.952  57.354  1.00 42.06           C  
ANISOU  307  CG1 VAL A  70     6996   5427   3560   -131    684   -174       C  
ATOM    308  CG2 VAL A  70      44.731   0.270  57.416  1.00 45.14           C  
ANISOU  308  CG2 VAL A  70     7259   5950   3943   -613   1300   -110       C  
ATOM    309  N   GLY A  71      48.214  -1.026  54.713  1.00 46.90           N  
ANISOU  309  N   GLY A  71     7552   5478   4792   -242    523   -100       N  
ATOM    310  CA  GLY A  71      49.513  -1.083  54.057  1.00 41.46           C  
ANISOU  310  CA  GLY A  71     6807   4697   4250    -34    270   -156       C  
ATOM    311  C   GLY A  71      49.471  -0.760  52.557  1.00 46.85           C  
ANISOU  311  C   GLY A  71     7186   5405   5209   -135    250   -335       C  
ATOM    312  O   GLY A  71      50.359  -0.047  52.034  1.00 46.02           O  
ANISOU  312  O   GLY A  71     6889   5394   5201     -5     67   -450       O  
ATOM    313  N   ALA A  72      48.452  -1.256  51.852  1.00 38.87           N  
ANISOU  313  N   ALA A  72     6127   4332   4309   -390    435   -362       N  
ATOM    314  CA  ALA A  72      48.380  -1.004  50.400  1.00 41.69           C  
ANISOU  314  CA  ALA A  72     6234   4734   4871   -480    398   -527       C  
ATOM    315  C   ALA A  72      48.102   0.473  50.122  1.00 39.75           C  
ANISOU  315  C   ALA A  72     5705   4752   4647   -466    323   -645       C  
ATOM    316  O   ALA A  72      48.582   1.018  49.121  1.00 44.80           O  
ANISOU  316  O   ALA A  72     6179   5447   5395   -432    212   -743       O  
ATOM    317  CB  ALA A  72      47.319  -1.885  49.726  1.00 34.57           C  
ANISOU  317  CB  ALA A  72     5341   3729   4066   -771    572   -559       C  
ATOM    318  N   ALA A  73      47.343   1.126  51.008  1.00 38.26           N  
ANISOU  318  N   ALA A  73     5486   4710   4342   -480    398   -634       N  
ATOM    319  CA  ALA A  73      47.153   2.574  50.898  1.00 34.36           C  
ANISOU  319  CA  ALA A  73     4787   4401   3868   -403    309   -748       C  
ATOM    320  C   ALA A  73      48.496   3.304  50.995  1.00 37.89           C  
ANISOU  320  C   ALA A  73     5249   4831   4314   -221     93   -778       C  
ATOM    321  O   ALA A  73      48.785   4.180  50.196  1.00 39.26           O  
ANISOU  321  O   ALA A  73     5272   5045   4599   -211    -14   -858       O  
ATOM    322  CB  ALA A  73      46.214   3.069  51.951  1.00 38.97           C  
ANISOU  322  CB  ALA A  73     5365   5132   4312   -396    440   -761       C  
ATOM    323  N   PHE A  74      49.332   2.934  51.959  1.00 40.33           N  
ANISOU  323  N   PHE A  74     5740   5089   4494    -92     20   -708       N  
ATOM    324  CA  PHE A  74      50.661   3.544  52.054  1.00 40.51           C  
ANISOU  324  CA  PHE A  74     5720   5135   4537     51   -205   -762       C  
ATOM    325  C   PHE A  74      51.443   3.370  50.762  1.00 36.13           C  
ANISOU  325  C   PHE A  74     5013   4540   4176     26   -264   -799       C  
ATOM    326  O   PHE A  74      52.108   4.293  50.285  1.00 40.71           O  
ANISOU  326  O   PHE A  74     5437   5184   4847     20   -378   -881       O  
ATOM    327  CB  PHE A  74      51.463   2.940  53.212  1.00 51.24           C  
ANISOU  327  CB  PHE A  74     7281   6468   5718    221   -311   -674       C  
ATOM    328  CG  PHE A  74      51.131   3.505  54.571  1.00 42.09           C  
ANISOU  328  CG  PHE A  74     6268   5416   4310    286   -326   -684       C  
ATOM    329  CD1 PHE A  74      49.916   3.238  55.167  1.00 42.32           C  
ANISOU  329  CD1 PHE A  74     6428   5470   4182    204    -97   -619       C  
ATOM    330  CD2 PHE A  74      52.060   4.256  55.270  1.00 46.14           C  
ANISOU  330  CD2 PHE A  74     6778   6025   4727    415   -563   -779       C  
ATOM    331  CE1 PHE A  74      49.617   3.716  56.438  1.00 48.13           C  
ANISOU  331  CE1 PHE A  74     7315   6333   4639    278    -76   -643       C  
ATOM    332  CE2 PHE A  74      51.764   4.748  56.537  1.00 44.15           C  
ANISOU  332  CE2 PHE A  74     6695   5881   4200    484   -583   -821       C  
ATOM    333  CZ  PHE A  74      50.540   4.479  57.121  1.00 42.35           C  
ANISOU  333  CZ  PHE A  74     6621   5684   3786    430   -327   -752       C  
ATOM    334  N   THR A  75      51.378   2.169  50.207  1.00 43.33           N  
ANISOU  334  N   THR A  75     5989   5334   5140     -3   -170   -745       N  
ATOM    335  CA  THR A  75      52.086   1.859  48.976  1.00 33.48           C  
ANISOU  335  CA  THR A  75     4620   4062   4038     -7   -187   -806       C  
ATOM    336  C   THR A  75      51.641   2.763  47.817  1.00 37.32           C  
ANISOU  336  C   THR A  75     4924   4649   4607   -159   -160   -885       C  
ATOM    337  O   THR A  75      52.478   3.370  47.137  1.00 37.65           O  
ANISOU  337  O   THR A  75     4823   4766   4717   -159   -226   -936       O  
ATOM    338  CB  THR A  75      51.883   0.393  48.599  1.00 38.87           C  
ANISOU  338  CB  THR A  75     5459   4558   4752    -19    -73   -771       C  
ATOM    339  OG1 THR A  75      52.479  -0.441  49.606  1.00 37.40           O  
ANISOU  339  OG1 THR A  75     5484   4238   4489    174   -129   -664       O  
ATOM    340  CG2 THR A  75      52.524   0.097  47.220  1.00 35.26           C  
ANISOU  340  CG2 THR A  75     4877   4101   4418    -16    -60   -883       C  
ATOM    341  N   LEU A  76      50.328   2.874  47.623  1.00 39.62           N  
ANISOU  341  N   LEU A  76     5214   4958   4880   -289    -66   -884       N  
ATOM    342  CA  LEU A  76      49.751   3.762  46.612  1.00 33.49           C  
ANISOU  342  CA  LEU A  76     4293   4281   4150   -387    -79   -932       C  
ATOM    343  C   LEU A  76      50.090   5.230  46.853  1.00 36.57           C  
ANISOU  343  C   LEU A  76     4624   4723   4549   -333   -193   -942       C  
ATOM    344  O   LEU A  76      50.487   5.951  45.941  1.00 36.45           O  
ANISOU  344  O   LEU A  76     4536   4734   4580   -379   -245   -947       O  
ATOM    345  CB  LEU A  76      48.233   3.603  46.575  1.00 29.84           C  
ANISOU  345  CB  LEU A  76     3796   3871   3672   -493     12   -943       C  
ATOM    346  CG  LEU A  76      47.653   2.270  46.111  1.00 35.96           C  
ANISOU  346  CG  LEU A  76     4614   4584   4465   -641    125   -965       C  
ATOM    347  CD1 LEU A  76      46.131   2.310  46.139  1.00 42.37           C  
ANISOU  347  CD1 LEU A  76     5301   5517   5281   -778    201   -999       C  
ATOM    348  CD2 LEU A  76      48.122   1.930  44.700  1.00 36.88           C  
ANISOU  348  CD2 LEU A  76     4702   4695   4616   -692     91  -1037       C  
ATOM    349  N   ILE A  77      49.925   5.680  48.090  1.00 41.37           N  
ANISOU  349  N   ILE A  77     5295   5329   5093   -251   -222   -946       N  
ATOM    350  CA  ILE A  77      50.062   7.101  48.402  1.00 40.03           C  
ANISOU  350  CA  ILE A  77     5113   5159   4938   -209   -330   -994       C  
ATOM    351  C   ILE A  77      51.511   7.561  48.259  1.00 41.79           C  
ANISOU  351  C   ILE A  77     5299   5359   5220   -229   -452  -1014       C  
ATOM    352  O   ILE A  77      51.773   8.728  47.945  1.00 42.02           O  
ANISOU  352  O   ILE A  77     5309   5343   5313   -283   -529  -1039       O  
ATOM    353  CB  ILE A  77      49.510   7.403  49.836  1.00 37.66           C  
ANISOU  353  CB  ILE A  77     4912   4881   4518   -106   -315  -1040       C  
ATOM    354  CG1 ILE A  77      47.987   7.307  49.835  1.00 48.37           C  
ANISOU  354  CG1 ILE A  77     6216   6310   5851   -108   -173  -1048       C  
ATOM    355  CG2 ILE A  77      49.907   8.769  50.331  1.00 32.52           C  
ANISOU  355  CG2 ILE A  77     4301   4181   3874    -49   -450  -1136       C  
ATOM    356  CD1 ILE A  77      47.416   6.921  51.179  1.00 56.91           C  
ANISOU  356  CD1 ILE A  77     7393   7461   6769    -54    -50  -1057       C  
ATOM    357  N   SER A  78      52.455   6.639  48.438  1.00 42.13           N  
ANISOU  357  N   SER A  78     5324   5426   5257   -190   -467  -1002       N  
ATOM    358  CA  SER A  78      53.864   7.019  48.412  1.00 38.86           C  
ANISOU  358  CA  SER A  78     4796   5056   4911   -205   -584  -1048       C  
ATOM    359  C   SER A  78      54.578   6.701  47.111  1.00 37.16           C  
ANISOU  359  C   SER A  78     4432   4894   4792   -287   -514  -1038       C  
ATOM    360  O   SER A  78      55.757   7.038  46.958  1.00 44.51           O  
ANISOU  360  O   SER A  78     5205   5907   5800   -334   -573  -1084       O  
ATOM    361  CB  SER A  78      54.619   6.350  49.577  1.00 41.10           C  
ANISOU  361  CB  SER A  78     5112   5385   5119    -48   -694  -1065       C  
ATOM    362  OG  SER A  78      54.630   4.937  49.491  1.00 34.97           O  
ANISOU  362  OG  SER A  78     4394   4578   4315     64   -619   -997       O  
HETATM  363  N   MSE A  79      53.875   6.062  46.178  1.00 36.82           N  
ANISOU  363  N   MSE A  79     4422   4835   4735   -319   -384  -1001       N  
HETATM  364  CA  MSE A  79      54.493   5.529  44.952  1.00 33.71           C  
ANISOU  364  CA  MSE A  79     3924   4509   4377   -365   -287  -1020       C  
HETATM  365  C   MSE A  79      55.143   6.603  44.065  1.00 34.97           C  
ANISOU  365  C   MSE A  79     3964   4746   4576   -530   -272  -1008       C  
HETATM  366  O   MSE A  79      56.022   6.295  43.245  1.00 37.38           O  
ANISOU  366  O   MSE A  79     4135   5166   4902   -568   -180  -1043       O  
HETATM  367  CB  MSE A  79      53.453   4.754  44.131  1.00 34.24           C  
ANISOU  367  CB  MSE A  79     4082   4540   4387   -399   -177  -1014       C  
HETATM  368  CG  MSE A  79      54.020   4.054  42.887  1.00 33.76           C  
ANISOU  368  CG  MSE A  79     3962   4549   4318   -423    -65  -1076       C  
HETATM  369 SE   MSE A  79      55.204   2.549  43.374  0.82 47.30          SE  
ANISOU  369 SE   MSE A  79     5651   6217   6104   -183    -39  -1167      SE  
HETATM  370  CE  MSE A  79      53.860   1.404  44.215  1.00 29.60           C  
ANISOU  370  CE  MSE A  79     3690   3733   3823   -144    -30  -1119       C  
ATOM    371  N   TYR A  80      54.703   7.850  44.227  1.00 30.72           N  
ANISOU  371  N   TYR A  80     3494   4135   4045   -624   -342   -960       N  
ATOM    372  CA  TYR A  80      55.251   8.955  43.460  1.00 30.82           C  
ANISOU  372  CA  TYR A  80     3467   4152   4092   -816   -325   -908       C  
ATOM    373  C   TYR A  80      56.712   9.212  43.807  1.00 38.62           C  
ANISOU  373  C   TYR A  80     4257   5232   5184   -905   -352   -977       C  
ATOM    374  O   TYR A  80      57.478   9.677  42.964  1.00 51.69           O  
ANISOU  374  O   TYR A  80     5802   6967   6871  -1099   -257   -947       O  
ATOM    375  CB  TYR A  80      54.420  10.233  43.672  1.00 36.95           C  
ANISOU  375  CB  TYR A  80     4414   4753   4872   -855   -417   -845       C  
ATOM    376  CG  TYR A  80      54.659  10.907  45.014  1.00 39.31           C  
ANISOU  376  CG  TYR A  80     4745   4950   5239   -825   -558   -932       C  
ATOM    377  CD1 TYR A  80      55.645  11.862  45.166  1.00 41.24           C  
ANISOU  377  CD1 TYR A  80     4947   5140   5583  -1009   -620   -964       C  
ATOM    378  CD2 TYR A  80      53.894  10.580  46.124  1.00 34.67           C  
ANISOU  378  CD2 TYR A  80     4237   4336   4599   -640   -618   -997       C  
ATOM    379  CE1 TYR A  80      55.870  12.459  46.378  1.00 38.34           C  
ANISOU  379  CE1 TYR A  80     4623   4687   5258   -994   -772  -1087       C  
ATOM    380  CE2 TYR A  80      54.110  11.168  47.327  1.00 42.32           C  
ANISOU  380  CE2 TYR A  80     5261   5241   5576   -603   -743  -1100       C  
ATOM    381  CZ  TYR A  80      55.095  12.107  47.460  1.00 42.04           C  
ANISOU  381  CZ  TYR A  80     5193   5145   5637   -771   -839  -1160       C  
ATOM    382  OH  TYR A  80      55.296  12.697  48.685  1.00 42.76           O  
ANISOU  382  OH  TYR A  80     5356   5173   5715   -742   -991  -1306       O  
ATOM    383  N   SER A  81      57.111   8.911  45.039  1.00 40.45           N  
ANISOU  383  N   SER A  81     4431   5484   5455   -777   -483  -1070       N  
ATOM    384  CA  SER A  81      58.439   9.347  45.525  1.00 44.49           C  
ANISOU  384  CA  SER A  81     4722   6107   6076   -872   -578  -1165       C  
ATOM    385  C   SER A  81      59.606   8.517  44.980  1.00 41.42           C  
ANISOU  385  C   SER A  81     4035   5957   5748   -837   -485  -1226       C  
ATOM    386  O   SER A  81      59.426   7.354  44.588  1.00 41.37           O  
ANISOU  386  O   SER A  81     4038   5992   5689   -648   -388  -1225       O  
ATOM    387  CB  SER A  81      58.487   9.329  47.062  1.00 45.26           C  
ANISOU  387  CB  SER A  81     4864   6183   6148   -721   -794  -1257       C  
ATOM    388  OG  SER A  81      58.347   8.018  47.593  1.00 43.11           O  
ANISOU  388  OG  SER A  81     4623   5964   5795   -446   -814  -1254       O  
ATOM    389  N   GLU A  82      60.789   9.131  44.954  1.00 44.61           N  
ANISOU  389  N   GLU A  82     4166   6513   6273  -1026   -508  -1300       N  
ATOM    390  CA  GLU A  82      62.021   8.453  44.547  1.00 50.06           C  
ANISOU  390  CA  GLU A  82     4482   7491   7048   -975   -424  -1399       C  
ATOM    391  C   GLU A  82      62.159   7.152  45.305  1.00 52.36           C  
ANISOU  391  C   GLU A  82     4739   7840   7317   -576   -547  -1468       C  
ATOM    392  O   GLU A  82      62.298   6.096  44.702  1.00 50.90           O  
ANISOU  392  O   GLU A  82     4499   7723   7116   -381   -412  -1490       O  
ATOM    393  CB  GLU A  82      63.252   9.314  44.825  1.00 61.50           C  
ANISOU  393  CB  GLU A  82     5589   9124   8655  -1231   -502  -1506       C  
ATOM    394  CG  GLU A  82      63.677  10.265  43.728  1.00 69.27           C  
ANISOU  394  CG  GLU A  82     6468  10154   9695  -1649   -277  -1444       C  
ATOM    395  CD  GLU A  82      64.154   9.560  42.477  1.00 68.79           C  
ANISOU  395  CD  GLU A  82     6203  10337   9599  -1630     24  -1439       C  
ATOM    396  OE1 GLU A  82      65.244   8.944  42.493  1.00 66.29           O  
ANISOU  396  OE1 GLU A  82     5463  10340   9384  -1518     60  -1593       O  
ATOM    397  OE2 GLU A  82      63.433   9.646  41.469  1.00 69.52           O  
ANISOU  397  OE2 GLU A  82     6552  10316   9545  -1712    218  -1296       O  
ATOM    398  N   ARG A  83      62.122   7.249  46.638  1.00 53.74           N  
ANISOU  398  N   ARG A  83     4984   7966   7470   -453   -808  -1503       N  
ATOM    399  CA  ARG A  83      62.257   6.097  47.525  1.00 46.24           C  
ANISOU  399  CA  ARG A  83     4068   7038   6462    -68   -965  -1523       C  
ATOM    400  C   ARG A  83      61.146   6.022  48.562  1.00 47.04           C  
ANISOU  400  C   ARG A  83     4562   6916   6397     42  -1084  -1435       C  
ATOM    401  O   ARG A  83      61.315   6.490  49.682  1.00 53.65           O  
ANISOU  401  O   ARG A  83     5429   7783   7174     64  -1311  -1485       O  
ATOM    402  CB  ARG A  83      63.589   6.135  48.254  1.00 45.69           C  
ANISOU  402  CB  ARG A  83     3633   7240   6486     30  -1200  -1665       C  
ATOM    403  CG  ARG A  83      64.823   6.025  47.388  1.00 50.78           C  
ANISOU  403  CG  ARG A  83     3796   8189   7309    -19  -1081  -1784       C  
ATOM    404  CD  ARG A  83      65.938   6.670  48.146  1.00 49.91           C  
ANISOU  404  CD  ARG A  83     3305   8350   7310   -113  -1339  -1941       C  
ATOM    405  NE  ARG A  83      67.275   6.414  47.646  1.00 67.64           N  
ANISOU  405  NE  ARG A  83     4985  10978   9739    -78  -1290  -2093       N  
ATOM    406  CZ  ARG A  83      67.991   5.343  47.965  1.00 84.64           C  
ANISOU  406  CZ  ARG A  83     6897  13331  11931    369  -1425  -2175       C  
ATOM    407  NH1 ARG A  83      67.467   4.404  48.749  1.00 90.24           N  
ANISOU  407  NH1 ARG A  83     7955  13841  12492    792  -1606  -2079       N  
ATOM    408  NH2 ARG A  83      69.222   5.200  47.486  1.00 93.69           N  
ANISOU  408  NH2 ARG A  83     7572  14798  13229    393  -1330  -2288       N  
ATOM    409  N   PRO A  84      60.020   5.398  48.201  1.00 39.68           N  
ANISOU  409  N   PRO A  84     3914   5787   5375    103   -924  -1324       N  
ATOM    410  CA  PRO A  84      58.819   5.267  49.038  1.00 37.52           C  
ANISOU  410  CA  PRO A  84     3988   5326   4943    169   -953  -1233       C  
ATOM    411  C   PRO A  84      59.039   4.687  50.465  1.00 41.08           C  
ANISOU  411  C   PRO A  84     4565   5789   5256    428  -1162  -1212       C  
ATOM    412  O   PRO A  84      58.467   5.216  51.423  1.00 44.26           O  
ANISOU  412  O   PRO A  84     5155   6148   5515    404  -1250  -1202       O  
ATOM    413  CB  PRO A  84      57.932   4.340  48.204  1.00 34.21           C  
ANISOU  413  CB  PRO A  84     3731   4764   4503    195   -738  -1151       C  
ATOM    414  CG  PRO A  84      58.403   4.551  46.784  1.00 37.03           C  
ANISOU  414  CG  PRO A  84     3878   5218   4973     50   -587  -1203       C  
ATOM    415  CD  PRO A  84      59.875   4.700  46.912  1.00 37.87           C  
ANISOU  415  CD  PRO A  84     3663   5539   5188    103   -689  -1305       C  
ATOM    416  N   GLY A  85      59.819   3.622  50.607  1.00 37.46           N  
ANISOU  416  N   GLY A  85     4033   5384   4815    696  -1238  -1203       N  
ATOM    417  CA  GLY A  85      60.118   3.079  51.922  1.00 44.30           C  
ANISOU  417  CA  GLY A  85     5043   6270   5521    972  -1470  -1151       C  
ATOM    418  C   GLY A  85      60.769   4.104  52.839  1.00 50.16           C  
ANISOU  418  C   GLY A  85     5638   7216   6205    919  -1743  -1272       C  
ATOM    419  O   GLY A  85      60.440   4.201  54.023  1.00 48.41           O  
ANISOU  419  O   GLY A  85     5655   6983   5754   1005  -1895  -1235       O  
ATOM    420  N   ALA A  86      61.692   4.873  52.275  1.00 42.34           N  
ANISOU  420  N   ALA A  86     4260   6419   5410    747  -1792  -1429       N  
ATOM    421  CA  ALA A  86      62.363   5.939  52.983  1.00 47.07           C  
ANISOU  421  CA  ALA A  86     4678   7200   6005    609  -2046  -1591       C  
ATOM    422  C   ALA A  86      61.402   7.110  53.269  1.00 51.21           C  
ANISOU  422  C   ALA A  86     5451   7561   6445    336  -1993  -1620       C  
ATOM    423  O   ALA A  86      61.529   7.789  54.307  1.00 47.19           O  
ANISOU  423  O   ALA A  86     5014   7111   5806    305  -2222  -1738       O  
ATOM    424  CB  ALA A  86      63.558   6.407  52.190  1.00 46.41           C  
ANISOU  424  CB  ALA A  86     4099   7352   6183    432  -2053  -1742       C  
ATOM    425  N   LEU A  87      60.446   7.335  52.360  1.00 39.53           N  
ANISOU  425  N   LEU A  87     4108   5884   5029    170  -1710  -1533       N  
ATOM    426  CA  LEU A  87      59.421   8.359  52.554  1.00 42.18           C  
ANISOU  426  CA  LEU A  87     4686   6042   5300     -9  -1645  -1551       C  
ATOM    427  C   LEU A  87      58.575   8.038  53.781  1.00 48.17           C  
ANISOU  427  C   LEU A  87     5775   6746   5782    186  -1698  -1510       C  
ATOM    428  O   LEU A  87      58.355   8.881  54.653  1.00 53.57           O  
ANISOU  428  O   LEU A  87     6597   7417   6341    143  -1820  -1632       O  
ATOM    429  CB  LEU A  87      58.512   8.470  51.337  1.00 39.69           C  
ANISOU  429  CB  LEU A  87     4440   5561   5079   -144  -1363  -1442       C  
ATOM    430  CG  LEU A  87      57.448   9.568  51.433  1.00 42.88           C  
ANISOU  430  CG  LEU A  87     5062   5780   5449   -272  -1308  -1463       C  
ATOM    431  CD1 LEU A  87      58.136  10.869  51.626  1.00 36.27           C  
ANISOU  431  CD1 LEU A  87     4148   4919   4713   -487  -1460  -1616       C  
ATOM    432  CD2 LEU A  87      56.581   9.625  50.190  1.00 40.06           C  
ANISOU  432  CD2 LEU A  87     4750   5302   5171   -364  -1081  -1345       C  
ATOM    433  N   ILE A  88      58.112   6.799  53.832  1.00 44.97           N  
ANISOU  433  N   ILE A  88     5515   6299   5273    386  -1587  -1346       N  
ATOM    434  CA  ILE A  88      57.269   6.335  54.912  1.00 45.47           C  
ANISOU  434  CA  ILE A  88     5907   6315   5056    539  -1567  -1258       C  
ATOM    435  C   ILE A  88      57.999   6.337  56.265  1.00 50.17           C  
ANISOU  435  C   ILE A  88     6575   7071   5418    712  -1869  -1323       C  
ATOM    436  O   ILE A  88      57.460   6.848  57.241  1.00 56.92           O  
ANISOU  436  O   ILE A  88     7653   7943   6033    719  -1909  -1383       O  
ATOM    437  CB  ILE A  88      56.730   4.945  54.577  1.00 48.52           C  
ANISOU  437  CB  ILE A  88     6438   6583   5416    660  -1376  -1055       C  
ATOM    438  CG1 ILE A  88      55.722   5.065  53.422  1.00 37.38           C  
ANISOU  438  CG1 ILE A  88     5001   5040   4160    468  -1100  -1024       C  
ATOM    439  CG2 ILE A  88      56.138   4.273  55.813  1.00 42.84           C  
ANISOU  439  CG2 ILE A  88     6064   5833   4380    818  -1369   -921       C  
ATOM    440  CD1 ILE A  88      55.378   3.759  52.764  1.00 35.93           C  
ANISOU  440  CD1 ILE A  88     4890   4731   4029    514   -926   -888       C  
ATOM    441  N   ARG A  89      59.224   5.815  56.323  1.00 49.36           N  
ANISOU  441  N   ARG A  89     6270   7116   5370    868  -2093  -1335       N  
ATOM    442  CA  ARG A  89      59.998   5.802  57.573  1.00 48.06           C  
ANISOU  442  CA  ARG A  89     6141   7150   4970   1060  -2444  -1403       C  
ATOM    443  C   ARG A  89      60.285   7.186  58.162  1.00 56.50           C  
ANISOU  443  C   ARG A  89     7139   8339   5991    868  -2651  -1668       C  
ATOM    444  O   ARG A  89      60.185   7.394  59.381  1.00 61.00           O  
ANISOU  444  O   ARG A  89     7941   9002   6234    969  -2837  -1733       O  
ATOM    445  CB  ARG A  89      61.339   5.092  57.375  1.00 54.81           C  
ANISOU  445  CB  ARG A  89     6687   8181   5957   1278  -2674  -1406       C  
ATOM    446  CG  ARG A  89      61.380   3.647  57.840  1.00 60.67           C  
ANISOU  446  CG  ARG A  89     7670   8862   6519   1663  -2727  -1169       C  
ATOM    447  CD  ARG A  89      61.254   3.423  59.358  1.00 55.63           C  
ANISOU  447  CD  ARG A  89     7398   8298   5440   1883  -2964  -1080       C  
ATOM    448  NE  ARG A  89      60.378   2.275  59.650  1.00 64.88           N  
ANISOU  448  NE  ARG A  89     9032   9219   6400   2046  -2757   -771       N  
ATOM    449  CZ  ARG A  89      60.537   1.018  59.201  1.00 71.17           C  
ANISOU  449  CZ  ARG A  89     9912   9830   7301   2275  -2686   -571       C  
ATOM    450  NH1 ARG A  89      61.561   0.651  58.415  1.00 62.64           N  
ANISOU  450  NH1 ARG A  89     8464   8813   6525   2437  -2796   -651       N  
ATOM    451  NH2 ARG A  89      59.648   0.098  59.547  1.00 72.91           N  
ANISOU  451  NH2 ARG A  89    10599   9785   7318   2336  -2481   -297       N  
ATOM    452  N   SER A  90      60.680   8.119  57.303  1.00 58.03           N  
ANISOU  452  N   SER A  90     7038   8519   6490    583  -2619  -1826       N  
ATOM    453  CA  SER A  90      61.024   9.462  57.744  1.00 56.96           C  
ANISOU  453  CA  SER A  90     6842   8429   6370    348  -2811  -2096       C  
ATOM    454  C   SER A  90      59.796  10.232  58.239  1.00 48.40           C  
ANISOU  454  C   SER A  90     6134   7149   5109    279  -2673  -2155       C  
ATOM    455  O   SER A  90      59.921  11.109  59.074  1.00 55.84           O  
ANISOU  455  O   SER A  90     7180   8089   5949    186  -2765  -2296       O  
ATOM    456  CB  SER A  90      61.701  10.228  56.610  1.00 49.24           C  
ANISOU  456  CB  SER A  90     5507   7423   5780     17  -2733  -2180       C  
ATOM    457  OG  SER A  90      60.775  10.489  55.570  1.00 45.71           O  
ANISOU  457  OG  SER A  90     5161   6729   5477   -127  -2414  -2078       O  
ATOM    458  N   LEU A  91      58.612   9.897  57.734  1.00 52.10           N  
ANISOU  458  N   LEU A  91     6785   7431   5578    313  -2341  -1975       N  
ATOM    459  CA  LEU A  91      57.405  10.665  58.040  1.00 50.87           C  
ANISOU  459  CA  LEU A  91     6905   7112   5312    268  -2175  -2047       C  
ATOM    460  C   LEU A  91      56.345   9.954  58.882  1.00 52.19           C  
ANISOU  460  C   LEU A  91     7385   7307   5136    483  -2014  -1920       C  
ATOM    461  O   LEU A  91      55.310  10.534  59.173  1.00 52.40           O  
ANISOU  461  O   LEU A  91     7598   7250   5063    480  -1848  -1997       O  
ATOM    462  CB  LEU A  91      56.732  11.116  56.747  1.00 50.73           C  
ANISOU  462  CB  LEU A  91     6814   6877   5585    101  -1914  -1978       C  
ATOM    463  CG  LEU A  91      57.516  11.943  55.739  1.00 53.75           C  
ANISOU  463  CG  LEU A  91     6953   7173   6297   -169  -1967  -2053       C  
ATOM    464  CD1 LEU A  91      56.569  12.391  54.663  1.00 45.55           C  
ANISOU  464  CD1 LEU A  91     5969   5912   5428   -263  -1715  -1953       C  
ATOM    465  CD2 LEU A  91      58.167  13.129  56.421  1.00 44.70           C  
ANISOU  465  CD2 LEU A  91     5825   6002   5156   -329  -2217  -2328       C  
ATOM    466  N   LEU A  92      56.556   8.703  59.255  1.00 56.44           N  
ANISOU  466  N   LEU A  92     7990   7954   5499    671  -2037  -1720       N  
ATOM    467  CA  LEU A  92      55.521   8.045  60.035  1.00 63.65           C  
ANISOU  467  CA  LEU A  92     9226   8879   6081    810  -1838  -1571       C  
ATOM    468  C   LEU A  92      55.613   8.484  61.499  1.00 70.36           C  
ANISOU  468  C   LEU A  92    10327   9893   6513    922  -2024  -1727       C  
ATOM    469  O   LEU A  92      56.527   8.113  62.241  1.00 77.76           O  
ANISOU  469  O   LEU A  92    11312  10997   7236   1066  -2327  -1723       O  
ATOM    470  CB  LEU A  92      55.599   6.526  59.925  1.00 62.25           C  
ANISOU  470  CB  LEU A  92     9124   8682   5848    953  -1764  -1269       C  
ATOM    471  CG  LEU A  92      54.358   5.826  60.488  1.00 62.61           C  
ANISOU  471  CG  LEU A  92     9489   8685   5616    992  -1460  -1076       C  
ATOM    472  CD1 LEU A  92      53.137   6.064  59.604  1.00 57.95           C  
ANISOU  472  CD1 LEU A  92     8801   7968   5247    809  -1110  -1075       C  
ATOM    473  CD2 LEU A  92      54.611   4.344  60.658  1.00 72.38           C  
ANISOU  473  CD2 LEU A  92    10904   9859   6737   1145  -1456   -777       C  
ATOM    474  N   ASN A  93      54.654   9.311  61.885  1.00 66.47           N  
ANISOU  474  N   ASN A  93     9987   9369   5899    876  -1853  -1887       N  
ATOM    475  CA  ASN A  93      54.497   9.751  63.248  1.00 68.26           C  
ANISOU  475  CA  ASN A  93    10476   9741   5719    967  -1922  -2040       C  
ATOM    476  C   ASN A  93      53.148   9.262  63.732  1.00 62.96           C  
ANISOU  476  C   ASN A  93    10072   9117   4732   1056  -1557  -1919       C  
ATOM    477  O   ASN A  93      52.134   9.944  63.555  1.00 60.43           O  
ANISOU  477  O   ASN A  93     9742   8733   4486   1010  -1299  -2053       O  
ATOM    478  CB  ASN A  93      54.590  11.271  63.337  1.00 76.08           C  
ANISOU  478  CB  ASN A  93    11379  10629   6898    815  -1977  -2342       C  
ATOM    479  CG  ASN A  93      54.466  11.776  64.759  1.00 87.80           C  
ANISOU  479  CG  ASN A  93    13094  12241   8027    869  -2002  -2488       C  
ATOM    480  OD1 ASN A  93      55.443  11.801  65.506  1.00 93.08           O  
ANISOU  480  OD1 ASN A  93    13767  13044   8555    871  -2281  -2535       O  
ATOM    481  ND2 ASN A  93      53.258  12.184  65.143  1.00 88.26           N  
ANISOU  481  ND2 ASN A  93    13322  12281   7932    920  -1706  -2578       N  
ATOM    482  N   ASP A  94      53.134   8.068  64.314  1.00 62.66           N  
ANISOU  482  N   ASP A  94    10245   9179   4385   1169  -1506  -1635       N  
ATOM    483  CA  ASP A  94      51.877   7.423  64.677  1.00 70.99           C  
ANISOU  483  CA  ASP A  94    11507  10265   5200   1167  -1086  -1438       C  
ATOM    484  C   ASP A  94      52.101   6.230  65.620  1.00 72.32           C  
ANISOU  484  C   ASP A  94    12026  10536   4917   1299  -1112  -1131       C  
ATOM    485  O   ASP A  94      52.568   5.170  65.207  1.00 81.29           O  
ANISOU  485  O   ASP A  94    13167  11549   6173   1333  -1177   -847       O  
ATOM    486  CB  ASP A  94      51.115   6.983  63.412  1.00 51.81           C  
ANISOU  486  CB  ASP A  94     8841   7651   3194   1011   -780  -1279       C  
ATOM    487  CG  ASP A  94      49.738   6.422  63.724  1.00 69.72           C  
ANISOU  487  CG  ASP A  94    11240   9977   5273    942   -327  -1124       C  
ATOM    488  OD1 ASP A  94      49.284   6.537  64.888  1.00 79.32           O  
ANISOU  488  OD1 ASP A  94    12717  11384   6038   1012   -195  -1164       O  
ATOM    489  OD2 ASP A  94      49.100   5.863  62.813  1.00 58.97           O  
ANISOU  489  OD2 ASP A  94     9711   8495   4200    799    -93   -976       O  
ATOM    490  N   PRO A  95      51.755   6.409  66.895  1.00 66.50           N  
ANISOU  490  N   PRO A  95    11540   9984   3744   1344  -1027  -1160       N  
ATOM    491  CA  PRO A  95      52.001   5.405  67.937  1.00 76.51           C  
ANISOU  491  CA  PRO A  95    13137  11341   4591   1443  -1060   -850       C  
ATOM    492  C   PRO A  95      51.064   4.203  67.859  1.00 79.44           C  
ANISOU  492  C   PRO A  95    13760  11624   4800   1376   -651   -473       C  
ATOM    493  O   PRO A  95      51.380   3.132  68.357  1.00 80.58           O  
ANISOU  493  O   PRO A  95    14184  11715   4719   1453   -699   -130       O  
ATOM    494  CB  PRO A  95      51.764   6.183  69.243  1.00 76.67           C  
ANISOU  494  CB  PRO A  95    13279  11592   4262   1437  -1029  -1051       C  
ATOM    495  CG  PRO A  95      51.806   7.629  68.862  1.00 69.89           C  
ANISOU  495  CG  PRO A  95    12142  10710   3703   1369  -1119  -1484       C  
ATOM    496  CD  PRO A  95      51.258   7.671  67.461  1.00 66.46           C  
ANISOU  496  CD  PRO A  95    11478  10086   3687   1291   -933  -1500       C  
ATOM    497  N   ASP A  96      49.921   4.365  67.218  1.00 75.41           N  
ANISOU  497  N   ASP A  96    13142  11075   4435   1217   -247   -529       N  
ATOM    498  CA  ASP A  96      48.945   3.289  67.211  1.00 76.51           C  
ANISOU  498  CA  ASP A  96    13437  11135   4497   1043    198   -190       C  
ATOM    499  C   ASP A  96      49.239   2.210  66.171  1.00 80.01           C  
ANISOU  499  C   ASP A  96    13793  11253   5352    957    168     86       C  
ATOM    500  O   ASP A  96      48.385   1.373  65.892  1.00 82.63           O  
ANISOU  500  O   ASP A  96    14180  11457   5757    742    537    316       O  
ATOM    501  CB  ASP A  96      47.554   3.880  67.007  1.00 71.37           C  
ANISOU  501  CB  ASP A  96    12552  10611   3952    858    657   -378       C  
ATOM    502  CG  ASP A  96      47.099   4.682  68.212  1.00 82.86           C  
ANISOU  502  CG  ASP A  96    14100  12377   5007    919    782   -598       C  
ATOM    503  OD1 ASP A  96      47.367   4.238  69.358  1.00 86.36           O  
ANISOU  503  OD1 ASP A  96    14829  12935   5048    952    737   -421       O  
ATOM    504  OD2 ASP A  96      46.495   5.757  68.024  1.00 84.91           O  
ANISOU  504  OD2 ASP A  96    14099  12745   5419    927    903   -947       O  
ATOM    505  N   ILE A  97      50.460   2.204  65.637  1.00 79.88           N  
ANISOU  505  N   ILE A  97    13646  11116   5591   1118   -263     45       N  
ATOM    506  CA  ILE A  97      50.813   1.278  64.569  1.00 77.35           C  
ANISOU  506  CA  ILE A  97    13213  10496   5682   1079   -302    233       C  
ATOM    507  C   ILE A  97      52.319   1.040  64.423  1.00 75.70           C  
ANISOU  507  C   ILE A  97    12971  10224   5568   1351   -790    251       C  
ATOM    508  O   ILE A  97      53.122   1.939  64.660  1.00 74.77           O  
ANISOU  508  O   ILE A  97    12692  10296   5421   1485  -1128     -2       O  
ATOM    509  CB  ILE A  97      50.222   1.788  63.231  1.00 74.04           C  
ANISOU  509  CB  ILE A  97    12343  10000   5789    863   -127     30       C  
ATOM    510  CG1 ILE A  97      49.032   0.916  62.844  1.00 75.18           C  
ANISOU  510  CG1 ILE A  97    12535  10001   6028    596    310    231       C  
ATOM    511  CG2 ILE A  97      51.284   1.892  62.128  1.00 68.98           C  
ANISOU  511  CG2 ILE A  97    11399   9228   5581    945   -442    -74       C  
ATOM    512  CD1 ILE A  97      48.234   1.456  61.718  1.00 74.30           C  
ANISOU  512  CD1 ILE A  97    12007   9895   6328    393    493     29       C  
ATOM    513  N   GLU A  98      52.690  -0.187  64.055  1.00 74.38           N  
ANISOU  513  N   GLU A  98    12953   9789   5519   1431   -822    533       N  
ATOM    514  CA  GLU A  98      54.068  -0.519  63.700  1.00 70.55           C  
ANISOU  514  CA  GLU A  98    12349   9238   5218   1714  -1242    535       C  
ATOM    515  C   GLU A  98      54.162  -0.944  62.230  1.00 68.79           C  
ANISOU  515  C   GLU A  98    11828   8769   5542   1619  -1151    500       C  
ATOM    516  O   GLU A  98      53.613  -1.973  61.842  1.00 68.98           O  
ANISOU  516  O   GLU A  98    12048   8501   5662   1518   -901    720       O  
ATOM    517  CB  GLU A  98      54.610  -1.634  64.593  1.00 65.97           C  
ANISOU  517  CB  GLU A  98    12244   8547   4273   2010  -1429    886       C  
ATOM    518  CG  GLU A  98      55.936  -2.218  64.106  1.00 71.74           C  
ANISOU  518  CG  GLU A  98    12835   9169   5256   2348  -1819    915       C  
ATOM    519  CD  GLU A  98      56.558  -3.214  65.078  1.00 87.48           C  
ANISOU  519  CD  GLU A  98    15307  11072   6861   2733  -2088   1257       C  
ATOM    520  OE1 GLU A  98      56.157  -3.241  66.266  1.00 92.21           O  
ANISOU  520  OE1 GLU A  98    16229  11775   7030   2689  -2007   1403       O  
ATOM    521  OE2 GLU A  98      57.460  -3.973  64.651  1.00 96.81           O  
ANISOU  521  OE2 GLU A  98    16442  12078   8262   3044  -2335   1344       O  
ATOM    522  N   ALA A  99      54.863  -0.159  61.417  1.00 64.33           N  
ANISOU  522  N   ALA A  99    10810   8318   5315   1628  -1345    218       N  
ATOM    523  CA  ALA A  99      55.008  -0.464  59.993  1.00 59.80           C  
ANISOU  523  CA  ALA A  99     9945   7565   5211   1543  -1257    155       C  
ATOM    524  C   ALA A  99      56.190  -1.381  59.734  1.00 60.70           C  
ANISOU  524  C   ALA A  99    10053   7559   5451   1863  -1515    250       C  
ATOM    525  O   ALA A  99      57.330  -1.033  60.024  1.00 58.91           O  
ANISOU  525  O   ALA A  99     9638   7538   5207   2100  -1875    138       O  
ATOM    526  CB  ALA A  99      55.165   0.810  59.184  1.00 47.52           C  
ANISOU  526  CB  ALA A  99     7933   6180   3941   1379  -1296   -162       C  
ATOM    527  N   VAL A 100      55.927  -2.558  59.186  1.00 60.90           N  
ANISOU  527  N   VAL A 100    10270   7253   5617   1876  -1340    431       N  
ATOM    528  CA  VAL A 100      57.028  -3.360  58.704  1.00 63.30           C  
ANISOU  528  CA  VAL A 100    10504   7425   6122   2203  -1552    454       C  
ATOM    529  C   VAL A 100      57.091  -3.125  57.202  1.00 64.85           C  
ANISOU  529  C   VAL A 100    10292   7603   6746   2034  -1412    221       C  
ATOM    530  O   VAL A 100      56.272  -3.629  56.434  1.00 70.35           O  
ANISOU  530  O   VAL A 100    11078   8056   7597   1813  -1118    250       O  
ATOM    531  CB  VAL A 100      56.880  -4.856  59.081  1.00 81.57           C  
ANISOU  531  CB  VAL A 100    13349   9332   8311   2395  -1496    789       C  
ATOM    532  CG1 VAL A 100      55.472  -5.369  58.815  1.00 86.06           C  
ANISOU  532  CG1 VAL A 100    14201   9606   8890   2004  -1061    926       C  
ATOM    533  CG2 VAL A 100      57.934  -5.690  58.384  1.00 80.54           C  
ANISOU  533  CG2 VAL A 100    13120   9023   8458   2758  -1675    760       C  
ATOM    534  N   ILE A 101      58.039  -2.284  56.800  1.00 64.27           N  
ANISOU  534  N   ILE A 101     9763   7818   6840   2100  -1619    -20       N  
ATOM    535  CA  ILE A 101      58.231  -1.957  55.395  1.00 62.03           C  
ANISOU  535  CA  ILE A 101     9087   7570   6910   1946  -1493   -233       C  
ATOM    536  C   ILE A 101      59.016  -3.059  54.712  1.00 62.50           C  
ANISOU  536  C   ILE A 101     9111   7461   7174   2239  -1529   -229       C  
ATOM    537  O   ILE A 101      60.115  -3.415  55.144  1.00 64.14           O  
ANISOU  537  O   ILE A 101     9244   7759   7369   2621  -1812   -221       O  
ATOM    538  CB  ILE A 101      58.957  -0.619  55.208  1.00 60.55           C  
ANISOU  538  CB  ILE A 101     8440   7741   6826   1852  -1660   -478       C  
ATOM    539  CG1 ILE A 101      58.270   0.453  56.047  1.00 60.40           C  
ANISOU  539  CG1 ILE A 101     8514   7852   6584   1638  -1669   -507       C  
ATOM    540  CG2 ILE A 101      58.997  -0.228  53.719  1.00 54.65           C  
ANISOU  540  CG2 ILE A 101     7352   7022   6391   1632  -1469   -652       C  
ATOM    541  CD1 ILE A 101      58.945   1.785  55.995  1.00 66.53           C  
ANISOU  541  CD1 ILE A 101     8922   8907   7450   1516  -1848   -747       C  
ATOM    542  N   ILE A 102      58.433  -3.582  53.641  1.00 59.05           N  
ANISOU  542  N   ILE A 102     8721   6794   6922   2075  -1254   -261       N  
ATOM    543  CA  ILE A 102      58.981  -4.714  52.914  1.00 61.19           C  
ANISOU  543  CA  ILE A 102     9035   6833   7382   2334  -1226   -287       C  
ATOM    544  C   ILE A 102      59.385  -4.322  51.496  1.00 61.58           C  
ANISOU  544  C   ILE A 102     8656   7048   7694   2224  -1103   -554       C  
ATOM    545  O   ILE A 102      58.532  -3.988  50.672  1.00 60.39           O  
ANISOU  545  O   ILE A 102     8475   6870   7601   1869   -867   -627       O  
ATOM    546  CB  ILE A 102      57.958  -5.868  52.841  1.00 61.67           C  
ANISOU  546  CB  ILE A 102     9596   6423   7412   2230   -996   -115       C  
ATOM    547  CG1 ILE A 102      57.337  -6.135  54.227  1.00 59.35           C  
ANISOU  547  CG1 ILE A 102     9755   5987   6809   2219  -1029    184       C  
ATOM    548  CG2 ILE A 102      58.591  -7.109  52.207  1.00 54.85           C  
ANISOU  548  CG2 ILE A 102     8857   5249   6736   2560   -998   -157       C  
ATOM    549  CD1 ILE A 102      58.085  -7.110  55.074  1.00 61.80           C  
ANISOU  549  CD1 ILE A 102    10405   6083   6995   2684  -1261    398       C  
ATOM    550  N   ASP A 103      60.688  -4.358  51.231  1.00 64.73           N  
ANISOU  550  N   ASP A 103     8713   7649   8231   2535  -1265   -697       N  
ATOM    551  CA  ASP A 103      61.247  -4.112  49.902  1.00 63.47           C  
ANISOU  551  CA  ASP A 103     8148   7674   8293   2478  -1125   -945       C  
ATOM    552  C   ASP A 103      60.940  -5.229  48.908  1.00 68.04           C  
ANISOU  552  C   ASP A 103     8938   7929   8987   2543   -897  -1011       C  
ATOM    553  O   ASP A 103      61.120  -6.421  49.191  1.00 70.43           O  
ANISOU  553  O   ASP A 103     9546   7905   9307   2886   -950   -936       O  
ATOM    554  CB  ASP A 103      62.758  -3.933  49.984  1.00 66.33           C  
ANISOU  554  CB  ASP A 103     8050   8379   8774   2810  -1344  -1089       C  
ATOM    555  CG  ASP A 103      63.157  -2.522  50.311  1.00 68.57           C  
ANISOU  555  CG  ASP A 103     7947   9070   9038   2568  -1479  -1167       C  
ATOM    556  OD1 ASP A 103      62.307  -1.756  50.807  1.00 66.28           O  
ANISOU  556  OD1 ASP A 103     7829   8754   8600   2254  -1471  -1073       O  
ATOM    557  OD2 ASP A 103      64.330  -2.179  50.071  1.00 75.16           O  
ANISOU  557  OD2 ASP A 103     8293  10250  10016   2688  -1584  -1340       O  
ATOM    558  N   VAL A 104      60.499  -4.812  47.730  1.00 64.76           N  
ANISOU  558  N   VAL A 104     8377   7592   8636   2218   -659  -1161       N  
ATOM    559  CA  VAL A 104      60.093  -5.711  46.668  1.00 55.86           C  
ANISOU  559  CA  VAL A 104     7439   6201   7585   2193   -436  -1278       C  
ATOM    560  C   VAL A 104      60.977  -5.481  45.454  1.00 58.71           C  
ANISOU  560  C   VAL A 104     7389   6853   8064   2254   -314  -1543       C  
ATOM    561  O   VAL A 104      60.941  -4.410  44.841  1.00 61.93           O  
ANISOU  561  O   VAL A 104     7504   7574   8451   1947   -222  -1611       O  
ATOM    562  CB  VAL A 104      58.617  -5.488  46.301  1.00 50.16           C  
ANISOU  562  CB  VAL A 104     6945   5336   6776   1729   -260  -1226       C  
ATOM    563  CG1 VAL A 104      58.127  -6.558  45.337  1.00 46.21           C  
ANISOU  563  CG1 VAL A 104     6702   4520   6335   1687    -73  -1360       C  
ATOM    564  CG2 VAL A 104      57.776  -5.448  47.579  1.00 45.52           C  
ANISOU  564  CG2 VAL A 104     6660   4586   6048   1619   -344   -969       C  
ATOM    565  N   GLY A 105      61.784  -6.484  45.122  1.00 59.13           N  
ANISOU  565  N   GLY A 105     7438   6796   8234   2666   -301  -1686       N  
ATOM    566  CA  GLY A 105      62.730  -6.371  44.034  1.00 55.71           C  
ANISOU  566  CA  GLY A 105     6593   6675   7900   2784   -155  -1958       C  
ATOM    567  C   GLY A 105      62.169  -6.882  42.726  1.00 61.55           C  
ANISOU  567  C   GLY A 105     7512   7260   8615   2626    122  -2150       C  
ATOM    568  O   GLY A 105      62.648  -6.494  41.664  1.00 65.76           O  
ANISOU  568  O   GLY A 105     7730   8113   9143   2550    310  -2355       O  
ATOM    569  N   SER A 106      61.167  -7.759  42.794  1.00 61.50           N  
ANISOU  569  N   SER A 106     8017   6776   8576   2556    153  -2092       N  
ATOM    570  CA  SER A 106      60.510  -8.247  41.587  1.00 64.55           C  
ANISOU  570  CA  SER A 106     8605   7004   8916   2354    377  -2298       C  
ATOM    571  C   SER A 106      59.148  -8.885  41.863  1.00 64.90           C  
ANISOU  571  C   SER A 106     9163   6577   8917   2086    378  -2181       C  
ATOM    572  O   SER A 106      58.868  -9.305  42.987  1.00 56.11           O  
ANISOU  572  O   SER A 106     8331   5161   7829   2170    241  -1949       O  
ATOM    573  CB  SER A 106      61.411  -9.241  40.849  1.00 65.11           C  
ANISOU  573  CB  SER A 106     8663   6987   9090   2786    491  -2600       C  
ATOM    574  OG  SER A 106      62.009 -10.157  41.744  1.00 65.23           O  
ANISOU  574  OG  SER A 106     8855   6685   9244   3287    322  -2529       O  
HETATM  575  N   MSE A 107      58.318  -8.939  40.813  1.00 66.31           N  
ANISOU  575  N   MSE A 107     9448   6733   9014   1746    535  -2345       N  
HETATM  576  CA  MSE A 107      56.973  -9.525  40.849  1.00 64.07           C  
ANISOU  576  CA  MSE A 107     9573   6068   8702   1410    561  -2303       C  
HETATM  577  C   MSE A 107      56.898 -10.809  40.048  1.00 79.42           C  
ANISOU  577  C   MSE A 107    11855   7617  10703   1500    673  -2588       C  
HETATM  578  O   MSE A 107      57.309 -10.846  38.890  1.00 77.19           O  
ANISOU  578  O   MSE A 107    11441   7521  10366   1560    797  -2888       O  
HETATM  579  CB  MSE A 107      55.951  -8.556  40.274  1.00 56.99           C  
ANISOU  579  CB  MSE A 107     8522   5469   7662    922    603  -2291       C  
HETATM  580  CG  MSE A 107      56.200  -7.102  40.627  1.00 57.33           C  
ANISOU  580  CG  MSE A 107     8180   5961   7640    847    531  -2113       C  
HETATM  581 SE   MSE A 107      55.600  -6.696  42.422  0.92 71.36          SE  
ANISOU  581 SE   MSE A 107    10061   7622   9431    772    366  -1735      SE  
HETATM  582  CE  MSE A 107      53.785  -7.415  42.320  1.00 44.23           C  
ANISOU  582  CE  MSE A 107     6992   3846   5969    324    451  -1725       C  
ATOM    583  N   VAL A 108      56.358 -11.862  40.646  1.00 89.10           N  
ANISOU  583  N   VAL A 108    13547   8286  12022   1487    644  -2505       N  
ATOM    584  CA  VAL A 108      55.993 -13.026  39.857  1.00 94.69           C  
ANISOU  584  CA  VAL A 108    14638   8557  12782   1431    748  -2793       C  
ATOM    585  C   VAL A 108      54.485 -13.213  39.978  1.00 93.12           C  
ANISOU  585  C   VAL A 108    14689   8134  12556    858    764  -2710       C  
ATOM    586  O   VAL A 108      53.923 -13.141  41.076  1.00 94.43           O  
ANISOU  586  O   VAL A 108    14982   8155  12742    698    711  -2388       O  
ATOM    587  CB  VAL A 108      56.756 -14.308  40.283  1.00 92.04           C  
ANISOU  587  CB  VAL A 108    14566   7761  12644   1873    708  -2779       C  
ATOM    588  CG1 VAL A 108      56.328 -14.788  41.665  1.00 88.84           C  
ANISOU  588  CG1 VAL A 108    14514   6937  12303   1844    597  -2388       C  
ATOM    589  CG2 VAL A 108      56.553 -15.402  39.246  1.00 96.32           C  
ANISOU  589  CG2 VAL A 108    15272   8051  13273   1782    793  -3103       C  
ATOM    590  N   ASN A 109      53.839 -13.413  38.830  1.00 92.48           N  
ANISOU  590  N   ASN A 109    14564   8163  12411    544    795  -2971       N  
ATOM    591  CA  ASN A 109      52.384 -13.529  38.742  1.00 83.78           C  
ANISOU  591  CA  ASN A 109    13535   7015  11281    -13    767  -2923       C  
ATOM    592  C   ASN A 109      51.610 -12.477  39.550  1.00 79.82           C  
ANISOU  592  C   ASN A 109    12870   6739  10718   -323    770  -2655       C  
ATOM    593  O   ASN A 109      50.715 -12.806  40.326  1.00 85.93           O  
ANISOU  593  O   ASN A 109    13802   7293  11554   -614    772  -2452       O  
ATOM    594  CB  ASN A 109      51.963 -14.926  39.169  1.00 79.84           C  
ANISOU  594  CB  ASN A 109    13430   5947  10959    -95    746  -2866       C  
ATOM    595  CG  ASN A 109      52.452 -15.994  38.206  1.00 80.07           C  
ANISOU  595  CG  ASN A 109    13611   5750  11060    115    732  -3200       C  
ATOM    596  OD1 ASN A 109      52.269 -15.886  36.985  1.00 75.53           O  
ANISOU  596  OD1 ASN A 109    12911   5437  10350      5    717  -3497       O  
ATOM    597  ND2 ASN A 109      53.088 -17.028  38.749  1.00 82.38           N  
ANISOU  597  ND2 ASN A 109    14189   5565  11546    440    732  -3145       N  
ATOM    598  N   GLY A 110      51.978 -11.214  39.371  1.00 69.10           N  
ANISOU  598  N   GLY A 110    11120   5896   9239   -243    746  -2613       N  
ATOM    599  CA  GLY A 110      51.237 -10.115  39.954  1.00 66.25           C  
ANISOU  599  CA  GLY A 110    10487   5874   8809   -494    690  -2361       C  
ATOM    600  C   GLY A 110      51.408  -9.922  41.455  1.00 63.10           C  
ANISOU  600  C   GLY A 110    10137   5378   8461   -357    652  -2006       C  
ATOM    601  O   GLY A 110      50.855  -8.972  42.004  1.00 59.40           O  
ANISOU  601  O   GLY A 110     9448   5194   7927   -519    616  -1819       O  
ATOM    602  N   ILE A 111      52.160 -10.806  42.115  1.00 63.59           N  
ANISOU  602  N   ILE A 111    10500   5043   8617    -34    647  -1921       N  
ATOM    603  CA  ILE A 111      52.431 -10.672  43.550  1.00 60.17           C  
ANISOU  603  CA  ILE A 111    10154   4531   8176    147    582  -1580       C  
ATOM    604  C   ILE A 111      53.915 -10.399  43.844  1.00 61.36           C  
ANISOU  604  C   ILE A 111    10148   4829   8337    681    464  -1544       C  
ATOM    605  O   ILE A 111      54.785 -10.849  43.103  1.00 64.78           O  
ANISOU  605  O   ILE A 111    10562   5209   8841    977    475  -1768       O  
ATOM    606  CB  ILE A 111      51.999 -11.945  44.342  1.00 62.23           C  
ANISOU  606  CB  ILE A 111    10951   4184   8508     79    639  -1416       C  
ATOM    607  CG1 ILE A 111      52.943 -13.112  44.065  1.00 64.52           C  
ANISOU  607  CG1 ILE A 111    11581   4012   8922    489    620  -1545       C  
ATOM    608  CG2 ILE A 111      50.556 -12.310  44.045  1.00 61.65           C  
ANISOU  608  CG2 ILE A 111    11001   3964   8458   -500    770  -1482       C  
ATOM    609  CD1 ILE A 111      52.820 -14.223  45.056  1.00 72.08           C  
ANISOU  609  CD1 ILE A 111    13103   4351   9932    555    632  -1290       C  
ATOM    610  N   PRO A 112      54.209  -9.659  44.936  1.00 63.31           N  
ANISOU  610  N   PRO A 112    10258   5287   8509    806    352  -1288       N  
ATOM    611  CA  PRO A 112      55.595  -9.394  45.361  1.00 66.79           C  
ANISOU  611  CA  PRO A 112    10515   5898   8966   1286    199  -1250       C  
ATOM    612  C   PRO A 112      56.410 -10.668  45.551  1.00 76.71           C  
ANISOU  612  C   PRO A 112    12093   6726  10329   1736    147  -1263       C  
ATOM    613  O   PRO A 112      55.849 -11.661  46.015  1.00 81.74           O  
ANISOU  613  O   PRO A 112    13211   6863  10982   1678    186  -1129       O  
ATOM    614  CB  PRO A 112      55.425  -8.685  46.708  1.00 62.37           C  
ANISOU  614  CB  PRO A 112     9930   5492   8276   1261     81   -956       C  
ATOM    615  CG  PRO A 112      54.074  -8.088  46.657  1.00 60.06           C  
ANISOU  615  CG  PRO A 112     9597   5316   7905    768    199   -914       C  
ATOM    616  CD  PRO A 112      53.229  -9.012  45.823  1.00 59.70           C  
ANISOU  616  CD  PRO A 112     9789   4954   7941    494    361  -1056       C  
ATOM    617  N   VAL A 113      57.696 -10.653  45.197  1.00 77.30           N  
ANISOU  617  N   VAL A 113    11909   6979  10483   2176     69  -1422       N  
ATOM    618  CA  VAL A 113      58.577 -11.759  45.577  1.00 81.10           C  
ANISOU  618  CA  VAL A 113    12653   7092  11069   2720    -36  -1405       C  
ATOM    619  C   VAL A 113      59.255 -11.408  46.895  1.00 81.75           C  
ANISOU  619  C   VAL A 113    12658   7327  11077   3041   -290  -1131       C  
ATOM    620  O   VAL A 113      59.687 -10.266  47.118  1.00 73.03           O  
ANISOU  620  O   VAL A 113    11096   6742   9912   3009   -389  -1124       O  
ATOM    621  CB  VAL A 113      59.649 -12.110  44.495  1.00 85.69           C  
ANISOU  621  CB  VAL A 113    12990   7777  11791   3107     21  -1763       C  
ATOM    622  CG1 VAL A 113      60.806 -11.120  44.495  1.00 91.32           C  
ANISOU  622  CG1 VAL A 113    13082   9104  12512   3347    -81  -1832       C  
ATOM    623  CG2 VAL A 113      60.203 -13.481  44.754  1.00 84.36           C  
ANISOU  623  CG2 VAL A 113    13191   7109  11754   3576    -41  -1751       C  
HETATM  624  N   MSE A 114      59.332 -12.406  47.768  1.00 90.69           N  
ANISOU  624  N   MSE A 114    14275   7983  12199   3338   -406   -905       N  
HETATM  625  CA  MSE A 114      59.754 -12.198  49.143  1.00 93.03           C  
ANISOU  625  CA  MSE A 114    14633   8365  12351   3604   -665   -594       C  
HETATM  626  C   MSE A 114      61.101 -12.861  49.420  1.00100.55           C  
ANISOU  626  C   MSE A 114    15535   9270  13398   4294   -901   -607       C  
HETATM  627  O   MSE A 114      61.331 -14.012  49.051  1.00101.17           O  
ANISOU  627  O   MSE A 114    15830   8998  13612   4451   -829   -654       O  
HETATM  628  CB  MSE A 114      58.676 -12.720  50.092  1.00 88.21           C  
ANISOU  628  CB  MSE A 114    14629   7314  11575   3337   -614   -239       C  
HETATM  629  CG  MSE A 114      57.302 -12.134  49.796  1.00 81.32           C  
ANISOU  629  CG  MSE A 114    13724   6541  10633   2640   -363   -250       C  
HETATM  630 SE   MSE A 114      56.337 -11.547  51.388  1.00137.46          SE  
ANISOU  630 SE   MSE A 114    21062  13756  17411   2306   -373    171      SE  
HETATM  631  CE  MSE A 114      57.847 -10.797  52.376  1.00 99.00           C  
ANISOU  631  CE  MSE A 114    15864   9355  12398   2901   -786    251       C  
ATOM    632  N   GLU A 115      61.989 -12.114  50.070  1.00101.01           N  
ANISOU  632  N   GLU A 115    15196   9796  13388   4577  -1166   -564       N  
ATOM    633  CA  GLU A 115      63.370 -12.542  50.264  1.00109.94           C  
ANISOU  633  CA  GLU A 115    16033  11127  14612   5082  -1375   -611       C  
ATOM    634  C   GLU A 115      63.676 -12.784  51.741  1.00110.43           C  
ANISOU  634  C   GLU A 115    16334  11157  14466   5332  -1686   -260       C  
ATOM    635  O   GLU A 115      63.120 -13.688  52.362  1.00110.39           O  
ANISOU  635  O   GLU A 115    16928  10663  14352   5316  -1671     24       O  
ATOM    636  CB  GLU A 115      64.335 -11.494  49.690  1.00114.17           C  
ANISOU  636  CB  GLU A 115    15793  12328  15257   5164  -1425   -912       C  
ATOM    637  CG  GLU A 115      63.905 -10.891  48.344  1.00112.33           C  
ANISOU  637  CG  GLU A 115    15298  12249  15135   4824  -1120  -1229       C  
ATOM    638  CD  GLU A 115      64.013  -9.366  48.320  1.00110.33           C  
ANISOU  638  CD  GLU A 115    14494  12605  14822   4465  -1139  -1298       C  
ATOM    639  OE1 GLU A 115      64.944  -8.821  48.953  1.00112.23           O  
ANISOU  639  OE1 GLU A 115    14338  13245  15060   4700  -1402  -1294       O  
ATOM    640  OE2 GLU A 115      63.161  -8.710  47.679  1.00107.09           O  
ANISOU  640  OE2 GLU A 115    14052  12271  14365   3921   -903  -1351       O  
ATOM    641  N   GLN A 122      56.782 -19.176  50.878  1.00128.46           N  
ANISOU  641  N   GLN A 122    22232   9607  16970   2985   -190    469       N  
ATOM    642  CA  GLN A 122      56.080 -19.812  51.987  1.00131.40           C  
ANISOU  642  CA  GLN A 122    23128   9625  17173   2744   -135    891       C  
ATOM    643  C   GLN A 122      54.572 -19.800  51.774  1.00128.47           C  
ANISOU  643  C   GLN A 122    22891   9131  16792   1979    164    895       C  
ATOM    644  O   GLN A 122      54.090 -19.578  50.661  1.00126.11           O  
ANISOU  644  O   GLN A 122    22344   8913  16659   1662    303    548       O  
ATOM    645  CB  GLN A 122      56.416 -19.108  53.301  1.00128.92           C  
ANISOU  645  CB  GLN A 122    22819   9632  16534   2967   -318   1236       C  
ATOM    646  CG  GLN A 122      57.842 -19.287  53.758  1.00131.00           C  
ANISOU  646  CG  GLN A 122    22988  10009  16777   3695   -650   1296       C  
ATOM    647  CD  GLN A 122      58.185 -18.366  54.903  1.00128.66           C  
ANISOU  647  CD  GLN A 122    22571  10163  16152   3880   -863   1539       C  
ATOM    648  OE1 GLN A 122      57.780 -17.202  54.915  1.00121.71           O  
ANISOU  648  OE1 GLN A 122    21414   9683  15146   3634   -815   1478       O  
ATOM    649  NE2 GLN A 122      58.925 -18.880  55.880  1.00135.08           N  
ANISOU  649  NE2 GLN A 122    23598  10911  16814   4318  -1113   1806       N  
ATOM    650  N   GLU A 123      53.833 -20.040  52.854  1.00130.99           N  
ANISOU  650  N   GLU A 123    23572   9299  16901   1679    263   1281       N  
ATOM    651  CA  GLU A 123      52.388 -19.848  52.856  1.00123.68           C  
ANISOU  651  CA  GLU A 123    22672   8396  15923    941    555   1317       C  
ATOM    652  C   GLU A 123      52.082 -18.373  52.636  1.00113.42           C  
ANISOU  652  C   GLU A 123    20910   7667  14519    764    597   1170       C  
ATOM    653  O   GLU A 123      51.037 -18.014  52.099  1.00104.42           O  
ANISOU  653  O   GLU A 123    19573   6663  13438    211    808   1006       O  
ATOM    654  CB  GLU A 123      51.773 -20.316  54.171  1.00124.71           C  
ANISOU  654  CB  GLU A 123    23239   8335  15809    706    669   1777       C  
ATOM    655  CG  GLU A 123      52.296 -21.650  54.673  1.00133.72           C  
ANISOU  655  CG  GLU A 123    24893   8928  16987   1013    566   2019       C  
ATOM    656  CD  GLU A 123      52.110 -21.811  56.172  1.00137.57           C  
ANISOU  656  CD  GLU A 123    25765   9378  17128   1001    582   2514       C  
ATOM    657  OE1 GLU A 123      51.795 -20.804  56.846  1.00134.05           O  
ANISOU  657  OE1 GLU A 123    25149   9389  16396    871    629   2645       O  
ATOM    658  OE2 GLU A 123      52.279 -22.941  56.678  1.00145.35           O  
ANISOU  658  OE2 GLU A 123    27235   9876  18116   1125    551   2771       O  
ATOM    659  N   GLU A 124      53.015 -17.534  53.076  1.00111.82           N  
ANISOU  659  N   GLU A 124    20519   7802  14164   1246    372   1226       N  
ATOM    660  CA  GLU A 124      52.927 -16.083  52.944  1.00112.94           C  
ANISOU  660  CA  GLU A 124    20251   8456  14206   1182    361   1101       C  
ATOM    661  C   GLU A 124      52.807 -15.668  51.478  1.00111.18           C  
ANISOU  661  C   GLU A 124    19633   8376  14235   1022    430    648       C  
ATOM    662  O   GLU A 124      52.136 -14.689  51.140  1.00102.01           O  
ANISOU  662  O   GLU A 124    18185   7530  13045    670    549    514       O  
ATOM    663  CB  GLU A 124      54.156 -15.440  53.591  1.00115.20           C  
ANISOU  663  CB  GLU A 124    20395   9045  14332   1808     41   1198       C  
ATOM    664  CG  GLU A 124      54.153 -13.928  53.652  1.00112.94           C  
ANISOU  664  CG  GLU A 124    19664   9330  13918   1770    -16   1099       C  
ATOM    665  CD  GLU A 124      55.282 -13.396  54.522  1.00116.49           C  
ANISOU  665  CD  GLU A 124    19973  10115  14171   2321   -358   1225       C  
ATOM    666  OE1 GLU A 124      55.912 -14.212  55.235  1.00119.53           O  
ANISOU  666  OE1 GLU A 124    20698  10254  14464   2706   -533   1459       O  
ATOM    667  OE2 GLU A 124      55.540 -12.169  54.490  1.00116.05           O  
ANISOU  667  OE2 GLU A 124    19367  10663  14065   2312   -458   1056       O  
HETATM  668  N   MSE A 125      53.473 -16.431  50.620  1.00114.73           N  
ANISOU  668  N   MSE A 125    20065   8613  14914   1293    356    408       N  
HETATM  669  CA  MSE A 125      53.380 -16.270  49.179  1.00115.94           C  
ANISOU  669  CA  MSE A 125    19901   8877  15275   1148    431    -33       C  
HETATM  670  C   MSE A 125      51.975 -16.647  48.725  1.00116.56           C  
ANISOU  670  C   MSE A 125    20055   8812  15420    456    668   -115       C  
HETATM  671  O   MSE A 125      51.344 -15.933  47.935  1.00113.85           O  
ANISOU  671  O   MSE A 125    19382   8771  15103    102    762   -366       O  
HETATM  672  CB  MSE A 125      54.425 -17.147  48.482  1.00123.18           C  
ANISOU  672  CB  MSE A 125    20828   9581  16394   1616    319   -251       C  
HETATM  673  CG  MSE A 125      55.006 -16.573  47.202  1.00120.42           C  
ANISOU  673  CG  MSE A 125    20025   9570  16161   1779    307   -687       C  
HETATM  674 SE   MSE A 125      56.365 -15.206  47.508  1.00181.81          SE  
ANISOU  674 SE   MSE A 125    27302  17948  23829   2367     81   -704      SE  
HETATM  675  CE  MSE A 125      56.716 -14.759  45.642  1.00134.09           C  
ANISOU  675  CE  MSE A 125    20765  12259  17923   2345    204  -1278       C  
ATOM    676  N   GLU A 126      51.502 -17.777  49.251  1.00123.63           N  
ANISOU  676  N   GLU A 126    21364   9271  16339    272    747    103       N  
ATOM    677  CA  GLU A 126      50.180 -18.321  48.954  1.00122.55           C  
ANISOU  677  CA  GLU A 126    21307   8976  16282   -381    955     52       C  
ATOM    678  C   GLU A 126      49.054 -17.372  49.375  1.00114.73           C  
ANISOU  678  C   GLU A 126    20085   8370  15137   -895   1124    154       C  
ATOM    679  O   GLU A 126      48.026 -17.279  48.700  1.00114.47           O  
ANISOU  679  O   GLU A 126    19812   8491  15189  -1403   1251    -55       O  
ATOM    680  CB  GLU A 126      50.006 -19.676  49.649  1.00130.58           C  
ANISOU  680  CB  GLU A 126    22845   9439  17331   -433   1004    327       C  
ATOM    681  CG  GLU A 126      51.173 -20.641  49.447  1.00135.95           C  
ANISOU  681  CG  GLU A 126    23789   9710  18158    141    829    281       C  
ATOM    682  CD  GLU A 126      51.127 -21.839  50.388  1.00144.41           C  
ANISOU  682  CD  GLU A 126    25420  10238  19210    172    847    643       C  
ATOM    683  OE1 GLU A 126      50.186 -21.925  51.207  1.00146.55           O  
ANISOU  683  OE1 GLU A 126    25878  10466  19339   -275   1015    936       O  
ATOM    684  OE2 GLU A 126      52.038 -22.693  50.314  1.00148.84           O  
ANISOU  684  OE2 GLU A 126    26226  10429  19896    649    704    635       O  
ATOM    685  N   GLY A 127      49.255 -16.672  50.490  1.00109.85           N  
ANISOU  685  N   GLY A 127    19516   7938  14286   -739   1109    462       N  
ATOM    686  CA  GLY A 127      48.268 -15.733  50.994  1.00100.05           C  
ANISOU  686  CA  GLY A 127    18055   7076  12883  -1166   1282    565       C  
ATOM    687  C   GLY A 127      48.070 -14.583  50.032  1.00 90.62           C  
ANISOU  687  C   GLY A 127    16352   6322  11760  -1291   1268    222       C  
ATOM    688  O   GLY A 127      46.944 -14.210  49.704  1.00 91.50           O  
ANISOU  688  O   GLY A 127    16164   6700  11903  -1795   1423     96       O  
ATOM    689  N   LEU A 128      49.179 -14.030  49.562  1.00 83.92           N  
ANISOU  689  N   LEU A 128    15310   5641  10934   -802   1056     59       N  
ATOM    690  CA  LEU A 128      49.133 -12.945  48.603  1.00 80.57           C  
ANISOU  690  CA  LEU A 128    14276   5783  10553   -842    988   -257       C  
ATOM    691  C   LEU A 128      48.501 -13.395  47.273  1.00 83.86           C  
ANISOU  691  C   LEU A 128    14622   6085  11155  -1202   1070   -611       C  
ATOM    692  O   LEU A 128      47.993 -12.574  46.507  1.00 87.06           O  
ANISOU  692  O   LEU A 128    14570   6943  11565  -1414   1062   -833       O  
ATOM    693  CB  LEU A 128      50.544 -12.389  48.372  1.00 80.62           C  
ANISOU  693  CB  LEU A 128    14052   6029  10550   -252    754   -348       C  
ATOM    694  CG  LEU A 128      51.265 -11.759  49.572  1.00 79.20           C  
ANISOU  694  CG  LEU A 128    13835   6078  10181    117    604    -76       C  
ATOM    695  CD1 LEU A 128      52.695 -11.399  49.209  1.00 78.88           C  
ANISOU  695  CD1 LEU A 128    13546   6236  10190    656    377   -217       C  
ATOM    696  CD2 LEU A 128      50.531 -10.527  50.067  1.00 75.37           C  
ANISOU  696  CD2 LEU A 128    12998   6099   9538   -146    654    -10       C  
HETATM  697  N   MSE A 129      48.527 -14.693  46.987  1.00 82.10           N  
ANISOU  697  N   MSE A 129    14739   5392  11062  -1226   1092   -653       N  
HETATM  698  CA  MSE A 129      47.821 -15.184  45.808  1.00 79.51           C  
ANISOU  698  CA  MSE A 129    14253   5085  10874  -1572   1118   -971       C  
HETATM  699  C   MSE A 129      46.314 -15.190  46.059  1.00 80.18           C  
ANISOU  699  C   MSE A 129    14199   5316  10950  -2190   1275   -903       C  
HETATM  700  O   MSE A 129      45.538 -14.749  45.210  1.00 81.48           O  
ANISOU  700  O   MSE A 129    13979   5837  11142  -2497   1267  -1151       O  
HETATM  701  CB  MSE A 129      48.303 -16.582  45.407  1.00 83.89           C  
ANISOU  701  CB  MSE A 129    15157   5138  11581  -1390   1068  -1061       C  
HETATM  702  CG  MSE A 129      49.644 -16.605  44.677  1.00 80.53           C  
ANISOU  702  CG  MSE A 129    14700   4691  11208   -827    925  -1291       C  
HETATM  703 SE   MSE A 129      49.666 -15.549  43.021  1.00158.64          SE  
ANISOU  703 SE   MSE A 129    24042  15176  21056   -884    871  -1770      SE  
HETATM  704  CE  MSE A 129      51.374 -16.172  42.331  1.00108.43           C  
ANISOU  704  CE  MSE A 129    17784   8623  14793   -173    773  -2016       C  
ATOM    705  N   ARG A 130      45.904 -15.681  47.227  1.00 81.59           N  
ANISOU  705  N   ARG A 130    14665   5264  11073  -2347   1412   -565       N  
ATOM    706  CA  ARG A 130      44.490 -15.693  47.585  1.00 78.71           C  
ANISOU  706  CA  ARG A 130    14132   5080  10694  -2917   1598   -489       C  
ATOM    707  C   ARG A 130      43.906 -14.293  47.528  1.00 76.54           C  
ANISOU  707  C   ARG A 130    13341   5412  10330  -3076   1629   -571       C  
ATOM    708  O   ARG A 130      42.775 -14.108  47.091  1.00 82.74           O  
ANISOU  708  O   ARG A 130    13756   6514  11169  -3480   1686   -728       O  
ATOM    709  CB  ARG A 130      44.282 -16.288  48.971  1.00 80.19           C  
ANISOU  709  CB  ARG A 130    14712   4985  10773  -3004   1764    -76       C  
ATOM    710  CG  ARG A 130      44.256 -17.791  48.976  1.00 87.25           C  
ANISOU  710  CG  ARG A 130    16043   5311  11798  -3091   1789    -10       C  
ATOM    711  CD  ARG A 130      45.325 -18.357  49.872  1.00 93.42           C  
ANISOU  711  CD  ARG A 130    17348   5662  12484  -2623   1723    312       C  
ATOM    712  NE  ARG A 130      45.747 -19.676  49.412  1.00 98.82           N  
ANISOU  712  NE  ARG A 130    18403   5784  13359  -2496   1641    236       N  
ATOM    713  CZ  ARG A 130      46.604 -20.457  50.061  1.00102.30           C  
ANISOU  713  CZ  ARG A 130    19325   5771  13773  -2097   1562    490       C  
ATOM    714  NH1 ARG A 130      47.133 -20.057  51.210  1.00104.40           N  
ANISOU  714  NH1 ARG A 130    19761   6106  13801  -1784   1534    844       N  
ATOM    715  NH2 ARG A 130      46.927 -21.641  49.562  1.00108.28           N  
ANISOU  715  NH2 ARG A 130    20392   6015  14736  -1993   1494    381       N  
ATOM    716  N   ILE A 131      44.685 -13.306  47.952  1.00 69.60           N  
ANISOU  716  N   ILE A 131    12426   4696   9322  -2734   1569   -478       N  
ATOM    717  CA  ILE A 131      44.243 -11.918  47.868  1.00 69.58           C  
ANISOU  717  CA  ILE A 131    11925   5266   9247  -2818   1566   -570       C  
ATOM    718  C   ILE A 131      43.948 -11.487  46.423  1.00 71.55           C  
ANISOU  718  C   ILE A 131    11759   5821   9605  -2924   1433   -959       C  
ATOM    719  O   ILE A 131      42.939 -10.833  46.170  1.00 69.93           O  
ANISOU  719  O   ILE A 131    11115   6055   9400  -3202   1458  -1065       O  
ATOM    720  CB  ILE A 131      45.274 -10.960  48.486  1.00 63.61           C  
ANISOU  720  CB  ILE A 131    11068   4778   8322  -2269   1410   -412       C  
ATOM    721  CG1 ILE A 131      45.350 -11.184  50.005  1.00 64.72           C  
ANISOU  721  CG1 ILE A 131    11554   4762   8276  -2199   1528    -24       C  
ATOM    722  CG2 ILE A 131      44.908  -9.521  48.167  1.00 59.81           C  
ANISOU  722  CG2 ILE A 131    10008   4928   7788  -2246   1331   -548       C  
ATOM    723  CD1 ILE A 131      45.902 -10.006  50.789  1.00 65.23           C  
ANISOU  723  CD1 ILE A 131    11408   5243   8134  -1824   1408    101       C  
ATOM    724  N   LEU A 132      44.805 -11.865  45.476  1.00 72.05           N  
ANISOU  724  N   LEU A 132    11932   5712   9733  -2653   1279  -1160       N  
ATOM    725  CA  LEU A 132      44.535 -11.567  44.068  1.00 72.46           C  
ANISOU  725  CA  LEU A 132    11630   6079   9820  -2721   1141  -1498       C  
ATOM    726  C   LEU A 132      43.334 -12.352  43.548  1.00 72.87           C  
ANISOU  726  C   LEU A 132    11585   6140   9963  -3143   1167  -1620       C  
ATOM    727  O   LEU A 132      42.458 -11.788  42.890  1.00 71.99           O  
ANISOU  727  O   LEU A 132    11058   6459   9836  -3351   1098  -1781       O  
ATOM    728  CB  LEU A 132      45.752 -11.869  43.182  1.00 75.10           C  
ANISOU  728  CB  LEU A 132    12120   6245  10171  -2330   1011  -1691       C  
ATOM    729  CG  LEU A 132      46.790 -10.773  42.920  1.00 72.84           C  
ANISOU  729  CG  LEU A 132    11620   6271   9786  -1916    900  -1728       C  
ATOM    730  CD1 LEU A 132      47.781 -11.284  41.893  1.00 74.09           C  
ANISOU  730  CD1 LEU A 132    11920   6262   9969  -1635    840  -1989       C  
ATOM    731  CD2 LEU A 132      46.157  -9.454  42.458  1.00 64.57           C  
ANISOU  731  CD2 LEU A 132    10068   5823   8643  -2038    820  -1787       C  
ATOM    732  N   LYS A 133      43.295 -13.651  43.842  1.00 75.27           N  
ANISOU  732  N   LYS A 133    12275   5962  10361  -3249   1246  -1543       N  
ATOM    733  CA  LYS A 133      42.285 -14.517  43.250  1.00 76.74           C  
ANISOU  733  CA  LYS A 133    12415   6085  10657  -3644   1250  -1703       C  
ATOM    734  C   LYS A 133      40.897 -14.108  43.688  1.00 79.11           C  
ANISOU  734  C   LYS A 133    12347   6756  10954  -4066   1362  -1634       C  
ATOM    735  O   LYS A 133      39.972 -14.063  42.878  1.00 79.92           O  
ANISOU  735  O   LYS A 133    12117   7149  11100  -4326   1278  -1854       O  
ATOM    736  CB  LYS A 133      42.516 -15.985  43.612  1.00 79.13           C  
ANISOU  736  CB  LYS A 133    13236   5753  11079  -3688   1325  -1605       C  
ATOM    737  CG  LYS A 133      41.737 -16.950  42.714  1.00 82.04           C  
ANISOU  737  CG  LYS A 133    13605   5983  11584  -4038   1274  -1862       C  
ATOM    738  CD  LYS A 133      41.176 -18.127  43.487  1.00 88.43           C  
ANISOU  738  CD  LYS A 133    14753   6334  12513  -4369   1438  -1672       C  
ATOM    739  CE  LYS A 133      40.961 -19.336  42.578  1.00 99.75           C  
ANISOU  739  CE  LYS A 133    16393   7394  14115  -4558   1351  -1943       C  
ATOM    740  NZ  LYS A 133      40.007 -19.088  41.459  1.00101.57           N  
ANISOU  740  NZ  LYS A 133    16194   8034  14364  -4873   1222  -2281       N  
ATOM    741  N   THR A 134      40.751 -13.810  44.973  1.00 78.87           N  
ANISOU  741  N   THR A 134    12372   6737  10858  -4109   1547  -1336       N  
ATOM    742  CA  THR A 134      39.443 -13.446  45.487  1.00 83.75           C  
ANISOU  742  CA  THR A 134    12626   7727  11470  -4481   1693  -1274       C  
ATOM    743  C   THR A 134      39.086 -12.043  45.009  1.00 78.55           C  
ANISOU  743  C   THR A 134    11410   7689  10748  -4389   1574  -1428       C  
ATOM    744  O   THR A 134      37.948 -11.800  44.650  1.00 81.91           O  
ANISOU  744  O   THR A 134    11411   8493  11219  -4642   1556  -1563       O  
ATOM    745  CB  THR A 134      39.365 -13.541  47.038  1.00 85.56           C  
ANISOU  745  CB  THR A 134    13089   7819  11602  -4548   1955   -904       C  
ATOM    746  OG1 THR A 134      40.169 -12.520  47.650  1.00 87.09           O  
ANISOU  746  OG1 THR A 134    13303   8147  11642  -4198   1950   -757       O  
ATOM    747  CG2 THR A 134      39.818 -14.906  47.511  1.00 82.15           C  
ANISOU  747  CG2 THR A 134    13259   6742  11211  -4568   2037   -711       C  
ATOM    748  N   ALA A 135      40.058 -11.136  44.973  1.00 71.78           N  
ANISOU  748  N   ALA A 135    10553   6924   9795  -4014   1474  -1413       N  
ATOM    749  CA  ALA A 135      39.830  -9.799  44.419  1.00 66.71           C  
ANISOU  749  CA  ALA A 135     9426   6824   9097  -3886   1326  -1558       C  
ATOM    750  C   ALA A 135      39.285  -9.896  43.003  1.00 73.64           C  
ANISOU  750  C   ALA A 135    10039   7922  10017  -3970   1115  -1844       C  
ATOM    751  O   ALA A 135      38.358  -9.182  42.631  1.00 76.94           O  
ANISOU  751  O   ALA A 135    10002   8804  10426  -4051   1029  -1945       O  
ATOM    752  CB  ALA A 135      41.115  -8.977  44.432  1.00 56.79           C  
ANISOU  752  CB  ALA A 135     8281   5546   7752  -3483   1228  -1526       C  
ATOM    753  N   ARG A 136      39.862 -10.808  42.227  1.00 75.23           N  
ANISOU  753  N   ARG A 136    10546   7783  10254  -3925   1027  -1975       N  
ATOM    754  CA  ARG A 136      39.476 -11.004  40.838  1.00 74.42           C  
ANISOU  754  CA  ARG A 136    10282   7843  10152  -3992    824  -2253       C  
ATOM    755  C   ARG A 136      38.136 -11.734  40.732  1.00 78.17           C  
ANISOU  755  C   ARG A 136    10598   8364  10740  -4428    856  -2340       C  
ATOM    756  O   ARG A 136      37.183 -11.179  40.188  1.00 79.23           O  
ANISOU  756  O   ARG A 136    10302   8943  10858  -4540    731  -2466       O  
ATOM    757  CB  ARG A 136      40.593 -11.744  40.096  1.00 64.47           C  
ANISOU  757  CB  ARG A 136     9412   6204   8879  -3777    744  -2385       C  
ATOM    758  CG  ARG A 136      41.793 -10.829  39.810  1.00 62.45           C  
ANISOU  758  CG  ARG A 136     9164   6071   8492  -3350    662  -2383       C  
ATOM    759  CD  ARG A 136      43.078 -11.591  39.502  1.00 62.88           C  
ANISOU  759  CD  ARG A 136     9634   5703   8556  -3070    665  -2458       C  
ATOM    760  NE  ARG A 136      44.210 -10.675  39.290  1.00 59.25           N  
ANISOU  760  NE  ARG A 136     9129   5406   7976  -2683    616  -2457       N  
ATOM    761  CZ  ARG A 136      45.442 -11.073  38.972  1.00 60.90           C  
ANISOU  761  CZ  ARG A 136     9597   5371   8172  -2357    620  -2542       C  
ATOM    762  NH1 ARG A 136      45.701 -12.368  38.841  1.00 63.18           N  
ANISOU  762  NH1 ARG A 136    10230   5213   8564  -2337    652  -2632       N  
ATOM    763  NH2 ARG A 136      46.417 -10.190  38.782  1.00 52.56           N  
ANISOU  763  NH2 ARG A 136     8442   4518   7010  -2040    596  -2548       N  
ATOM    764  N   ASP A 137      38.051 -12.946  41.280  1.00 78.68           N  
ANISOU  764  N   ASP A 137    11002   7970  10922  -4664   1016  -2262       N  
ATOM    765  CA  ASP A 137      36.800 -13.716  41.269  1.00 89.84           C  
ANISOU  765  CA  ASP A 137    12285   9384  12466  -5130   1074  -2336       C  
ATOM    766  C   ASP A 137      35.612 -12.973  41.878  1.00 97.35           C  
ANISOU  766  C   ASP A 137    12741  10823  13425  -5333   1173  -2257       C  
ATOM    767  O   ASP A 137      34.474 -13.198  41.469  1.00102.43           O  
ANISOU  767  O   ASP A 137    13069  11697  14154  -5651   1123  -2409       O  
ATOM    768  CB  ASP A 137      36.951 -15.040  42.024  1.00 95.49           C  
ANISOU  768  CB  ASP A 137    13485   9496  13300  -5344   1275  -2183       C  
ATOM    769  CG  ASP A 137      38.054 -15.914  41.474  1.00102.11           C  
ANISOU  769  CG  ASP A 137    14823   9807  14169  -5126   1184  -2277       C  
ATOM    770  OD1 ASP A 137      38.476 -15.693  40.321  1.00102.64           O  
ANISOU  770  OD1 ASP A 137    14826   9995  14176  -4920    970  -2530       O  
ATOM    771  OD2 ASP A 137      38.493 -16.836  42.198  1.00107.68           O  
ANISOU  771  OD2 ASP A 137    15992   9975  14945  -5141   1329  -2096       O  
ATOM    772  N   SER A 138      35.875 -12.124  42.872  1.00 93.79           N  
ANISOU  772  N   SER A 138    12223  10523  12888  -5147   1314  -2033       N  
ATOM    773  CA  SER A 138      34.818 -11.422  43.602  1.00102.62           C  
ANISOU  773  CA  SER A 138    12897  12088  14008  -5291   1450  -1953       C  
ATOM    774  C   SER A 138      33.891 -10.657  42.679  1.00107.60           C  
ANISOU  774  C   SER A 138    12960  13273  14649  -5287   1226  -2185       C  
ATOM    775  O   SER A 138      32.678 -10.859  42.706  1.00112.44           O  
ANISOU  775  O   SER A 138    13232  14130  15359  -5596   1271  -2264       O  
ATOM    776  CB  SER A 138      35.414 -10.447  44.626  1.00103.45           C  
ANISOU  776  CB  SER A 138    13021  12299  13986  -5002   1579  -1731       C  
ATOM    777  OG  SER A 138      34.471  -9.471  45.036  1.00105.65           O  
ANISOU  777  OG  SER A 138    12786  13111  14247  -5011   1637  -1735       O  
ATOM    778  N   SER A 139      34.470  -9.778  41.863  1.00104.29           N  
ANISOU  778  N   SER A 139    12448  13052  14127  -4930    981  -2284       N  
ATOM    779  CA  SER A 139      33.677  -8.905  41.005  1.00111.06           C  
ANISOU  779  CA  SER A 139    12806  14435  14957  -4840    737  -2457       C  
ATOM    780  C   SER A 139      33.392  -9.500  39.626  1.00115.79           C  
ANISOU  780  C   SER A 139    13397  15032  15567  -4967    482  -2710       C  
ATOM    781  O   SER A 139      34.127 -10.360  39.131  1.00116.65           O  
ANISOU  781  O   SER A 139    13915  14741  15667  -4996    450  -2780       O  
ATOM    782  CB  SER A 139      34.367  -7.556  40.839  1.00105.76           C  
ANISOU  782  CB  SER A 139    12037  13998  14147  -4392    596  -2406       C  
ATOM    783  OG  SER A 139      33.564  -6.703  40.047  1.00104.82           O  
ANISOU  783  OG  SER A 139    11470  14362  13996  -4274    348  -2538       O  
ATOM    784  N   LYS A 140      32.322  -9.008  39.007  1.00116.23           N  
ANISOU  784  N   LYS A 140    12982  15548  15632  -5013    291  -2858       N  
ATOM    785  CA  LYS A 140      31.816  -9.522  37.736  1.00116.90           C  
ANISOU  785  CA  LYS A 140    12989  15712  15716  -5177     30  -3113       C  
ATOM    786  C   LYS A 140      32.796  -9.402  36.568  1.00109.08           C  
ANISOU  786  C   LYS A 140    12281  14620  14545  -4903   -206  -3217       C  
ATOM    787  O   LYS A 140      32.444  -8.878  35.511  1.00111.68           O  
ANISOU  787  O   LYS A 140    12396  15283  14756  -4783   -497  -3358       O  
ATOM    788  CB  LYS A 140      30.528  -8.786  37.370  1.00121.80           C  
ANISOU  788  CB  LYS A 140    13015  16905  16358  -5190   -158  -3220       C  
ATOM    789  CG  LYS A 140      29.506  -8.704  38.487  1.00124.35           C  
ANISOU  789  CG  LYS A 140    12969  17438  16840  -5402     81  -3135       C  
ATOM    790  CD  LYS A 140      28.277  -7.942  38.014  1.00128.13           C  
ANISOU  790  CD  LYS A 140    12836  18501  17346  -5347   -142  -3267       C  
ATOM    791  CE  LYS A 140      27.103  -8.122  38.958  1.00133.18           C  
ANISOU  791  CE  LYS A 140    13069  19366  18169  -5646     98  -3252       C  
ATOM    792  NZ  LYS A 140      25.942  -7.265  38.577  1.00135.94           N  
ANISOU  792  NZ  LYS A 140    12784  20312  18554  -5511   -118  -3376       N  
ATOM    793  N   GLY A 141      34.017  -9.894  36.748  1.00102.90           N  
ANISOU  793  N   GLY A 141    11981  13389  13728  -4795    -83  -3148       N  
ATOM    794  CA  GLY A 141      35.048  -9.715  35.745  1.00 93.37           C  
ANISOU  794  CA  GLY A 141    11033  12106  12336  -4504   -252  -3234       C  
ATOM    795  C   GLY A 141      35.560  -8.283  35.718  1.00 85.26           C  
ANISOU  795  C   GLY A 141     9862  11383  11152  -4102   -335  -3094       C  
ATOM    796  O   GLY A 141      36.426  -7.937  34.908  1.00 79.53           O  
ANISOU  796  O   GLY A 141     9312  10659  10245  -3844   -459  -3133       O  
ATOM    797  N   LYS A 142      35.031  -7.446  36.607  1.00 82.35           N  
ANISOU  797  N   LYS A 142     9178  11265  10846  -4050   -255  -2936       N  
ATOM    798  CA  LYS A 142      35.432  -6.044  36.646  1.00 78.51           C  
ANISOU  798  CA  LYS A 142     8549  11047  10236  -3679   -345  -2806       C  
ATOM    799  C   LYS A 142      36.857  -5.898  37.143  1.00 70.60           C  
ANISOU  799  C   LYS A 142     7903   9739   9183  -3462   -200  -2665       C  
ATOM    800  O   LYS A 142      37.385  -6.771  37.822  1.00 75.39           O  
ANISOU  800  O   LYS A 142     8810   9953   9882  -3580     10  -2616       O  
ATOM    801  CB  LYS A 142      34.484  -5.227  37.522  1.00 77.89           C  
ANISOU  801  CB  LYS A 142     8046  11296  10253  -3661   -287  -2706       C  
ATOM    802  CG  LYS A 142      33.331  -4.585  36.756  1.00 79.79           C  
ANISOU  802  CG  LYS A 142     7847  12006  10464  -3610   -558  -2816       C  
ATOM    803  CD  LYS A 142      32.844  -5.450  35.605  1.00 80.71           C  
ANISOU  803  CD  LYS A 142     7981  12134  10551  -3843   -749  -3036       C  
ATOM    804  CE  LYS A 142      32.506  -4.589  34.401  1.00 82.66           C  
ANISOU  804  CE  LYS A 142     8034  12757  10618  -3604  -1116  -3107       C  
ATOM    805  NZ  LYS A 142      33.084  -5.127  33.135  1.00 86.89           N  
ANISOU  805  NZ  LYS A 142     8888  13162  10965  -3622  -1291  -3252       N  
ATOM    806  N   THR A 143      37.487  -4.798  36.769  1.00 62.71           N  
ANISOU  806  N   THR A 143     6881   8911   8034  -3140   -328  -2597       N  
ATOM    807  CA  THR A 143      38.816  -4.485  37.266  1.00 57.69           C  
ANISOU  807  CA  THR A 143     6514   8049   7356  -2925   -209  -2469       C  
ATOM    808  C   THR A 143      38.691  -3.231  38.126  1.00 48.37           C  
ANISOU  808  C   THR A 143     5095   7086   6196  -2748   -193  -2309       C  
ATOM    809  O   THR A 143      37.598  -2.706  38.273  1.00 62.52           O  
ANISOU  809  O   THR A 143     6533   9186   8035  -2771   -263  -2312       O  
ATOM    810  CB  THR A 143      39.797  -4.293  36.107  1.00 55.00           C  
ANISOU  810  CB  THR A 143     6382   7700   6817  -2722   -340  -2535       C  
ATOM    811  OG1 THR A 143      39.532  -3.047  35.466  1.00 53.21           O  
ANISOU  811  OG1 THR A 143     5935   7847   6436  -2529   -555  -2491       O  
ATOM    812  CG2 THR A 143      39.637  -5.431  35.100  1.00 53.63           C  
ANISOU  812  CG2 THR A 143     6371   7406   6602  -2892   -400  -2749       C  
ATOM    813  N   PRO A 144      39.791  -2.754  38.735  1.00 56.80           N  
ANISOU  813  N   PRO A 144     6342   8000   7241  -2562   -103  -2189       N  
ATOM    814  CA  PRO A 144      39.615  -1.479  39.443  1.00 54.99           C  
ANISOU  814  CA  PRO A 144     5874   7998   7022  -2385   -129  -2074       C  
ATOM    815  C   PRO A 144      39.441  -0.290  38.495  1.00 55.59           C  
ANISOU  815  C   PRO A 144     5771   8393   6960  -2142   -398  -2068       C  
ATOM    816  O   PRO A 144      39.169   0.817  38.955  1.00 52.79           O  
ANISOU  816  O   PRO A 144     5246   8192   6620  -1904   -446  -1939       O  
ATOM    817  CB  PRO A 144      40.909  -1.343  40.233  1.00 57.20           C  
ANISOU  817  CB  PRO A 144     6463   7977   7293  -2151     14  -1877       C  
ATOM    818  CG  PRO A 144      41.435  -2.733  40.348  1.00 57.71           C  
ANISOU  818  CG  PRO A 144     6839   7677   7410  -2339    164  -1938       C  
ATOM    819  CD  PRO A 144      41.079  -3.385  39.070  1.00 51.99           C  
ANISOU  819  CD  PRO A 144     6115   7001   6638  -2517     44  -2158       C  
ATOM    820  N   PHE A 145      39.585  -0.530  37.192  1.00 58.29           N  
ANISOU  820  N   PHE A 145     6217   8778   7154  -2139   -554  -2152       N  
ATOM    821  CA  PHE A 145      39.609   0.528  36.183  1.00 48.55           C  
ANISOU  821  CA  PHE A 145     4923   7798   5724  -1920   -807  -2114       C  
ATOM    822  C   PHE A 145      38.371   0.531  35.288  1.00 51.23           C  
ANISOU  822  C   PHE A 145     5026   8430   6009  -1958  -1036  -2206       C  
ATOM    823  O   PHE A 145      37.865  -0.517  34.899  1.00 56.96           O  
ANISOU  823  O   PHE A 145     5752   9120   6771  -2187  -1023  -2353       O  
ATOM    824  CB  PHE A 145      40.840   0.385  35.302  1.00 44.92           C  
ANISOU  824  CB  PHE A 145     4790   7211   5066  -1861   -804  -2124       C  
ATOM    825  CG  PHE A 145      42.154   0.616  36.009  1.00 43.32           C  
ANISOU  825  CG  PHE A 145     4809   6743   4907  -1711   -612  -1969       C  
ATOM    826  CD1 PHE A 145      42.622   1.895  36.236  1.00 37.20           C  
ANISOU  826  CD1 PHE A 145     4042   5994   4099  -1452   -647  -1743       C  
ATOM    827  CD2 PHE A 145      42.960  -0.452  36.366  1.00 38.62           C  
ANISOU  827  CD2 PHE A 145     4436   5848   4390  -1799   -410  -2038       C  
ATOM    828  CE1 PHE A 145      43.856   2.095  36.842  1.00 34.71           C  
ANISOU  828  CE1 PHE A 145     3902   5453   3834  -1329   -488  -1610       C  
ATOM    829  CE2 PHE A 145      44.180  -0.250  36.955  1.00 36.19           C  
ANISOU  829  CE2 PHE A 145     4292   5335   4122  -1617   -268  -1892       C  
ATOM    830  CZ  PHE A 145      44.624   1.029  37.203  1.00 34.21           C  
ANISOU  830  CZ  PHE A 145     3998   5158   3843  -1402   -309  -1687       C  
ATOM    831  N   VAL A 146      37.896   1.725  34.959  1.00 56.33           N  
ANISOU  831  N   VAL A 146     5481   9353   6568  -1717  -1268  -2120       N  
ATOM    832  CA  VAL A 146      36.741   1.911  34.083  1.00 52.03           C  
ANISOU  832  CA  VAL A 146     4701   9115   5953  -1680  -1539  -2184       C  
ATOM    833  C   VAL A 146      37.022   1.317  32.688  1.00 55.73           C  
ANISOU  833  C   VAL A 146     5405   9587   6181  -1776  -1671  -2285       C  
ATOM    834  O   VAL A 146      36.180   0.644  32.091  1.00 62.46           O  
ANISOU  834  O   VAL A 146     6138  10560   7033  -1940  -1788  -2442       O  
ATOM    835  CB  VAL A 146      36.387   3.420  34.002  1.00 52.35           C  
ANISOU  835  CB  VAL A 146     4574   9391   5925  -1310  -1781  -2029       C  
ATOM    836  CG1 VAL A 146      37.571   4.221  33.517  1.00 65.82           C  
ANISOU  836  CG1 VAL A 146     6610  11005   7393  -1119  -1849  -1867       C  
ATOM    837  CG2 VAL A 146      35.203   3.671  33.131  1.00 56.99           C  
ANISOU  837  CG2 VAL A 146     4919  10293   6443  -1217  -2087  -2075       C  
ATOM    838  N   ASP A 147      38.219   1.577  32.181  1.00 55.73           N  
ANISOU  838  N   ASP A 147     5736   9473   5967  -1681  -1643  -2209       N  
ATOM    839  CA  ASP A 147      38.725   0.938  30.991  1.00 60.70           C  
ANISOU  839  CA  ASP A 147     6637  10072   6353  -1768  -1677  -2323       C  
ATOM    840  C   ASP A 147      39.583  -0.247  31.437  1.00 64.79           C  
ANISOU  840  C   ASP A 147     7374  10246   6996  -1955  -1371  -2441       C  
ATOM    841  O   ASP A 147      40.723  -0.066  31.876  1.00 58.24           O  
ANISOU  841  O   ASP A 147     6730   9235   6165  -1877  -1184  -2353       O  
ATOM    842  CB  ASP A 147      39.534   1.926  30.142  1.00 53.07           C  
ANISOU  842  CB  ASP A 147     5903   9215   5047  -1553  -1788  -2163       C  
ATOM    843  CG  ASP A 147      39.912   1.354  28.786  1.00 67.82           C  
ANISOU  843  CG  ASP A 147     8032  11132   6602  -1620  -1835  -2290       C  
ATOM    844  OD1 ASP A 147      39.784   0.128  28.614  1.00 64.98           O  
ANISOU  844  OD1 ASP A 147     7713  10650   6326  -1823  -1749  -2521       O  
ATOM    845  OD2 ASP A 147      40.339   2.121  27.895  1.00 69.61           O  
ANISOU  845  OD2 ASP A 147     8449  11513   6487  -1471  -1951  -2157       O  
ATOM    846  N   SER A 148      39.021  -1.450  31.324  1.00 70.34           N  
ANISOU  846  N   SER A 148     8059  10854   7813  -2193  -1338  -2638       N  
ATOM    847  CA  SER A 148      39.667  -2.672  31.801  1.00 78.12           C  
ANISOU  847  CA  SER A 148     9264  11471   8947  -2357  -1078  -2747       C  
ATOM    848  C   SER A 148      41.019  -2.922  31.156  1.00 76.82           C  
ANISOU  848  C   SER A 148     9441  11157   8590  -2250   -968  -2796       C  
ATOM    849  O   SER A 148      41.878  -3.589  31.733  1.00 80.11           O  
ANISOU  849  O   SER A 148    10048  11260   9129  -2258   -740  -2820       O  
ATOM    850  CB  SER A 148      38.757  -3.876  31.557  1.00 91.60           C  
ANISOU  850  CB  SER A 148    10924  13113  10766  -2641  -1115  -2962       C  
ATOM    851  OG  SER A 148      37.718  -3.914  32.520  1.00 96.94           O  
ANISOU  851  OG  SER A 148    11304  13839  11692  -2792  -1079  -2918       O  
ATOM    852  N   ARG A 149      41.194  -2.384  29.956  1.00 57.40           N  
ANISOU  852  N   ARG A 149     7058   8937   5815  -2137  -1128  -2808       N  
ATOM    853  CA  ARG A 149      42.468  -2.454  29.260  1.00 54.02           C  
ANISOU  853  CA  ARG A 149     6917   8454   5154  -2022   -999  -2847       C  
ATOM    854  C   ARG A 149      43.627  -1.984  30.135  1.00 57.54           C  
ANISOU  854  C   ARG A 149     7424   8748   5690  -1890   -771  -2690       C  
ATOM    855  O   ARG A 149      44.700  -2.567  30.071  1.00 63.07           O  
ANISOU  855  O   ARG A 149     8322   9265   6378  -1841   -565  -2780       O  
ATOM    856  CB  ARG A 149      42.405  -1.641  27.953  1.00 58.59           C  
ANISOU  856  CB  ARG A 149     7556   9372   5334  -1912  -1202  -2801       C  
ATOM    857  CG  ARG A 149      41.260  -2.102  27.010  1.00 61.55           C  
ANISOU  857  CG  ARG A 149     7874   9922   5589  -2028  -1473  -2979       C  
ATOM    858  CD  ARG A 149      41.378  -1.624  25.564  1.00 69.68           C  
ANISOU  858  CD  ARG A 149     9079  11233   6161  -1922  -1649  -2982       C  
ATOM    859  NE  ARG A 149      41.640  -0.196  25.405  1.00 75.73           N  
ANISOU  859  NE  ARG A 149     9857  12211   6704  -1722  -1732  -2683       N  
ATOM    860  CZ  ARG A 149      42.854   0.308  25.190  1.00 80.23           C  
ANISOU  860  CZ  ARG A 149    10641  12780   7063  -1617  -1527  -2549       C  
ATOM    861  NH1 ARG A 149      43.897  -0.510  25.120  1.00 79.98           N  
ANISOU  861  NH1 ARG A 149    10781  12571   7035  -1658  -1230  -2711       N  
ATOM    862  NH2 ARG A 149      43.031   1.621  25.059  1.00 82.67           N  
ANISOU  862  NH2 ARG A 149    10990  13256   7164  -1469  -1611  -2249       N  
ATOM    863  N   ALA A 150      43.397  -0.956  30.959  1.00 48.24           N  
ANISOU  863  N   ALA A 150     6067   7648   4613  -1819   -819  -2478       N  
ATOM    864  CA  ALA A 150      44.411  -0.418  31.877  1.00 50.95           C  
ANISOU  864  CA  ALA A 150     6445   7860   5053  -1712   -643  -2335       C  
ATOM    865  C   ALA A 150      44.944  -1.469  32.845  1.00 52.29           C  
ANISOU  865  C   ALA A 150     6703   7673   5491  -1758   -417  -2420       C  
ATOM    866  O   ALA A 150      46.103  -1.438  33.233  1.00 40.85           O  
ANISOU  866  O   ALA A 150     5360   6076   4084  -1629   -243  -2363       O  
ATOM    867  CB  ALA A 150      43.842   0.774  32.672  1.00 41.84           C  
ANISOU  867  CB  ALA A 150     5081   6804   4011  -1615   -758  -2100       C  
ATOM    868  N   TYR A 151      44.079  -2.396  33.228  1.00 50.30           N  
ANISOU  868  N   TYR A 151     6408   7277   5428  -1918   -425  -2513       N  
ATOM    869  CA  TYR A 151      44.438  -3.443  34.164  1.00 49.21           C  
ANISOU  869  CA  TYR A 151     6406   6769   5524  -1975   -235  -2559       C  
ATOM    870  C   TYR A 151      45.405  -4.468  33.545  1.00 50.71           C  
ANISOU  870  C   TYR A 151     6871   6738   5657  -1912   -111  -2743       C  
ATOM    871  O   TYR A 151      46.264  -5.008  34.231  1.00 44.73           O  
ANISOU  871  O   TYR A 151     6271   5689   5036  -1814     54  -2747       O  
ATOM    872  CB  TYR A 151      43.163  -4.132  34.671  1.00 50.92           C  
ANISOU  872  CB  TYR A 151     6511   6909   5927  -2214   -264  -2593       C  
ATOM    873  CG  TYR A 151      43.389  -5.073  35.816  1.00 45.75           C  
ANISOU  873  CG  TYR A 151     6018   5866   5501  -2299    -71  -2569       C  
ATOM    874  CD1 TYR A 151      43.955  -4.624  37.005  1.00 42.87           C  
ANISOU  874  CD1 TYR A 151     5671   5384   5236  -2190     47  -2404       C  
ATOM    875  CD2 TYR A 151      43.038  -6.400  35.721  1.00 49.10           C  
ANISOU  875  CD2 TYR A 151     6608   6020   6028  -2490    -19  -2704       C  
ATOM    876  CE1 TYR A 151      44.164  -5.482  38.061  1.00 45.49           C  
ANISOU  876  CE1 TYR A 151     6202   5346   5738  -2255    214  -2354       C  
ATOM    877  CE2 TYR A 151      43.239  -7.270  36.773  1.00 49.69           C  
ANISOU  877  CE2 TYR A 151     6889   5699   6292  -2564    154  -2644       C  
ATOM    878  CZ  TYR A 151      43.802  -6.802  37.946  1.00 48.72           C  
ANISOU  878  CZ  TYR A 151     6799   5471   6239  -2438    271  -2455       C  
ATOM    879  OH  TYR A 151      44.010  -7.654  39.001  1.00 50.87           O  
ANISOU  879  OH  TYR A 151     7328   5338   6664  -2495    434  -2362       O  
ATOM    880  N   GLY A 152      45.262  -4.748  32.254  1.00 48.25           N  
ANISOU  880  N   GLY A 152     6627   6568   5140  -1940   -198  -2906       N  
ATOM    881  CA  GLY A 152      46.144  -5.712  31.627  1.00 58.73           C  
ANISOU  881  CA  GLY A 152     8208   7704   6402  -1852    -75  -3111       C  
ATOM    882  C   GLY A 152      47.417  -5.121  31.044  1.00 61.70           C  
ANISOU  882  C   GLY A 152     8635   8243   6564  -1627     44  -3108       C  
ATOM    883  O   GLY A 152      48.258  -5.830  30.492  1.00 63.91           O  
ANISOU  883  O   GLY A 152     9091   8417   6774  -1501    176  -3289       O  
ATOM    884  N   LEU A 153      47.562  -3.813  31.182  1.00 56.79           N  
ANISOU  884  N   LEU A 153     7855   7884   5841  -1577     10  -2907       N  
ATOM    885  CA  LEU A 153      48.601  -3.076  30.486  1.00 49.32           C  
ANISOU  885  CA  LEU A 153     6928   7173   4639  -1439    119  -2873       C  
ATOM    886  C   LEU A 153      50.009  -3.337  31.012  1.00 45.94           C  
ANISOU  886  C   LEU A 153     6535   6592   4330  -1249    371  -2915       C  
ATOM    887  O   LEU A 153      50.246  -3.333  32.214  1.00 46.51           O  
ANISOU  887  O   LEU A 153     6536   6449   4685  -1166    403  -2767       O  
ATOM    888  CB  LEU A 153      48.299  -1.581  30.583  1.00 44.77           C  
ANISOU  888  CB  LEU A 153     6202   6868   3940  -1461     -5  -2613       C  
ATOM    889  CG  LEU A 153      49.320  -0.642  29.946  1.00 48.85           C  
ANISOU  889  CG  LEU A 153     6735   7599   4226  -1347    118  -2445       C  
ATOM    890  CD1 LEU A 153      49.180  -0.613  28.393  1.00 48.48           C  
ANISOU  890  CD1 LEU A 153     6838   7855   3729  -1410     76  -2573       C  
ATOM    891  CD2 LEU A 153      49.156   0.726  30.548  1.00 46.86           C  
ANISOU  891  CD2 LEU A 153     6353   7390   4061  -1307     20  -2083       C  
ATOM    892  N   ARG A 154      50.948  -3.538  30.103  1.00 48.19           N  
ANISOU  892  N   ARG A 154     6892   6998   4419  -1127    537  -3044       N  
ATOM    893  CA  ARG A 154      52.352  -3.579  30.464  1.00 47.91           C  
ANISOU  893  CA  ARG A 154     6792   6929   4482   -906    776  -3059       C  
ATOM    894  C   ARG A 154      52.990  -2.198  30.250  1.00 46.74           C  
ANISOU  894  C   ARG A 154     6468   7092   4197   -896    842  -2777       C  
ATOM    895  O   ARG A 154      52.974  -1.672  29.133  1.00 60.56           O  
ANISOU  895  O   ARG A 154     8271   9141   5598   -985    874  -2773       O  
ATOM    896  CB  ARG A 154      53.079  -4.658  29.649  1.00 51.77           C  
ANISOU  896  CB  ARG A 154     7417   7358   4893   -740    943  -3338       C  
ATOM    897  CG  ARG A 154      54.584  -4.511  29.628  1.00 52.64           C  
ANISOU  897  CG  ARG A 154     7381   7605   5015   -501   1211  -3374       C  
ATOM    898  CD  ARG A 154      55.276  -5.781  29.218  1.00 56.48           C  
ANISOU  898  CD  ARG A 154     7994   7913   5552   -250   1349  -3643       C  
ATOM    899  NE  ARG A 154      56.431  -5.463  28.394  1.00 73.22           N  
ANISOU  899  NE  ARG A 154     9974  10370   7478   -112   1602  -3695       N  
ATOM    900  CZ  ARG A 154      57.688  -5.685  28.743  1.00 69.96           C  
ANISOU  900  CZ  ARG A 154     9369   9981   7234    170   1799  -3755       C  
ATOM    901  NH1 ARG A 154      57.950  -6.248  29.903  1.00 67.44           N  
ANISOU  901  NH1 ARG A 154     9015   9344   7264    381   1742  -3770       N  
ATOM    902  NH2 ARG A 154      58.677  -5.361  27.920  1.00 65.65           N  
ANISOU  902  NH2 ARG A 154     8659   9783   6502    248   2046  -3790       N  
ATOM    903  N   ILE A 155      53.527  -1.611  31.319  1.00 44.15           N  
ANISOU  903  N   ILE A 155     5964   6683   4127   -809    854  -2539       N  
ATOM    904  CA  ILE A 155      54.250  -0.345  31.249  1.00 43.48           C  
ANISOU  904  CA  ILE A 155     5717   6824   3978   -833    933  -2288       C  
ATOM    905  C   ILE A 155      55.729  -0.598  31.432  1.00 54.26           C  
ANISOU  905  C   ILE A 155     6909   8244   5463   -655   1170  -2371       C  
ATOM    906  O   ILE A 155      56.106  -1.281  32.377  1.00 52.92           O  
ANISOU  906  O   ILE A 155     6677   7854   5575   -471   1158  -2440       O  
ATOM    907  CB  ILE A 155      53.817   0.659  32.357  1.00 40.81           C  
ANISOU  907  CB  ILE A 155     5279   6378   3849   -884    754  -1982       C  
ATOM    908  CG1 ILE A 155      52.348   1.071  32.225  1.00 43.17           C  
ANISOU  908  CG1 ILE A 155     5675   6672   4054  -1020    516  -1885       C  
ATOM    909  CG2 ILE A 155      54.714   1.892  32.371  1.00 40.03           C  
ANISOU  909  CG2 ILE A 155     5035   6438   3737   -931    848  -1755       C  
ATOM    910  CD1 ILE A 155      51.891   2.036  33.342  1.00 40.03           C  
ANISOU  910  CD1 ILE A 155     5185   6162   3863  -1024    362  -1628       C  
ATOM    911  N   THR A 156      56.567  -0.053  30.552  1.00 52.69           N  
ANISOU  911  N   THR A 156     6620   8354   5047   -704   1385  -2357       N  
ATOM    912  CA  THR A 156      58.020  -0.084  30.752  1.00 56.66           C  
ANISOU  912  CA  THR A 156     6850   8992   5684   -563   1619  -2417       C  
ATOM    913  C   THR A 156      58.689   1.290  30.559  1.00 57.41           C  
ANISOU  913  C   THR A 156     6761   9345   5706   -766   1739  -2154       C  
ATOM    914  O   THR A 156      59.898   1.423  30.723  1.00 59.62           O  
ANISOU  914  O   THR A 156     6748   9795   6109   -714   1933  -2189       O  
ATOM    915  CB  THR A 156      58.698  -1.078  29.792  1.00 68.19           C  
ANISOU  915  CB  THR A 156     8323  10612   6974   -398   1886  -2768       C  
ATOM    916  OG1 THR A 156      58.395  -0.709  28.449  1.00 55.11           O  
ANISOU  916  OG1 THR A 156     6834   9227   4877   -589   2001  -2781       O  
ATOM    917  CG2 THR A 156      58.214  -2.499  30.035  1.00 70.15           C  
ANISOU  917  CG2 THR A 156     8776  10532   7344   -190   1789  -3054       C  
ATOM    918  N   ASP A 157      57.907   2.296  30.180  1.00 58.15           N  
ANISOU  918  N   ASP A 157     7026   9463   5606  -1001   1622  -1899       N  
ATOM    919  CA  ASP A 157      58.418   3.651  29.986  1.00 49.12           C  
ANISOU  919  CA  ASP A 157     5801   8472   4392  -1234   1719  -1614       C  
ATOM    920  C   ASP A 157      58.180   4.494  31.246  1.00 45.88           C  
ANISOU  920  C   ASP A 157     5320   7817   4296  -1282   1485  -1385       C  
ATOM    921  O   ASP A 157      57.113   4.421  31.868  1.00 43.02           O  
ANISOU  921  O   ASP A 157     5095   7217   4033  -1216   1217  -1341       O  
ATOM    922  CB  ASP A 157      57.752   4.299  28.767  1.00 50.97           C  
ANISOU  922  CB  ASP A 157     6326   8849   4191  -1426   1723  -1445       C  
ATOM    923  CG  ASP A 157      58.019   3.522  27.472  1.00 93.77           C  
ANISOU  923  CG  ASP A 157    11844  14555   9228  -1393   1967  -1691       C  
ATOM    924  OD1 ASP A 157      59.117   2.927  27.327  1.00 85.25           O  
ANISOU  924  OD1 ASP A 157    10544  13654   8195  -1296   2260  -1917       O  
ATOM    925  OD2 ASP A 157      57.129   3.499  26.590  1.00 90.20           O  
ANISOU  925  OD2 ASP A 157    11683  14174   8416  -1444   1856  -1681       O  
HETATM  926  N   MSE A 158      59.170   5.299  31.616  1.00 51.08           N  
ANISOU  926  N   MSE A 158     5754   8551   5104  -1415   1598  -1264       N  
HETATM  927  CA  MSE A 158      59.113   6.049  32.870  1.00 46.89           C  
ANISOU  927  CA  MSE A 158     5145   7797   4875  -1453   1386  -1114       C  
HETATM  928  C   MSE A 158      57.986   7.076  32.867  1.00 46.93           C  
ANISOU  928  C   MSE A 158     5440   7598   4792  -1578   1171   -851       C  
HETATM  929  O   MSE A 158      57.303   7.246  33.866  1.00 45.31           O  
ANISOU  929  O   MSE A 158     5282   7157   4776  -1487    929   -812       O  
HETATM  930  CB  MSE A 158      60.448   6.744  33.148  1.00 46.58           C  
ANISOU  930  CB  MSE A 158     4794   7906   4999  -1628   1549  -1070       C  
HETATM  931  CG  MSE A 158      60.496   7.437  34.486  1.00 50.20           C  
ANISOU  931  CG  MSE A 158     5164   8148   5762  -1662   1317   -983       C  
HETATM  932 SE   MSE A 158      60.200   6.199  35.975  0.79 62.13          SE  
ANISOU  932 SE   MSE A 158     6592   9475   7541  -1251   1053  -1195      SE  
HETATM  933  CE  MSE A 158      61.987   5.362  35.828  1.00 45.17           C  
ANISOU  933  CE  MSE A 158     3949   7692   5521  -1110   1305  -1459       C  
ATOM    934  N   SER A 159      57.755   7.738  31.741  1.00 51.14           N  
ANISOU  934  N   SER A 159     6184   8228   5018  -1756   1257   -672       N  
ATOM    935  CA  SER A 159      56.774   8.816  31.754  1.00 54.37           C  
ANISOU  935  CA  SER A 159     6866   8427   5366  -1827   1035   -402       C  
ATOM    936  C   SER A 159      55.352   8.275  31.814  1.00 52.01           C  
ANISOU  936  C   SER A 159     6721   8033   5006  -1622    774   -469       C  
ATOM    937  O   SER A 159      54.426   8.972  32.236  1.00 53.72           O  
ANISOU  937  O   SER A 159     7070   8054   5287  -1574    535   -320       O  
ATOM    938  CB  SER A 159      56.940   9.710  30.538  1.00 58.88           C  
ANISOU  938  CB  SER A 159     7665   9106   5603  -2059   1180   -145       C  
ATOM    939  OG  SER A 159      56.224   9.183  29.456  1.00 60.89           O  
ANISOU  939  OG  SER A 159     8124   9527   5485  -1978   1158   -180       O  
ATOM    940  N   THR A 160      55.181   7.022  31.412  1.00 48.11           N  
ANISOU  940  N   THR A 160     6194   7678   4407  -1503    824   -717       N  
ATOM    941  CA  THR A 160      53.858   6.418  31.420  1.00 45.54           C  
ANISOU  941  CA  THR A 160     5977   7291   4035  -1372    595   -815       C  
ATOM    942  C   THR A 160      53.564   5.929  32.836  1.00 51.91           C  
ANISOU  942  C   THR A 160     6641   7882   5199  -1239    471   -922       C  
ATOM    943  O   THR A 160      52.435   6.035  33.323  1.00 49.62           O  
ANISOU  943  O   THR A 160     6396   7475   4984  -1176    256   -890       O  
ATOM    944  CB  THR A 160      53.745   5.277  30.362  1.00 54.47           C  
ANISOU  944  CB  THR A 160     7180   8625   4892  -1345    689  -1062       C  
ATOM    945  OG1 THR A 160      53.864   5.844  29.048  1.00 46.08           O  
ANISOU  945  OG1 THR A 160     6299   7787   3423  -1468    779   -929       O  
ATOM    946  CG2 THR A 160      52.420   4.556  30.471  1.00 41.65           C  
ANISOU  946  CG2 THR A 160     5618   6932   3276  -1266    450  -1209       C  
ATOM    947  N   LEU A 161      54.592   5.440  33.515  1.00 49.23           N  
ANISOU  947  N   LEU A 161     6121   7515   5067  -1186    608  -1038       N  
ATOM    948  CA  LEU A 161      54.445   5.093  34.909  1.00 47.47           C  
ANISOU  948  CA  LEU A 161     5804   7095   5139  -1061    494  -1090       C  
ATOM    949  C   LEU A 161      54.030   6.301  35.764  1.00 49.26           C  
ANISOU  949  C   LEU A 161     6049   7171   5497  -1095    328   -891       C  
ATOM    950  O   LEU A 161      53.004   6.262  36.464  1.00 43.92           O  
ANISOU  950  O   LEU A 161     5419   6366   4904  -1016    166   -884       O  
ATOM    951  CB  LEU A 161      55.732   4.511  35.468  1.00 47.76           C  
ANISOU  951  CB  LEU A 161     5641   7155   5351   -967    630  -1217       C  
ATOM    952  CG  LEU A 161      55.403   4.167  36.928  1.00 45.15           C  
ANISOU  952  CG  LEU A 161     5287   6612   5256   -828    472  -1231       C  
ATOM    953  CD1 LEU A 161      54.595   2.866  36.969  1.00 38.52           C  
ANISOU  953  CD1 LEU A 161     4573   5654   4408   -723    442  -1379       C  
ATOM    954  CD2 LEU A 161      56.646   4.103  37.776  1.00 45.24           C  
ANISOU  954  CD2 LEU A 161     5089   6643   5458   -731    502  -1273       C  
ATOM    955  N   VAL A 162      54.852   7.351  35.707  1.00 44.80           N  
ANISOU  955  N   VAL A 162     5446   6622   4955  -1225    391   -752       N  
ATOM    956  CA  VAL A 162      54.583   8.609  36.388  1.00 41.58           C  
ANISOU  956  CA  VAL A 162     5105   6033   4662  -1276    248   -583       C  
ATOM    957  C   VAL A 162      53.133   9.056  36.176  1.00 42.15           C  
ANISOU  957  C   VAL A 162     5366   6013   4638  -1201     61   -479       C  
ATOM    958  O   VAL A 162      52.388   9.248  37.138  1.00 47.70           O  
ANISOU  958  O   VAL A 162     6070   6574   5480  -1083    -89   -493       O  
ATOM    959  CB  VAL A 162      55.545   9.728  35.899  1.00 48.94           C  
ANISOU  959  CB  VAL A 162     6050   6982   5565  -1510    366   -422       C  
ATOM    960  CG1 VAL A 162      55.124  11.079  36.456  1.00 46.68           C  
ANISOU  960  CG1 VAL A 162     5923   6434   5382  -1562    202   -252       C  
ATOM    961  CG2 VAL A 162      56.994   9.406  36.268  1.00 42.02           C  
ANISOU  961  CG2 VAL A 162     4890   6238   4836  -1587    528   -548       C  
ATOM    962  N   SER A 163      52.730   9.175  34.914  1.00 41.44           N  
ANISOU  962  N   SER A 163     5417   6041   4289  -1250     69   -391       N  
ATOM    963  CA  SER A 163      51.365   9.550  34.552  1.00 41.09           C  
ANISOU  963  CA  SER A 163     5512   5974   4126  -1147   -141   -301       C  
ATOM    964  C   SER A 163      50.293   8.648  35.157  1.00 43.77           C  
ANISOU  964  C   SER A 163     5737   6331   4563  -1004   -261   -482       C  
ATOM    965  O   SER A 163      49.298   9.129  35.708  1.00 47.03           O  
ANISOU  965  O   SER A 163     6144   6659   5067   -882   -431   -444       O  
ATOM    966  CB  SER A 163      51.215   9.557  33.030  1.00 44.55           C  
ANISOU  966  CB  SER A 163     6111   6606   4212  -1215   -120   -215       C  
ATOM    967  OG  SER A 163      49.848   9.446  32.670  1.00 50.55           O  
ANISOU  967  OG  SER A 163     6919   7436   4853  -1080   -353   -225       O  
ATOM    968  N   ALA A 164      50.484   7.338  35.034  1.00 41.41           N  
ANISOU  968  N   ALA A 164     5351   6134   4246  -1023   -156   -686       N  
ATOM    969  CA  ALA A 164      49.572   6.383  35.641  1.00 34.13           C  
ANISOU  969  CA  ALA A 164     4341   5194   3434   -958   -225   -852       C  
ATOM    970  C   ALA A 164      49.574   6.529  37.167  1.00 34.34           C  
ANISOU  970  C   ALA A 164     4283   5046   3717   -879   -236   -847       C  
ATOM    971  O   ALA A 164      48.522   6.568  37.790  1.00 40.63           O  
ANISOU  971  O   ALA A 164     5027   5816   4593   -815   -337   -864       O  
ATOM    972  CB  ALA A 164      49.931   4.963  35.238  1.00 37.90           C  
ANISOU  972  CB  ALA A 164     4808   5731   3861  -1004    -94  -1068       C  
ATOM    973  N   VAL A 165      50.753   6.624  37.764  1.00 39.62           N  
ANISOU  973  N   VAL A 165     4922   5634   4495   -883   -133   -836       N  
ATOM    974  CA  VAL A 165      50.858   6.726  39.219  1.00 39.49           C  
ANISOU  974  CA  VAL A 165     4855   5482   4669   -803   -161   -846       C  
ATOM    975  C   VAL A 165      50.219   8.006  39.769  1.00 40.52           C  
ANISOU  975  C   VAL A 165     5025   5518   4853   -747   -292   -738       C  
ATOM    976  O   VAL A 165      49.473   7.975  40.740  1.00 43.62           O  
ANISOU  976  O   VAL A 165     5390   5860   5325   -654   -341   -777       O  
ATOM    977  CB  VAL A 165      52.314   6.649  39.660  1.00 36.70           C  
ANISOU  977  CB  VAL A 165     4433   5108   4404   -811    -72   -869       C  
ATOM    978  CG1 VAL A 165      52.475   7.147  41.100  1.00 30.11           C  
ANISOU  978  CG1 VAL A 165     3576   4153   3710   -740   -155   -856       C  
ATOM    979  CG2 VAL A 165      52.816   5.223  39.496  1.00 34.59           C  
ANISOU  979  CG2 VAL A 165     4124   4882   4136   -763     41  -1011       C  
ATOM    980  N   ILE A 166      50.491   9.126  39.124  1.00 37.52           N  
ANISOU  980  N   ILE A 166     4734   5105   4418   -800   -331   -602       N  
ATOM    981  CA  ILE A 166      49.874  10.386  39.513  1.00 39.94           C  
ANISOU  981  CA  ILE A 166     5131   5265   4778   -713   -466   -505       C  
ATOM    982  C   ILE A 166      48.362  10.352  39.335  1.00 39.07           C  
ANISOU  982  C   ILE A 166     4994   5227   4623   -566   -589   -517       C  
ATOM    983  O   ILE A 166      47.626  10.764  40.217  1.00 41.66           O  
ANISOU  983  O   ILE A 166     5289   5488   5052   -420   -658   -557       O  
ATOM    984  CB  ILE A 166      50.463  11.537  38.694  1.00 43.88           C  
ANISOU  984  CB  ILE A 166     5793   5666   5212   -823   -476   -322       C  
ATOM    985  CG1 ILE A 166      51.849  11.835  39.220  1.00 39.22           C  
ANISOU  985  CG1 ILE A 166     5168   4993   4740   -982   -379   -338       C  
ATOM    986  CG2 ILE A 166      49.550  12.783  38.716  1.00 43.90           C  
ANISOU  986  CG2 ILE A 166     5960   5488   5232   -677   -650   -199       C  
ATOM    987  CD1 ILE A 166      52.566  12.786  38.384  1.00 50.47           C  
ANISOU  987  CD1 ILE A 166     6731   6340   6105  -1179   -325   -162       C  
ATOM    988  N   THR A 167      47.904   9.846  38.196  1.00 45.44           N  
ANISOU  988  N   THR A 167     5792   6204   5268   -600   -615   -510       N  
ATOM    989  CA  THR A 167      46.474   9.749  37.928  1.00 42.98           C  
ANISOU  989  CA  THR A 167     5390   6026   4913   -480   -761   -547       C  
ATOM    990  C   THR A 167      45.725   8.929  38.985  1.00 44.62           C  
ANISOU  990  C   THR A 167     5406   6289   5260   -448   -714   -717       C  
ATOM    991  O   THR A 167      44.658   9.337  39.440  1.00 47.15           O  
ANISOU  991  O   THR A 167     5612   6655   5649   -300   -805   -745       O  
ATOM    992  CB  THR A 167      46.235   9.165  36.535  1.00 42.28           C  
ANISOU  992  CB  THR A 167     5319   6146   4600   -564   -807   -558       C  
ATOM    993  OG1 THR A 167      46.641  10.137  35.566  1.00 41.58           O  
ANISOU  993  OG1 THR A 167     5438   6023   4337   -562   -870   -350       O  
ATOM    994  CG2 THR A 167      44.764   8.822  36.319  1.00 34.49           C  
ANISOU  994  CG2 THR A 167     4159   5359   3589   -480   -973   -659       C  
ATOM    995  N   ILE A 168      46.293   7.793  39.385  1.00 41.01           N  
ANISOU  995  N   ILE A 168     4920   5822   4840   -574   -560   -822       N  
ATOM    996  CA  ILE A 168      45.736   6.982  40.463  1.00 37.28           C  
ANISOU  996  CA  ILE A 168     4335   5354   4477   -585   -476   -936       C  
ATOM    997  C   ILE A 168      45.782   7.721  41.814  1.00 42.97           C  
ANISOU  997  C   ILE A 168     5065   5957   5303   -455   -457   -911       C  
ATOM    998  O   ILE A 168      44.796   7.765  42.562  1.00 39.54           O  
ANISOU  998  O   ILE A 168     4515   5586   4921   -381   -443   -968       O  
ATOM    999  CB  ILE A 168      46.489   5.643  40.594  1.00 40.63           C  
ANISOU  999  CB  ILE A 168     4809   5718   4908   -714   -329  -1017       C  
ATOM   1000  CG1 ILE A 168      46.138   4.699  39.433  1.00 46.41           C  
ANISOU 1000  CG1 ILE A 168     5530   6561   5543   -850   -334  -1122       C  
ATOM   1001  CG2 ILE A 168      46.138   4.946  41.916  1.00 33.22           C  
ANISOU 1001  CG2 ILE A 168     3844   4712   4066   -723   -224  -1064       C  
ATOM   1002  CD1 ILE A 168      47.191   3.570  39.197  1.00 28.83           C  
ANISOU 1002  CD1 ILE A 168     3418   4233   3303   -922   -200  -1205       C  
ATOM   1003  N   GLU A 169      46.929   8.308  42.131  1.00 39.43           N  
ANISOU 1003  N   GLU A 169     4741   5362   4878   -439   -449   -850       N  
ATOM   1004  CA  GLU A 169      47.053   9.034  43.383  1.00 30.06           C  
ANISOU 1004  CA  GLU A 169     3596   4062   3764   -329   -456   -864       C  
ATOM   1005  C   GLU A 169      46.088  10.216  43.418  1.00 39.72           C  
ANISOU 1005  C   GLU A 169     4811   5265   5017   -157   -567   -851       C  
ATOM   1006  O   GLU A 169      45.358  10.375  44.384  1.00 47.09           O  
ANISOU 1006  O   GLU A 169     5681   6226   5985    -32   -537   -935       O  
ATOM   1007  CB  GLU A 169      48.497   9.489  43.611  1.00 27.49           C  
ANISOU 1007  CB  GLU A 169     3376   3602   3468   -385   -462   -828       C  
ATOM   1008  CG  GLU A 169      49.398   8.346  44.023  1.00 25.60           C  
ANISOU 1008  CG  GLU A 169     3112   3388   3226   -451   -371   -873       C  
ATOM   1009  CD  GLU A 169      50.855   8.734  44.093  1.00 45.09           C  
ANISOU 1009  CD  GLU A 169     5594   5803   5737   -513   -391   -861       C  
ATOM   1010  OE1 GLU A 169      51.164   9.905  43.785  1.00 42.35           O  
ANISOU 1010  OE1 GLU A 169     5296   5372   5421   -565   -454   -809       O  
ATOM   1011  OE2 GLU A 169      51.698   7.866  44.457  1.00 37.39           O  
ANISOU 1011  OE2 GLU A 169     4573   4861   4772   -511   -349   -903       O  
ATOM   1012  N   ALA A 170      46.045  11.011  42.353  1.00 41.26           N  
ANISOU 1012  N   ALA A 170     5079   5418   5180   -127   -686   -744       N  
ATOM   1013  CA  ALA A 170      45.106  12.136  42.288  1.00 44.57           C  
ANISOU 1013  CA  ALA A 170     5515   5786   5633    101   -824   -717       C  
ATOM   1014  C   ALA A 170      43.666  11.760  42.652  1.00 50.75           C  
ANISOU 1014  C   ALA A 170     6052   6788   6443    249   -824   -838       C  
ATOM   1015  O   ALA A 170      42.951  12.534  43.279  1.00 60.81           O  
ANISOU 1015  O   ALA A 170     7284   8032   7787    483   -864   -901       O  
ATOM   1016  CB  ALA A 170      45.126  12.758  40.908  1.00 43.17           C  
ANISOU 1016  CB  ALA A 170     5465   5572   5366    111   -964   -547       C  
ATOM   1017  N   GLN A 171      43.229  10.580  42.253  1.00 43.17           N  
ANISOU 1017  N   GLN A 171     4914   6051   5436    104   -767   -891       N  
ATOM   1018  CA  GLN A 171      41.854  10.201  42.514  1.00 38.62           C  
ANISOU 1018  CA  GLN A 171     4052   5721   4901    177   -755  -1012       C  
ATOM   1019  C   GLN A 171      41.654   9.840  43.963  1.00 40.65           C  
ANISOU 1019  C   GLN A 171     4236   5995   5215    171   -556  -1122       C  
ATOM   1020  O   GLN A 171      40.551   9.969  44.490  1.00 50.36           O  
ANISOU 1020  O   GLN A 171     5237   7404   6495    297   -510  -1227       O  
ATOM   1021  CB  GLN A 171      41.442   9.041  41.634  1.00 40.94           C  
ANISOU 1021  CB  GLN A 171     4193   6227   5134    -35   -761  -1058       C  
ATOM   1022  CG  GLN A 171      41.362   9.395  40.155  1.00 41.92           C  
ANISOU 1022  CG  GLN A 171     4364   6424   5140      1   -980   -972       C  
ATOM   1023  CD  GLN A 171      41.358   8.163  39.311  1.00 39.12           C  
ANISOU 1023  CD  GLN A 171     3957   6218   4689   -259   -965  -1048       C  
ATOM   1024  OE1 GLN A 171      40.306   7.594  39.029  1.00 39.08           O  
ANISOU 1024  OE1 GLN A 171     3696   6460   4692   -326  -1027  -1176       O  
ATOM   1025  NE2 GLN A 171      42.552   7.690  38.962  1.00 38.56           N  
ANISOU 1025  NE2 GLN A 171     4109   6001   4540   -417   -868  -1004       N  
ATOM   1026  N   ILE A 172      42.720   9.374  44.604  1.00 41.94           N  
ANISOU 1026  N   ILE A 172     4582   6002   5350     35   -436  -1098       N  
ATOM   1027  CA  ILE A 172      42.667   9.043  46.027  1.00 43.15           C  
ANISOU 1027  CA  ILE A 172     4742   6161   5493     34   -258  -1169       C  
ATOM   1028  C   ILE A 172      42.636  10.314  46.889  1.00 41.35           C  
ANISOU 1028  C   ILE A 172     4597   5833   5280    284   -292  -1227       C  
ATOM   1029  O   ILE A 172      41.772  10.473  47.749  1.00 38.51           O  
ANISOU 1029  O   ILE A 172     4114   5605   4914    410   -181  -1338       O  
ATOM   1030  CB  ILE A 172      43.852   8.157  46.430  1.00 38.85           C  
ANISOU 1030  CB  ILE A 172     4382   5484   4895   -137   -172  -1116       C  
ATOM   1031  CG1 ILE A 172      43.723   6.791  45.742  1.00 30.81           C  
ANISOU 1031  CG1 ILE A 172     3305   4530   3871   -361   -104  -1103       C  
ATOM   1032  CG2 ILE A 172      43.918   8.017  47.947  1.00 40.06           C  
ANISOU 1032  CG2 ILE A 172     4616   5626   4979    -93    -34  -1156       C  
ATOM   1033  CD1 ILE A 172      44.987   5.947  45.826  1.00 31.78           C  
ANISOU 1033  CD1 ILE A 172     3618   4494   3964   -463    -63  -1049       C  
ATOM   1034  N   TRP A 173      43.557  11.229  46.617  1.00 38.04           N  
ANISOU 1034  N   TRP A 173     4389   5182   4883    341   -432  -1169       N  
ATOM   1035  CA  TRP A 173      43.532  12.546  47.231  1.00 38.54           C  
ANISOU 1035  CA  TRP A 173     4580   5080   4984    569   -504  -1243       C  
ATOM   1036  C   TRP A 173      42.206  13.286  47.061  1.00 46.69           C  
ANISOU 1036  C   TRP A 173     5454   6204   6081    856   -558  -1316       C  
ATOM   1037  O   TRP A 173      41.808  14.052  47.936  1.00 57.25           O  
ANISOU 1037  O   TRP A 173     6824   7491   7435   1088   -530  -1457       O  
ATOM   1038  CB  TRP A 173      44.682  13.394  46.681  1.00 36.72           C  
ANISOU 1038  CB  TRP A 173     4595   4562   4795    511   -653  -1144       C  
ATOM   1039  CG  TRP A 173      45.980  12.970  47.263  1.00 35.07           C  
ANISOU 1039  CG  TRP A 173     4499   4281   4546    316   -610  -1148       C  
ATOM   1040  CD1 TRP A 173      46.954  12.220  46.659  1.00 36.48           C  
ANISOU 1040  CD1 TRP A 173     4674   4481   4708     96   -596  -1049       C  
ATOM   1041  CD2 TRP A 173      46.438  13.225  48.598  1.00 41.38           C  
ANISOU 1041  CD2 TRP A 173     5410   5014   5300    354   -589  -1280       C  
ATOM   1042  NE1 TRP A 173      48.007  12.028  47.530  1.00 39.10           N  
ANISOU 1042  NE1 TRP A 173     5078   4765   5013     16   -588  -1102       N  
ATOM   1043  CE2 TRP A 173      47.703  12.624  48.730  1.00 42.20           C  
ANISOU 1043  CE2 TRP A 173     5551   5109   5372    159   -597  -1239       C  
ATOM   1044  CE3 TRP A 173      45.904  13.921  49.690  1.00 48.99           C  
ANISOU 1044  CE3 TRP A 173     6442   5941   6229    555   -571  -1451       C  
ATOM   1045  CZ2 TRP A 173      48.438  12.695  49.910  1.00 43.69           C  
ANISOU 1045  CZ2 TRP A 173     5840   5270   5490    153   -627  -1348       C  
ATOM   1046  CZ3 TRP A 173      46.633  13.990  50.857  1.00 45.15           C  
ANISOU 1046  CZ3 TRP A 173     6092   5416   5647    528   -577  -1570       C  
ATOM   1047  CH2 TRP A 173      47.889  13.384  50.958  1.00 47.94           C  
ANISOU 1047  CH2 TRP A 173     6476   5774   5963    324   -625  -1510       C  
ATOM   1048  N   ILE A 174      41.512  13.065  45.956  1.00 46.43           N  
ANISOU 1048  N   ILE A 174     5242   6325   6074    870   -649  -1246       N  
ATOM   1049  CA  ILE A 174      40.244  13.758  45.731  1.00 49.15           C  
ANISOU 1049  CA  ILE A 174     5389   6797   6491   1190   -745  -1316       C  
ATOM   1050  C   ILE A 174      39.178  13.283  46.739  1.00 50.69           C  
ANISOU 1050  C   ILE A 174     5267   7301   6694   1263   -535  -1509       C  
ATOM   1051  O   ILE A 174      38.317  14.064  47.156  1.00 51.21           O  
ANISOU 1051  O   ILE A 174     5197   7436   6823   1598   -541  -1645       O  
ATOM   1052  CB  ILE A 174      39.774  13.579  44.275  1.00 40.37           C  
ANISOU 1052  CB  ILE A 174     4145   5825   5368   1181   -934  -1198       C  
ATOM   1053  CG1 ILE A 174      40.514  14.583  43.398  1.00 48.62           C  
ANISOU 1053  CG1 ILE A 174     5531   6547   6395   1256  -1143  -1009       C  
ATOM   1054  CG2 ILE A 174      38.272  13.784  44.134  1.00 43.86           C  
ANISOU 1054  CG2 ILE A 174     4215   6570   5879   1464  -1012  -1312       C  
ATOM   1055  CD1 ILE A 174      40.241  14.446  41.908  1.00 47.09           C  
ANISOU 1055  CD1 ILE A 174     5303   6478   6112   1236  -1341   -856       C  
ATOM   1056  N   LEU A 175      39.266  12.018  47.150  1.00 48.48           N  
ANISOU 1056  N   LEU A 175     4887   7188   6346    956   -332  -1518       N  
ATOM   1057  CA  LEU A 175      38.427  11.488  48.231  1.00 55.50           C  
ANISOU 1057  CA  LEU A 175     5538   8345   7203    938    -67  -1663       C  
ATOM   1058  C   LEU A 175      38.570  12.328  49.510  1.00 54.71           C  
ANISOU 1058  C   LEU A 175     5604   8139   7045   1174     38  -1794       C  
ATOM   1059  O   LEU A 175      37.578  12.747  50.113  1.00 61.17           O  
ANISOU 1059  O   LEU A 175     6200   9163   7880   1413    159  -1966       O  
ATOM   1060  CB  LEU A 175      38.784  10.023  48.515  1.00 54.77           C  
ANISOU 1060  CB  LEU A 175     5470   8316   7026    541    128  -1594       C  
ATOM   1061  CG  LEU A 175      38.580   9.103  47.303  1.00 56.62           C  
ANISOU 1061  CG  LEU A 175     5552   8651   7310    288     44  -1524       C  
ATOM   1062  CD1 LEU A 175      39.065   7.679  47.563  1.00 57.23           C  
ANISOU 1062  CD1 LEU A 175     5745   8679   7322    -80    220  -1456       C  
ATOM   1063  CD2 LEU A 175      37.117   9.107  46.905  1.00 54.17           C  
ANISOU 1063  CD2 LEU A 175     4789   8699   7094    351     32  -1646       C  
ATOM   1064  N   ILE A 176      39.818  12.580  49.893  1.00 49.71           N  
ANISOU 1064  N   ILE A 176     5343   7204   6339   1111    -16  -1738       N  
ATOM   1065  CA  ILE A 176      40.158  13.492  50.980  1.00 53.22           C  
ANISOU 1065  CA  ILE A 176     6018   7486   6716   1315      9  -1882       C  
ATOM   1066  C   ILE A 176      39.487  14.870  50.803  1.00 59.47           C  
ANISOU 1066  C   ILE A 176     6786   8176   7632   1724   -121  -2017       C  
ATOM   1067  O   ILE A 176      39.044  15.498  51.784  1.00 63.79           O  
ANISOU 1067  O   ILE A 176     7353   8753   8133   1982    -11  -2233       O  
ATOM   1068  CB  ILE A 176      41.706  13.643  51.091  1.00 55.01           C  
ANISOU 1068  CB  ILE A 176     6612   7396   6894   1152   -123  -1797       C  
ATOM   1069  CG1 ILE A 176      42.297  12.413  51.774  1.00 53.09           C  
ANISOU 1069  CG1 ILE A 176     6424   7259   6488    885     27  -1729       C  
ATOM   1070  CG2 ILE A 176      42.104  14.890  51.868  1.00 56.56           C  
ANISOU 1070  CG2 ILE A 176     7073   7345   7074   1363   -205  -1966       C  
ATOM   1071  CD1 ILE A 176      41.748  12.194  53.170  1.00 55.09           C  
ANISOU 1071  CD1 ILE A 176     6671   7711   6549    960    265  -1868       C  
ATOM   1072  N   ALA A 177      39.382  15.327  49.556  1.00 56.33           N  
ANISOU 1072  N   ALA A 177     6369   7660   7375   1810   -352  -1894       N  
ATOM   1073  CA  ALA A 177      38.770  16.620  49.300  1.00 55.25           C  
ANISOU 1073  CA  ALA A 177     6258   7369   7364   2235   -512  -1980       C  
ATOM   1074  C   ALA A 177      37.279  16.603  49.594  1.00 64.86           C  
ANISOU 1074  C   ALA A 177     7046   8970   8628   2535   -390  -2164       C  
ATOM   1075  O   ALA A 177      36.794  17.533  50.222  1.00 75.33           O  
ANISOU 1075  O   ALA A 177     8398  10229   9997   2922   -366  -2369       O  
ATOM   1076  CB  ALA A 177      39.023  17.076  47.877  1.00 52.10           C  
ANISOU 1076  CB  ALA A 177     5983   6756   7057   2254   -796  -1756       C  
ATOM   1077  N   LYS A 178      36.540  15.572  49.179  1.00 62.85           N  
ANISOU 1077  N   LYS A 178     6381   9123   8375   2363   -301  -2126       N  
ATOM   1078  CA  LYS A 178      35.083  15.636  49.391  1.00 70.84           C  
ANISOU 1078  CA  LYS A 178     6904  10548   9464   2647   -195  -2320       C  
ATOM   1079  C   LYS A 178      34.681  15.178  50.795  1.00 73.92           C  
ANISOU 1079  C   LYS A 178     7136  11215   9734   2584    197  -2522       C  
ATOM   1080  O   LYS A 178      33.506  15.229  51.179  1.00 78.13           O  
ANISOU 1080  O   LYS A 178     7239  12133  10314   2800    368  -2719       O  
ATOM   1081  CB  LYS A 178      34.317  14.836  48.331  1.00 68.69           C  
ANISOU 1081  CB  LYS A 178     6201  10635   9263   2493   -288  -2238       C  
ATOM   1082  CG  LYS A 178      35.049  13.699  47.680  1.00 67.45           C  
ANISOU 1082  CG  LYS A 178     6155  10442   9029   1986   -308  -2037       C  
ATOM   1083  CD  LYS A 178      34.354  13.405  46.343  1.00 74.75           C  
ANISOU 1083  CD  LYS A 178     6763  11611  10028   1972   -551  -1976       C  
ATOM   1084  CE  LYS A 178      34.740  12.054  45.747  1.00 72.68           C  
ANISOU 1084  CE  LYS A 178     6490  11430   9696   1455   -513  -1865       C  
ATOM   1085  NZ  LYS A 178      34.469  11.998  44.284  1.00 71.21           N  
ANISOU 1085  NZ  LYS A 178     6192  11347   9516   1458   -835  -1779       N  
ATOM   1086  N   ALA A 179      35.673  14.753  51.561  1.00 69.22           N  
ANISOU 1086  N   ALA A 179     6889  10445   8967   2301    337  -2469       N  
ATOM   1087  CA  ALA A 179      35.466  14.394  52.941  1.00 68.34           C  
ANISOU 1087  CA  ALA A 179     6755  10543   8667   2244    692  -2622       C  
ATOM   1088  C   ALA A 179      35.393  15.655  53.810  1.00 69.87           C  
ANISOU 1088  C   ALA A 179     7138  10590   8819   2685    714  -2881       C  
ATOM   1089  O   ALA A 179      34.443  15.835  54.570  1.00 66.80           O  
ANISOU 1089  O   ALA A 179     6497  10503   8379   2895    964  -3093       O  
ATOM   1090  CB  ALA A 179      36.575  13.470  53.404  1.00 66.07           C  
ANISOU 1090  CB  ALA A 179     6797  10119   8189   1822    777  -2454       C  
ATOM   1091  N   VAL A 180      36.385  16.534  53.677  1.00 73.86           N  
ANISOU 1091  N   VAL A 180     8095  10615   9353   2790    456  -2858       N  
ATOM   1092  CA  VAL A 180      36.429  17.771  54.462  1.00 76.21           C  
ANISOU 1092  CA  VAL A 180     8654  10678   9623   3181    440  -3128       C  
ATOM   1093  C   VAL A 180      35.215  18.673  54.206  1.00 87.43           C  
ANISOU 1093  C   VAL A 180     9834  12160  11226   3600    393  -3221       C  
ATOM   1094  O   VAL A 180      34.712  19.301  55.136  1.00 98.56           O  
ANISOU 1094  O   VAL A 180    11284  13594  12569   3801    544  -3397       O  
ATOM   1095  CB  VAL A 180      37.731  18.579  54.198  1.00 81.90           C  
ANISOU 1095  CB  VAL A 180     9906  10819  10394   3129    135  -3054       C  
ATOM   1096  CG1 VAL A 180      37.949  18.789  52.727  1.00 80.73           C  
ANISOU 1096  CG1 VAL A 180     9772  10437  10464   3089   -165  -2792       C  
ATOM   1097  CG2 VAL A 180      37.696  19.930  54.909  1.00 89.47           C  
ANISOU 1097  CG2 VAL A 180    11164  11467  11364   3441     85  -3273       C  
ATOM   1098  N   THR A 181      34.722  18.734  52.971  1.00 88.67           N  
ANISOU 1098  N   THR A 181     9743  12355  11593   3732    178  -3095       N  
ATOM   1099  CA  THR A 181      33.501  19.504  52.707  1.00 96.45           C  
ANISOU 1099  CA  THR A 181    10468  13446  12734   4123    113  -3156       C  
ATOM   1100  C   THR A 181      32.307  18.891  53.419  1.00103.71           C  
ANISOU 1100  C   THR A 181    10895  14923  13588   4083    457  -3284       C  
ATOM   1101  O   THR A 181      32.290  17.695  53.721  1.00100.68           O  
ANISOU 1101  O   THR A 181    10294  14880  13080   3706    702  -3247       O  
ATOM   1102  CB  THR A 181      33.134  19.591  51.196  1.00 91.43           C  
ANISOU 1102  CB  THR A 181     9640  12808  12290   4255   -217  -2965       C  
ATOM   1103  OG1 THR A 181      31.895  18.903  50.959  1.00 94.97           O  
ANISOU 1103  OG1 THR A 181     9489  13812  12784   4223   -105  -2985       O  
ATOM   1104  CG2 THR A 181      34.213  18.993  50.314  1.00 84.09           C  
ANISOU 1104  CG2 THR A 181     8891  11702  11358   3971   -402  -2763       C  
ATOM   1105  N   ALA A 182      31.308  19.719  53.694  1.00111.79           N  
ANISOU 1105  N   ALA A 182    11758  16018  14699   4461    489  -3428       N  
ATOM   1106  CA  ALA A 182      30.003  19.198  54.043  1.00120.06           C  
ANISOU 1106  CA  ALA A 182    12247  17615  15753   4453    758  -3525       C  
ATOM   1107  C   ALA A 182      29.382  18.696  52.738  1.00136.26           C  
ANISOU 1107  C   ALA A 182    13872  19922  17977   4397    539  -3375       C  
ATOM   1108  O   ALA A 182      29.665  19.236  51.665  1.00128.08           O  
ANISOU 1108  O   ALA A 182    12990  18606  17067   4586    162  -3243       O  
ATOM   1109  CB  ALA A 182      29.147  20.263  54.700  1.00116.88           C  
ANISOU 1109  CB  ALA A 182    11790  17214  15404   4905    850  -3746       C  
ATOM   1110  N   PRO A 183      28.553  17.644  52.809  1.00148.81           N  
ANISOU 1110  N   PRO A 183    14955  22029  19557   4102    768  -3380       N  
ATOM   1111  CA  PRO A 183      27.881  17.215  51.580  1.00150.55           C  
ANISOU 1111  CA  PRO A 183    14762  22505  19935   4039    532  -3272       C  
ATOM   1112  C   PRO A 183      26.741  18.172  51.222  1.00156.74           C  
ANISOU 1112  C   PRO A 183    15266  23397  20892   4539    359  -3371       C  
ATOM   1113  O   PRO A 183      25.593  17.753  51.057  1.00164.33           O  
ANISOU 1113  O   PRO A 183    15684  24815  21940   4494    431  -3434       O  
ATOM   1114  CB  PRO A 183      27.361  15.822  51.935  1.00154.58           C  
ANISOU 1114  CB  PRO A 183    14867  23485  20381   3519    866  -3271       C  
ATOM   1115  CG  PRO A 183      27.115  15.897  53.410  1.00159.18           C  
ANISOU 1115  CG  PRO A 183    15481  24179  20821   3530   1296  -3426       C  
ATOM   1116  CD  PRO A 183      28.190  16.804  53.965  1.00153.71           C  
ANISOU 1116  CD  PRO A 183    15389  23001  20015   3785   1235  -3466       C  
ATOM   1117  N   ASP A 184      27.075  19.456  51.122  1.00155.37           N  
ANISOU 1117  N   ASP A 184    15480  22783  20772   5004    131  -3385       N  
ATOM   1118  CA  ASP A 184      26.129  20.487  50.726  1.00150.72           C  
ANISOU 1118  CA  ASP A 184    14723  22195  20347   5537    -77  -3453       C  
ATOM   1119  C   ASP A 184      26.513  21.073  49.369  1.00143.21           C  
ANISOU 1119  C   ASP A 184    14038  20895  19480   5748   -564  -3228       C  
ATOM   1120  O   ASP A 184      26.210  22.228  49.077  1.00152.09           O  
ANISOU 1120  O   ASP A 184    15324  21752  20711   6238   -789  -3228       O  
ATOM   1121  CB  ASP A 184      26.062  21.590  51.782  1.00153.27           C  
ANISOU 1121  CB  ASP A 184    15306  22264  20667   5935     83  -3661       C  
ATOM   1122  CG  ASP A 184      25.448  21.111  53.078  1.00157.44           C  
ANISOU 1122  CG  ASP A 184    15523  23200  21096   5800    567  -3885       C  
ATOM   1123  OD1 ASP A 184      24.702  20.111  53.036  1.00158.67           O  
ANISOU 1123  OD1 ASP A 184    15151  23881  21258   5506    746  -3888       O  
ATOM   1124  OD2 ASP A 184      25.705  21.732  54.135  1.00160.76           O  
ANISOU 1124  OD2 ASP A 184    16244  23412  21424   5964    772  -4055       O  
ATOM   1125  N   THR A 185      27.188  20.276  48.545  1.00133.54           N  
ANISOU 1125  N   THR A 185    12883  19660  18195   5375   -717  -3025       N  
ATOM   1126  CA  THR A 185      27.520  20.695  47.188  1.00120.32           C  
ANISOU 1126  CA  THR A 185    11445  17717  16556   5520  -1162  -2780       C  
ATOM   1127  C   THR A 185      26.738  19.867  46.174  1.00119.81           C  
ANISOU 1127  C   THR A 185    10883  18128  16512   5341  -1328  -2703       C  
ATOM   1128  O   THR A 185      25.522  19.702  46.304  1.00124.95           O  
ANISOU 1128  O   THR A 185    11006  19223  17248   5435  -1252  -2850       O  
ATOM   1129  CB  THR A 185      29.023  20.570  46.903  1.00108.50           C  
ANISOU 1129  CB  THR A 185    10495  15771  14959   5264  -1257  -2593       C  
ATOM   1130  OG1 THR A 185      29.352  19.205  46.606  1.00101.88           O  
ANISOU 1130  OG1 THR A 185     9437  15236  14036   4749  -1172  -2532       O  
ATOM   1131  CG2 THR A 185      29.831  21.051  48.104  1.00106.88           C  
ANISOU 1131  CG2 THR A 185    10710  15191  14706   5276  -1020  -2723       C  
ATOM   1132  N   GLU A 190      30.406  15.897  43.041  1.00 89.89           N  
ANISOU 1132  N   GLU A 190     7624  14277  12255   3458  -1727  -2015       N  
ATOM   1133  CA  GLU A 190      30.606  16.453  41.711  1.00 95.64           C  
ANISOU 1133  CA  GLU A 190     8616  14826  12899   3648  -2147  -1779       C  
ATOM   1134  C   GLU A 190      31.987  16.121  41.160  1.00100.88           C  
ANISOU 1134  C   GLU A 190     9697  15211  13422   3383  -2248  -1589       C  
ATOM   1135  O   GLU A 190      32.832  15.519  41.839  1.00 97.84           O  
ANISOU 1135  O   GLU A 190     9497  14669  13007   2989  -1946  -1605       O  
ATOM   1136  CB  GLU A 190      30.403  17.967  41.711  1.00 95.03           C  
ANISOU 1136  CB  GLU A 190     8825  14397  12885   4226  -2327  -1700       C  
ATOM   1137  CG  GLU A 190      29.221  18.417  40.867  1.00 98.51           C  
ANISOU 1137  CG  GLU A 190     9018  15067  13345   4534  -2609  -1655       C  
ATOM   1138  CD  GLU A 190      29.146  19.925  40.722  1.00103.11           C  
ANISOU 1138  CD  GLU A 190     9976  15224  13977   5090  -2818  -1526       C  
ATOM   1139  OE1 GLU A 190      29.948  20.634  41.368  1.00104.50           O  
ANISOU 1139  OE1 GLU A 190    10597  14917  14191   5211  -2714  -1504       O  
ATOM   1140  OE2 GLU A 190      28.287  20.403  39.955  1.00106.68           O  
ANISOU 1140  OE2 GLU A 190    10296  15804  14433   5393  -3091  -1448       O  
ATOM   1141  N   THR A 191      32.209  16.531  39.916  1.00101.33           N  
ANISOU 1141  N   THR A 191    10030  15130  13342   3488  -2596  -1346       N  
ATOM   1142  CA  THR A 191      33.332  16.031  39.138  1.00 99.04           C  
ANISOU 1142  CA  THR A 191    10135  14646  12849   3080  -2633  -1134       C  
ATOM   1143  C   THR A 191      34.260  17.119  38.619  1.00100.64           C  
ANISOU 1143  C   THR A 191    10986  14302  12949   3246  -2792   -827       C  
ATOM   1144  O   THR A 191      35.292  16.807  38.028  1.00 97.06           O  
ANISOU 1144  O   THR A 191    10897  13657  12322   2884  -2753   -639       O  
ATOM   1145  CB  THR A 191      32.827  15.213  37.928  1.00101.72           C  
ANISOU 1145  CB  THR A 191    10204  15416  13028   2895  -2880  -1126       C  
ATOM   1146  OG1 THR A 191      31.603  15.789  37.450  1.00107.45           O  
ANISOU 1146  OG1 THR A 191    10700  16333  13791   3241  -3095  -1121       O  
ATOM   1147  CG2 THR A 191      32.583  13.755  38.314  1.00 99.61           C  
ANISOU 1147  CG2 THR A 191     9532  15511  12806   2389  -2617  -1363       C  
ATOM   1148  N   ARG A 192      33.900  18.383  38.838  1.00104.77           N  
ANISOU 1148  N   ARG A 192    11658  14565  13585   3782  -2951   -785       N  
ATOM   1149  CA  ARG A 192      34.675  19.521  38.329  1.00108.50           C  
ANISOU 1149  CA  ARG A 192    12780  14465  13981   3948  -3116   -474       C  
ATOM   1150  C   ARG A 192      36.162  19.403  38.658  1.00105.79           C  
ANISOU 1150  C   ARG A 192    12892  13714  13590   3463  -2838   -367       C  
ATOM   1151  O   ARG A 192      37.017  19.940  37.957  1.00111.53           O  
ANISOU 1151  O   ARG A 192    14121  14069  14185   3353  -2921    -76       O  
ATOM   1152  CB  ARG A 192      34.128  20.833  38.889  1.00112.39           C  
ANISOU 1152  CB  ARG A 192    13396  14643  14666   4520  -3201   -519       C  
ATOM   1153  CG  ARG A 192      33.925  21.895  37.827  1.00114.56           C  
ANISOU 1153  CG  ARG A 192    14057  14633  14836   4803  -3497   -199       C  
ATOM   1154  CD  ARG A 192      33.371  23.182  38.416  1.00117.27           C  
ANISOU 1154  CD  ARG A 192    14544  14634  15378   5265  -3497   -261       C  
ATOM   1155  NE  ARG A 192      32.562  23.912  37.445  1.00122.33           N  
ANISOU 1155  NE  ARG A 192    15239  15285  15955   5618  -3792    -57       N  
ATOM   1156  CZ  ARG A 192      31.255  23.729  37.283  1.00125.98           C  
ANISOU 1156  CZ  ARG A 192    15167  16233  16467   5873  -3901   -205       C  
ATOM   1157  NH1 ARG A 192      30.616  22.838  38.029  1.00122.27           N  
ANISOU 1157  NH1 ARG A 192    14080  16267  16108   5765  -3702   -549       N  
ATOM   1158  NH2 ARG A 192      30.582  24.436  36.380  1.00134.47           N  
ANISOU 1158  NH2 ARG A 192    16325  17288  17480   6219  -4202     -1       N  
ATOM   1159  N   ARG A 193      36.448  18.686  39.736  1.00103.62           N  
ANISOU 1159  N   ARG A 193    12418  13538  13413   3173  -2506   -600       N  
ATOM   1160  CA  ARG A 193      37.802  18.343  40.143  1.00 89.70           C  
ANISOU 1160  CA  ARG A 193    10956  11512  11613   2707  -2248   -554       C  
ATOM   1161  C   ARG A 193      38.583  17.577  39.054  1.00 76.56           C  
ANISOU 1161  C   ARG A 193     9423   9934   9732   2281  -2254   -358       C  
ATOM   1162  O   ARG A 193      39.533  18.084  38.446  1.00 71.50           O  
ANISOU 1162  O   ARG A 193     9212   8969   8986   2140  -2289   -115       O  
ATOM   1163  CB  ARG A 193      37.710  17.520  41.429  1.00 83.97           C  
ANISOU 1163  CB  ARG A 193     9916  10999  10988   2527  -1937   -840       C  
ATOM   1164  CG  ARG A 193      36.406  16.693  41.529  1.00 82.01           C  
ANISOU 1164  CG  ARG A 193     9076  11307  10778   2605  -1918  -1046       C  
ATOM   1165  CD  ARG A 193      36.669  15.247  41.127  1.00 82.94           C  
ANISOU 1165  CD  ARG A 193     9019  11711  10783   2113  -1800  -1052       C  
ATOM   1166  NE  ARG A 193      35.525  14.354  41.250  1.00 86.84           N  
ANISOU 1166  NE  ARG A 193     8965  12705  11327   2061  -1748  -1255       N  
ATOM   1167  CZ  ARG A 193      35.623  13.027  41.205  1.00 87.32           C  
ANISOU 1167  CZ  ARG A 193     8858  12982  11337   1622  -1587  -1324       C  
ATOM   1168  NH1 ARG A 193      36.815  12.444  41.051  1.00 75.66           N  
ANISOU 1168  NH1 ARG A 193     7708  11280   9758   1266  -1469  -1214       N  
ATOM   1169  NH2 ARG A 193      34.528  12.283  41.320  1.00 96.14           N  
ANISOU 1169  NH2 ARG A 193     9472  14534  12522   1538  -1538  -1514       N  
ATOM   1170  N   TRP A 194      38.154  16.348  38.823  1.00 72.82           N  
ANISOU 1170  N   TRP A 194     8572   9904   9193   2067  -2201   -486       N  
ATOM   1171  CA  TRP A 194      38.763  15.451  37.865  1.00 67.42           C  
ANISOU 1171  CA  TRP A 194     7954   9358   8303   1686  -2182   -388       C  
ATOM   1172  C   TRP A 194      38.765  16.066  36.461  1.00 66.06           C  
ANISOU 1172  C   TRP A 194     8055   9140   7906   1819  -2472   -117       C  
ATOM   1173  O   TRP A 194      39.766  16.001  35.740  1.00 62.88           O  
ANISOU 1173  O   TRP A 194     7976   8597   7317   1554  -2418     71       O  
ATOM   1174  CB  TRP A 194      38.018  14.115  37.901  1.00 65.74           C  
ANISOU 1174  CB  TRP A 194     7276   9609   8093   1496  -2118   -618       C  
ATOM   1175  CG  TRP A 194      38.393  13.166  36.836  1.00 62.50           C  
ANISOU 1175  CG  TRP A 194     6903   9376   7467   1169  -2144   -581       C  
ATOM   1176  CD1 TRP A 194      37.720  12.942  35.670  1.00 60.22           C  
ANISOU 1176  CD1 TRP A 194     6495   9391   6993   1216  -2413   -565       C  
ATOM   1177  CD2 TRP A 194      39.532  12.299  36.823  1.00 53.28           C  
ANISOU 1177  CD2 TRP A 194     5906   8108   6231    769  -1904   -585       C  
ATOM   1178  NE1 TRP A 194      38.374  11.989  34.935  1.00 63.30           N  
ANISOU 1178  NE1 TRP A 194     6998   9862   7190    852  -2335   -576       N  
ATOM   1179  CE2 TRP A 194      39.490  11.579  35.617  1.00 59.84           C  
ANISOU 1179  CE2 TRP A 194     6731   9172   6833    591  -2015   -588       C  
ATOM   1180  CE3 TRP A 194      40.581  12.066  37.711  1.00 52.91           C  
ANISOU 1180  CE3 TRP A 194     6006   7814   6283    574  -1627   -602       C  
ATOM   1181  CZ2 TRP A 194      40.457  10.630  35.275  1.00 55.95           C  
ANISOU 1181  CZ2 TRP A 194     6379   8651   6228    245  -1826   -622       C  
ATOM   1182  CZ3 TRP A 194      41.544  11.135  37.372  1.00 54.95           C  
ANISOU 1182  CZ3 TRP A 194     6376   8059   6442    248  -1467   -612       C  
ATOM   1183  CH2 TRP A 194      41.473  10.423  36.164  1.00 56.12           C  
ANISOU 1183  CH2 TRP A 194     6519   8422   6381     95  -1551   -629       C  
ATOM   1184  N   ALA A 195      37.656  16.700  36.095  1.00 65.73           N  
ANISOU 1184  N   ALA A 195     7884   9223   7868   2250  -2774    -89       N  
ATOM   1185  CA  ALA A 195      37.536  17.308  34.778  1.00 69.39           C  
ANISOU 1185  CA  ALA A 195     8626   9661   8079   2437  -3095    194       C  
ATOM   1186  C   ALA A 195      38.545  18.437  34.576  1.00 78.65           C  
ANISOU 1186  C   ALA A 195    10414  10271   9197   2447  -3072    515       C  
ATOM   1187  O   ALA A 195      39.062  18.625  33.473  1.00 81.61           O  
ANISOU 1187  O   ALA A 195    11143  10576   9288   2326  -3163    795       O  
ATOM   1188  CB  ALA A 195      36.127  17.816  34.560  1.00 72.97           C  
ANISOU 1188  CB  ALA A 195     8794  10353   8579   2971  -3453    151       C  
ATOM   1189  N   LYS A 196      38.823  19.186  35.639  1.00 84.32           N  
ANISOU 1189  N   LYS A 196    11270  10594  10173   2563  -2939    464       N  
ATOM   1190  CA  LYS A 196      39.807  20.265  35.582  1.00 90.50           C  
ANISOU 1190  CA  LYS A 196    12629  10799  10959   2503  -2894    727       C  
ATOM   1191  C   LYS A 196      41.190  19.706  35.247  1.00 87.63           C  
ANISOU 1191  C   LYS A 196    12458  10388  10450   1929  -2628    830       C  
ATOM   1192  O   LYS A 196      41.884  20.213  34.356  1.00 92.15           O  
ANISOU 1192  O   LYS A 196    13452  10737  10822   1777  -2649   1145       O  
ATOM   1193  CB  LYS A 196      39.841  21.026  36.910  1.00 97.07           C  
ANISOU 1193  CB  LYS A 196    13525  11252  12105   2689  -2788    557       C  
ATOM   1194  CG  LYS A 196      40.948  22.064  37.033  1.00 99.99           C  
ANISOU 1194  CG  LYS A 196    14464  10996  12531   2524  -2706    758       C  
ATOM   1195  CD  LYS A 196      41.222  22.396  38.502  1.00 98.85           C  
ANISOU 1195  CD  LYS A 196    14302  10590  12668   2529  -2526    476       C  
ATOM   1196  CE  LYS A 196      40.023  23.095  39.151  1.00102.02           C  
ANISOU 1196  CE  LYS A 196    14593  10914  13256   3137  -2688    289       C  
ATOM   1197  NZ  LYS A 196      40.160  23.215  40.639  1.00 99.05           N  
ANISOU 1197  NZ  LYS A 196    14128  10412  13092   3150  -2487    -56       N  
ATOM   1198  N   TYR A 197      41.572  18.647  35.957  1.00 81.90           N  
ANISOU 1198  N   TYR A 197    11416   9886   9815   1626  -2371    569       N  
ATOM   1199  CA  TYR A 197      42.857  17.989  35.747  1.00 75.41           C  
ANISOU 1199  CA  TYR A 197    10685   9076   8892   1136  -2112    603       C  
ATOM   1200  C   TYR A 197      42.996  17.377  34.350  1.00 71.06           C  
ANISOU 1200  C   TYR A 197    10184   8814   8002    961  -2159    753       C  
ATOM   1201  O   TYR A 197      44.107  17.227  33.831  1.00 69.98           O  
ANISOU 1201  O   TYR A 197    10251   8620   7719    621  -1977    882       O  
ATOM   1202  CB  TYR A 197      43.063  16.905  36.800  1.00 73.88           C  
ANISOU 1202  CB  TYR A 197    10136   9080   8857    940  -1878    292       C  
ATOM   1203  CG  TYR A 197      43.324  17.442  38.178  1.00 71.98           C  
ANISOU 1203  CG  TYR A 197     9922   8555   8874   1000  -1771    151       C  
ATOM   1204  CD1 TYR A 197      43.830  18.724  38.357  1.00 77.67           C  
ANISOU 1204  CD1 TYR A 197    11019   8810   9683   1056  -1813    291       C  
ATOM   1205  CD2 TYR A 197      43.075  16.666  39.302  1.00 66.47           C  
ANISOU 1205  CD2 TYR A 197     8908   8038   8309    980  -1626   -125       C  
ATOM   1206  CE1 TYR A 197      44.069  19.221  39.617  1.00 77.49           C  
ANISOU 1206  CE1 TYR A 197    11040   8530   9873   1102  -1734    118       C  
ATOM   1207  CE2 TYR A 197      43.314  17.144  40.562  1.00 64.82           C  
ANISOU 1207  CE2 TYR A 197     8748   7606   8277   1041  -1535   -268       C  
ATOM   1208  CZ  TYR A 197      43.808  18.427  40.722  1.00 70.08           C  
ANISOU 1208  CZ  TYR A 197     9773   7828   9025   1109  -1601   -169       C  
ATOM   1209  OH  TYR A 197      44.046  18.910  41.988  1.00 61.84           O  
ANISOU 1209  OH  TYR A 197     8795   6565   8137   1162  -1529   -357       O  
ATOM   1210  N   VAL A 198      41.868  17.018  33.750  1.00 69.92           N  
ANISOU 1210  N   VAL A 198     9829   9011   7725   1191  -2400    708       N  
ATOM   1211  CA  VAL A 198      41.886  16.380  32.447  1.00 64.33           C  
ANISOU 1211  CA  VAL A 198     9159   8623   6661   1043  -2477    792       C  
ATOM   1212  C   VAL A 198      42.144  17.406  31.359  1.00 76.97           C  
ANISOU 1212  C   VAL A 198    11250  10020   7976   1132  -2635   1190       C  
ATOM   1213  O   VAL A 198      43.068  17.239  30.559  1.00 80.91           O  
ANISOU 1213  O   VAL A 198    12004  10530   8208    824  -2478   1351       O  
ATOM   1214  CB  VAL A 198      40.577  15.635  32.160  1.00 62.35           C  
ANISOU 1214  CB  VAL A 198     8500   8836   6355   1224  -2717    581       C  
ATOM   1215  CG1 VAL A 198      40.504  15.238  30.679  1.00 59.51           C  
ANISOU 1215  CG1 VAL A 198     8268   8781   5564   1139  -2888    692       C  
ATOM   1216  CG2 VAL A 198      40.467  14.403  33.056  1.00 52.80           C  
ANISOU 1216  CG2 VAL A 198     6864   7835   5363   1005  -2498    221       C  
ATOM   1217  N   GLN A 199      41.342  18.471  31.336  1.00 78.44           N  
ANISOU 1217  N   GLN A 199    11583  10012   8210   1564  -2930   1355       N  
ATOM   1218  CA  GLN A 199      41.540  19.547  30.366  1.00 81.34           C  
ANISOU 1218  CA  GLN A 199    12495  10101   8310   1686  -3100   1786       C  
ATOM   1219  C   GLN A 199      42.948  20.130  30.506  1.00 87.24           C  
ANISOU 1219  C   GLN A 199    13659  10394   9094   1309  -2781   1996       C  
ATOM   1220  O   GLN A 199      43.549  20.563  29.516  1.00 96.25           O  
ANISOU 1220  O   GLN A 199    15235  11417   9917   1138  -2748   2343       O  
ATOM   1221  CB  GLN A 199      40.484  20.641  30.539  1.00 80.31           C  
ANISOU 1221  CB  GLN A 199    12464   9741   8309   2271  -3461   1904       C  
ATOM   1222  CG  GLN A 199      40.601  21.789  29.529  1.00 88.06           C  
ANISOU 1222  CG  GLN A 199    14080  10377   9004   2451  -3678   2398       C  
ATOM   1223  CD  GLN A 199      41.352  23.017  30.063  1.00 91.10           C  
ANISOU 1223  CD  GLN A 199    14967  10036   9609   2404  -3534   2623       C  
ATOM   1224  OE1 GLN A 199      41.712  23.085  31.245  1.00 96.21           O  
ANISOU 1224  OE1 GLN A 199    15467  10452  10634   2293  -3314   2377       O  
ATOM   1225  NE2 GLN A 199      41.578  23.998  29.189  1.00 87.07           N  
ANISOU 1225  NE2 GLN A 199    14989   9201   8893   2429  -3591   3045       N  
ATOM   1226  N   GLN A 200      43.464  20.123  31.737  1.00 82.28           N  
ANISOU 1226  N   GLN A 200    12882   9546   8836   1162  -2546   1778       N  
ATOM   1227  CA  GLN A 200      44.826  20.555  32.038  1.00 77.99           C  
ANISOU 1227  CA  GLN A 200    12608   8635   8388    757  -2243   1886       C  
ATOM   1228  C   GLN A 200      45.866  19.493  31.696  1.00 75.26           C  
ANISOU 1228  C   GLN A 200    12099   8606   7891    279  -1925   1793       C  
ATOM   1229  O   GLN A 200      47.065  19.714  31.872  1.00 70.32           O  
ANISOU 1229  O   GLN A 200    11606   7780   7332    -92  -1656   1855       O  
ATOM   1230  CB  GLN A 200      44.955  20.909  33.520  1.00 79.46           C  
ANISOU 1230  CB  GLN A 200    12671   8517   9001    803  -2155   1642       C  
ATOM   1231  CG  GLN A 200      44.688  22.367  33.880  1.00 87.31           C  
ANISOU 1231  CG  GLN A 200    14066   8932  10177   1085  -2322   1804       C  
ATOM   1232  CD  GLN A 200      45.080  22.675  35.318  1.00 88.78           C  
ANISOU 1232  CD  GLN A 200    14175   8824  10735   1025  -2184   1531       C  
ATOM   1233  OE1 GLN A 200      44.842  21.873  36.221  1.00 83.60           O  
ANISOU 1233  OE1 GLN A 200    13087   8453  10223   1056  -2101   1186       O  
ATOM   1234  NE2 GLN A 200      45.705  23.829  35.530  1.00 95.13           N  
ANISOU 1234  NE2 GLN A 200    15426   9049  11672    909  -2158   1684       N  
ATOM   1235  N   LYS A 201      45.398  18.329  31.250  1.00 76.35           N  
ANISOU 1235  N   LYS A 201    11924   9237   7851    297  -1961   1609       N  
ATOM   1236  CA  LYS A 201      46.265  17.199  30.920  1.00 72.57           C  
ANISOU 1236  CA  LYS A 201    11271   9069   7233    -77  -1679   1464       C  
ATOM   1237  C   LYS A 201      47.207  16.784  32.050  1.00 68.58           C  
ANISOU 1237  C   LYS A 201    10541   8467   7049   -326  -1391   1232       C  
ATOM   1238  O   LYS A 201      48.233  16.152  31.808  1.00 69.55           O  
ANISOU 1238  O   LYS A 201    10597   8735   7095   -641  -1123   1173       O  
ATOM   1239  CB  LYS A 201      47.078  17.521  29.673  1.00 77.25           C  
ANISOU 1239  CB  LYS A 201    12238   9672   7443   -332  -1546   1779       C  
ATOM   1240  CG  LYS A 201      46.215  17.806  28.472  1.00 86.88           C  
ANISOU 1240  CG  LYS A 201    13708  11047   8256    -93  -1843   2017       C  
ATOM   1241  CD  LYS A 201      46.557  19.139  27.820  1.00 94.63           C  
ANISOU 1241  CD  LYS A 201    15260  11654   9042   -114  -1875   2496       C  
ATOM   1242  CE  LYS A 201      45.590  19.450  26.688  1.00101.19           C  
ANISOU 1242  CE  LYS A 201    16359  12640   9448    208  -2242   2754       C  
ATOM   1243  NZ  LYS A 201      46.005  20.657  25.911  1.00106.01           N  
ANISOU 1243  NZ  LYS A 201    17609  12887   9785    149  -2244   3279       N  
ATOM   1244  N   ARG A 202      46.863  17.122  33.286  1.00 66.18           N  
ANISOU 1244  N   ARG A 202    10110   7946   7087   -159  -1452   1085       N  
ATOM   1245  CA  ARG A 202      47.718  16.766  34.411  1.00 62.84           C  
ANISOU 1245  CA  ARG A 202     9495   7446   6935   -361  -1230    871       C  
ATOM   1246  C   ARG A 202      47.384  15.353  34.882  1.00 55.95           C  
ANISOU 1246  C   ARG A 202     8225   6917   6118   -343  -1171    557       C  
ATOM   1247  O   ARG A 202      48.136  14.725  35.625  1.00 52.35           O  
ANISOU 1247  O   ARG A 202     7593   6490   5807   -510   -985    382       O  
ATOM   1248  CB  ARG A 202      47.570  17.796  35.538  1.00 66.43           C  
ANISOU 1248  CB  ARG A 202    10052   7504   7685   -210  -1312    843       C  
ATOM   1249  CG  ARG A 202      48.407  19.052  35.291  1.00 73.73           C  
ANISOU 1249  CG  ARG A 202    11381   8005   8630   -402  -1266   1106       C  
ATOM   1250  CD  ARG A 202      47.887  20.253  36.050  1.00 80.36           C  
ANISOU 1250  CD  ARG A 202    12444   8395   9693   -142  -1441   1119       C  
ATOM   1251  NE  ARG A 202      47.744  19.973  37.472  1.00 84.66           N  
ANISOU 1251  NE  ARG A 202    12725   8946  10498    -40  -1418    783       N  
ATOM   1252  CZ  ARG A 202      47.492  20.899  38.392  1.00 89.91           C  
ANISOU 1252  CZ  ARG A 202    13542   9240  11380    144  -1512    688       C  
ATOM   1253  NH1 ARG A 202      47.355  22.174  38.040  1.00 93.11           N  
ANISOU 1253  NH1 ARG A 202    14377   9185  11815    255  -1646    908       N  
ATOM   1254  NH2 ARG A 202      47.388  20.550  39.669  1.00 89.94           N  
ANISOU 1254  NH2 ARG A 202    13306   9314  11552    221  -1468    374       N  
ATOM   1255  N   VAL A 203      46.252  14.852  34.403  1.00 55.85           N  
ANISOU 1255  N   VAL A 203     8082   7161   5977   -148  -1345    498       N  
ATOM   1256  CA  VAL A 203      45.779  13.522  34.741  1.00 49.52           C  
ANISOU 1256  CA  VAL A 203     6940   6654   5220   -162  -1303    218       C  
ATOM   1257  C   VAL A 203      45.442  12.768  33.453  1.00 51.29           C  
ANISOU 1257  C   VAL A 203     7149   7202   5136   -221  -1372    208       C  
ATOM   1258  O   VAL A 203      45.084  13.388  32.446  1.00 58.90           O  
ANISOU 1258  O   VAL A 203     8316   8208   5856   -120  -1551    412       O  
ATOM   1259  CB  VAL A 203      44.561  13.632  35.682  1.00 54.74           C  
ANISOU 1259  CB  VAL A 203     7380   7329   6091    114  -1448     72       C  
ATOM   1260  CG1 VAL A 203      43.319  13.047  35.073  1.00 42.54           C  
ANISOU 1260  CG1 VAL A 203     5617   6118   4427    243  -1639    -24       C  
ATOM   1261  CG2 VAL A 203      44.877  13.045  37.071  1.00 51.34           C  
ANISOU 1261  CG2 VAL A 203     6758   6847   5901     34  -1259   -142       C  
ATOM   1262  N   ASN A 204      45.587  11.444  33.463  1.00 53.31           N  
ANISOU 1262  N   ASN A 204     7208   7667   5380   -381  -1240    -26       N  
ATOM   1263  CA  ASN A 204      45.269  10.609  32.287  1.00 49.79           C  
ANISOU 1263  CA  ASN A 204     6751   7526   4640   -460  -1302   -112       C  
ATOM   1264  C   ASN A 204      43.999   9.773  32.468  1.00 49.84           C  
ANISOU 1264  C   ASN A 204     6464   7758   4715   -394  -1463   -354       C  
ATOM   1265  O   ASN A 204      44.011   8.749  33.154  1.00 44.61           O  
ANISOU 1265  O   ASN A 204     5614   7107   4228   -516  -1320   -581       O  
ATOM   1266  CB  ASN A 204      46.440   9.677  31.964  1.00 52.30           C  
ANISOU 1266  CB  ASN A 204     7104   7899   4868   -709  -1022   -228       C  
ATOM   1267  CG  ASN A 204      46.344   9.048  30.576  1.00 55.62           C  
ANISOU 1267  CG  ASN A 204     7621   8603   4910   -796  -1059   -296       C  
ATOM   1268  OD1 ASN A 204      45.274   8.998  29.954  1.00 54.86           O  
ANISOU 1268  OD1 ASN A 204     7498   8707   4638   -700  -1322   -327       O  
ATOM   1269  ND2 ASN A 204      47.474   8.530  30.099  1.00 54.80           N  
ANISOU 1269  ND2 ASN A 204     7606   8546   4669   -968   -797   -353       N  
ATOM   1270  N   PRO A 205      42.914  10.184  31.796  1.00 50.45           N  
ANISOU 1270  N   PRO A 205     6506   8025   4638   -215  -1767   -300       N  
ATOM   1271  CA  PRO A 205      41.587   9.564  31.902  1.00 55.27           C  
ANISOU 1271  CA  PRO A 205     6777   8902   5322   -157  -1961   -526       C  
ATOM   1272  C   PRO A 205      41.606   8.046  31.693  1.00 60.91           C  
ANISOU 1272  C   PRO A 205     7357   9784   6002   -444  -1844   -825       C  
ATOM   1273  O   PRO A 205      40.714   7.370  32.203  1.00 69.84           O  
ANISOU 1273  O   PRO A 205     8180  11044   7312   -501  -1885  -1043       O  
ATOM   1274  CB  PRO A 205      40.787  10.243  30.781  1.00 51.30           C  
ANISOU 1274  CB  PRO A 205     6341   8620   4532     60  -2327   -386       C  
ATOM   1275  CG  PRO A 205      41.561  11.477  30.404  1.00 52.29           C  
ANISOU 1275  CG  PRO A 205     6874   8485   4509    180  -2319    -25       C  
ATOM   1276  CD  PRO A 205      42.996  11.146  30.679  1.00 51.68           C  
ANISOU 1276  CD  PRO A 205     6968   8195   4474    -99  -1941    -16       C  
ATOM   1277  N   PHE A 206      42.592   7.532  30.950  1.00 56.05           N  
ANISOU 1277  N   PHE A 206     6974   9160   5163   -625  -1689   -845       N  
ATOM   1278  CA  PHE A 206      42.768   6.085  30.760  1.00 54.61           C  
ANISOU 1278  CA  PHE A 206     6739   9052   4960   -874  -1551  -1146       C  
ATOM   1279  C   PHE A 206      42.875   5.306  32.095  1.00 56.60           C  
ANISOU 1279  C   PHE A 206     6823   9097   5585   -978  -1330  -1295       C  
ATOM   1280  O   PHE A 206      42.369   4.188  32.222  1.00 59.03           O  
ANISOU 1280  O   PHE A 206     6995   9457   5978  -1153  -1311  -1548       O  
ATOM   1281  CB  PHE A 206      44.015   5.824  29.894  1.00 49.11           C  
ANISOU 1281  CB  PHE A 206     6332   8338   3990   -985  -1356  -1129       C  
ATOM   1282  CG  PHE A 206      44.243   4.367  29.551  1.00 46.35           C  
ANISOU 1282  CG  PHE A 206     5988   8036   3586  -1189  -1225  -1462       C  
ATOM   1283  CD1 PHE A 206      43.403   3.701  28.660  1.00 59.50           C  
ANISOU 1283  CD1 PHE A 206     7619   9958   5029  -1289  -1434  -1699       C  
ATOM   1284  CD2 PHE A 206      45.323   3.674  30.087  1.00 51.73           C  
ANISOU 1284  CD2 PHE A 206     6726   8498   4432  -1264   -913  -1555       C  
ATOM   1285  CE1 PHE A 206      43.615   2.359  28.330  1.00 50.51           C  
ANISOU 1285  CE1 PHE A 206     6541   8752   3898  -1452  -1296  -1999       C  
ATOM   1286  CE2 PHE A 206      45.545   2.329  29.755  1.00 45.09           C  
ANISOU 1286  CE2 PHE A 206     5937   7642   3553  -1407   -796  -1871       C  
ATOM   1287  CZ  PHE A 206      44.683   1.679  28.885  1.00 48.26           C  
ANISOU 1287  CZ  PHE A 206     6340   8231   3766  -1515   -982  -2102       C  
ATOM   1288  N   PHE A 207      43.520   5.908  33.092  1.00 46.30           N  
ANISOU 1288  N   PHE A 207     5554   7550   4486   -884  -1175  -1134       N  
ATOM   1289  CA  PHE A 207      43.769   5.218  34.353  1.00 48.71           C  
ANISOU 1289  CA  PHE A 207     5768   7662   5078   -959   -968  -1233       C  
ATOM   1290  C   PHE A 207      42.726   5.582  35.419  1.00 49.26           C  
ANISOU 1290  C   PHE A 207     5600   7742   5375   -861  -1035  -1228       C  
ATOM   1291  O   PHE A 207      43.001   5.503  36.613  1.00 49.02           O  
ANISOU 1291  O   PHE A 207     5544   7537   5544   -849   -874  -1213       O  
ATOM   1292  CB  PHE A 207      45.197   5.512  34.846  1.00 41.01           C  
ANISOU 1292  CB  PHE A 207     4957   6457   4168   -931   -757  -1109       C  
ATOM   1293  CG  PHE A 207      46.269   5.024  33.905  1.00 42.88           C  
ANISOU 1293  CG  PHE A 207     5364   6719   4211  -1026   -625  -1156       C  
ATOM   1294  CD1 PHE A 207      46.588   3.672  33.830  1.00 41.00           C  
ANISOU 1294  CD1 PHE A 207     5143   6443   3991  -1141   -489  -1383       C  
ATOM   1295  CD2 PHE A 207      46.945   5.913  33.066  1.00 48.44           C  
ANISOU 1295  CD2 PHE A 207     6225   7477   4702  -1000   -620   -976       C  
ATOM   1296  CE1 PHE A 207      47.578   3.227  32.941  1.00 42.37           C  
ANISOU 1296  CE1 PHE A 207     5458   6663   3979  -1184   -346  -1466       C  
ATOM   1297  CE2 PHE A 207      47.939   5.469  32.186  1.00 37.92           C  
ANISOU 1297  CE2 PHE A 207     5019   6221   3167  -1090   -451  -1035       C  
ATOM   1298  CZ  PHE A 207      48.255   4.132  32.134  1.00 37.91           C  
ANISOU 1298  CZ  PHE A 207     5001   6212   3192  -1160   -314  -1297       C  
ATOM   1299  N   ALA A 208      41.532   5.965  34.966  1.00 45.80           N  
ANISOU 1299  N   ALA A 208     4976   7544   4883   -776  -1274  -1252       N  
ATOM   1300  CA  ALA A 208      40.401   6.252  35.848  1.00 46.85           C  
ANISOU 1300  CA  ALA A 208     4810   7774   5219   -671  -1330  -1295       C  
ATOM   1301  C   ALA A 208      39.920   5.009  36.590  1.00 51.47           C  
ANISOU 1301  C   ALA A 208     5202   8377   5976   -924  -1159  -1501       C  
ATOM   1302  O   ALA A 208      39.714   3.964  35.991  1.00 54.77           O  
ANISOU 1302  O   ALA A 208     5595   8880   6334  -1169  -1170  -1677       O  
ATOM   1303  CB  ALA A 208      39.255   6.852  35.057  1.00 43.86           C  
ANISOU 1303  CB  ALA A 208     4231   7698   4736   -502  -1653  -1299       C  
ATOM   1304  N   LEU A 209      39.724   5.133  37.902  1.00 51.78           N  
ANISOU 1304  N   LEU A 209     5135   8325   6214   -878   -995  -1481       N  
ATOM   1305  CA  LEU A 209      39.285   4.004  38.711  1.00 47.06           C  
ANISOU 1305  CA  LEU A 209     4404   7715   5762  -1137   -792  -1622       C  
ATOM   1306  C   LEU A 209      37.778   3.924  38.732  1.00 42.75           C  
ANISOU 1306  C   LEU A 209     3434   7504   5305  -1201   -884  -1769       C  
ATOM   1307  O   LEU A 209      37.104   4.945  38.657  1.00 51.68           O  
ANISOU 1307  O   LEU A 209     4351   8838   6446   -932  -1055  -1735       O  
ATOM   1308  CB  LEU A 209      39.839   4.131  40.120  1.00 48.25           C  
ANISOU 1308  CB  LEU A 209     4672   7638   6025  -1070   -557  -1521       C  
ATOM   1309  CG  LEU A 209      41.361   4.227  40.054  1.00 45.34           C  
ANISOU 1309  CG  LEU A 209     4655   6990   5583  -1006   -501  -1399       C  
ATOM   1310  CD1 LEU A 209      41.928   4.821  41.337  1.00 32.49           C  
ANISOU 1310  CD1 LEU A 209     3127   5192   4025   -848   -378  -1287       C  
ATOM   1311  CD2 LEU A 209      41.931   2.841  39.790  1.00 38.70           C  
ANISOU 1311  CD2 LEU A 209     3979   6000   4727  -1248   -380  -1489       C  
ATOM   1312  N   THR A 210      37.241   2.710  38.803  1.00 53.62           N  
ANISOU 1312  N   THR A 210     4679   8936   6757  -1559   -778  -1941       N  
ATOM   1313  CA  THR A 210      35.793   2.531  38.909  1.00 53.63           C  
ANISOU 1313  CA  THR A 210     4250   9255   6875  -1668   -810  -2075       C  
ATOM   1314  C   THR A 210      35.255   3.100  40.221  1.00 59.23           C  
ANISOU 1314  C   THR A 210     4687  10086   7732  -1547   -635  -2052       C  
ATOM   1315  O   THR A 210      36.010   3.341  41.175  1.00 57.15           O  
ANISOU 1315  O   THR A 210     4682   9559   7475  -1429   -431  -1906       O  
ATOM   1316  CB  THR A 210      35.385   1.036  38.813  1.00 65.50           C  
ANISOU 1316  CB  THR A 210     5799  10645   8443  -2077   -656  -2185       C  
ATOM   1317  OG1 THR A 210      35.818   0.328  39.983  1.00 68.03           O  
ANISOU 1317  OG1 THR A 210     6281  10703   8863  -2286   -330  -2144       O  
ATOM   1318  CG2 THR A 210      35.991   0.398  37.593  1.00 62.42           C  
ANISOU 1318  CG2 THR A 210     5710  10103   7906  -2170   -788  -2239       C  
ATOM   1319  N   GLN A 211      33.946   3.312  40.261  1.00 58.97           N  
ANISOU 1319  N   GLN A 211     4251  10369   7787  -1495   -681  -2132       N  
ATOM   1320  CA  GLN A 211      33.271   3.803  41.452  1.00 55.03           C  
ANISOU 1320  CA  GLN A 211     3452  10043   7414  -1369   -482  -2148       C  
ATOM   1321  C   GLN A 211      33.324   2.784  42.569  1.00 61.88           C  
ANISOU 1321  C   GLN A 211     4398  10764   8348  -1738    -85  -2145       C  
ATOM   1322  O   GLN A 211      33.488   3.131  43.740  1.00 69.12           O  
ANISOU 1322  O   GLN A 211     5309  11665   9288  -1648    156  -2097       O  
ATOM   1323  CB  GLN A 211      31.819   4.135  41.147  1.00 61.23           C  
ANISOU 1323  CB  GLN A 211     3793  11197   8274  -1242   -611  -2244       C  
ATOM   1324  CG  GLN A 211      31.636   5.221  40.115  1.00 67.70           C  
ANISOU 1324  CG  GLN A 211     4543  12162   9018   -824  -1013  -2213       C  
ATOM   1325  CD  GLN A 211      31.722   6.606  40.708  1.00 71.63           C  
ANISOU 1325  CD  GLN A 211     4979  12689   9549   -323  -1057  -2153       C  
ATOM   1326  OE1 GLN A 211      32.790   7.047  41.148  1.00 60.22           O  
ANISOU 1326  OE1 GLN A 211     3819  10998   8062   -197  -1001  -2063       O  
ATOM   1327  NE2 GLN A 211      30.584   7.305  40.730  1.00 83.10           N  
ANISOU 1327  NE2 GLN A 211     6074  14415  11084    -17  -1162  -2212       N  
ATOM   1328  N   GLN A 212      33.162   1.522  42.201  1.00 63.64           N  
ANISOU 1328  N   GLN A 212     4739  10859   8585  -2135    -18  -2184       N  
ATOM   1329  CA  GLN A 212      33.255   0.438  43.161  1.00 67.35           C  
ANISOU 1329  CA  GLN A 212     5377  11113   9100  -2504    337  -2141       C  
ATOM   1330  C   GLN A 212      34.639   0.427  43.821  1.00 68.10           C  
ANISOU 1330  C   GLN A 212     5877  10871   9129  -2474    480  -2012       C  
ATOM   1331  O   GLN A 212      34.739   0.257  45.036  1.00 72.94           O  
ANISOU 1331  O   GLN A 212     6594  11387   9731  -2532    779  -1907       O  
ATOM   1332  CB  GLN A 212      32.964  -0.898  42.482  1.00 66.63           C  
ANISOU 1332  CB  GLN A 212     5409  10868   9040  -2893    325  -2211       C  
ATOM   1333  CG  GLN A 212      33.147  -2.115  43.363  1.00 69.68           C  
ANISOU 1333  CG  GLN A 212     6070  10938   9468  -3273    660  -2133       C  
ATOM   1334  CD  GLN A 212      32.926  -3.407  42.603  1.00 78.59           C  
ANISOU 1334  CD  GLN A 212     7354  11864  10642  -3620    613  -2223       C  
ATOM   1335  OE1 GLN A 212      31.795  -3.876  42.470  1.00 82.70           O  
ANISOU 1335  OE1 GLN A 212     7597  12568  11258  -3864    633  -2322       O  
ATOM   1336  NE2 GLN A 212      34.009  -3.988  42.092  1.00 83.43           N  
ANISOU 1336  NE2 GLN A 212     8403  12100  11197  -3635    550  -2207       N  
ATOM   1337  N   TRP A 213      35.703   0.625  43.045  1.00 61.32           N  
ANISOU 1337  N   TRP A 213     5335   9787   8177  -2298    268  -1961       N  
ATOM   1338  CA  TRP A 213      37.023   0.654  43.660  1.00 53.63           C  
ANISOU 1338  CA  TRP A 213     4831   8431   7116  -2129    371  -1772       C  
ATOM   1339  C   TRP A 213      37.199   1.875  44.552  1.00 50.83           C  
ANISOU 1339  C   TRP A 213     4459   8137   6718  -1751    406  -1661       C  
ATOM   1340  O   TRP A 213      37.705   1.761  45.653  1.00 49.63           O  
ANISOU 1340  O   TRP A 213     4535   7806   6514  -1718    605  -1543       O  
ATOM   1341  CB  TRP A 213      38.157   0.633  42.636  1.00 47.96           C  
ANISOU 1341  CB  TRP A 213     4422   7493   6310  -2014    170  -1748       C  
ATOM   1342  CG  TRP A 213      39.456   0.347  43.358  1.00 42.70           C  
ANISOU 1342  CG  TRP A 213     4175   6455   5593  -1919    306  -1588       C  
ATOM   1343  CD1 TRP A 213      39.990  -0.882  43.606  1.00 39.70           C  
ANISOU 1343  CD1 TRP A 213     4093   5762   5228  -2124    453  -1563       C  
ATOM   1344  CD2 TRP A 213      40.326   1.296  43.997  1.00 37.46           C  
ANISOU 1344  CD2 TRP A 213     3663   5703   4866  -1590    293  -1442       C  
ATOM   1345  NE1 TRP A 213      41.151  -0.758  44.317  1.00 43.07           N  
ANISOU 1345  NE1 TRP A 213     4818   5950   5596  -1906    507  -1405       N  
ATOM   1346  CE2 TRP A 213      41.381   0.568  44.576  1.00 42.50           C  
ANISOU 1346  CE2 TRP A 213     4648   6025   5474  -1605    410  -1340       C  
ATOM   1347  CE3 TRP A 213      40.324   2.687  44.122  1.00 37.52           C  
ANISOU 1347  CE3 TRP A 213     3562   5846   4847  -1284    175  -1400       C  
ATOM   1348  CZ2 TRP A 213      42.419   1.182  45.291  1.00 41.35           C  
ANISOU 1348  CZ2 TRP A 213     4689   5755   5266  -1347    400  -1215       C  
ATOM   1349  CZ3 TRP A 213      41.373   3.303  44.814  1.00 39.55           C  
ANISOU 1349  CZ3 TRP A 213     4048   5927   5052  -1063    184  -1282       C  
ATOM   1350  CH2 TRP A 213      42.403   2.549  45.393  1.00 36.45           C  
ANISOU 1350  CH2 TRP A 213     3947   5280   4624  -1107    288  -1199       C  
ATOM   1351  N   LEU A 214      36.793   3.043  44.068  1.00 52.30           N  
ANISOU 1351  N   LEU A 214     4408   8555   6909  -1452    192  -1705       N  
ATOM   1352  CA  LEU A 214      36.968   4.273  44.826  1.00 49.30           C  
ANISOU 1352  CA  LEU A 214     4051   8179   6500  -1075    198  -1636       C  
ATOM   1353  C   LEU A 214      36.157   4.221  46.132  1.00 52.94           C  
ANISOU 1353  C   LEU A 214     4307   8820   6989  -1116    491  -1681       C  
ATOM   1354  O   LEU A 214      36.582   4.767  47.149  1.00 53.02           O  
ANISOU 1354  O   LEU A 214     4494   8726   6924   -917    611  -1618       O  
ATOM   1355  CB  LEU A 214      36.575   5.503  43.989  1.00 43.89           C  
ANISOU 1355  CB  LEU A 214     3176   7668   5830   -735   -100  -1671       C  
ATOM   1356  CG  LEU A 214      37.645   6.030  43.022  1.00 40.38           C  
ANISOU 1356  CG  LEU A 214     3051   6997   5296   -586   -340  -1554       C  
ATOM   1357  CD1 LEU A 214      37.042   6.979  41.980  1.00 42.12           C  
ANISOU 1357  CD1 LEU A 214     3091   7410   5504   -325   -652  -1567       C  
ATOM   1358  CD2 LEU A 214      38.825   6.674  43.743  1.00 37.38           C  
ANISOU 1358  CD2 LEU A 214     3025   6307   4870   -410   -279  -1424       C  
ATOM   1359  N   THR A 215      35.014   3.540  46.101  1.00 47.98           N  
ANISOU 1359  N   THR A 215     3308   8473   6450  -1401    617  -1803       N  
ATOM   1360  CA  THR A 215      34.195   3.355  47.294  1.00 55.35           C  
ANISOU 1360  CA  THR A 215     4017   9620   7392  -1516    959  -1845       C  
ATOM   1361  C   THR A 215      34.919   2.486  48.323  1.00 60.45           C  
ANISOU 1361  C   THR A 215     5092   9961   7918  -1745   1249  -1681       C  
ATOM   1362  O   THR A 215      34.780   2.693  49.535  1.00 60.98           O  
ANISOU 1362  O   THR A 215     5199  10093   7880  -1679   1511  -1640       O  
ATOM   1363  CB  THR A 215      32.829   2.726  46.960  1.00 56.26           C  
ANISOU 1363  CB  THR A 215     3600  10125   7652  -1857   1043  -2018       C  
ATOM   1364  OG1 THR A 215      32.055   3.650  46.191  1.00 59.79           O  
ANISOU 1364  OG1 THR A 215     3658  10880   8180  -1533    753  -2147       O  
ATOM   1365  CG2 THR A 215      32.067   2.373  48.233  1.00 59.25           C  
ANISOU 1365  CG2 THR A 215     3850  10659   8004  -2030   1452  -2005       C  
ATOM   1366  N   GLU A 216      35.696   1.521  47.837  1.00 56.84           N  
ANISOU 1366  N   GLU A 216     4972   9173   7453  -1982   1193  -1592       N  
ATOM   1367  CA  GLU A 216      36.515   0.697  48.716  1.00 56.29           C  
ANISOU 1367  CA  GLU A 216     5364   8759   7264  -2123   1398  -1410       C  
ATOM   1368  C   GLU A 216      37.567   1.557  49.379  1.00 58.29           C  
ANISOU 1368  C   GLU A 216     5919   8857   7371  -1727   1324  -1301       C  
ATOM   1369  O   GLU A 216      37.749   1.498  50.596  1.00 67.20           O  
ANISOU 1369  O   GLU A 216     7244   9942   8347  -1696   1534  -1197       O  
ATOM   1370  CB  GLU A 216      37.179  -0.440  47.947  1.00 59.03           C  
ANISOU 1370  CB  GLU A 216     6008   8762   7658  -2371   1311  -1370       C  
ATOM   1371  CG  GLU A 216      36.229  -1.569  47.613  1.00 65.37           C  
ANISOU 1371  CG  GLU A 216     6639   9612   8585  -2871   1455  -1465       C  
ATOM   1372  CD  GLU A 216      35.649  -2.196  48.864  1.00 70.59           C  
ANISOU 1372  CD  GLU A 216     7341  10284   9195  -3165   1849  -1352       C  
ATOM   1373  OE1 GLU A 216      36.441  -2.686  49.700  1.00 73.28           O  
ANISOU 1373  OE1 GLU A 216     8152  10291   9398  -3145   1988  -1139       O  
ATOM   1374  OE2 GLU A 216      34.410  -2.186  49.024  1.00 74.22           O  
ANISOU 1374  OE2 GLU A 216     7366  11099   9734  -3392   2013  -1463       O  
HETATM 1375  N   MSE A 217      38.246   2.365  48.572  1.00 47.95           N  
ANISOU 1375  N   MSE A 217     4650   7477   6092  -1448   1025  -1328       N  
HETATM 1376  CA  MSE A 217      39.253   3.286  49.072  1.00 44.97           C  
ANISOU 1376  CA  MSE A 217     4517   6958   5613  -1110    918  -1261       C  
HETATM 1377  C   MSE A 217      38.644   4.296  50.057  1.00 49.87           C  
ANISOU 1377  C   MSE A 217     4986   7796   6165   -878   1030  -1332       C  
HETATM 1378  O   MSE A 217      39.203   4.532  51.130  1.00 49.43           O  
ANISOU 1378  O   MSE A 217     5178   7650   5954   -754   1116  -1275       O  
HETATM 1379  CB  MSE A 217      39.930   4.009  47.905  1.00 39.30           C  
ANISOU 1379  CB  MSE A 217     3824   6151   4957   -921    608  -1280       C  
HETATM 1380  CG  MSE A 217      41.128   4.858  48.294  1.00 40.39           C  
ANISOU 1380  CG  MSE A 217     4225   6098   5021   -661    488  -1213       C  
HETATM 1381 SE   MSE A 217      42.593   3.878  49.177  0.87 59.87          SE  
ANISOU 1381 SE   MSE A 217     7124   8261   7362   -727    565  -1060      SE  
HETATM 1382  CE  MSE A 217      42.858   5.003  50.750  1.00 55.20           C  
ANISOU 1382  CE  MSE A 217     6657   7710   6605   -456    596  -1077       C  
ATOM   1383  N   ARG A 218      37.492   4.867  49.705  1.00 49.04           N  
ANISOU 1383  N   ARG A 218     4472   7996   6166   -800   1019  -1478       N  
ATOM   1384  CA  ARG A 218      36.863   5.899  50.533  1.00 49.07           C  
ANISOU 1384  CA  ARG A 218     4302   8215   6127   -513   1119  -1594       C  
ATOM   1385  C   ARG A 218      36.406   5.334  51.872  1.00 57.89           C  
ANISOU 1385  C   ARG A 218     5431   9474   7089   -676   1504  -1580       C  
ATOM   1386  O   ARG A 218      36.500   6.006  52.907  1.00 62.28           O  
ANISOU 1386  O   ARG A 218     6102  10072   7492   -446   1617  -1627       O  
ATOM   1387  CB  ARG A 218      35.675   6.548  49.805  1.00 49.42           C  
ANISOU 1387  CB  ARG A 218     3858   8581   6337   -356   1011  -1760       C  
ATOM   1388  CG  ARG A 218      34.844   7.501  50.684  1.00 55.71           C  
ANISOU 1388  CG  ARG A 218     4411   9643   7115    -37   1163  -1924       C  
ATOM   1389  CD  ARG A 218      33.874   8.352  49.870  1.00 69.89           C  
ANISOU 1389  CD  ARG A 218     5767  11698   9089    261    956  -2079       C  
ATOM   1390  NE  ARG A 218      33.151   7.558  48.871  1.00 80.27           N  
ANISOU 1390  NE  ARG A 218     6715  13247  10537    -24    875  -2104       N  
ATOM   1391  CZ  ARG A 218      33.137   7.821  47.563  1.00 84.10           C  
ANISOU 1391  CZ  ARG A 218     7120  13719  11115     70    514  -2093       C  
ATOM   1392  NH1 ARG A 218      33.788   8.873  47.073  1.00 83.32           N  
ANISOU 1392  NH1 ARG A 218     7289  13366  11004    432    227  -2023       N  
ATOM   1393  NH2 ARG A 218      32.461   7.034  46.737  1.00 86.68           N  
ANISOU 1393  NH2 ARG A 218     7115  14287  11531   -221    441  -2153       N  
ATOM   1394  N   ASN A 219      35.902   4.103  51.847  1.00 58.59           N  
ANISOU 1394  N   ASN A 219     5429   9631   7202  -1090   1712  -1522       N  
ATOM   1395  CA  ASN A 219      35.607   3.377  53.074  1.00 60.04           C  
ANISOU 1395  CA  ASN A 219     5726   9883   7203  -1326   2103  -1435       C  
ATOM   1396  C   ASN A 219      36.850   3.306  53.946  1.00 58.26           C  
ANISOU 1396  C   ASN A 219     6054   9346   6734  -1208   2090  -1264       C  
ATOM   1397  O   ASN A 219      36.843   3.752  55.083  1.00 59.24           O  
ANISOU 1397  O   ASN A 219     6298   9576   6635  -1049   2261  -1276       O  
ATOM   1398  CB  ASN A 219      35.101   1.966  52.771  1.00 66.79           C  
ANISOU 1398  CB  ASN A 219     6514  10719   8144  -1850   2287  -1356       C  
ATOM   1399  CG  ASN A 219      33.659   1.945  52.302  1.00 72.87           C  
ANISOU 1399  CG  ASN A 219     6664  11916   9107  -2042   2398  -1549       C  
ATOM   1400  OD1 ASN A 219      32.997   2.979  52.239  1.00 73.02           O  
ANISOU 1400  OD1 ASN A 219     6286  12268   9192  -1734   2344  -1734       O  
ATOM   1401  ND2 ASN A 219      33.168   0.755  51.961  1.00 76.57           N  
ANISOU 1401  ND2 ASN A 219     7042  12367   9683  -2550   2537  -1521       N  
ATOM   1402  N   LEU A 220      37.927   2.766  53.383  1.00 53.85           N  
ANISOU 1402  N   LEU A 220     5815   8434   6213  -1261   1871  -1130       N  
ATOM   1403  CA  LEU A 220      39.185   2.628  54.099  1.00 47.14           C  
ANISOU 1403  CA  LEU A 220     5444   7306   5160  -1134   1798   -974       C  
ATOM   1404  C   LEU A 220      39.636   3.934  54.756  1.00 50.91           C  
ANISOU 1404  C   LEU A 220     5996   7846   5502   -749   1680  -1077       C  
ATOM   1405  O   LEU A 220      40.055   3.931  55.908  1.00 65.04           O  
ANISOU 1405  O   LEU A 220     8072   9616   7024   -669   1774  -1009       O  
ATOM   1406  CB  LEU A 220      40.266   2.133  53.158  1.00 48.21           C  
ANISOU 1406  CB  LEU A 220     5783   7116   5419  -1151   1528   -890       C  
ATOM   1407  CG  LEU A 220      41.563   1.818  53.887  1.00 53.06           C  
ANISOU 1407  CG  LEU A 220     6842   7472   5846  -1024   1442   -728       C  
ATOM   1408  CD1 LEU A 220      41.383   0.558  54.716  1.00 54.13           C  
ANISOU 1408  CD1 LEU A 220     7259   7492   5816  -1267   1704   -525       C  
ATOM   1409  CD2 LEU A 220      42.697   1.675  52.905  1.00 50.01           C  
ANISOU 1409  CD2 LEU A 220     6557   6841   5604   -941   1156   -712       C  
ATOM   1410  N   LEU A 221      39.541   5.045  54.028  1.00 48.59           N  
ANISOU 1410  N   LEU A 221     5476   7609   5377   -517   1464  -1241       N  
ATOM   1411  CA  LEU A 221      39.906   6.358  54.560  1.00 53.54           C  
ANISOU 1411  CA  LEU A 221     6185   8239   5919   -170   1340  -1373       C  
ATOM   1412  C   LEU A 221      39.027   6.737  55.758  1.00 59.50           C  
ANISOU 1412  C   LEU A 221     6857   9274   6476    -68   1634  -1497       C  
ATOM   1413  O   LEU A 221      39.515   7.224  56.775  1.00 62.04           O  
ANISOU 1413  O   LEU A 221     7437   9571   6562    104   1645  -1546       O  
ATOM   1414  CB  LEU A 221      39.801   7.433  53.475  1.00 54.50           C  
ANISOU 1414  CB  LEU A 221     6098   8331   6276     38   1079  -1497       C  
ATOM   1415  CG  LEU A 221      40.864   7.369  52.378  1.00 54.88           C  
ANISOU 1415  CG  LEU A 221     6282   8113   6458     -6    789  -1395       C  
ATOM   1416  CD1 LEU A 221      40.608   8.394  51.317  1.00 53.92           C  
ANISOU 1416  CD1 LEU A 221     5985   7980   6523    174    569  -1476       C  
ATOM   1417  CD2 LEU A 221      42.221   7.595  52.978  1.00 58.77           C  
ANISOU 1417  CD2 LEU A 221     7121   8385   6823     73    658  -1346       C  
ATOM   1418  N   SER A 222      37.729   6.497  55.625  1.00 62.26           N  
ANISOU 1418  N   SER A 222     6824   9919   6911   -185   1875  -1571       N  
ATOM   1419  CA  SER A 222      36.768   6.787  56.682  1.00 65.33           C  
ANISOU 1419  CA  SER A 222     7051  10646   7125   -108   2218  -1709       C  
ATOM   1420  C   SER A 222      37.024   5.996  57.953  1.00 69.01           C  
ANISOU 1420  C   SER A 222     7860  11129   7230   -294   2507  -1553       C  
ATOM   1421  O   SER A 222      36.780   6.494  59.053  1.00 74.84           O  
ANISOU 1421  O   SER A 222     8678  12059   7700   -126   2713  -1667       O  
ATOM   1422  CB  SER A 222      35.343   6.492  56.203  1.00 71.79           C  
ANISOU 1422  CB  SER A 222     7319  11821   8137   -269   2432  -1804       C  
ATOM   1423  OG  SER A 222      34.941   7.357  55.160  1.00 78.21           O  
ANISOU 1423  OG  SER A 222     7795  12690   9232    -14   2164  -1966       O  
ATOM   1424  N   GLN A 223      37.489   4.759  57.803  1.00 68.69           N  
ANISOU 1424  N   GLN A 223     8050  10884   7165   -623   2526  -1294       N  
ATOM   1425  CA  GLN A 223      37.586   3.853  58.945  1.00 66.32           C  
ANISOU 1425  CA  GLN A 223     8091  10587   6519   -834   2822  -1086       C  
ATOM   1426  C   GLN A 223      38.977   3.839  59.545  1.00 57.37           C  
ANISOU 1426  C   GLN A 223     7488   9174   5136   -664   2585   -950       C  
ATOM   1427  O   GLN A 223      39.167   3.269  60.612  1.00 58.19           O  
ANISOU 1427  O   GLN A 223     7943   9285   4882   -743   2772   -776       O  
ATOM   1428  CB  GLN A 223      37.212   2.409  58.559  1.00 72.53           C  
ANISOU 1428  CB  GLN A 223     8878  11272   7408  -1306   3012   -863       C  
ATOM   1429  CG  GLN A 223      36.101   2.236  57.525  1.00 76.03           C  
ANISOU 1429  CG  GLN A 223     8777  11908   8205  -1540   3087   -996       C  
ATOM   1430  CD  GLN A 223      34.766   2.825  57.959  1.00 87.69           C  
ANISOU 1430  CD  GLN A 223     9767  13883   9667  -1514   3413  -1213       C  
ATOM   1431  OE1 GLN A 223      34.553   3.134  59.142  1.00 92.13           O  
ANISOU 1431  OE1 GLN A 223    10435  14655   9915  -1410   3695  -1236       O  
ATOM   1432  NE2 GLN A 223      33.849   2.973  56.999  1.00 86.13           N  
ANISOU 1432  NE2 GLN A 223     9016  13912   9796  -1591   3373  -1391       N  
ATOM   1433  N   SER A 224      39.942   4.454  58.866  1.00 51.48           N  
ANISOU 1433  N   SER A 224     6791   8203   4564   -442   2174  -1020       N  
ATOM   1434  CA  SER A 224      41.346   4.326  59.255  1.00 49.83           C  
ANISOU 1434  CA  SER A 224     7004   7741   4188   -315   1902   -897       C  
ATOM   1435  C   SER A 224      42.055   5.653  59.544  1.00 52.75           C  
ANISOU 1435  C   SER A 224     7441   8103   4500     19   1625  -1114       C  
ATOM   1436  O   SER A 224      42.469   6.378  58.627  1.00 53.21           O  
ANISOU 1436  O   SER A 224     7349   8030   4839    131   1351  -1232       O  
ATOM   1437  CB  SER A 224      42.116   3.578  58.168  1.00 52.53           C  
ANISOU 1437  CB  SER A 224     7388   7779   4792   -431   1665   -748       C  
ATOM   1438  OG  SER A 224      43.508   3.672  58.385  1.00 56.10           O  
ANISOU 1438  OG  SER A 224     8124   8037   5153   -250   1355   -691       O  
ATOM   1439  N   LEU A 225      42.222   5.950  60.825  1.00 53.42           N  
ANISOU 1439  N   LEU A 225     7786   8312   4198    153   1696  -1162       N  
ATOM   1440  CA  LEU A 225      42.889   7.175  61.250  1.00 57.29           C  
ANISOU 1440  CA  LEU A 225     8388   8784   4597    433   1438  -1403       C  
ATOM   1441  C   LEU A 225      44.342   7.188  60.773  1.00 51.57           C  
ANISOU 1441  C   LEU A 225     7803   7789   4004    473   1015  -1338       C  
ATOM   1442  O   LEU A 225      44.885   8.228  60.398  1.00 48.78           O  
ANISOU 1442  O   LEU A 225     7388   7326   3819    607    750  -1532       O  
ATOM   1443  CB  LEU A 225      42.832   7.303  62.767  1.00 55.24           C  
ANISOU 1443  CB  LEU A 225     8428   8730   3829    540   1593  -1462       C  
ATOM   1444  CG  LEU A 225      42.725   8.683  63.399  1.00 72.59           C  
ANISOU 1444  CG  LEU A 225    10653  11042   5887    814   1543  -1830       C  
ATOM   1445  CD1 LEU A 225      43.113   8.614  64.881  1.00 61.01           C  
ANISOU 1445  CD1 LEU A 225     9597   9737   3847    903   1579  -1850       C  
ATOM   1446  CD2 LEU A 225      43.551   9.728  62.665  1.00 65.40           C  
ANISOU 1446  CD2 LEU A 225     9684   9871   5296    951   1128  -2020       C  
ATOM   1447  N   SER A 226      44.964   6.019  60.783  1.00 53.43           N  
ANISOU 1447  N   SER A 226     8222   7909   4172    354    966  -1066       N  
ATOM   1448  CA  SER A 226      46.362   5.903  60.385  1.00 59.98           C  
ANISOU 1448  CA  SER A 226     9140   8535   5115    413    591  -1006       C  
ATOM   1449  C   SER A 226      46.623   6.414  58.964  1.00 57.63           C  
ANISOU 1449  C   SER A 226     8548   8087   5261    380    418  -1097       C  
ATOM   1450  O   SER A 226      47.523   7.230  58.752  1.00 68.05           O  
ANISOU 1450  O   SER A 226     9843   9329   6685    471    134  -1232       O  
ATOM   1451  CB  SER A 226      46.818   4.453  60.512  1.00 59.38           C  
ANISOU 1451  CB  SER A 226     9288   8337   4936    328    604   -692       C  
ATOM   1452  OG  SER A 226      46.610   3.999  61.832  1.00 63.69           O  
ANISOU 1452  OG  SER A 226    10163   9008   5027    357    758   -564       O  
ATOM   1453  N   VAL A 227      45.844   5.948  57.997  1.00 44.85           N  
ANISOU 1453  N   VAL A 227     6715   6440   3885    226    587  -1025       N  
ATOM   1454  CA  VAL A 227      46.059   6.383  56.613  1.00 47.21           C  
ANISOU 1454  CA  VAL A 227     6773   6619   4546    195    429  -1086       C  
ATOM   1455  C   VAL A 227      45.892   7.894  56.503  1.00 47.39           C  
ANISOU 1455  C   VAL A 227     6684   6662   4660    339    322  -1321       C  
ATOM   1456  O   VAL A 227      46.718   8.570  55.881  1.00 39.44           O  
ANISOU 1456  O   VAL A 227     5647   5516   3825    368     82  -1380       O  
ATOM   1457  CB  VAL A 227      45.090   5.686  55.600  1.00 47.08           C  
ANISOU 1457  CB  VAL A 227     6538   6614   4737      7    615  -1009       C  
ATOM   1458  CG1 VAL A 227      45.349   6.196  54.198  1.00 48.20           C  
ANISOU 1458  CG1 VAL A 227     6478   6660   5175      0    433  -1067       C  
ATOM   1459  CG2 VAL A 227      45.280   4.190  55.633  1.00 51.41           C  
ANISOU 1459  CG2 VAL A 227     7246   7055   5233   -156    714   -792       C  
ATOM   1460  N   ARG A 228      44.833   8.425  57.113  1.00 47.26           N  
ANISOU 1460  N   ARG A 228     6617   6808   4532    429    515  -1457       N  
ATOM   1461  CA  ARG A 228      44.601   9.865  57.056  1.00 47.01           C  
ANISOU 1461  CA  ARG A 228     6523   6745   4594    615    419  -1696       C  
ATOM   1462  C   ARG A 228      45.790  10.578  57.701  1.00 50.34           C  
ANISOU 1462  C   ARG A 228     7187   7041   4900    701    162  -1816       C  
ATOM   1463  O   ARG A 228      46.313  11.545  57.144  1.00 46.79           O  
ANISOU 1463  O   ARG A 228     6727   6404   4648    737    -54  -1921       O  
ATOM   1464  CB  ARG A 228      43.275  10.244  57.736  1.00 48.80           C  
ANISOU 1464  CB  ARG A 228     6647   7199   4695    749    695  -1855       C  
ATOM   1465  CG  ARG A 228      42.071   9.476  57.190  1.00 49.16           C  
ANISOU 1465  CG  ARG A 228     6394   7433   4854    617    956  -1757       C  
ATOM   1466  CD  ARG A 228      40.748  10.115  57.574  1.00 47.09           C  
ANISOU 1466  CD  ARG A 228     5902   7420   4571    795   1191  -1966       C  
ATOM   1467  NE  ARG A 228      40.712  10.444  58.990  1.00 63.08           N  
ANISOU 1467  NE  ARG A 228     8139   9578   6250    932   1348  -2113       N  
ATOM   1468  CZ  ARG A 228      40.093   9.721  59.920  1.00 67.18           C  
ANISOU 1468  CZ  ARG A 228     8673  10369   6482    828   1697  -2065       C  
ATOM   1469  NH1 ARG A 228      39.439   8.618  59.590  1.00 65.20           N  
ANISOU 1469  NH1 ARG A 228     8227  10257   6290    553   1929  -1873       N  
ATOM   1470  NH2 ARG A 228      40.120  10.113  61.186  1.00 73.76           N  
ANISOU 1470  NH2 ARG A 228     9736  11335   6952    976   1824  -2216       N  
ATOM   1471  N   LYS A 229      46.235  10.071  58.853  1.00 52.58           N  
ANISOU 1471  N   LYS A 229     7697   7427   4855    711    175  -1788       N  
ATOM   1472  CA  LYS A 229      47.342  10.681  59.596  1.00 50.51           C  
ANISOU 1472  CA  LYS A 229     7648   7107   4437    784    -96  -1933       C  
ATOM   1473  C   LYS A 229      48.568  10.756  58.732  1.00 46.31           C  
ANISOU 1473  C   LYS A 229     7041   6392   4164    679   -389  -1873       C  
ATOM   1474  O   LYS A 229      49.262  11.758  58.700  1.00 46.33           O  
ANISOU 1474  O   LYS A 229     7073   6268   4261    683   -617  -2052       O  
ATOM   1475  CB  LYS A 229      47.683   9.887  60.847  1.00 45.79           C  
ANISOU 1475  CB  LYS A 229     7305   6676   3417    812    -74  -1845       C  
ATOM   1476  CG  LYS A 229      47.019  10.349  62.109  1.00 54.63           C  
ANISOU 1476  CG  LYS A 229     8610   7987   4158    953     94  -2036       C  
ATOM   1477  CD  LYS A 229      47.566   9.568  63.276  1.00 52.14           C  
ANISOU 1477  CD  LYS A 229     8600   7825   3387    977     49  -1909       C  
ATOM   1478  CE  LYS A 229      47.218  10.227  64.590  1.00 62.15           C  
ANISOU 1478  CE  LYS A 229    10108   9292   4215   1131    131  -2162       C  
ATOM   1479  NZ  LYS A 229      48.046   9.662  65.712  1.00 68.50           N  
ANISOU 1479  NZ  LYS A 229    11216  10216   4596   1153    -44  -2040       N  
ATOM   1480  N   PHE A 230      48.842   9.670  58.029  1.00 49.29           N  
ANISOU 1480  N   PHE A 230     7321   6752   4656    568   -364  -1632       N  
ATOM   1481  CA  PHE A 230      50.021   9.630  57.206  1.00 42.25           C  
ANISOU 1481  CA  PHE A 230     6325   5739   3989    479   -595  -1578       C  
ATOM   1482  C   PHE A 230      49.848  10.554  55.990  1.00 46.90           C  
ANISOU 1482  C   PHE A 230     6743   6174   4903    405   -621  -1642       C  
ATOM   1483  O   PHE A 230      50.790  11.236  55.590  1.00 51.67           O  
ANISOU 1483  O   PHE A 230     7306   6666   5659    330   -823  -1713       O  
ATOM   1484  CB  PHE A 230      50.326   8.197  56.784  1.00 36.05           C  
ANISOU 1484  CB  PHE A 230     5508   4962   3229    423   -542  -1334       C  
ATOM   1485  CG  PHE A 230      51.430   8.113  55.793  1.00 47.07           C  
ANISOU 1485  CG  PHE A 230     6741   6271   4871    350   -717  -1298       C  
ATOM   1486  CD1 PHE A 230      52.709   8.507  56.141  1.00 46.31           C  
ANISOU 1486  CD1 PHE A 230     6625   6201   4769    372   -987  -1393       C  
ATOM   1487  CD2 PHE A 230      51.185   7.685  54.495  1.00 36.91           C  
ANISOU 1487  CD2 PHE A 230     5298   4912   3816    248   -609  -1196       C  
ATOM   1488  CE1 PHE A 230      53.733   8.451  55.210  1.00 49.39           C  
ANISOU 1488  CE1 PHE A 230     6811   6560   5395    289  -1107  -1375       C  
ATOM   1489  CE2 PHE A 230      52.197   7.620  53.573  1.00 37.84           C  
ANISOU 1489  CE2 PHE A 230     5264   4985   4129    183   -727  -1178       C  
ATOM   1490  CZ  PHE A 230      53.474   8.011  53.926  1.00 43.12           C  
ANISOU 1490  CZ  PHE A 230     5882   5695   4806    201   -957  -1264       C  
HETATM 1491  N   MSE A 231      48.640  10.601  55.430  1.00 38.14           N  
ANISOU 1491  N   MSE A 231     5535   5071   3885    422   -424  -1613       N  
HETATM 1492  CA  MSE A 231      48.349  11.559  54.374  1.00 40.20           C  
ANISOU 1492  CA  MSE A 231     5689   5186   4398    410   -470  -1658       C  
HETATM 1493  C   MSE A 231      48.570  12.984  54.863  1.00 45.36           C  
ANISOU 1493  C   MSE A 231     6481   5689   5064    496   -613  -1879       C  
HETATM 1494  O   MSE A 231      49.072  13.833  54.123  1.00 48.27           O  
ANISOU 1494  O   MSE A 231     6855   5852   5633    420   -755  -1898       O  
HETATM 1495  CB  MSE A 231      46.918  11.383  53.845  1.00 35.85           C  
ANISOU 1495  CB  MSE A 231     4988   4723   3911    466   -270  -1617       C  
HETATM 1496  CG  MSE A 231      46.735  10.094  53.068  1.00 38.86           C  
ANISOU 1496  CG  MSE A 231     5233   5187   4344    320   -164  -1427       C  
HETATM 1497 SE   MSE A 231      44.966   9.806  52.287  0.86 61.20          SE  
ANISOU 1497 SE   MSE A 231     7795   8182   7278    324     37  -1406      SE  
HETATM 1498  CE  MSE A 231      45.286  10.531  50.502  1.00 57.12           C  
ANISOU 1498  CE  MSE A 231     7191   7503   7007    296   -175  -1343       C  
ATOM   1499  N   VAL A 232      48.213  13.246  56.117  1.00 47.80           N  
ANISOU 1499  N   VAL A 232     6934   6085   5142    637   -564  -2052       N  
ATOM   1500  CA  VAL A 232      48.400  14.581  56.672  1.00 52.60           C  
ANISOU 1500  CA  VAL A 232     7718   6524   5745    728   -702  -2317       C  
ATOM   1501  C   VAL A 232      49.904  14.897  56.699  1.00 51.41           C  
ANISOU 1501  C   VAL A 232     7633   6249   5652    542   -977  -2362       C  
ATOM   1502  O   VAL A 232      50.309  15.993  56.291  1.00 52.96           O  
ANISOU 1502  O   VAL A 232     7896   6184   6043    466  -1123  -2471       O  
ATOM   1503  CB  VAL A 232      47.705  14.707  58.069  1.00 55.96           C  
ANISOU 1503  CB  VAL A 232     8293   7117   5850    928   -567  -2525       C  
ATOM   1504  CG1 VAL A 232      48.190  15.951  58.907  1.00 47.13           C  
ANISOU 1504  CG1 VAL A 232     7428   5832   4648   1002   -756  -2860       C  
ATOM   1505  CG2 VAL A 232      46.188  14.727  57.869  1.00 44.46           C  
ANISOU 1505  CG2 VAL A 232     6696   5770   4427   1108   -294  -2534       C  
ATOM   1506  N   GLU A 233      50.727  13.931  57.117  1.00 48.32           N  
ANISOU 1506  N   GLU A 233     7210   6038   5113    465  -1049  -2267       N  
ATOM   1507  CA  GLU A 233      52.185  14.061  57.012  1.00 51.56           C  
ANISOU 1507  CA  GLU A 233     7568   6409   5612    286  -1310  -2294       C  
ATOM   1508  C   GLU A 233      52.639  14.436  55.593  1.00 48.65           C  
ANISOU 1508  C   GLU A 233     7037   5858   5588     90  -1338  -2181       C  
ATOM   1509  O   GLU A 233      53.443  15.350  55.415  1.00 49.48           O  
ANISOU 1509  O   GLU A 233     7154   5800   5845    -82  -1507  -2300       O  
ATOM   1510  CB  GLU A 233      52.892  12.768  57.445  1.00 53.40           C  
ANISOU 1510  CB  GLU A 233     7739   6879   5671    301  -1369  -2151       C  
ATOM   1511  CG  GLU A 233      52.667  12.380  58.905  1.00 57.43           C  
ANISOU 1511  CG  GLU A 233     8462   7580   5779    471  -1379  -2225       C  
ATOM   1512  CD  GLU A 233      52.971  13.507  59.884  1.00 65.52           C  
ANISOU 1512  CD  GLU A 233     9663   8578   6652    490  -1573  -2549       C  
ATOM   1513  OE1 GLU A 233      53.950  14.257  59.671  1.00 67.97           O  
ANISOU 1513  OE1 GLU A 233     9875   8779   7172    309  -1771  -2634       O  
ATOM   1514  OE2 GLU A 233      52.217  13.637  60.867  1.00 67.44           O  
ANISOU 1514  OE2 GLU A 233    10099   8910   6617    632  -1438  -2631       O  
ATOM   1515  N   ILE A 234      52.114  13.763  54.573  1.00 41.15           N  
ANISOU 1515  N   ILE A 234     5954   4934   4747     89  -1165  -1958       N  
ATOM   1516  CA  ILE A 234      52.525  14.114  53.228  1.00 45.02           C  
ANISOU 1516  CA  ILE A 234     6327   5283   5496    -91  -1176  -1843       C  
ATOM   1517  C   ILE A 234      52.099  15.530  52.821  1.00 46.92           C  
ANISOU 1517  C   ILE A 234     6711   5228   5887   -110  -1206  -1923       C  
ATOM   1518  O   ILE A 234      52.894  16.277  52.261  1.00 51.65           O  
ANISOU 1518  O   ILE A 234     7322   5647   6656   -324  -1305  -1922       O  
ATOM   1519  CB  ILE A 234      52.019  13.097  52.236  1.00 44.15           C  
ANISOU 1519  CB  ILE A 234     6074   5274   5426    -79  -1004  -1622       C  
ATOM   1520  CG1 ILE A 234      52.856  11.831  52.404  1.00 40.96           C  
ANISOU 1520  CG1 ILE A 234     5550   5059   4952   -102  -1020  -1540       C  
ATOM   1521  CG2 ILE A 234      52.142  13.644  50.833  1.00 40.37           C  
ANISOU 1521  CG2 ILE A 234     5539   4651   5150   -225   -990  -1509       C  
ATOM   1522  CD1 ILE A 234      52.380  10.714  51.641  1.00 46.01           C  
ANISOU 1522  CD1 ILE A 234     6102   5776   5605    -85   -858  -1373       C  
ATOM   1523  N   LEU A 235      50.875  15.920  53.148  1.00 48.53           N  
ANISOU 1523  N   LEU A 235     7032   5376   6032    115  -1117  -1996       N  
ATOM   1524  CA  LEU A 235      50.447  17.305  52.941  1.00 46.06           C  
ANISOU 1524  CA  LEU A 235     6908   4739   5853    180  -1174  -2102       C  
ATOM   1525  C   LEU A 235      51.378  18.312  53.605  1.00 45.03           C  
ANISOU 1525  C   LEU A 235     6966   4383   5761     35  -1365  -2328       C  
ATOM   1526  O   LEU A 235      51.657  19.368  53.047  1.00 56.74           O  
ANISOU 1526  O   LEU A 235     8596   5525   7437    -94  -1450  -2335       O  
ATOM   1527  CB  LEU A 235      49.037  17.527  53.471  1.00 45.29           C  
ANISOU 1527  CB  LEU A 235     6871   4674   5662    511  -1054  -2220       C  
ATOM   1528  CG  LEU A 235      47.867  16.796  52.836  1.00 44.24           C  
ANISOU 1528  CG  LEU A 235     6539   4743   5527    660   -877  -2055       C  
ATOM   1529  CD1 LEU A 235      46.593  17.167  53.582  1.00 44.04           C  
ANISOU 1529  CD1 LEU A 235     6534   4786   5413    984   -758  -2243       C  
ATOM   1530  CD2 LEU A 235      47.774  17.181  51.378  1.00 42.86           C  
ANISOU 1530  CD2 LEU A 235     6336   4395   5554    603   -929  -1854       C  
ATOM   1531  N   ILE A 236      51.858  17.992  54.798  1.00 49.50           N  
ANISOU 1531  N   ILE A 236     7550   5128   6132     41  -1445  -2513       N  
ATOM   1532  CA  ILE A 236      52.775  18.893  55.478  1.00 47.18           C  
ANISOU 1532  CA  ILE A 236     7379   4694   5854   -135  -1613  -2707       C  
ATOM   1533  C   ILE A 236      54.134  18.822  54.789  1.00 51.06           C  
ANISOU 1533  C   ILE A 236     7692   5187   6523   -496  -1726  -2600       C  
ATOM   1534  O   ILE A 236      54.734  19.863  54.483  1.00 51.87           O  
ANISOU 1534  O   ILE A 236     7873   5030   6807   -743  -1786  -2635       O  
ATOM   1535  CB  ILE A 236      52.894  18.559  56.991  1.00 57.41           C  
ANISOU 1535  CB  ILE A 236     8720   6254   6840    -21  -1643  -2871       C  
ATOM   1536  CG1 ILE A 236      51.575  18.865  57.697  1.00 62.82           C  
ANISOU 1536  CG1 ILE A 236     9580   6930   7359    298  -1486  -3006       C  
ATOM   1537  CG2 ILE A 236      54.050  19.317  57.655  1.00 52.37           C  
ANISOU 1537  CG2 ILE A 236     8128   5563   6209   -261  -1824  -3031       C  
ATOM   1538  CD1 ILE A 236      51.526  18.343  59.104  1.00 63.95           C  
ANISOU 1538  CD1 ILE A 236     9782   7374   7141    420  -1463  -3117       C  
ATOM   1539  N   GLU A 237      54.599  17.601  54.518  1.00 44.49           N  
ANISOU 1539  N   GLU A 237     6614   4645   5644   -526  -1731  -2473       N  
ATOM   1540  CA  GLU A 237      55.866  17.401  53.818  1.00 51.12           C  
ANISOU 1540  CA  GLU A 237     7208   5561   6653   -830  -1801  -2379       C  
ATOM   1541  C   GLU A 237      55.888  18.143  52.459  1.00 55.88           C  
ANISOU 1541  C   GLU A 237     7838   5880   7512  -1053  -1707  -2217       C  
ATOM   1542  O   GLU A 237      56.867  18.813  52.139  1.00 53.55           O  
ANISOU 1542  O   GLU A 237     7489   5473   7382  -1386  -1774  -2245       O  
ATOM   1543  CB  GLU A 237      56.138  15.900  53.623  1.00 52.29           C  
ANISOU 1543  CB  GLU A 237     7097   6062   6710   -733  -1731  -2202       C  
ATOM   1544  CG  GLU A 237      57.522  15.572  53.034  1.00 60.50           C  
ANISOU 1544  CG  GLU A 237     7821   7264   7904   -981  -1797  -2151       C  
ATOM   1545  CD  GLU A 237      58.674  16.138  53.875  1.00 69.84           C  
ANISOU 1545  CD  GLU A 237     8921   8525   9089  -1162  -2018  -2349       C  
ATOM   1546  OE1 GLU A 237      58.577  16.163  55.123  1.00 69.64           O  
ANISOU 1546  OE1 GLU A 237     9031   8582   8848  -1007  -2135  -2480       O  
ATOM   1547  OE2 GLU A 237      59.685  16.565  53.284  1.00 74.92           O  
ANISOU 1547  OE2 GLU A 237     9363   9177   9924  -1474  -2032  -2334       O  
ATOM   1548  N   VAL A 238      54.801  18.055  51.691  1.00 42.64           N  
ANISOU 1548  N   VAL A 238     6248   4110   5843   -879  -1538  -2027       N  
ATOM   1549  CA  VAL A 238      54.720  18.696  50.380  1.00 55.36           C  
ANISOU 1549  CA  VAL A 238     7933   5473   7628  -1039  -1455  -1825       C  
ATOM   1550  C   VAL A 238      54.762  20.236  50.462  1.00 63.41           C  
ANISOU 1550  C   VAL A 238     9269   6028   8796  -1175  -1559  -1937       C  
ATOM   1551  O   VAL A 238      55.389  20.905  49.634  1.00 68.64           O  
ANISOU 1551  O   VAL A 238     9990   6467   9622  -1493  -1547  -1814       O  
ATOM   1552  CB  VAL A 238      53.440  18.247  49.636  1.00 53.67           C  
ANISOU 1552  CB  VAL A 238     7741   5299   7353   -770  -1305  -1626       C  
ATOM   1553  CG1 VAL A 238      52.915  19.354  48.724  1.00 52.55           C  
ANISOU 1553  CG1 VAL A 238     7848   4787   7333   -778  -1301  -1489       C  
ATOM   1554  CG2 VAL A 238      53.696  16.947  48.860  1.00 37.73           C  
ANISOU 1554  CG2 VAL A 238     5448   3607   5280   -813  -1178  -1438       C  
ATOM   1555  N   LYS A 239      54.108  20.789  51.477  1.00 60.00           N  
ANISOU 1555  N   LYS A 239     9062   5437   8298   -944  -1644  -2177       N  
ATOM   1556  CA  LYS A 239      54.099  22.228  51.692  1.00 55.81           C  
ANISOU 1556  CA  LYS A 239     8836   4487   7884  -1011  -1690  -2286       C  
ATOM   1557  C   LYS A 239      55.502  22.749  51.982  1.00 58.59           C  
ANISOU 1557  C   LYS A 239     9105   4834   8323  -1437  -1743  -2384       C  
ATOM   1558  O   LYS A 239      55.824  23.901  51.696  1.00 62.29           O  
ANISOU 1558  O   LYS A 239     9770   4936   8960  -1659  -1737  -2387       O  
ATOM   1559  CB  LYS A 239      53.143  22.577  52.841  1.00 58.86           C  
ANISOU 1559  CB  LYS A 239     9394   4847   8125   -634  -1689  -2523       C  
ATOM   1560  CG  LYS A 239      53.301  23.984  53.405  1.00 73.09           C  
ANISOU 1560  CG  LYS A 239    11472   6290  10010   -701  -1729  -2712       C  
ATOM   1561  CD  LYS A 239      52.222  24.951  52.925  1.00 80.35           C  
ANISOU 1561  CD  LYS A 239    12696   6784  11051   -422  -1694  -2659       C  
ATOM   1562  CE  LYS A 239      51.067  25.023  53.913  1.00 79.55           C  
ANISOU 1562  CE  LYS A 239    12667   6769  10789     39  -1642  -2881       C  
ATOM   1563  NZ  LYS A 239      50.279  23.760  53.836  1.00 69.34           N  
ANISOU 1563  NZ  LYS A 239    11134   5872   9340    307  -1562  -2805       N  
ATOM   1564  N   LYS A 240      56.349  21.880  52.522  1.00 60.92           N  
ANISOU 1564  N   LYS A 240     9097   5540   8510  -1547  -1796  -2462       N  
ATOM   1565  CA  LYS A 240      57.627  22.319  53.066  1.00 66.06           C  
ANISOU 1565  CA  LYS A 240     9629   6272   9197  -1897  -1882  -2627       C  
ATOM   1566  C   LYS A 240      58.583  22.918  52.009  1.00 72.49           C  
ANISOU 1566  C   LYS A 240    10351   6924  10268  -2361  -1810  -2506       C  
ATOM   1567  O   LYS A 240      59.047  24.040  52.211  1.00 77.89           O  
ANISOU 1567  O   LYS A 240    11170   7340  11085  -2618  -1821  -2646       O  
ATOM   1568  CB  LYS A 240      58.289  21.166  53.834  1.00 64.12           C  
ANISOU 1568  CB  LYS A 240     9075   6529   8760  -1845  -1990  -2694       C  
ATOM   1569  CG  LYS A 240      59.378  21.577  54.793  1.00 65.85           C  
ANISOU 1569  CG  LYS A 240     9215   6884   8919  -2084  -2152  -2915       C  
ATOM   1570  CD  LYS A 240      59.906  20.351  55.514  1.00 72.69           C  
ANISOU 1570  CD  LYS A 240     9806   8228   9584  -1927  -2291  -2922       C  
ATOM   1571  CE  LYS A 240      61.073  20.696  56.439  1.00 84.21           C  
ANISOU 1571  CE  LYS A 240    11155   9867  10975  -2157  -2513  -3119       C  
ATOM   1572  NZ  LYS A 240      61.645  19.473  57.090  1.00 87.32           N  
ANISOU 1572  NZ  LYS A 240    11271  10714  11192  -1954  -2676  -3095       N  
ATOM   1573  N   GLY A 241      58.908  22.243  50.900  1.00 78.13           N  
ANISOU 1573  N   GLY A 241    10834   7786  11065  -2493  -1713  -2267       N  
ATOM   1574  CA  GLY A 241      58.615  20.859  50.566  1.00 53.57           C  
ANISOU 1574  CA  GLY A 241     7502   5012   7840  -2271  -1693  -2125       C  
ATOM   1575  C   GLY A 241      59.965  20.178  50.385  1.00 83.21           C  
ANISOU 1575  C   GLY A 241    10820   9165  11629  -2543  -1697  -2120       C  
ATOM   1576  O   GLY A 241      60.573  19.739  51.367  1.00 85.71           O  
ANISOU 1576  O   GLY A 241    10961   9780  11824  -2485  -1850  -2267       O  
ATOM   1577  N   GLY A 242      60.451  20.112  49.142  1.00 75.34           N  
ANISOU 1577  N   GLY A 242     9650   8183  10795  -2811  -1541  -1933       N  
ATOM   1578  CA  GLY A 242      61.787  19.597  48.854  1.00 72.78           C  
ANISOU 1578  CA  GLY A 242     8885   8202  10566  -3018  -1569  -1870       C  
ATOM   1579  C   GLY A 242      61.933  18.446  47.849  1.00 68.51           C  
ANISOU 1579  C   GLY A 242     8036   8010   9983  -2962  -1334  -1712       C  
ATOM   1580  O   GLY A 242      63.033  17.911  47.672  1.00 63.75           O  
ANISOU 1580  O   GLY A 242     7025   7762   9435  -3050  -1296  -1714       O  
ATOM   1581  N   SER A 243      60.852  18.047  47.186  1.00 49.73           N  
ANISOU 1581  N   SER A 243     5865   5548   7482  -2736  -1180  -1534       N  
ATOM   1582  CA  SER A 243      60.967  16.954  46.211  1.00 58.24           C  
ANISOU 1582  CA  SER A 243     6708   6938   8483  -2631   -965  -1365       C  
ATOM   1583  C   SER A 243      60.900  17.432  44.755  1.00 56.33           C  
ANISOU 1583  C   SER A 243     6591   6568   8246  -2881   -716  -1101       C  
ATOM   1584  O   SER A 243      60.402  18.516  44.473  1.00 59.05           O  
ANISOU 1584  O   SER A 243     7296   6520   8619  -3022   -718   -984       O  
ATOM   1585  CB  SER A 243      59.883  15.904  46.453  1.00 43.37           C  
ANISOU 1585  CB  SER A 243     4925   5136   6417  -2160   -971  -1324       C  
ATOM   1586  OG  SER A 243      58.887  15.957  45.451  1.00 51.47           O  
ANISOU 1586  OG  SER A 243     6190   6011   7355  -2076   -817  -1104       O  
ATOM   1587  N   ALA A 244      61.398  16.598  43.843  1.00 56.86           N  
ANISOU 1587  N   ALA A 244     6384   6961   8259  -2906   -504  -1009       N  
ATOM   1588  CA  ALA A 244      61.494  16.940  42.419  1.00 57.24           C  
ANISOU 1588  CA  ALA A 244     6519   6980   8248  -3161   -238   -762       C  
ATOM   1589  C   ALA A 244      60.399  16.258  41.626  1.00 54.64           C  
ANISOU 1589  C   ALA A 244     6390   6670   7700  -2844   -145   -592       C  
ATOM   1590  O   ALA A 244      60.403  16.264  40.392  1.00 50.56           O  
ANISOU 1590  O   ALA A 244     5942   6214   7054  -2972     70   -395       O  
ATOM   1591  CB  ALA A 244      62.862  16.556  41.861  1.00 53.00           C  
ANISOU 1591  CB  ALA A 244     5522   6837   7778  -3442    -27   -808       C  
ATOM   1592  N   LYS A 245      59.468  15.655  42.353  1.00 53.89           N  
ANISOU 1592  N   LYS A 245     6382   6547   7546  -2450   -306   -680       N  
ATOM   1593  CA  LYS A 245      58.301  15.050  41.748  1.00 52.88           C  
ANISOU 1593  CA  LYS A 245     6431   6423   7238  -2167   -264   -560       C  
ATOM   1594  C   LYS A 245      57.258  16.124  41.517  1.00 49.58           C  
ANISOU 1594  C   LYS A 245     6415   5638   6784  -2138   -348   -400       C  
ATOM   1595  O   LYS A 245      56.207  16.112  42.147  1.00 39.90           O  
ANISOU 1595  O   LYS A 245     5333   4287   5542  -1852   -493   -453       O  
ATOM   1596  CB  LYS A 245      57.746  13.938  42.639  1.00 50.44           C  
ANISOU 1596  CB  LYS A 245     6030   6242   6894  -1805   -372   -714       C  
ATOM   1597  CG  LYS A 245      58.801  12.952  43.084  1.00 49.96           C  
ANISOU 1597  CG  LYS A 245     5616   6478   6890  -1765   -353   -876       C  
ATOM   1598  CD  LYS A 245      59.443  12.268  41.902  1.00 51.70           C  
ANISOU 1598  CD  LYS A 245     5637   6955   7051  -1845   -122   -829       C  
ATOM   1599  CE  LYS A 245      60.579  11.386  42.376  1.00 54.35           C  
ANISOU 1599  CE  LYS A 245     5592   7577   7479  -1762   -122  -1008       C  
ATOM   1600  NZ  LYS A 245      61.118  10.494  41.324  1.00 53.49           N  
ANISOU 1600  NZ  LYS A 245     5282   7736   7306  -1730    113  -1021       N  
ATOM   1601  N   GLY A 246      57.551  17.031  40.590  1.00 59.06           N  
ANISOU 1601  N   GLY A 246     7796   6678   7967  -2423   -245   -194       N  
ATOM   1602  CA  GLY A 246      56.771  18.244  40.412  1.00 63.20           C  
ANISOU 1602  CA  GLY A 246     8742   6779   8494  -2412   -349    -26       C  
ATOM   1603  C   GLY A 246      55.288  18.000  40.263  1.00 59.88           C  
ANISOU 1603  C   GLY A 246     8499   6311   7942  -2001   -466     34       C  
ATOM   1604  O   GLY A 246      54.475  18.600  40.961  1.00 62.28           O  
ANISOU 1604  O   GLY A 246     8994   6349   8321  -1782   -638    -25       O  
ATOM   1605  N   ARG A 247      54.944  17.076  39.381  1.00 53.95           N  
ANISOU 1605  N   ARG A 247     7652   5851   6998  -1893   -371    112       N  
ATOM   1606  CA  ARG A 247      53.552  16.848  39.031  1.00 57.44           C  
ANISOU 1606  CA  ARG A 247     8221   6301   7303  -1559   -485    177       C  
ATOM   1607  C   ARG A 247      52.761  16.247  40.181  1.00 55.35           C  
ANISOU 1607  C   ARG A 247     7810   6100   7121  -1254   -604    -51       C  
ATOM   1608  O   ARG A 247      51.573  16.521  40.322  1.00 59.99           O  
ANISOU 1608  O   ARG A 247     8510   6590   7693   -982   -737    -42       O  
ATOM   1609  CB  ARG A 247      53.449  15.940  37.796  1.00 49.61           C  
ANISOU 1609  CB  ARG A 247     7153   5629   6068  -1564   -362    271       C  
ATOM   1610  CG  ARG A 247      54.179  16.434  36.588  1.00 46.64           C  
ANISOU 1610  CG  ARG A 247     6929   5257   5534  -1860   -199    509       C  
ATOM   1611  CD  ARG A 247      53.592  17.731  36.058  1.00 51.85           C  
ANISOU 1611  CD  ARG A 247     8010   5565   6124  -1841   -321    793       C  
ATOM   1612  NE  ARG A 247      54.048  17.997  34.692  1.00 60.18           N  
ANISOU 1612  NE  ARG A 247     9261   6690   6915  -2084   -155   1071       N  
ATOM   1613  CZ  ARG A 247      53.828  19.132  34.041  1.00 66.26           C  
ANISOU 1613  CZ  ARG A 247    10454   7146   7577  -2150   -208   1393       C  
ATOM   1614  NH1 ARG A 247      53.158  20.113  34.636  1.00 72.36           N  
ANISOU 1614  NH1 ARG A 247    11487   7488   8519  -1960   -436   1448       N  
ATOM   1615  NH2 ARG A 247      54.278  19.288  32.801  1.00 64.77           N  
ANISOU 1615  NH2 ARG A 247    10453   7061   7094  -2391    -25   1660       N  
ATOM   1616  N   ALA A 248      53.405  15.411  40.986  1.00 55.07           N  
ANISOU 1616  N   ALA A 248     7517   6247   7158  -1289   -550   -248       N  
ATOM   1617  CA  ALA A 248      52.744  14.852  42.163  1.00 57.90           C  
ANISOU 1617  CA  ALA A 248     7778   6659   7564  -1040   -633   -438       C  
ATOM   1618  C   ALA A 248      52.455  15.959  43.185  1.00 55.35           C  
ANISOU 1618  C   ALA A 248     7627   6043   7359   -956   -771   -524       C  
ATOM   1619  O   ALA A 248      51.307  16.184  43.568  1.00 54.54           O  
ANISOU 1619  O   ALA A 248     7609   5867   7249   -693   -852   -565       O  
ATOM   1620  CB  ALA A 248      53.593  13.749  42.788  1.00 60.29           C  
ANISOU 1620  CB  ALA A 248     7827   7189   7891  -1081   -565   -591       C  
ATOM   1621  N   VAL A 249      53.491  16.675  43.600  1.00 52.45           N  
ANISOU 1621  N   VAL A 249     7301   5518   7108  -1186   -794   -576       N  
ATOM   1622  CA  VAL A 249      53.310  17.668  44.638  1.00 53.26           C  
ANISOU 1622  CA  VAL A 249     7586   5334   7317  -1122   -931   -717       C  
ATOM   1623  C   VAL A 249      52.436  18.835  44.151  1.00 57.97           C  
ANISOU 1623  C   VAL A 249     8513   5572   7941   -996  -1008   -585       C  
ATOM   1624  O   VAL A 249      51.883  19.572  44.968  1.00 60.03           O  
ANISOU 1624  O   VAL A 249     8948   5591   8270   -808  -1118   -725       O  
ATOM   1625  CB  VAL A 249      54.673  18.177  45.188  1.00 47.09           C  
ANISOU 1625  CB  VAL A 249     6760   4467   6664  -1447   -967   -839       C  
ATOM   1626  CG1 VAL A 249      55.737  17.070  45.120  1.00 44.43           C  
ANISOU 1626  CG1 VAL A 249     6067   4508   6307  -1596   -876   -879       C  
ATOM   1627  CG2 VAL A 249      55.139  19.458  44.509  1.00 44.49           C  
ANISOU 1627  CG2 VAL A 249     6679   3780   6444  -1747   -963   -696       C  
ATOM   1628  N   GLU A 250      52.277  18.994  42.837  1.00 54.95           N  
ANISOU 1628  N   GLU A 250     8235   5159   7484  -1058   -957   -324       N  
ATOM   1629  CA  GLU A 250      51.295  19.950  42.333  1.00 53.91           C  
ANISOU 1629  CA  GLU A 250     8415   4722   7345   -838  -1067   -170       C  
ATOM   1630  C   GLU A 250      49.895  19.550  42.794  1.00 51.11           C  
ANISOU 1630  C   GLU A 250     7958   4511   6950   -397  -1148   -291       C  
ATOM   1631  O   GLU A 250      49.171  20.348  43.391  1.00 56.49           O  
ANISOU 1631  O   GLU A 250     8805   4942   7716   -128  -1260   -389       O  
ATOM   1632  CB  GLU A 250      51.321  20.035  40.808  1.00 64.36           C  
ANISOU 1632  CB  GLU A 250     9868   6063   8522   -953  -1014    153       C  
ATOM   1633  CG  GLU A 250      52.132  21.182  40.234  1.00 82.79           C  
ANISOU 1633  CG  GLU A 250    12535   8015  10906  -1282   -982    369       C  
ATOM   1634  CD  GLU A 250      52.488  20.951  38.767  1.00 96.54           C  
ANISOU 1634  CD  GLU A 250    14331   9917  12432  -1496   -846    673       C  
ATOM   1635  OE1 GLU A 250      51.715  20.270  38.045  1.00 97.69           O  
ANISOU 1635  OE1 GLU A 250    14400  10341  12376  -1268   -872    757       O  
ATOM   1636  OE2 GLU A 250      53.560  21.430  38.344  1.00102.20           O  
ANISOU 1636  OE2 GLU A 250    15152  10510  13168  -1916   -702    810       O  
ATOM   1637  N   ILE A 251      49.525  18.307  42.524  1.00 43.03           N  
ANISOU 1637  N   ILE A 251     6652   3892   5807   -334  -1075   -305       N  
ATOM   1638  CA  ILE A 251      48.166  17.847  42.762  1.00 51.66           C  
ANISOU 1638  CA  ILE A 251     7595   5175   6857     12  -1124   -394       C  
ATOM   1639  C   ILE A 251      47.886  17.659  44.242  1.00 51.23           C  
ANISOU 1639  C   ILE A 251     7429   5166   6869    158  -1100   -663       C  
ATOM   1640  O   ILE A 251      46.786  17.936  44.715  1.00 56.07           O  
ANISOU 1640  O   ILE A 251     8017   5781   7505    472  -1148   -770       O  
ATOM   1641  CB  ILE A 251      47.891  16.539  41.998  1.00 55.15           C  
ANISOU 1641  CB  ILE A 251     7789   6008   7156    -35  -1048   -343       C  
ATOM   1642  CG1 ILE A 251      47.790  16.856  40.489  1.00 57.27           C  
ANISOU 1642  CG1 ILE A 251     8207   6261   7293    -75  -1108    -85       C  
ATOM   1643  CG2 ILE A 251      46.641  15.842  42.550  1.00 45.84           C  
ANISOU 1643  CG2 ILE A 251     6372   5076   5969    219  -1051   -499       C  
ATOM   1644  CD1 ILE A 251      47.364  15.711  39.615  1.00 47.10           C  
ANISOU 1644  CD1 ILE A 251     6723   5337   5838    -94  -1078    -63       C  
ATOM   1645  N   ILE A 252      48.887  17.213  44.982  1.00 48.67           N  
ANISOU 1645  N   ILE A 252     7033   4901   6557    -54  -1027   -778       N  
ATOM   1646  CA  ILE A 252      48.752  17.138  46.424  1.00 47.74           C  
ANISOU 1646  CA  ILE A 252     6880   4811   6448     66  -1019  -1019       C  
ATOM   1647  C   ILE A 252      48.588  18.532  47.055  1.00 43.69           C  
ANISOU 1647  C   ILE A 252     6635   3933   6032    204  -1128  -1146       C  
ATOM   1648  O   ILE A 252      47.764  18.694  47.939  1.00 49.13           O  
ANISOU 1648  O   ILE A 252     7322   4646   6700    474  -1123  -1330       O  
ATOM   1649  CB  ILE A 252      49.937  16.407  47.038  1.00 47.28           C  
ANISOU 1649  CB  ILE A 252     6709   4894   6360   -165   -972  -1098       C  
ATOM   1650  CG1 ILE A 252      50.018  14.991  46.449  1.00 41.11           C  
ANISOU 1650  CG1 ILE A 252     5702   4423   5495   -240   -859   -998       C  
ATOM   1651  CG2 ILE A 252      49.800  16.367  48.557  1.00 42.42           C  
ANISOU 1651  CG2 ILE A 252     6108   4320   5689    -31   -985  -1332       C  
ATOM   1652  CD1 ILE A 252      51.082  14.112  47.064  1.00 44.13           C  
ANISOU 1652  CD1 ILE A 252     5958   4963   5846   -374   -826  -1068       C  
ATOM   1653  N   SER A 253      49.336  19.531  46.580  1.00 45.54           N  
ANISOU 1653  N   SER A 253     7111   3823   6370     12  -1208  -1056       N  
ATOM   1654  CA  SER A 253      49.175  20.920  47.027  1.00 49.28           C  
ANISOU 1654  CA  SER A 253     7910   3851   6961    129  -1323  -1167       C  
ATOM   1655  C   SER A 253      47.790  21.476  46.770  1.00 58.16           C  
ANISOU 1655  C   SER A 253     9139   4853   8108    562  -1384  -1142       C  
ATOM   1656  O   SER A 253      47.278  22.289  47.549  1.00 63.19           O  
ANISOU 1656  O   SER A 253     9950   5249   8808    828  -1445  -1351       O  
ATOM   1657  CB  SER A 253      50.158  21.857  46.334  1.00 48.86           C  
ANISOU 1657  CB  SER A 253     8126   3413   7025   -208  -1377  -1008       C  
ATOM   1658  OG  SER A 253      51.486  21.495  46.590  1.00 54.41           O  
ANISOU 1658  OG  SER A 253     8694   4235   7745   -611  -1334  -1064       O  
ATOM   1659  N   ASP A 254      47.215  21.083  45.643  1.00 52.18           N  
ANISOU 1659  N   ASP A 254     8275   4259   7291    646  -1384   -904       N  
ATOM   1660  CA  ASP A 254      45.920  21.601  45.250  1.00 58.62           C  
ANISOU 1660  CA  ASP A 254     9142   5002   8129   1077  -1486   -856       C  
ATOM   1661  C   ASP A 254      44.879  21.172  46.285  1.00 54.89           C  
ANISOU 1661  C   ASP A 254     8405   4815   7635   1412  -1418  -1134       C  
ATOM   1662  O   ASP A 254      44.070  21.997  46.755  1.00 54.77           O  
ANISOU 1662  O   ASP A 254     8493   4617   7698   1799  -1483  -1288       O  
ATOM   1663  CB  ASP A 254      45.542  21.118  43.843  1.00 63.47           C  
ANISOU 1663  CB  ASP A 254     9651   5826   8638   1074  -1525   -566       C  
ATOM   1664  CG  ASP A 254      44.242  21.720  43.357  1.00 76.58           C  
ANISOU 1664  CG  ASP A 254    11354   7425  10319   1544  -1691   -499       C  
ATOM   1665  OD1 ASP A 254      44.051  22.938  43.560  1.00 84.79           O  
ANISOU 1665  OD1 ASP A 254    12720   8018  11479   1785  -1810   -515       O  
ATOM   1666  OD2 ASP A 254      43.402  20.982  42.791  1.00 79.60           O  
ANISOU 1666  OD2 ASP A 254    11439   8199  10607   1687  -1718   -451       O  
ATOM   1667  N   ILE A 255      44.919  19.886  46.633  1.00 45.71           N  
ANISOU 1667  N   ILE A 255     6915   4088   6363   1261  -1271  -1196       N  
ATOM   1668  CA  ILE A 255      44.065  19.315  47.668  1.00 48.86           C  
ANISOU 1668  CA  ILE A 255     7060   4801   6705   1471  -1144  -1431       C  
ATOM   1669  C   ILE A 255      44.350  19.971  49.027  1.00 53.95           C  
ANISOU 1669  C   ILE A 255     7894   5250   7354   1554  -1117  -1710       C  
ATOM   1670  O   ILE A 255      43.456  20.568  49.657  1.00 49.05           O  
ANISOU 1670  O   ILE A 255     7287   4591   6759   1920  -1102  -1917       O  
ATOM   1671  CB  ILE A 255      44.261  17.794  47.789  1.00 51.38           C  
ANISOU 1671  CB  ILE A 255     7089   5532   6900   1219   -987  -1403       C  
ATOM   1672  CG1 ILE A 255      44.045  17.103  46.428  1.00 49.31           C  
ANISOU 1672  CG1 ILE A 255     6665   5456   6615   1107  -1018  -1176       C  
ATOM   1673  CG2 ILE A 255      43.320  17.227  48.842  1.00 54.16           C  
ANISOU 1673  CG2 ILE A 255     7208   6196   7176   1397   -821  -1608       C  
ATOM   1674  CD1 ILE A 255      42.783  17.559  45.718  1.00 46.03           C  
ANISOU 1674  CD1 ILE A 255     6146   5102   6244   1434  -1133  -1131       C  
ATOM   1675  N   GLY A 256      45.615  19.885  49.436  1.00 49.07           N  
ANISOU 1675  N   GLY A 256     7414   4523   6708   1223  -1125  -1734       N  
ATOM   1676  CA  GLY A 256      46.071  20.439  50.689  1.00 51.91           C  
ANISOU 1676  CA  GLY A 256     7967   4721   7037   1230  -1139  -2010       C  
ATOM   1677  C   GLY A 256      45.555  21.843  50.863  1.00 56.64           C  
ANISOU 1677  C   GLY A 256     8856   4907   7760   1537  -1241  -2165       C  
ATOM   1678  O   GLY A 256      45.013  22.172  51.907  1.00 67.79           O  
ANISOU 1678  O   GLY A 256    10315   6335   9109   1804  -1187  -2457       O  
ATOM   1679  N   ASN A 257      45.680  22.652  49.817  1.00 52.68           N  
ANISOU 1679  N   ASN A 257     8569   4030   7415   1522  -1377  -1964       N  
ATOM   1680  CA  ASN A 257      45.253  24.038  49.881  1.00 57.40           C  
ANISOU 1680  CA  ASN A 257     9519   4132   8159   1825  -1500  -2077       C  
ATOM   1681  C   ASN A 257      43.746  24.109  49.954  1.00 63.00           C  
ANISOU 1681  C   ASN A 257    10052   5016   8870   2377  -1463  -2173       C  
ATOM   1682  O   ASN A 257      43.193  25.038  50.540  1.00 63.30           O  
ANISOU 1682  O   ASN A 257    10246   4841   8963   2702  -1473  -2376       O  
ATOM   1683  CB  ASN A 257      45.763  24.839  48.682  1.00 59.25           C  
ANISOU 1683  CB  ASN A 257    10070   3904   8539   1656  -1647  -1772       C  
ATOM   1684  CG  ASN A 257      47.264  25.037  48.705  1.00 75.52           C  
ANISOU 1684  CG  ASN A 257    12315   5735  10643   1104  -1672  -1735       C  
ATOM   1685  OD1 ASN A 257      47.923  24.752  49.699  1.00 80.58           O  
ANISOU 1685  OD1 ASN A 257    12887   6504  11226    904  -1637  -1980       O  
ATOM   1686  ND2 ASN A 257      47.810  25.539  47.611  1.00 70.11           N  
ANISOU 1686  ND2 ASN A 257    11857   4734  10047    853  -1735  -1427       N  
ATOM   1687  N   TYR A 258      43.069  23.118  49.384  1.00 57.46           N  
ANISOU 1687  N   TYR A 258     8954   4782   8094   2430  -1386  -2011       N  
ATOM   1688  CA  TYR A 258      41.615  23.177  49.395  1.00 69.29           C  
ANISOU 1688  CA  TYR A 258    10203   6507   9618   2933  -1360  -2111       C  
ATOM   1689  C   TYR A 258      41.096  22.812  50.783  1.00 59.41           C  
ANISOU 1689  C   TYR A 258     8745   5579   8250   3094  -1143  -2466       C  
ATOM   1690  O   TYR A 258      40.117  23.385  51.251  1.00 63.22           O  
ANISOU 1690  O   TYR A 258     9157   6093   8769   3524  -1096  -2671       O  
ATOM   1691  CB  TYR A 258      40.998  22.263  48.325  1.00 56.90           C  
ANISOU 1691  CB  TYR A 258     8257   5352   8012   2912  -1368  -1858       C  
ATOM   1692  CG  TYR A 258      39.506  22.102  48.498  1.00 59.25           C  
ANISOU 1692  CG  TYR A 258     8157   6026   8329   3363  -1311  -2012       C  
ATOM   1693  CD1 TYR A 258      38.623  23.122  48.147  1.00 64.06           C  
ANISOU 1693  CD1 TYR A 258     8828   6436   9077   3896  -1482  -2046       C  
ATOM   1694  CD2 TYR A 258      38.982  20.944  49.044  1.00 57.28           C  
ANISOU 1694  CD2 TYR A 258     7467   6329   7968   3260  -1081  -2129       C  
ATOM   1695  CE1 TYR A 258      37.265  22.974  48.324  1.00 66.77           C  
ANISOU 1695  CE1 TYR A 258     8729   7186   9455   4319  -1426  -2216       C  
ATOM   1696  CE2 TYR A 258      37.636  20.788  49.218  1.00 59.95           C  
ANISOU 1696  CE2 TYR A 258     7385   7055   8337   3617   -997  -2286       C  
ATOM   1697  CZ  TYR A 258      36.784  21.795  48.859  1.00 64.64           C  
ANISOU 1697  CZ  TYR A 258     7974   7508   9079   4152  -1171  -2345       C  
ATOM   1698  OH  TYR A 258      35.444  21.600  49.053  1.00 68.62           O  
ANISOU 1698  OH  TYR A 258     7986   8476   9610   4440  -1066  -2491       O  
ATOM   1699  N   VAL A 259      41.757  21.839  51.407  1.00 48.65           N  
ANISOU 1699  N   VAL A 259     7001   6682   4802   2422    858  -1956       N  
ATOM   1700  CA  VAL A 259      41.463  21.427  52.771  1.00 51.54           C  
ANISOU 1700  CA  VAL A 259     7396   6775   5413   2387    647  -1864       C  
ATOM   1701  C   VAL A 259      41.675  22.584  53.745  1.00 53.23           C  
ANISOU 1701  C   VAL A 259     7305   7138   5782   2213    622  -1608       C  
ATOM   1702  O   VAL A 259      40.854  22.778  54.637  1.00 59.91           O  
ANISOU 1702  O   VAL A 259     8214   7819   6731   2011    450  -1479       O  
ATOM   1703  CB  VAL A 259      42.335  20.235  53.226  1.00 54.09           C  
ANISOU 1703  CB  VAL A 259     7767   6919   5867   2747    632  -1999       C  
ATOM   1704  CG1 VAL A 259      42.012  19.884  54.669  1.00 47.95           C  
ANISOU 1704  CG1 VAL A 259     7061   5855   5302   2695    413  -1865       C  
ATOM   1705  CG2 VAL A 259      42.124  19.036  52.330  1.00 52.63           C  
ANISOU 1705  CG2 VAL A 259     7916   6529   5552   2898    641  -2250       C  
ATOM   1706  N   GLU A 260      42.751  23.359  53.555  1.00 51.12           N  
ANISOU 1706  N   GLU A 260     6711   7185   5526   2275    804  -1547       N  
ATOM   1707  CA  GLU A 260      43.026  24.503  54.435  1.00 50.86           C  
ANISOU 1707  CA  GLU A 260     6394   7291   5639   2093    778  -1327       C  
ATOM   1708  C   GLU A 260      41.972  25.558  54.297  1.00 54.22           C  
ANISOU 1708  C   GLU A 260     6891   7733   5976   1763    733  -1175       C  
ATOM   1709  O   GLU A 260      41.415  26.035  55.290  1.00 64.64           O  
ANISOU 1709  O   GLU A 260     8197   8947   7416   1589    579  -1030       O  
ATOM   1710  CB  GLU A 260      44.375  25.158  54.148  1.00 49.68           C  
ANISOU 1710  CB  GLU A 260     5868   7485   5521   2171   1000  -1308       C  
ATOM   1711  CG  GLU A 260      45.538  24.218  54.057  1.00 60.72           C  
ANISOU 1711  CG  GLU A 260     7122   8956   6992   2543   1090  -1485       C  
ATOM   1712  CD  GLU A 260      46.840  24.954  54.216  1.00 70.19           C  
ANISOU 1712  CD  GLU A 260     7854  10500   8316   2566   1250  -1436       C  
ATOM   1713  OE1 GLU A 260      46.829  26.000  54.922  1.00 71.35           O  
ANISOU 1713  OE1 GLU A 260     7821  10717   8571   2307   1183  -1250       O  
ATOM   1714  OE2 GLU A 260      47.855  24.498  53.637  1.00 71.44           O  
ANISOU 1714  OE2 GLU A 260     7817  10859   8467   2834   1445  -1596       O  
ATOM   1715  N   GLU A 261      41.727  25.947  53.056  1.00 58.10           N  
ANISOU 1715  N   GLU A 261     7467   8367   6240   1701    869  -1209       N  
ATOM   1716  CA  GLU A 261      40.843  27.060  52.781  1.00 57.07           C  
ANISOU 1716  CA  GLU A 261     7395   8286   6004   1434    834  -1059       C  
ATOM   1717  C   GLU A 261      39.475  26.769  53.341  1.00 56.40           C  
ANISOU 1717  C   GLU A 261     7509   7953   5969   1305    588  -1049       C  
ATOM   1718  O   GLU A 261      38.868  27.631  53.960  1.00 65.53           O  
ANISOU 1718  O   GLU A 261     8614   9085   7197   1115    491   -892       O  
ATOM   1719  CB  GLU A 261      40.777  27.343  51.276  1.00 53.95           C  
ANISOU 1719  CB  GLU A 261     7128   8063   5308   1434    998  -1112       C  
ATOM   1720  CG  GLU A 261      42.086  27.933  50.728  1.00 68.01           C  
ANISOU 1720  CG  GLU A 261     8680  10134   7028   1481   1297  -1070       C  
ATOM   1721  CD  GLU A 261      42.526  29.222  51.456  1.00 78.79           C  
ANISOU 1721  CD  GLU A 261     9784  11599   8551   1273   1336   -841       C  
ATOM   1722  OE1 GLU A 261      41.653  30.077  51.775  1.00 76.79           O  
ANISOU 1722  OE1 GLU A 261     9620  11255   8302   1065   1197   -684       O  
ATOM   1723  OE2 GLU A 261      43.751  29.373  51.708  1.00 84.27           O  
ANISOU 1723  OE2 GLU A 261    10178  12467   9373   1323   1500   -836       O  
ATOM   1724  N   THR A 262      39.036  25.526  53.183  1.00 48.06           N  
ANISOU 1724  N   THR A 262     6667   6701   4891   1409    498  -1228       N  
ATOM   1725  CA  THR A 262      37.688  25.123  53.543  1.00 45.38           C  
ANISOU 1725  CA  THR A 262     6516   6139   4587   1256    292  -1254       C  
ATOM   1726  C   THR A 262      37.466  25.070  55.044  1.00 54.94           C  
ANISOU 1726  C   THR A 262     7666   7178   6031   1173    171  -1135       C  
ATOM   1727  O   THR A 262      36.500  25.651  55.539  1.00 57.59           O  
ANISOU 1727  O   THR A 262     7990   7479   6412    968     68  -1031       O  
ATOM   1728  CB  THR A 262      37.348  23.753  52.950  1.00 52.83           C  
ANISOU 1728  CB  THR A 262     7728   6894   5450   1360    238  -1494       C  
ATOM   1729  OG1 THR A 262      37.447  23.817  51.517  1.00 59.40           O  
ANISOU 1729  OG1 THR A 262     8658   7893   6019   1433    338  -1621       O  
ATOM   1730  CG2 THR A 262      35.947  23.336  53.332  1.00 54.67           C  
ANISOU 1730  CG2 THR A 262     8121   6908   5742   1150     37  -1527       C  
ATOM   1731  N   GLY A 263      38.349  24.366  55.757  1.00 56.50           N  
ANISOU 1731  N   GLY A 263     7834   7276   6360   1353    183  -1156       N  
ATOM   1732  CA  GLY A 263      38.207  24.164  57.190  1.00 53.67           C  
ANISOU 1732  CA  GLY A 263     7477   6735   6179   1307     63  -1049       C  
ATOM   1733  C   GLY A 263      38.528  25.382  58.062  1.00 56.44           C  
ANISOU 1733  C   GLY A 263     7587   7234   6624   1203     61   -853       C  
ATOM   1734  O   GLY A 263      38.050  25.480  59.178  1.00 59.66           O  
ANISOU 1734  O   GLY A 263     8025   7516   7127   1093    -43   -751       O  
HETATM 1735  N   MSE A 264      39.339  26.310  57.565  1.00 54.61           N  
ANISOU 1735  N   MSE A 264     7133   7261   6355   1223    185   -805       N  
HETATM 1736  CA  MSE A 264      39.693  27.483  58.354  1.00 49.60           C  
ANISOU 1736  CA  MSE A 264     6287   6746   5814   1104    177   -640       C  
HETATM 1737  C   MSE A 264      38.942  28.717  57.869  1.00 48.52           C  
ANISOU 1737  C   MSE A 264     6140   6708   5586    886    207   -541       C  
HETATM 1738  O   MSE A 264      39.207  29.825  58.345  1.00 52.49           O  
ANISOU 1738  O   MSE A 264     6497   7300   6146    769    217   -412       O  
HETATM 1739  CB  MSE A 264      41.197  27.759  58.291  1.00 55.27           C  
ANISOU 1739  CB  MSE A 264     6734   7676   6592   1240    290   -642       C  
HETATM 1740  CG  MSE A 264      42.087  26.631  58.755  1.00 60.06           C  
ANISOU 1740  CG  MSE A 264     7305   8220   7296   1518    246   -741       C  
HETATM 1741 SE   MSE A 264      41.606  26.076  60.551  0.83 59.49          SE  
ANISOU 1741 SE   MSE A 264     7397   7852   7353   1519    -11   -652      SE  
HETATM 1742  CE  MSE A 264      43.139  26.661  61.565  1.00 34.33           C  
ANISOU 1742  CE  MSE A 264     3843   4875   4325   1632    -77   -587       C  
ATOM   1743  N   ALA A 265      38.016  28.530  56.929  1.00 32.57           N  
ANISOU 1743  N   ALA A 265     4288   4663   3423    841    202   -609       N  
ATOM   1744  CA  ALA A 265      37.376  29.659  56.271  1.00 41.20           C  
ANISOU 1744  CA  ALA A 265     5393   5863   4398    696    219   -522       C  
ATOM   1745  C   ALA A 265      36.554  30.496  57.253  1.00 37.42           C  
ANISOU 1745  C   ALA A 265     4889   5311   4020    536    103   -395       C  
ATOM   1746  O   ALA A 265      36.553  31.724  57.164  1.00 45.78           O  
ANISOU 1746  O   ALA A 265     5889   6453   5053    442    134   -272       O  
ATOM   1747  CB  ALA A 265      36.484  29.179  55.063  1.00 29.80           C  
ANISOU 1747  CB  ALA A 265     4144   4414   2763    708    185   -646       C  
ATOM   1748  N   GLY A 266      35.856  29.846  58.178  1.00 28.23           N  
ANISOU 1748  N   GLY A 266     3788   3979   2960    503    -13   -425       N  
ATOM   1749  CA  GLY A 266      35.051  30.571  59.170  1.00 26.30           C  
ANISOU 1749  CA  GLY A 266     3518   3676   2801    368    -96   -325       C  
ATOM   1750  C   GLY A 266      35.896  31.265  60.230  1.00 31.95           C  
ANISOU 1750  C   GLY A 266     4110   4408   3622    354    -83   -215       C  
ATOM   1751  O   GLY A 266      35.628  32.402  60.654  1.00 34.73           O  
ANISOU 1751  O   GLY A 266     4416   4783   3998    256   -101   -117       O  
ATOM   1752  N   PHE A 267      36.921  30.547  60.663  1.00 25.02           N  
ANISOU 1752  N   PHE A 267     3187   3511   2807    469    -71   -246       N  
ATOM   1753  CA  PHE A 267      37.924  31.051  61.560  1.00 25.44           C  
ANISOU 1753  CA  PHE A 267     3097   3614   2956    480    -83   -175       C  
ATOM   1754  C   PHE A 267      38.484  32.372  61.049  1.00 30.97           C  
ANISOU 1754  C   PHE A 267     3653   4475   3638    387      5    -99       C  
ATOM   1755  O   PHE A 267      38.296  33.408  61.684  1.00 40.13           O  
ANISOU 1755  O   PHE A 267     4789   5619   4838    262    -36    -11       O  
ATOM   1756  CB  PHE A 267      39.014  29.992  61.716  1.00 25.71           C  
ANISOU 1756  CB  PHE A 267     3080   3647   3041    676    -86   -249       C  
ATOM   1757  CG  PHE A 267      40.098  30.351  62.672  1.00 31.81           C  
ANISOU 1757  CG  PHE A 267     3678   4490   3918    715   -143   -202       C  
ATOM   1758  CD1 PHE A 267      39.829  30.501  64.036  1.00 35.58           C  
ANISOU 1758  CD1 PHE A 267     4220   4859   4442    664   -278   -136       C  
ATOM   1759  CD2 PHE A 267      41.409  30.490  62.228  1.00 37.96           C  
ANISOU 1759  CD2 PHE A 267     4219   5462   4742    808    -65   -238       C  
ATOM   1760  CE1 PHE A 267      40.843  30.807  64.925  1.00 36.08           C  
ANISOU 1760  CE1 PHE A 267     4130   4996   4583    708   -371   -110       C  
ATOM   1761  CE2 PHE A 267      42.436  30.801  63.123  1.00 35.02           C  
ANISOU 1761  CE2 PHE A 267     3642   5180   4482    839   -150   -216       C  
ATOM   1762  CZ  PHE A 267      42.155  30.946  64.467  1.00 35.06           C  
ANISOU 1762  CZ  PHE A 267     3733   5067   4523    795   -323   -156       C  
ATOM   1763  N   PHE A 268      39.122  32.352  59.882  1.00 30.41           N  
ANISOU 1763  N   PHE A 268     3517   4543   3494    438    138   -133       N  
ATOM   1764  CA  PHE A 268      39.758  33.548  59.336  1.00 31.22           C  
ANISOU 1764  CA  PHE A 268     3501   4790   3570    323    260    -47       C  
ATOM   1765  C   PHE A 268      38.809  34.648  58.883  1.00 34.08           C  
ANISOU 1765  C   PHE A 268     4002   5113   3836    183    259     53       C  
ATOM   1766  O   PHE A 268      39.169  35.827  58.966  1.00 39.81           O  
ANISOU 1766  O   PHE A 268     4678   5865   4584     45    305    158       O  
ATOM   1767  CB  PHE A 268      40.662  33.178  58.161  1.00 36.97           C  
ANISOU 1767  CB  PHE A 268     4140   5691   4214    414    444   -110       C  
ATOM   1768  CG  PHE A 268      41.910  32.464  58.571  1.00 46.64           C  
ANISOU 1768  CG  PHE A 268     5146   7013   5561    559    472   -194       C  
ATOM   1769  CD1 PHE A 268      42.915  33.139  59.253  1.00 51.01           C  
ANISOU 1769  CD1 PHE A 268     5448   7674   6258    475    476   -146       C  
ATOM   1770  CD2 PHE A 268      42.086  31.123  58.275  1.00 48.52           C  
ANISOU 1770  CD2 PHE A 268     5427   7230   5777    789    477   -335       C  
ATOM   1771  CE1 PHE A 268      44.067  32.491  59.630  1.00 52.67           C  
ANISOU 1771  CE1 PHE A 268     5417   8004   6590    636    472   -235       C  
ATOM   1772  CE2 PHE A 268      43.246  30.471  58.639  1.00 54.91           C  
ANISOU 1772  CE2 PHE A 268     6030   8130   6703    974    487   -418       C  
ATOM   1773  CZ  PHE A 268      44.235  31.156  59.316  1.00 59.00           C  
ANISOU 1773  CZ  PHE A 268     6261   8790   7367    907    478   -368       C  
ATOM   1774  N   ALA A 269      37.626  34.285  58.384  1.00 25.83           N  
ANISOU 1774  N   ALA A 269     3128   4000   2687    220    197     15       N  
ATOM   1775  CA  ALA A 269      36.607  35.279  58.106  1.00 28.01           C  
ANISOU 1775  CA  ALA A 269     3524   4230   2887    138    144    100       C  
ATOM   1776  C   ALA A 269      36.259  36.005  59.417  1.00 33.10           C  
ANISOU 1776  C   ALA A 269     4144   4764   3667     54     46    163       C  
ATOM   1777  O   ALA A 269      36.110  37.234  59.432  1.00 42.30           O  
ANISOU 1777  O   ALA A 269     5353   5897   4823    -30     47    265       O  
ATOM   1778  CB  ALA A 269      35.369  34.630  57.494  1.00 24.26           C  
ANISOU 1778  CB  ALA A 269     3182   3725   2309    202     53     14       C  
ATOM   1779  N   THR A 270      36.157  35.246  60.511  1.00 26.28           N  
ANISOU 1779  N   THR A 270     3245   3828   2913     84    -32    102       N  
ATOM   1780  CA  THR A 270      35.830  35.812  61.821  1.00 29.44           C  
ANISOU 1780  CA  THR A 270     3646   4133   3409     20   -115    142       C  
ATOM   1781  C   THR A 270      36.906  36.780  62.247  1.00 33.96           C  
ANISOU 1781  C   THR A 270     4127   4733   4045    -68    -87    211       C  
ATOM   1782  O   THR A 270      36.625  37.909  62.666  1.00 38.06           O  
ANISOU 1782  O   THR A 270     4695   5184   4584   -156   -117    273       O  
ATOM   1783  CB  THR A 270      35.679  34.732  62.912  1.00 29.66           C  
ANISOU 1783  CB  THR A 270     3685   4080   3504     66   -184     79       C  
ATOM   1784  OG1 THR A 270      34.660  33.793  62.533  1.00 33.98           O  
ANISOU 1784  OG1 THR A 270     4319   4582   4010    100   -202      6       O  
ATOM   1785  CG2 THR A 270      35.320  35.379  64.250  1.00 30.34           C  
ANISOU 1785  CG2 THR A 270     3800   4084   3644      2   -251    118       C  
ATOM   1786  N   ILE A 271      38.151  36.355  62.126  1.00 26.26           N  
ANISOU 1786  N   ILE A 271     3009   3858   3111    -45    -32    187       N  
ATOM   1787  CA  ILE A 271      39.233  37.245  62.510  1.00 28.01           C  
ANISOU 1787  CA  ILE A 271     3096   4132   3415   -163    -10    233       C  
ATOM   1788  C   ILE A 271      39.277  38.463  61.604  1.00 36.07           C  
ANISOU 1788  C   ILE A 271     4165   5165   4376   -301    100    331       C  
ATOM   1789  O   ILE A 271      39.430  39.598  62.072  1.00 44.03           O  
ANISOU 1789  O   ILE A 271     5196   6098   5435   -447     77    392       O  
ATOM   1790  CB  ILE A 271      40.584  36.534  62.473  1.00 32.45           C  
ANISOU 1790  CB  ILE A 271     3437   4844   4048    -95     32    172       C  
ATOM   1791  CG1 ILE A 271      40.564  35.299  63.383  1.00 24.84           C  
ANISOU 1791  CG1 ILE A 271     2480   3830   3128     72    -97     93       C  
ATOM   1792  CG2 ILE A 271      41.716  37.511  62.824  1.00 31.46           C  
ANISOU 1792  CG2 ILE A 271     3121   4805   4029   -261     51    204       C  
ATOM   1793  CD1 ILE A 271      41.893  34.523  63.347  1.00 32.45           C  
ANISOU 1793  CD1 ILE A 271     3221   4941   4168    208    -83     19       C  
ATOM   1794  N   ARG A 272      39.131  38.230  60.299  1.00 39.60           N  
ANISOU 1794  N   ARG A 272     4667   5685   4695   -254    217    345       N  
ATOM   1795  CA  ARG A 272      39.313  39.291  59.321  1.00 33.63           C  
ANISOU 1795  CA  ARG A 272     3990   4946   3844   -378    347    460       C  
ATOM   1796  C   ARG A 272      38.170  40.313  59.398  1.00 34.73           C  
ANISOU 1796  C   ARG A 272     4355   4910   3930   -410    255    547       C  
ATOM   1797  O   ARG A 272      38.409  41.507  59.300  1.00 37.85           O  
ANISOU 1797  O   ARG A 272     4834   5224   4324   -554    300    655       O  
ATOM   1798  CB  ARG A 272      39.424  38.699  57.912  1.00 36.82           C  
ANISOU 1798  CB  ARG A 272     4428   5482   4078   -292    491    446       C  
ATOM   1799  CG  ARG A 272      39.470  39.729  56.786  1.00 52.19           C  
ANISOU 1799  CG  ARG A 272     6531   7437   5862   -403    633    587       C  
ATOM   1800  CD  ARG A 272      40.161  39.173  55.534  1.00 61.41           C  
ANISOU 1800  CD  ARG A 272     7664   8797   6873   -361    845    564       C  
ATOM   1801  NE  ARG A 272      40.004  37.723  55.430  1.00 67.02           N  
ANISOU 1801  NE  ARG A 272     8314   9583   7567   -154    800    395       N  
ATOM   1802  CZ  ARG A 272      41.016  36.860  55.336  1.00 71.75           C  
ANISOU 1802  CZ  ARG A 272     8708  10337   8216    -76    920    285       C  
ATOM   1803  NH1 ARG A 272      42.275  37.300  55.319  1.00 74.89           N  
ANISOU 1803  NH1 ARG A 272     8885  10877   8693   -197   1101    321       N  
ATOM   1804  NH2 ARG A 272      40.767  35.554  55.244  1.00 67.87           N  
ANISOU 1804  NH2 ARG A 272     8229   9856   7704    125    859    131       N  
ATOM   1805  N   PHE A 273      36.941  39.840  59.594  1.00 30.49           N  
ANISOU 1805  N   PHE A 273     3912   4312   3362   -276    129    492       N  
ATOM   1806  CA  PHE A 273      35.763  40.697  59.527  1.00 29.92           C  
ANISOU 1806  CA  PHE A 273     4022   4112   3234   -245     38    550       C  
ATOM   1807  C   PHE A 273      35.167  41.002  60.925  1.00 34.94           C  
ANISOU 1807  C   PHE A 273     4656   4625   3996   -242    -84    508       C  
ATOM   1808  O   PHE A 273      34.515  42.032  61.117  1.00 34.57           O  
ANISOU 1808  O   PHE A 273     4739   4450   3944   -236   -140    559       O  
ATOM   1809  CB  PHE A 273      34.702  40.057  58.597  1.00 30.60           C  
ANISOU 1809  CB  PHE A 273     4190   4255   3182    -99    -16    505       C  
ATOM   1810  CG  PHE A 273      35.139  39.958  57.114  1.00 33.61           C  
ANISOU 1810  CG  PHE A 273     4650   4747   3374    -86     98    554       C  
ATOM   1811  CD1 PHE A 273      35.298  41.100  56.338  1.00 29.48           C  
ANISOU 1811  CD1 PHE A 273     4299   4179   2723   -143    164    707       C  
ATOM   1812  CD2 PHE A 273      35.373  38.721  56.515  1.00 29.53           C  
ANISOU 1812  CD2 PHE A 273     4073   4359   2789    -13    146    445       C  
ATOM   1813  CE1 PHE A 273      35.703  41.021  54.971  1.00 32.57           C  
ANISOU 1813  CE1 PHE A 273     4798   4679   2897   -137    294    764       C  
ATOM   1814  CE2 PHE A 273      35.771  38.621  55.151  1.00 34.63           C  
ANISOU 1814  CE2 PHE A 273     4812   5119   3226     12    268    472       C  
ATOM   1815  CZ  PHE A 273      35.938  39.789  54.375  1.00 29.91           C  
ANISOU 1815  CZ  PHE A 273     4385   4502   2478    -55    351    640       C  
ATOM   1816  N   GLY A 274      35.417  40.127  61.902  1.00 34.21           N  
ANISOU 1816  N   GLY A 274     4439   4560   3999   -231   -119    416       N  
ATOM   1817  CA  GLY A 274      34.933  40.329  63.251  1.00 28.25           C  
ANISOU 1817  CA  GLY A 274     3700   3708   3324   -231   -209    373       C  
ATOM   1818  C   GLY A 274      35.923  41.092  64.111  1.00 29.69           C  
ANISOU 1818  C   GLY A 274     3855   3835   3589   -358   -222    393       C  
ATOM   1819  O   GLY A 274      35.515  41.973  64.860  1.00 35.40           O  
ANISOU 1819  O   GLY A 274     4679   4434   4337   -385   -278    393       O  
ATOM   1820  N   LEU A 275      37.215  40.762  63.998  1.00 33.51           N  
ANISOU 1820  N   LEU A 275     4193   4420   4120   -431   -177    391       N  
ATOM   1821  CA  LEU A 275      38.289  41.372  64.806  1.00 23.55           C  
ANISOU 1821  CA  LEU A 275     2848   3147   2955   -573   -214    384       C  
ATOM   1822  C   LEU A 275      39.001  42.547  64.122  1.00 44.18           C  
ANISOU 1822  C   LEU A 275     5468   5732   5585   -763   -122    470       C  
ATOM   1823  O   LEU A 275      39.067  43.650  64.672  1.00 43.50           O  
ANISOU 1823  O   LEU A 275     5481   5504   5543   -894   -170    488       O  
ATOM   1824  CB  LEU A 275      39.334  40.318  65.181  1.00 23.93           C  
ANISOU 1824  CB  LEU A 275     2683   3343   3067   -533   -240    316       C  
ATOM   1825  CG  LEU A 275      38.801  39.114  65.964  1.00 34.30           C  
ANISOU 1825  CG  LEU A 275     4028   4646   4358   -369   -331    249       C  
ATOM   1826  CD1 LEU A 275      39.932  38.194  66.434  1.00 35.84           C  
ANISOU 1826  CD1 LEU A 275     4046   4956   4616   -298   -394    192       C  
ATOM   1827  CD2 LEU A 275      37.947  39.570  67.166  1.00 23.46           C  
ANISOU 1827  CD2 LEU A 275     2816   3133   2963   -376   -430    231       C  
ATOM   1828  N   GLU A 276      39.539  42.293  62.925  1.00 44.37           N  
ANISOU 1828  N   GLU A 276     5410   5882   5565   -786     24    521       N  
ATOM   1829  CA  GLU A 276      40.360  43.259  62.194  1.00 41.76           C  
ANISOU 1829  CA  GLU A 276     5071   5555   5240   -998    162    617       C  
ATOM   1830  C   GLU A 276      39.693  44.583  61.913  1.00 38.87           C  
ANISOU 1830  C   GLU A 276     4992   4964   4813  -1083    166    730       C  
ATOM   1831  O   GLU A 276      40.365  45.607  61.745  1.00 36.62           O  
ANISOU 1831  O   GLU A 276     4751   4595   4567  -1315    243    807       O  
ATOM   1832  CB  GLU A 276      40.793  42.666  60.859  1.00 47.50           C  
ANISOU 1832  CB  GLU A 276     5716   6462   5870   -963    347    653       C  
ATOM   1833  CG  GLU A 276      41.779  41.582  60.986  1.00 61.04           C  
ANISOU 1833  CG  GLU A 276     7131   8397   7664   -903    384    548       C  
ATOM   1834  CD  GLU A 276      43.105  42.127  61.420  1.00 80.27           C  
ANISOU 1834  CD  GLU A 276     9323  10922  10255  -1124    424    533       C  
ATOM   1835  OE1 GLU A 276      43.341  43.334  61.170  1.00 85.89           O  
ANISOU 1835  OE1 GLU A 276    10121  11537  10976  -1369    507    632       O  
ATOM   1836  OE2 GLU A 276      43.897  41.360  62.018  1.00 89.22           O  
ANISOU 1836  OE2 GLU A 276    10185  12211  11504  -1055    361    421       O  
ATOM   1837  N   THR A 277      38.375  44.560  61.808  1.00 28.08           N  
ANISOU 1837  N   THR A 277     3819   3495   3353   -897     86    739       N  
ATOM   1838  CA  THR A 277      37.661  45.779  61.506  1.00 31.79           C  
ANISOU 1838  CA  THR A 277     4575   3744   3759   -909     67    843       C  
ATOM   1839  C   THR A 277      37.644  46.720  62.715  1.00 38.50           C  
ANISOU 1839  C   THR A 277     5518   4390   4720  -1001    -41    800       C  
ATOM   1840  O   THR A 277      37.415  47.912  62.548  1.00 38.42           O  
ANISOU 1840  O   THR A 277     5753   4154   4689  -1067    -43    886       O  
ATOM   1841  CB  THR A 277      36.244  45.477  61.069  1.00 34.42           C  
ANISOU 1841  CB  THR A 277     5039   4063   3977   -656    -11    841       C  
ATOM   1842  OG1 THR A 277      35.798  44.289  61.740  1.00 27.77           O  
ANISOU 1842  OG1 THR A 277     4027   3344   3180   -521    -87    703       O  
ATOM   1843  CG2 THR A 277      36.196  45.265  59.525  1.00 33.50           C  
ANISOU 1843  CG2 THR A 277     5001   4043   3684   -609     91    942       C  
ATOM   1844  N   ARG A 278      37.876  46.166  63.917  1.00 31.35           N  
ANISOU 1844  N   ARG A 278     4450   3548   3913   -992   -136    666       N  
ATOM   1845  CA  ARG A 278      38.061  46.944  65.132  1.00 29.94           C  
ANISOU 1845  CA  ARG A 278     4342   3212   3822  -1098   -243    594       C  
ATOM   1846  C   ARG A 278      36.848  47.792  65.470  1.00 36.76           C  
ANISOU 1846  C   ARG A 278     5484   3844   4641   -962   -316    590       C  
ATOM   1847  O   ARG A 278      36.981  48.976  65.780  1.00 36.01           O  
ANISOU 1847  O   ARG A 278     5584   3518   4578  -1081   -346    602       O  
ATOM   1848  CB  ARG A 278      39.289  47.848  64.999  1.00 31.55           C  
ANISOU 1848  CB  ARG A 278     4529   3348   4111  -1408   -187    641       C  
ATOM   1849  CG  ARG A 278      40.604  47.131  65.108  1.00 35.68           C  
ANISOU 1849  CG  ARG A 278     4713   4115   4729  -1546   -154    587       C  
ATOM   1850  CD  ARG A 278      41.728  48.025  64.635  1.00 46.49           C  
ANISOU 1850  CD  ARG A 278     6033   5452   6180  -1881    -41    655       C  
ATOM   1851  NE  ARG A 278      43.048  47.471  64.916  1.00 56.82           N  
ANISOU 1851  NE  ARG A 278     6962   7012   7617  -2023    -36    570       N  
ATOM   1852  CZ  ARG A 278      43.686  46.619  64.116  1.00 61.48           C  
ANISOU 1852  CZ  ARG A 278     7287   7867   8205  -1990    109    588       C  
ATOM   1853  NH1 ARG A 278      43.122  46.204  62.978  1.00 55.18           N  
ANISOU 1853  NH1 ARG A 278     6591   7111   7264  -1838    259    688       N  
ATOM   1854  NH2 ARG A 278      44.890  46.172  64.457  1.00 65.14           N  
ANISOU 1854  NH2 ARG A 278     7378   8565   8806  -2090     93    491       N  
ATOM   1855  N   TYR A 279      35.666  47.198  65.384  1.00 32.10           N  
ANISOU 1855  N   TYR A 279     4906   3310   3982   -716   -341    563       N  
ATOM   1856  CA  TYR A 279      34.449  47.919  65.717  1.00 37.96           C  
ANISOU 1856  CA  TYR A 279     5852   3879   4693   -541   -405    535       C  
ATOM   1857  C   TYR A 279      34.211  47.913  67.233  1.00 37.19           C  
ANISOU 1857  C   TYR A 279     5757   3741   4633   -507   -481    386       C  
ATOM   1858  O   TYR A 279      34.303  46.871  67.880  1.00 34.49           O  
ANISOU 1858  O   TYR A 279     5247   3565   4294   -487   -493    309       O  
ATOM   1859  CB  TYR A 279      33.238  47.303  65.008  1.00 37.68           C  
ANISOU 1859  CB  TYR A 279     5782   3955   4582   -301   -406    547       C  
ATOM   1860  CG  TYR A 279      33.257  47.371  63.501  1.00 41.60           C  
ANISOU 1860  CG  TYR A 279     6336   4483   4987   -285   -356    684       C  
ATOM   1861  CD1 TYR A 279      33.852  48.432  62.840  1.00 48.39           C  
ANISOU 1861  CD1 TYR A 279     7399   5171   5815   -415   -310    821       C  
ATOM   1862  CD2 TYR A 279      32.681  46.359  62.735  1.00 35.60           C  
ANISOU 1862  CD2 TYR A 279     5454   3916   4156   -153   -353    676       C  
ATOM   1863  CE1 TYR A 279      33.861  48.500  61.466  1.00 43.07           C  
ANISOU 1863  CE1 TYR A 279     6822   4528   5016   -396   -253    961       C  
ATOM   1864  CE2 TYR A 279      32.693  46.408  61.392  1.00 34.85           C  
ANISOU 1864  CE2 TYR A 279     5439   3860   3941   -126   -320    788       C  
ATOM   1865  CZ  TYR A 279      33.284  47.489  60.750  1.00 39.97           C  
ANISOU 1865  CZ  TYR A 279     6308   4347   4533   -239   -265    940       C  
ATOM   1866  OH  TYR A 279      33.308  47.545  59.382  1.00 45.50           O  
ANISOU 1866  OH  TYR A 279     7129   5087   5070   -212   -217   1068       O  
ATOM   1867  N   PRO A 280      33.848  49.067  67.792  1.00 44.30           N  
ANISOU 1867  N   PRO A 280     6883   4407   5540   -481   -530    344       N  
ATOM   1868  CA  PRO A 280      33.640  49.190  69.241  1.00 46.57           C  
ANISOU 1868  CA  PRO A 280     7222   4644   5829   -448   -592    190       C  
ATOM   1869  C   PRO A 280      32.543  48.272  69.769  1.00 44.91           C  
ANISOU 1869  C   PRO A 280     6901   4596   5567   -234   -567    107       C  
ATOM   1870  O   PRO A 280      32.493  48.034  70.989  1.00 45.05           O  
ANISOU 1870  O   PRO A 280     6928   4639   5551   -225   -589     -9       O  
ATOM   1871  CB  PRO A 280      33.259  50.665  69.425  1.00 44.68           C  
ANISOU 1871  CB  PRO A 280     7288   4094   5593   -405   -630    166       C  
ATOM   1872  CG  PRO A 280      32.805  51.111  68.084  1.00 52.47           C  
ANISOU 1872  CG  PRO A 280     8373   4999   6564   -311   -595    314       C  
ATOM   1873  CD  PRO A 280      33.595  50.329  67.081  1.00 49.82           C  
ANISOU 1873  CD  PRO A 280     7846   4855   6228   -462   -530    439       C  
ATOM   1874  N   ALA A 281      31.705  47.728  68.887  1.00 38.13           N  
ANISOU 1874  N   ALA A 281     5941   3855   4691    -85   -521    160       N  
ATOM   1875  CA  ALA A 281      30.669  46.790  69.333  1.00 33.17           C  
ANISOU 1875  CA  ALA A 281     5175   3394   4035     65   -480     80       C  
ATOM   1876  C   ALA A 281      31.241  45.480  69.891  1.00 35.33           C  
ANISOU 1876  C   ALA A 281     5295   3833   4294    -41   -461     58       C  
ATOM   1877  O   ALA A 281      30.531  44.763  70.598  1.00 39.46           O
[truncated: 958,717 more chars]
