# Supplementary material for: Using structure prediction of negative sense RNA virus nucleoproteins to assess evolutionary relationships
Source: bioRxiv. 2024 May 22:2024.02.16.580771. Originally published 2024 Feb 17. Preprint. [Version 2] doi: 10.1101/2024.02.16.580771 (PMC10888975; doi:10.1101/2024.02.16.580771)
Supplement: Supplement 3 — Supplementary File 1: Initial Dataset NP PDBs (.pdb files) [file media-3.zip › Initial Dataset NP PDBs/2IQH.pdb]

HEADER    VIRAL PROTEIN                           13-OCT-06   2IQH              
TITLE     INFLUENZA A VIRUS NUCLEOPROTEIN NP AT 3.2A RESOLUTION                 
COMPND    MOL_ID: 1;                                                            
COMPND   2 MOLECULE: NUCLEOCAPSID PROTEIN;                                      
COMPND   3 CHAIN: A, B, C;                                                      
COMPND   4 ENGINEERED: YES                                                      
SOURCE    MOL_ID: 1;                                                            
SOURCE   2 ORGANISM_SCIENTIFIC: INFLUENZA A VIRUS (A/WILSON-                    
SOURCE   3 SMITH/1933(H1N1));                                                   
SOURCE   4 ORGANISM_TAXID: 381518;                                              
SOURCE   5 STRAIN: A/WILSON-SMITH/1933(H1N1);                                   
SOURCE   6 GENE: NP;                                                            
SOURCE   7 EXPRESSION_SYSTEM: ESCHERICHIA COLI;                                 
SOURCE   8 EXPRESSION_SYSTEM_TAXID: 562;                                        
SOURCE   9 EXPRESSION_SYSTEM_STRAIN: ROSETTATM 2(DE3) SINGLESTM;                
SOURCE  10 EXPRESSION_SYSTEM_VECTOR_TYPE: PLASMID;                              
SOURCE  11 EXPRESSION_SYSTEM_PLASMID: PET28A                                    
KEYWDS    OLIGOMERIZATION, RNA BINDING, NLS, POLYMERASE BINDING,                
KEYWDS   2 VIRAL PROTEIN                                                        
EXPDTA    X-RAY DIFFRACTION                                                     
AUTHOR    Q.YE,Y.J.TAO                                                          
REVDAT   2   24-FEB-09 2IQH    1       VERSN                                    
REVDAT   1   26-DEC-06 2IQH    0                                                
JRNL        AUTH   Q.YE,R.M.KRUG,Y.J.TAO                                        
JRNL        TITL   THE MECHANISM BY WHICH INFLUENZA A VIRUS                     
JRNL        TITL 2 NUCLEOPROTEIN FORMS OLIGOMERS AND BINDS RNA.                 
JRNL        REF    NATURE                        V. 444  1078 2006              
JRNL        REFN                   ISSN 0028-0836                               
JRNL        PMID   17151603                                                     
JRNL        DOI    10.1038/NATURE05379                                          
REMARK   1                                                                      
REMARK   2                                                                      
REMARK   2 RESOLUTION.    3.20 ANGSTROMS.                                       
REMARK   3                                                                      
REMARK   3 REFINEMENT.                                                          
REMARK   3   PROGRAM     : REFMAC 5.2.0019                                      
REMARK   3   AUTHORS     : MURSHUDOV,VAGIN,DODSON                               
REMARK   3                                                                      
REMARK   3    REFINEMENT TARGET : MAXIMUM LIKELIHOOD                            
REMARK   3                                                                      
REMARK   3  DATA USED IN REFINEMENT.                                            
REMARK   3   RESOLUTION RANGE HIGH (ANGSTROMS) : 3.20                           
REMARK   3   RESOLUTION RANGE LOW  (ANGSTROMS) : 30.00                          
REMARK   3   DATA CUTOFF            (SIGMA(F)) : NULL                           
REMARK   3   COMPLETENESS FOR RANGE        (%) : 100.0                          
REMARK   3   NUMBER OF REFLECTIONS             : 25500                          
REMARK   3                                                                      
REMARK   3  FIT TO DATA USED IN REFINEMENT.                                     
REMARK   3   CROSS-VALIDATION METHOD          : THROUGHOUT                      
REMARK   3   FREE R VALUE TEST SET SELECTION  : RANDOM                          
REMARK   3   R VALUE     (WORKING + TEST SET) : 0.273                           
REMARK   3   R VALUE            (WORKING SET) : 0.271                           
REMARK   3   FREE R VALUE                     : 0.318                           
REMARK   3   FREE R VALUE TEST SET SIZE   (%) : 4.800                           
REMARK   3   FREE R VALUE TEST SET COUNT      : 1297                            
REMARK   3                                                                      
REMARK   3  FIT IN THE HIGHEST RESOLUTION BIN.                                  
REMARK   3   TOTAL NUMBER OF BINS USED           : 20                           
REMARK   3   BIN RESOLUTION RANGE HIGH       (A) : 3.20                         
REMARK   3   BIN RESOLUTION RANGE LOW        (A) : 3.28                         
REMARK   3   REFLECTION IN BIN     (WORKING SET) : 1832                         
REMARK   3   BIN COMPLETENESS (WORKING+TEST) (%) : 100.00                       
REMARK   3   BIN R VALUE           (WORKING SET) : 0.2610                       
REMARK   3   BIN FREE R VALUE SET COUNT          : 84                           
REMARK   3   BIN FREE R VALUE                    : 0.3430                       
REMARK   3                                                                      
REMARK   3  NUMBER OF NON-HYDROGEN ATOMS USED IN REFINEMENT.                    
REMARK   3   PROTEIN ATOMS            : 10162                                   
REMARK   3   NUCLEIC ACID ATOMS       : 0                                       
REMARK   3   HETEROGEN ATOMS          : 0                                       
REMARK   3   SOLVENT ATOMS            : 0                                       
REMARK   3                                                                      
REMARK   3  B VALUES.                                                           
REMARK   3   FROM WILSON PLOT           (A**2) : NULL                           
REMARK   3   MEAN B VALUE      (OVERALL, A**2) : 74.91                          
REMARK   3   OVERALL ANISOTROPIC B VALUE.                                       
REMARK   3    B11 (A**2) : -1.53000                                             
REMARK   3    B22 (A**2) : -0.11000                                             
REMARK   3    B33 (A**2) : 1.63000                                              
REMARK   3    B12 (A**2) : 0.00000                                              
REMARK   3    B13 (A**2) : 0.00000                                              
REMARK   3    B23 (A**2) : 0.00000                                              
REMARK   3                                                                      
REMARK   3  ESTIMATED OVERALL COORDINATE ERROR.                                 
REMARK   3   ESU BASED ON R VALUE                            (A): NULL          
REMARK   3   ESU BASED ON FREE R VALUE                       (A): 0.653         
REMARK   3   ESU BASED ON MAXIMUM LIKELIHOOD                 (A): 0.524         
REMARK   3   ESU FOR B VALUES BASED ON MAXIMUM LIKELIHOOD (A**2): 30.278        
REMARK   3                                                                      
REMARK   3 CORRELATION COEFFICIENTS.                                            
REMARK   3   CORRELATION COEFFICIENT FO-FC      : 0.885                         
REMARK   3   CORRELATION COEFFICIENT FO-FC FREE : 0.843                         
REMARK   3                                                                      
REMARK   3  RMS DEVIATIONS FROM IDEAL VALUES        COUNT    RMS    WEIGHT      
REMARK   3   BOND LENGTHS REFINED ATOMS        (A): 10303 ; 0.019 ; 0.022       
REMARK   3   BOND LENGTHS OTHERS               (A):  NULL ;  NULL ;  NULL       
REMARK   3   BOND ANGLES REFINED ATOMS   (DEGREES): 13850 ; 1.703 ; 1.955       
REMARK   3   BOND ANGLES OTHERS          (DEGREES):  NULL ;  NULL ;  NULL       
REMARK   3   TORSION ANGLES, PERIOD 1    (DEGREES):  1270 ; 4.598 ; 5.000       
REMARK   3   TORSION ANGLES, PERIOD 2    (DEGREES):   491 ;37.773 ;22.057       
REMARK   3   TORSION ANGLES, PERIOD 3    (DEGREES):  1864 ;17.305 ;15.000       
REMARK   3   TORSION ANGLES, PERIOD 4    (DEGREES):   137 ;17.879 ;15.000       
REMARK   3   CHIRAL-CENTER RESTRAINTS       (A**3):  1508 ; 0.097 ; 0.200       
REMARK   3   GENERAL PLANES REFINED ATOMS      (A):  7790 ; 0.006 ; 0.020       
REMARK   3   GENERAL PLANES OTHERS             (A):  NULL ;  NULL ;  NULL       
REMARK   3   NON-BONDED CONTACTS REFINED ATOMS (A):  5927 ; 0.297 ; 0.200       
REMARK   3   NON-BONDED CONTACTS OTHERS        (A):  NULL ;  NULL ;  NULL       
REMARK   3   NON-BONDED TORSION REFINED ATOMS  (A):  7206 ; 0.336 ; 0.200       
REMARK   3   NON-BONDED TORSION OTHERS         (A):  NULL ;  NULL ;  NULL       
REMARK   3   H-BOND (X...Y) REFINED ATOMS      (A):   454 ; 0.187 ; 0.200       
REMARK   3   H-BOND (X...Y) OTHERS             (A):  NULL ;  NULL ;  NULL       
REMARK   3   POTENTIAL METAL-ION REFINED ATOMS (A):  NULL ;  NULL ;  NULL       
REMARK   3   POTENTIAL METAL-ION OTHERS        (A):  NULL ;  NULL ;  NULL       
REMARK   3   SYMMETRY VDW REFINED ATOMS        (A):    64 ; 0.322 ; 0.200       
REMARK   3   SYMMETRY VDW OTHERS               (A):  NULL ;  NULL ;  NULL       
REMARK   3   SYMMETRY H-BOND REFINED ATOMS     (A):    10 ; 0.161 ; 0.200       
REMARK   3   SYMMETRY H-BOND OTHERS            (A):  NULL ;  NULL ;  NULL       
REMARK   3   SYMMETRY METAL-ION REFINED ATOMS  (A):  NULL ;  NULL ;  NULL       
REMARK   3   SYMMETRY METAL-ION OTHERS         (A):  NULL ;  NULL ;  NULL       
REMARK   3                                                                      
REMARK   3  ISOTROPIC THERMAL FACTOR RESTRAINTS.     COUNT   RMS    WEIGHT      
REMARK   3   MAIN-CHAIN BOND REFINED ATOMS  (A**2):  6486 ; 1.446 ; 1.500       
REMARK   3   MAIN-CHAIN BOND OTHER ATOMS    (A**2):  NULL ;  NULL ;  NULL       
REMARK   3   MAIN-CHAIN ANGLE REFINED ATOMS (A**2): 10214 ; 2.456 ; 2.000       
REMARK   3   SIDE-CHAIN BOND REFINED ATOMS  (A**2):  4190 ; 3.019 ; 3.000       
REMARK   3   SIDE-CHAIN ANGLE REFINED ATOMS (A**2):  3636 ; 4.794 ; 4.500       
REMARK   3                                                                      
REMARK   3 ANISOTROPIC THERMAL FACTOR RESTRAINTS.    COUNT   RMS   WEIGHT       
REMARK   3   RIGID-BOND RESTRAINTS          (A**2):  NULL ;  NULL ;  NULL       
REMARK   3   SPHERICITY; FREE ATOMS         (A**2):  NULL ;  NULL ;  NULL       
REMARK   3   SPHERICITY; BONDED ATOMS       (A**2):  NULL ;  NULL ;  NULL       
REMARK   3                                                                      
REMARK   3  NCS RESTRAINTS STATISTICS                                           
REMARK   3   NUMBER OF DIFFERENT NCS GROUPS : NULL                              
REMARK   3                                                                      
REMARK   3  TLS DETAILS                                                         
REMARK   3   NUMBER OF TLS GROUPS  : NULL                                       
REMARK   3                                                                      
REMARK   3  BULK SOLVENT MODELLING.                                             
REMARK   3   METHOD USED : BABINET MODEL WITH MASK                              
REMARK   3   PARAMETERS FOR MASK CALCULATION                                    
REMARK   3   VDW PROBE RADIUS   : 1.20                                          
REMARK   3   ION PROBE RADIUS   : 0.80                                          
REMARK   3   SHRINKAGE RADIUS   : 0.80                                          
REMARK   3                                                                      
REMARK   3  OTHER REFINEMENT REMARKS: NULL                                      
REMARK   4                                                                      
REMARK   4 2IQH COMPLIES WITH FORMAT V. 3.15, 01-DEC-08                         
REMARK 100                                                                      
REMARK 100 THIS ENTRY HAS BEEN PROCESSED BY RCSB ON 19-OCT-06.                  
REMARK 100 THE RCSB ID CODE IS RCSB039890.                                      
REMARK 200                                                                      
REMARK 200 EXPERIMENTAL DETAILS                                                 
REMARK 200  EXPERIMENT TYPE                : X-RAY DIFFRACTION                  
REMARK 200  DATE OF DATA COLLECTION        : 12-JUN-05; NULL                    
REMARK 200  TEMPERATURE           (KELVIN) : 100; NULL                          
REMARK 200  PH                             : 7.5                                
REMARK 200  NUMBER OF CRYSTALS USED        : 1                                  
REMARK 200                                                                      
REMARK 200  SYNCHROTRON              (Y/N) : Y; Y                               
REMARK 200  RADIATION SOURCE               : NSLS; CHESS                        
REMARK 200  BEAMLINE                       : X29A; F2                           
REMARK 200  X-RAY GENERATOR MODEL          : NULL; NULL                         
REMARK 200  MONOCHROMATIC OR LAUE    (M/L) : M; NULL                            
REMARK 200  WAVELENGTH OR RANGE        (A) : 0.9792; 1.0397, 1.0064, 0.9792     
REMARK 200  MONOCHROMATOR                  : NULL; NULL                         
REMARK 200  OPTICS                         : NULL; NULL                         
REMARK 200                                                                      
REMARK 200  DETECTOR TYPE                  : CCD; NULL                          
REMARK 200  DETECTOR MANUFACTURER          : ADSC QUANTUM 315; NULL             
REMARK 200  INTENSITY-INTEGRATION SOFTWARE : HKL-2000                           
REMARK 200  DATA SCALING SOFTWARE          : SCALEPACK                          
REMARK 200                                                                      
REMARK 200  NUMBER OF UNIQUE REFLECTIONS   : 26880                              
REMARK 200  RESOLUTION RANGE HIGH      (A) : 3.200                              
REMARK 200  RESOLUTION RANGE LOW       (A) : 30.000                             
REMARK 200  REJECTION CRITERIA  (SIGMA(I)) : 13.200                             
REMARK 200                                                                      
REMARK 200 OVERALL.                                                             
REMARK 200  COMPLETENESS FOR RANGE     (%) : 99.3                               
REMARK 200  DATA REDUNDANCY                : 4.100                              
REMARK 200  R MERGE                    (I) : 0.06900                            
REMARK 200  R SYM                      (I) : NULL                               
REMARK 200  <I/SIGMA(I)> FOR THE DATA SET  : 13.2000                            
REMARK 200                                                                      
REMARK 200 IN THE HIGHEST RESOLUTION SHELL.                                     
REMARK 200  HIGHEST RESOLUTION SHELL, RANGE HIGH (A) : 3.20                     
REMARK 200  HIGHEST RESOLUTION SHELL, RANGE LOW  (A) : 3.31                     
REMARK 200  COMPLETENESS FOR SHELL     (%) : 97.9                               
REMARK 200  DATA REDUNDANCY IN SHELL       : 4.10                               
REMARK 200  R MERGE FOR SHELL          (I) : 0.42900                            
REMARK 200  R SYM FOR SHELL            (I) : NULL                               
REMARK 200  <I/SIGMA(I)> FOR SHELL         : 3.000                              
REMARK 200                                                                      
REMARK 200 DIFFRACTION PROTOCOL: SINGLE WAVELENGTH; NULL                        
REMARK 200 METHOD USED TO DETERMINE THE STRUCTURE: AB INITIO PHASING            
REMARK 200 SOFTWARE USED: SHARP                                                 
REMARK 200 STARTING MODEL: NULL                                                 
REMARK 200                                                                      
REMARK 200 REMARK: NULL                                                         
REMARK 280                                                                      
REMARK 280 CRYSTAL                                                              
REMARK 280 SOLVENT CONTENT, VS   (%): 47.90                                     
REMARK 280 MATTHEWS COEFFICIENT, VM (ANGSTROMS**3/DA): 2.36                     
REMARK 280                                                                      
REMARK 280 CRYSTALLIZATION CONDITIONS: 100MM TRIS HCL, 3% PEG 8000, 10%         
REMARK 280  GLYCEROL, 10MM DTT, PH 7.5, VAPOR DIFFUSION, HANGING DROP,          
REMARK 280  TEMPERATURE 298K                                                    
REMARK 290                                                                      
REMARK 290 CRYSTALLOGRAPHIC SYMMETRY                                            
REMARK 290 SYMMETRY OPERATORS FOR SPACE GROUP: C 2 2 21                         
REMARK 290                                                                      
REMARK 290      SYMOP   SYMMETRY                                                
REMARK 290     NNNMMM   OPERATOR                                                
REMARK 290       1555   X,Y,Z                                                   
REMARK 290       2555   -X,-Y,Z+1/2                                             
REMARK 290       3555   -X,Y,-Z+1/2                                             
REMARK 290       4555   X,-Y,-Z                                                 
REMARK 290       5555   X+1/2,Y+1/2,Z                                           
REMARK 290       6555   -X+1/2,-Y+1/2,Z+1/2                                     
REMARK 290       7555   -X+1/2,Y+1/2,-Z+1/2                                     
REMARK 290       8555   X+1/2,-Y+1/2,-Z                                         
REMARK 290                                                                      
REMARK 290     WHERE NNN -> OPERATOR NUMBER                                     
REMARK 290           MMM -> TRANSLATION VECTOR                                  
REMARK 290                                                                      
REMARK 290 CRYSTALLOGRAPHIC SYMMETRY TRANSFORMATIONS                            
REMARK 290 THE FOLLOWING TRANSFORMATIONS OPERATE ON THE ATOM/HETATM             
REMARK 290 RECORDS IN THIS ENTRY TO PRODUCE CRYSTALLOGRAPHICALLY                
REMARK 290 RELATED MOLECULES.                                                   
REMARK 290   SMTRY1   1  1.000000  0.000000  0.000000        0.00000            
REMARK 290   SMTRY2   1  0.000000  1.000000  0.000000        0.00000            
REMARK 290   SMTRY3   1  0.000000  0.000000  1.000000        0.00000            
REMARK 290   SMTRY1   2 -1.000000  0.000000  0.000000        0.00000            
REMARK 290   SMTRY2   2  0.000000 -1.000000  0.000000        0.00000            
REMARK 290   SMTRY3   2  0.000000  0.000000  1.000000       97.59150            
REMARK 290   SMTRY1   3 -1.000000  0.000000  0.000000        0.00000            
REMARK 290   SMTRY2   3  0.000000  1.000000  0.000000        0.00000            
REMARK 290   SMTRY3   3  0.000000  0.000000 -1.000000       97.59150            
REMARK 290   SMTRY1   4  1.000000  0.000000  0.000000        0.00000            
REMARK 290   SMTRY2   4  0.000000 -1.000000  0.000000        0.00000            
REMARK 290   SMTRY3   4  0.000000  0.000000 -1.000000        0.00000            
REMARK 290   SMTRY1   5  1.000000  0.000000  0.000000       61.04950            
REMARK 290   SMTRY2   5  0.000000  1.000000  0.000000       67.55250            
REMARK 290   SMTRY3   5  0.000000  0.000000  1.000000        0.00000            
REMARK 290   SMTRY1   6 -1.000000  0.000000  0.000000       61.04950            
REMARK 290   SMTRY2   6  0.000000 -1.000000  0.000000       67.55250            
REMARK 290   SMTRY3   6  0.000000  0.000000  1.000000       97.59150            
REMARK 290   SMTRY1   7 -1.000000  0.000000  0.000000       61.04950            
REMARK 290   SMTRY2   7  0.000000  1.000000  0.000000       67.55250            
REMARK 290   SMTRY3   7  0.000000  0.000000 -1.000000       97.59150            
REMARK 290   SMTRY1   8  1.000000  0.000000  0.000000       61.04950            
REMARK 290   SMTRY2   8  0.000000 -1.000000  0.000000       67.55250            
REMARK 290   SMTRY3   8  0.000000  0.000000 -1.000000        0.00000            
REMARK 290                                                                      
REMARK 290 REMARK: NULL                                                         
REMARK 300                                                                      
REMARK 300 BIOMOLECULE: 1                                                       
REMARK 300 SEE REMARK 350 FOR THE AUTHOR PROVIDED AND/OR PROGRAM                
REMARK 300 GENERATED ASSEMBLY INFORMATION FOR THE STRUCTURE IN                  
REMARK 300 THIS ENTRY. THE REMARK MAY ALSO PROVIDE INFORMATION ON               
REMARK 300 BURIED SURFACE AREA.                                                 
REMARK 350                                                                      
REMARK 350 COORDINATES FOR A COMPLETE MULTIMER REPRESENTING THE KNOWN           
REMARK 350 BIOLOGICALLY SIGNIFICANT OLIGOMERIZATION STATE OF THE                
REMARK 350 MOLECULE CAN BE GENERATED BY APPLYING BIOMT TRANSFORMATIONS          
REMARK 350 GIVEN BELOW.  BOTH NON-CRYSTALLOGRAPHIC AND                          
REMARK 350 CRYSTALLOGRAPHIC OPERATIONS ARE GIVEN.                               
REMARK 350                                                                      
REMARK 350 BIOMOLECULE: 1                                                       
REMARK 350 AUTHOR DETERMINED BIOLOGICAL UNIT: TRIMERIC                          
REMARK 350 SOFTWARE DETERMINED QUATERNARY STRUCTURE: TRIMERIC                   
REMARK 350 SOFTWARE USED: PISA                                                  
REMARK 350 TOTAL BURIED SURFACE AREA: 12530 ANGSTROM**2                         
REMARK 350 SURFACE AREA OF THE COMPLEX: 56620 ANGSTROM**2                       
REMARK 350 CHANGE IN SOLVENT FREE ENERGY: -41.0 KCAL/MOL                        
REMARK 350 APPLY THE FOLLOWING TO CHAINS: A, B, C                               
REMARK 350   BIOMT1   1  1.000000  0.000000  0.000000        0.00000            
REMARK 350   BIOMT2   1  0.000000  1.000000  0.000000        0.00000            
REMARK 350   BIOMT3   1  0.000000  0.000000  1.000000        0.00000            
REMARK 465                                                                      
REMARK 465 MISSING RESIDUES                                                     
REMARK 465 THE FOLLOWING RESIDUES WERE NOT LOCATED IN THE                       
REMARK 465 EXPERIMENT. (M=MODEL NUMBER; RES=RESIDUE NAME; C=CHAIN               
REMARK 465 IDENTIFIER; SSSEQ=SEQUENCE NUMBER; I=INSERTION CODE.)                
REMARK 465                                                                      
REMARK 465   M RES C SSSEQI                                                     
REMARK 465     ARG A     8                                                      
REMARK 465     SER A     9                                                      
REMARK 465     TYR A    10                                                      
REMARK 465     GLU A    11                                                      
REMARK 465     GLN A    12                                                      
REMARK 465     MET A    13                                                      
REMARK 465     GLU A    14                                                      
REMARK 465     THR A    15                                                      
REMARK 465     ASP A    16                                                      
REMARK 465     GLY A    17                                                      
REMARK 465     GLU A    18                                                      
REMARK 465     ARG A    19                                                      
REMARK 465     GLN A    20                                                      
REMARK 465     GLU A    73                                                      
REMARK 465     ARG A    74                                                      
REMARK 465     ARG A    75                                                      
REMARK 465     ASN A    76                                                      
REMARK 465     LYS A    77                                                      
REMARK 465     TYR A    78                                                      
REMARK 465     LEU A    79                                                      
REMARK 465     GLU A    80                                                      
REMARK 465     GLU A    81                                                      
REMARK 465     HIS A    82                                                      
REMARK 465     PRO A    83                                                      
REMARK 465     SER A    84                                                      
REMARK 465     ALA A    85                                                      
REMARK 465     GLY A    86                                                      
REMARK 465     LYS A    87                                                      
REMARK 465     ASP A    88                                                      
REMARK 465     PRO A    89                                                      
REMARK 465     LYS A    90                                                      
REMARK 465     LYS A    91                                                      
REMARK 465     ASP A   203                                                      
REMARK 465     ARG A   204                                                      
REMARK 465     ASN A   205                                                      
REMARK 465     PHE A   206                                                      
REMARK 465     TRP A   207                                                      
REMARK 465     ARG A   208                                                      
REMARK 465     GLY A   209                                                      
REMARK 465     GLU A   210                                                      
REMARK 465     ASN A   211                                                      
REMARK 465     GLY A   212                                                      
REMARK 465     ASN A   397                                                      
REMARK 465     GLN A   398                                                      
REMARK 465     GLN A   399                                                      
REMARK 465     ARG A   400                                                      
REMARK 465     ALA A   401                                                      
REMARK 465     PHE A   429                                                      
REMARK 465     THR A   430                                                      
REMARK 465     GLY A   431                                                      
REMARK 465     ASN A   432                                                      
REMARK 465     THR A   433                                                      
REMARK 465     GLU A   434                                                      
REMARK 465     GLY A   435                                                      
REMARK 465     ARG A   436                                                      
REMARK 465     THR A   437                                                      
REMARK 465     GLY A   490                                                      
REMARK 465     ASP A   491                                                      
REMARK 465     ASN A   492                                                      
REMARK 465     ALA A   493                                                      
REMARK 465     GLU A   494                                                      
REMARK 465     GLU A   495                                                      
REMARK 465     TYR A   496                                                      
REMARK 465     ASP A   497                                                      
REMARK 465     ASN A   498                                                      
REMARK 465     LEU A   499                                                      
REMARK 465     GLU A   500                                                      
REMARK 465     HIS A   501                                                      
REMARK 465     HIS A   502                                                      
REMARK 465     HIS A   503                                                      
REMARK 465     HIS A   504                                                      
REMARK 465     HIS A   505                                                      
REMARK 465     HIS A   506                                                      
REMARK 465     ARG B     8                                                      
REMARK 465     SER B     9                                                      
REMARK 465     TYR B    10                                                      
REMARK 465     GLU B    11                                                      
REMARK 465     GLN B    12                                                      
REMARK 465     MET B    13                                                      
REMARK 465     GLU B    14                                                      
REMARK 465     THR B    15                                                      
REMARK 465     ASP B    16                                                      
REMARK 465     GLY B    17                                                      
REMARK 465     GLU B    18                                                      
REMARK 465     ARG B    19                                                      
REMARK 465     GLN B    20                                                      
REMARK 465     GLU B    73                                                      
REMARK 465     ARG B    74                                                      
REMARK 465     ARG B    75                                                      
REMARK 465     ASN B    76                                                      
REMARK 465     LYS B    77                                                      
REMARK 465     TYR B    78                                                      
REMARK 465     LEU B    79                                                      
REMARK 465     GLU B    80                                                      
REMARK 465     GLU B    81                                                      
REMARK 465     HIS B    82                                                      
REMARK 465     PRO B    83                                                      
REMARK 465     SER B    84                                                      
REMARK 465     ALA B    85                                                      
REMARK 465     GLY B    86                                                      
REMARK 465     LYS B    87                                                      
REMARK 465     ASP B    88                                                      
REMARK 465     PRO B    89                                                      
REMARK 465     LYS B    90                                                      
REMARK 465     LYS B    91                                                      
REMARK 465     ASP B   203                                                      
REMARK 465     ARG B   204                                                      
REMARK 465     ASN B   205                                                      
REMARK 465     PHE B   206                                                      
REMARK 465     TRP B   207                                                      
REMARK 465     ARG B   208                                                      
REMARK 465     GLY B   209                                                      
REMARK 465     GLU B   210                                                      
REMARK 465     ASN B   211                                                      
REMARK 465     GLY B   212                                                      
REMARK 465     ASN B   397                                                      
REMARK 465     GLN B   398                                                      
REMARK 465     GLN B   399                                                      
REMARK 465     ARG B   400                                                      
REMARK 465     ALA B   401                                                      
REMARK 465     PHE B   429                                                      
REMARK 465     THR B   430                                                      
REMARK 465     GLY B   431                                                      
REMARK 465     ASN B   432                                                      
REMARK 465     THR B   433                                                      
REMARK 465     GLU B   434                                                      
REMARK 465     GLY B   435                                                      
REMARK 465     ARG B   436                                                      
REMARK 465     THR B   437                                                      
REMARK 465     GLY B   490                                                      
REMARK 465     ASP B   491                                                      
REMARK 465     ASN B   492                                                      
REMARK 465     ALA B   493                                                      
REMARK 465     GLU B   494                                                      
REMARK 465     GLU B   495                                                      
REMARK 465     TYR B   496                                                      
REMARK 465     ASP B   497                                                      
REMARK 465     ASN B   498                                                      
REMARK 465     LEU B   499                                                      
REMARK 465     GLU B   500                                                      
REMARK 465     HIS B   501                                                      
REMARK 465     HIS B   502                                                      
REMARK 465     HIS B   503                                                      
REMARK 465     HIS B   504                                                      
REMARK 465     HIS B   505                                                      
REMARK 465     HIS B   506                                                      
REMARK 465     ARG C     8                                                      
REMARK 465     SER C     9                                                      
REMARK 465     TYR C    10                                                      
REMARK 465     GLU C    11                                                      
REMARK 465     GLN C    12                                                      
REMARK 465     MET C    13                                                      
REMARK 465     GLU C    14                                                      
REMARK 465     THR C    15                                                      
REMARK 465     ASP C    16                                                      
REMARK 465     GLY C    17                                                      
REMARK 465     GLU C    18                                                      
REMARK 465     ARG C    19                                                      
REMARK 465     GLN C    20                                                      
REMARK 465     GLU C    73                                                      
REMARK 465     ARG C    74                                                      
REMARK 465     ARG C    75                                                      
REMARK 465     ASN C    76                                                      
REMARK 465     LYS C    77                                                      
REMARK 465     TYR C    78                                                      
REMARK 465     LEU C    79                                                      
REMARK 465     GLU C    80                                                      
REMARK 465     GLU C    81                                                      
REMARK 465     HIS C    82                                                      
REMARK 465     PRO C    83                                                      
REMARK 465     SER C    84                                                      
REMARK 465     ALA C    85                                                      
REMARK 465     GLY C    86                                                      
REMARK 465     LYS C    87                                                      
REMARK 465     ASP C    88                                                      
REMARK 465     PRO C    89                                                      
REMARK 465     LYS C    90                                                      
REMARK 465     LYS C    91                                                      
REMARK 465     ASN C   397                                                      
REMARK 465     GLN C   398                                                      
REMARK 465     GLN C   399                                                      
REMARK 465     ARG C   400                                                      
REMARK 465     ALA C   401                                                      
REMARK 465     PHE C   429                                                      
REMARK 465     THR C   430                                                      
REMARK 465     GLY C   431                                                      
REMARK 465     ASN C   432                                                      
REMARK 465     THR C   433                                                      
REMARK 465     GLU C   434                                                      
REMARK 465     GLY C   435                                                      
REMARK 465     ARG C   436                                                      
REMARK 465     THR C   437                                                      
REMARK 465     GLY C   490                                                      
REMARK 465     ASP C   491                                                      
REMARK 465     ASN C   492                                                      
REMARK 465     ALA C   493                                                      
REMARK 465     GLU C   494                                                      
REMARK 465     GLU C   495                                                      
REMARK 465     TYR C   496                                                      
REMARK 465     ASP C   497                                                      
REMARK 465     ASN C   498                                                      
REMARK 465     LEU C   499                                                      
REMARK 465     GLU C   500                                                      
REMARK 465     HIS C   501                                                      
REMARK 465     HIS C   502                                                      
REMARK 465     HIS C   503                                                      
REMARK 465     HIS C   504                                                      
REMARK 465     HIS C   505                                                      
REMARK 465     HIS C   506                                                      
REMARK 475                                                                      
REMARK 475 ZERO OCCUPANCY RESIDUES                                              
REMARK 475 THE FOLLOWING RESIDUES WERE MODELED WITH ZERO OCCUPANCY.             
REMARK 475 THE LOCATION AND PROPERTIES OF THESE RESIDUES MAY NOT                
REMARK 475 BE RELIABLE. (M=MODEL NUMBER; RES=RESIDUE NAME;                      
REMARK 475 C=CHAIN IDENTIFIER; SSEQ=SEQUENCE NUMBER; I=INSERTION CODE)          
REMARK 475   M RES C SSEQI                                                      
REMARK 475     ASN A  202                                                       
REMARK 475     ASN B  202                                                       
REMARK 475     ASN C  202                                                       
REMARK 500                                                                      
REMARK 500 GEOMETRY AND STEREOCHEMISTRY                                         
REMARK 500 SUBTOPIC: COVALENT BOND LENGTHS                                      
REMARK 500                                                                      
REMARK 500 THE STEREOCHEMICAL PARAMETERS OF THE FOLLOWING RESIDUES              
REMARK 500 HAVE VALUES WHICH DEVIATE FROM EXPECTED VALUES BY MORE               
REMARK 500 THAN 6*RMSD (M=MODEL NUMBER; RES=RESIDUE NAME; C=CHAIN               
REMARK 500 IDENTIFIER; SSEQ=SEQUENCE NUMBER; I=INSERTION CODE).                 
REMARK 500                                                                      
REMARK 500 STANDARD TABLE:                                                      
REMARK 500 FORMAT: (10X,I3,1X,2(A3,1X,A1,I4,A1,1X,A4,3X),1X,F6.3)               
REMARK 500                                                                      
REMARK 500 EXPECTED VALUES PROTEIN: ENGH AND HUBER, 1999                        
REMARK 500 EXPECTED VALUES NUCLEIC ACID: CLOWNEY ET AL 1996                     
REMARK 500                                                                      
REMARK 500  M RES CSSEQI ATM1   RES CSSEQI ATM2   DEVIATION                     
REMARK 500    ILE B 201   C     ASN B 202   N      -0.310                       
REMARK 500    ILE C 201   C     ASN C 202   N      -0.182                       
REMARK 500    ASN C 202   C     ASP C 203   N      -0.182                       
REMARK 500                                                                      
REMARK 500 REMARK: NULL                                                         
REMARK 500                                                                      
REMARK 500 GEOMETRY AND STEREOCHEMISTRY                                         
REMARK 500 SUBTOPIC: COVALENT BOND ANGLES                                       
REMARK 500                                                                      
REMARK 500 THE STEREOCHEMICAL PARAMETERS OF THE FOLLOWING RESIDUES              
REMARK 500 HAVE VALUES WHICH DEVIATE FROM EXPECTED VALUES BY MORE               
REMARK 500 THAN 6*RMSD (M=MODEL NUMBER; RES=RESIDUE NAME; C=CHAIN               
REMARK 500 IDENTIFIER; SSEQ=SEQUENCE NUMBER; I=INSERTION CODE).                 
REMARK 500                                                                      
REMARK 500 STANDARD TABLE:                                                      
REMARK 500 FORMAT: (10X,I3,1X,A3,1X,A1,I4,A1,3(1X,A4,2X),12X,F5.1)              
REMARK 500                                                                      
REMARK 500 EXPECTED VALUES PROTEIN: ENGH AND HUBER, 1999                        
REMARK 500 EXPECTED VALUES NUCLEIC ACID: CLOWNEY ET AL 1996                     
REMARK 500                                                                      
REMARK 500  M RES CSSEQI ATM1   ATM2   ATM3                                     
REMARK 500    ILE A 201   O   -  C   -  N   ANGL. DEV. =  -9.9 DEGREES          
REMARK 500    ARG B  38   NE  -  CZ  -  NH2 ANGL. DEV. =  -3.1 DEGREES          
REMARK 500    ILE C 201   O   -  C   -  N   ANGL. DEV. =  -9.8 DEGREES          
REMARK 500    ARG C 221   NE  -  CZ  -  NH1 ANGL. DEV. =  -3.1 DEGREES          
REMARK 500    ARG C 416   NE  -  CZ  -  NH2 ANGL. DEV. =   3.3 DEGREES          
REMARK 500                                                                      
REMARK 500 REMARK: NULL                                                         
REMARK 500                                                                      
REMARK 500 GEOMETRY AND STEREOCHEMISTRY                                         
REMARK 500 SUBTOPIC: TORSION ANGLES                                             
REMARK 500                                                                      
REMARK 500 TORSION ANGLES OUTSIDE THE EXPECTED RAMACHANDRAN REGIONS:            
REMARK 500 (M=MODEL NUMBER; RES=RESIDUE NAME; C=CHAIN IDENTIFIER;               
REMARK 500 SSEQ=SEQUENCE NUMBER; I=INSERTION CODE).                             
REMARK 500                                                                      
REMARK 500 STANDARD TABLE:                                                      
REMARK 500 FORMAT:(10X,I3,1X,A3,1X,A1,I4,A1,4X,F7.2,3X,F7.2)                    
REMARK 500                                                                      
REMARK 500 EXPECTED VALUES: GJ KLEYWEGT AND TA JONES (1996). PHI/PSI-           
REMARK 500 CHOLOGY: RAMACHANDRAN REVISITED. STRUCTURE 4, 1395 - 1400            
REMARK 500                                                                      
REMARK 500  M RES CSSEQI        PSI       PHI                                   
REMARK 500    THR A  23      -68.15    -93.46                                   
REMARK 500    ASP A 101      104.02    -25.54                                   
REMARK 500    ASP A 112      108.78    -57.28                                   
REMARK 500    ASN A 124       30.70    -85.30                                   
REMARK 500    ARG A 150       72.19   -104.35                                   
REMARK 500    SER A 165        3.97    -62.78                                   
REMARK 500    MET A 167       34.81    -96.76                                   
REMARK 500    SER A 176      150.85    -46.97                                   
REMARK 500    THR A 215      -17.57    -47.05                                   
REMARK 500    ALA A 233      -80.25    -30.89                                   
REMARK 500    ASN A 247       69.33   -113.55                                   
REMARK 500    ASP A 290       76.75   -115.17                                   
REMARK 500    GLN A 311       71.10   -116.48                                   
REMARK 500    LEU A 328      -71.99    -45.87                                   
REMARK 500    THR A 373       51.80    -95.28                                   
REMARK 500    PHE A 420      148.58   -176.75                                   
REMARK 500    MET A 426       -5.35    -55.92                                   
REMARK 500    MET A 448      -60.23    -23.65                                   
REMARK 500    THR A 472      -83.41    -47.36                                   
REMARK 500    ASP A 480      107.06    -58.73                                   
REMARK 500    MET A 481      159.82    179.53                                   
REMARK 500    GLU A 484       39.84   -142.67                                   
REMARK 500    ALA B  22      -93.17    -95.26                                   
REMARK 500    LEU B  47       -8.97    -58.41                                   
REMARK 500    ASP B 101      102.42    -34.03                                   
REMARK 500    ARG B 150       94.95    -55.17                                   
REMARK 500    PRO B 161        5.62    -65.30                                   
REMARK 500    MET B 167       51.62   -112.79                                   
REMARK 500    SER B 170       12.79    -68.47                                   
REMARK 500    ALA B 234      -71.63    -70.63                                   
REMARK 500    PRO B 248       57.85    -99.04                                   
REMARK 500    ALA B 263        7.87    -66.42                                   
REMARK 500    LEU B 266       58.50   -110.47                                   
REMARK 500    PRO B 318      139.44    -31.26                                   
REMARK 500    PHE B 338       32.88    -95.94                                   
REMARK 500    ASP B 340      101.91    -48.11                                   
REMARK 500    LEU B 341      -30.81    -36.91                                   
REMARK 500    PRO B 354     -175.32    -61.67                                   
REMARK 500    THR B 373       63.51   -107.63                                   
REMARK 500    ARG B 382     -166.23    -76.60                                   
REMARK 500    SER B 383      145.40   -179.75                                   
REMARK 500    ILE B 406      -19.94   -145.93                                   
REMARK 500    GLN B 415       96.92    -67.45                                   
REMARK 500    PRO B 423      -95.58    -58.34                                   
REMARK 500    THR B 424      -38.02    -28.63                                   
REMARK 500    ILE B 425      -74.46    -62.91                                   
REMARK 500    ALA B 427       24.42    -72.07                                   
REMARK 500    ASP B 455      126.16    -38.03                                   
REMARK 500    ASP B 468       56.82    -67.60                                   
REMARK 500    GLU B 469      -50.28    -25.54                                   
REMARK 500    MET B 481     -164.28   -109.59                                   
REMARK 500    ILE C  25      -61.00    -27.32                                   
REMARK 500    GLN C  42      -33.63    -38.99                                   
REMARK 500    GLU C  46      -71.12    -74.80                                   
REMARK 500    LEU C  47        5.98    -60.54                                   
REMARK 500    LEU C 108       82.92    -61.90                                   
REMARK 500    ASN C 124       42.08   -109.93                                   
REMARK 500    ASN C 125       14.85     54.32                                   
REMARK 500    SER C 165      -18.67    -47.33                                   
REMARK 500    MET C 167       34.67    -83.28                                   
REMARK 500    THR C 171        0.36    -69.22                                   
REMARK 500    ARG C 175       -5.89    -57.59                                   
REMARK 500    ASP C 203       99.72     41.00                                   
REMARK 500    ASN C 205       51.74     75.78                                   
REMARK 500    LEU C 266       77.22    -64.55                                   
REMARK 500    ARG C 267      145.03    -37.12                                   
REMARK 500    TYR C 289       97.13    -68.83                                   
REMARK 500    ARG C 293      -72.36    -89.79                                   
REMARK 500    GLU C 294      -16.13    -49.40                                   
REMARK 500    ASN C 309       55.97    -96.91                                   
REMARK 500    LEU C 328      -71.25    -48.40                                   
REMARK 500    ALA C 336       42.01   -108.27                                   
REMARK 500    LYS C 357       37.57   -153.04                                   
REMARK 500    THR C 360      134.01   -173.36                                   
REMARK 500    LEU C 381       48.95    -99.45                                   
REMARK 500    ASN C 395      161.03    -32.71                                   
REMARK 500    ILE C 406       -6.60   -152.16                                   
REMARK 500    ASP C 421       95.08    -58.68                                   
REMARK 500    PRO C 423      -72.21    -46.11                                   
REMARK 500    ALA C 427       66.98    -67.77                                   
REMARK 500    ALA C 471      109.00    -35.54                                   
REMARK 500    THR C 472      -26.05   -149.91                                   
REMARK 500    ASP C 480       96.83    -55.44                                   
REMARK 500    SER C 486       -7.56    -38.83                                   
REMARK 500                                                                      
REMARK 500 REMARK: NULL                                                         
REMARK 500                                                                      
REMARK 500 GEOMETRY AND STEREOCHEMISTRY                                         
REMARK 500 SUBTOPIC: MAIN CHAIN PLANARITY                                       
REMARK 500                                                                      
REMARK 500 THE FOLLOWING RESIDUES HAVE A PSEUDO PLANARITY                       
REMARK 500 TORSION, C(I) - CA(I) - N(I+1) - O(I), GREATER                       
REMARK 500 10.0 DEGREES. (M=MODEL NUMBER; RES=RESIDUE NAME;                     
REMARK 500 C=CHAIN IDENTIFIER; SSEQ=SEQUENCE NUMBER;                            
REMARK 500 I=INSERTION CODE).                                                   
REMARK 500                                                                      
REMARK 500  M RES CSSEQI        ANGLE                                           
REMARK 500    ILE A 201        -15.72                                           
REMARK 500                                                                      
REMARK 500 REMARK: NULL                                                         
DBREF  2IQH A    8   498  UNP    Q1I2B5   Q1I2B5_9INFA     8    498             
DBREF  2IQH B    8   498  UNP    Q1I2B5   Q1I2B5_9INFA     8    498             
DBREF  2IQH C    8   498  UNP    Q1I2B5   Q1I2B5_9INFA     8    498             
SEQADV 2IQH LEU A  499  UNP  Q1I2B5              EXPRESSION TAG                 
SEQADV 2IQH GLU A  500  UNP  Q1I2B5              EXPRESSION TAG                 
SEQADV 2IQH HIS A  501  UNP  Q1I2B5              EXPRESSION TAG                 
SEQADV 2IQH HIS A  502  UNP  Q1I2B5              EXPRESSION TAG                 
SEQADV 2IQH HIS A  503  UNP  Q1I2B5              EXPRESSION TAG                 
SEQADV 2IQH HIS A  504  UNP  Q1I2B5              EXPRESSION TAG                 
SEQADV 2IQH HIS A  505  UNP  Q1I2B5              EXPRESSION TAG                 
SEQADV 2IQH HIS A  506  UNP  Q1I2B5              EXPRESSION TAG                 
SEQADV 2IQH LEU B  499  UNP  Q1I2B5              EXPRESSION TAG                 
SEQADV 2IQH GLU B  500  UNP  Q1I2B5              EXPRESSION TAG                 
SEQADV 2IQH HIS B  501  UNP  Q1I2B5              EXPRESSION TAG                 
SEQADV 2IQH HIS B  502  UNP  Q1I2B5              EXPRESSION TAG                 
SEQADV 2IQH HIS B  503  UNP  Q1I2B5              EXPRESSION TAG                 
SEQADV 2IQH HIS B  504  UNP  Q1I2B5              EXPRESSION TAG                 
SEQADV 2IQH HIS B  505  UNP  Q1I2B5              EXPRESSION TAG                 
SEQADV 2IQH HIS B  506  UNP  Q1I2B5              EXPRESSION TAG                 
SEQADV 2IQH LEU C  499  UNP  Q1I2B5              EXPRESSION TAG                 
SEQADV 2IQH GLU C  500  UNP  Q1I2B5              EXPRESSION TAG                 
SEQADV 2IQH HIS C  501  UNP  Q1I2B5              EXPRESSION TAG                 
SEQADV 2IQH HIS C  502  UNP  Q1I2B5              EXPRESSION TAG                 
SEQADV 2IQH HIS C  503  UNP  Q1I2B5              EXPRESSION TAG                 
SEQADV 2IQH HIS C  504  UNP  Q1I2B5              EXPRESSION TAG                 
SEQADV 2IQH HIS C  505  UNP  Q1I2B5              EXPRESSION TAG                 
SEQADV 2IQH HIS C  506  UNP  Q1I2B5              EXPRESSION TAG                 
SEQRES   1 A  499  ARG SER TYR GLU GLN MET GLU THR ASP GLY GLU ARG GLN          
SEQRES   2 A  499  ASN ALA THR GLU ILE ARG ALA SER VAL GLY LYS MET ILE          
SEQRES   3 A  499  ASP GLY ILE GLY ARG PHE TYR ILE GLN MET CYS THR GLU          
SEQRES   4 A  499  LEU LYS LEU SER ASP TYR GLU GLY ARG LEU ILE GLN ASN          
SEQRES   5 A  499  SER LEU THR ILE GLU ARG MET VAL LEU SER ALA PHE ASP          
SEQRES   6 A  499  GLU ARG ARG ASN LYS TYR LEU GLU GLU HIS PRO SER ALA          
SEQRES   7 A  499  GLY LYS ASP PRO LYS LYS THR GLY GLY PRO ILE TYR ARG          
SEQRES   8 A  499  ARG VAL ASP GLY LYS TRP ARG ARG GLU LEU ILE LEU TYR          
SEQRES   9 A  499  ASP LYS GLU GLU ILE ARG ARG ILE TRP ARG GLN ALA ASN          
SEQRES  10 A  499  ASN GLY ASP ASP ALA THR ALA GLY LEU THR HIS MET MET          
SEQRES  11 A  499  ILE TRP HIS SER ASN LEU ASN ASP ALA THR TYR GLN ARG          
SEQRES  12 A  499  THR ARG ALA LEU VAL ARG THR GLY MET ASP PRO ARG MET          
SEQRES  13 A  499  CYS SER LEU MET GLN GLY SER THR LEU PRO ARG ARG SER          
SEQRES  14 A  499  GLY ALA ALA GLY ALA ALA VAL LYS GLY VAL GLY THR MET          
SEQRES  15 A  499  VAL MET GLU LEU ILE ARG MET ILE LYS ARG GLY ILE ASN          
SEQRES  16 A  499  ASP ARG ASN PHE TRP ARG GLY GLU ASN GLY ARG ARG THR          
SEQRES  17 A  499  ARG ILE ALA TYR GLU ARG MET CYS ASN ILE LEU LYS GLY          
SEQRES  18 A  499  LYS PHE GLN THR ALA ALA GLN ARG THR MET VAL ASP GLN          
SEQRES  19 A  499  VAL ARG GLU SER ARG ASN PRO GLY ASN ALA GLU PHE GLU          
SEQRES  20 A  499  ASP LEU ILE PHE LEU ALA ARG SER ALA LEU ILE LEU ARG          
SEQRES  21 A  499  GLY SER VAL ALA HIS LYS SER CYS LEU PRO ALA CYS VAL          
SEQRES  22 A  499  TYR GLY SER ALA VAL ALA SER GLY TYR ASP PHE GLU ARG          
SEQRES  23 A  499  GLU GLY TYR SER LEU VAL GLY ILE ASP PRO PHE ARG LEU          
SEQRES  24 A  499  LEU GLN ASN SER GLN VAL TYR SER LEU ILE ARG PRO ASN          
SEQRES  25 A  499  GLU ASN PRO ALA HIS LYS SER GLN LEU VAL TRP MET ALA          
SEQRES  26 A  499  CYS HIS SER ALA ALA PHE GLU ASP LEU ARG VAL SER SER          
SEQRES  27 A  499  PHE ILE ARG GLY THR LYS VAL VAL PRO ARG GLY LYS LEU          
SEQRES  28 A  499  SER THR ARG GLY VAL GLN ILE ALA SER ASN GLU ASN MET          
SEQRES  29 A  499  GLU THR MET GLU SER SER THR LEU GLU LEU ARG SER ARG          
SEQRES  30 A  499  TYR TRP ALA ILE ARG THR ARG SER GLY GLY ASN THR ASN          
SEQRES  31 A  499  GLN GLN ARG ALA SER SER GLY GLN ILE SER ILE GLN PRO          
SEQRES  32 A  499  THR PHE SER VAL GLN ARG ASN LEU PRO PHE ASP ARG PRO          
SEQRES  33 A  499  THR ILE MET ALA ALA PHE THR GLY ASN THR GLU GLY ARG          
SEQRES  34 A  499  THR SER ASP MET ARG THR GLU ILE ILE ARG LEU MET GLU          
SEQRES  35 A  499  SER ALA ARG PRO GLU ASP VAL SER PHE GLN GLY ARG GLY          
SEQRES  36 A  499  VAL PHE GLU LEU SER ASP GLU LYS ALA THR SER PRO ILE          
SEQRES  37 A  499  VAL PRO SER PHE ASP MET SER ASN GLU GLY SER TYR PHE          
SEQRES  38 A  499  PHE GLY ASP ASN ALA GLU GLU TYR ASP ASN LEU GLU HIS          
SEQRES  39 A  499  HIS HIS HIS HIS HIS                                          
SEQRES   1 B  499  ARG SER TYR GLU GLN MET GLU THR ASP GLY GLU ARG GLN          
SEQRES   2 B  499  ASN ALA THR GLU ILE ARG ALA SER VAL GLY LYS MET ILE          
SEQRES   3 B  499  ASP GLY ILE GLY ARG PHE TYR ILE GLN MET CYS THR GLU          
SEQRES   4 B  499  LEU LYS LEU SER ASP TYR GLU GLY ARG LEU ILE GLN ASN          
SEQRES   5 B  499  SER LEU THR ILE GLU ARG MET VAL LEU SER ALA PHE ASP          
SEQRES   6 B  499  GLU ARG ARG ASN LYS TYR LEU GLU GLU HIS PRO SER ALA          
SEQRES   7 B  499  GLY LYS ASP PRO LYS LYS THR GLY GLY PRO ILE TYR ARG          
SEQRES   8 B  499  ARG VAL ASP GLY LYS TRP ARG ARG GLU LEU ILE LEU TYR          
SEQRES   9 B  499  ASP LYS GLU GLU ILE ARG ARG ILE TRP ARG GLN ALA ASN          
SEQRES  10 B  499  ASN GLY ASP ASP ALA THR ALA GLY LEU THR HIS MET MET          
SEQRES  11 B  499  ILE TRP HIS SER ASN LEU ASN ASP ALA THR TYR GLN ARG          
SEQRES  12 B  499  THR ARG ALA LEU VAL ARG THR GLY MET ASP PRO ARG MET          
SEQRES  13 B  499  CYS SER LEU MET GLN GLY SER THR LEU PRO ARG ARG SER          
SEQRES  14 B  499  GLY ALA ALA GLY ALA ALA VAL LYS GLY VAL GLY THR MET          
SEQRES  15 B  499  VAL MET GLU LEU ILE ARG MET ILE LYS ARG GLY ILE ASN          
SEQRES  16 B  499  ASP ARG ASN PHE TRP ARG GLY GLU ASN GLY ARG ARG THR          
SEQRES  17 B  499  ARG ILE ALA TYR GLU ARG MET CYS ASN ILE LEU LYS GLY          
SEQRES  18 B  499  LYS PHE GLN THR ALA ALA GLN ARG THR MET VAL ASP GLN          
SEQRES  19 B  499  VAL ARG GLU SER ARG ASN PRO GLY ASN ALA GLU PHE GLU          
SEQRES  20 B  499  ASP LEU ILE PHE LEU ALA ARG SER ALA LEU ILE LEU ARG          
SEQRES  21 B  499  GLY SER VAL ALA HIS LYS SER CYS LEU PRO ALA CYS VAL          
SEQRES  22 B  499  TYR GLY SER ALA VAL ALA SER GLY TYR ASP PHE GLU ARG          
SEQRES  23 B  499  GLU GLY TYR SER LEU VAL GLY ILE ASP PRO PHE ARG LEU          
SEQRES  24 B  499  LEU GLN ASN SER GLN VAL TYR SER LEU ILE ARG PRO ASN          
SEQRES  25 B  499  GLU ASN PRO ALA HIS LYS SER GLN LEU VAL TRP MET ALA          
SEQRES  26 B  499  CYS HIS SER ALA ALA PHE GLU ASP LEU ARG VAL SER SER          
SEQRES  27 B  499  PHE ILE ARG GLY THR LYS VAL VAL PRO ARG GLY LYS LEU          
SEQRES  28 B  499  SER THR ARG GLY VAL GLN ILE ALA SER ASN GLU ASN MET          
SEQRES  29 B  499  GLU THR MET GLU SER SER THR LEU GLU LEU ARG SER ARG          
SEQRES  30 B  499  TYR TRP ALA ILE ARG THR ARG SER GLY GLY ASN THR ASN          
SEQRES  31 B  499  GLN GLN ARG ALA SER SER GLY GLN ILE SER ILE GLN PRO          
SEQRES  32 B  499  THR PHE SER VAL GLN ARG ASN LEU PRO PHE ASP ARG PRO          
SEQRES  33 B  499  THR ILE MET ALA ALA PHE THR GLY ASN THR GLU GLY ARG          
SEQRES  34 B  499  THR SER ASP MET ARG THR GLU ILE ILE ARG LEU MET GLU          
SEQRES  35 B  499  SER ALA ARG PRO GLU ASP VAL SER PHE GLN GLY ARG GLY          
SEQRES  36 B  499  VAL PHE GLU LEU SER ASP GLU LYS ALA THR SER PRO ILE          
SEQRES  37 B  499  VAL PRO SER PHE ASP MET SER ASN GLU GLY SER TYR PHE          
SEQRES  38 B  499  PHE GLY ASP ASN ALA GLU GLU TYR ASP ASN LEU GLU HIS          
SEQRES  39 B  499  HIS HIS HIS HIS HIS                                          
SEQRES   1 C  499  ARG SER TYR GLU GLN MET GLU THR ASP GLY GLU ARG GLN          
SEQRES   2 C  499  ASN ALA THR GLU ILE ARG ALA SER VAL GLY LYS MET ILE          
SEQRES   3 C  499  ASP GLY ILE GLY ARG PHE TYR ILE GLN MET CYS THR GLU          
SEQRES   4 C  499  LEU LYS LEU SER ASP TYR GLU GLY ARG LEU ILE GLN ASN          
SEQRES   5 C  499  SER LEU THR ILE GLU ARG MET VAL LEU SER ALA PHE ASP          
SEQRES   6 C  499  GLU ARG ARG ASN LYS TYR LEU GLU GLU HIS PRO SER ALA          
SEQRES   7 C  499  GLY LYS ASP PRO LYS LYS THR GLY GLY PRO ILE TYR ARG          
SEQRES   8 C  499  ARG VAL ASP GLY LYS TRP ARG ARG GLU LEU ILE LEU TYR          
SEQRES   9 C  499  ASP LYS GLU GLU ILE ARG ARG ILE TRP ARG GLN ALA ASN          
SEQRES  10 C  499  ASN GLY ASP ASP ALA THR ALA GLY LEU THR HIS MET MET          
SEQRES  11 C  499  ILE TRP HIS SER ASN LEU ASN ASP ALA THR TYR GLN ARG          
SEQRES  12 C  499  THR ARG ALA LEU VAL ARG THR GLY MET ASP PRO ARG MET          
SEQRES  13 C  499  CYS SER LEU MET GLN GLY SER THR LEU PRO ARG ARG SER          
SEQRES  14 C  499  GLY ALA ALA GLY ALA ALA VAL LYS GLY VAL GLY THR MET          
SEQRES  15 C  499  VAL MET GLU LEU ILE ARG MET ILE LYS ARG GLY ILE ASN          
SEQRES  16 C  499  ASP ARG ASN PHE TRP ARG GLY GLU ASN GLY ARG ARG THR          
SEQRES  17 C  499  ARG ILE ALA TYR GLU ARG MET CYS ASN ILE LEU LYS GLY          
SEQRES  18 C  499  LYS PHE GLN THR ALA ALA GLN ARG THR MET VAL ASP GLN          
SEQRES  19 C  499  VAL ARG GLU SER ARG ASN PRO GLY ASN ALA GLU PHE GLU          
SEQRES  20 C  499  ASP LEU ILE PHE LEU ALA ARG SER ALA LEU ILE LEU ARG          
SEQRES  21 C  499  GLY SER VAL ALA HIS LYS SER CYS LEU PRO ALA CYS VAL          
SEQRES  22 C  499  TYR GLY SER ALA VAL ALA SER GLY TYR ASP PHE GLU ARG          
SEQRES  23 C  499  GLU GLY TYR SER LEU VAL GLY ILE ASP PRO PHE ARG LEU          
SEQRES  24 C  499  LEU GLN ASN SER GLN VAL TYR SER LEU ILE ARG PRO ASN          
SEQRES  25 C  499  GLU ASN PRO ALA HIS LYS SER GLN LEU VAL TRP MET ALA          
SEQRES  26 C  499  CYS HIS SER ALA ALA PHE GLU ASP LEU ARG VAL SER SER          
SEQRES  27 C  499  PHE ILE ARG GLY THR LYS VAL VAL PRO ARG GLY LYS LEU          
SEQRES  28 C  499  SER THR ARG GLY VAL GLN ILE ALA SER ASN GLU ASN MET          
SEQRES  29 C  499  GLU THR MET GLU SER SER THR LEU GLU LEU ARG SER ARG          
SEQRES  30 C  499  TYR TRP ALA ILE ARG THR ARG SER GLY GLY ASN THR ASN          
SEQRES  31 C  499  GLN GLN ARG ALA SER SER GLY GLN ILE SER ILE GLN PRO          
SEQRES  32 C  499  THR PHE SER VAL GLN ARG ASN LEU PRO PHE ASP ARG PRO          
SEQRES  33 C  499  THR ILE MET ALA ALA PHE THR GLY ASN THR GLU GLY ARG          
SEQRES  34 C  499  THR SER ASP MET ARG THR GLU ILE ILE ARG LEU MET GLU          
SEQRES  35 C  499  SER ALA ARG PRO GLU ASP VAL SER PHE GLN GLY ARG GLY          
SEQRES  36 C  499  VAL PHE GLU LEU SER ASP GLU LYS ALA THR SER PRO ILE          
SEQRES  37 C  499  VAL PRO SER PHE ASP MET SER ASN GLU GLY SER TYR PHE          
SEQRES  38 C  499  PHE GLY ASP ASN ALA GLU GLU TYR ASP ASN LEU GLU HIS          
SEQRES  39 C  499  HIS HIS HIS HIS HIS                                          
HELIX    1   1 THR A   23  LYS A   48  1                                  26    
HELIX    2   2 LEU A   56  PHE A   71  1                                  16    
HELIX    3   3 ASP A  112  ASN A  124  1                                  13    
HELIX    4   4 ALA A  129  TYR A  148  1                                  20    
HELIX    5   5 ARG A  150  GLY A  158  1                                   9    
HELIX    6   6 ASP A  160  MET A  167  5                                   8    
HELIX    7   7 GLY A  177  ALA A  182  1                                   6    
HELIX    8   8 GLY A  185  ASN A  202  1                                  18    
HELIX    9   9 ARG A  214  PHE A  230  1                                  17    
HELIX   10  10 THR A  232  GLU A  244  1                                  13    
HELIX   11  11 GLY A  249  ALA A  263  1                                  15    
HELIX   12  12 PRO A  277  SER A  287  1                                  11    
HELIX   13  13 ASP A  290  GLY A  295  1                                   6    
HELIX   14  14 GLY A  300  LEU A  307  1                                   8    
HELIX   15  15 ASN A  321  SER A  335  1                                  15    
HELIX   16  16 ASP A  340  GLY A  349  1                                  10    
HELIX   17  17 ASP A  421  MET A  426  1                                   6    
HELIX   18  18 ASP A  439  ALA A  451  1                                  13    
HELIX   19  19 THR B   23  LEU B   47  1                                  25    
HELIX   20  20 SER B   50  ARG B   55  1                                   6    
HELIX   21  21 LEU B   56  PHE B   71  1                                  16    
HELIX   22  22 GLU B  115  ASN B  124  1                                  10    
HELIX   23  23 ALA B  129  TYR B  148  1                                  20    
HELIX   24  24 THR B  151  ARG B  156  1                                   6    
HELIX   25  25 ARG B  162  MET B  167  5                                   6    
HELIX   26  26 GLY B  177  LYS B  184  1                                   8    
HELIX   27  27 VAL B  186  ASN B  202  1                                  17    
HELIX   28  28 ARG B  213  PHE B  230  1                                  18    
HELIX   29  29 THR B  232  VAL B  242  1                                  11    
HELIX   30  30 GLY B  249  ALA B  263  1                                  15    
HELIX   31  31 PRO B  277  GLY B  288  1                                  12    
HELIX   32  32 ASP B  290  GLY B  295  1                                   6    
HELIX   33  33 GLY B  300  SER B  310  1                                  11    
HELIX   34  34 ASN B  321  HIS B  334  1                                  14    
HELIX   35  35 ASP B  340  GLY B  349  1                                  10    
HELIX   36  36 ASP B  421  ALA B  427  1                                   7    
HELIX   37  37 ASP B  439  SER B  450  1                                  12    
HELIX   38  38 ASN C   21  LYS C   48  1                                  28    
HELIX   39  39 TYR C   52  ARG C   55  5                                   4    
HELIX   40  40 LEU C   56  ALA C   70  1                                  15    
HELIX   41  41 ASP C  112  ASN C  124  1                                  13    
HELIX   42  42 ALA C  129  ALA C  146  1                                  18    
HELIX   43  43 ARG C  150  GLY C  158  1                                   9    
HELIX   44  44 MET C  163  MET C  167  5                                   5    
HELIX   45  45 GLY C  177  LYS C  184  1                                   8    
HELIX   46  46 GLY C  185  GLY C  200  1                                  16    
HELIX   47  47 ARG C  208  PHE C  230  1                                  23    
HELIX   48  48 THR C  232  GLU C  244  1                                  13    
HELIX   49  49 GLY C  249  LEU C  266  1                                  18    
HELIX   50  50 PRO C  277  SER C  287  1                                  11    
HELIX   51  51 ASP C  290  GLY C  295  1                                   6    
HELIX   52  52 GLY C  300  ASN C  309  1                                  10    
HELIX   53  53 ALA C  323  SER C  335  1                                  13    
HELIX   54  54 ASP C  340  ARG C  348  1                                   9    
HELIX   55  55 PRO C  354  LEU C  358  5                                   5    
HELIX   56  56 ASP C  421  ALA C  427  1                                   7    
HELIX   57  57 SER C  438  ALA C  451  1                                  14    
SHEET    1   A 2 GLY A  93  ARG A  99  0                                        
SHEET    2   A 2 TRP A 104  LEU A 110 -1  O  ARG A 105   N  ARG A  98           
SHEET    1   B 2 TYR A 313  ILE A 316  0                                        
SHEET    2   B 2 GLU A 375  THR A 378 -1  O  GLU A 375   N  ILE A 316           
SHEET    1   C 2 ARG A 416  ASN A 417  0                                        
SHEET    2   C 2 VAL C 456  SER C 457 -1  O  SER C 457   N  ARG A 416           
SHEET    1   D 2 VAL A 456  SER A 457  0                                        
SHEET    2   D 2 ARG B 416  ASN B 417 -1  O  ARG B 416   N  SER A 457           
SHEET    1   E 2 MET A 481  ASN A 483  0                                        
SHEET    2   E 2 VAL B 476  SER B 478 -1  O  VAL B 476   N  ASN A 483           
SHEET    1   F 2 GLY B  93  VAL B 100  0                                        
SHEET    2   F 2 LYS B 103  LEU B 110 -1  O  GLU B 107   N  ILE B  96           
SHEET    1   G 2 TYR B 313  ILE B 316  0                                        
SHEET    2   G 2 GLU B 375  THR B 378 -1  O  GLU B 375   N  ILE B 316           
SHEET    1   H 2 VAL B 456  SER B 457  0                                        
SHEET    2   H 2 ARG C 416  ASN C 417 -1  O  ARG C 416   N  SER B 457           
SHEET    1   I 2 GLY C  93  PRO C  95  0                                        
SHEET    2   I 2 LEU C 108  LEU C 110 -1  O  ILE C 109   N  GLY C  94           
SHEET    1   J 2 ARG C  98  VAL C 100  0                                        
SHEET    2   J 2 LYS C 103  ARG C 105 -1  O  ARG C 105   N  ARG C  98           
SHEET    1   K 2 TYR C 313  ILE C 316  0                                        
SHEET    2   K 2 GLU C 375  THR C 378 -1  O  GLU C 375   N  ILE C 316           
SHEET    1   L 2 TYR C 385  TRP C 386  0                                        
SHEET    2   L 2 PHE C 464  GLU C 465 -1  O  PHE C 464   N  TRP C 386           
CRYST1  122.099  135.105  195.183  90.00  90.00  90.00 C 2 2 21     24          
ORIGX1      1.000000  0.000000  0.000000        0.00000                         
ORIGX2      0.000000  1.000000  0.000000        0.00000                         
ORIGX3      0.000000  0.000000  1.000000        0.00000                         
SCALE1      0.008190  0.000000  0.000000        0.00000                         
SCALE2      0.000000  0.007402  0.000000        0.00000                         
SCALE3      0.000000  0.000000  0.005123        0.00000                         
ATOM      1  N   ASN A  21      63.845  98.298   0.035  1.00113.44           N  
ATOM      2  CA  ASN A  21      63.375  97.022  -0.604  1.00113.23           C  
ATOM      3  C   ASN A  21      63.054  95.907   0.409  1.00113.41           C  
ATOM      4  O   ASN A  21      63.908  95.058   0.803  1.00113.01           O  
ATOM      5  CB  ASN A  21      64.330  96.550  -1.713  1.00113.10           C  
ATOM      6  CG  ASN A  21      63.698  95.511  -2.613  1.00111.95           C  
ATOM      7  OD1 ASN A  21      64.362  94.918  -3.454  1.00110.36           O  
ATOM      8  ND2 ASN A  21      62.406  95.278  -2.429  1.00109.87           N  
ATOM      9  N   ALA A  22      61.782  95.942   0.800  1.00113.32           N  
ATOM     10  CA  ALA A  22      61.191  95.020   1.752  1.00113.08           C  
ATOM     11  C   ALA A  22      60.687  93.727   1.079  1.00113.15           C  
ATOM     12  O   ALA A  22      59.886  92.991   1.648  1.00113.91           O  
ATOM     13  CB  ALA A  22      60.049  95.724   2.472  1.00112.40           C  
ATOM     14  N   THR A  23      61.154  93.430  -0.125  1.00112.73           N  
ATOM     15  CA  THR A  23      60.652  92.243  -0.795  1.00111.96           C  
ATOM     16  C   THR A  23      61.553  91.055  -0.516  1.00110.33           C  
ATOM     17  O   THR A  23      61.160  90.131   0.169  1.00109.80           O  
ATOM     18  CB  THR A  23      60.427  92.459  -2.348  1.00113.24           C  
ATOM     19  OG1 THR A  23      61.679  92.717  -3.030  1.00113.73           O  
ATOM     20  CG2 THR A  23      59.379  93.600  -2.625  1.00112.49           C  
ATOM     21  N   GLU A  24      62.765  91.094  -1.047  1.00109.34           N  
ATOM     22  CA  GLU A  24      63.688  89.982  -0.873  1.00108.79           C  
ATOM     23  C   GLU A  24      64.059  89.891   0.594  1.00107.52           C  
ATOM     24  O   GLU A  24      63.644  88.954   1.289  1.00108.35           O  
ATOM     25  CB  GLU A  24      64.968  90.162  -1.714  1.00109.58           C  
ATOM     26  CG  GLU A  24      64.686  90.474  -3.174  1.00110.08           C  
ATOM     27  CD  GLU A  24      65.813  91.266  -3.785  1.00111.63           C  
ATOM     28  OE1 GLU A  24      66.594  90.652  -4.557  1.00113.05           O  
ATOM     29  OE2 GLU A  24      65.927  92.493  -3.491  1.00112.71           O  
ATOM     30  N   ILE A  25      64.820  90.884   1.055  1.00104.64           N  
ATOM     31  CA  ILE A  25      65.348  90.913   2.419  1.00101.01           C  
ATOM     32  C   ILE A  25      64.298  90.539   3.482  1.00 96.96           C  
ATOM     33  O   ILE A  25      64.567  89.689   4.324  1.00 96.26           O  
ATOM     34  CB  ILE A  25      65.982  92.303   2.743  1.00102.40           C  
ATOM     35  CG1 ILE A  25      66.899  92.757   1.581  1.00102.98           C  
ATOM     36  CG2 ILE A  25      66.745  92.264   4.091  1.00103.01           C  
ATOM     37  CD1 ILE A  25      67.290  94.250   1.574  1.00101.95           C  
ATOM     38  N   ARG A  26      63.102  91.125   3.437  1.00 91.87           N  
ATOM     39  CA  ARG A  26      62.139  90.845   4.502  1.00 87.84           C  
ATOM     40  C   ARG A  26      61.410  89.514   4.335  1.00 86.15           C  
ATOM     41  O   ARG A  26      60.981  88.876   5.302  1.00 85.74           O  
ATOM     42  CB  ARG A  26      61.146  91.993   4.634  1.00 87.02           C  
ATOM     43  CG  ARG A  26      60.735  92.292   6.029  1.00 82.82           C  
ATOM     44  CD  ARG A  26      59.551  93.178   5.952  1.00 82.04           C  
ATOM     45  NE  ARG A  26      59.240  93.709   7.257  1.00 87.18           N  
ATOM     46  CZ  ARG A  26      58.538  93.051   8.182  1.00 89.37           C  
ATOM     47  NH1 ARG A  26      58.061  91.843   7.923  1.00 90.41           N  
ATOM     48  NH2 ARG A  26      58.313  93.594   9.378  1.00 88.35           N  
ATOM     49  N   ALA A  27      61.278  89.075   3.104  1.00 84.13           N  
ATOM     50  CA  ALA A  27      60.462  87.909   2.848  1.00 81.48           C  
ATOM     51  C   ALA A  27      61.329  86.667   2.628  1.00 79.59           C  
ATOM     52  O   ALA A  27      60.920  85.547   2.954  1.00 79.01           O  
ATOM     53  CB  ALA A  27      59.509  88.169   1.681  1.00 80.80           C  
ATOM     54  N   SER A  28      62.535  86.867   2.126  1.00 77.21           N  
ATOM     55  CA  SER A  28      63.444  85.757   1.925  1.00 76.11           C  
ATOM     56  C   SER A  28      63.963  85.222   3.262  1.00 74.78           C  
ATOM     57  O   SER A  28      64.416  84.064   3.401  1.00 74.35           O  
ATOM     58  CB  SER A  28      64.636  86.213   1.090  1.00 76.50           C  
ATOM     59  OG  SER A  28      65.450  87.113   1.822  1.00 77.58           O  
ATOM     60  N   VAL A  29      63.940  86.094   4.255  1.00 73.27           N  
ATOM     61  CA  VAL A  29      64.502  85.694   5.525  1.00 71.52           C  
ATOM     62  C   VAL A  29      63.347  85.095   6.315  1.00 69.12           C  
ATOM     63  O   VAL A  29      63.527  84.286   7.236  1.00 68.87           O  
ATOM     64  CB  VAL A  29      65.242  86.894   6.234  1.00 71.96           C  
ATOM     65  CG1 VAL A  29      64.282  87.972   6.765  1.00 72.76           C  
ATOM     66  CG2 VAL A  29      66.136  86.364   7.354  1.00 73.48           C  
ATOM     67  N   GLY A  30      62.150  85.502   5.906  1.00 66.02           N  
ATOM     68  CA  GLY A  30      60.947  84.883   6.413  1.00 62.89           C  
ATOM     69  C   GLY A  30      60.855  83.428   5.997  1.00 59.11           C  
ATOM     70  O   GLY A  30      60.348  82.590   6.726  1.00 57.15           O  
ATOM     71  N   LYS A  31      61.352  83.171   4.804  1.00 56.75           N  
ATOM     72  CA  LYS A  31      61.275  81.861   4.261  1.00 55.79           C  
ATOM     73  C   LYS A  31      62.281  81.002   4.968  1.00 55.54           C  
ATOM     74  O   LYS A  31      62.113  79.758   5.075  1.00 56.54           O  
ATOM     75  CB  LYS A  31      61.568  81.844   2.763  1.00 55.32           C  
ATOM     76  CG  LYS A  31      61.232  80.515   2.089  1.00 53.76           C  
ATOM     77  CD  LYS A  31      61.566  80.514   0.633  1.00 53.82           C  
ATOM     78  CE  LYS A  31      63.084  80.492   0.426  1.00 59.50           C  
ATOM     79  NZ  LYS A  31      63.528  80.690  -1.018  1.00 58.79           N  
ATOM     80  N   MET A  32      63.339  81.630   5.449  1.00 54.61           N  
ATOM     81  CA  MET A  32      64.318  80.808   6.141  1.00 55.92           C  
ATOM     82  C   MET A  32      63.827  80.535   7.551  1.00 56.83           C  
ATOM     83  O   MET A  32      64.226  79.518   8.151  1.00 59.36           O  
ATOM     84  CB  MET A  32      65.690  81.441   6.199  1.00 55.44           C  
ATOM     85  CG  MET A  32      65.828  82.494   7.289  1.00 57.20           C  
ATOM     86  SD  MET A  32      66.761  81.915   8.716  1.00 56.94           S  
ATOM     87  CE  MET A  32      68.394  82.524   8.270  1.00 34.97           C  
ATOM     88  N   ILE A  33      62.962  81.426   8.062  1.00 54.28           N  
ATOM     89  CA  ILE A  33      62.433  81.263   9.379  1.00 51.95           C  
ATOM     90  C   ILE A  33      61.347  80.181   9.363  1.00 49.29           C  
ATOM     91  O   ILE A  33      61.253  79.394  10.317  1.00 48.96           O  
ATOM     92  CB  ILE A  33      61.820  82.588   9.884  1.00 54.03           C  
ATOM     93  CG1 ILE A  33      62.424  83.039  11.235  1.00 55.71           C  
ATOM     94  CG2 ILE A  33      60.271  82.458  10.069  1.00 56.20           C  
ATOM     95  CD1 ILE A  33      63.890  83.270  11.188  1.00 56.91           C  
ATOM     96  N   ASP A  34      60.510  80.179   8.309  1.00 46.96           N  
ATOM     97  CA  ASP A  34      59.478  79.153   8.082  1.00 43.92           C  
ATOM     98  C   ASP A  34      60.131  77.794   8.105  1.00 41.66           C  
ATOM     99  O   ASP A  34      59.613  76.852   8.670  1.00 38.88           O  
ATOM    100  CB  ASP A  34      58.780  79.357   6.743  1.00 44.46           C  
ATOM    101  CG  ASP A  34      58.006  80.707   6.680  1.00 52.66           C  
ATOM    102  OD1 ASP A  34      57.486  81.050   5.567  1.00 56.66           O  
ATOM    103  OD2 ASP A  34      57.943  81.434   7.726  1.00 55.45           O  
ATOM    104  N   GLY A  35      61.323  77.685   7.540  1.00 41.96           N  
ATOM    105  CA  GLY A  35      61.901  76.363   7.450  1.00 42.26           C  
ATOM    106  C   GLY A  35      62.172  75.837   8.845  1.00 42.05           C  
ATOM    107  O   GLY A  35      61.869  74.697   9.178  1.00 42.66           O  
ATOM    108  N   ILE A  36      62.758  76.681   9.680  1.00 42.48           N  
ATOM    109  CA  ILE A  36      63.179  76.250  10.988  1.00 42.07           C  
ATOM    110  C   ILE A  36      61.918  75.842  11.729  1.00 42.77           C  
ATOM    111  O   ILE A  36      61.912  74.786  12.362  1.00 42.92           O  
ATOM    112  CB  ILE A  36      63.967  77.364  11.718  1.00 42.14           C  
ATOM    113  CG1 ILE A  36      65.285  77.669  10.985  1.00 42.48           C  
ATOM    114  CG2 ILE A  36      64.253  76.967  13.162  1.00 42.08           C  
ATOM    115  CD1 ILE A  36      65.971  79.019  11.442  1.00 39.60           C  
ATOM    116  N   GLY A  37      60.872  76.664  11.597  1.00 42.92           N  
ATOM    117  CA  GLY A  37      59.592  76.401  12.242  1.00 44.22           C  
ATOM    118  C   GLY A  37      59.074  75.024  11.844  1.00 46.92           C  
ATOM    119  O   GLY A  37      59.131  74.063  12.622  1.00 46.08           O  
ATOM    120  N   ARG A  38      58.572  74.934  10.619  1.00 49.51           N  
ATOM    121  CA  ARG A  38      58.158  73.681  10.009  1.00 51.05           C  
ATOM    122  C   ARG A  38      59.024  72.507  10.465  1.00 51.62           C  
ATOM    123  O   ARG A  38      58.477  71.496  10.949  1.00 53.78           O  
ATOM    124  CB  ARG A  38      58.194  73.772   8.451  1.00 52.05           C  
ATOM    125  CG  ARG A  38      57.143  74.757   7.861  1.00 53.91           C  
ATOM    126  CD  ARG A  38      56.694  74.340   6.480  1.00 54.46           C  
ATOM    127  NE  ARG A  38      56.764  75.471   5.578  1.00 58.85           N  
ATOM    128  CZ  ARG A  38      57.876  75.875   4.968  1.00 65.95           C  
ATOM    129  NH1 ARG A  38      59.035  75.256   5.165  1.00 68.42           N  
ATOM    130  NH2 ARG A  38      57.832  76.920   4.157  1.00 72.43           N  
ATOM    131  N   PHE A  39      60.345  72.602  10.299  1.00 49.47           N  
ATOM    132  CA  PHE A  39      61.191  71.510  10.721  1.00 48.88           C  
ATOM    133  C   PHE A  39      60.974  71.135  12.238  1.00 48.43           C  
ATOM    134  O   PHE A  39      60.660  69.986  12.593  1.00 45.25           O  
ATOM    135  CB  PHE A  39      62.613  71.937  10.492  1.00 50.61           C  
ATOM    136  CG  PHE A  39      63.630  71.049  11.160  1.00 52.28           C  
ATOM    137  CD1 PHE A  39      63.901  69.778  10.662  1.00 53.90           C  
ATOM    138  CD2 PHE A  39      64.320  71.489  12.256  1.00 47.22           C  
ATOM    139  CE1 PHE A  39      64.823  68.967  11.285  1.00 52.36           C  
ATOM    140  CE2 PHE A  39      65.228  70.677  12.850  1.00 48.35           C  
ATOM    141  CZ  PHE A  39      65.484  69.418  12.370  1.00 48.46           C  
ATOM    142  N   TYR A  40      61.153  72.113  13.115  1.00 47.62           N  
ATOM    143  CA  TYR A  40      60.916  71.907  14.519  1.00 47.16           C  
ATOM    144  C   TYR A  40      59.602  71.215  14.792  1.00 47.58           C  
ATOM    145  O   TYR A  40      59.538  70.335  15.653  1.00 49.20           O  
ATOM    146  CB  TYR A  40      60.974  73.213  15.322  1.00 46.61           C  
ATOM    147  CG  TYR A  40      61.121  72.962  16.809  1.00 44.63           C  
ATOM    148  CD1 TYR A  40      62.260  72.386  17.335  1.00 45.15           C  
ATOM    149  CD2 TYR A  40      60.105  73.251  17.676  1.00 43.82           C  
ATOM    150  CE1 TYR A  40      62.369  72.117  18.700  1.00 47.70           C  
ATOM    151  CE2 TYR A  40      60.211  73.018  19.014  1.00 45.30           C  
ATOM    152  CZ  TYR A  40      61.327  72.440  19.533  1.00 48.11           C  
ATOM    153  OH  TYR A  40      61.387  72.207  20.913  1.00 49.81           O  
ATOM    154  N   ILE A  41      58.554  71.591  14.080  1.00 46.77           N  
ATOM    155  CA  ILE A  41      57.267  70.962  14.251  1.00 46.22           C  
ATOM    156  C   ILE A  41      57.348  69.471  13.842  1.00 48.11           C  
ATOM    157  O   ILE A  41      56.918  68.565  14.566  1.00 49.55           O  
ATOM    158  CB  ILE A  41      56.297  71.655  13.367  1.00 45.14           C  
ATOM    159  CG1 ILE A  41      56.049  73.089  13.840  1.00 44.43           C  
ATOM    160  CG2 ILE A  41      54.998  70.906  13.353  1.00 47.37           C  
ATOM    161  CD1 ILE A  41      55.267  73.948  12.823  1.00 41.87           C  
ATOM    162  N   GLN A  42      57.936  69.203  12.684  1.00 49.18           N  
ATOM    163  CA  GLN A  42      58.078  67.817  12.176  1.00 48.97           C  
ATOM    164  C   GLN A  42      58.840  66.979  13.149  1.00 49.57           C  
ATOM    165  O   GLN A  42      58.459  65.910  13.542  1.00 49.13           O  
ATOM    166  CB  GLN A  42      58.837  67.800  10.847  1.00 47.77           C  
ATOM    167  CG  GLN A  42      58.837  66.474  10.166  1.00 44.76           C  
ATOM    168  CD  GLN A  42      57.412  65.848  10.031  1.00 49.94           C  
ATOM    169  OE1 GLN A  42      56.471  66.431   9.465  1.00 48.87           O  
ATOM    170  NE2 GLN A  42      57.267  64.618  10.558  1.00 54.65           N  
ATOM    171  N   MET A  43      59.964  67.511  13.530  1.00 52.47           N  
ATOM    172  CA  MET A  43      60.811  66.847  14.479  1.00 54.99           C  
ATOM    173  C   MET A  43      60.140  66.664  15.823  1.00 54.40           C  
ATOM    174  O   MET A  43      60.353  65.660  16.466  1.00 56.09           O  
ATOM    175  CB  MET A  43      62.093  67.638  14.657  1.00 56.23           C  
ATOM    176  CG  MET A  43      63.133  66.818  15.337  1.00 61.04           C  
ATOM    177  SD  MET A  43      63.634  65.431  14.290  1.00 66.94           S  
ATOM    178  CE  MET A  43      64.860  66.233  13.239  1.00 67.22           C  
ATOM    179  N   CYS A  44      59.320  67.601  16.253  1.00 53.05           N  
ATOM    180  CA  CYS A  44      58.581  67.317  17.454  1.00 54.14           C  
ATOM    181  C   CYS A  44      57.599  66.196  17.225  1.00 52.82           C  
ATOM    182  O   CYS A  44      57.428  65.326  18.062  1.00 52.24           O  
ATOM    183  CB  CYS A  44      57.891  68.577  17.979  1.00 53.85           C  
ATOM    184  SG  CYS A  44      59.128  69.758  18.689  1.00 60.30           S  
ATOM    185  N   THR A  45      56.973  66.195  16.065  1.00 52.67           N  
ATOM    186  CA  THR A  45      55.993  65.148  15.773  1.00 53.14           C  
ATOM    187  C   THR A  45      56.631  63.728  15.772  1.00 53.62           C  
ATOM    188  O   THR A  45      55.949  62.754  16.055  1.00 53.18           O  
ATOM    189  CB  THR A  45      55.264  65.481  14.486  1.00 51.10           C  
ATOM    190  OG1 THR A  45      54.607  66.719  14.695  1.00 52.10           O  
ATOM    191  CG2 THR A  45      54.254  64.488  14.169  1.00 49.96           C  
ATOM    192  N   GLU A  46      57.933  63.635  15.503  1.00 54.17           N  
ATOM    193  CA  GLU A  46      58.607  62.351  15.514  1.00 55.23           C  
ATOM    194  C   GLU A  46      58.801  61.926  16.952  1.00 55.69           C  
ATOM    195  O   GLU A  46      58.371  60.832  17.385  1.00 55.53           O  
ATOM    196  CB  GLU A  46      59.967  62.428  14.837  1.00 55.70           C  
ATOM    197  CG  GLU A  46      60.007  63.073  13.449  1.00 62.28           C  
ATOM    198  CD  GLU A  46      59.462  62.180  12.341  1.00 68.13           C  
ATOM    199  OE1 GLU A  46      58.304  61.794  12.479  1.00 73.34           O  
ATOM    200  OE2 GLU A  46      60.146  61.873  11.326  1.00 69.78           O  
ATOM    201  N   LEU A  47      59.440  62.793  17.714  1.00 56.33           N  
ATOM    202  CA  LEU A  47      59.692  62.459  19.093  1.00 57.60           C  
ATOM    203  C   LEU A  47      58.393  62.260  19.868  1.00 58.50           C  
ATOM    204  O   LEU A  47      58.396  61.843  21.006  1.00 58.72           O  
ATOM    205  CB  LEU A  47      60.533  63.542  19.743  1.00 57.67           C  
ATOM    206  CG  LEU A  47      62.023  63.683  19.407  1.00 58.52           C  
ATOM    207  CD1 LEU A  47      62.789  62.450  19.820  1.00 58.49           C  
ATOM    208  CD2 LEU A  47      62.146  63.925  17.922  1.00 60.48           C  
ATOM    209  N   LYS A  48      57.273  62.532  19.231  1.00 60.22           N  
ATOM    210  CA  LYS A  48      55.983  62.384  19.871  1.00 61.98           C  
ATOM    211  C   LYS A  48      55.956  63.180  21.158  1.00 61.18           C  
ATOM    212  O   LYS A  48      55.309  62.726  22.097  1.00 62.60           O  
ATOM    213  CB  LYS A  48      55.645  60.905  20.191  1.00 63.42           C  
ATOM    214  CG  LYS A  48      56.568  59.825  19.571  1.00 68.99           C  
ATOM    215  CD  LYS A  48      55.766  58.682  18.854  1.00 73.46           C  
ATOM    216  CE  LYS A  48      56.637  58.093  17.715  1.00 76.19           C  
ATOM    217  NZ  LYS A  48      56.039  56.873  17.135  1.00 78.31           N  
ATOM    218  N   LEU A  49      56.654  64.330  21.224  1.00 60.32           N  
ATOM    219  CA  LEU A  49      56.510  65.271  22.366  1.00 59.71           C  
ATOM    220  C   LEU A  49      55.160  65.997  22.471  1.00 59.80           C  
ATOM    221  O   LEU A  49      54.398  66.077  21.497  1.00 58.96           O  
ATOM    222  CB  LEU A  49      57.561  66.331  22.315  1.00 58.26           C  
ATOM    223  CG  LEU A  49      58.925  65.757  22.072  1.00 59.66           C  
ATOM    224  CD1 LEU A  49      59.848  66.923  21.783  1.00 61.67           C  
ATOM    225  CD2 LEU A  49      59.377  64.955  23.278  1.00 61.55           C  
ATOM    226  N   SER A  50      54.884  66.523  23.666  1.00 60.20           N  
ATOM    227  CA  SER A  50      53.658  67.273  23.918  1.00 61.27           C  
ATOM    228  C   SER A  50      53.872  68.754  23.621  1.00 62.08           C  
ATOM    229  O   SER A  50      54.991  69.186  23.275  1.00 62.58           O  
ATOM    230  CB  SER A  50      53.258  67.152  25.393  1.00 62.60           C  
ATOM    231  OG  SER A  50      54.263  67.672  26.267  1.00 60.47           O  
ATOM    232  N   ASP A  51      52.806  69.541  23.798  1.00 61.31           N  
ATOM    233  CA  ASP A  51      52.927  70.981  23.612  1.00 59.11           C  
ATOM    234  C   ASP A  51      53.848  71.554  24.655  1.00 56.79           C  
ATOM    235  O   ASP A  51      54.764  72.274  24.314  1.00 57.08           O  
ATOM    236  CB  ASP A  51      51.585  71.654  23.741  1.00 59.65           C  
ATOM    237  CG  ASP A  51      51.613  73.052  23.221  1.00 60.83           C  
ATOM    238  OD1 ASP A  51      51.681  73.178  22.001  1.00 62.92           O  
ATOM    239  OD2 ASP A  51      51.568  74.030  24.012  1.00 65.17           O  
ATOM    240  N   TYR A  52      53.622  71.227  25.914  1.00 53.88           N  
ATOM    241  CA  TYR A  52      54.498  71.743  26.934  1.00 54.63           C  
ATOM    242  C   TYR A  52      55.893  71.242  26.714  1.00 54.69           C  
ATOM    243  O   TYR A  52      56.864  71.904  27.006  1.00 55.46           O  
ATOM    244  CB  TYR A  52      54.068  71.353  28.349  1.00 55.15           C  
ATOM    245  CG  TYR A  52      54.792  72.124  29.443  1.00 55.17           C  
ATOM    246  CD1 TYR A  52      54.291  73.323  29.975  1.00 55.22           C  
ATOM    247  CD2 TYR A  52      55.994  71.669  29.938  1.00 59.15           C  
ATOM    248  CE1 TYR A  52      55.005  74.035  30.988  1.00 54.72           C  
ATOM    249  CE2 TYR A  52      56.709  72.398  30.973  1.00 57.88           C  
ATOM    250  CZ  TYR A  52      56.216  73.563  31.482  1.00 53.49           C  
ATOM    251  OH  TYR A  52      56.981  74.202  32.454  1.00 52.43           O  
ATOM    252  N   GLU A  53      56.004  70.054  26.175  1.00 55.85           N  
ATOM    253  CA  GLU A  53      57.317  69.450  26.019  1.00 56.05           C  
ATOM    254  C   GLU A  53      58.011  69.894  24.735  1.00 52.21           C  
ATOM    255  O   GLU A  53      59.133  69.491  24.478  1.00 52.46           O  
ATOM    256  CB  GLU A  53      57.157  67.938  25.980  1.00 57.38           C  
ATOM    257  CG  GLU A  53      56.807  67.330  27.311  1.00 62.61           C  
ATOM    258  CD  GLU A  53      56.687  65.806  27.255  1.00 67.85           C  
ATOM    259  OE1 GLU A  53      55.829  65.285  26.480  1.00 73.34           O  
ATOM    260  OE2 GLU A  53      57.477  65.153  27.999  1.00 72.55           O  
ATOM    261  N   GLY A  54      57.324  70.666  23.905  1.00 47.83           N  
ATOM    262  CA  GLY A  54      57.946  71.160  22.693  1.00 43.94           C  
ATOM    263  C   GLY A  54      58.365  72.583  22.939  1.00 41.95           C  
ATOM    264  O   GLY A  54      59.097  73.189  22.146  1.00 42.64           O  
ATOM    265  N   ARG A  55      57.887  73.131  24.053  1.00 38.98           N  
ATOM    266  CA  ARG A  55      58.212  74.513  24.387  1.00 36.53           C  
ATOM    267  C   ARG A  55      59.371  74.613  25.366  1.00 35.97           C  
ATOM    268  O   ARG A  55      59.723  75.697  25.836  1.00 34.67           O  
ATOM    269  CB  ARG A  55      56.989  75.234  24.906  1.00 34.65           C  
ATOM    270  CG  ARG A  55      55.871  75.168  23.973  1.00 33.52           C  
ATOM    271  CD  ARG A  55      54.698  76.013  24.512  1.00 38.05           C  
ATOM    272  NE  ARG A  55      53.594  76.077  23.531  1.00 39.60           N  
ATOM    273  CZ  ARG A  55      53.574  76.928  22.510  1.00 38.10           C  
ATOM    274  NH1 ARG A  55      54.560  77.807  22.354  1.00 41.15           N  
ATOM    275  NH2 ARG A  55      52.582  76.912  21.659  1.00 41.25           N  
ATOM    276  N   LEU A  56      59.965  73.447  25.628  1.00 35.78           N  
ATOM    277  CA  LEU A  56      61.034  73.351  26.581  1.00 36.93           C  
ATOM    278  C   LEU A  56      62.356  73.695  25.927  1.00 36.61           C  
ATOM    279  O   LEU A  56      62.988  72.850  25.300  1.00 37.84           O  
ATOM    280  CB  LEU A  56      61.079  71.959  27.237  1.00 36.66           C  
ATOM    281  CG  LEU A  56      61.935  72.012  28.519  1.00 37.48           C  
ATOM    282  CD1 LEU A  56      61.264  72.763  29.584  1.00 34.82           C  
ATOM    283  CD2 LEU A  56      62.230  70.642  28.997  1.00 40.72           C  
ATOM    284  N   ILE A  57      62.801  74.910  26.130  1.00 36.33           N  
ATOM    285  CA  ILE A  57      64.026  75.320  25.510  1.00 38.01           C  
ATOM    286  C   ILE A  57      65.085  74.273  25.516  1.00 38.01           C  
ATOM    287  O   ILE A  57      65.898  74.257  24.622  1.00 38.59           O  
ATOM    288  CB  ILE A  57      64.615  76.578  26.188  1.00 39.72           C  
ATOM    289  CG1 ILE A  57      65.772  77.136  25.364  1.00 38.73           C  
ATOM    290  CG2 ILE A  57      65.092  76.277  27.623  1.00 38.34           C  
ATOM    291  CD1 ILE A  57      65.998  78.575  25.664  1.00 37.35           C  
ATOM    292  N   GLN A  58      65.079  73.421  26.532  1.00 40.26           N  
ATOM    293  CA  GLN A  58      66.007  72.301  26.654  1.00 41.87           C  
ATOM    294  C   GLN A  58      65.871  71.395  25.417  1.00 42.68           C  
ATOM    295  O   GLN A  58      66.784  71.314  24.586  1.00 42.06           O  
ATOM    296  CB  GLN A  58      65.672  71.528  27.949  1.00 42.27           C  
ATOM    297  CG  GLN A  58      65.300  72.430  29.164  1.00 41.85           C  
ATOM    298  CD  GLN A  58      66.442  73.297  29.549  1.00 39.83           C  
ATOM    299  OE1 GLN A  58      66.334  74.176  30.386  1.00 44.07           O  
ATOM    300  NE2 GLN A  58      67.562  73.059  28.911  1.00 39.05           N  
ATOM    301  N   ASN A  59      64.725  70.734  25.285  1.00 42.47           N  
ATOM    302  CA  ASN A  59      64.512  69.905  24.133  1.00 43.23           C  
ATOM    303  C   ASN A  59      64.773  70.659  22.861  1.00 44.31           C  
ATOM    304  O   ASN A  59      65.354  70.093  21.956  1.00 47.15           O  
ATOM    305  CB  ASN A  59      63.095  69.356  24.070  1.00 42.70           C  
ATOM    306  CG  ASN A  59      62.783  68.370  25.201  1.00 45.46           C  
ATOM    307  OD1 ASN A  59      63.614  67.538  25.567  1.00 47.31           O  
ATOM    308  ND2 ASN A  59      61.556  68.458  25.752  1.00 49.92           N  
ATOM    309  N   SER A  60      64.344  71.911  22.740  1.00 44.85           N  
ATOM    310  CA  SER A  60      64.567  72.611  21.487  1.00 45.95           C  
ATOM    311  C   SER A  60      66.046  72.585  21.170  1.00 46.75           C  
ATOM    312  O   SER A  60      66.451  72.162  20.102  1.00 47.76           O  
ATOM    313  CB  SER A  60      64.109  74.047  21.561  1.00 46.65           C  
ATOM    314  OG  SER A  60      64.425  74.718  20.353  1.00 48.86           O  
ATOM    315  N   LEU A  61      66.870  72.991  22.116  1.00 47.22           N  
ATOM    316  CA  LEU A  61      68.319  72.994  21.904  1.00 47.77           C  
ATOM    317  C   LEU A  61      68.857  71.699  21.355  1.00 47.58           C  
ATOM    318  O   LEU A  61      69.544  71.667  20.358  1.00 48.35           O  
ATOM    319  CB  LEU A  61      69.036  73.312  23.214  1.00 47.12           C  
ATOM    320  CG  LEU A  61      68.895  74.741  23.724  1.00 45.11           C  
ATOM    321  CD1 LEU A  61      69.248  74.735  25.184  1.00 46.90           C  
ATOM    322  CD2 LEU A  61      69.755  75.673  22.915  1.00 38.36           C  
ATOM    323  N   THR A  62      68.545  70.630  22.044  1.00 47.61           N  
ATOM    324  CA  THR A  62      68.995  69.324  21.634  1.00 48.96           C  
ATOM    325  C   THR A  62      68.672  69.125  20.163  1.00 49.73           C  
ATOM    326  O   THR A  62      69.548  68.740  19.379  1.00 50.48           O  
ATOM    327  CB  THR A  62      68.342  68.209  22.482  1.00 49.07           C  
ATOM    328  OG1 THR A  62      68.873  68.251  23.815  1.00 50.19           O  
ATOM    329  CG2 THR A  62      68.602  66.879  21.889  1.00 46.62           C  
ATOM    330  N   ILE A  63      67.433  69.405  19.779  1.00 49.73           N  
ATOM    331  CA  ILE A  63      67.064  69.238  18.395  1.00 50.34           C  
ATOM    332  C   ILE A  63      67.917  70.089  17.454  1.00 50.97           C  
ATOM    333  O   ILE A  63      68.382  69.610  16.405  1.00 50.72           O  
ATOM    334  CB  ILE A  63      65.625  69.545  18.211  1.00 50.92           C  
ATOM    335  CG1 ILE A  63      64.811  68.552  18.988  1.00 49.52           C  
ATOM    336  CG2 ILE A  63      65.227  69.539  16.725  1.00 49.93           C  
ATOM    337  CD1 ILE A  63      63.371  68.966  18.975  1.00 53.98           C  
ATOM    338  N   GLU A  64      68.146  71.336  17.834  1.00 51.51           N  
ATOM    339  CA  GLU A  64      68.864  72.229  16.964  1.00 53.85           C  
ATOM    340  C   GLU A  64      70.258  71.708  16.716  1.00 55.21           C  
ATOM    341  O   GLU A  64      70.771  71.788  15.600  1.00 55.69           O  
ATOM    342  CB  GLU A  64      68.912  73.611  17.574  1.00 53.51           C  
ATOM    343  CG  GLU A  64      67.544  74.099  18.007  1.00 55.59           C  
ATOM    344  CD  GLU A  64      67.594  75.195  19.089  1.00 55.78           C  
ATOM    345  OE1 GLU A  64      68.559  75.212  19.895  1.00 55.28           O  
ATOM    346  OE2 GLU A  64      66.668  76.044  19.129  1.00 55.73           O  
ATOM    347  N   ARG A  65      70.866  71.154  17.757  1.00 57.10           N  
ATOM    348  CA  ARG A  65      72.235  70.692  17.634  1.00 59.37           C  
ATOM    349  C   ARG A  65      72.318  69.371  16.832  1.00 59.76           C  
ATOM    350  O   ARG A  65      73.193  69.242  15.973  1.00 60.27           O  
ATOM    351  CB  ARG A  65      72.866  70.619  18.998  1.00 58.97           C  
ATOM    352  CG  ARG A  65      72.165  69.638  19.859  1.00 64.35           C  
ATOM    353  CD  ARG A  65      72.565  69.803  21.297  1.00 72.82           C  
ATOM    354  NE  ARG A  65      73.954  70.234  21.381  1.00 78.38           N  
ATOM    355  CZ  ARG A  65      74.686  70.162  22.480  1.00 81.67           C  
ATOM    356  NH1 ARG A  65      74.152  69.694  23.610  1.00 84.26           N  
ATOM    357  NH2 ARG A  65      75.946  70.569  22.445  1.00 82.19           N  
ATOM    358  N   MET A  66      71.371  68.442  17.062  1.00 60.34           N  
ATOM    359  CA  MET A  66      71.169  67.228  16.235  1.00 59.57           C  
ATOM    360  C   MET A  66      71.226  67.526  14.767  1.00 61.57           C  
ATOM    361  O   MET A  66      71.559  66.663  13.944  1.00 63.38           O  
ATOM    362  CB  MET A  66      69.812  66.603  16.492  1.00 56.02           C  
ATOM    363  CG  MET A  66      69.781  65.821  17.743  1.00 55.28           C  
ATOM    364  SD  MET A  66      68.128  65.256  18.281  1.00 62.00           S  
ATOM    365  CE  MET A  66      67.944  63.555  17.876  1.00 61.17           C  
ATOM    366  N   VAL A  67      70.889  68.748  14.423  1.00 62.67           N  
ATOM    367  CA  VAL A  67      70.723  69.018  13.025  1.00 64.72           C  
ATOM    368  C   VAL A  67      71.982  69.606  12.523  1.00 66.02           C  
ATOM    369  O   VAL A  67      72.429  69.238  11.470  1.00 67.91           O  
ATOM    370  CB  VAL A  67      69.620  70.059  12.757  1.00 65.97           C  
ATOM    371  CG1 VAL A  67      69.521  70.380  11.257  1.00 64.19           C  
ATOM    372  CG2 VAL A  67      68.306  69.576  13.335  1.00 66.62           C  
ATOM    373  N   LEU A  68      72.533  70.567  13.244  1.00 67.05           N  
ATOM    374  CA  LEU A  68      73.732  71.217  12.806  1.00 67.59           C  
ATOM    375  C   LEU A  68      74.876  70.190  12.741  1.00 68.68           C  
ATOM    376  O   LEU A  68      75.764  70.297  11.897  1.00 68.54           O  
ATOM    377  CB  LEU A  68      74.065  72.294  13.823  1.00 67.68           C  
ATOM    378  CG  LEU A  68      73.212  73.552  13.857  1.00 66.72           C  
ATOM    379  CD1 LEU A  68      73.657  74.421  14.986  1.00 65.91           C  
ATOM    380  CD2 LEU A  68      73.338  74.327  12.558  1.00 65.76           C  
ATOM    381  N   SER A  69      74.840  69.205  13.650  1.00 69.73           N  
ATOM    382  CA  SER A  69      75.806  68.118  13.655  1.00 70.69           C  
ATOM    383  C   SER A  69      75.636  67.307  12.373  1.00 72.74           C  
ATOM    384  O   SER A  69      76.621  67.037  11.630  1.00 74.14           O  
ATOM    385  CB  SER A  69      75.729  67.222  14.929  1.00 70.09           C  
ATOM    386  OG  SER A  69      74.590  66.365  14.992  1.00 66.50           O  
ATOM    387  N   ALA A  70      74.393  66.937  12.081  1.00 73.95           N  
ATOM    388  CA  ALA A  70      74.145  66.087  10.934  1.00 74.58           C  
ATOM    389  C   ALA A  70      74.482  66.803   9.627  1.00 74.71           C  
ATOM    390  O   ALA A  70      74.807  66.175   8.667  1.00 75.31           O  
ATOM    391  CB  ALA A  70      72.742  65.639  10.944  1.00 75.12           C  
ATOM    392  N   PHE A  71      74.428  68.115   9.587  1.00 75.21           N  
ATOM    393  CA  PHE A  71      74.746  68.799   8.364  1.00 77.54           C  
ATOM    394  C   PHE A  71      76.179  69.306   8.383  1.00 80.41           C  
ATOM    395  O   PHE A  71      76.515  70.256   7.643  1.00 80.79           O  
ATOM    396  CB  PHE A  71      73.774  69.956   8.130  1.00 77.04           C  
ATOM    397  CG  PHE A  71      72.588  69.578   7.315  1.00 76.49           C  
ATOM    398  CD1 PHE A  71      71.561  68.832   7.866  1.00 73.81           C  
ATOM    399  CD2 PHE A  71      72.511  69.941   5.973  1.00 77.70           C  
ATOM    400  CE1 PHE A  71      70.478  68.467   7.119  1.00 73.84           C  
ATOM    401  CE2 PHE A  71      71.429  69.572   5.205  1.00 76.06           C  
ATOM    402  CZ  PHE A  71      70.408  68.820   5.794  1.00 77.22           C  
ATOM    403  N   ASP A  72      77.023  68.678   9.218  1.00 83.19           N  
ATOM    404  CA  ASP A  72      78.433  69.106   9.416  1.00 85.47           C  
ATOM    405  C   ASP A  72      79.229  68.206  10.385  1.00 84.96           C  
ATOM    406  O   ASP A  72      79.735  67.144  10.003  1.00 85.36           O  
ATOM    407  CB  ASP A  72      78.492  70.590   9.885  1.00 86.78           C  
ATOM    408  CG  ASP A  72      79.927  71.102  10.042  1.00 90.37           C  
ATOM    409  OD1 ASP A  72      80.705  70.917   9.086  1.00 92.57           O  
ATOM    410  OD2 ASP A  72      80.282  71.665  11.110  1.00 93.76           O  
ATOM    411  N   THR A  92      73.164  61.196  14.774  1.00 68.32           N  
ATOM    412  CA  THR A  92      73.503  61.819  16.060  1.00 66.57           C  
ATOM    413  C   THR A  92      72.330  61.716  16.976  1.00 66.26           C  
ATOM    414  O   THR A  92      71.263  61.323  16.551  1.00 66.45           O  
ATOM    415  CB  THR A  92      73.902  63.303  15.952  1.00 66.03           C  
ATOM    416  OG1 THR A  92      74.365  63.739  17.232  1.00 65.87           O  
ATOM    417  CG2 THR A  92      72.730  64.141  15.515  1.00 64.30           C  
ATOM    418  N   GLY A  93      72.558  62.040  18.243  1.00 66.41           N  
ATOM    419  CA  GLY A  93      71.543  61.860  19.281  1.00 65.28           C  
ATOM    420  C   GLY A  93      71.612  63.050  20.213  1.00 64.30           C  
ATOM    421  O   GLY A  93      72.284  64.042  19.917  1.00 63.56           O  
ATOM    422  N   GLY A  94      70.927  62.957  21.346  1.00 63.67           N  
ATOM    423  CA  GLY A  94      70.960  64.036  22.309  1.00 61.98           C  
ATOM    424  C   GLY A  94      69.989  63.824  23.463  1.00 61.35           C  
ATOM    425  O   GLY A  94      69.174  62.868  23.467  1.00 61.40           O  
ATOM    426  N   PRO A  95      70.053  64.737  24.460  1.00 59.96           N  
ATOM    427  CA  PRO A  95      69.265  64.669  25.681  1.00 58.68           C  
ATOM    428  C   PRO A  95      67.837  65.174  25.439  1.00 58.48           C  
ATOM    429  O   PRO A  95      67.614  66.282  24.949  1.00 59.03           O  
ATOM    430  CB  PRO A  95      70.046  65.557  26.627  1.00 57.31           C  
ATOM    431  CG  PRO A  95      70.576  66.604  25.764  1.00 57.77           C  
ATOM    432  CD  PRO A  95      70.937  65.925  24.464  1.00 59.40           C  
ATOM    433  N   ILE A  96      66.863  64.343  25.757  1.00 58.32           N  
ATOM    434  CA  ILE A  96      65.479  64.742  25.541  1.00 58.10           C  
ATOM    435  C   ILE A  96      64.625  64.550  26.775  1.00 58.40           C  
ATOM    436  O   ILE A  96      64.373  63.414  27.174  1.00 59.16           O  
ATOM    437  CB  ILE A  96      64.850  63.964  24.394  1.00 56.70           C  
ATOM    438  CG1 ILE A  96      65.514  64.398  23.111  1.00 54.05           C  
ATOM    439  CG2 ILE A  96      63.366  64.255  24.349  1.00 56.95           C  
ATOM    440  CD1 ILE A  96      65.183  65.761  22.708  1.00 48.91           C  
ATOM    441  N   TYR A  97      64.138  65.650  27.340  1.00 58.27           N  
ATOM    442  CA  TYR A  97      63.379  65.586  28.577  1.00 58.52           C  
ATOM    443  C   TYR A  97      61.870  65.415  28.403  1.00 61.51           C  
ATOM    444  O   TYR A  97      61.219  66.082  27.581  1.00 60.90           O  
ATOM    445  CB  TYR A  97      63.717  66.791  29.409  1.00 54.80           C  
ATOM    446  CG  TYR A  97      65.183  67.066  29.395  1.00 50.86           C  
ATOM    447  CD1 TYR A  97      65.788  67.625  28.288  1.00 47.02           C  
ATOM    448  CD2 TYR A  97      65.982  66.728  30.502  1.00 49.70           C  
ATOM    449  CE1 TYR A  97      67.155  67.857  28.282  1.00 46.90           C  
ATOM    450  CE2 TYR A  97      67.323  66.940  30.515  1.00 46.60           C  
ATOM    451  CZ  TYR A  97      67.893  67.514  29.404  1.00 48.79           C  
ATOM    452  OH  TYR A  97      69.215  67.731  29.424  1.00 52.78           O  
ATOM    453  N   ARG A  98      61.328  64.503  29.200  1.00 65.83           N  
ATOM    454  CA  ARG A  98      59.941  64.120  29.084  1.00 69.83           C  
ATOM    455  C   ARG A  98      59.218  64.426  30.380  1.00 73.34           C  
ATOM    456  O   ARG A  98      59.843  64.466  31.463  1.00 74.05           O  
ATOM    457  CB  ARG A  98      59.878  62.614  28.854  1.00 70.67           C  
ATOM    458  CG  ARG A  98      58.761  62.179  28.008  1.00 71.21           C  
ATOM    459  CD  ARG A  98      59.222  62.306  26.610  1.00 71.44           C  
ATOM    460  NE  ARG A  98      58.183  61.980  25.677  1.00 75.58           N  
ATOM    461  CZ  ARG A  98      58.426  61.709  24.408  1.00 80.45           C  
ATOM    462  NH1 ARG A  98      59.674  61.756  23.939  1.00 79.35           N  
ATOM    463  NH2 ARG A  98      57.418  61.391  23.601  1.00 85.86           N  
ATOM    464  N   ARG A  99      57.894  64.582  30.301  1.00 77.31           N  
ATOM    465  CA  ARG A  99      57.112  64.947  31.491  1.00 81.18           C  
ATOM    466  C   ARG A  99      56.195  63.819  31.930  1.00 82.41           C  
ATOM    467  O   ARG A  99      55.240  63.511  31.248  1.00 82.97           O  
ATOM    468  CB  ARG A  99      56.269  66.180  31.185  1.00 81.75           C  
ATOM    469  CG  ARG A  99      55.761  66.866  32.430  1.00 86.86           C  
ATOM    470  CD  ARG A  99      54.523  67.677  32.024  1.00 97.91           C  
ATOM    471  NE  ARG A  99      54.139  68.665  33.053  1.00106.41           N  
ATOM    472  CZ  ARG A  99      53.263  69.670  32.873  1.00110.72           C  
ATOM    473  NH1 ARG A  99      52.653  69.865  31.683  1.00111.59           N  
ATOM    474  NH2 ARG A  99      52.993  70.500  33.896  1.00111.34           N  
ATOM    475  N   VAL A 100      56.480  63.198  33.064  1.00 85.11           N  
ATOM    476  CA  VAL A 100      55.551  62.197  33.635  1.00 87.84           C  
ATOM    477  C   VAL A 100      54.919  62.747  34.920  1.00 89.76           C  
ATOM    478  O   VAL A 100      55.483  63.655  35.550  1.00 90.10           O  
ATOM    479  CB  VAL A 100      56.252  60.871  33.964  1.00 87.46           C  
ATOM    480  CG1 VAL A 100      55.224  59.889  34.393  1.00 87.13           C  
ATOM    481  CG2 VAL A 100      56.969  60.362  32.755  1.00 86.76           C  
ATOM    482  N   ASP A 101      53.761  62.204  35.307  1.00 91.48           N  
ATOM    483  CA  ASP A 101      53.080  62.614  36.549  1.00 93.25           C  
ATOM    484  C   ASP A 101      54.099  63.172  37.546  1.00 93.66           C  
ATOM    485  O   ASP A 101      54.860  62.402  38.136  1.00 94.70           O  
ATOM    486  CB  ASP A 101      52.356  61.412  37.208  1.00 93.63           C  
ATOM    487  CG  ASP A 101      50.956  61.141  36.614  1.00 96.15           C  
ATOM    488  OD1 ASP A 101      50.121  62.089  36.601  1.00 99.40           O  
ATOM    489  OD2 ASP A 101      50.690  59.978  36.168  1.00 95.83           O  
ATOM    490  N   GLY A 102      54.151  64.493  37.710  1.00 93.48           N  
ATOM    491  CA  GLY A 102      55.020  65.074  38.726  1.00 92.77           C  
ATOM    492  C   GLY A 102      56.404  65.476  38.304  1.00 92.67           C  
ATOM    493  O   GLY A 102      56.732  66.665  38.366  1.00 92.26           O  
ATOM    494  N   LYS A 103      57.205  64.499  37.857  1.00 92.51           N  
ATOM    495  CA  LYS A 103      58.671  64.697  37.641  1.00 92.39           C  
ATOM    496  C   LYS A 103      59.155  64.621  36.216  1.00 90.70           C  
ATOM    497  O   LYS A 103      58.448  64.141  35.349  1.00 91.56           O  
ATOM    498  CB  LYS A 103      59.478  63.693  38.466  1.00 93.45           C  
ATOM    499  CG  LYS A 103      59.232  63.793  39.966  1.00 96.65           C  
ATOM    500  CD  LYS A 103      60.080  62.797  40.729  1.00103.33           C  
ATOM    501  CE  LYS A 103      59.712  62.851  42.220  1.00107.16           C  
ATOM    502  NZ  LYS A 103      59.972  61.515  42.915  1.00110.42           N  
ATOM    503  N   TRP A 104      60.372  65.080  35.965  1.00 88.74           N  
ATOM    504  CA  TRP A 104      60.843  65.142  34.579  1.00 88.37           C  
ATOM    505  C   TRP A 104      61.802  64.021  34.250  1.00 89.35           C  
ATOM    506  O   TRP A 104      62.779  63.818  34.956  1.00 89.71           O  
ATOM    507  CB  TRP A 104      61.535  66.472  34.257  1.00 86.47           C  
ATOM    508  CG  TRP A 104      60.612  67.616  34.105  1.00 83.55           C  
ATOM    509  CD1 TRP A 104      60.098  68.362  35.093  1.00 82.31           C  
ATOM    510  CD2 TRP A 104      60.108  68.155  32.893  1.00 80.58           C  
ATOM    511  NE1 TRP A 104      59.299  69.339  34.588  1.00 81.11           N  
ATOM    512  CE2 TRP A 104      59.273  69.228  33.234  1.00 80.11           C  
ATOM    513  CE3 TRP A 104      60.278  67.835  31.549  1.00 80.42           C  
ATOM    514  CZ2 TRP A 104      58.590  69.983  32.291  1.00 81.68           C  
ATOM    515  CZ3 TRP A 104      59.598  68.600  30.595  1.00 81.92           C  
ATOM    516  CH2 TRP A 104      58.761  69.658  30.975  1.00 80.89           C  
ATOM    517  N   ARG A 105      61.554  63.321  33.151  1.00 90.09           N  
ATOM    518  CA  ARG A 105      62.392  62.190  32.793  1.00 90.91           C  
ATOM    519  C   ARG A 105      63.272  62.531  31.594  1.00 89.83           C  
ATOM    520  O   ARG A 105      62.770  62.936  30.536  1.00 88.99           O  
ATOM    521  CB  ARG A 105      61.506  60.971  32.513  1.00 92.05           C  
ATOM    522  CG  ARG A 105      60.387  60.750  33.545  1.00 94.47           C  
ATOM    523  CD  ARG A 105      60.999  60.101  34.804  1.00101.62           C  
ATOM    524  NE  ARG A 105      60.099  59.977  35.959  1.00105.68           N  
ATOM    525  CZ  ARG A 105      60.521  59.679  37.185  1.00107.02           C  
ATOM    526  NH1 ARG A 105      61.803  59.494  37.418  1.00108.56           N  
ATOM    527  NH2 ARG A 105      59.668  59.568  38.185  1.00110.56           N  
ATOM    528  N   ARG A 106      64.582  62.374  31.767  1.00 88.89           N  
ATOM    529  CA  ARG A 106      65.537  62.639  30.695  1.00 87.28           C  
ATOM    530  C   ARG A 106      65.745  61.397  29.833  1.00 87.35           C  
ATOM    531  O   ARG A 106      66.172  60.381  30.335  1.00 88.38           O  
ATOM    532  CB  ARG A 106      66.866  63.017  31.305  1.00 86.14           C  
ATOM    533  CG  ARG A 106      67.777  63.711  30.366  1.00 85.79           C  
ATOM    534  CD  ARG A 106      69.227  63.758  30.859  1.00 84.97           C  
ATOM    535  NE  ARG A 106      69.290  63.649  32.324  1.00 84.23           N  
ATOM    536  CZ  ARG A 106      70.363  63.962  33.034  1.00 80.88           C  
ATOM    537  NH1 ARG A 106      71.465  64.409  32.433  1.00 82.79           N  
ATOM    538  NH2 ARG A 106      70.334  63.825  34.339  1.00 80.99           N  
ATOM    539  N   GLU A 107      65.459  61.471  28.538  1.00 87.00           N  
ATOM    540  CA  GLU A 107      65.765  60.368  27.615  1.00 86.28           C  
ATOM    541  C   GLU A 107      67.006  60.600  26.769  1.00 85.94           C  
ATOM    542  O   GLU A 107      67.194  61.654  26.163  1.00 85.35           O  
ATOM    543  CB  GLU A 107      64.610  60.129  26.660  1.00 86.65           C  
ATOM    544  CG  GLU A 107      63.361  59.549  27.288  1.00 88.83           C  
ATOM    545  CD  GLU A 107      62.332  59.268  26.226  1.00 89.64           C  
ATOM    546  OE1 GLU A 107      61.751  60.253  25.746  1.00 90.25           O  
ATOM    547  OE2 GLU A 107      62.124  58.092  25.861  1.00 88.80           O  
ATOM    548  N   LEU A 108      67.857  59.598  26.703  1.00 86.25           N  
ATOM    549  CA  LEU A 108      69.039  59.722  25.880  1.00 86.96           C  
ATOM    550  C   LEU A 108      68.723  59.051  24.571  1.00 87.42           C  
ATOM    551  O   LEU A 108      68.582  57.835  24.566  1.00 89.23           O  
ATOM    552  CB  LEU A 108      70.207  58.996  26.544  1.00 86.71           C  
ATOM    553  CG  LEU A 108      71.433  59.844  26.914  1.00 86.34           C  
ATOM    554  CD1 LEU A 108      72.463  58.970  27.600  1.00 84.01           C  
ATOM    555  CD2 LEU A 108      72.036  60.541  25.684  1.00 85.10           C  
ATOM    556  N   ILE A 109      68.604  59.802  23.470  1.00 86.70           N  
ATOM    557  CA  ILE A 109      68.196  59.174  22.198  1.00 86.07           C  
ATOM    558  C   ILE A 109      69.119  59.455  21.042  1.00 85.85           C  
ATOM    559  O   ILE A 109      69.922  60.404  21.080  1.00 85.33           O  
ATOM    560  CB  ILE A 109      66.796  59.595  21.743  1.00 85.79           C  
ATOM    561  CG1 ILE A 109      66.743  61.110  21.648  1.00 84.96           C  
ATOM    562  CG2 ILE A 109      65.703  59.072  22.715  1.00 87.27           C  
ATOM    563  CD1 ILE A 109      65.687  61.568  20.745  1.00 85.90           C  
ATOM    564  N   LEU A 110      68.974  58.636  19.998  1.00 86.06           N  
ATOM    565  CA  LEU A 110      69.810  58.747  18.785  1.00 85.96           C  
ATOM    566  C   LEU A 110      68.962  58.685  17.513  1.00 84.94           C  
ATOM    567  O   LEU A 110      67.974  57.954  17.466  1.00 84.89           O  
ATOM    568  CB  LEU A 110      70.872  57.627  18.785  1.00 86.16           C  
ATOM    569  CG  LEU A 110      71.797  57.518  20.020  1.00 87.77           C  
ATOM    570  CD1 LEU A 110      71.285  56.557  21.175  1.00 86.19           C  
ATOM    571  CD2 LEU A 110      73.194  57.149  19.567  1.00 85.17           C  
ATOM    572  N   TYR A 111      69.340  59.440  16.489  1.00 83.92           N  
ATOM    573  CA  TYR A 111      68.589  59.472  15.212  1.00 83.82           C  
ATOM    574  C   TYR A 111      69.491  59.283  13.975  1.00 82.92           C  
ATOM    575  O   TYR A 111      70.670  59.660  13.975  1.00 82.32           O  
ATOM    576  CB  TYR A 111      67.769  60.786  15.079  1.00 83.77           C  
ATOM    577  CG  TYR A 111      66.293  60.589  15.035  1.00 84.01           C  
ATOM    578  CD1 TYR A 111      65.654  59.869  16.050  1.00 87.34           C  
ATOM    579  CD2 TYR A 111      65.516  61.105  13.985  1.00 84.14           C  
ATOM    580  CE1 TYR A 111      64.263  59.638  16.042  1.00 88.58           C  
ATOM    581  CE2 TYR A 111      64.101  60.907  13.954  1.00 85.28           C  
ATOM    582  CZ  TYR A 111      63.496  60.161  15.006  1.00 87.99           C  
ATOM    583  OH  TYR A 111      62.147  59.920  15.065  1.00 88.56           O  
ATOM    584  N   ASP A 112      68.939  58.717  12.913  1.00 82.03           N  
ATOM    585  CA  ASP A 112      69.722  58.537  11.721  1.00 82.39           C  
ATOM    586  C   ASP A 112      70.266  59.868  11.238  1.00 81.54           C  
ATOM    587  O   ASP A 112      69.527  60.711  10.727  1.00 81.54           O  
ATOM    588  CB  ASP A 112      68.851  57.910  10.650  1.00 83.59           C  
ATOM    589  CG  ASP A 112      69.334  56.523  10.250  1.00 86.91           C  
ATOM    590  OD1 ASP A 112      70.532  56.399   9.887  1.00 86.32           O  
ATOM    591  OD2 ASP A 112      68.510  55.565  10.290  1.00 91.27           O  
ATOM    592  N   LYS A 113      71.567  60.075  11.378  1.00 80.74           N  
ATOM    593  CA  LYS A 113      72.128  61.359  10.928  1.00 80.49           C  
ATOM    594  C   LYS A 113      71.548  61.807   9.593  1.00 79.88           C  
ATOM    595  O   LYS A 113      71.514  63.003   9.328  1.00 80.79           O  
ATOM    596  CB  LYS A 113      73.660  61.347  10.806  1.00 80.60           C  
ATOM    597  CG  LYS A 113      74.352  60.886  12.044  1.00 81.07           C  
ATOM    598  CD  LYS A 113      75.797  61.287  12.047  1.00 82.76           C  
ATOM    599  CE  LYS A 113      76.459  60.606  13.224  1.00 82.93           C  
ATOM    600  NZ  LYS A 113      76.028  61.254  14.493  1.00 76.23           N  
ATOM    601  N   GLU A 114      71.124  60.860   8.743  1.00 78.51           N  
ATOM    602  CA  GLU A 114      70.656  61.228   7.409  1.00 76.44           C  
ATOM    603  C   GLU A 114      69.183  61.474   7.462  1.00 74.52           C  
ATOM    604  O   GLU A 114      68.670  62.416   6.828  1.00 73.85           O  
ATOM    605  CB  GLU A 114      71.014  60.210   6.334  1.00 75.98           C  
ATOM    606  CG  GLU A 114      70.138  58.981   6.281  1.00 77.18           C  
ATOM    607  CD  GLU A 114      70.695  57.904   5.333  1.00 77.56           C  
ATOM    608  OE1 GLU A 114      71.345  58.253   4.314  1.00 77.15           O  
ATOM    609  OE2 GLU A 114      70.482  56.700   5.618  1.00 78.17           O  
ATOM    610  N   GLU A 115      68.501  60.652   8.247  1.00 71.75           N  
ATOM    611  CA  GLU A 115      67.114  60.923   8.440  1.00 70.67           C  
ATOM    612  C   GLU A 115      66.910  62.405   8.794  1.00 70.42           C  
ATOM    613  O   GLU A 115      65.990  63.076   8.261  1.00 70.34           O  
ATOM    614  CB  GLU A 115      66.543  60.075   9.540  1.00 70.57           C  
ATOM    615  CG  GLU A 115      65.118  60.479   9.804  1.00 70.25           C  
ATOM    616  CD  GLU A 115      64.180  59.949   8.751  1.00 72.51           C  
ATOM    617  OE1 GLU A 115      64.458  60.070   7.521  1.00 73.83           O  
ATOM    618  OE2 GLU A 115      63.164  59.376   9.176  1.00 72.30           O  
ATOM    619  N   ILE A 116      67.781  62.919   9.678  1.00 69.68           N  
ATOM    620  CA  ILE A 116      67.663  64.316  10.138  1.00 68.19           C  
ATOM    621  C   ILE A 116      67.825  65.229   8.965  1.00 67.64           C  
ATOM    622  O   ILE A 116      67.040  66.139   8.766  1.00 67.35           O  
ATOM    623  CB  ILE A 116      68.628  64.669  11.259  1.00 66.92           C  
ATOM    624  CG1 ILE A 116      68.047  64.142  12.553  1.00 68.43           C  
ATOM    625  CG2 ILE A 116      68.728  66.162  11.434  1.00 66.41           C  
ATOM    626  CD1 ILE A 116      67.925  62.628  12.631  1.00 69.88           C  
ATOM    627  N   ARG A 117      68.816  64.926   8.147  1.00 67.78           N  
ATOM    628  CA  ARG A 117      69.076  65.741   6.982  1.00 67.83           C  
ATOM    629  C   ARG A 117      67.913  65.661   6.005  1.00 66.55           C  
ATOM    630  O   ARG A 117      67.630  66.637   5.294  1.00 65.24           O  
ATOM    631  CB  ARG A 117      70.384  65.345   6.329  1.00 68.23           C  
ATOM    632  CG  ARG A 117      71.571  65.498   7.236  1.00 70.38           C  
ATOM    633  CD  ARG A 117      72.787  64.919   6.585  1.00 74.69           C  
ATOM    634  NE  ARG A 117      72.670  63.482   6.413  1.00 79.09           N  
ATOM    635  CZ  ARG A 117      73.696  62.718   6.089  1.00 85.57           C  
ATOM    636  NH1 ARG A 117      74.882  63.281   5.921  1.00 90.06           N  
ATOM    637  NH2 ARG A 117      73.549  61.411   5.943  1.00 87.77           N  
ATOM    638  N   ARG A 118      67.227  64.526   6.016  1.00 64.60           N  
ATOM    639  CA  ARG A 118      66.111  64.338   5.125  1.00 63.82           C  
ATOM    640  C   ARG A 118      64.918  65.219   5.558  1.00 63.12           C  
ATOM    641  O   ARG A 118      64.326  66.002   4.761  1.00 61.96           O  
ATOM    642  CB  ARG A 118      65.747  62.855   5.134  1.00 64.30           C  
ATOM    643  CG  ARG A 118      64.588  62.403   4.244  1.00 64.14           C  
ATOM    644  CD  ARG A 118      63.505  61.727   5.049  1.00 64.23           C  
ATOM    645  NE  ARG A 118      62.315  62.558   5.048  1.00 64.42           N  
ATOM    646  CZ  ARG A 118      61.182  62.234   5.648  1.00 67.35           C  
ATOM    647  NH1 ARG A 118      61.137  61.097   6.297  1.00 68.22           N  
ATOM    648  NH2 ARG A 118      60.106  63.035   5.606  1.00 71.41           N  
ATOM    649  N   ILE A 119      64.594  65.101   6.838  1.00 61.84           N  
ATOM    650  CA  ILE A 119      63.474  65.847   7.395  1.00 61.24           C  
ATOM    651  C   ILE A 119      63.687  67.339   7.252  1.00 61.70           C  
ATOM    652  O   ILE A 119      62.739  68.069   6.971  1.00 63.06           O  
ATOM    653  CB  ILE A 119      63.317  65.579   8.871  1.00 60.60           C  
ATOM    654  CG1 ILE A 119      63.072  64.084   9.086  1.00 62.34           C  
ATOM    655  CG2 ILE A 119      62.199  66.396   9.412  1.00 59.94           C  
ATOM    656  CD1 ILE A 119      62.559  63.771  10.455  1.00 65.47           C  
ATOM    657  N   TRP A 120      64.934  67.778   7.448  1.00 61.20           N  
ATOM    658  CA  TRP A 120      65.298  69.172   7.309  1.00 60.33           C  
ATOM    659  C   TRP A 120      64.884  69.675   5.931  1.00 61.80           C  
ATOM    660  O   TRP A 120      64.081  70.616   5.850  1.00 63.70           O  
ATOM    661  CB  TRP A 120      66.798  69.400   7.566  1.00 59.22           C  
ATOM    662  CG  TRP A 120      67.291  70.800   7.190  1.00 57.91           C  
ATOM    663  CD1 TRP A 120      67.934  71.157   6.040  1.00 57.59           C  
ATOM    664  CD2 TRP A 120      67.133  72.018   7.946  1.00 58.68           C  
ATOM    665  NE1 TRP A 120      68.186  72.509   6.017  1.00 57.94           N  
ATOM    666  CE2 TRP A 120      67.719  73.068   7.173  1.00 57.22           C  
ATOM    667  CE3 TRP A 120      66.536  72.332   9.194  1.00 57.23           C  
ATOM    668  CZ2 TRP A 120      67.729  74.400   7.594  1.00 54.99           C  
ATOM    669  CZ3 TRP A 120      66.554  73.670   9.625  1.00 57.11           C  
ATOM    670  CH2 TRP A 120      67.160  74.685   8.823  1.00 57.25           C  
ATOM    671  N   ARG A 121      65.383  69.050   4.852  1.00 61.67           N  
ATOM    672  CA  ARG A 121      65.135  69.574   3.501  1.00 60.44           C  
ATOM    673  C   ARG A 121      63.639  69.513   3.204  1.00 59.93           C  
ATOM    674  O   ARG A 121      63.069  70.451   2.618  1.00 58.50           O  
ATOM    675  CB  ARG A 121      65.858  68.742   2.473  1.00 60.85           C  
ATOM    676  CG  ARG A 121      67.346  68.718   2.583  1.00 61.81           C  
ATOM    677  CD  ARG A 121      67.944  67.558   1.678  1.00 63.37           C  
ATOM    678  NE  ARG A 121      69.412  67.568   1.694  1.00 66.07           N  
ATOM    679  CZ  ARG A 121      70.177  68.660   1.576  1.00 69.64           C  
ATOM    680  NH1 ARG A 121      69.651  69.884   1.428  1.00 69.74           N  
ATOM    681  NH2 ARG A 121      71.486  68.520   1.614  1.00 69.62           N  
ATOM    682  N   GLN A 122      63.012  68.412   3.602  1.00 59.27           N  
ATOM    683  CA  GLN A 122      61.597  68.326   3.446  1.00 61.54           C  
ATOM    684  C   GLN A 122      60.943  69.627   3.858  1.00 62.63           C  
ATOM    685  O   GLN A 122      60.003  70.099   3.180  1.00 65.25           O  
ATOM    686  CB  GLN A 122      61.037  67.269   4.360  1.00 63.08           C  
ATOM    687  CG  GLN A 122      61.111  65.885   3.803  1.00 67.71           C  
ATOM    688  CD  GLN A 122      60.235  65.720   2.569  1.00 72.42           C  
ATOM    689  OE1 GLN A 122      60.393  66.434   1.545  1.00 75.38           O  
ATOM    690  NE2 GLN A 122      59.313  64.755   2.643  1.00 73.45           N  
ATOM    691  N   ALA A 123      61.394  70.200   4.988  1.00 60.88           N  
ATOM    692  CA  ALA A 123      60.780  71.421   5.517  1.00 58.59           C  
ATOM    693  C   ALA A 123      61.149  72.592   4.654  1.00 57.79           C  
ATOM    694  O   ALA A 123      60.305  73.363   4.302  1.00 57.25           O  
ATOM    695  CB  ALA A 123      61.159  71.645   6.925  1.00 58.48           C  
ATOM    696  N   ASN A 124      62.402  72.695   4.245  1.00 58.46           N  
ATOM    697  CA  ASN A 124      62.823  73.781   3.318  1.00 59.99           C  
ATOM    698  C   ASN A 124      62.637  73.538   1.809  1.00 60.85           C  
ATOM    699  O   ASN A 124      63.400  74.057   1.000  1.00 59.47           O  
ATOM    700  CB  ASN A 124      64.267  74.171   3.591  1.00 58.39           C  
ATOM    701  CG  ASN A 124      64.472  74.606   5.024  1.00 58.70           C  
ATOM    702  OD1 ASN A 124      64.002  75.688   5.420  1.00 60.51           O  
ATOM    703  ND2 ASN A 124      65.160  73.771   5.822  1.00 54.17           N  
ATOM    704  N   ASN A 125      61.625  72.764   1.432  1.00 63.10           N  
ATOM    705  CA  ASN A 125      61.439  72.469   0.017  1.00 66.31           C  
ATOM    706  C   ASN A 125      62.596  71.704  -0.652  1.00 67.74           C  
ATOM    707  O   ASN A 125      62.901  71.901  -1.819  1.00 67.99           O  
ATOM    708  CB  ASN A 125      61.186  73.767  -0.759  1.00 66.17           C  
ATOM    709  CG  ASN A 125      59.714  74.018  -0.984  1.00 68.42           C  
ATOM    710  OD1 ASN A 125      58.984  74.252  -0.028  1.00 75.66           O  
ATOM    711  ND2 ASN A 125      59.263  73.942  -2.239  1.00 67.64           N  
ATOM    712  N   GLY A 126      63.262  70.849   0.097  1.00 69.49           N  
ATOM    713  CA  GLY A 126      64.367  70.128  -0.482  1.00 71.69           C  
ATOM    714  C   GLY A 126      65.568  71.013  -0.723  1.00 73.33           C  
ATOM    715  O   GLY A 126      66.535  70.578  -1.383  1.00 73.83           O  
ATOM    716  N   ASP A 127      65.503  72.245  -0.208  1.00 74.25           N  
ATOM    717  CA  ASP A 127      66.647  73.129  -0.250  1.00 76.18           C  
ATOM    718  C   ASP A 127      67.616  72.859   0.876  1.00 76.76           C  
ATOM    719  O   ASP A 127      67.382  72.007   1.748  1.00 77.69           O  
ATOM    720  CB  ASP A 127      66.213  74.571  -0.235  1.00 77.16           C  
ATOM    721  CG  ASP A 127      66.026  75.123  -1.636  1.00 81.94           C  
ATOM    722  OD1 ASP A 127      67.031  75.113  -2.392  1.00 85.64           O  
ATOM    723  OD2 ASP A 127      64.887  75.547  -1.994  1.00 86.78           O  
ATOM    724  N   ASP A 128      68.740  73.553   0.843  1.00 77.64           N  
ATOM    725  CA  ASP A 128      69.744  73.351   1.881  1.00 78.29           C  
ATOM    726  C   ASP A 128      69.523  74.350   3.005  1.00 78.07           C  
ATOM    727  O   ASP A 128      69.732  74.068   4.183  1.00 76.92           O  
ATOM    728  CB  ASP A 128      71.132  73.595   1.280  1.00 78.85           C  
ATOM    729  CG  ASP A 128      71.439  72.680   0.112  1.00 77.82           C  
ATOM    730  OD1 ASP A 128      71.458  73.170  -1.028  1.00 79.03           O  
ATOM    731  OD2 ASP A 128      71.659  71.473   0.333  1.00 75.85           O  
ATOM    732  N   ALA A 129      69.135  75.544   2.568  1.00 78.23           N  
ATOM    733  CA  ALA A 129      68.870  76.669   3.420  1.00 77.85           C  
ATOM    734  C   ALA A 129      70.007  76.765   4.406  1.00 77.47           C  
ATOM    735  O   ALA A 129      69.797  76.563   5.597  1.00 78.46           O  
ATOM    736  CB  ALA A 129      67.552  76.462   4.152  1.00 78.29           C  
ATOM    737  N   THR A 130      71.220  77.026   3.920  1.00 75.66           N  
ATOM    738  CA  THR A 130      72.371  77.130   4.833  1.00 72.52           C  
ATOM    739  C   THR A 130      72.082  78.243   5.799  1.00 68.90           C  
ATOM    740  O   THR A 130      72.368  78.133   6.981  1.00 68.03           O  
ATOM    741  CB  THR A 130      73.634  77.456   4.086  1.00 72.85           C  
ATOM    742  OG1 THR A 130      73.769  76.496   3.060  1.00 75.51           O  
ATOM    743  CG2 THR A 130      74.813  77.326   4.969  1.00 73.68           C  
ATOM    744  N   ALA A 131      71.472  79.298   5.291  1.00 65.34           N  
ATOM    745  CA  ALA A 131      71.048  80.374   6.161  1.00 63.80           C  
ATOM    746  C   ALA A 131      70.369  79.834   7.427  1.00 62.53           C  
ATOM    747  O   ALA A 131      70.706  80.215   8.565  1.00 62.47           O  
ATOM    748  CB  ALA A 131      70.092  81.292   5.430  1.00 63.71           C  
ATOM    749  N   GLY A 132      69.406  78.955   7.214  1.00 60.35           N  
ATOM    750  CA  GLY A 132      68.685  78.380   8.327  1.00 59.52           C  
ATOM    751  C   GLY A 132      69.539  77.707   9.385  1.00 58.65           C  
ATOM    752  O   GLY A 132      69.294  77.877  10.573  1.00 59.14           O  
ATOM    753  N   LEU A 133      70.519  76.920   8.970  1.00 58.58           N  
ATOM    754  CA  LEU A 133      71.354  76.188   9.898  1.00 59.07           C  
ATOM    755  C   LEU A 133      72.259  77.204  10.577  1.00 60.60           C  
ATOM    756  O   LEU A 133      72.559  77.119  11.768  1.00 60.88           O  
ATOM    757  CB  LEU A 133      72.204  75.215   9.116  1.00 57.89           C  
ATOM    758  CG  LEU A 133      71.497  74.044   8.454  1.00 59.40           C  
ATOM    759  CD1 LEU A 133      72.512  73.337   7.597  1.00 59.28           C  
ATOM    760  CD2 LEU A 133      70.881  73.056   9.504  1.00 60.41           C  
ATOM    761  N   THR A 134      72.687  78.176   9.781  1.00 61.28           N  
ATOM    762  CA  THR A 134      73.576  79.206  10.227  1.00 61.62           C  
ATOM    763  C   THR A 134      72.844  80.002  11.271  1.00 61.18           C  
ATOM    764  O   THR A 134      73.488  80.547  12.166  1.00 62.46           O  
ATOM    765  CB  THR A 134      73.968  80.184   9.045  1.00 62.65           C  
ATOM    766  OG1 THR A 134      74.797  79.497   8.086  1.00 63.52           O  
ATOM    767  CG2 THR A 134      74.724  81.419   9.579  1.00 62.10           C  
ATOM    768  N   HIS A 135      71.515  80.116  11.133  1.00 60.28           N  
ATOM    769  CA  HIS A 135      70.708  80.915  12.069  1.00 59.01           C  
ATOM    770  C   HIS A 135      70.751  80.305  13.456  1.00 60.31           C  
ATOM    771  O   HIS A 135      70.895  81.003  14.439  1.00 62.19           O  
ATOM    772  CB  HIS A 135      69.274  80.934  11.666  1.00 56.48           C  
ATOM    773  CG  HIS A 135      68.484  82.017  12.319  1.00 52.39           C  
ATOM    774  ND1 HIS A 135      68.727  83.350  12.092  1.00 52.76           N  
ATOM    775  CD2 HIS A 135      67.405  81.970  13.131  1.00 53.22           C  
ATOM    776  CE1 HIS A 135      67.838  84.081  12.739  1.00 49.90           C  
ATOM    777  NE2 HIS A 135      67.020  83.267  13.373  1.00 51.74           N  
ATOM    778  N   MET A 136      70.626  78.989  13.538  1.00 60.49           N  
ATOM    779  CA  MET A 136      70.606  78.315  14.814  1.00 59.46           C  
ATOM    780  C   MET A 136      72.031  78.220  15.203  1.00 60.22           C  
ATOM    781  O   MET A 136      72.351  77.905  16.353  1.00 62.43           O  
ATOM    782  CB  MET A 136      70.080  76.898  14.671  1.00 59.19           C  
ATOM    783  CG  MET A 136      68.865  76.764  13.739  1.00 57.14           C  
ATOM    784  SD  MET A 136      67.933  75.234  14.086  1.00 60.55           S  
ATOM    785  CE  MET A 136      68.660  73.982  12.968  1.00 57.75           C  
ATOM    786  N   MET A 137      72.918  78.426  14.230  1.00 60.54           N  
ATOM    787  CA  MET A 137      74.361  78.376  14.484  1.00 59.85           C  
ATOM    788  C   MET A 137      74.627  79.603  15.327  1.00 57.27           C  
ATOM    789  O   MET A 137      75.432  79.551  16.216  1.00 59.46           O  
ATOM    790  CB  MET A 137      75.134  78.419  13.166  1.00 60.53           C  
ATOM    791  CG  MET A 137      76.575  78.059  13.273  1.00 63.40           C  
ATOM    792  SD  MET A 137      76.861  76.290  13.313  1.00 68.83           S  
ATOM    793  CE  MET A 137      77.034  76.110  11.541  1.00 59.99           C  
ATOM    794  N   ILE A 138      73.896  80.675  15.099  1.00 54.68           N  
ATOM    795  CA  ILE A 138      74.105  81.904  15.872  1.00 53.93           C  
ATOM    796  C   ILE A 138      73.349  81.922  17.209  1.00 54.27           C  
ATOM    797  O   ILE A 138      73.801  82.485  18.246  1.00 55.56           O  
ATOM    798  CB  ILE A 138      73.656  83.146  15.071  1.00 53.06           C  
ATOM    799  CG1 ILE A 138      74.480  83.228  13.796  1.00 52.33           C  
ATOM    800  CG2 ILE A 138      73.752  84.390  15.908  1.00 46.72           C  
ATOM    801  CD1 ILE A 138      74.146  84.426  13.005  1.00 57.52           C  
ATOM    802  N   TRP A 139      72.157  81.356  17.180  1.00 52.02           N  
ATOM    803  CA  TRP A 139      71.358  81.399  18.364  1.00 49.53           C  
ATOM    804  C   TRP A 139      72.211  80.722  19.425  1.00 49.36           C  
ATOM    805  O   TRP A 139      72.258  81.145  20.571  1.00 49.18           O  
ATOM    806  CB  TRP A 139      70.035  80.673  18.134  1.00 46.57           C  
ATOM    807  CG  TRP A 139      69.594  79.805  19.274  1.00 42.86           C  
ATOM    808  CD1 TRP A 139      69.417  78.434  19.260  1.00 39.69           C  
ATOM    809  CD2 TRP A 139      69.288  80.230  20.585  1.00 39.78           C  
ATOM    810  NE1 TRP A 139      69.011  77.986  20.477  1.00 39.97           N  
ATOM    811  CE2 TRP A 139      68.906  79.065  21.318  1.00 41.63           C  
ATOM    812  CE3 TRP A 139      69.315  81.480  21.233  1.00 33.30           C  
ATOM    813  CZ2 TRP A 139      68.551  79.120  22.674  1.00 39.53           C  
ATOM    814  CZ3 TRP A 139      68.969  81.550  22.528  1.00 39.04           C  
ATOM    815  CH2 TRP A 139      68.582  80.372  23.260  1.00 42.50           C  
ATOM    816  N   HIS A 140      72.937  79.706  19.010  1.00 49.27           N  
ATOM    817  CA  HIS A 140      73.755  78.996  19.941  1.00 50.82           C  
ATOM    818  C   HIS A 140      74.869  79.927  20.329  1.00 52.01           C  
ATOM    819  O   HIS A 140      75.196  80.073  21.510  1.00 55.04           O  
ATOM    820  CB  HIS A 140      74.263  77.720  19.303  1.00 49.72           C  
ATOM    821  CG  HIS A 140      73.230  76.652  19.286  1.00 51.32           C  
ATOM    822  ND1 HIS A 140      73.375  75.475  18.594  1.00 55.42           N  
ATOM    823  CD2 HIS A 140      72.009  76.604  19.857  1.00 52.63           C  
ATOM    824  CE1 HIS A 140      72.299  74.727  18.753  1.00 54.06           C  
ATOM    825  NE2 HIS A 140      71.448  75.400  19.506  1.00 57.54           N  
ATOM    826  N   SER A 141      75.428  80.603  19.339  1.00 51.56           N  
ATOM    827  CA  SER A 141      76.536  81.508  19.625  1.00 50.84           C  
ATOM    828  C   SER A 141      76.140  82.534  20.694  1.00 48.93           C  
ATOM    829  O   SER A 141      76.779  82.663  21.711  1.00 47.60           O  
ATOM    830  CB  SER A 141      77.044  82.207  18.338  1.00 50.77           C  
ATOM    831  OG  SER A 141      78.130  83.084  18.684  1.00 51.66           O  
ATOM    832  N   ASN A 142      75.075  83.242  20.425  1.00 49.49           N  
ATOM    833  CA  ASN A 142      74.688  84.327  21.249  1.00 51.39           C  
ATOM    834  C   ASN A 142      74.348  83.917  22.683  1.00 51.59           C  
ATOM    835  O   ASN A 142      74.439  84.752  23.615  1.00 52.16           O  
ATOM    836  CB  ASN A 142      73.487  84.977  20.617  1.00 52.88           C  
ATOM    837  CG  ASN A 142      73.879  85.948  19.545  1.00 56.64           C  
ATOM    838  OD1 ASN A 142      74.942  86.582  19.602  1.00 59.42           O  
ATOM    839  ND2 ASN A 142      73.007  86.108  18.565  1.00 62.47           N  
ATOM    840  N   LEU A 143      73.942  82.646  22.827  1.00 49.34           N  
ATOM    841  CA  LEU A 143      73.688  82.016  24.089  1.00 46.03           C  
ATOM    842  C   LEU A 143      74.995  81.696  24.763  1.00 48.09           C  
ATOM    843  O   LEU A 143      75.077  81.641  25.970  1.00 49.62           O  
ATOM    844  CB  LEU A 143      72.971  80.686  23.871  1.00 44.48           C  
ATOM    845  CG  LEU A 143      72.460  79.996  25.152  1.00 41.44           C  
ATOM    846  CD1 LEU A 143      71.830  81.066  26.083  1.00 41.45           C  
ATOM    847  CD2 LEU A 143      71.472  78.857  25.018  1.00 35.11           C  
ATOM    848  N   ASN A 144      76.032  81.441  23.994  1.00 50.85           N  
ATOM    849  CA  ASN A 144      77.255  80.998  24.614  1.00 54.32           C  
ATOM    850  C   ASN A 144      78.076  82.210  25.003  1.00 55.11           C  
ATOM    851  O   ASN A 144      78.778  82.215  25.995  1.00 56.13           O  
ATOM    852  CB  ASN A 144      78.003  80.069  23.665  1.00 55.21           C  
ATOM    853  CG  ASN A 144      78.598  78.901  24.390  1.00 59.65           C  
ATOM    854  OD1 ASN A 144      77.873  77.986  24.825  1.00 67.91           O  
ATOM    855  ND2 ASN A 144      79.922  78.930  24.576  1.00 59.47           N  
ATOM    856  N   ASP A 145      77.931  83.265  24.238  1.00 56.55           N  
ATOM    857  CA  ASP A 145      78.635  84.454  24.520  1.00 60.18           C  
ATOM    858  C   ASP A 145      78.050  85.134  25.780  1.00 61.81           C  
ATOM    859  O   ASP A 145      78.626  86.093  26.344  1.00 62.55           O  
ATOM    860  CB  ASP A 145      78.528  85.368  23.305  1.00 61.32           C  
ATOM    861  CG  ASP A 145      79.259  84.815  22.058  1.00 66.08           C  
ATOM    862  OD1 ASP A 145      79.447  83.577  21.858  1.00 68.16           O  
ATOM    863  OD2 ASP A 145      79.621  85.669  21.226  1.00 73.47           O  
ATOM    864  N   ALA A 146      76.912  84.636  26.240  1.00 63.29           N  
ATOM    865  CA  ALA A 146      76.283  85.183  27.442  1.00 64.10           C  
ATOM    866  C   ALA A 146      76.313  84.235  28.620  1.00 64.67           C  
ATOM    867  O   ALA A 146      76.301  84.679  29.754  1.00 65.92           O  
ATOM    868  CB  ALA A 146      74.891  85.502  27.155  1.00 64.15           C  
ATOM    869  N   THR A 147      76.301  82.931  28.366  1.00 64.73           N  
ATOM    870  CA  THR A 147      76.314  81.965  29.447  1.00 64.62           C  
ATOM    871  C   THR A 147      77.725  81.863  29.975  1.00 66.75           C  
ATOM    872  O   THR A 147      77.907  81.704  31.193  1.00 67.10           O  
ATOM    873  CB  THR A 147      75.841  80.577  28.963  1.00 63.95           C  
ATOM    874  OG1 THR A 147      74.504  80.691  28.449  1.00 63.69           O  
ATOM    875  CG2 THR A 147      75.877  79.541  30.103  1.00 58.84           C  
ATOM    876  N   TYR A 148      78.714  81.985  29.073  1.00 68.30           N  
ATOM    877  CA  TYR A 148      80.140  81.777  29.437  1.00 69.94           C  
ATOM    878  C   TYR A 148      81.119  82.899  29.141  1.00 72.06           C  
ATOM    879  O   TYR A 148      80.923  83.738  28.282  1.00 71.82           O  
ATOM    880  CB  TYR A 148      80.667  80.491  28.825  1.00 68.94           C  
ATOM    881  CG  TYR A 148      79.902  79.299  29.329  1.00 69.23           C  
ATOM    882  CD1 TYR A 148      79.383  78.319  28.443  1.00 69.07           C  
ATOM    883  CD2 TYR A 148      79.640  79.161  30.687  1.00 66.82           C  
ATOM    884  CE1 TYR A 148      78.653  77.227  28.914  1.00 66.61           C  
ATOM    885  CE2 TYR A 148      78.926  78.062  31.172  1.00 68.14           C  
ATOM    886  CZ  TYR A 148      78.426  77.112  30.286  1.00 68.80           C  
ATOM    887  OH  TYR A 148      77.699  76.056  30.817  1.00 71.42           O  
ATOM    888  N   GLN A 149      82.194  82.902  29.892  1.00 76.22           N  
ATOM    889  CA  GLN A 149      83.239  83.861  29.687  1.00 80.37           C  
ATOM    890  C   GLN A 149      84.454  83.099  29.239  1.00 82.90           C  
ATOM    891  O   GLN A 149      84.859  82.131  29.886  1.00 82.99           O  
ATOM    892  CB  GLN A 149      83.536  84.545  30.995  1.00 80.94           C  
ATOM    893  CG  GLN A 149      84.279  85.841  30.802  1.00 84.27           C  
ATOM    894  CD  GLN A 149      84.631  86.461  32.113  1.00 86.18           C  
ATOM    895  OE1 GLN A 149      83.998  86.142  33.135  1.00 88.23           O  
ATOM    896  NE2 GLN A 149      85.650  87.338  32.113  1.00 82.35           N  
ATOM    897  N   ARG A 150      85.018  83.512  28.113  1.00 86.75           N  
ATOM    898  CA  ARG A 150      86.034  82.687  27.462  1.00 90.95           C  
ATOM    899  C   ARG A 150      87.416  83.280  27.706  1.00 93.53           C  
ATOM    900  O   ARG A 150      88.040  83.855  26.793  1.00 94.33           O  
ATOM    901  CB  ARG A 150      85.761  82.547  25.958  1.00 91.17           C  
ATOM    902  CG  ARG A 150      84.684  81.538  25.563  1.00 91.64           C  
ATOM    903  CD  ARG A 150      85.215  80.132  25.504  1.00 93.31           C  
ATOM    904  NE  ARG A 150      84.096  79.186  25.404  1.00 96.87           N  
ATOM    905  CZ  ARG A 150      84.232  77.859  25.457  1.00 98.35           C  
ATOM    906  NH1 ARG A 150      85.436  77.319  25.612  1.00 98.62           N  
ATOM    907  NH2 ARG A 150      83.175  77.065  25.364  1.00 98.40           N  
ATOM    908  N   THR A 151      87.886  83.147  28.951  1.00 95.77           N  
ATOM    909  CA  THR A 151      89.137  83.770  29.346  1.00 97.86           C  
ATOM    910  C   THR A 151      90.278  82.821  29.048  1.00 98.57           C  
ATOM    911  O   THR A 151      91.307  83.223  28.482  1.00 98.18           O  
ATOM    912  CB  THR A 151      89.153  84.096  30.844  1.00 98.34           C  
ATOM    913  OG1 THR A 151      88.061  84.979  31.155  1.00 99.93           O  
ATOM    914  CG2 THR A 151      90.490  84.774  31.214  1.00 99.60           C  
ATOM    915  N   ARG A 152      90.082  81.551  29.427  1.00 99.43           N  
ATOM    916  CA  ARG A 152      91.116  80.521  29.248  1.00 99.54           C  
ATOM    917  C   ARG A 152      91.735  80.600  27.848  1.00 99.01           C  
ATOM    918  O   ARG A 152      92.952  80.518  27.677  1.00 98.62           O  
ATOM    919  CB  ARG A 152      90.515  79.151  29.499  1.00 99.73           C  
ATOM    920  CG  ARG A 152      91.531  78.045  29.598  1.00101.40           C  
ATOM    921  CD  ARG A 152      90.803  76.715  29.416  1.00104.80           C  
ATOM    922  NE  ARG A 152      89.531  76.718  30.153  1.00108.39           N  
ATOM    923  CZ  ARG A 152      88.710  75.676  30.290  1.00108.99           C  
ATOM    924  NH1 ARG A 152      88.999  74.513  29.730  1.00110.67           N  
ATOM    925  NH2 ARG A 152      87.585  75.803  30.986  1.00108.63           N  
ATOM    926  N   ALA A 153      90.869  80.806  26.863  1.00 98.80           N  
ATOM    927  CA  ALA A 153      91.281  80.867  25.479  1.00 99.05           C  
ATOM    928  C   ALA A 153      91.965  82.159  25.096  1.00 98.89           C  
ATOM    929  O   ALA A 153      92.865  82.133  24.253  1.00 98.66           O  
ATOM    930  CB  ALA A 153      90.092  80.618  24.552  1.00 99.34           C  
ATOM    931  N   LEU A 154      91.527  83.285  25.672  1.00 98.76           N  
ATOM    932  CA  LEU A 154      92.075  84.601  25.263  1.00 98.91           C  
ATOM    933  C   LEU A 154      93.564  84.730  25.651  1.00 99.07           C  
ATOM    934  O   LEU A 154      94.428  85.201  24.881  1.00 97.89           O  
ATOM    935  CB  LEU A 154      91.286  85.779  25.877  1.00 98.37           C  
ATOM    936  CG  LEU A 154      89.782  86.014  25.729  1.00 97.26           C  
ATOM    937  CD1 LEU A 154      89.446  87.434  26.228  1.00 97.67           C  
ATOM    938  CD2 LEU A 154      89.298  85.846  24.298  1.00 96.28           C  
ATOM    939  N   VAL A 155      93.835  84.289  26.874  1.00 99.38           N  
ATOM    940  CA  VAL A 155      95.142  84.397  27.486  1.00 99.05           C  
ATOM    941  C   VAL A 155      96.116  83.424  26.805  1.00 98.53           C  
ATOM    942  O   VAL A 155      97.227  83.828  26.368  1.00 97.13           O  
ATOM    943  CB  VAL A 155      95.021  84.160  29.013  1.00 99.24           C  
ATOM    944  CG1 VAL A 155      94.229  85.315  29.652  1.00 98.57           C  
ATOM    945  CG2 VAL A 155      94.317  82.805  29.294  1.00 99.48           C  
ATOM    946  N   ARG A 156      95.664  82.163  26.685  1.00 98.00           N  
ATOM    947  CA  ARG A 156      96.424  81.143  25.981  1.00 97.63           C  
ATOM    948  C   ARG A 156      96.729  81.599  24.538  1.00 96.84           C  
ATOM    949  O   ARG A 156      97.722  81.203  23.977  1.00 96.30           O  
ATOM    950  CB  ARG A 156      95.723  79.785  26.031  1.00 97.61           C  
ATOM    951  CG  ARG A 156      96.649  78.658  25.692  1.00 98.84           C  
ATOM    952  CD  ARG A 156      96.134  77.873  24.485  1.00105.19           C  
ATOM    953  NE  ARG A 156      96.869  76.606  24.273  1.00109.91           N  
ATOM    954  CZ  ARG A 156      96.648  75.736  23.272  1.00112.31           C  
ATOM    955  NH1 ARG A 156      95.710  75.975  22.351  1.00113.34           N  
ATOM    956  NH2 ARG A 156      97.363  74.618  23.181  1.00111.28           N  
ATOM    957  N   THR A 157      95.899  82.472  23.976  1.00 96.81           N  
ATOM    958  CA  THR A 157      96.204  83.125  22.698  1.00 96.49           C  
ATOM    959  C   THR A 157      97.145  84.321  22.884  1.00 96.55           C  
ATOM    960  O   THR A 157      97.969  84.615  22.001  1.00 97.01           O  
ATOM    961  CB  THR A 157      94.918  83.621  21.981  1.00 96.57           C  
ATOM    962  OG1 THR A 157      94.017  82.525  21.774  1.00 97.01           O  
ATOM    963  CG2 THR A 157      95.246  84.274  20.643  1.00 95.48           C  
ATOM    964  N   GLY A 158      97.036  85.016  24.013  1.00 95.73           N  
ATOM    965  CA  GLY A 158      97.956  86.119  24.272  1.00 95.67           C  
ATOM    966  C   GLY A 158      97.215  87.425  24.094  1.00 96.09           C  
ATOM    967  O   GLY A 158      97.781  88.455  23.668  1.00 95.76           O  
ATOM    968  N   MET A 159      95.924  87.352  24.447  1.00 95.67           N  
ATOM    969  CA  MET A 159      94.972  88.482  24.439  1.00 94.14           C  
ATOM    970  C   MET A 159      94.625  88.796  25.891  1.00 92.61           C  
ATOM    971  O   MET A 159      94.558  87.888  26.738  1.00 92.50           O  
ATOM    972  CB  MET A 159      93.672  88.081  23.699  1.00 94.57           C  
ATOM    973  CG  MET A 159      93.868  87.136  22.491  1.00 94.51           C  
ATOM    974  SD  MET A 159      92.401  86.859  21.448  1.00 94.57           S  
ATOM    975  CE  MET A 159      92.349  88.372  20.482  1.00 89.33           C  
ATOM    976  N   ASP A 160      94.365  90.055  26.194  1.00 90.18           N  
ATOM    977  CA  ASP A 160      94.050  90.371  27.572  1.00 88.99           C  
ATOM    978  C   ASP A 160      92.634  89.906  27.967  1.00 88.44           C  
ATOM    979  O   ASP A 160      91.679  90.191  27.259  1.00 88.03           O  
ATOM    980  CB  ASP A 160      94.209  91.855  27.782  1.00 88.61           C  
ATOM    981  CG  ASP A 160      94.570  92.186  29.183  1.00 89.50           C  
ATOM    982  OD1 ASP A 160      95.336  91.439  29.842  1.00 92.06           O  
ATOM    983  OD2 ASP A 160      94.102  93.226  29.632  1.00 90.73           O  
ATOM    984  N   PRO A 161      92.488  89.158  29.093  1.00 88.30           N  
ATOM    985  CA  PRO A 161      91.183  88.617  29.531  1.00 86.96           C  
ATOM    986  C   PRO A 161      90.122  89.679  29.633  1.00 85.32           C  
ATOM    987  O   PRO A 161      88.962  89.423  29.382  1.00 84.74           O  
ATOM    988  CB  PRO A 161      91.493  87.980  30.888  1.00 86.60           C  
ATOM    989  CG  PRO A 161      92.704  88.660  31.333  1.00 87.86           C  
ATOM    990  CD  PRO A 161      93.520  88.836  30.090  1.00 88.64           C  
ATOM    991  N   ARG A 162      90.543  90.887  29.929  1.00 84.75           N  
ATOM    992  CA  ARG A 162      89.626  92.004  29.913  1.00 85.56           C  
ATOM    993  C   ARG A 162      89.158  92.450  28.541  1.00 85.23           C  
ATOM    994  O   ARG A 162      88.582  93.518  28.425  1.00 85.04           O  
ATOM    995  CB  ARG A 162      90.201  93.191  30.694  1.00 85.83           C  
ATOM    996  CG  ARG A 162      90.261  92.886  32.187  1.00 86.70           C  
ATOM    997  CD  ARG A 162      90.989  93.938  32.953  1.00 88.78           C  
ATOM    998  NE  ARG A 162      92.400  93.868  32.608  1.00 94.30           N  
ATOM    999  CZ  ARG A 162      93.303  94.790  32.930  1.00 96.20           C  
ATOM   1000  NH1 ARG A 162      92.938  95.858  33.627  1.00 99.19           N  
ATOM   1001  NH2 ARG A 162      94.565  94.640  32.553  1.00 96.07           N  
ATOM   1002  N   MET A 163      89.381  91.634  27.516  1.00 85.63           N  
ATOM   1003  CA  MET A 163      88.915  91.974  26.161  1.00 86.83           C  
ATOM   1004  C   MET A 163      87.661  91.202  25.788  1.00 85.90           C  
ATOM   1005  O   MET A 163      87.434  90.927  24.592  1.00 86.13           O  
ATOM   1006  CB  MET A 163      89.980  91.688  25.104  1.00 86.99           C  
ATOM   1007  CG  MET A 163      91.215  92.539  25.238  1.00 89.50           C  
ATOM   1008  SD  MET A 163      92.550  92.115  24.109  1.00 91.83           S  
ATOM   1009  CE  MET A 163      92.767  93.742  23.264  1.00 85.32           C  
ATOM   1010  N   CYS A 164      86.863  90.866  26.814  1.00 84.26           N  
ATOM   1011  CA  CYS A 164      85.534  90.234  26.674  1.00 81.65           C  
ATOM   1012  C   CYS A 164      84.629  90.820  25.616  1.00 77.35           C  
ATOM   1013  O   CYS A 164      84.140  90.070  24.793  1.00 76.65           O  
ATOM   1014  CB  CYS A 164      84.787  90.335  28.000  1.00 82.54           C  
ATOM   1015  SG  CYS A 164      85.418  89.162  29.217  1.00 91.68           S  
ATOM   1016  N   SER A 165      84.409  92.139  25.663  1.00 73.38           N  
ATOM   1017  CA  SER A 165      83.498  92.861  24.748  1.00 71.38           C  
ATOM   1018  C   SER A 165      83.867  92.836  23.249  1.00 70.25           C  
ATOM   1019  O   SER A 165      83.196  93.464  22.399  1.00 70.28           O  
ATOM   1020  CB  SER A 165      83.263  94.320  25.204  1.00 71.90           C  
ATOM   1021  OG  SER A 165      84.409  95.177  25.072  1.00 69.78           O  
ATOM   1022  N   LEU A 166      84.921  92.100  22.921  1.00 68.12           N  
ATOM   1023  CA  LEU A 166      85.438  92.037  21.586  1.00 64.65           C  
ATOM   1024  C   LEU A 166      85.377  90.591  21.134  1.00 64.28           C  
ATOM   1025  O   LEU A 166      85.710  90.313  20.005  1.00 66.35           O  
ATOM   1026  CB  LEU A 166      86.910  92.511  21.576  1.00 63.14           C  
ATOM   1027  CG  LEU A 166      87.268  93.896  22.112  1.00 60.65           C  
ATOM   1028  CD1 LEU A 166      88.675  94.416  21.676  1.00 58.60           C  
ATOM   1029  CD2 LEU A 166      86.214  94.906  21.703  1.00 56.68           C  
ATOM   1030  N   MET A 167      84.998  89.659  21.999  1.00 62.61           N  
ATOM   1031  CA  MET A 167      84.929  88.263  21.584  1.00 62.29           C  
ATOM   1032  C   MET A 167      83.521  87.762  21.159  1.00 63.16           C  
ATOM   1033  O   MET A 167      83.157  86.602  21.399  1.00 62.73           O  
ATOM   1034  CB  MET A 167      85.498  87.379  22.680  1.00 61.23           C  
ATOM   1035  CG  MET A 167      86.594  86.477  22.218  1.00 62.32           C  
ATOM   1036  SD  MET A 167      87.775  87.427  21.165  1.00 59.58           S  
ATOM   1037  CE  MET A 167      88.217  88.753  22.270  1.00 53.54           C  
ATOM   1038  N   GLN A 168      82.736  88.635  20.536  1.00 64.05           N  
ATOM   1039  CA  GLN A 168      81.433  88.252  20.059  1.00 67.03           C  
ATOM   1040  C   GLN A 168      81.405  87.218  18.912  1.00 67.64           C  
ATOM   1041  O   GLN A 168      81.604  87.525  17.746  1.00 67.96           O  
ATOM   1042  CB  GLN A 168      80.675  89.484  19.636  1.00 67.09           C  
ATOM   1043  CG  GLN A 168      79.315  89.124  19.035  1.00 72.65           C  
ATOM   1044  CD  GLN A 168      78.519  90.372  18.602  1.00 75.68           C  
ATOM   1045  OE1 GLN A 168      78.944  91.551  18.832  1.00 78.66           O  
ATOM   1046  NE2 GLN A 168      77.347  90.119  17.980  1.00 77.58           N  
ATOM   1047  N   GLY A 169      81.088  85.988  19.246  1.00 68.84           N  
ATOM   1048  CA  GLY A 169      81.003  84.978  18.233  1.00 69.92           C  
ATOM   1049  C   GLY A 169      82.290  84.170  18.209  1.00 70.26           C  
ATOM   1050  O   GLY A 169      82.596  83.492  17.219  1.00 71.96           O  
ATOM   1051  N   SER A 170      83.076  84.213  19.275  1.00 69.23           N  
ATOM   1052  CA  SER A 170      84.234  83.369  19.280  1.00 68.81           C  
ATOM   1053  C   SER A 170      83.837  81.870  19.199  1.00 67.62           C  
ATOM   1054  O   SER A 170      84.645  81.058  18.793  1.00 67.88           O  
ATOM   1055  CB  SER A 170      85.092  83.686  20.492  1.00 68.50           C  
ATOM   1056  OG  SER A 170      84.644  82.938  21.631  1.00 72.19           O  
ATOM   1057  N   THR A 171      82.601  81.512  19.531  1.00 66.34           N  
ATOM   1058  CA  THR A 171      82.211  80.088  19.587  1.00 67.06           C  
ATOM   1059  C   THR A 171      81.668  79.634  18.241  1.00 65.86           C  
ATOM   1060  O   THR A 171      81.460  78.435  17.939  1.00 62.70           O  
ATOM   1061  CB  THR A 171      81.118  79.912  20.667  1.00 67.93           C  
ATOM   1062  OG1 THR A 171      81.705  80.288  21.903  1.00 72.72           O  
ATOM   1063  CG2 THR A 171      80.584  78.462  20.829  1.00 67.67           C  
ATOM   1064  N   LEU A 172      81.462  80.630  17.408  1.00 67.20           N  
ATOM   1065  CA  LEU A 172      80.711  80.413  16.205  1.00 69.67           C  
ATOM   1066  C   LEU A 172      81.549  79.688  15.177  1.00 73.11           C  
ATOM   1067  O   LEU A 172      82.485  80.288  14.584  1.00 74.45           O  
ATOM   1068  CB  LEU A 172      80.306  81.782  15.657  1.00 68.64           C  
ATOM   1069  CG  LEU A 172      79.446  81.744  14.414  1.00 63.64           C  
ATOM   1070  CD1 LEU A 172      78.374  80.704  14.652  1.00 59.83           C  
ATOM   1071  CD2 LEU A 172      78.924  83.129  14.171  1.00 59.57           C  
ATOM   1072  N   PRO A 173      81.229  78.404  14.925  1.00 75.60           N  
ATOM   1073  CA  PRO A 173      82.034  77.630  13.952  1.00 77.07           C  
ATOM   1074  C   PRO A 173      82.351  78.427  12.665  1.00 78.58           C  
ATOM   1075  O   PRO A 173      81.508  79.162  12.141  1.00 78.34           O  
ATOM   1076  CB  PRO A 173      81.168  76.384  13.669  1.00 76.58           C  
ATOM   1077  CG  PRO A 173      80.373  76.166  14.936  1.00 76.27           C  
ATOM   1078  CD  PRO A 173      80.136  77.605  15.513  1.00 76.56           C  
ATOM   1079  N   ARG A 174      83.585  78.291  12.193  1.00 80.83           N  
ATOM   1080  CA  ARG A 174      84.021  78.866  10.908  1.00 82.43           C  
ATOM   1081  C   ARG A 174      83.063  78.549   9.752  1.00 82.07           C  
ATOM   1082  O   ARG A 174      82.917  79.394   8.844  1.00 81.85           O  
ATOM   1083  CB  ARG A 174      85.417  78.343  10.534  1.00 83.93           C  
ATOM   1084  CG  ARG A 174      85.486  76.801  10.197  1.00 87.11           C  
ATOM   1085  CD  ARG A 174      84.631  75.884  11.109  1.00 90.56           C  
ATOM   1086  NE  ARG A 174      84.031  74.818  10.305  1.00 96.69           N  
ATOM   1087  CZ  ARG A 174      83.306  73.810  10.784  1.00 98.96           C  
ATOM   1088  NH1 ARG A 174      83.067  73.705  12.087  1.00 98.74           N  
ATOM   1089  NH2 ARG A 174      82.816  72.899   9.951  1.00 98.98           N  
ATOM   1090  N   ARG A 175      82.447  77.349   9.782  1.00 80.48           N  
ATOM   1091  CA  ARG A 175      81.406  76.974   8.831  1.00 80.10           C  
ATOM   1092  C   ARG A 175      80.313  78.064   8.690  1.00 78.81           C  
ATOM   1093  O   ARG A 175      79.623  78.137   7.674  1.00 78.37           O  
ATOM   1094  CB  ARG A 175      80.764  75.638   9.241  1.00 80.94           C  
ATOM   1095  CG  ARG A 175      80.126  74.852   8.081  1.00 83.49           C  
ATOM   1096  CD  ARG A 175      78.806  74.181   8.464  1.00 89.74           C  
ATOM   1097  NE  ARG A 175      77.752  75.183   8.673  1.00 99.79           N  
ATOM   1098  CZ  ARG A 175      77.104  75.881   7.718  1.00103.33           C  
ATOM   1099  NH1 ARG A 175      77.367  75.685   6.429  1.00104.21           N  
ATOM   1100  NH2 ARG A 175      76.178  76.791   8.057  1.00103.65           N  
ATOM   1101  N   SER A 176      80.144  78.904   9.705  1.00 77.45           N  
ATOM   1102  CA  SER A 176      79.165  79.975   9.633  1.00 76.17           C  
ATOM   1103  C   SER A 176      79.290  80.702   8.309  1.00 75.33           C  
ATOM   1104  O   SER A 176      80.359  80.819   7.743  1.00 74.42           O  
ATOM   1105  CB  SER A 176      79.360  80.969  10.795  1.00 76.89           C  
ATOM   1106  OG  SER A 176      78.637  82.208  10.623  1.00 73.83           O  
ATOM   1107  N   GLY A 177      78.187  81.243   7.847  1.00 75.11           N  
ATOM   1108  CA  GLY A 177      78.188  81.912   6.574  1.00 76.30           C  
ATOM   1109  C   GLY A 177      78.816  83.278   6.536  1.00 76.11           C  
ATOM   1110  O   GLY A 177      79.446  83.714   7.452  1.00 75.02           O  
ATOM   1111  N   ALA A 178      78.639  83.946   5.418  1.00 77.81           N  
ATOM   1112  CA  ALA A 178      79.204  85.254   5.236  1.00 79.98           C  
ATOM   1113  C   ALA A 178      78.535  86.289   6.177  1.00 81.41           C  
ATOM   1114  O   ALA A 178      79.191  87.251   6.622  1.00 82.09           O  
ATOM   1115  CB  ALA A 178      79.081  85.678   3.746  1.00 79.33           C  
ATOM   1116  N   ALA A 179      77.239  86.100   6.460  1.00 82.32           N  
ATOM   1117  CA  ALA A 179      76.456  87.064   7.239  1.00 82.55           C  
ATOM   1118  C   ALA A 179      76.524  86.530   8.675  1.00 83.17           C  
ATOM   1119  O   ALA A 179      76.010  87.161   9.647  1.00 83.19           O  
ATOM   1120  CB  ALA A 179      75.006  87.132   6.728  1.00 82.49           C  
ATOM   1121  N   GLY A 180      77.192  85.368   8.780  1.00 82.41           N  
ATOM   1122  CA  GLY A 180      77.563  84.785  10.060  1.00 81.85           C  
ATOM   1123  C   GLY A 180      78.807  85.408  10.690  1.00 81.58           C  
ATOM   1124  O   GLY A 180      78.905  85.499  11.905  1.00 83.67           O  
ATOM   1125  N   ALA A 181      79.767  85.836   9.878  1.00 79.89           N  
ATOM   1126  CA  ALA A 181      80.969  86.404  10.406  1.00 77.15           C  
ATOM   1127  C   ALA A 181      80.709  87.870  10.706  1.00 76.51           C  
ATOM   1128  O   ALA A 181      81.249  88.400  11.654  1.00 76.65           O  
ATOM   1129  CB  ALA A 181      82.094  86.210   9.446  1.00 77.12           C  
ATOM   1130  N   ALA A 182      79.835  88.529   9.955  1.00 76.20           N  
ATOM   1131  CA  ALA A 182      79.555  89.973  10.227  1.00 76.91           C  
ATOM   1132  C   ALA A 182      79.137  90.268  11.689  1.00 76.87           C  
ATOM   1133  O   ALA A 182      79.179  91.421  12.176  1.00 76.97           O  
ATOM   1134  CB  ALA A 182      78.512  90.542   9.267  1.00 75.51           C  
ATOM   1135  N   VAL A 183      78.725  89.214  12.389  1.00 76.20           N  
ATOM   1136  CA  VAL A 183      78.228  89.357  13.737  1.00 74.08           C  
ATOM   1137  C   VAL A 183      79.420  89.324  14.661  1.00 73.56           C  
ATOM   1138  O   VAL A 183      79.301  89.770  15.806  1.00 74.54           O  
ATOM   1139  CB  VAL A 183      77.217  88.225  14.092  1.00 73.75           C  
ATOM   1140  CG1 VAL A 183      77.955  86.863  14.304  1.00 70.33           C  
ATOM   1141  CG2 VAL A 183      76.386  88.626  15.316  1.00 74.05           C  
ATOM   1142  N   LYS A 184      80.561  88.813  14.167  1.00 71.63           N  
ATOM   1143  CA  LYS A 184      81.806  88.701  14.971  1.00 70.57           C  
ATOM   1144  C   LYS A 184      82.439  90.004  15.498  1.00 70.95           C  
ATOM   1145  O   LYS A 184      82.520  91.022  14.778  1.00 71.26           O  
ATOM   1146  CB  LYS A 184      82.856  87.885  14.231  1.00 68.45           C  
ATOM   1147  CG  LYS A 184      82.683  86.422  14.501  1.00 67.17           C  
ATOM   1148  CD  LYS A 184      83.282  85.632  13.373  1.00 66.27           C  
ATOM   1149  CE  LYS A 184      82.718  84.196  13.286  1.00 68.27           C  
ATOM   1150  NZ  LYS A 184      83.120  83.299  14.435  1.00 66.25           N  
ATOM   1151  N   GLY A 185      82.885  89.971  16.755  1.00 69.94           N  
ATOM   1152  CA  GLY A 185      83.597  91.119  17.306  1.00 69.55           C  
ATOM   1153  C   GLY A 185      85.032  91.180  16.797  1.00 69.06           C  
ATOM   1154  O   GLY A 185      85.592  90.149  16.401  1.00 67.69           O  
ATOM   1155  N   VAL A 186      85.618  92.380  16.835  1.00 68.57           N  
ATOM   1156  CA  VAL A 186      86.986  92.631  16.350  1.00 69.05           C  
ATOM   1157  C   VAL A 186      87.971  91.635  17.008  1.00 69.54           C  
ATOM   1158  O   VAL A 186      88.780  90.955  16.325  1.00 69.37           O  
ATOM   1159  CB  VAL A 186      87.415  94.141  16.583  1.00 69.36           C  
ATOM   1160  CG1 VAL A 186      88.846  94.369  16.202  1.00 68.15           C  
ATOM   1161  CG2 VAL A 186      86.492  95.143  15.805  1.00 69.55           C  
ATOM   1162  N   GLY A 187      87.854  91.537  18.333  1.00 69.05           N  
ATOM   1163  CA  GLY A 187      88.619  90.616  19.102  1.00 69.72           C  
ATOM   1164  C   GLY A 187      88.425  89.207  18.627  1.00 71.18           C  
ATOM   1165  O   GLY A 187      89.281  88.372  18.821  1.00 71.97           O  
ATOM   1166  N   THR A 188      87.300  88.899  18.006  1.00 73.92           N  
ATOM   1167  CA  THR A 188      87.054  87.485  17.662  1.00 76.67           C  
ATOM   1168  C   THR A 188      88.011  87.086  16.553  1.00 77.91           C  
ATOM   1169  O   THR A 188      88.555  85.977  16.533  1.00 77.72           O  
ATOM   1170  CB  THR A 188      85.603  87.227  17.187  1.00 76.22           C  
ATOM   1171  OG1 THR A 188      84.672  87.842  18.097  1.00 77.65           O  
ATOM   1172  CG2 THR A 188      85.328  85.712  17.147  1.00 77.53           C  
ATOM   1173  N   MET A 189      88.223  88.028  15.651  1.00 79.49           N  
ATOM   1174  CA  MET A 189      88.959  87.743  14.475  1.00 82.73           C  
ATOM   1175  C   MET A 189      90.409  87.513  14.837  1.00 84.62           C  
ATOM   1176  O   MET A 189      91.029  86.515  14.415  1.00 85.44           O  
ATOM   1177  CB  MET A 189      88.821  88.909  13.514  1.00 83.03           C  
ATOM   1178  CG  MET A 189      87.394  89.096  12.963  1.00 84.43           C  
ATOM   1179  SD  MET A 189      86.982  88.020  11.545  1.00 85.67           S  
ATOM   1180  CE  MET A 189      86.610  86.475  12.315  1.00 81.79           C  
ATOM   1181  N   VAL A 190      90.937  88.447  15.630  1.00 85.89           N  
ATOM   1182  CA  VAL A 190      92.290  88.381  16.163  1.00 85.96           C  
ATOM   1183  C   VAL A 190      92.650  87.016  16.810  1.00 87.21           C  
ATOM   1184  O   VAL A 190      93.681  86.476  16.539  1.00 87.09           O  
ATOM   1185  CB  VAL A 190      92.456  89.534  17.156  1.00 85.39           C  
ATOM   1186  CG1 VAL A 190      93.847  89.578  17.735  1.00 85.06           C  
ATOM   1187  CG2 VAL A 190      92.093  90.827  16.470  1.00 83.97           C  
ATOM   1188  N   MET A 191      91.792  86.438  17.630  1.00 89.31           N  
ATOM   1189  CA  MET A 191      92.109  85.179  18.258  1.00 93.09           C  
ATOM   1190  C   MET A 191      92.392  84.070  17.240  1.00 93.76           C  
ATOM   1191  O   MET A 191      93.085  83.069  17.531  1.00 93.37           O  
ATOM   1192  CB  MET A 191      90.932  84.774  19.136  1.00 93.31           C  
ATOM   1193  CG  MET A 191      91.342  83.856  20.279  1.00 96.22           C  
ATOM   1194  SD  MET A 191      89.991  82.818  20.924  1.00102.42           S  
ATOM   1195  CE  MET A 191      90.560  81.105  20.594  1.00 97.87           C  
ATOM   1196  N   GLU A 192      91.813  84.252  16.048  1.00 95.91           N  
ATOM   1197  CA  GLU A 192      91.905  83.268  14.946  1.00 96.98           C  
ATOM   1198  C   GLU A 192      93.232  83.391  14.201  1.00 95.36           C  
ATOM   1199  O   GLU A 192      94.085  82.489  14.268  1.00 95.08           O  
ATOM   1200  CB  GLU A 192      90.741  83.432  13.944  1.00 97.35           C  
ATOM   1201  CG  GLU A 192      89.313  83.563  14.566  1.00100.42           C  
ATOM   1202  CD  GLU A 192      88.178  83.710  13.506  1.00100.36           C  
ATOM   1203  OE1 GLU A 192      88.291  84.622  12.654  1.00102.06           O  
ATOM   1204  OE2 GLU A 192      87.180  82.931  13.525  1.00100.65           O  
ATOM   1205  N   LEU A 193      93.376  84.512  13.488  1.00 93.67           N  
ATOM   1206  CA  LEU A 193      94.610  84.860  12.851  1.00 92.98           C  
ATOM   1207  C   LEU A 193      95.817  84.557  13.760  1.00 94.90           C  
ATOM   1208  O   LEU A 193      96.739  83.837  13.372  1.00 95.53           O  
ATOM   1209  CB  LEU A 193      94.569  86.319  12.466  1.00 91.47           C  
ATOM   1210  CG  LEU A 193      93.603  86.724  11.364  1.00 88.54           C  
ATOM   1211  CD1 LEU A 193      93.645  88.228  11.284  1.00 87.65           C  
ATOM   1212  CD2 LEU A 193      94.020  86.145  10.032  1.00 84.53           C  
ATOM   1213  N   ILE A 194      95.810  85.077  14.985  1.00 96.52           N  
ATOM   1214  CA  ILE A 194      96.870  84.779  15.960  1.00 97.02           C  
ATOM   1215  C   ILE A 194      97.118  83.271  16.132  1.00 99.03           C  
ATOM   1216  O   ILE A 194      98.253  82.864  16.359  1.00 99.99           O  
ATOM   1217  CB  ILE A 194      96.589  85.467  17.356  1.00 96.27           C  
ATOM   1218  CG1 ILE A 194      96.572  87.013  17.259  1.00 93.99           C  
ATOM   1219  CG2 ILE A 194      97.484  84.928  18.467  1.00 95.67           C  
ATOM   1220  CD1 ILE A 194      97.688  87.687  16.538  1.00 86.37           C  
ATOM   1221  N   ARG A 195      96.098  82.429  16.025  1.00101.08           N  
ATOM   1222  CA  ARG A 195      96.378  81.011  16.205  1.00103.97           C  
ATOM   1223  C   ARG A 195      96.824  80.419  14.889  1.00105.73           C  
ATOM   1224  O   ARG A 195      97.695  79.520  14.843  1.00106.07           O  
ATOM   1225  CB  ARG A 195      95.160  80.256  16.721  1.00104.51           C  
ATOM   1226  CG  ARG A 195      95.462  78.789  17.008  1.00105.91           C  
ATOM   1227  CD  ARG A 195      96.370  78.616  18.225  1.00108.37           C  
ATOM   1228  NE  ARG A 195      96.584  77.206  18.583  1.00112.83           N  
ATOM   1229  CZ  ARG A 195      95.633  76.320  18.935  1.00114.76           C  
ATOM   1230  NH1 ARG A 195      94.341  76.647  18.988  1.00115.75           N  
ATOM   1231  NH2 ARG A 195      95.973  75.070  19.236  1.00115.43           N  
ATOM   1232  N   MET A 196      96.190  80.906  13.822  1.00107.90           N  
ATOM   1233  CA  MET A 196      96.515  80.469  12.463  1.00110.18           C  
ATOM   1234  C   MET A 196      97.993  80.823  12.255  1.00111.89           C  
ATOM   1235  O   MET A 196      98.809  79.935  11.950  1.00112.96           O  
ATOM   1236  CB  MET A 196      95.588  81.120  11.411  1.00109.85           C  
ATOM   1237  CG  MET A 196      95.858  80.703   9.969  1.00109.31           C  
ATOM   1238  SD  MET A 196      94.927  81.635   8.727  1.00109.60           S  
ATOM   1239  CE  MET A 196      95.958  83.085   8.522  1.00106.04           C  
ATOM   1240  N   ILE A 197      98.330  82.103  12.489  1.00112.92           N  
ATOM   1241  CA  ILE A 197      99.721  82.579  12.495  1.00113.55           C  
ATOM   1242  C   ILE A 197     100.617  81.880  13.533  1.00114.60           C  
ATOM   1243  O   ILE A 197     101.678  81.404  13.169  1.00115.70           O  
ATOM   1244  CB  ILE A 197      99.785  84.088  12.730  1.00113.12           C  
ATOM   1245  CG1 ILE A 197      99.440  84.826  11.444  1.00113.53           C  
ATOM   1246  CG2 ILE A 197     101.137  84.490  13.229  1.00111.67           C  
ATOM   1247  CD1 ILE A 197      99.192  86.312  11.678  1.00113.75           C  
ATOM   1248  N   LYS A 198     100.205  81.804  14.800  1.00115.49           N  
ATOM   1249  CA  LYS A 198     101.068  81.239  15.847  1.00117.02           C  
ATOM   1250  C   LYS A 198     101.566  79.815  15.554  1.00118.07           C  
ATOM   1251  O   LYS A 198     102.750  79.511  15.726  1.00118.25           O  
ATOM   1252  CB  LYS A 198     100.405  81.313  17.232  1.00117.14           C  
ATOM   1253  CG  LYS A 198     101.139  80.500  18.357  1.00117.94           C  
ATOM   1254  CD  LYS A 198     100.945  81.193  19.782  1.00118.63           C  
ATOM   1255  CE  LYS A 198     101.151  80.022  20.871  1.00116.86           C  
ATOM   1256  NZ  LYS A 198     101.035  80.648  22.260  1.00113.94           N  
ATOM   1257  N   ARG A 199     100.695  78.934  15.096  1.00119.86           N  
ATOM   1258  CA  ARG A 199     101.176  77.596  14.774  1.00122.19           C  
ATOM   1259  C   ARG A 199     102.071  77.513  13.501  1.00123.49           C  
ATOM   1260  O   ARG A 199     103.101  76.779  13.470  1.00124.08           O  
ATOM   1261  CB  ARG A 199     100.002  76.617  14.729  1.00122.30           C  
ATOM   1262  CG  ARG A 199      99.744  75.938  16.091  1.00122.78           C  
ATOM   1263  CD  ARG A 199     100.999  75.209  16.607  1.00121.26           C  
ATOM   1264  NE  ARG A 199     100.766  74.465  17.846  1.00121.73           N  
ATOM   1265  CZ  ARG A 199     100.645  75.002  19.063  1.00123.39           C  
ATOM   1266  NH1 ARG A 199     100.710  76.316  19.242  1.00125.57           N  
ATOM   1267  NH2 ARG A 199     100.439  74.218  20.110  1.00124.16           N  
ATOM   1268  N   GLY A 200     101.676  78.287  12.474  1.00124.08           N  
ATOM   1269  CA  GLY A 200     102.423  78.417  11.195  1.00123.16           C  
ATOM   1270  C   GLY A 200     103.783  79.054  11.406  1.00122.50           C  
ATOM   1271  O   GLY A 200     104.804  78.407  11.187  1.00122.55           O  
ATOM   1272  N   ILE A 201     103.788  80.312  11.850  1.00121.74           N  
ATOM   1273  CA  ILE A 201     105.026  81.010  12.187  1.00121.34           C  
ATOM   1274  C   ILE A 201     105.727  80.261  13.296  1.00121.07           C  
ATOM   1275  O   ILE A 201     106.943  80.084  13.211  1.00121.29           O  
ATOM   1276  CB  ILE A 201     104.799  82.486  12.634  1.00121.24           C  
ATOM   1277  CG1 ILE A 201     103.838  83.202  11.692  1.00120.42           C  
ATOM   1278  CG2 ILE A 201     106.112  83.255  12.668  1.00121.48           C  
ATOM   1279  CD1 ILE A 201     104.400  83.544  10.355  1.00117.39           C  
ATOM   1280  N   ASN A 202     105.178  79.433  13.996  0.00 80.44           N  
ATOM   1281  CA  ASN A 202     105.920  78.609  14.957  0.00 80.55           C  
ATOM   1282  C   ASN A 202     106.478  77.444  14.159  0.00 80.56           C  
ATOM   1283  O   ASN A 202     106.122  77.284  12.985  0.00 80.53           O  
ATOM   1284  CB  ASN A 202     105.007  78.078  16.087  0.00 80.43           C  
ATOM   1285  CG  ASN A 202     105.756  77.901  17.388  0.00 80.49           C  
ATOM   1286  OD1 ASN A 202     105.175  77.646  18.435  0.00 80.33           O  
ATOM   1287  ND2 ASN A 202     107.080  78.047  17.318  0.00 80.33           N  
ATOM   1288  N   ARG A 213      98.929  75.894   1.871  1.00118.76           N  
ATOM   1289  CA  ARG A 213      99.127  76.545   0.576  1.00119.32           C  
ATOM   1290  C   ARG A 213      98.077  77.614   0.301  1.00119.11           C  
ATOM   1291  O   ARG A 213      98.367  78.811   0.235  1.00118.79           O  
ATOM   1292  CB  ARG A 213      99.013  75.517  -0.546  1.00119.87           C  
ATOM   1293  CG  ARG A 213      99.637  74.204  -0.248  1.00121.88           C  
ATOM   1294  CD  ARG A 213     100.912  74.029  -1.051  1.00125.77           C  
ATOM   1295  NE  ARG A 213     101.458  72.682  -0.868  1.00129.10           N  
ATOM   1296  CZ  ARG A 213     102.567  72.208  -1.445  1.00131.22           C  
ATOM   1297  NH1 ARG A 213     103.302  72.961  -2.264  1.00131.53           N  
ATOM   1298  NH2 ARG A 213     102.946  70.960  -1.197  1.00132.77           N  
ATOM   1299  N   ARG A 214      96.854  77.139   0.096  1.00118.97           N  
ATOM   1300  CA  ARG A 214      95.689  77.964  -0.185  1.00118.52           C  
ATOM   1301  C   ARG A 214      95.327  78.788   1.051  1.00118.07           C  
ATOM   1302  O   ARG A 214      94.566  79.749   0.972  1.00118.20           O  
ATOM   1303  CB  ARG A 214      94.507  77.056  -0.562  1.00118.86           C  
ATOM   1304  CG  ARG A 214      94.792  76.042  -1.695  1.00119.61           C  
ATOM   1305  CD  ARG A 214      93.855  74.824  -1.656  1.00120.68           C  
ATOM   1306  NE  ARG A 214      92.766  74.876  -2.646  1.00122.25           N  
ATOM   1307  CZ  ARG A 214      91.635  74.154  -2.558  1.00123.34           C  
ATOM   1308  NH1 ARG A 214      91.435  73.330  -1.510  1.00121.58           N  
ATOM   1309  NH2 ARG A 214      90.695  74.254  -3.515  1.00123.42           N  
ATOM   1310  N   THR A 215      95.887  78.393   2.194  1.00117.36           N  
ATOM   1311  CA  THR A 215      95.724  79.071   3.475  1.00116.39           C  
ATOM   1312  C   THR A 215      95.912  80.589   3.417  1.00116.78           C  
ATOM   1313  O   THR A 215      95.498  81.305   4.315  1.00117.26           O  
ATOM   1314  CB  THR A 215      96.754  78.520   4.450  1.00116.01           C  
ATOM   1315  OG1 THR A 215      98.036  78.526   3.805  1.00114.42           O  
ATOM   1316  CG2 THR A 215      96.402  77.087   4.855  1.00114.32           C  
ATOM   1317  N   ARG A 216      96.534  81.077   2.356  1.00117.15           N  
ATOM   1318  CA  ARG A 216      96.790  82.522   2.178  1.00117.29           C  
ATOM   1319  C   ARG A 216      95.566  83.420   1.882  1.00117.04           C  
ATOM   1320  O   ARG A 216      95.391  84.464   2.524  1.00117.34           O  
ATOM   1321  CB  ARG A 216      97.863  82.741   1.089  1.00117.63           C  
ATOM   1322  CG  ARG A 216      98.135  84.199   0.746  1.00116.71           C  
ATOM   1323  CD  ARG A 216      98.603  85.009   1.951  1.00115.25           C  
ATOM   1324  NE  ARG A 216      98.960  86.361   1.524  1.00116.72           N  
ATOM   1325  CZ  ARG A 216      99.466  87.302   2.313  1.00116.88           C  
ATOM   1326  NH1 ARG A 216      99.680  87.045   3.593  1.00116.67           N  
ATOM   1327  NH2 ARG A 216      99.760  88.505   1.820  1.00117.11           N  
ATOM   1328  N   ILE A 217      94.753  83.040   0.894  1.00116.26           N  
ATOM   1329  CA  ILE A 217      93.538  83.786   0.552  1.00115.10           C  
ATOM   1330  C   ILE A 217      92.663  84.011   1.793  1.00114.33           C  
ATOM   1331  O   ILE A 217      92.016  85.068   1.924  1.00114.25           O  
ATOM   1332  CB  ILE A 217      92.724  83.063  -0.561  1.00115.54           C  
ATOM   1333  CG1 ILE A 217      93.533  83.021  -1.874  1.00115.06           C  
ATOM   1334  CG2 ILE A 217      91.365  83.736  -0.755  1.00115.49           C  
ATOM   1335  CD1 ILE A 217      92.905  82.222  -3.027  1.00114.23           C  
ATOM   1336  N   ALA A 218      92.659  83.011   2.689  1.00112.93           N  
ATOM   1337  CA  ALA A 218      91.990  83.101   3.989  1.00111.28           C  
ATOM   1338  C   ALA A 218      92.545  84.294   4.731  1.00110.37           C  
ATOM   1339  O   ALA A 218      91.810  85.244   4.974  1.00109.90           O  
ATOM   1340  CB  ALA A 218      92.183  81.814   4.806  1.00110.72           C  
ATOM   1341  N   TYR A 219      93.845  84.252   5.035  1.00109.60           N  
ATOM   1342  CA  TYR A 219      94.488  85.263   5.869  1.00109.02           C  
ATOM   1343  C   TYR A 219      94.171  86.673   5.395  1.00108.34           C  
ATOM   1344  O   TYR A 219      93.768  87.504   6.198  1.00108.28           O  
ATOM   1345  CB  TYR A 219      95.996  85.023   5.955  1.00109.46           C  
ATOM   1346  CG  TYR A 219      96.846  86.149   6.582  1.00110.52           C  
ATOM   1347  CD1 TYR A 219      96.989  86.285   7.962  1.00110.34           C  
ATOM   1348  CD2 TYR A 219      97.557  87.044   5.772  1.00111.14           C  
ATOM   1349  CE1 TYR A 219      97.808  87.296   8.511  1.00109.17           C  
ATOM   1350  CE2 TYR A 219      98.369  88.041   6.313  1.00109.74           C  
ATOM   1351  CZ  TYR A 219      98.494  88.171   7.676  1.00109.26           C  
ATOM   1352  OH  TYR A 219      99.310  89.184   8.172  1.00109.00           O  
ATOM   1353  N   GLU A 220      94.320  86.938   4.099  1.00107.47           N  
ATOM   1354  CA  GLU A 220      94.077  88.287   3.562  1.00106.73           C  
ATOM   1355  C   GLU A 220      92.641  88.683   3.753  1.00105.43           C  
ATOM   1356  O   GLU A 220      92.355  89.759   4.251  1.00104.32           O  
ATOM   1357  CB  GLU A 220      94.405  88.347   2.086  1.00106.96           C  
ATOM   1358  CG  GLU A 220      95.641  87.583   1.743  1.00109.79           C  
ATOM   1359  CD  GLU A 220      96.111  87.882   0.354  1.00113.82           C  
ATOM   1360  OE1 GLU A 220      97.105  87.264  -0.096  1.00115.28           O  
ATOM   1361  OE2 GLU A 220      95.481  88.748  -0.286  1.00115.76           O  
ATOM   1362  N   ARG A 221      91.735  87.793   3.367  1.00104.87           N  
ATOM   1363  CA  ARG A 221      90.318  88.052   3.551  1.00104.40           C  
ATOM   1364  C   ARG A 221      89.968  88.239   5.031  1.00103.23           C  
ATOM   1365  O   ARG A 221      89.334  89.234   5.405  1.00102.33           O  
ATOM   1366  CB  ARG A 221      89.463  86.945   2.927  1.00105.07           C  
ATOM   1367  CG  ARG A 221      88.017  87.410   2.748  1.00107.34           C  
ATOM   1368  CD  ARG A 221      87.061  86.317   2.349  1.00109.64           C  
ATOM   1369  NE  ARG A 221      86.948  85.321   3.394  1.00112.94           N  
ATOM   1370  CZ  ARG A 221      86.221  84.220   3.282  1.00117.36           C  
ATOM   1371  NH1 ARG A 221      85.531  83.983   2.171  1.00117.68           N  
ATOM   1372  NH2 ARG A 221      86.179  83.351   4.282  1.00121.12           N  
ATOM   1373  N   MET A 222      90.397  87.283   5.860  1.00101.52           N  
ATOM   1374  CA  MET A 222      90.167  87.346   7.282  1.00 99.14           C  
ATOM   1375  C   MET A 222      90.575  88.706   7.749  1.00 99.22           C  
ATOM   1376  O   MET A 222      90.006  89.207   8.703  1.00100.15           O  
ATOM   1377  CB  MET A 222      91.000  86.320   8.022  1.00 98.63           C  
ATOM   1378  CG  MET A 222      90.632  84.891   7.766  1.00 96.20           C  
ATOM   1379  SD  MET A 222      91.967  83.853   8.359  1.00 97.76           S  
ATOM   1380  CE  MET A 222      91.546  83.638  10.072  1.00 94.28           C  
ATOM   1381  N   CYS A 223      91.556  89.325   7.100  1.00 98.88           N  
ATOM   1382  CA  CYS A 223      91.946  90.687   7.510  1.00 99.15           C  
ATOM   1383  C   CYS A 223      91.021  91.726   6.901  1.00 98.54           C  
ATOM   1384  O   CYS A 223      90.762  92.768   7.513  1.00 98.16           O  
ATOM   1385  CB  CYS A 223      93.391  91.031   7.129  1.00 99.40           C  
ATOM   1386  SG  CYS A 223      94.634  89.793   7.574  1.00101.39           S  
ATOM   1387  N   ASN A 224      90.526  91.446   5.700  1.00 97.91           N  
ATOM   1388  CA  ASN A 224      89.736  92.449   4.995  1.00 98.03           C  
ATOM   1389  C   ASN A 224      88.467  92.672   5.746  1.00 96.96           C  
ATOM   1390  O   ASN A 224      88.024  93.816   5.912  1.00 96.41           O  
ATOM   1391  CB  ASN A 224      89.479  92.048   3.538  1.00 99.03           C  
ATOM   1392  CG  ASN A 224      90.685  92.343   2.651  1.00100.48           C  
ATOM   1393  OD1 ASN A 224      91.739  91.735   2.816  1.00101.19           O  
ATOM   1394  ND2 ASN A 224      90.549  93.307   1.744  1.00101.74           N  
ATOM   1395  N   ILE A 225      87.921  91.544   6.205  1.00 96.01           N  
ATOM   1396  CA  ILE A 225      86.791  91.491   7.134  1.00 94.48           C  
ATOM   1397  C   ILE A 225      87.175  92.254   8.384  1.00 93.69           C  
ATOM   1398  O   ILE A 225      86.468  93.183   8.798  1.00 93.36           O  
ATOM   1399  CB  ILE A 225      86.455  90.036   7.546  1.00 94.13           C  
ATOM   1400  CG1 ILE A 225      85.837  89.283   6.342  1.00 94.70           C  
ATOM   1401  CG2 ILE A 225      85.537  90.047   8.773  1.00 92.47           C  
ATOM   1402  CD1 ILE A 225      85.651  87.743   6.534  1.00 93.52           C  
ATOM   1403  N   LEU A 226      88.307  91.841   8.956  1.00 92.61           N  
ATOM   1404  CA  LEU A 226      88.867  92.472  10.116  1.00 91.52           C  
ATOM   1405  C   LEU A 226      88.813  93.956   9.851  1.00 90.42           C  
ATOM   1406  O   LEU A 226      88.236  94.700  10.651  1.00 90.09           O  
ATOM   1407  CB  LEU A 226      90.311  91.993  10.319  1.00 92.42           C  
ATOM   1408  CG  LEU A 226      91.209  92.189  11.581  1.00 94.22           C  
ATOM   1409  CD1 LEU A 226      91.881  93.574  11.652  1.00 91.78           C  
ATOM   1410  CD2 LEU A 226      90.519  91.859  12.936  1.00 95.28           C  
ATOM   1411  N   LYS A 227      89.363  94.380   8.709  1.00 89.16           N  
ATOM   1412  CA  LYS A 227      89.527  95.816   8.446  1.00 88.45           C  
ATOM   1413  C   LYS A 227      88.176  96.470   8.280  1.00 88.01           C  
ATOM   1414  O   LYS A 227      87.994  97.670   8.580  1.00 88.10           O  
ATOM   1415  CB  LYS A 227      90.378  96.099   7.205  1.00 87.84           C  
ATOM   1416  CG  LYS A 227      90.567  97.620   6.964  1.00 87.63           C  
ATOM   1417  CD  LYS A 227      91.117  97.945   5.580  1.00 87.75           C  
ATOM   1418  CE  LYS A 227      90.667  99.330   5.111  1.00 85.37           C  
ATOM   1419  NZ  LYS A 227      91.150  99.580   3.725  1.00 86.79           N  
ATOM   1420  N   GLY A 228      87.233  95.680   7.787  1.00 87.30           N  
ATOM   1421  CA  GLY A 228      85.919  96.219   7.517  1.00 87.15           C  
ATOM   1422  C   GLY A 228      85.137  96.421   8.800  1.00 86.50           C  
ATOM   1423  O   GLY A 228      83.998  96.950   8.771  1.00 86.38           O  
ATOM   1424  N   LYS A 229      85.728  95.975   9.918  1.00 85.03           N  
ATOM   1425  CA  LYS A 229      85.154  96.217  11.232  1.00 83.17           C  
ATOM   1426  C   LYS A 229      85.482  97.655  11.642  1.00 82.58           C  
ATOM   1427  O   LYS A 229      84.609  98.407  12.090  1.00 82.00           O  
ATOM   1428  CB  LYS A 229      85.689  95.225  12.254  1.00 83.24           C  
ATOM   1429  CG  LYS A 229      85.380  93.768  11.935  1.00 82.78           C  
ATOM   1430  CD  LYS A 229      83.884  93.447  12.013  1.00 79.51           C  
ATOM   1431  CE  LYS A 229      83.678  91.941  11.962  1.00 78.33           C  
ATOM   1432  NZ  LYS A 229      82.239  91.594  11.955  1.00 76.36           N  
ATOM   1433  N   PHE A 230      86.735  98.057  11.436  1.00 82.24           N  
ATOM   1434  CA  PHE A 230      87.171  99.413  11.735  1.00 81.83           C  
ATOM   1435  C   PHE A 230      86.427 100.421  10.902  1.00 83.29           C  
ATOM   1436  O   PHE A 230      86.033 100.140   9.789  1.00 82.62           O  
ATOM   1437  CB  PHE A 230      88.676  99.511  11.560  1.00 80.18           C  
ATOM   1438  CG  PHE A 230      89.427  98.436  12.326  1.00 78.69           C  
ATOM   1439  CD1 PHE A 230      89.744  97.220  11.724  1.00 75.72           C  
ATOM   1440  CD2 PHE A 230      89.743  98.601  13.669  1.00 77.36           C  
ATOM   1441  CE1 PHE A 230      90.401  96.182  12.448  1.00 73.50           C  
ATOM   1442  CE2 PHE A 230      90.416  97.583  14.391  1.00 76.04           C  
ATOM   1443  CZ  PHE A 230      90.746  96.364  13.779  1.00 72.83           C  
ATOM   1444  N   GLN A 231      86.178 101.572  11.506  1.00 86.38           N  
ATOM   1445  CA  GLN A 231      85.488 102.692  10.875  1.00 89.24           C  
ATOM   1446  C   GLN A 231      86.232 104.012  11.055  1.00 90.47           C  
ATOM   1447  O   GLN A 231      85.589 105.046  11.261  1.00 91.27           O  
ATOM   1448  CB  GLN A 231      84.072 102.846  11.419  1.00 88.94           C  
ATOM   1449  CG  GLN A 231      83.019 102.202  10.528  1.00 95.12           C  
ATOM   1450  CD  GLN A 231      82.758 102.946   9.174  1.00101.13           C  
ATOM   1451  OE1 GLN A 231      83.622 102.969   8.293  1.00102.18           O  
ATOM   1452  NE2 GLN A 231      81.542 103.508   9.005  1.00103.51           N  
ATOM   1453  N   THR A 232      87.570 103.970  11.000  1.00 92.06           N  
ATOM   1454  CA  THR A 232      88.410 105.182  11.039  1.00 93.51           C  
ATOM   1455  C   THR A 232      89.645 105.010  10.173  1.00 93.94           C  
ATOM   1456  O   THR A 232      90.203 103.898  10.113  1.00 94.17           O  
ATOM   1457  CB  THR A 232      88.930 105.530  12.470  1.00 94.20           C  
ATOM   1458  OG1 THR A 232      89.426 104.348  13.125  1.00 94.87           O  
ATOM   1459  CG2 THR A 232      87.860 106.245  13.329  1.00 94.62           C  
ATOM   1460  N   ALA A 233      90.071 106.109   9.530  1.00 93.91           N  
ATOM   1461  CA  ALA A 233      91.273 106.125   8.693  1.00 94.05           C  
ATOM   1462  C   ALA A 233      92.367 105.134   9.168  1.00 94.29           C  
ATOM   1463  O   ALA A 233      92.485 104.017   8.631  1.00 93.61           O  
ATOM   1464  CB  ALA A 233      91.831 107.567   8.593  1.00 93.71           C  
ATOM   1465  N   ALA A 234      93.129 105.548  10.191  1.00 94.37           N  
ATOM   1466  CA  ALA A 234      94.294 104.826  10.704  1.00 94.35           C  
ATOM   1467  C   ALA A 234      93.985 103.351  10.970  1.00 95.31           C  
ATOM   1468  O   ALA A 234      94.712 102.425  10.539  1.00 93.99           O  
ATOM   1469  CB  ALA A 234      94.747 105.487  11.961  1.00 93.75           C  
ATOM   1470  N   GLN A 235      92.888 103.153  11.704  1.00 96.68           N  
ATOM   1471  CA  GLN A 235      92.410 101.828  12.032  1.00 97.51           C  
ATOM   1472  C   GLN A 235      92.441 101.038  10.743  1.00 97.85           C  
ATOM   1473  O   GLN A 235      93.132 100.016  10.647  1.00 98.17           O  
ATOM   1474  CB  GLN A 235      90.999 101.910  12.592  1.00 97.13           C  
ATOM   1475  CG  GLN A 235      90.945 102.422  14.004  1.00 98.85           C  
ATOM   1476  CD  GLN A 235      91.005 101.317  15.053  1.00104.00           C  
ATOM   1477  OE1 GLN A 235      91.618 100.244  14.830  1.00105.24           O  
ATOM   1478  NE2 GLN A 235      90.364 101.583  16.217  1.00106.00           N  
ATOM   1479  N   ARG A 236      91.734 101.567   9.744  1.00 97.85           N  
ATOM   1480  CA  ARG A 236      91.626 100.934   8.450  1.00 98.52           C  
ATOM   1481  C   ARG A 236      93.039 100.733   7.867  1.00 98.49           C  
ATOM   1482  O   ARG A 236      93.403  99.616   7.477  1.00 98.77           O  
ATOM   1483  CB  ARG A 236      90.742 101.775   7.507  1.00 98.90           C  
ATOM   1484  CG  ARG A 236      89.351 102.193   8.040  1.00100.25           C  
ATOM   1485  CD  ARG A 236      88.880 103.490   7.354  1.00103.51           C  
ATOM   1486  NE  ARG A 236      87.716 104.168   7.958  1.00106.26           N  
ATOM   1487  CZ  ARG A 236      87.438 105.476   7.799  1.00107.47           C  
ATOM   1488  NH1 ARG A 236      88.250 106.253   7.083  1.00108.43           N  
ATOM   1489  NH2 ARG A 236      86.364 106.026   8.364  1.00107.29           N  
ATOM   1490  N   THR A 237      93.850 101.794   7.860  1.00 97.82           N  
ATOM   1491  CA  THR A 237      95.165 101.734   7.216  1.00 97.38           C  
ATOM   1492  C   THR A 237      96.106 100.744   7.895  1.00 97.81           C  
ATOM   1493  O   THR A 237      96.862 100.019   7.223  1.00 97.42           O  
ATOM   1494  CB  THR A 237      95.820 103.138   7.080  1.00 96.61           C  
ATOM   1495  OG1 THR A 237      95.147 103.876   6.048  1.00 97.91           O  
ATOM   1496  CG2 THR A 237      97.248 103.045   6.668  1.00 94.58           C  
ATOM   1497  N   MET A 238      96.028 100.673   9.226  1.00 98.68           N  
ATOM   1498  CA  MET A 238      97.002  99.865   9.977  1.00 99.90           C  
ATOM   1499  C   MET A 238      96.836  98.359   9.794  1.00100.71           C  
ATOM   1500  O   MET A 238      97.745  97.550  10.074  1.00100.01           O  
ATOM   1501  CB  MET A 238      96.961 100.206  11.455  1.00 98.98           C  
ATOM   1502  CG  MET A 238      98.323 100.028  12.070  1.00 98.43           C  
ATOM   1503  SD  MET A 238      98.314 100.378  13.813  1.00100.84           S  
ATOM   1504  CE  MET A 238      97.631  98.853  14.441  1.00 98.20           C  
ATOM   1505  N   VAL A 239      95.642  98.011   9.331  1.00102.49           N  
ATOM   1506  CA  VAL A 239      95.239  96.647   9.148  1.00103.60           C  
ATOM   1507  C   VAL A 239      95.964  96.154   7.932  1.00104.76           C  
ATOM   1508  O   VAL A 239      96.421  94.997   7.887  1.00104.28           O  
ATOM   1509  CB  VAL A 239      93.765  96.585   8.851  1.00103.43           C  
ATOM   1510  CG1 VAL A 239      93.347  95.122   8.729  1.00104.47           C  
ATOM   1511  CG2 VAL A 239      92.988  97.309   9.941  1.00102.37           C  
ATOM   1512  N   ASP A 240      96.047  97.051   6.941  1.00106.57           N  
ATOM   1513  CA  ASP A 240      96.795  96.806   5.701  1.00107.87           C  
ATOM   1514  C   ASP A 240      98.285  96.573   6.004  1.00108.97           C  
ATOM   1515  O   ASP A 240      98.881  95.593   5.532  1.00109.38           O  
ATOM   1516  CB  ASP A 240      96.613  97.975   4.720  1.00107.12           C  
ATOM   1517  CG  ASP A 240      95.425  97.790   3.814  1.00105.74           C  
ATOM   1518  OD1 ASP A 240      95.381  96.781   3.079  1.00104.68           O  
ATOM   1519  OD2 ASP A 240      94.532  98.656   3.837  1.00104.36           O  
ATOM   1520  N   GLN A 241      98.868  97.463   6.813  1.00109.53           N  
ATOM   1521  CA  GLN A 241     100.260  97.335   7.194  1.00109.96           C  
ATOM   1522  C   GLN A 241     100.525  95.960   7.817  1.00110.41           C  
ATOM   1523  O   GLN A 241     101.640  95.452   7.749  1.00110.57           O  
ATOM   1524  CB  GLN A 241     100.663  98.481   8.113  1.00109.59           C  
ATOM   1525  CG  GLN A 241     100.416  99.876   7.488  1.00110.44           C  
ATOM   1526  CD  GLN A 241     100.872 101.042   8.388  1.00111.94           C  
ATOM   1527  OE1 GLN A 241     101.586 100.836   9.379  1.00115.22           O  
ATOM   1528  NE2 GLN A 241     100.456 102.270   8.038  1.00111.51           N  
ATOM   1529  N   VAL A 242      99.477  95.340   8.361  1.00110.71           N  
ATOM   1530  CA  VAL A 242      99.549  93.990   8.928  1.00110.50           C  
ATOM   1531  C   VAL A 242      99.434  92.883   7.872  1.00111.23           C  
ATOM   1532  O   VAL A 242     100.192  91.903   7.866  1.00110.94           O  
ATOM   1533  CB  VAL A 242      98.463  93.832   9.976  1.00109.81           C  
ATOM   1534  CG1 VAL A 242      98.518  92.463  10.562  1.00108.13           C  
ATOM   1535  CG2 VAL A 242      98.662  94.888  11.034  1.00108.98           C  
ATOM   1536  N   ARG A 243      98.484  93.072   6.970  1.00112.13           N  
ATOM   1537  CA  ARG A 243      98.236  92.146   5.882  1.00113.92           C  
ATOM   1538  C   ARG A 243      99.375  92.073   4.840  1.00115.25           C  
ATOM   1539  O   ARG A 243      99.300  91.302   3.868  1.00115.71           O  
ATOM   1540  CB  ARG A 243      96.937  92.534   5.194  1.00114.04           C  
ATOM   1541  CG  ARG A 243      96.496  91.566   4.122  1.00115.72           C  
ATOM   1542  CD  ARG A 243      95.856  92.331   2.988  1.00119.13           C  
ATOM   1543  NE  ARG A 243      94.794  93.227   3.470  1.00121.91           N  
ATOM   1544  CZ  ARG A 243      94.067  94.027   2.686  1.00123.43           C  
ATOM   1545  NH1 ARG A 243      94.300  94.065   1.378  1.00124.46           N  
ATOM   1546  NH2 ARG A 243      93.114  94.801   3.199  1.00123.43           N  
ATOM   1547  N   GLU A 244     100.434  92.855   5.048  1.00116.38           N  
ATOM   1548  CA  GLU A 244     101.540  92.896   4.099  1.00116.85           C  
ATOM   1549  C   GLU A 244     102.478  91.681   4.158  1.00117.35           C  
ATOM   1550  O   GLU A 244     103.033  91.287   3.143  1.00117.62           O  
ATOM   1551  CB  GLU A 244     102.329  94.206   4.265  1.00116.70           C  
ATOM   1552  CG  GLU A 244     102.994  94.709   2.999  1.00116.48           C  
ATOM   1553  CD  GLU A 244     101.991  94.918   1.871  1.00118.36           C  
ATOM   1554  OE1 GLU A 244     101.067  94.078   1.698  1.00118.48           O  
ATOM   1555  OE2 GLU A 244     102.122  95.931   1.144  1.00120.16           O  
ATOM   1556  N   SER A 245     102.637  91.077   5.333  1.00117.95           N  
ATOM   1557  CA  SER A 245     103.614  90.003   5.515  1.00118.75           C  
ATOM   1558  C   SER A 245     103.091  88.576   5.235  1.00119.10           C  
ATOM   1559  O   SER A 245     102.049  88.165   5.784  1.00119.32           O  
ATOM   1560  CB  SER A 245     104.197  90.083   6.928  1.00118.77           C  
ATOM   1561  OG  SER A 245     104.809  88.840   7.278  1.00119.20           O  
ATOM   1562  N   ARG A 246     103.819  87.825   4.396  1.00118.94           N  
ATOM   1563  CA  ARG A 246     103.426  86.458   4.065  1.00119.24           C  
ATOM   1564  C   ARG A 246     103.547  85.580   5.286  1.00119.88           C  
ATOM   1565  O   ARG A 246     102.660  84.773   5.582  1.00120.53           O  
ATOM   1566  CB  ARG A 246     104.291  85.878   2.957  1.00119.01           C  
ATOM   1567  CG  ARG A 246     104.027  84.404   2.654  1.00119.05           C  
ATOM   1568  CD  ARG A 246     104.891  83.493   3.499  1.00120.54           C  
ATOM   1569  NE  ARG A 246     104.097  82.389   4.039  1.00122.53           N  
ATOM   1570  CZ  ARG A 246     104.565  81.372   4.771  1.00122.93           C  
ATOM   1571  NH1 ARG A 246     105.857  81.272   5.073  1.00122.56           N  
ATOM   1572  NH2 ARG A 246     103.723  80.434   5.199  1.00123.31           N  
ATOM   1573  N   ASN A 247     104.660  85.725   5.986  1.00120.02           N  
ATOM   1574  CA  ASN A 247     104.883  84.959   7.190  1.00120.60           C  
ATOM   1575  C   ASN A 247     104.890  85.947   8.355  1.00121.01           C  
ATOM   1576  O   ASN A 247     105.930  86.164   8.970  1.00121.40           O  
ATOM   1577  CB  ASN A 247     106.215  84.193   7.087  1.00120.44           C  
ATOM   1578  CG  ASN A 247     106.274  82.972   8.010  1.00120.88           C  
ATOM   1579  OD1 ASN A 247     105.483  82.037   7.859  1.00121.23           O  
ATOM   1580  ND2 ASN A 247     107.214  82.978   8.965  1.00120.08           N  
ATOM   1581  N   PRO A 248     103.728  86.538   8.687  1.00121.04           N  
ATOM   1582  CA  PRO A 248     103.666  87.607   9.699  1.00121.08           C  
ATOM   1583  C   PRO A 248     104.025  87.089  11.084  1.00121.16           C  
ATOM   1584  O   PRO A 248     103.282  86.308  11.661  1.00122.25           O  
ATOM   1585  CB  PRO A 248     102.208  88.059   9.641  1.00120.70           C  
ATOM   1586  CG  PRO A 248     101.488  86.855   9.220  1.00121.07           C  
ATOM   1587  CD  PRO A 248     102.384  86.162   8.229  1.00121.12           C  
ATOM   1588  N   GLY A 249     105.166  87.496  11.624  1.00120.68           N  
ATOM   1589  CA  GLY A 249     105.583  86.944  12.911  1.00119.50           C  
ATOM   1590  C   GLY A 249     105.114  87.849  14.030  1.00118.65           C  
ATOM   1591  O   GLY A 249     104.197  88.662  13.834  1.00118.86           O  
ATOM   1592  N   ASN A 250     105.761  87.722  15.195  1.00117.34           N  
ATOM   1593  CA  ASN A 250     105.526  88.618  16.329  1.00115.61           C  
ATOM   1594  C   ASN A 250     105.365  90.092  15.988  1.00115.84           C  
ATOM   1595  O   ASN A 250     104.736  90.830  16.738  1.00115.80           O  
ATOM   1596  CB  ASN A 250     106.624  88.434  17.347  1.00114.28           C  
ATOM   1597  CG  ASN A 250     106.437  87.199  18.132  1.00111.84           C  
ATOM   1598  OD1 ASN A 250     106.296  86.108  17.587  1.00109.88           O  
ATOM   1599  ND2 ASN A 250     106.401  87.354  19.426  1.00110.94           N  
ATOM   1600  N   ALA A 251     105.928  90.509  14.853  1.00116.39           N  
ATOM   1601  CA  ALA A 251     105.730  91.861  14.307  1.00117.34           C  
ATOM   1602  C   ALA A 251     104.227  92.179  14.246  1.00118.00           C  
ATOM   1603  O   ALA A 251     103.751  93.227  14.738  1.00117.92           O  
ATOM   1604  CB  ALA A 251     106.355  91.960  12.901  1.00116.49           C  
ATOM   1605  N   GLU A 252     103.499  91.251  13.619  1.00118.41           N  
ATOM   1606  CA  GLU A 252     102.052  91.334  13.460  1.00118.43           C  
ATOM   1607  C   GLU A 252     101.413  90.936  14.805  1.00117.35           C  
ATOM   1608  O   GLU A 252     100.668  91.738  15.411  1.00116.54           O  
ATOM   1609  CB  GLU A 252     101.589  90.423  12.298  1.00119.24           C  
ATOM   1610  CG  GLU A 252     101.554  91.089  10.892  1.00121.82           C  
ATOM   1611  CD  GLU A 252     102.936  91.274  10.232  1.00125.65           C  
ATOM   1612  OE1 GLU A 252     103.869  90.455  10.525  1.00127.19           O  
ATOM   1613  OE2 GLU A 252     103.082  92.233   9.397  1.00126.25           O  
ATOM   1614  N   PHE A 253     101.743  89.714  15.273  1.00115.94           N  
ATOM   1615  CA  PHE A 253     101.280  89.182  16.573  1.00114.27           C  
ATOM   1616  C   PHE A 253     101.122  90.310  17.603  1.00113.83           C  
ATOM   1617  O   PHE A 253     100.044  90.499  18.176  1.00114.96           O  
ATOM   1618  CB  PHE A 253     102.250  88.107  17.084  1.00113.40           C  
ATOM   1619  CG  PHE A 253     101.919  87.555  18.450  1.00112.09           C  
ATOM   1620  CD1 PHE A 253     101.835  86.178  18.647  1.00111.65           C  
ATOM   1621  CD2 PHE A 253     101.758  88.389  19.548  1.00110.88           C  
ATOM   1622  CE1 PHE A 253     101.574  85.626  19.908  1.00111.02           C  
ATOM   1623  CE2 PHE A 253     101.483  87.853  20.793  1.00111.60           C  
ATOM   1624  CZ  PHE A 253     101.395  86.458  20.971  1.00111.71           C  
ATOM   1625  N   GLU A 254     102.185  91.080  17.807  1.00112.01           N  
ATOM   1626  CA  GLU A 254     102.091  92.223  18.674  1.00109.94           C  
ATOM   1627  C   GLU A 254     101.215  93.384  18.110  1.00108.85           C  
ATOM   1628  O   GLU A 254     100.495  94.063  18.881  1.00109.61           O  
ATOM   1629  CB  GLU A 254     103.511  92.656  19.093  1.00110.34           C  
ATOM   1630  CG  GLU A 254     103.581  93.466  20.384  1.00110.33           C  
ATOM   1631  CD  GLU A 254     103.343  94.953  20.128  1.00112.55           C  
ATOM   1632  OE1 GLU A 254     104.230  95.603  19.523  1.00114.54           O  
ATOM   1633  OE2 GLU A 254     102.270  95.484  20.500  1.00113.79           O  
ATOM   1634  N   ASP A 255     101.220  93.621  16.796  1.00106.44           N  
ATOM   1635  CA  ASP A 255     100.477  94.808  16.316  1.00104.94           C  
ATOM   1636  C   ASP A 255      98.931  94.721  16.347  1.00102.77           C  
ATOM   1637  O   ASP A 255      98.255  95.722  16.644  1.00103.93           O  
ATOM   1638  CB  ASP A 255     100.960  95.313  14.945  1.00104.99           C  
ATOM   1639  CG  ASP A 255     100.378  96.704  14.604  1.00106.28           C  
ATOM   1640  OD1 ASP A 255      99.276  96.762  14.015  1.00107.86           O  
ATOM   1641  OD2 ASP A 255     101.008  97.740  14.954  1.00108.34           O  
ATOM   1642  N   LEU A 256      98.383  93.540  16.030  1.00 98.51           N  
ATOM   1643  CA  LEU A 256      96.938  93.368  15.917  1.00 93.23           C  
ATOM   1644  C   LEU A 256      96.358  93.468  17.322  1.00 89.67           C  
ATOM   1645  O   LEU A 256      95.287  94.032  17.533  1.00 88.54           O  
ATOM   1646  CB  LEU A 256      96.628  91.974  15.333  1.00 93.96           C  
ATOM   1647  CG  LEU A 256      96.835  91.486  13.864  1.00 93.74           C  
ATOM   1648  CD1 LEU A 256      96.346  90.027  13.599  1.00 91.37           C  
ATOM   1649  CD2 LEU A 256      96.187  92.443  12.856  1.00 94.19           C  
ATOM   1650  N   ILE A 257      97.082  92.888  18.274  1.00 85.69           N  
ATOM   1651  CA  ILE A 257      96.728  92.950  19.679  1.00 82.60           C  
ATOM   1652  C   ILE A 257      96.498  94.396  20.062  1.00 81.92           C  
ATOM   1653  O   ILE A 257      95.552  94.717  20.818  1.00 82.51           O  
ATOM   1654  CB  ILE A 257      97.852  92.345  20.561  1.00 82.04           C  
ATOM   1655  CG1 ILE A 257      97.948  90.839  20.283  1.00 82.24           C  
ATOM   1656  CG2 ILE A 257      97.621  92.664  22.042  1.00 79.73           C  
ATOM   1657  CD1 ILE A 257      98.741  90.021  21.274  1.00 80.65           C  
ATOM   1658  N   PHE A 258      97.378  95.264  19.547  1.00 80.51           N  
ATOM   1659  CA  PHE A 258      97.228  96.728  19.702  1.00 79.14           C  
ATOM   1660  C   PHE A 258      95.824  97.221  19.193  1.00 79.50           C  
ATOM   1661  O   PHE A 258      94.967  97.749  19.951  1.00 77.92           O  
ATOM   1662  CB  PHE A 258      98.391  97.463  18.998  1.00 76.39           C  
ATOM   1663  CG  PHE A 258      98.125  98.912  18.774  1.00 72.45           C  
ATOM   1664  CD1 PHE A 258      98.190  99.821  19.831  1.00 73.86           C  
ATOM   1665  CD2 PHE A 258      97.771  99.371  17.535  1.00 69.28           C  
ATOM   1666  CE1 PHE A 258      97.935 101.203  19.637  1.00 73.69           C  
ATOM   1667  CE2 PHE A 258      97.491 100.733  17.323  1.00 71.28           C  
ATOM   1668  CZ  PHE A 258      97.587 101.659  18.376  1.00 71.68           C  
ATOM   1669  N   LEU A 259      95.626  96.991  17.893  1.00 80.33           N  
ATOM   1670  CA  LEU A 259      94.394  97.284  17.174  1.00 79.94           C  
ATOM   1671  C   LEU A 259      93.199  96.656  17.934  1.00 80.21           C  
ATOM   1672  O   LEU A 259      92.129  97.266  18.029  1.00 80.10           O  
ATOM   1673  CB  LEU A 259      94.541  96.827  15.683  1.00 79.80           C  
ATOM   1674  CG  LEU A 259      93.900  97.612  14.496  1.00 78.26           C  
ATOM   1675  CD1 LEU A 259      94.070  99.087  14.617  1.00 71.25           C  
ATOM   1676  CD2 LEU A 259      94.477  97.183  13.148  1.00 78.34           C  
ATOM   1677  N   ALA A 260      93.397  95.462  18.503  1.00 80.51           N  
ATOM   1678  CA  ALA A 260      92.365  94.847  19.346  1.00 81.27           C  
ATOM   1679  C   ALA A 260      91.940  95.832  20.475  1.00 81.36           C  
ATOM   1680  O   ALA A 260      90.719  96.127  20.696  1.00 80.33           O  
ATOM   1681  CB  ALA A 260      92.867  93.476  19.934  1.00 81.12           C  
ATOM   1682  N   ARG A 261      92.967  96.368  21.136  1.00 80.38           N  
ATOM   1683  CA  ARG A 261      92.748  97.311  22.187  1.00 79.90           C  
ATOM   1684  C   ARG A 261      92.243  98.660  21.678  1.00 78.65           C  
ATOM   1685  O   ARG A 261      91.606  99.406  22.421  1.00 78.15           O  
ATOM   1686  CB  ARG A 261      94.012  97.477  23.010  1.00 81.04           C  
ATOM   1687  CG  ARG A 261      94.446  96.224  23.721  1.00 85.93           C  
ATOM   1688  CD  ARG A 261      95.516  96.531  24.770  1.00 93.57           C  
ATOM   1689  NE  ARG A 261      95.895  95.289  25.439  1.00100.15           N  
ATOM   1690  CZ  ARG A 261      96.704  95.223  26.489  1.00101.93           C  
ATOM   1691  NH1 ARG A 261      97.222  96.345  26.986  1.00100.75           N  
ATOM   1692  NH2 ARG A 261      96.982  94.036  27.040  1.00101.39           N  
ATOM   1693  N   SER A 262      92.510  98.995  20.425  1.00 78.57           N  
ATOM   1694  CA  SER A 262      92.045 100.287  19.908  1.00 78.63           C  
ATOM   1695  C   SER A 262      90.517 100.306  19.790  1.00 79.06           C  
ATOM   1696  O   SER A 262      89.891 101.356  19.870  1.00 79.64           O  
ATOM   1697  CB  SER A 262      92.712 100.620  18.562  1.00 78.29           C  
ATOM   1698  OG  SER A 262      92.385  99.685  17.523  1.00 75.12           O  
ATOM   1699  N   ALA A 263      89.940  99.121  19.635  1.00 79.08           N  
ATOM   1700  CA  ALA A 263      88.524  98.932  19.381  1.00 78.48           C  
ATOM   1701  C   ALA A 263      87.712  99.078  20.646  1.00 77.70           C  
ATOM   1702  O   ALA A 263      86.472  99.191  20.580  1.00 76.55           O  
ATOM   1703  CB  ALA A 263      88.309  97.533  18.822  1.00 80.05           C  
ATOM   1704  N   LEU A 264      88.432  98.990  21.779  1.00 76.49           N  
ATOM   1705  CA  LEU A 264      87.918  99.192  23.131  1.00 74.29           C  
ATOM   1706  C   LEU A 264      87.566 100.625  23.281  1.00 75.57           C  
ATOM   1707  O   LEU A 264      86.787 100.968  24.162  1.00 76.86           O  
ATOM   1708  CB  LEU A 264      88.917  98.797  24.199  1.00 70.94           C  
ATOM   1709  CG  LEU A 264      89.092  97.276  24.209  1.00 70.62           C  
ATOM   1710  CD1 LEU A 264      89.886  96.669  25.386  1.00 67.83           C  
ATOM   1711  CD2 LEU A 264      87.769  96.636  24.205  1.00 70.97           C  
ATOM   1712  N   ILE A 265      88.086 101.463  22.397  1.00 76.15           N  
ATOM   1713  CA  ILE A 265      87.837 102.866  22.511  1.00 78.69           C  
ATOM   1714  C   ILE A 265      87.191 103.369  21.225  1.00 80.52           C  
ATOM   1715  O   ILE A 265      86.201 104.123  21.250  1.00 80.85           O  
ATOM   1716  CB  ILE A 265      89.160 103.640  22.754  1.00 79.60           C  
ATOM   1717  CG1 ILE A 265      89.864 103.207  24.072  1.00 79.84           C  
ATOM   1718  CG2 ILE A 265      88.935 105.185  22.628  1.00 80.67           C  
ATOM   1719  CD1 ILE A 265      89.338 103.820  25.417  1.00 76.56           C  
ATOM   1720  N   LEU A 266      87.793 102.995  20.093  1.00 82.76           N  
ATOM   1721  CA  LEU A 266      87.273 103.328  18.749  1.00 83.49           C  
ATOM   1722  C   LEU A 266      86.754 102.007  18.239  1.00 83.45           C  
ATOM   1723  O   LEU A 266      87.496 101.198  17.662  1.00 83.95           O  
ATOM   1724  CB  LEU A 266      88.377 103.876  17.839  1.00 83.68           C  
ATOM   1725  CG  LEU A 266      89.134 105.078  18.439  1.00 85.18           C  
ATOM   1726  CD1 LEU A 266      90.324 105.420  17.573  1.00 88.56           C  
ATOM   1727  CD2 LEU A 266      88.251 106.339  18.638  1.00 85.78           C  
ATOM   1728  N   ARG A 267      85.484 101.763  18.540  1.00 83.57           N  
ATOM   1729  CA  ARG A 267      84.915 100.460  18.319  1.00 82.76           C  
ATOM   1730  C   ARG A 267      84.766 100.329  16.811  1.00 82.35           C  
ATOM   1731  O   ARG A 267      84.918 101.321  16.086  1.00 82.73           O  
ATOM   1732  CB  ARG A 267      83.542 100.404  18.988  1.00 82.93           C  
ATOM   1733  CG  ARG A 267      83.298 101.505  20.000  1.00 80.20           C  
ATOM   1734  CD  ARG A 267      83.460 101.001  21.378  1.00 76.82           C  
ATOM   1735  NE  ARG A 267      83.003 101.995  22.337  1.00 77.59           N  
ATOM   1736  CZ  ARG A 267      83.401 102.009  23.612  1.00 83.22           C  
ATOM   1737  NH1 ARG A 267      84.255 101.086  24.061  1.00 83.27           N  
ATOM   1738  NH2 ARG A 267      82.962 102.940  24.454  1.00 83.55           N  
ATOM   1739  N   GLY A 268      84.467  99.112  16.350  1.00 81.18           N  
ATOM   1740  CA  GLY A 268      84.108  98.875  14.960  1.00 79.17           C  
ATOM   1741  C   GLY A 268      82.644  98.600  14.707  1.00 77.69           C  
ATOM   1742  O   GLY A 268      81.796  98.716  15.599  1.00 78.34           O  
ATOM   1743  N   SER A 269      82.351  98.259  13.463  1.00 75.39           N  
ATOM   1744  CA  SER A 269      81.016  97.899  13.074  1.00 72.86           C  
ATOM   1745  C   SER A 269      80.857  96.390  13.243  1.00 72.44           C  
ATOM   1746  O   SER A 269      81.484  95.589  12.535  1.00 73.51           O  
ATOM   1747  CB  SER A 269      80.731  98.319  11.623  1.00 72.54           C  
ATOM   1748  OG  SER A 269      81.066  99.670  11.370  1.00 68.38           O  
ATOM   1749  N   VAL A 270      80.025  96.005  14.199  1.00 70.83           N  
ATOM   1750  CA  VAL A 270      79.644  94.611  14.343  1.00 69.21           C  
ATOM   1751  C   VAL A 270      78.142  94.484  14.444  1.00 68.96           C  
ATOM   1752  O   VAL A 270      77.524  94.952  15.383  1.00 68.91           O  
ATOM   1753  CB  VAL A 270      80.320  93.910  15.527  1.00 68.64           C  
ATOM   1754  CG1 VAL A 270      79.775  92.538  15.680  1.00 66.30           C  
ATOM   1755  CG2 VAL A 270      81.808  93.865  15.316  1.00 67.84           C  
ATOM   1756  N   ALA A 271      77.571  93.846  13.432  1.00 68.82           N  
ATOM   1757  CA  ALA A 271      76.168  93.458  13.403  1.00 67.99           C  
ATOM   1758  C   ALA A 271      75.741  92.545  14.566  1.00 66.97           C  
ATOM   1759  O   ALA A 271      76.500  91.648  14.982  1.00 67.24           O  
ATOM   1760  CB  ALA A 271      75.883  92.759  12.115  1.00 68.79           C  
ATOM   1761  N   HIS A 272      74.515  92.788  15.057  1.00 64.85           N  
ATOM   1762  CA  HIS A 272      73.860  91.957  16.068  1.00 61.87           C  
ATOM   1763  C   HIS A 272      72.583  91.367  15.467  1.00 59.92           C  
ATOM   1764  O   HIS A 272      71.810  92.083  14.843  1.00 59.53           O  
ATOM   1765  CB  HIS A 272      73.564  92.800  17.307  1.00 62.60           C  
ATOM   1766  CG  HIS A 272      74.799  93.334  17.977  1.00 63.84           C  
ATOM   1767  ND1 HIS A 272      75.803  92.518  18.460  1.00 63.86           N  
ATOM   1768  CD2 HIS A 272      75.202  94.604  18.219  1.00 63.98           C  
ATOM   1769  CE1 HIS A 272      76.760  93.262  18.980  1.00 62.10           C  
ATOM   1770  NE2 HIS A 272      76.415  94.531  18.851  1.00 61.42           N  
ATOM   1771  N   LYS A 273      72.391  90.063  15.634  1.00 57.70           N  
ATOM   1772  CA  LYS A 273      71.261  89.330  15.054  1.00 55.15           C  
ATOM   1773  C   LYS A 273      70.408  88.695  16.176  1.00 53.19           C  
ATOM   1774  O   LYS A 273      70.929  87.923  16.982  1.00 52.85           O  
ATOM   1775  CB  LYS A 273      71.785  88.172  14.172  1.00 54.51           C  
ATOM   1776  CG  LYS A 273      72.662  88.547  13.000  1.00 55.34           C  
ATOM   1777  CD  LYS A 273      71.964  89.512  12.056  1.00 60.51           C  
ATOM   1778  CE  LYS A 273      72.854  89.882  10.877  1.00 63.57           C  
ATOM   1779  NZ  LYS A 273      72.077  90.319   9.679  1.00 66.82           N  
ATOM   1780  N   SER A 274      69.125  89.056  16.239  1.00 49.45           N  
ATOM   1781  CA  SER A 274      68.217  88.510  17.236  1.00 47.64           C  
ATOM   1782  C   SER A 274      67.780  87.112  16.834  1.00 47.04           C  
ATOM   1783  O   SER A 274      66.788  86.911  16.153  1.00 47.85           O  
ATOM   1784  CB  SER A 274      67.011  89.395  17.374  1.00 45.97           C  
ATOM   1785  OG  SER A 274      67.365  90.584  17.986  1.00 46.44           O  
ATOM   1786  N   CYS A 275      68.478  86.105  17.288  1.00 47.06           N  
ATOM   1787  CA  CYS A 275      68.139  84.752  16.819  1.00 46.56           C  
ATOM   1788  C   CYS A 275      67.491  83.941  17.882  1.00 44.62           C  
ATOM   1789  O   CYS A 275      68.217  83.526  18.767  1.00 46.85           O  
ATOM   1790  CB  CYS A 275      69.415  83.961  16.407  1.00 47.60           C  
ATOM   1791  SG  CYS A 275      70.304  84.809  15.127  1.00 49.86           S  
ATOM   1792  N   LEU A 276      66.191  83.644  17.759  1.00 41.80           N  
ATOM   1793  CA  LEU A 276      65.439  82.945  18.813  1.00 39.74           C  
ATOM   1794  C   LEU A 276      65.557  81.455  18.655  1.00 39.78           C  
ATOM   1795  O   LEU A 276      65.877  81.042  17.585  1.00 41.68           O  
ATOM   1796  CB  LEU A 276      63.990  83.311  18.740  1.00 37.60           C  
ATOM   1797  CG  LEU A 276      63.724  84.796  18.574  1.00 36.15           C  
ATOM   1798  CD1 LEU A 276      62.266  85.094  18.613  1.00 33.49           C  
ATOM   1799  CD2 LEU A 276      64.506  85.506  19.737  1.00 37.19           C  
ATOM   1800  N   PRO A 277      65.306  80.649  19.714  1.00 40.67           N  
ATOM   1801  CA  PRO A 277      65.361  79.173  19.728  1.00 40.49           C  
ATOM   1802  C   PRO A 277      64.415  78.586  18.727  1.00 41.10           C  
ATOM   1803  O   PRO A 277      63.420  79.205  18.406  1.00 42.79           O  
ATOM   1804  CB  PRO A 277      64.835  78.826  21.094  1.00 40.25           C  
ATOM   1805  CG  PRO A 277      65.243  80.020  21.915  1.00 42.17           C  
ATOM   1806  CD  PRO A 277      64.996  81.180  21.051  1.00 41.20           C  
ATOM   1807  N   ALA A 278      64.720  77.395  18.232  1.00 40.68           N  
ATOM   1808  CA  ALA A 278      63.862  76.755  17.242  1.00 41.57           C  
ATOM   1809  C   ALA A 278      62.378  76.674  17.666  1.00 41.64           C  
ATOM   1810  O   ALA A 278      61.453  76.808  16.819  1.00 41.85           O  
ATOM   1811  CB  ALA A 278      64.379  75.368  16.908  1.00 40.30           C  
ATOM   1812  N   CYS A 279      62.162  76.470  18.963  1.00 39.43           N  
ATOM   1813  CA  CYS A 279      60.838  76.244  19.437  1.00 38.13           C  
ATOM   1814  C   CYS A 279      59.968  77.484  19.197  1.00 36.93           C  
ATOM   1815  O   CYS A 279      58.734  77.401  18.925  1.00 36.41           O  
ATOM   1816  CB  CYS A 279      60.875  75.864  20.920  1.00 38.47           C  
ATOM   1817  SG  CYS A 279      61.567  77.177  22.065  1.00 41.19           S  
ATOM   1818  N   VAL A 280      60.597  78.635  19.317  1.00 34.13           N  
ATOM   1819  CA  VAL A 280      59.873  79.862  19.235  1.00 31.23           C  
ATOM   1820  C   VAL A 280      59.359  80.012  17.827  1.00 32.58           C  
ATOM   1821  O   VAL A 280      58.186  80.272  17.675  1.00 35.12           O  
ATOM   1822  CB  VAL A 280      60.760  81.013  19.554  1.00 29.34           C  
ATOM   1823  CG1 VAL A 280      60.049  82.328  19.270  1.00 27.77           C  
ATOM   1824  CG2 VAL A 280      61.217  80.915  20.984  1.00 24.70           C  
ATOM   1825  N   TYR A 281      60.202  79.814  16.815  1.00 33.28           N  
ATOM   1826  CA  TYR A 281      59.805  79.799  15.420  1.00 32.59           C  
ATOM   1827  C   TYR A 281      58.859  78.637  15.114  1.00 34.21           C  
ATOM   1828  O   TYR A 281      57.814  78.820  14.503  1.00 34.99           O  
ATOM   1829  CB  TYR A 281      61.065  79.615  14.599  1.00 33.33           C  
ATOM   1830  CG  TYR A 281      62.107  80.713  14.786  1.00 32.77           C  
ATOM   1831  CD1 TYR A 281      63.465  80.474  14.609  1.00 32.77           C  
ATOM   1832  CD2 TYR A 281      61.733  81.976  15.128  1.00 31.50           C  
ATOM   1833  CE1 TYR A 281      64.421  81.490  14.724  1.00 32.85           C  
ATOM   1834  CE2 TYR A 281      62.647  82.985  15.245  1.00 35.48           C  
ATOM   1835  CZ  TYR A 281      64.012  82.748  15.056  1.00 37.55           C  
ATOM   1836  OH  TYR A 281      64.910  83.847  15.237  1.00 39.91           O  
ATOM   1837  N   GLY A 282      59.177  77.416  15.554  1.00 35.66           N  
ATOM   1838  CA  GLY A 282      58.206  76.280  15.400  1.00 34.89           C  
ATOM   1839  C   GLY A 282      56.820  76.612  15.914  1.00 33.94           C  
ATOM   1840  O   GLY A 282      55.849  76.466  15.256  1.00 33.05           O  
ATOM   1841  N   SER A 283      56.756  77.115  17.113  1.00 35.43           N  
ATOM   1842  CA  SER A 283      55.478  77.436  17.688  1.00 37.87           C  
ATOM   1843  C   SER A 283      54.729  78.492  16.856  1.00 36.61           C  
ATOM   1844  O   SER A 283      53.542  78.355  16.641  1.00 37.12           O  
ATOM   1845  CB  SER A 283      55.676  77.890  19.143  1.00 39.79           C  
ATOM   1846  OG  SER A 283      54.407  78.131  19.753  1.00 45.17           O  
ATOM   1847  N   ALA A 284      55.445  79.506  16.400  1.00 35.24           N  
ATOM   1848  CA  ALA A 284      54.931  80.592  15.606  1.00 33.94           C  
ATOM   1849  C   ALA A 284      54.395  80.108  14.274  1.00 34.30           C  
ATOM   1850  O   ALA A 284      53.317  80.513  13.851  1.00 33.83           O  
ATOM   1851  CB  ALA A 284      56.047  81.632  15.370  1.00 33.10           C  
ATOM   1852  N   VAL A 285      55.144  79.230  13.627  1.00 34.85           N  
ATOM   1853  CA  VAL A 285      54.749  78.680  12.341  1.00 35.81           C  
ATOM   1854  C   VAL A 285      53.464  77.899  12.507  1.00 36.71           C  
ATOM   1855  O   VAL A 285      52.536  78.040  11.728  1.00 36.84           O  
ATOM   1856  CB  VAL A 285      55.829  77.755  11.758  1.00 34.99           C  
ATOM   1857  CG1 VAL A 285      55.344  77.103  10.481  1.00 32.31           C  
ATOM   1858  CG2 VAL A 285      57.034  78.543  11.474  1.00 33.64           C  
ATOM   1859  N   ALA A 286      53.409  77.137  13.584  1.00 39.20           N  
ATOM   1860  CA  ALA A 286      52.272  76.296  13.919  1.00 41.65           C  
ATOM   1861  C   ALA A 286      51.042  77.114  14.229  1.00 42.43           C  
ATOM   1862  O   ALA A 286      49.940  76.656  13.906  1.00 43.52           O  
ATOM   1863  CB  ALA A 286      52.605  75.354  15.061  1.00 41.72           C  
ATOM   1864  N   SER A 287      51.243  78.313  14.778  1.00 42.77           N  
ATOM   1865  CA  SER A 287      50.178  79.249  15.087  1.00 43.56           C  
ATOM   1866  C   SER A 287      49.690  79.993  13.874  1.00 45.14           C  
ATOM   1867  O   SER A 287      48.964  80.966  13.992  1.00 45.47           O  
ATOM   1868  CB  SER A 287      50.708  80.277  16.033  1.00 42.40           C  
ATOM   1869  OG  SER A 287      51.198  79.602  17.152  1.00 46.79           O  
ATOM   1870  N   GLY A 288      50.102  79.569  12.696  1.00 46.65           N  
ATOM   1871  CA  GLY A 288      49.594  80.230  11.574  1.00 50.72           C  
ATOM   1872  C   GLY A 288      50.560  81.225  10.969  1.00 55.51           C  
ATOM   1873  O   GLY A 288      50.483  81.457   9.756  1.00 58.31           O  
ATOM   1874  N   TYR A 289      51.485  81.822  11.730  1.00 57.25           N  
ATOM   1875  CA  TYR A 289      52.336  82.867  11.142  1.00 57.94           C  
ATOM   1876  C   TYR A 289      53.057  82.352   9.998  1.00 57.65           C  
ATOM   1877  O   TYR A 289      53.785  81.383  10.111  1.00 58.10           O  
ATOM   1878  CB  TYR A 289      53.387  83.321  12.084  1.00 60.76           C  
ATOM   1879  CG  TYR A 289      52.844  84.188  13.184  1.00 66.72           C  
ATOM   1880  CD1 TYR A 289      52.396  85.483  12.919  1.00 69.36           C  
ATOM   1881  CD2 TYR A 289      52.776  83.718  14.492  1.00 69.02           C  
ATOM   1882  CE1 TYR A 289      51.910  86.297  13.940  1.00 71.20           C  
ATOM   1883  CE2 TYR A 289      52.309  84.501  15.498  1.00 72.44           C  
ATOM   1884  CZ  TYR A 289      51.869  85.789  15.231  1.00 72.39           C  
ATOM   1885  OH  TYR A 289      51.378  86.566  16.268  1.00 74.28           O  
ATOM   1886  N   ASP A 290      52.877  83.027   8.876  1.00 58.80           N  
ATOM   1887  CA  ASP A 290      53.457  82.596   7.611  1.00 59.70           C  
ATOM   1888  C   ASP A 290      54.468  83.639   7.161  1.00 57.61           C  
ATOM   1889  O   ASP A 290      54.189  84.403   6.283  1.00 57.93           O  
ATOM   1890  CB  ASP A 290      52.340  82.435   6.566  1.00 60.87           C  
ATOM   1891  CG  ASP A 290      52.673  81.385   5.528  1.00 67.68           C  
ATOM   1892  OD1 ASP A 290      53.496  81.663   4.591  1.00 75.43           O  
ATOM   1893  OD2 ASP A 290      52.134  80.270   5.692  1.00 69.08           O  
ATOM   1894  N   PHE A 291      55.644  83.635   7.780  1.00 56.35           N  
ATOM   1895  CA  PHE A 291      56.622  84.716   7.698  1.00 54.83           C  
ATOM   1896  C   PHE A 291      57.078  85.091   6.321  1.00 55.25           C  
ATOM   1897  O   PHE A 291      57.090  86.265   5.988  1.00 55.02           O  
ATOM   1898  CB  PHE A 291      57.840  84.362   8.515  1.00 53.80           C  
ATOM   1899  CG  PHE A 291      57.554  84.175  10.001  1.00 52.88           C  
ATOM   1900  CD1 PHE A 291      57.269  82.919  10.525  1.00 52.18           C  
ATOM   1901  CD2 PHE A 291      57.627  85.242  10.877  1.00 49.96           C  
ATOM   1902  CE1 PHE A 291      57.044  82.752  11.889  1.00 46.79           C  
ATOM   1903  CE2 PHE A 291      57.419  85.094  12.198  1.00 44.69           C  
ATOM   1904  CZ  PHE A 291      57.126  83.852  12.705  1.00 49.63           C  
ATOM   1905  N   GLU A 292      57.455  84.118   5.499  1.00 56.28           N  
ATOM   1906  CA  GLU A 292      57.754  84.460   4.082  1.00 57.19           C  
ATOM   1907  C   GLU A 292      56.724  85.387   3.405  1.00 56.41           C  
ATOM   1908  O   GLU A 292      57.062  86.132   2.561  1.00 56.84           O  
ATOM   1909  CB  GLU A 292      57.973  83.213   3.224  1.00 57.81           C  
ATOM   1910  CG  GLU A 292      58.208  83.505   1.769  1.00 55.83           C  
ATOM   1911  CD  GLU A 292      58.276  82.209   0.983  1.00 60.67           C  
ATOM   1912  OE1 GLU A 292      57.337  81.408   1.129  1.00 62.77           O  
ATOM   1913  OE2 GLU A 292      59.245  81.961   0.217  1.00 61.07           O  
ATOM   1914  N   ARG A 293      55.475  85.336   3.810  1.00 56.39           N  
ATOM   1915  CA  ARG A 293      54.453  86.177   3.237  1.00 56.38           C  
ATOM   1916  C   ARG A 293      54.331  87.438   4.017  1.00 55.30           C  
ATOM   1917  O   ARG A 293      54.171  88.472   3.438  1.00 55.88           O  
ATOM   1918  CB  ARG A 293      53.104  85.451   3.275  1.00 58.46           C  
ATOM   1919  CG  ARG A 293      52.251  85.604   2.011  1.00 64.76           C  
ATOM   1920  CD  ARG A 293      51.292  84.413   1.814  1.00 72.51           C  
ATOM   1921  NE  ARG A 293      52.009  83.146   1.939  1.00 76.81           N  
ATOM   1922  CZ  ARG A 293      51.457  81.927   1.891  1.00 79.07           C  
ATOM   1923  NH1 ARG A 293      50.152  81.768   1.714  1.00 79.96           N  
ATOM   1924  NH2 ARG A 293      52.237  80.845   2.021  1.00 80.85           N  
ATOM   1925  N   GLU A 294      54.388  87.354   5.343  1.00 55.54           N  
ATOM   1926  CA  GLU A 294      54.229  88.537   6.208  1.00 55.67           C  
ATOM   1927  C   GLU A 294      55.563  89.198   6.545  1.00 55.39           C  
ATOM   1928  O   GLU A 294      55.582  90.216   7.191  1.00 57.61           O  
ATOM   1929  CB  GLU A 294      53.464  88.228   7.497  1.00 54.39           C  
ATOM   1930  CG  GLU A 294      52.354  87.161   7.329  1.00 56.41           C  
ATOM   1931  CD  GLU A 294      51.675  86.839   8.657  1.00 58.91           C  
ATOM   1932  OE1 GLU A 294      50.689  86.072   8.681  1.00 60.01           O  
ATOM   1933  OE2 GLU A 294      52.134  87.374   9.694  1.00 58.93           O  
ATOM   1934  N   GLY A 295      56.678  88.650   6.108  1.00 54.53           N  
ATOM   1935  CA  GLY A 295      57.923  89.318   6.356  1.00 53.88           C  
ATOM   1936  C   GLY A 295      58.400  89.153   7.792  1.00 54.59           C  
ATOM   1937  O   GLY A 295      57.614  89.054   8.727  1.00 52.94           O  
ATOM   1938  N   TYR A 296      59.722  89.136   7.946  1.00 54.79           N  
ATOM   1939  CA  TYR A 296      60.346  89.006   9.244  1.00 55.03           C  
ATOM   1940  C   TYR A 296      61.752  89.666   9.245  1.00 56.16           C  
ATOM   1941  O   TYR A 296      62.342  89.779   8.182  1.00 56.06           O  
ATOM   1942  CB  TYR A 296      60.457  87.529   9.605  1.00 53.02           C  
ATOM   1943  CG  TYR A 296      60.870  87.304  11.038  1.00 49.57           C  
ATOM   1944  CD1 TYR A 296      60.157  87.863  12.110  1.00 45.09           C  
ATOM   1945  CD2 TYR A 296      61.979  86.539  11.324  1.00 47.33           C  
ATOM   1946  CE1 TYR A 296      60.554  87.621  13.451  1.00 48.03           C  
ATOM   1947  CE2 TYR A 296      62.375  86.321  12.629  1.00 50.66           C  
ATOM   1948  CZ  TYR A 296      61.663  86.851  13.695  1.00 49.52           C  
ATOM   1949  OH  TYR A 296      62.150  86.594  14.961  1.00 49.44           O  
ATOM   1950  N   SER A 297      62.258  90.126  10.417  1.00 56.05           N  
ATOM   1951  CA  SER A 297      63.633  90.672  10.524  1.00 54.88           C  
ATOM   1952  C   SER A 297      64.360  90.063  11.691  1.00 53.58           C  
ATOM   1953  O   SER A 297      63.743  89.433  12.551  1.00 54.35           O  
ATOM   1954  CB  SER A 297      63.640  92.182  10.720  1.00 55.35           C  
ATOM   1955  OG  SER A 297      62.724  92.530  11.748  1.00 59.02           O  
ATOM   1956  N   LEU A 298      65.678  90.266  11.713  1.00 51.48           N  
ATOM   1957  CA  LEU A 298      66.506  89.873  12.845  1.00 48.76           C  
ATOM   1958  C   LEU A 298      67.081  91.119  13.532  1.00 49.63           C  
ATOM   1959  O   LEU A 298      67.805  90.990  14.549  1.00 51.92           O  
ATOM   1960  CB  LEU A 298      67.682  89.034  12.403  1.00 45.77           C  
ATOM   1961  CG  LEU A 298      67.432  87.654  11.864  1.00 43.22           C  
ATOM   1962  CD1 LEU A 298      66.440  87.774  10.806  1.00 40.99           C  
ATOM   1963  CD2 LEU A 298      68.728  87.013  11.290  1.00 45.86           C  
ATOM   1964  N   VAL A 299      66.793  92.310  12.993  1.00 47.95           N  
ATOM   1965  CA  VAL A 299      67.348  93.535  13.583  1.00 45.27           C  
ATOM   1966  C   VAL A 299      66.232  94.594  13.689  1.00 46.66           C  
ATOM   1967  O   VAL A 299      66.491  95.791  13.990  1.00 47.30           O  
ATOM   1968  CB  VAL A 299      68.461  94.114  12.714  1.00 43.20           C  
ATOM   1969  CG1 VAL A 299      69.404  93.091  12.298  1.00 37.46           C  
ATOM   1970  CG2 VAL A 299      67.839  94.670  11.516  1.00 40.58           C  
ATOM   1971  N   GLY A 300      64.992  94.158  13.437  1.00 45.44           N  
ATOM   1972  CA  GLY A 300      63.862  95.072  13.602  1.00 44.55           C  
ATOM   1973  C   GLY A 300      63.005  94.811  14.794  1.00 43.78           C  
ATOM   1974  O   GLY A 300      63.463  94.308  15.815  1.00 43.02           O  
ATOM   1975  N   ILE A 301      61.730  95.125  14.645  1.00 44.97           N  
ATOM   1976  CA  ILE A 301      60.742  94.889  15.719  1.00 45.27           C  
ATOM   1977  C   ILE A 301      60.202  93.449  15.689  1.00 47.01           C  
ATOM   1978  O   ILE A 301      59.561  93.000  16.619  1.00 46.71           O  
ATOM   1979  CB  ILE A 301      59.578  95.869  15.563  1.00 43.00           C  
ATOM   1980  CG1 ILE A 301      58.734  95.907  16.793  1.00 39.84           C  
ATOM   1981  CG2 ILE A 301      58.718  95.426  14.446  1.00 44.00           C  
ATOM   1982  CD1 ILE A 301      57.381  96.642  16.641  1.00 39.07           C  
ATOM   1983  N   ASP A 302      60.471  92.738  14.600  1.00 48.22           N  
ATOM   1984  CA  ASP A 302      59.879  91.427  14.387  1.00 49.91           C  
ATOM   1985  C   ASP A 302      60.258  90.499  15.554  1.00 48.31           C  
ATOM   1986  O   ASP A 302      59.401  89.925  16.236  1.00 47.35           O  
ATOM   1987  CB  ASP A 302      60.311  90.913  13.000  1.00 51.52           C  
ATOM   1988  CG  ASP A 302      59.633  91.704  11.863  1.00 58.93           C  
ATOM   1989  OD1 ASP A 302      58.393  91.808  11.911  1.00 64.65           O  
ATOM   1990  OD2 ASP A 302      60.293  92.264  10.935  1.00 62.77           O  
ATOM   1991  N   PRO A 303      61.553  90.404  15.831  1.00 46.74           N  
ATOM   1992  CA  PRO A 303      61.973  89.440  16.838  1.00 46.00           C  
ATOM   1993  C   PRO A 303      61.413  89.818  18.183  1.00 45.25           C  
ATOM   1994  O   PRO A 303      60.829  88.994  18.826  1.00 45.87           O  
ATOM   1995  CB  PRO A 303      63.490  89.543  16.809  1.00 47.13           C  
ATOM   1996  CG  PRO A 303      63.782  90.010  15.354  1.00 45.45           C  
ATOM   1997  CD  PRO A 303      62.700  91.098  15.244  1.00 46.32           C  
ATOM   1998  N   PHE A 304      61.519  91.059  18.605  1.00 44.13           N  
ATOM   1999  CA  PHE A 304      60.904  91.386  19.888  1.00 44.93           C  
ATOM   2000  C   PHE A 304      59.421  91.030  19.904  1.00 44.72           C  
ATOM   2001  O   PHE A 304      58.938  90.474  20.867  1.00 45.69           O  
ATOM   2002  CB  PHE A 304      61.042  92.872  20.215  1.00 45.67           C  
ATOM   2003  CG  PHE A 304      62.376  93.258  20.686  1.00 45.11           C  
ATOM   2004  CD1 PHE A 304      63.514  92.650  20.194  1.00 50.19           C  
ATOM   2005  CD2 PHE A 304      62.510  94.187  21.649  1.00 47.51           C  
ATOM   2006  CE1 PHE A 304      64.797  92.991  20.668  1.00 49.06           C  
ATOM   2007  CE2 PHE A 304      63.772  94.539  22.113  1.00 50.91           C  
ATOM   2008  CZ  PHE A 304      64.917  93.948  21.607  1.00 46.03           C  
ATOM   2009  N   ARG A 305      58.682  91.395  18.864  1.00 44.63           N  
ATOM   2010  CA  ARG A 305      57.234  91.147  18.860  1.00 45.26           C  
ATOM   2011  C   ARG A 305      56.921  89.653  19.005  1.00 44.07           C  
ATOM   2012  O   ARG A 305      56.007  89.257  19.732  1.00 45.62           O  
ATOM   2013  CB  ARG A 305      56.605  91.596  17.542  1.00 46.71           C  
ATOM   2014  CG  ARG A 305      56.059  92.979  17.548  1.00 48.68           C  
ATOM   2015  CD  ARG A 305      55.231  93.153  16.317  1.00 55.29           C  
ATOM   2016  NE  ARG A 305      54.549  94.431  16.373  1.00 60.76           N  
ATOM   2017  CZ  ARG A 305      53.986  95.001  15.306  1.00 66.90           C  
ATOM   2018  NH1 ARG A 305      54.034  94.396  14.114  1.00 66.56           N  
ATOM   2019  NH2 ARG A 305      53.386  96.187  15.420  1.00 70.44           N  
ATOM   2020  N   LEU A 306      57.660  88.831  18.265  1.00 40.14           N  
ATOM   2021  CA  LEU A 306      57.498  87.418  18.361  1.00 35.89           C  
ATOM   2022  C   LEU A 306      57.703  86.977  19.800  1.00 36.85           C  
ATOM   2023  O   LEU A 306      56.896  86.233  20.317  1.00 38.33           O  
ATOM   2024  CB  LEU A 306      58.500  86.730  17.460  1.00 34.43           C  
ATOM   2025  CG  LEU A 306      58.274  85.271  17.118  1.00 32.97           C  
ATOM   2026  CD1 LEU A 306      56.892  85.159  16.407  1.00 33.44           C  
ATOM   2027  CD2 LEU A 306      59.328  84.766  16.171  1.00 33.06           C  
ATOM   2028  N   LEU A 307      58.773  87.433  20.454  1.00 36.34           N  
ATOM   2029  CA  LEU A 307      59.031  87.053  21.834  1.00 35.75           C  
ATOM   2030  C   LEU A 307      58.013  87.662  22.799  1.00 38.61           C  
ATOM   2031  O   LEU A 307      58.114  87.464  23.994  1.00 40.26           O  
ATOM   2032  CB  LEU A 307      60.421  87.545  22.280  1.00 33.13           C  
ATOM   2033  CG  LEU A 307      61.684  86.775  21.895  1.00 28.63           C  
ATOM   2034  CD1 LEU A 307      62.996  87.308  22.506  1.00 15.67           C  
ATOM   2035  CD2 LEU A 307      61.555  85.290  22.068  1.00 18.69           C  
ATOM   2036  N   GLN A 308      57.081  88.479  22.317  1.00 41.30           N  
ATOM   2037  CA  GLN A 308      56.117  89.087  23.234  1.00 45.25           C  
ATOM   2038  C   GLN A 308      54.974  88.125  23.504  1.00 49.10           C  
ATOM   2039  O   GLN A 308      54.081  88.416  24.327  1.00 50.51           O  
ATOM   2040  CB  GLN A 308      55.532  90.392  22.671  1.00 44.56           C  
ATOM   2041  CG  GLN A 308      56.507  91.461  22.714  1.00 43.10           C  
ATOM   2042  CD  GLN A 308      57.008  91.746  24.118  1.00 45.43           C  
ATOM   2043  OE1 GLN A 308      56.254  92.221  24.999  1.00 42.67           O  
ATOM   2044  NE2 GLN A 308      58.323  91.511  24.322  1.00 43.84           N  
ATOM   2045  N   ASN A 309      54.967  87.008  22.766  1.00 51.42           N  
ATOM   2046  CA  ASN A 309      53.900  86.000  22.880  1.00 53.67           C  
ATOM   2047  C   ASN A 309      54.397  84.571  23.014  1.00 53.38           C  
ATOM   2048  O   ASN A 309      53.590  83.620  23.056  1.00 55.29           O  
ATOM   2049  CB  ASN A 309      52.992  86.053  21.688  1.00 54.38           C  
ATOM   2050  CG  ASN A 309      52.240  87.306  21.634  1.00 57.24           C  
ATOM   2051  OD1 ASN A 309      52.788  88.383  21.371  1.00 59.80           O  
ATOM   2052  ND2 ASN A 309      50.962  87.199  21.896  1.00 64.28           N  
ATOM   2053  N   SER A 310      55.705  84.428  23.124  1.00 51.09           N  
ATOM   2054  CA  SER A 310      56.308  83.130  23.145  1.00 50.49           C  
ATOM   2055  C   SER A 310      56.029  82.484  24.488  1.00 49.95           C  
ATOM   2056  O   SER A 310      56.044  83.131  25.507  1.00 51.37           O  
ATOM   2057  CB  SER A 310      57.815  83.284  22.941  1.00 51.33           C  
ATOM   2058  OG  SER A 310      58.349  84.376  23.714  1.00 50.37           O  
ATOM   2059  N   GLN A 311      55.814  81.183  24.491  1.00 49.42           N  
ATOM   2060  CA  GLN A 311      55.540  80.476  25.733  1.00 48.16           C  
ATOM   2061  C   GLN A 311      56.692  79.503  25.920  1.00 44.81           C  
ATOM   2062  O   GLN A 311      56.504  78.305  25.766  1.00 45.72           O  
ATOM   2063  CB  GLN A 311      54.172  79.723  25.659  1.00 48.98           C  
ATOM   2064  CG  GLN A 311      53.579  79.315  27.023  1.00 53.01           C  
ATOM   2065  CD  GLN A 311      53.629  80.472  28.144  1.00 63.28           C  
ATOM   2066  OE1 GLN A 311      53.807  81.688  27.848  1.00 63.68           O  
ATOM   2067  NE2 GLN A 311      53.500  80.064  29.431  1.00 61.34           N  
ATOM   2068  N   VAL A 312      57.874  80.001  26.235  1.00 40.03           N  
ATOM   2069  CA  VAL A 312      58.988  79.114  26.348  1.00 38.07           C  
ATOM   2070  C   VAL A 312      59.223  78.683  27.780  1.00 37.86           C  
ATOM   2071  O   VAL A 312      59.357  79.519  28.697  1.00 37.91           O  
ATOM   2072  CB  VAL A 312      60.304  79.785  25.962  1.00 37.51           C  
ATOM   2073  CG1 VAL A 312      61.416  78.774  25.848  1.00 37.23           C  
ATOM   2074  CG2 VAL A 312      60.206  80.537  24.683  1.00 40.15           C  
ATOM   2075  N   TYR A 313      59.371  77.372  27.967  1.00 37.34           N  
ATOM   2076  CA  TYR A 313      59.701  76.844  29.281  1.00 36.71           C  
ATOM   2077  C   TYR A 313      61.126  76.343  29.384  1.00 36.08           C  
ATOM   2078  O   TYR A 313      61.743  75.955  28.398  1.00 34.35           O  
ATOM   2079  CB  TYR A 313      58.722  75.735  29.631  1.00 38.85           C  
ATOM   2080  CG  TYR A 313      57.261  76.075  29.342  1.00 38.28           C  
ATOM   2081  CD1 TYR A 313      56.583  75.474  28.294  1.00 34.86           C  
ATOM   2082  CD2 TYR A 313      56.556  76.997  30.145  1.00 39.72           C  
ATOM   2083  CE1 TYR A 313      55.238  75.789  28.031  1.00 35.51           C  
ATOM   2084  CE2 TYR A 313      55.213  77.318  29.880  1.00 34.99           C  
ATOM   2085  CZ  TYR A 313      54.595  76.699  28.830  1.00 35.87           C  
ATOM   2086  OH  TYR A 313      53.322  76.987  28.589  1.00 40.28           O  
ATOM   2087  N   SER A 314      61.643  76.348  30.607  1.00 36.88           N  
ATOM   2088  CA  SER A 314      63.010  75.898  30.835  1.00 39.26           C  
ATOM   2089  C   SER A 314      63.254  75.073  32.074  1.00 39.95           C  
ATOM   2090  O   SER A 314      62.706  75.355  33.092  1.00 40.69           O  
ATOM   2091  CB  SER A 314      63.928  77.096  30.927  1.00 38.35           C  
ATOM   2092  OG  SER A 314      65.258  76.659  31.111  1.00 44.59           O  
ATOM   2093  N   LEU A 315      64.117  74.068  31.986  1.00 42.22           N  
ATOM   2094  CA  LEU A 315      64.496  73.285  33.176  1.00 44.01           C  
ATOM   2095  C   LEU A 315      65.319  74.151  34.064  1.00 45.47           C  
ATOM   2096  O   LEU A 315      66.149  74.962  33.605  1.00 46.20           O  
ATOM   2097  CB  LEU A 315      65.300  72.038  32.828  1.00 44.26           C  
ATOM   2098  CG  LEU A 315      64.574  70.998  31.946  1.00 45.73           C  
ATOM   2099  CD1 LEU A 315      65.561  69.892  31.582  1.00 41.01           C  
ATOM   2100  CD2 LEU A 315      63.228  70.451  32.538  1.00 40.95           C  
ATOM   2101  N   ILE A 316      65.061  73.999  35.352  1.00 47.64           N  
ATOM   2102  CA  ILE A 316      65.671  74.866  36.351  1.00 48.62           C  
ATOM   2103  C   ILE A 316      66.090  74.094  37.586  1.00 50.24           C  
ATOM   2104  O   ILE A 316      65.250  73.474  38.268  1.00 48.78           O  
ATOM   2105  CB  ILE A 316      64.726  76.014  36.756  1.00 47.63           C  
ATOM   2106  CG1 ILE A 316      65.390  76.843  37.854  1.00 48.54           C  
ATOM   2107  CG2 ILE A 316      63.388  75.476  37.190  1.00 46.07           C  
ATOM   2108  CD1 ILE A 316      64.741  78.199  38.097  1.00 44.77           C  
ATOM   2109  N   ARG A 317      67.387  74.150  37.879  1.00 53.55           N  
ATOM   2110  CA  ARG A 317      67.935  73.486  39.070  1.00 57.14           C  
ATOM   2111  C   ARG A 317      67.358  74.001  40.401  1.00 59.12           C  
ATOM   2112  O   ARG A 317      66.895  75.137  40.441  1.00 59.54           O  
ATOM   2113  CB  ARG A 317      69.452  73.521  39.017  1.00 56.83           C  
ATOM   2114  CG  ARG A 317      69.942  72.640  37.844  1.00 54.17           C  
ATOM   2115  CD  ARG A 317      71.445  72.611  37.824  1.00 56.43           C  
ATOM   2116  NE  ARG A 317      71.983  73.861  37.298  1.00 59.65           N  
ATOM   2117  CZ  ARG A 317      72.032  74.154  35.997  1.00 58.91           C  
ATOM   2118  NH1 ARG A 317      71.565  73.260  35.132  1.00 55.75           N  
ATOM   2119  NH2 ARG A 317      72.543  75.327  35.563  1.00 60.13           N  
ATOM   2120  N   PRO A 318      67.324  73.138  41.469  1.00 61.37           N  
ATOM   2121  CA  PRO A 318      66.656  73.379  42.769  1.00 62.08           C  
ATOM   2122  C   PRO A 318      66.939  74.733  43.417  1.00 63.40           C  
ATOM   2123  O   PRO A 318      66.004  75.455  43.830  1.00 63.41           O  
ATOM   2124  CB  PRO A 318      67.173  72.239  43.650  1.00 61.85           C  
ATOM   2125  CG  PRO A 318      68.378  71.732  42.968  1.00 62.33           C  
ATOM   2126  CD  PRO A 318      68.041  71.847  41.521  1.00 62.11           C  
ATOM   2127  N   ASN A 319      68.208  75.113  43.464  1.00 63.81           N  
ATOM   2128  CA  ASN A 319      68.498  76.410  44.049  1.00 63.65           C  
ATOM   2129  C   ASN A 319      68.559  77.630  43.136  1.00 62.25           C  
ATOM   2130  O   ASN A 319      68.939  78.724  43.604  1.00 64.17           O  
ATOM   2131  CB  ASN A 319      69.792  76.309  44.853  1.00 65.76           C  
ATOM   2132  CG  ASN A 319      69.608  75.548  46.165  1.00 66.85           C  
ATOM   2133  OD1 ASN A 319      70.591  75.090  46.759  1.00 69.48           O  
ATOM   2134  ND2 ASN A 319      68.344  75.411  46.622  1.00 64.22           N  
ATOM   2135  N   GLU A 320      68.205  77.477  41.858  1.00 59.38           N  
ATOM   2136  CA  GLU A 320      68.400  78.569  40.894  1.00 56.48           C  
ATOM   2137  C   GLU A 320      67.223  79.521  40.895  1.00 54.11           C  
ATOM   2138  O   GLU A 320      66.126  79.153  41.296  1.00 52.70           O  
ATOM   2139  CB  GLU A 320      68.648  78.062  39.479  1.00 56.82           C  
ATOM   2140  CG  GLU A 320      69.576  76.876  39.354  1.00 59.11           C  
ATOM   2141  CD  GLU A 320      70.032  76.696  37.926  1.00 62.26           C  
ATOM   2142  OE1 GLU A 320      69.154  76.353  37.099  1.00 62.11           O  
ATOM   2143  OE2 GLU A 320      71.236  76.929  37.638  1.00 62.74           O  
ATOM   2144  N   ASN A 321      67.472  80.748  40.447  1.00 51.92           N  
ATOM   2145  CA  ASN A 321      66.469  81.764  40.467  1.00 50.69           C  
ATOM   2146  C   ASN A 321      65.847  81.871  39.114  1.00 51.30           C  
ATOM   2147  O   ASN A 321      66.531  82.244  38.149  1.00 52.30           O  
ATOM   2148  CB  ASN A 321      67.083  83.107  40.804  1.00 49.81           C  
ATOM   2149  CG  ASN A 321      66.027  84.214  40.993  1.00 49.30           C  
ATOM   2150  OD1 ASN A 321      66.376  85.306  41.388  1.00 47.02           O  
ATOM   2151  ND2 ASN A 321      64.757  83.939  40.690  1.00 48.69           N  
ATOM   2152  N   PRO A 322      64.529  81.604  39.009  1.00 50.75           N  
ATOM   2153  CA  PRO A 322      63.824  81.699  37.714  1.00 51.02           C  
ATOM   2154  C   PRO A 322      64.048  83.045  36.981  1.00 50.99           C  
ATOM   2155  O   PRO A 322      64.363  83.096  35.772  1.00 50.61           O  
ATOM   2156  CB  PRO A 322      62.368  81.564  38.118  1.00 49.77           C  
ATOM   2157  CG  PRO A 322      62.420  80.754  39.259  1.00 50.83           C  
ATOM   2158  CD  PRO A 322      63.602  81.201  40.059  1.00 50.37           C  
ATOM   2159  N   ALA A 323      63.898  84.120  37.744  1.00 50.22           N  
ATOM   2160  CA  ALA A 323      63.933  85.448  37.175  1.00 49.71           C  
ATOM   2161  C   ALA A 323      65.285  85.658  36.540  1.00 48.63           C  
ATOM   2162  O   ALA A 323      65.423  86.431  35.548  1.00 48.61           O  
ATOM   2163  CB  ALA A 323      63.709  86.491  38.279  1.00 51.39           C  
ATOM   2164  N   HIS A 324      66.265  84.972  37.141  1.00 46.05           N  
ATOM   2165  CA  HIS A 324      67.656  85.104  36.764  1.00 44.16           C  
ATOM   2166  C   HIS A 324      67.838  84.275  35.504  1.00 42.05           C  
ATOM   2167  O   HIS A 324      68.569  84.657  34.602  1.00 42.17           O  
ATOM   2168  CB  HIS A 324      68.554  84.612  37.916  1.00 45.78           C  
ATOM   2169  CG  HIS A 324      68.953  85.670  38.906  1.00 45.94           C  
ATOM   2170  ND1 HIS A 324      68.045  86.500  39.538  1.00 50.36           N  
ATOM   2171  CD2 HIS A 324      70.169  86.013  39.393  1.00 44.49           C  
ATOM   2172  CE1 HIS A 324      68.689  87.352  40.322  1.00 46.28           C  
ATOM   2173  NE2 HIS A 324      69.978  87.080  40.245  1.00 44.49           N  
ATOM   2174  N   LYS A 325      67.126  83.148  35.440  1.00 40.04           N  
ATOM   2175  CA  LYS A 325      67.214  82.259  34.270  1.00 38.99           C  
ATOM   2176  C   LYS A 325      66.705  82.960  33.014  1.00 36.68           C  
ATOM   2177  O   LYS A 325      67.404  82.988  31.996  1.00 34.72           O  
ATOM   2178  CB  LYS A 325      66.394  80.961  34.476  1.00 40.29           C  
ATOM   2179  CG  LYS A 325      66.480  79.941  33.291  1.00 38.56           C  
ATOM   2180  CD  LYS A 325      67.842  79.296  33.235  1.00 38.26           C  
ATOM   2181  CE  LYS A 325      68.124  78.534  34.490  1.00 46.28           C  
ATOM   2182  NZ  LYS A 325      69.182  77.458  34.354  1.00 51.10           N  
ATOM   2183  N   SER A 326      65.490  83.513  33.111  1.00 34.09           N  
ATOM   2184  CA  SER A 326      64.894  84.248  32.024  1.00 33.08           C  
ATOM   2185  C   SER A 326      65.838  85.338  31.517  1.00 34.20           C  
ATOM   2186  O   SER A 326      65.983  85.536  30.309  1.00 33.30           O  
ATOM   2187  CB  SER A 326      63.642  84.912  32.511  1.00 31.67           C  
ATOM   2188  OG  SER A 326      62.734  83.943  32.882  1.00 33.68           O  
ATOM   2189  N   GLN A 327      66.481  86.046  32.452  1.00 34.35           N  
ATOM   2190  CA  GLN A 327      67.353  87.109  32.055  1.00 34.90           C  
ATOM   2191  C   GLN A 327      68.339  86.588  31.030  1.00 35.93           C  
ATOM   2192  O   GLN A 327      68.467  87.131  29.926  1.00 37.43           O  
ATOM   2193  CB  GLN A 327      68.114  87.663  33.226  1.00 33.98           C  
ATOM   2194  CG  GLN A 327      69.030  88.742  32.782  1.00 36.81           C  
ATOM   2195  CD  GLN A 327      70.016  89.242  33.817  1.00 41.35           C  
ATOM   2196  OE1 GLN A 327      69.642  89.663  34.930  1.00 46.12           O  
ATOM   2197  NE2 GLN A 327      71.302  89.252  33.434  1.00 44.31           N  
ATOM   2198  N   LEU A 328      69.047  85.528  31.416  1.00 36.32           N  
ATOM   2199  CA  LEU A 328      70.079  84.887  30.569  1.00 35.42           C  
ATOM   2200  C   LEU A 328      69.586  84.688  29.140  1.00 35.03           C  
ATOM   2201  O   LEU A 328      70.014  85.409  28.232  1.00 34.82           O  
ATOM   2202  CB  LEU A 328      70.451  83.522  31.169  1.00 35.33           C  
ATOM   2203  CG  LEU A 328      71.592  82.734  30.508  1.00 34.59           C  
ATOM   2204  CD1 LEU A 328      72.952  83.530  30.550  1.00 35.19           C  
ATOM   2205  CD2 LEU A 328      71.737  81.383  31.155  1.00 28.73           C  
ATOM   2206  N   VAL A 329      68.664  83.736  28.963  1.00 33.09           N  
ATOM   2207  CA  VAL A 329      67.990  83.564  27.649  1.00 33.64           C  
ATOM   2208  C   VAL A 329      67.629  84.837  26.903  1.00 33.65           C  
ATOM   2209  O   VAL A 329      67.911  84.938  25.708  1.00 32.57           O  
ATOM   2210  CB  VAL A 329      66.772  82.589  27.696  1.00 33.64           C  
ATOM   2211  CG1 VAL A 329      66.131  82.401  26.342  1.00 30.13           C  
ATOM   2212  CG2 VAL A 329      67.287  81.229  28.179  1.00 34.15           C  
ATOM   2213  N   TRP A 330      67.048  85.804  27.607  1.00 34.50           N  
ATOM   2214  CA  TRP A 330      66.701  87.068  26.989  1.00 35.58           C  
ATOM   2215  C   TRP A 330      67.918  87.750  26.393  1.00 37.39           C  
ATOM   2216  O   TRP A 330      67.791  88.424  25.345  1.00 38.97           O  
ATOM   2217  CB  TRP A 330      66.088  88.026  27.970  1.00 34.03           C  
ATOM   2218  CG  TRP A 330      65.687  89.364  27.347  1.00 33.41           C  
ATOM   2219  CD1 TRP A 330      64.467  89.693  26.755  1.00 33.86           C  
ATOM   2220  CD2 TRP A 330      66.482  90.525  27.290  1.00 26.84           C  
ATOM   2221  NE1 TRP A 330      64.505  90.995  26.332  1.00 31.70           N  
ATOM   2222  CE2 TRP A 330      65.742  91.516  26.659  1.00 29.02           C  
ATOM   2223  CE3 TRP A 330      67.776  90.799  27.660  1.00 28.95           C  
ATOM   2224  CZ2 TRP A 330      66.267  92.793  26.411  1.00 31.70           C  
ATOM   2225  CZ3 TRP A 330      68.291  92.035  27.447  1.00 29.56           C  
ATOM   2226  CH2 TRP A 330      67.537  93.035  26.818  1.00 30.77           C  
ATOM   2227  N   MET A 331      69.077  87.607  27.033  1.00 38.00           N  
ATOM   2228  CA  MET A 331      70.255  88.337  26.554  1.00 40.31           C  
ATOM   2229  C   MET A 331      70.846  87.610  25.379  1.00 38.97           C  
ATOM   2230  O   MET A 331      71.469  88.263  24.498  1.00 40.66           O  
ATOM   2231  CB  MET A 331      71.338  88.458  27.619  1.00 41.75           C  
ATOM   2232  CG  MET A 331      70.845  89.090  28.938  1.00 43.00           C  
ATOM   2233  SD  MET A 331      72.107  88.977  30.237  1.00 47.19           S  
ATOM   2234  CE  MET A 331      73.132  90.430  29.897  1.00 42.34           C  
ATOM   2235  N   ALA A 332      70.639  86.283  25.337  1.00 35.77           N  
ATOM   2236  CA  ALA A 332      71.034  85.502  24.173  1.00 34.25           C  
ATOM   2237  C   ALA A 332      70.092  85.723  23.004  1.00 34.68           C  
ATOM   2238  O   ALA A 332      70.479  85.562  21.817  1.00 36.92           O  
ATOM   2239  CB  ALA A 332      71.133  84.036  24.511  1.00 32.23           C  
ATOM   2240  N   CYS A 333      68.857  86.100  23.269  1.00 33.45           N  
ATOM   2241  CA  CYS A 333      67.995  86.373  22.135  1.00 34.99           C  
ATOM   2242  C   CYS A 333      68.323  87.651  21.341  1.00 34.43           C  
ATOM   2243  O   CYS A 333      67.883  87.838  20.189  1.00 34.56           O  
ATOM   2244  CB  CYS A 333      66.544  86.360  22.599  1.00 34.99           C  
ATOM   2245  SG  CYS A 333      66.027  84.817  23.283  1.00 38.82           S  
ATOM   2246  N   HIS A 334      69.100  88.525  21.953  1.00 32.98           N  
ATOM   2247  CA  HIS A 334      69.517  89.683  21.206  1.00 35.32           C  
ATOM   2248  C   HIS A 334      71.050  89.994  21.133  1.00 35.18           C  
ATOM   2249  O   HIS A 334      71.447  91.010  20.616  1.00 33.49           O  
ATOM   2250  CB  HIS A 334      68.654  90.858  21.662  1.00 35.82           C  
ATOM   2251  CG  HIS A 334      67.218  90.489  21.948  1.00 37.10           C  
ATOM   2252  ND1 HIS A 334      66.689  90.439  23.222  1.00 38.87           N  
ATOM   2253  CD2 HIS A 334      66.184  90.175  21.117  1.00 39.00           C  
ATOM   2254  CE1 HIS A 334      65.391  90.156  23.162  1.00 38.93           C  
ATOM   2255  NE2 HIS A 334      65.058  89.974  21.900  1.00 37.19           N  
ATOM   2256  N   SER A 335      71.910  89.102  21.614  1.00 37.14           N  
ATOM   2257  CA  SER A 335      73.353  89.385  21.531  1.00 41.44           C  
ATOM   2258  C   SER A 335      73.609  90.638  22.420  1.00 43.15           C  
ATOM   2259  O   SER A 335      74.189  91.661  21.975  1.00 41.46           O  
ATOM   2260  CB  SER A 335      73.815  89.651  20.067  1.00 41.19           C  
ATOM   2261  OG  SER A 335      73.335  88.692  19.107  1.00 43.87           O  
ATOM   2262  N   ALA A 336      73.078  90.575  23.652  1.00 43.93           N  
ATOM   2263  CA  ALA A 336      73.199  91.680  24.591  1.00 42.77           C  
ATOM   2264  C   ALA A 336      74.101  91.206  25.688  1.00 43.07           C  
ATOM   2265  O   ALA A 336      73.882  91.541  26.834  1.00 45.38           O  
ATOM   2266  CB  ALA A 336      71.849  92.089  25.139  1.00 40.84           C  
ATOM   2267  N   ALA A 337      75.095  90.369  25.365  1.00 43.55           N  
ATOM   2268  CA  ALA A 337      75.973  89.844  26.441  1.00 44.33           C  
ATOM   2269  C   ALA A 337      77.077  90.795  26.701  1.00 45.42           C  
ATOM   2270  O   ALA A 337      77.809  90.568  27.647  1.00 49.40           O  
ATOM   2271  CB  ALA A 337      76.566  88.394  26.181  1.00 41.81           C  
ATOM   2272  N   PHE A 338      77.231  91.842  25.896  1.00 45.21           N  
ATOM   2273  CA  PHE A 338      78.342  92.744  26.099  1.00 45.65           C  
ATOM   2274  C   PHE A 338      77.752  94.106  25.974  1.00 47.95           C  
ATOM   2275  O   PHE A 338      78.457  95.070  25.665  1.00 51.40           O  
ATOM   2276  CB  PHE A 338      79.433  92.515  25.056  1.00 43.05           C  
ATOM   2277  CG  PHE A 338      79.985  91.119  25.074  1.00 42.08           C  
ATOM   2278  CD1 PHE A 338      79.921  90.308  23.963  1.00 40.26           C  
ATOM   2279  CD2 PHE A 338      80.555  90.579  26.242  1.00 41.81           C  
ATOM   2280  CE1 PHE A 338      80.431  88.958  24.002  1.00 42.17           C  
ATOM   2281  CE2 PHE A 338      81.058  89.229  26.280  1.00 42.65           C  
ATOM   2282  CZ  PHE A 338      81.002  88.416  25.148  1.00 39.45           C  
ATOM   2283  N   GLU A 339      76.441  94.214  26.188  1.00 48.00           N  
ATOM   2284  CA  GLU A 339      75.814  95.510  26.048  1.00 49.21           C  
ATOM   2285  C   GLU A 339      75.930  96.229  27.402  1.00 51.80           C  
ATOM   2286  O   GLU A 339      76.308  95.594  28.410  1.00 53.56           O  
ATOM   2287  CB  GLU A 339      74.392  95.299  25.649  1.00 49.34           C  
ATOM   2288  CG  GLU A 339      74.003  96.043  24.445  1.00 50.94           C  
ATOM   2289  CD  GLU A 339      73.704  97.477  24.758  1.00 61.06           C  
ATOM   2290  OE1 GLU A 339      74.573  98.097  25.440  1.00 64.81           O  
ATOM   2291  OE2 GLU A 339      72.618  97.997  24.370  1.00 65.13           O  
ATOM   2292  N   ASP A 340      75.685  97.539  27.436  1.00 52.06           N  
ATOM   2293  CA  ASP A 340      75.743  98.265  28.683  1.00 53.54           C  
ATOM   2294  C   ASP A 340      74.535  97.862  29.537  1.00 53.93           C  
ATOM   2295  O   ASP A 340      73.393  98.173  29.134  1.00 54.55           O  
ATOM   2296  CB  ASP A 340      75.653  99.763  28.429  1.00 55.63           C  
ATOM   2297  CG  ASP A 340      75.741 100.601  29.748  1.00 62.60           C  
ATOM   2298  OD1 ASP A 340      75.197 100.199  30.819  1.00 62.08           O  
ATOM   2299  OD2 ASP A 340      76.355 101.700  29.726  1.00 70.84           O  
ATOM   2300  N   LEU A 341      74.756  97.238  30.716  1.00 52.71           N  
ATOM   2301  CA  LEU A 341      73.666  96.703  31.523  1.00 51.56           C  
ATOM   2302  C   LEU A 341      72.580  97.747  31.674  1.00 53.19           C  
ATOM   2303  O   LEU A 341      71.373  97.412  31.680  1.00 52.51           O  
ATOM   2304  CB  LEU A 341      74.133  96.247  32.875  1.00 50.83           C  
ATOM   2305  CG  LEU A 341      74.980  94.994  32.923  1.00 49.53           C  
ATOM   2306  CD1 LEU A 341      75.499  94.758  34.320  1.00 52.12           C  
ATOM   2307  CD2 LEU A 341      74.149  93.858  32.535  1.00 48.44           C  
ATOM   2308  N   ARG A 342      73.001  99.012  31.775  1.00 54.39           N  
ATOM   2309  CA  ARG A 342      72.054 100.120  31.962  1.00 55.72           C  
ATOM   2310  C   ARG A 342      71.000 100.124  30.908  1.00 54.55           C  
ATOM   2311  O   ARG A 342      69.828 100.225  31.211  1.00 54.16           O  
ATOM   2312  CB  ARG A 342      72.742 101.485  31.892  1.00 57.07           C  
ATOM   2313  CG  ARG A 342      73.713 101.760  32.988  1.00 61.32           C  
ATOM   2314  CD  ARG A 342      74.125 103.230  32.958  1.00 67.64           C  
ATOM   2315  NE  ARG A 342      74.975 103.504  31.802  1.00 70.68           N  
ATOM   2316  CZ  ARG A 342      75.325 104.719  31.441  1.00 71.21           C  
ATOM   2317  NH1 ARG A 342      74.893 105.740  32.168  1.00 71.68           N  
ATOM   2318  NH2 ARG A 342      76.088 104.905  30.382  1.00 69.75           N  
ATOM   2319  N   VAL A 343      71.447 100.084  29.654  1.00 54.47           N  
ATOM   2320  CA  VAL A 343      70.536 100.105  28.519  1.00 53.69           C  
ATOM   2321  C   VAL A 343      69.733  98.801  28.409  1.00 52.53           C  
ATOM   2322  O   VAL A 343      68.522  98.862  28.195  1.00 51.52           O  
ATOM   2323  CB  VAL A 343      71.274 100.335  27.213  1.00 53.38           C  
ATOM   2324  CG1 VAL A 343      72.224  99.220  26.945  1.00 53.69           C  
ATOM   2325  CG2 VAL A 343      70.280 100.370  26.115  1.00 54.35           C  
ATOM   2326  N   SER A 344      70.414  97.645  28.543  1.00 50.81           N  
ATOM   2327  CA  SER A 344      69.742  96.360  28.554  1.00 48.76           C  
ATOM   2328  C   SER A 344      68.578  96.381  29.525  1.00 49.36           C  
ATOM   2329  O   SER A 344      67.498  95.961  29.155  1.00 50.19           O  
ATOM   2330  CB  SER A 344      70.683  95.218  28.892  1.00 48.31           C  
ATOM   2331  OG  SER A 344      71.813  95.150  28.061  1.00 46.04           O  
ATOM   2332  N   SER A 345      68.771  96.880  30.742  1.00 48.54           N  
ATOM   2333  CA  SER A 345      67.687  96.920  31.716  1.00 49.26           C  
ATOM   2334  C   SER A 345      66.626  97.915  31.324  1.00 49.24           C  
ATOM   2335  O   SER A 345      65.442  97.808  31.716  1.00 49.88           O  
ATOM   2336  CB  SER A 345      68.206  97.335  33.084  1.00 49.97           C  
ATOM   2337  OG  SER A 345      69.326  96.538  33.497  1.00 59.29           O  
ATOM   2338  N   PHE A 346      67.048  98.928  30.576  1.00 49.04           N  
ATOM   2339  CA  PHE A 346      66.162 100.010  30.272  1.00 48.53           C  
ATOM   2340  C   PHE A 346      65.143  99.447  29.321  1.00 48.12           C  
ATOM   2341  O   PHE A 346      63.947  99.544  29.548  1.00 50.08           O  
ATOM   2342  CB  PHE A 346      66.910 101.173  29.627  1.00 48.67           C  
ATOM   2343  CG  PHE A 346      65.990 102.292  29.167  1.00 49.41           C  
ATOM   2344  CD1 PHE A 346      65.285 103.051  30.071  1.00 50.35           C  
ATOM   2345  CD2 PHE A 346      65.783 102.547  27.806  1.00 51.11           C  
ATOM   2346  CE1 PHE A 346      64.408 104.099  29.632  1.00 53.25           C  
ATOM   2347  CE2 PHE A 346      64.886 103.579  27.354  1.00 52.10           C  
ATOM   2348  CZ  PHE A 346      64.211 104.355  28.281  1.00 51.15           C  
ATOM   2349  N   ILE A 347      65.634  98.821  28.265  1.00 46.97           N  
ATOM   2350  CA  ILE A 347      64.810  98.251  27.225  1.00 46.24           C  
ATOM   2351  C   ILE A 347      64.050  96.996  27.735  1.00 48.06           C  
ATOM   2352  O   ILE A 347      62.837  96.759  27.400  1.00 47.93           O  
ATOM   2353  CB  ILE A 347      65.711  97.846  26.048  1.00 44.91           C  
ATOM   2354  CG1 ILE A 347      66.460  99.064  25.515  1.00 38.80           C  
ATOM   2355  CG2 ILE A 347      64.877  97.215  25.000  1.00 46.27           C  
ATOM   2356  CD1 ILE A 347      67.408  98.835  24.431  1.00 31.22           C  
ATOM   2357  N   ARG A 348      64.772  96.206  28.540  1.00 47.37           N  
ATOM   2358  CA  ARG A 348      64.239  95.002  29.123  1.00 46.51           C  
ATOM   2359  C   ARG A 348      62.984  95.277  29.900  1.00 45.80           C  
ATOM   2360  O   ARG A 348      61.987  94.560  29.759  1.00 46.74           O  
ATOM   2361  CB  ARG A 348      65.252  94.396  30.042  1.00 45.66           C  
ATOM   2362  CG  ARG A 348      65.146  92.899  30.166  1.00 51.63           C  
ATOM   2363  CD  ARG A 348      64.067  92.483  31.144  1.00 60.61           C  
ATOM   2364  NE  ARG A 348      63.943  91.019  31.271  1.00 65.35           N  
ATOM   2365  CZ  ARG A 348      64.598  90.268  32.171  1.00 66.86           C  
ATOM   2366  NH1 ARG A 348      65.470  90.814  33.045  1.00 60.80           N  
ATOM   2367  NH2 ARG A 348      64.368  88.952  32.176  1.00 68.84           N  
ATOM   2368  N   GLY A 349      63.015  96.320  30.714  1.00 43.81           N  
ATOM   2369  CA  GLY A 349      61.831  96.613  31.471  1.00 43.26           C  
ATOM   2370  C   GLY A 349      62.039  96.352  32.933  1.00 42.28           C  
ATOM   2371  O   GLY A 349      61.302  96.879  33.756  1.00 41.61           O  
ATOM   2372  N   THR A 350      63.067  95.542  33.228  1.00 41.89           N  
ATOM   2373  CA  THR A 350      63.422  95.113  34.586  1.00 41.02           C  
ATOM   2374  C   THR A 350      64.925  94.976  34.799  1.00 41.33           C  
ATOM   2375  O   THR A 350      65.700  94.951  33.868  1.00 40.76           O  
ATOM   2376  CB  THR A 350      62.757  93.799  34.956  1.00 39.98           C  
ATOM   2377  OG1 THR A 350      63.028  92.847  33.950  1.00 36.84           O  
ATOM   2378  CG2 THR A 350      61.322  93.992  35.020  1.00 41.36           C  
ATOM   2379  N   LYS A 351      65.338  94.901  36.048  1.00 42.20           N  
ATOM   2380  CA  LYS A 351      66.778  94.729  36.285  1.00 45.49           C  
ATOM   2381  C   LYS A 351      67.487  93.666  35.422  1.00 42.49           C  
ATOM   2382  O   LYS A 351      67.014  92.580  35.248  1.00 41.40           O  
ATOM   2383  CB  LYS A 351      67.094  94.506  37.799  1.00 46.68           C  
ATOM   2384  CG  LYS A 351      66.283  95.449  38.756  1.00 52.69           C  
ATOM   2385  CD  LYS A 351      66.685  95.200  40.216  1.00 53.12           C  
ATOM   2386  CE  LYS A 351      65.823  96.078  41.173  1.00 58.57           C  
ATOM   2387  NZ  LYS A 351      66.184  95.664  42.605  1.00 62.50           N  
ATOM   2388  N   VAL A 352      68.623  94.049  34.871  1.00 41.82           N  
ATOM   2389  CA  VAL A 352      69.442  93.140  34.131  1.00 40.58           C  
ATOM   2390  C   VAL A 352      70.704  92.961  34.950  1.00 41.44           C  
ATOM   2391  O   VAL A 352      71.705  93.730  34.844  1.00 41.53           O  
ATOM   2392  CB  VAL A 352      69.741  93.614  32.663  1.00 40.10           C  
ATOM   2393  CG1 VAL A 352      70.662  92.559  32.017  1.00 38.66           C  
ATOM   2394  CG2 VAL A 352      68.438  93.605  31.858  1.00 33.24           C  
ATOM   2395  N   VAL A 353      70.633  91.965  35.805  1.00 40.68           N  
ATOM   2396  CA  VAL A 353      71.707  91.761  36.748  1.00 42.70           C  
ATOM   2397  C   VAL A 353      72.977  91.210  36.099  1.00 42.79           C  
ATOM   2398  O   VAL A 353      72.897  90.380  35.237  1.00 42.64           O  
ATOM   2399  CB  VAL A 353      71.228  90.791  37.870  1.00 43.15           C  
ATOM   2400  CG1 VAL A 353      72.403  90.260  38.732  1.00 44.63           C  
ATOM   2401  CG2 VAL A 353      70.182  91.493  38.737  1.00 42.68           C  
ATOM   2402  N   PRO A 354      74.164  91.624  36.577  1.00 43.61           N  
ATOM   2403  CA  PRO A 354      75.487  91.179  36.114  1.00 43.21           C  
ATOM   2404  C   PRO A 354      75.693  89.705  36.249  1.00 43.81           C  
ATOM   2405  O   PRO A 354      75.000  89.063  37.022  1.00 42.32           O  
ATOM   2406  CB  PRO A 354      76.462  91.936  37.011  1.00 42.74           C  
ATOM   2407  CG  PRO A 354      75.650  92.273  38.208  1.00 42.55           C  
ATOM   2408  CD  PRO A 354      74.303  92.616  37.663  1.00 43.68           C  
ATOM   2409  N   ARG A 355      76.676  89.188  35.504  1.00 45.95           N  
ATOM   2410  CA  ARG A 355      76.895  87.755  35.407  1.00 47.38           C  
ATOM   2411  C   ARG A 355      77.201  87.191  36.764  1.00 47.99           C  
ATOM   2412  O   ARG A 355      76.614  86.219  37.161  1.00 47.66           O  
ATOM   2413  CB  ARG A 355      78.030  87.425  34.442  1.00 47.71           C  
ATOM   2414  CG  ARG A 355      78.289  85.927  34.310  1.00 49.27           C  
ATOM   2415  CD  ARG A 355      77.217  85.322  33.519  1.00 55.94           C  
ATOM   2416  NE  ARG A 355      77.295  83.871  33.396  1.00 62.39           N  
ATOM   2417  CZ  ARG A 355      76.969  83.025  34.374  1.00 64.84           C  
ATOM   2418  NH1 ARG A 355      76.598  83.500  35.570  1.00 61.24           N  
ATOM   2419  NH2 ARG A 355      77.022  81.707  34.153  1.00 62.77           N  
ATOM   2420  N   GLY A 356      78.139  87.797  37.482  1.00 50.68           N  
ATOM   2421  CA  GLY A 356      78.484  87.260  38.807  1.00 53.45           C  
ATOM   2422  C   GLY A 356      77.289  87.050  39.737  1.00 54.99           C  
ATOM   2423  O   GLY A 356      77.159  86.013  40.379  1.00 54.93           O  
ATOM   2424  N   LYS A 357      76.417  88.047  39.808  1.00 56.13           N  
ATOM   2425  CA  LYS A 357      75.277  88.002  40.673  1.00 56.69           C  
ATOM   2426  C   LYS A 357      74.176  87.176  40.101  1.00 57.27           C  
ATOM   2427  O   LYS A 357      73.144  87.024  40.742  1.00 57.89           O  
ATOM   2428  CB  LYS A 357      74.764  89.409  40.930  1.00 57.49           C  
ATOM   2429  CG  LYS A 357      75.774  90.259  41.727  1.00 60.30           C  
ATOM   2430  CD  LYS A 357      75.804  89.837  43.183  1.00 65.05           C  
ATOM   2431  CE  LYS A 357      76.583  90.831  43.954  1.00 69.85           C  
ATOM   2432  NZ  LYS A 357      78.059  90.659  43.737  1.00 73.36           N  
ATOM   2433  N   LEU A 358      74.408  86.592  38.930  1.00 58.00           N  
ATOM   2434  CA  LEU A 358      73.414  85.762  38.307  1.00 59.03           C  
ATOM   2435  C   LEU A 358      73.401  84.372  38.841  1.00 61.21           C  
ATOM   2436  O   LEU A 358      74.414  83.683  38.850  1.00 61.21           O  
ATOM   2437  CB  LEU A 358      73.649  85.698  36.829  1.00 57.84           C  
ATOM   2438  CG  LEU A 358      72.405  85.702  35.949  1.00 58.11           C  
ATOM   2439  CD1 LEU A 358      71.456  86.925  36.223  1.00 52.77           C  
ATOM   2440  CD2 LEU A 358      73.007  85.813  34.593  1.00 60.86           C  
ATOM   2441  N   SER A 359      72.221  83.938  39.248  1.00 65.30           N  
ATOM   2442  CA  SER A 359      72.040  82.589  39.762  1.00 69.90           C  
ATOM   2443  C   SER A 359      71.731  81.502  38.740  1.00 72.24           C  
ATOM   2444  O   SER A 359      70.572  81.072  38.605  1.00 74.16           O  
ATOM   2445  CB  SER A 359      70.920  82.607  40.768  1.00 69.43           C  
ATOM   2446  OG  SER A 359      71.354  83.381  41.846  1.00 73.93           O  
ATOM   2447  N   THR A 360      72.764  81.006  38.071  1.00 74.03           N  
ATOM   2448  CA  THR A 360      72.576  79.926  37.116  1.00 76.25           C  
ATOM   2449  C   THR A 360      73.935  79.563  36.506  1.00 78.65           C  
ATOM   2450  O   THR A 360      74.905  80.398  36.463  1.00 79.38           O  
ATOM   2451  CB  THR A 360      71.516  80.305  36.017  1.00 76.34           C  
ATOM   2452  OG1 THR A 360      71.497  79.315  34.967  1.00 76.56           O  
ATOM   2453  CG2 THR A 360      71.818  81.712  35.442  1.00 77.39           C  
ATOM   2454  N   ARG A 361      74.014  78.300  36.065  1.00 80.15           N  
ATOM   2455  CA  ARG A 361      75.288  77.735  35.652  1.00 81.34           C  
ATOM   2456  C   ARG A 361      75.210  77.465  34.150  1.00 80.40           C  
ATOM   2457  O   ARG A 361      76.245  77.302  33.469  1.00 82.01           O  
ATOM   2458  CB  ARG A 361      75.579  76.411  36.408  1.00 81.94           C  
ATOM   2459  CG  ARG A 361      75.648  76.457  37.942  1.00 85.30           C  
ATOM   2460  CD  ARG A 361      76.362  75.209  38.434  1.00 89.84           C  
ATOM   2461  NE  ARG A 361      76.016  74.840  39.806  1.00 94.78           N  
ATOM   2462  CZ  ARG A 361      76.749  74.035  40.578  1.00 97.06           C  
ATOM   2463  NH1 ARG A 361      77.896  73.513  40.143  1.00 96.94           N  
ATOM   2464  NH2 ARG A 361      76.334  73.758  41.808  1.00 99.32           N  
ATOM   2465  N   GLY A 362      73.992  77.392  33.626  1.00 77.48           N  
ATOM   2466  CA  GLY A 362      73.887  77.090  32.236  1.00 74.82           C  
ATOM   2467  C   GLY A 362      72.558  76.478  31.975  1.00 73.39           C  
ATOM   2468  O   GLY A 362      71.992  75.822  32.839  1.00 73.56           O  
ATOM   2469  N   VAL A 363      72.074  76.693  30.766  1.00 71.79           N  
ATOM   2470  CA  VAL A 363      70.730  76.320  30.438  1.00 70.60           C  
ATOM   2471  C   VAL A 363      70.603  74.829  30.140  1.00 70.43           C  
ATOM   2472  O   VAL A 363      69.552  74.228  30.412  1.00 68.64           O  
ATOM   2473  CB  VAL A 363      70.281  77.099  29.232  1.00 70.35           C  
ATOM   2474  CG1 VAL A 363      68.928  76.619  28.806  1.00 69.88           C  
ATOM   2475  CG2 VAL A 363      70.257  78.539  29.570  1.00 67.71           C  
ATOM   2476  N   GLN A 364      71.669  74.254  29.565  1.00 70.85           N  
ATOM   2477  CA  GLN A 364      71.685  72.826  29.242  1.00 71.12           C  
ATOM   2478  C   GLN A 364      71.958  72.061  30.496  1.00 70.39           C  
ATOM   2479  O   GLN A 364      72.657  72.519  31.390  1.00 69.83           O  
ATOM   2480  CB  GLN A 364      72.757  72.466  28.225  1.00 71.55           C  
ATOM   2481  CG  GLN A 364      72.707  73.257  26.924  1.00 73.01           C  
ATOM   2482  CD  GLN A 364      73.549  72.590  25.812  1.00 75.23           C  
ATOM   2483  OE1 GLN A 364      73.703  71.361  25.765  1.00 79.74           O  
ATOM   2484  NE2 GLN A 364      74.072  73.404  24.894  1.00 78.43           N  
ATOM   2485  N   ILE A 365      71.374  70.889  30.552  1.00 70.06           N  
ATOM   2486  CA  ILE A 365      71.504  70.053  31.712  1.00 69.89           C  
ATOM   2487  C   ILE A 365      72.570  68.988  31.436  1.00 71.34           C  
ATOM   2488  O   ILE A 365      72.516  68.266  30.437  1.00 71.29           O  
ATOM   2489  CB  ILE A 365      70.160  69.403  32.081  1.00 68.35           C  
ATOM   2490  CG1 ILE A 365      69.198  70.445  32.632  1.00 65.83           C  
ATOM   2491  CG2 ILE A 365      70.364  68.322  33.101  1.00 67.13           C  
ATOM   2492  CD1 ILE A 365      68.548  71.253  31.599  1.00 66.42           C  
ATOM   2493  N   ALA A 366      73.541  68.902  32.337  1.00 72.70           N  
ATOM   2494  CA  ALA A 366      74.620  67.951  32.196  1.00 73.66           C  
ATOM   2495  C   ALA A 366      74.199  66.559  32.641  1.00 74.27           C  
ATOM   2496  O   ALA A 366      73.322  66.425  33.501  1.00 73.51           O  
ATOM   2497  CB  ALA A 366      75.818  68.434  32.977  1.00 74.45           C  
ATOM   2498  N   SER A 367      74.846  65.540  32.053  1.00 75.50           N  
ATOM   2499  CA  SER A 367      74.605  64.094  32.373  1.00 76.22           C  
ATOM   2500  C   SER A 367      74.845  63.745  33.854  1.00 76.96           C  
ATOM   2501  O   SER A 367      74.393  62.720  34.368  1.00 76.43           O  
ATOM   2502  CB  SER A 367      75.461  63.175  31.492  1.00 75.84           C  
ATOM   2503  OG  SER A 367      76.815  63.603  31.531  1.00 75.83           O  
ATOM   2504  N   ASN A 368      75.558  64.638  34.524  1.00 77.43           N  
ATOM   2505  CA  ASN A 368      75.942  64.471  35.879  1.00 77.18           C  
ATOM   2506  C   ASN A 368      74.735  64.576  36.774  1.00 77.33           C  
ATOM   2507  O   ASN A 368      74.579  63.774  37.704  1.00 78.22           O  
ATOM   2508  CB  ASN A 368      76.940  65.567  36.182  1.00 77.58           C  
ATOM   2509  CG  ASN A 368      78.217  65.444  35.317  1.00 81.63           C  
ATOM   2510  OD1 ASN A 368      79.174  66.219  35.483  1.00 84.95           O  
ATOM   2511  ND2 ASN A 368      78.240  64.450  34.401  1.00 84.54           N  
ATOM   2512  N   GLU A 369      73.857  65.532  36.468  1.00 76.40           N  
ATOM   2513  CA  GLU A 369      72.808  65.928  37.391  1.00 75.34           C  
ATOM   2514  C   GLU A 369      71.753  64.906  37.454  1.00 73.81           C  
ATOM   2515  O   GLU A 369      71.794  63.986  36.685  1.00 74.46           O  
ATOM   2516  CB  GLU A 369      72.204  67.230  36.941  1.00 76.88           C  
ATOM   2517  CG  GLU A 369      73.235  68.357  36.808  1.00 80.13           C  
ATOM   2518  CD  GLU A 369      72.590  69.699  36.508  1.00 82.48           C  
ATOM   2519  OE1 GLU A 369      71.568  70.045  37.189  1.00 85.66           O  
ATOM   2520  OE2 GLU A 369      73.135  70.383  35.596  1.00 81.71           O  
ATOM   2521  N   ASN A 370      70.804  65.044  38.361  1.00 73.05           N  
ATOM   2522  CA  ASN A 370      69.762  64.046  38.425  1.00 74.16           C  
ATOM   2523  C   ASN A 370      68.473  64.723  38.203  1.00 74.32           C  
ATOM   2524  O   ASN A 370      68.375  65.907  38.395  1.00 74.48           O  
ATOM   2525  CB  ASN A 370      69.732  63.322  39.786  1.00 75.75           C  
ATOM   2526  CG  ASN A 370      69.396  64.241  40.954  1.00 77.20           C  
ATOM   2527  OD1 ASN A 370      70.178  65.150  41.281  1.00 79.86           O  
ATOM   2528  ND2 ASN A 370      68.250  63.995  41.602  1.00 74.61           N  
ATOM   2529  N   MET A 371      67.466  63.967  37.832  1.00 75.73           N  
ATOM   2530  CA  MET A 371      66.157  64.535  37.580  1.00 77.90           C  
ATOM   2531  C   MET A 371      65.255  64.647  38.809  1.00 80.01           C  
ATOM   2532  O   MET A 371      64.207  65.339  38.760  1.00 80.70           O  
ATOM   2533  CB  MET A 371      65.417  63.701  36.525  1.00 77.49           C  
ATOM   2534  CG  MET A 371      65.915  63.858  35.084  1.00 76.02           C  
ATOM   2535  SD  MET A 371      66.260  65.528  34.472  1.00 70.19           S  
ATOM   2536  CE  MET A 371      67.938  65.796  35.013  1.00 59.31           C  
ATOM   2537  N   GLU A 372      65.606  63.924  39.875  1.00 81.55           N  
ATOM   2538  CA  GLU A 372      64.709  63.839  41.001  1.00 83.23           C  
ATOM   2539  C   GLU A 372      64.547  65.260  41.482  1.00 82.73           C  
ATOM   2540  O   GLU A 372      63.425  65.731  41.637  1.00 82.95           O  
ATOM   2541  CB  GLU A 372      65.303  62.941  42.087  1.00 84.97           C  
ATOM   2542  CG  GLU A 372      64.692  63.107  43.527  1.00 92.76           C  
ATOM   2543  CD  GLU A 372      63.172  62.802  43.577  1.00101.98           C  
ATOM   2544  OE1 GLU A 372      62.772  61.680  43.143  1.00104.95           O  
ATOM   2545  OE2 GLU A 372      62.381  63.676  44.043  1.00104.59           O  
ATOM   2546  N   THR A 373      65.672  65.953  41.663  1.00 82.15           N  
ATOM   2547  CA  THR A 373      65.651  67.296  42.207  1.00 82.24           C  
ATOM   2548  C   THR A 373      65.659  68.309  41.092  1.00 81.93           C  
ATOM   2549  O   THR A 373      66.495  69.222  41.084  1.00 83.72           O  
ATOM   2550  CB  THR A 373      66.917  67.593  43.055  1.00 83.15           C  
ATOM   2551  OG1 THR A 373      68.093  67.176  42.354  1.00 84.21           O  
ATOM   2552  CG2 THR A 373      66.851  66.916  44.407  1.00 83.89           C  
ATOM   2553  N   MET A 374      64.749  68.164  40.144  1.00 79.92           N  
ATOM   2554  CA  MET A 374      64.746  69.048  38.988  1.00 77.55           C  
ATOM   2555  C   MET A 374      63.315  69.484  38.700  1.00 77.55           C  
ATOM   2556  O   MET A 374      62.395  68.689  38.786  1.00 78.17           O  
ATOM   2557  CB  MET A 374      65.327  68.342  37.762  1.00 75.61           C  
ATOM   2558  CG  MET A 374      65.378  69.199  36.537  1.00 71.51           C  
ATOM   2559  SD  MET A 374      66.679  70.414  36.723  1.00 72.17           S  
ATOM   2560  CE  MET A 374      68.067  69.688  35.870  1.00 65.93           C  
ATOM   2561  N   GLU A 375      63.127  70.755  38.368  1.00 76.58           N  
ATOM   2562  CA  GLU A 375      61.810  71.271  38.038  1.00 74.51           C  
ATOM   2563  C   GLU A 375      61.977  72.316  36.933  1.00 71.23           C  
ATOM   2564  O   GLU A 375      63.094  72.534  36.461  1.00 70.64           O  
ATOM   2565  CB  GLU A 375      61.102  71.799  39.310  1.00 75.72           C  
ATOM   2566  CG  GLU A 375      61.840  72.894  40.080  1.00 79.40           C  
ATOM   2567  CD  GLU A 375      63.086  72.393  40.782  1.00 87.12           C  
ATOM   2568  OE1 GLU A 375      64.038  71.931  40.119  1.00 90.06           O  
ATOM   2569  OE2 GLU A 375      63.137  72.480  42.019  1.00 92.48           O  
ATOM   2570  N   SER A 376      60.878  72.934  36.502  1.00 67.00           N  
ATOM   2571  CA  SER A 376      60.931  73.774  35.311  1.00 64.27           C  
ATOM   2572  C   SER A 376      60.107  75.040  35.462  1.00 61.47           C  
ATOM   2573  O   SER A 376      59.037  74.981  36.012  1.00 62.09           O  
ATOM   2574  CB  SER A 376      60.412  72.986  34.116  1.00 64.10           C  
ATOM   2575  OG  SER A 376      59.126  72.489  34.408  1.00 66.07           O  
ATOM   2576  N   SER A 377      60.590  76.172  34.956  1.00 57.66           N  
ATOM   2577  CA  SER A 377      59.853  77.411  35.034  1.00 53.13           C  
ATOM   2578  C   SER A 377      59.551  78.021  33.673  1.00 52.21           C  
ATOM   2579  O   SER A 377      60.092  77.598  32.656  1.00 53.39           O  
ATOM   2580  CB  SER A 377      60.674  78.372  35.808  1.00 51.98           C  
ATOM   2581  OG  SER A 377      61.890  78.511  35.154  1.00 52.93           O  
ATOM   2582  N   THR A 378      58.673  79.013  33.649  1.00 49.94           N  
ATOM   2583  CA  THR A 378      58.275  79.665  32.429  1.00 47.72           C  
ATOM   2584  C   THR A 378      59.136  80.928  32.291  1.00 48.85           C  
ATOM   2585  O   THR A 378      59.188  81.828  33.192  1.00 50.07           O  
ATOM   2586  CB  THR A 378      56.862  80.058  32.554  1.00 46.68           C  
ATOM   2587  OG1 THR A 378      56.114  78.899  32.922  1.00 52.94           O  
ATOM   2588  CG2 THR A 378      56.348  80.569  31.278  1.00 44.81           C  
ATOM   2589  N   LEU A 379      59.837  80.994  31.154  1.00 47.31           N  
ATOM   2590  CA  LEU A 379      60.845  82.001  30.917  1.00 42.96           C  
ATOM   2591  C   LEU A 379      60.184  83.316  30.596  1.00 42.66           C  
ATOM   2592  O   LEU A 379      59.285  83.360  29.760  1.00 43.08           O  
ATOM   2593  CB  LEU A 379      61.650  81.524  29.743  1.00 41.69           C  
ATOM   2594  CG  LEU A 379      62.663  80.405  29.939  1.00 37.66           C  
ATOM   2595  CD1 LEU A 379      63.205  80.042  28.576  1.00 41.04           C  
ATOM   2596  CD2 LEU A 379      63.867  80.806  30.742  1.00 36.13           C  
ATOM   2597  N   GLU A 380      60.615  84.381  31.264  1.00 42.59           N  
ATOM   2598  CA  GLU A 380      60.119  85.730  30.986  1.00 44.36           C  
ATOM   2599  C   GLU A 380      60.964  86.377  29.885  1.00 45.81           C  
ATOM   2600  O   GLU A 380      62.089  86.924  30.147  1.00 46.71           O  
ATOM   2601  CB  GLU A 380      60.188  86.582  32.232  1.00 44.24           C  
ATOM   2602  CG  GLU A 380      60.029  88.058  32.026  1.00 49.18           C  
ATOM   2603  CD  GLU A 380      58.655  88.456  31.537  1.00 56.87           C  
ATOM   2604  OE1 GLU A 380      57.883  87.580  31.081  1.00 60.20           O  
ATOM   2605  OE2 GLU A 380      58.371  89.674  31.593  1.00 61.41           O  
ATOM   2606  N   LEU A 381      60.435  86.369  28.658  1.00 46.27           N  
ATOM   2607  CA  LEU A 381      61.185  86.928  27.503  1.00 47.12           C  
ATOM   2608  C   LEU A 381      60.675  88.241  26.926  1.00 47.91           C  
ATOM   2609  O   LEU A 381      61.339  88.811  26.021  1.00 47.98           O  
ATOM   2610  CB  LEU A 381      61.345  85.904  26.370  1.00 45.60           C  
ATOM   2611  CG  LEU A 381      62.100  84.661  26.820  1.00 43.58           C  
ATOM   2612  CD1 LEU A 381      62.071  83.560  25.742  1.00 46.32           C  
ATOM   2613  CD2 LEU A 381      63.526  85.031  27.156  1.00 43.79           C  
ATOM   2614  N   ARG A 382      59.520  88.688  27.444  1.00 47.35           N  
ATOM   2615  CA  ARG A 382      58.944  89.957  27.055  1.00 46.76           C  
ATOM   2616  C   ARG A 382      59.907  91.100  27.390  1.00 45.85           C  
ATOM   2617  O   ARG A 382      60.726  90.949  28.286  1.00 46.42           O  
ATOM   2618  CB  ARG A 382      57.598  90.101  27.727  1.00 46.21           C  
ATOM   2619  CG  ARG A 382      56.590  89.129  27.164  1.00 49.44           C  
ATOM   2620  CD  ARG A 382      55.285  89.178  27.927  1.00 53.53           C  
ATOM   2621  NE  ARG A 382      55.556  89.153  29.368  1.00 59.89           N  
ATOM   2622  CZ  ARG A 382      54.624  89.213  30.309  1.00 63.22           C  
ATOM   2623  NH1 ARG A 382      53.345  89.290  29.978  1.00 67.80           N  
ATOM   2624  NH2 ARG A 382      54.978  89.183  31.574  1.00 63.31           N  
ATOM   2625  N   SER A 383      59.847  92.199  26.641  1.00 44.70           N  
ATOM   2626  CA  SER A 383      60.656  93.372  26.924  1.00 44.97           C  
ATOM   2627  C   SER A 383      59.788  94.614  26.955  1.00 44.79           C  
ATOM   2628  O   SER A 383      58.649  94.612  26.479  1.00 44.85           O  
ATOM   2629  CB  SER A 383      61.736  93.523  25.847  1.00 46.98           C  
ATOM   2630  OG  SER A 383      61.212  93.176  24.529  1.00 55.13           O  
ATOM   2631  N   ARG A 384      60.324  95.691  27.506  1.00 44.80           N  
ATOM   2632  CA  ARG A 384      59.557  96.923  27.641  1.00 45.50           C  
ATOM   2633  C   ARG A 384      59.482  97.608  26.285  1.00 45.75           C  
ATOM   2634  O   ARG A 384      58.417  97.777  25.718  1.00 46.29           O  
ATOM   2635  CB  ARG A 384      60.260  97.847  28.634  1.00 45.97           C  
ATOM   2636  CG  ARG A 384      59.324  98.679  29.482  1.00 46.96           C  
ATOM   2637  CD  ARG A 384      58.368  99.454  28.614  1.00 52.79           C  
ATOM   2638  NE  ARG A 384      57.483 100.304  29.396  1.00 56.15           N  
ATOM   2639  CZ  ARG A 384      56.596 101.131  28.857  1.00 55.55           C  
ATOM   2640  NH1 ARG A 384      56.475 101.260  27.529  1.00 49.19           N  
ATOM   2641  NH2 ARG A 384      55.847 101.846  29.671  1.00 58.17           N  
ATOM   2642  N   TYR A 385      60.626  98.040  25.782  1.00 45.80           N  
ATOM   2643  CA  TYR A 385      60.687  98.648  24.471  1.00 47.15           C  
ATOM   2644  C   TYR A 385      61.519  97.747  23.570  1.00 47.94           C  
ATOM   2645  O   TYR A 385      61.888  96.644  23.955  1.00 47.59           O  
ATOM   2646  CB  TYR A 385      61.431  99.983  24.509  1.00 47.49           C  
ATOM   2647  CG  TYR A 385      60.875 100.927  25.464  1.00 47.04           C  
ATOM   2648  CD1 TYR A 385      61.295 100.932  26.803  1.00 45.55           C  
ATOM   2649  CD2 TYR A 385      59.940 101.834  25.048  1.00 48.69           C  
ATOM   2650  CE1 TYR A 385      60.745 101.777  27.699  1.00 45.02           C  
ATOM   2651  CE2 TYR A 385      59.385 102.699  25.942  1.00 51.06           C  
ATOM   2652  CZ  TYR A 385      59.779 102.651  27.267  1.00 48.75           C  
ATOM   2653  OH  TYR A 385      59.194 103.563  28.113  1.00 54.55           O  
ATOM   2654  N   TRP A 386      61.842  98.258  22.385  1.00 48.47           N  
ATOM   2655  CA  TRP A 386      62.739  97.627  21.448  1.00 47.71           C  
ATOM   2656  C   TRP A 386      63.621  98.648  20.800  1.00 48.77           C  
ATOM   2657  O   TRP A 386      63.306  99.858  20.837  1.00 50.32           O  
ATOM   2658  CB  TRP A 386      61.961  96.921  20.365  1.00 48.08           C  
ATOM   2659  CG  TRP A 386      61.194  97.762  19.384  1.00 47.42           C  
ATOM   2660  CD1 TRP A 386      59.980  98.339  19.568  1.00 46.40           C  
ATOM   2661  CD2 TRP A 386      61.552  97.996  18.026  1.00 45.04           C  
ATOM   2662  NE1 TRP A 386      59.571  98.943  18.405  1.00 49.16           N  
ATOM   2663  CE2 TRP A 386      60.528  98.747  17.450  1.00 47.80           C  
ATOM   2664  CE3 TRP A 386      62.652  97.643  17.249  1.00 44.89           C  
ATOM   2665  CZ2 TRP A 386      60.573  99.169  16.139  1.00 50.57           C  
ATOM   2666  CZ3 TRP A 386      62.694  98.022  15.959  1.00 46.99           C  
ATOM   2667  CH2 TRP A 386      61.667  98.797  15.408  1.00 50.64           C  
ATOM   2668  N   ALA A 387      64.704  98.165  20.203  1.00 48.35           N  
ATOM   2669  CA  ALA A 387      65.680  99.030  19.587  1.00 51.44           C  
ATOM   2670  C   ALA A 387      66.354  98.466  18.336  1.00 53.69           C  
ATOM   2671  O   ALA A 387      66.624  97.251  18.254  1.00 54.64           O  
ATOM   2672  CB  ALA A 387      66.705  99.338  20.563  1.00 51.77           C  
ATOM   2673  N   ILE A 388      66.660  99.324  17.370  1.00 54.22           N  
ATOM   2674  CA  ILE A 388      67.208  98.774  16.152  1.00 56.36           C  
ATOM   2675  C   ILE A 388      68.559  98.098  16.443  1.00 59.77           C  
ATOM   2676  O   ILE A 388      69.549  98.791  16.641  1.00 62.55           O  
ATOM   2677  CB  ILE A 388      67.396  99.886  15.146  1.00 55.47           C  
ATOM   2678  CG1 ILE A 388      66.068 100.607  14.961  1.00 55.35           C  
ATOM   2679  CG2 ILE A 388      67.998  99.404  13.803  1.00 52.55           C  
ATOM   2680  CD1 ILE A 388      65.076  99.888  14.075  1.00 57.13           C  
ATOM   2681  N   ARG A 389      68.642  96.770  16.516  1.00 61.71           N  
ATOM   2682  CA  ARG A 389      69.961  96.176  16.805  1.00 63.59           C  
ATOM   2683  C   ARG A 389      70.922  96.769  15.768  1.00 66.93           C  
ATOM   2684  O   ARG A 389      70.705  96.536  14.577  1.00 68.91           O  
ATOM   2685  CB  ARG A 389      69.946  94.633  16.695  1.00 62.90           C  
ATOM   2686  CG  ARG A 389      69.524  93.915  17.948  1.00 56.50           C  
ATOM   2687  CD  ARG A 389      68.052  94.089  18.136  1.00 55.83           C  
ATOM   2688  NE  ARG A 389      67.343  93.337  17.107  1.00 53.30           N  
ATOM   2689  CZ  ARG A 389      66.031  93.301  16.956  1.00 50.80           C  
ATOM   2690  NH1 ARG A 389      65.259  94.016  17.740  1.00 54.12           N  
ATOM   2691  NH2 ARG A 389      65.513  92.560  16.001  1.00 51.38           N  
ATOM   2692  N   THR A 390      71.947  97.539  16.198  1.00 69.78           N  
ATOM   2693  CA  THR A 390      72.900  98.177  15.242  1.00 72.67           C  
ATOM   2694  C   THR A 390      74.139  97.355  14.920  1.00 74.19           C  
ATOM   2695  O   THR A 390      74.299  96.224  15.394  1.00 72.43           O  
ATOM   2696  CB  THR A 390      73.394  99.580  15.664  1.00 72.26           C  
ATOM   2697  OG1 THR A 390      72.461 100.170  16.566  1.00 73.35           O  
ATOM   2698  CG2 THR A 390      73.541 100.461  14.424  1.00 72.39           C  
ATOM   2699  N   ARG A 391      74.993  97.952  14.082  1.00 77.37           N  
ATOM   2700  CA  ARG A 391      76.255  97.352  13.676  1.00 81.06           C  
ATOM   2701  C   ARG A 391      77.421  98.270  14.037  1.00 82.44           C  
ATOM   2702  O   ARG A 391      78.468  97.831  14.510  1.00 82.69           O  
ATOM   2703  CB  ARG A 391      76.221  97.112  12.197  1.00 81.48           C  
ATOM   2704  CG  ARG A 391      74.850  96.697  11.690  1.00 85.91           C  
ATOM   2705  CD  ARG A 391      74.834  96.647  10.146  1.00 94.30           C  
ATOM   2706  NE  ARG A 391      74.893  97.983   9.554  1.00 96.27           N  
ATOM   2707  CZ  ARG A 391      75.094  98.221   8.267  1.00 99.11           C  
ATOM   2708  NH1 ARG A 391      75.251  97.207   7.430  1.00101.66           N  
ATOM   2709  NH2 ARG A 391      75.135  99.467   7.823  1.00100.40           N  
ATOM   2710  N   SER A 392      77.188  99.560  13.853  1.00 84.36           N  
ATOM   2711  CA  SER A 392      78.103 100.636  14.237  1.00 86.53           C  
ATOM   2712  C   SER A 392      78.671 100.608  15.661  1.00 88.58           C  
ATOM   2713  O   SER A 392      77.946 100.382  16.605  1.00 89.51           O  
ATOM   2714  CB  SER A 392      77.348 101.946  14.078  1.00 86.28           C  
ATOM   2715  OG  SER A 392      78.217 103.018  14.327  1.00 85.57           O  
ATOM   2716  N   GLY A 393      79.966 100.872  15.811  1.00 90.87           N  
ATOM   2717  CA  GLY A 393      80.554 101.063  17.130  1.00 92.88           C  
ATOM   2718  C   GLY A 393      80.542 102.497  17.681  1.00 94.99           C  
ATOM   2719  O   GLY A 393      81.163 102.733  18.714  1.00 95.95           O  
ATOM   2720  N   GLY A 394      79.847 103.466  17.026  1.00 96.93           N  
ATOM   2721  CA  GLY A 394      79.955 104.918  17.393  1.00 97.89           C  
ATOM   2722  C   GLY A 394      81.307 105.601  17.113  1.00 99.81           C  
ATOM   2723  O   GLY A 394      82.362 104.948  17.125  1.00100.28           O  
ATOM   2724  N   ASN A 395      81.295 106.916  16.866  1.00101.17           N  
ATOM   2725  CA  ASN A 395      82.555 107.687  16.798  1.00102.95           C  
ATOM   2726  C   ASN A 395      82.390 109.219  17.063  1.00104.19           C  
ATOM   2727  O   ASN A 395      81.317 109.796  16.829  1.00104.67           O  
ATOM   2728  CB  ASN A 395      83.294 107.395  15.463  1.00102.90           C  
ATOM   2729  CG  ASN A 395      84.416 108.390  15.185  1.00103.54           C  
ATOM   2730  OD1 ASN A 395      85.476 108.369  15.825  1.00103.50           O  
ATOM   2731  ND2 ASN A 395      84.172 109.285  14.239  1.00104.96           N  
ATOM   2732  N   THR A 396      83.451 109.869  17.564  1.00105.11           N  
ATOM   2733  CA  THR A 396      83.443 111.339  17.728  1.00105.57           C  
ATOM   2734  C   THR A 396      84.546 112.026  16.890  1.00105.54           C  
ATOM   2735  O   THR A 396      84.265 112.949  16.113  1.00104.94           O  
ATOM   2736  CB  THR A 396      83.552 111.764  19.233  1.00105.69           C  
ATOM   2737  OG1 THR A 396      82.687 110.938  20.026  1.00104.69           O  
ATOM   2738  CG2 THR A 396      83.144 113.224  19.415  1.00105.45           C  
ATOM   2739  N   SER A 402      79.693 122.286   9.474  1.00 96.46           N  
ATOM   2740  CA  SER A 402      79.722 122.704  10.878  1.00 96.46           C  
ATOM   2741  C   SER A 402      79.106 124.097  11.054  1.00 95.90           C  
ATOM   2742  O   SER A 402      79.755 125.129  10.855  1.00 95.47           O  
ATOM   2743  CB  SER A 402      81.171 122.706  11.359  1.00 97.54           C  
ATOM   2744  OG  SER A 402      81.660 121.367  11.492  1.00 98.82           O  
ATOM   2745  N   SER A 403      77.837 124.124  11.430  1.00 94.63           N  
ATOM   2746  CA  SER A 403      77.086 125.387  11.423  1.00 92.58           C  
ATOM   2747  C   SER A 403      76.632 125.781  12.822  1.00 90.28           C  
ATOM   2748  O   SER A 403      76.757 124.994  13.802  1.00 89.80           O  
ATOM   2749  CB  SER A 403      75.855 125.273  10.492  1.00 93.04           C  
ATOM   2750  OG  SER A 403      75.206 123.997  10.642  1.00 91.73           O  
ATOM   2751  N   GLY A 404      76.089 126.999  12.894  1.00 86.91           N  
ATOM   2752  CA  GLY A 404      75.479 127.477  14.128  1.00 83.15           C  
ATOM   2753  C   GLY A 404      76.423 127.557  15.323  1.00 79.72           C  
ATOM   2754  O   GLY A 404      77.600 127.129  15.257  1.00 80.04           O  
ATOM   2755  N   GLN A 405      75.920 128.118  16.416  1.00 75.37           N  
ATOM   2756  CA  GLN A 405      76.812 128.399  17.528  1.00 71.99           C  
ATOM   2757  C   GLN A 405      77.025 127.175  18.432  1.00 69.76           C  
ATOM   2758  O   GLN A 405      76.122 126.402  18.609  1.00 68.79           O  
ATOM   2759  CB  GLN A 405      76.341 129.635  18.313  1.00 71.68           C  
ATOM   2760  CG  GLN A 405      74.968 129.563  18.827  1.00 68.65           C  
ATOM   2761  CD  GLN A 405      74.612 130.757  19.701  1.00 70.17           C  
ATOM   2762  OE1 GLN A 405      75.206 130.995  20.756  1.00 72.63           O  
ATOM   2763  NE2 GLN A 405      73.605 131.494  19.288  1.00 69.86           N  
ATOM   2764  N   ILE A 406      78.237 127.023  18.980  1.00 68.14           N  
ATOM   2765  CA  ILE A 406      78.679 125.922  19.875  1.00 64.48           C  
ATOM   2766  C   ILE A 406      78.746 126.350  21.356  1.00 62.69           C  
ATOM   2767  O   ILE A 406      79.004 125.541  22.255  1.00 60.27           O  
ATOM   2768  CB  ILE A 406      80.090 125.477  19.467  1.00 63.54           C  
ATOM   2769  CG1 ILE A 406      80.134 125.137  17.980  1.00 65.56           C  
ATOM   2770  CG2 ILE A 406      80.452 124.301  20.181  1.00 62.40           C  
ATOM   2771  CD1 ILE A 406      79.322 123.972  17.570  1.00 71.41           C  
ATOM   2772  N   SER A 407      78.477 127.624  21.603  1.00 61.25           N  
ATOM   2773  CA  SER A 407      78.527 128.124  22.976  1.00 61.19           C  
ATOM   2774  C   SER A 407      77.582 129.288  23.278  1.00 60.52           C  
ATOM   2775  O   SER A 407      77.053 129.912  22.367  1.00 62.16           O  
ATOM   2776  CB  SER A 407      79.957 128.520  23.338  1.00 61.56           C  
ATOM   2777  OG  SER A 407      79.895 129.437  24.384  1.00 60.26           O  
ATOM   2778  N   ILE A 408      77.367 129.584  24.546  1.00 58.11           N  
ATOM   2779  CA  ILE A 408      76.521 130.717  24.850  1.00 58.22           C  
ATOM   2780  C   ILE A 408      77.333 131.966  25.279  1.00 57.99           C  
ATOM   2781  O   ILE A 408      78.515 131.874  25.637  1.00 60.35           O  
ATOM   2782  CB  ILE A 408      75.470 130.347  25.955  1.00 59.22           C  
ATOM   2783  CG1 ILE A 408      74.173 131.160  25.738  1.00 60.28           C  
ATOM   2784  CG2 ILE A 408      76.076 130.566  27.426  1.00 55.04           C  
ATOM   2785  CD1 ILE A 408      73.564 131.064  24.305  1.00 61.07           C  
ATOM   2786  N   GLN A 409      76.704 133.136  25.274  1.00 54.87           N  
ATOM   2787  CA  GLN A 409      77.368 134.305  25.763  1.00 51.95           C  
ATOM   2788  C   GLN A 409      76.375 135.136  26.547  1.00 50.83           C  
ATOM   2789  O   GLN A 409      75.484 135.778  25.961  1.00 50.25           O  
ATOM   2790  CB  GLN A 409      77.939 135.104  24.602  1.00 53.59           C  
ATOM   2791  CG  GLN A 409      78.555 136.447  25.024  1.00 56.65           C  
ATOM   2792  CD  GLN A 409      79.922 136.272  25.702  1.00 57.02           C  
ATOM   2793  OE1 GLN A 409      80.770 135.464  25.219  1.00 53.19           O  
ATOM   2794  NE2 GLN A 409      80.156 137.037  26.826  1.00 53.78           N  
ATOM   2795  N   PRO A 410      76.535 135.150  27.882  1.00 49.28           N  
ATOM   2796  CA  PRO A 410      75.630 135.754  28.850  1.00 49.09           C  
ATOM   2797  C   PRO A 410      75.350 137.207  28.596  1.00 48.87           C  
ATOM   2798  O   PRO A 410      76.278 137.990  28.589  1.00 49.03           O  
ATOM   2799  CB  PRO A 410      76.378 135.583  30.178  1.00 49.28           C  
ATOM   2800  CG  PRO A 410      77.783 135.291  29.821  1.00 47.21           C  
ATOM   2801  CD  PRO A 410      77.721 134.583  28.542  1.00 48.76           C  
ATOM   2802  N   THR A 411      74.083 137.545  28.354  1.00 49.46           N  
ATOM   2803  CA  THR A 411      73.693 138.945  28.190  1.00 51.02           C  
ATOM   2804  C   THR A 411      73.049 139.474  29.467  1.00 54.45           C  
ATOM   2805  O   THR A 411      73.108 140.665  29.785  1.00 55.42           O  
ATOM   2806  CB  THR A 411      72.687 139.159  27.078  1.00 49.06           C  
ATOM   2807  OG1 THR A 411      73.220 138.715  25.834  1.00 50.16           O  
ATOM   2808  CG2 THR A 411      72.377 140.602  26.985  1.00 46.04           C  
ATOM   2809  N   PHE A 412      72.394 138.586  30.207  1.00 57.76           N  
ATOM   2810  CA  PHE A 412      71.779 139.003  31.463  1.00 59.58           C  
ATOM   2811  C   PHE A 412      72.499 138.423  32.696  1.00 61.31           C  
ATOM   2812  O   PHE A 412      73.361 137.523  32.597  1.00 61.28           O  
ATOM   2813  CB  PHE A 412      70.309 138.625  31.440  1.00 58.88           C  
ATOM   2814  CG  PHE A 412      69.557 139.191  30.268  1.00 59.09           C  
ATOM   2815  CD1 PHE A 412      69.224 140.542  30.219  1.00 59.84           C  
ATOM   2816  CD2 PHE A 412      69.176 138.368  29.197  1.00 61.61           C  
ATOM   2817  CE1 PHE A 412      68.518 141.084  29.107  1.00 60.05           C  
ATOM   2818  CE2 PHE A 412      68.435 138.914  28.064  1.00 61.23           C  
ATOM   2819  CZ  PHE A 412      68.120 140.272  28.039  1.00 58.49           C  
ATOM   2820  N   SER A 413      72.171 138.975  33.853  1.00 63.32           N  
ATOM   2821  CA  SER A 413      72.800 138.560  35.076  1.00 65.28           C  
ATOM   2822  C   SER A 413      71.791 137.707  35.769  1.00 67.24           C  
ATOM   2823  O   SER A 413      71.021 138.191  36.621  1.00 67.32           O  
ATOM   2824  CB  SER A 413      73.157 139.761  35.935  1.00 64.66           C  
ATOM   2825  OG  SER A 413      73.764 139.304  37.133  1.00 65.70           O  
ATOM   2826  N   VAL A 414      71.785 136.439  35.364  1.00 69.23           N  
ATOM   2827  CA  VAL A 414      70.811 135.471  35.844  1.00 70.73           C  
ATOM   2828  C   VAL A 414      71.507 134.139  36.089  1.00 72.32           C  
ATOM   2829  O   VAL A 414      72.172 133.606  35.175  1.00 73.05           O  
ATOM   2830  CB  VAL A 414      69.661 135.242  34.837  1.00 70.02           C  
ATOM   2831  CG1 VAL A 414      68.602 134.359  35.467  1.00 71.16           C  
ATOM   2832  CG2 VAL A 414      69.050 136.572  34.374  1.00 68.27           C  
ATOM   2833  N   GLN A 415      71.351 133.600  37.312  1.00 72.84           N  
ATOM   2834  CA  GLN A 415      71.948 132.300  37.644  1.00 72.58           C  
ATOM   2835  C   GLN A 415      71.441 131.207  36.708  1.00 71.64           C  
ATOM   2836  O   GLN A 415      70.222 131.031  36.596  1.00 71.90           O  
ATOM   2837  CB  GLN A 415      71.638 131.900  39.070  1.00 73.05           C  
ATOM   2838  CG  GLN A 415      72.371 130.623  39.403  1.00 75.72           C  
ATOM   2839  CD  GLN A 415      72.285 130.284  40.848  1.00 76.71           C  
ATOM   2840  OE1 GLN A 415      72.569 129.149  41.266  1.00 75.23           O  
ATOM   2841  NE2 GLN A 415      71.889 131.276  41.643  1.00 76.88           N  
ATOM   2842  N   ARG A 416      72.370 130.530  36.017  1.00 69.95           N  
ATOM   2843  CA  ARG A 416      72.064 129.336  35.165  1.00 69.18           C  
ATOM   2844  C   ARG A 416      73.379 128.725  34.714  1.00 67.43           C  
ATOM   2845  O   ARG A 416      74.423 129.345  34.970  1.00 68.39           O  
ATOM   2846  CB  ARG A 416      71.240 129.687  33.920  1.00 69.11           C  
ATOM   2847  CG  ARG A 416      71.500 131.075  33.403  1.00 72.74           C  
ATOM   2848  CD  ARG A 416      72.986 131.383  33.157  1.00 78.30           C  
ATOM   2849  NE  ARG A 416      73.190 132.790  32.774  1.00 81.46           N  
ATOM   2850  CZ  ARG A 416      72.851 133.298  31.585  1.00 80.09           C  
ATOM   2851  NH1 ARG A 416      72.308 132.509  30.643  1.00 82.54           N  
ATOM   2852  NH2 ARG A 416      73.047 134.584  31.329  1.00 77.17           N  
ATOM   2853  N   ASN A 417      73.355 127.539  34.069  1.00 63.98           N  
ATOM   2854  CA  ASN A 417      74.582 126.961  33.528  1.00 60.85           C  
ATOM   2855  C   ASN A 417      74.920 127.676  32.241  1.00 59.60           C  
ATOM   2856  O   ASN A 417      74.023 128.220  31.550  1.00 61.01           O  
ATOM   2857  CB  ASN A 417      74.464 125.447  33.345  1.00 61.74           C  
ATOM   2858  CG  ASN A 417      73.858 124.987  31.967  1.00 65.74           C  
ATOM   2859  OD1 ASN A 417      73.739 125.731  31.020  1.00 73.20           O  
ATOM   2860  ND2 ASN A 417      73.522 123.713  31.877  1.00 68.41           N  
ATOM   2861  N   LEU A 418      76.195 127.743  31.894  1.00 56.49           N  
ATOM   2862  CA  LEU A 418      76.536 128.367  30.617  1.00 52.81           C  
ATOM   2863  C   LEU A 418      76.841 127.269  29.633  1.00 52.41           C  
ATOM   2864  O   LEU A 418      77.899 126.682  29.714  1.00 53.92           O  
ATOM   2865  CB  LEU A 418      77.716 129.329  30.784  1.00 51.66           C  
ATOM   2866  CG  LEU A 418      77.513 130.393  31.868  1.00 46.02           C  
ATOM   2867  CD1 LEU A 418      78.681 131.310  31.922  1.00 43.41           C  
ATOM   2868  CD2 LEU A 418      76.255 131.193  31.602  1.00 39.73           C  
ATOM   2869  N   PRO A 419      75.874 126.920  28.765  1.00 51.91           N  
ATOM   2870  CA  PRO A 419      75.977 125.878  27.752  1.00 52.80           C  
ATOM   2871  C   PRO A 419      77.126 125.950  26.756  1.00 54.01           C  
ATOM   2872  O   PRO A 419      77.633 127.006  26.432  1.00 54.77           O  
ATOM   2873  CB  PRO A 419      74.655 125.988  27.008  1.00 52.62           C  
ATOM   2874  CG  PRO A 419      73.707 126.470  28.003  1.00 52.07           C  
ATOM   2875  CD  PRO A 419      74.510 127.477  28.802  1.00 52.21           C  
ATOM   2876  N   PHE A 420      77.519 124.779  26.270  1.00 56.08           N  
ATOM   2877  CA  PHE A 420      78.519 124.650  25.211  1.00 57.86           C  
ATOM   2878  C   PHE A 420      78.727 123.215  24.788  1.00 59.38           C  
ATOM   2879  O   PHE A 420      78.613 122.307  25.609  1.00 60.02           O  
ATOM   2880  CB  PHE A 420      79.854 125.268  25.634  1.00 57.61           C  
ATOM   2881  CG  PHE A 420      80.544 124.557  26.731  1.00 55.24           C  
ATOM   2882  CD1 PHE A 420      81.343 123.444  26.466  1.00 53.86           C  
ATOM   2883  CD2 PHE A 420      80.419 125.017  28.039  1.00 56.82           C  
ATOM   2884  CE1 PHE A 420      82.017 122.774  27.497  1.00 57.10           C  
ATOM   2885  CE2 PHE A 420      81.099 124.369  29.106  1.00 57.84           C  
ATOM   2886  CZ  PHE A 420      81.910 123.236  28.829  1.00 56.82           C  
ATOM   2887  N   ASP A 421      79.057 123.014  23.516  1.00 60.78           N  
ATOM   2888  CA  ASP A 421      79.347 121.680  22.996  1.00 61.56           C  
ATOM   2889  C   ASP A 421      80.749 121.172  23.311  1.00 61.74           C  
ATOM   2890  O   ASP A 421      81.623 121.176  22.443  1.00 60.37           O  
ATOM   2891  CB  ASP A 421      79.153 121.702  21.490  1.00 62.45           C  
ATOM   2892  CG  ASP A 421      78.769 120.380  20.947  1.00 64.60           C  
ATOM   2893  OD1 ASP A 421      79.441 119.369  21.239  1.00 63.93           O  
ATOM   2894  OD2 ASP A 421      77.782 120.361  20.196  1.00 67.84           O  
ATOM   2895  N   ARG A 422      80.924 120.685  24.541  1.00 62.94           N  
ATOM   2896  CA  ARG A 422      82.230 120.197  25.025  1.00 64.81           C  
ATOM   2897  C   ARG A 422      82.938 119.248  24.076  1.00 64.97           C  
ATOM   2898  O   ARG A 422      84.131 119.386  23.789  1.00 64.68           O  
ATOM   2899  CB  ARG A 422      82.170 119.567  26.430  1.00 64.75           C  
ATOM   2900  CG  ARG A 422      83.593 119.304  26.992  1.00 69.20           C  
ATOM   2901  CD  ARG A 422      83.579 118.524  28.269  1.00 75.66           C  
ATOM   2902  NE  ARG A 422      84.866 118.570  28.955  1.00 81.17           N  
ATOM   2903  CZ  ARG A 422      85.459 117.471  29.433  1.00 85.58           C  
ATOM   2904  NH1 ARG A 422      84.882 116.286  29.253  1.00 85.88           N  
ATOM   2905  NH2 ARG A 422      86.622 117.522  30.075  1.00 88.71           N  
ATOM   2906  N   PRO A 423      82.213 118.262  23.588  1.00 66.10           N  
ATOM   2907  CA  PRO A 423      82.890 117.300  22.727  1.00 67.29           C  
ATOM   2908  C   PRO A 423      83.345 117.940  21.425  1.00 68.31           C  
ATOM   2909  O   PRO A 423      84.473 117.681  20.975  1.00 69.11           O  
ATOM   2910  CB  PRO A 423      81.831 116.238  22.508  1.00 67.66           C  
ATOM   2911  CG  PRO A 423      80.901 116.449  23.771  1.00 68.17           C  
ATOM   2912  CD  PRO A 423      80.816 117.893  23.840  1.00 65.52           C  
ATOM   2913  N   THR A 424      82.491 118.775  20.840  1.00 68.01           N  
ATOM   2914  CA  THR A 424      82.845 119.424  19.591  1.00 67.93           C  
ATOM   2915  C   THR A 424      84.073 120.311  19.759  1.00 68.77           C  
ATOM   2916  O   THR A 424      84.977 120.309  18.912  1.00 69.26           O  
ATOM   2917  CB  THR A 424      81.723 120.310  19.072  1.00 67.22           C  
ATOM   2918  OG1 THR A 424      80.591 119.502  18.796  1.00 67.50           O  
ATOM   2919  CG2 THR A 424      82.151 121.005  17.797  1.00 64.11           C  
ATOM   2920  N   ILE A 425      84.073 121.073  20.854  1.00 68.96           N  
ATOM   2921  CA  ILE A 425      85.075 122.090  21.109  1.00 68.06           C  
ATOM   2922  C   ILE A 425      86.392 121.420  21.465  1.00 70.04           C  
ATOM   2923  O   ILE A 425      87.377 121.607  20.756  1.00 70.72           O  
ATOM   2924  CB  ILE A 425      84.652 122.979  22.248  1.00 66.42           C  
ATOM   2925  CG1 ILE A 425      83.345 123.672  21.896  1.00 61.33           C  
ATOM   2926  CG2 ILE A 425      85.726 123.945  22.515  1.00 67.37           C  
ATOM   2927  CD1 ILE A 425      82.732 124.522  22.993  1.00 54.19           C  
ATOM   2928  N   MET A 426      86.414 120.628  22.536  1.00 71.67           N  
ATOM   2929  CA  MET A 426      87.616 119.858  22.892  1.00 73.87           C  
ATOM   2930  C   MET A 426      88.092 118.954  21.745  1.00 74.69           C  
ATOM   2931  O   MET A 426      89.122 118.308  21.841  1.00 73.93           O  
ATOM   2932  CB  MET A 426      87.361 119.002  24.144  1.00 74.89           C  
ATOM   2933  CG  MET A 426      86.845 119.742  25.382  1.00 78.53           C  
ATOM   2934  SD  MET A 426      88.118 120.803  26.077  1.00 86.96           S  
ATOM   2935  CE  MET A 426      87.993 122.193  24.991  1.00 85.76           C  
ATOM   2936  N   ALA A 427      87.317 118.904  20.663  1.00 77.14           N  
ATOM   2937  CA  ALA A 427      87.694 118.133  19.469  1.00 80.08           C  
ATOM   2938  C   ALA A 427      89.066 118.572  18.903  1.00 81.83           C  
ATOM   2939  O   ALA A 427      89.675 117.857  18.087  1.00 82.84           O  
ATOM   2940  CB  ALA A 427      86.627 118.266  18.396  1.00 79.43           C  
ATOM   2941  N   ALA A 428      89.532 119.748  19.344  1.00 82.39           N  
ATOM   2942  CA  ALA A 428      90.793 120.378  18.915  1.00 81.63           C  
ATOM   2943  C   ALA A 428      92.010 119.449  18.935  1.00 80.42           C  
ATOM   2944  O   ALA A 428      92.271 118.824  19.949  1.00 79.80           O  
ATOM   2945  CB  ALA A 428      91.041 121.620  19.791  1.00 81.43           C  
ATOM   2946  N   SER A 438     104.240 108.076  10.072  1.00114.64           N  
ATOM   2947  CA  SER A 438     105.292 107.623  11.014  1.00114.74           C  
ATOM   2948  C   SER A 438     104.978 106.207  11.492  1.00114.22           C  
ATOM   2949  O   SER A 438     105.136 105.244  10.731  1.00114.36           O  
ATOM   2950  CB  SER A 438     105.376 108.551  12.236  1.00114.82           C  
ATOM   2951  OG  SER A 438     105.332 109.903  11.795  1.00115.63           O  
ATOM   2952  N   ASP A 439     104.539 106.080  12.753  1.00113.12           N  
ATOM   2953  CA  ASP A 439     104.000 104.809  13.236  1.00111.80           C  
ATOM   2954  C   ASP A 439     102.501 104.984  13.207  1.00110.69           C  
ATOM   2955  O   ASP A 439     101.989 105.877  13.888  1.00111.16           O  
ATOM   2956  CB  ASP A 439     104.440 104.537  14.680  1.00111.79           C  
ATOM   2957  CG  ASP A 439     104.746 103.070  14.919  1.00112.47           C  
ATOM   2958  OD1 ASP A 439     104.140 102.203  14.226  1.00112.87           O  
ATOM   2959  OD2 ASP A 439     105.608 102.786  15.785  1.00111.62           O  
ATOM   2960  N   MET A 440     101.781 104.165  12.438  1.00108.70           N  
ATOM   2961  CA  MET A 440     100.319 104.335  12.395  1.00106.57           C  
ATOM   2962  C   MET A 440      99.698 104.131  13.796  1.00104.68           C  
ATOM   2963  O   MET A 440      98.585 104.604  14.082  1.00103.98           O  
ATOM   2964  CB  MET A 440      99.699 103.448  11.304  1.00106.74           C  
ATOM   2965  CG  MET A 440      98.414 103.999  10.623  1.00106.74           C  
ATOM   2966  SD  MET A 440      98.218 105.784  10.362  1.00109.07           S  
ATOM   2967  CE  MET A 440      99.031 106.147   8.791  1.00106.45           C  
ATOM   2968  N   ARG A 441     100.464 103.468  14.670  1.00102.43           N  
ATOM   2969  CA  ARG A 441     100.099 103.320  16.072  1.00100.62           C  
ATOM   2970  C   ARG A 441      99.819 104.666  16.664  1.00100.84           C  
ATOM   2971  O   ARG A 441      98.764 104.900  17.225  1.00101.42           O  
ATOM   2972  CB  ARG A 441     101.232 102.694  16.862  1.00 99.13           C  
ATOM   2973  CG  ARG A 441     101.616 101.330  16.361  1.00 94.60           C  
ATOM   2974  CD  ARG A 441     101.830 100.422  17.539  1.00 84.20           C  
ATOM   2975  NE  ARG A 441     102.389  99.182  17.066  1.00 81.25           N  
ATOM   2976  CZ  ARG A 441     102.701  98.149  17.837  1.00 81.35           C  
ATOM   2977  NH1 ARG A 441     102.500  98.188  19.137  1.00 81.50           N  
ATOM   2978  NH2 ARG A 441     103.219  97.058  17.301  1.00 83.01           N  
ATOM   2979  N   THR A 442     100.795 105.546  16.523  1.00101.56           N  
ATOM   2980  CA  THR A 442     100.728 106.926  17.020  1.00102.40           C  
ATOM   2981  C   THR A 442      99.401 107.577  16.636  1.00103.07           C  
ATOM   2982  O   THR A 442      98.708 108.163  17.477  1.00104.15           O  
ATOM   2983  CB  THR A 442     101.898 107.804  16.448  1.00102.00           C  
ATOM   2984  OG1 THR A 442     103.143 107.115  16.608  1.00101.51           O  
ATOM   2985  CG2 THR A 442     101.980 109.164  17.131  1.00101.55           C  
ATOM   2986  N   GLU A 443      99.058 107.485  15.360  1.00102.67           N  
ATOM   2987  CA  GLU A 443      97.846 108.078  14.872  1.00102.70           C  
ATOM   2988  C   GLU A 443      96.676 107.649  15.790  1.00102.57           C  
ATOM   2989  O   GLU A 443      95.939 108.480  16.321  1.00102.58           O  
ATOM   2990  CB  GLU A 443      97.666 107.617  13.418  1.00103.01           C  
ATOM   2991  CG  GLU A 443      96.533 108.261  12.609  1.00104.47           C  
ATOM   2992  CD  GLU A 443      96.527 109.780  12.631  1.00107.40           C  
ATOM   2993  OE1 GLU A 443      95.483 110.322  12.248  1.00108.46           O  
ATOM   2994  OE2 GLU A 443      97.526 110.430  13.029  1.00109.77           O  
ATOM   2995  N   ILE A 444      96.552 106.346  16.012  1.00101.63           N  
ATOM   2996  CA  ILE A 444      95.481 105.776  16.810  1.00100.13           C  
ATOM   2997  C   ILE A 444      95.587 106.183  18.269  1.00 99.31           C  
ATOM   2998  O   ILE A 444      94.622 106.659  18.878  1.00 98.70           O  
ATOM   2999  CB  ILE A 444      95.560 104.241  16.723  1.00100.47           C  
ATOM   3000  CG1 ILE A 444      95.154 103.781  15.304  1.00 99.09           C  
ATOM   3001  CG2 ILE A 444      94.682 103.592  17.798  1.00101.19           C  
ATOM   3002  CD1 ILE A 444      95.649 102.372  14.927  1.00 93.60           C  
ATOM   3003  N   ILE A 445      96.765 105.966  18.837  1.00 98.69           N  
ATOM   3004  CA  ILE A 445      97.006 106.331  20.228  1.00 98.70           C  
ATOM   3005  C   ILE A 445      96.579 107.768  20.474  1.00 98.94           C  
ATOM   3006  O   ILE A 445      96.064 108.085  21.531  1.00 98.93           O  
ATOM   3007  CB  ILE A 445      98.476 106.137  20.632  1.00 98.17           C  
ATOM   3008  CG1 ILE A 445      98.829 104.657  20.592  1.00 97.23           C  
ATOM   3009  CG2 ILE A 445      98.718 106.677  22.027  1.00 98.09           C  
ATOM   3010  CD1 ILE A 445     100.285 104.429  20.241  1.00 98.79           C  
ATOM   3011  N   ARG A 446      96.801 108.620  19.485  1.00 99.71           N  
ATOM   3012  CA  ARG A 446      96.416 110.019  19.544  1.00101.01           C  
ATOM   3013  C   ARG A 446      94.885 110.137  19.474  1.00101.53           C  
ATOM   3014  O   ARG A 446      94.282 111.054  20.044  1.00101.95           O  
ATOM   3015  CB  ARG A 446      97.079 110.760  18.371  1.00101.74           C  
ATOM   3016  CG  ARG A 446      96.587 112.163  18.106  1.00101.95           C  
ATOM   3017  CD  ARG A 446      97.147 112.677  16.785  1.00105.70           C  
ATOM   3018  NE  ARG A 446      96.678 114.040  16.500  1.00108.86           N  
ATOM   3019  CZ  ARG A 446      97.206 114.852  15.583  1.00110.27           C  
ATOM   3020  NH1 ARG A 446      98.247 114.460  14.850  1.00110.95           N  
ATOM   3021  NH2 ARG A 446      96.694 116.061  15.408  1.00110.60           N  
ATOM   3022  N   LEU A 447      94.250 109.209  18.768  1.00101.41           N  
ATOM   3023  CA  LEU A 447      92.804 109.258  18.630  1.00100.74           C  
ATOM   3024  C   LEU A 447      92.204 108.671  19.879  1.00100.02           C  
ATOM   3025  O   LEU A 447      91.456 109.374  20.576  1.00 99.76           O  
ATOM   3026  CB  LEU A 447      92.358 108.496  17.394  1.00101.82           C  
ATOM   3027  CG  LEU A 447      92.977 109.040  16.101  1.00102.33           C  
ATOM   3028  CD1 LEU A 447      92.887 107.989  14.961  1.00103.81           C  
ATOM   3029  CD2 LEU A 447      92.296 110.380  15.736  1.00100.93           C  
ATOM   3030  N   MET A 448      92.573 107.404  20.182  1.00 98.95           N  
ATOM   3031  CA  MET A 448      92.338 106.846  21.538  1.00 98.41           C  
ATOM   3032  C   MET A 448      92.206 107.909  22.694  1.00 98.89           C  
ATOM   3033  O   MET A 448      91.140 108.029  23.333  1.00 98.39           O  
ATOM   3034  CB  MET A 448      93.413 105.803  21.849  1.00 96.37           C  
ATOM   3035  CG  MET A 448      93.192 104.595  21.023  1.00 94.49           C  
ATOM   3036  SD  MET A 448      94.372 103.276  21.342  1.00 98.40           S  
ATOM   3037  CE  MET A 448      93.763 102.321  22.735  1.00 90.74           C  
ATOM   3038  N   GLU A 449      93.268 108.702  22.892  1.00 99.21           N  
ATOM   3039  CA  GLU A 449      93.319 109.797  23.856  1.00 99.46           C  
ATOM   3040  C   GLU A 449      92.111 110.737  23.935  1.00100.01           C  
ATOM   3041  O   GLU A 449      91.528 110.909  25.018  1.00100.37           O  
ATOM   3042  CB  GLU A 449      94.555 110.658  23.582  1.00 99.86           C  
ATOM   3043  CG  GLU A 449      94.752 111.840  24.554  1.00100.22           C  
ATOM   3044  CD  GLU A 449      95.114 111.381  25.967  1.00100.64           C  
ATOM   3045  OE1 GLU A 449      95.957 110.471  26.090  1.00 99.47           O  
ATOM   3046  OE2 GLU A 449      94.552 111.915  26.958  1.00102.48           O  
ATOM   3047  N   SER A 450      91.773 111.394  22.826  1.00 99.72           N  
ATOM   3048  CA  SER A 450      90.754 112.440  22.877  1.00 99.95           C  
ATOM   3049  C   SER A 450      89.403 111.865  23.246  1.00 99.14           C  
ATOM   3050  O   SER A 450      88.424 112.595  23.454  1.00 98.12           O  
ATOM   3051  CB  SER A 450      90.656 113.149  21.526  1.00100.63           C  
ATOM   3052  OG  SER A 450      91.729 114.078  21.350  1.00103.62           O  
ATOM   3053  N   ALA A 451      89.363 110.540  23.321  1.00 99.11           N  
ATOM   3054  CA  ALA A 451      88.123 109.814  23.564  1.00 99.25           C  
ATOM   3055  C   ALA A 451      87.746 109.710  25.049  1.00 99.11           C  
ATOM   3056  O   ALA A 451      88.524 109.183  25.874  1.00 99.47           O  
ATOM   3057  CB  ALA A 451      88.191 108.418  22.928  1.00 99.15           C  
ATOM   3058  N   ARG A 452      86.547 110.206  25.377  1.00 98.02           N  
ATOM   3059  CA  ARG A 452      86.003 110.079  26.733  1.00 97.27           C  
ATOM   3060  C   ARG A 452      84.825 109.081  26.844  1.00 96.29           C  
ATOM   3061  O   ARG A 452      83.963 108.984  25.950  1.00 96.18           O  
ATOM   3062  CB  ARG A 452      85.603 111.439  27.289  1.00 96.76           C  
ATOM   3063  CG  ARG A 452      86.593 112.486  26.976  1.00 97.78           C  
ATOM   3064  CD  ARG A 452      88.025 112.055  27.325  1.00 98.36           C  
ATOM   3065  NE  ARG A 452      88.884 113.252  27.376  1.00 99.93           N  
ATOM   3066  CZ  ARG A 452      90.181 113.241  27.649  1.00 99.18           C  
ATOM   3067  NH1 ARG A 452      90.795 112.065  27.897  1.00 99.82           N  
ATOM   3068  NH2 ARG A 452      90.857 114.405  27.674  1.00 97.03           N  
ATOM   3069  N   PRO A 453      84.799 108.316  27.951  1.00 94.56           N  
ATOM   3070  CA  PRO A 453      83.799 107.289  28.087  1.00 92.82           C  
ATOM   3071  C   PRO A 453      82.452 107.906  28.041  1.00 91.68           C  
ATOM   3072  O   PRO A 453      81.518 107.254  27.591  1.00 92.17           O  
ATOM   3073  CB  PRO A 453      84.100 106.702  29.450  1.00 93.69           C  
ATOM   3074  CG  PRO A 453      85.601 106.954  29.607  1.00 93.99           C  
ATOM   3075  CD  PRO A 453      85.726 108.335  29.099  1.00 93.84           C  
ATOM   3076  N   GLU A 454      82.363 109.169  28.469  1.00 90.59           N  
ATOM   3077  CA  GLU A 454      81.085 109.924  28.445  1.00 89.86           C  
ATOM   3078  C   GLU A 454      80.637 110.347  27.058  1.00 89.30           C  
ATOM   3079  O   GLU A 454      79.499 110.826  26.902  1.00 89.79           O  
ATOM   3080  CB  GLU A 454      81.139 111.167  29.306  1.00 89.26           C  
ATOM   3081  CG  GLU A 454      82.133 112.167  28.805  1.00 91.23           C  
ATOM   3082  CD  GLU A 454      83.016 112.723  29.909  1.00 90.57           C  
ATOM   3083  OE1 GLU A 454      83.657 111.927  30.624  1.00 87.53           O  
ATOM   3084  OE2 GLU A 454      83.067 113.961  30.041  1.00 91.65           O  
ATOM   3085  N   ASP A 455      81.519 110.160  26.065  1.00 87.68           N  
ATOM   3086  CA  ASP A 455      81.244 110.534  24.667  1.00 85.55           C  
ATOM   3087  C   ASP A 455      80.009 109.882  24.103  1.00 81.93           C  
ATOM   3088  O   ASP A 455      80.009 108.685  23.904  1.00 81.21           O  
ATOM   3089  CB  ASP A 455      82.453 110.212  23.768  1.00 87.04           C  
ATOM   3090  CG  ASP A 455      83.551 111.275  23.856  1.00 88.54           C  
ATOM   3091  OD1 ASP A 455      83.218 112.488  23.904  1.00 90.24           O  
ATOM   3092  OD2 ASP A 455      84.743 110.886  23.866  1.00 91.16           O  
ATOM   3093  N   VAL A 456      78.992 110.694  23.843  1.00 78.20           N  
ATOM   3094  CA  VAL A 456      77.688 110.223  23.407  1.00 75.89           C  
ATOM   3095  C   VAL A 456      77.777 109.589  22.034  1.00 74.51           C  
ATOM   3096  O   VAL A 456      78.328 110.203  21.161  1.00 75.19           O  
ATOM   3097  CB  VAL A 456      76.628 111.391  23.329  1.00 75.77           C  
ATOM   3098  CG1 VAL A 456      75.934 111.609  24.669  1.00 74.17           C  
ATOM   3099  CG2 VAL A 456      77.275 112.666  22.847  1.00 76.46           C  
ATOM   3100  N   SER A 457      77.252 108.365  21.849  1.00 73.27           N  
ATOM   3101  CA  SER A 457      77.093 107.733  20.503  1.00 71.78           C  
ATOM   3102  C   SER A 457      75.626 107.588  20.013  1.00 71.45           C  
ATOM   3103  O   SER A 457      74.667 107.790  20.783  1.00 72.51           O  
ATOM   3104  CB  SER A 457      77.775 106.379  20.435  1.00 70.53           C  
ATOM   3105  OG  SER A 457      79.123 106.495  20.759  1.00 69.80           O  
ATOM   3106  N   PHE A 458      75.449 107.252  18.730  1.00 70.19           N  
ATOM   3107  CA  PHE A 458      74.110 107.088  18.161  1.00 69.16           C  
ATOM   3108  C   PHE A 458      73.246 108.303  18.497  1.00 70.07           C  
ATOM   3109  O   PHE A 458      72.078 108.172  18.948  1.00 70.31           O  
ATOM   3110  CB  PHE A 458      73.434 105.825  18.689  1.00 66.57           C  
ATOM   3111  CG  PHE A 458      74.250 104.582  18.507  1.00 64.34           C  
ATOM   3112  CD1 PHE A 458      75.221 104.224  19.453  1.00 59.40           C  
ATOM   3113  CD2 PHE A 458      74.061 103.760  17.397  1.00 61.92           C  
ATOM   3114  CE1 PHE A 458      75.978 103.073  19.306  1.00 56.31           C  
ATOM   3115  CE2 PHE A 458      74.851 102.573  17.225  1.00 58.94           C  
ATOM   3116  CZ  PHE A 458      75.806 102.240  18.175  1.00 58.83           C  
ATOM   3117  N   GLN A 459      73.830 109.482  18.283  1.00 70.37           N  
ATOM   3118  CA  GLN A 459      73.166 110.751  18.592  1.00 70.97           C  
ATOM   3119  C   GLN A 459      71.764 110.780  17.949  1.00 70.19           C  
ATOM   3120  O   GLN A 459      71.625 110.423  16.780  1.00 71.35           O  
ATOM   3121  CB  GLN A 459      74.071 111.902  18.108  1.00 71.16           C  
ATOM   3122  CG  GLN A 459      73.403 113.248  17.882  1.00 73.68           C  
ATOM   3123  CD  GLN A 459      72.933 113.910  19.170  1.00 76.67           C  
ATOM   3124  OE1 GLN A 459      71.811 114.460  19.212  1.00 78.64           O  
ATOM   3125  NE2 GLN A 459      73.790 113.895  20.219  1.00 75.34           N  
ATOM   3126  N   GLY A 460      70.731 111.152  18.693  1.00 68.72           N  
ATOM   3127  CA  GLY A 460      69.390 111.139  18.121  1.00 68.16           C  
ATOM   3128  C   GLY A 460      68.623 109.797  18.051  1.00 67.48           C  
ATOM   3129  O   GLY A 460      67.359 109.813  18.123  1.00 65.63           O  
ATOM   3130  N   ARG A 461      69.362 108.663  17.908  1.00 66.72           N  
ATOM   3131  CA  ARG A 461      68.779 107.307  17.914  1.00 66.72           C  
ATOM   3132  C   ARG A 461      68.161 107.037  19.259  1.00 67.18           C  
ATOM   3133  O   ARG A 461      68.732 107.412  20.282  1.00 69.14           O  
ATOM   3134  CB  ARG A 461      69.801 106.206  17.709  1.00 65.97           C  
ATOM   3135  CG  ARG A 461      70.506 106.187  16.428  1.00 68.84           C  
ATOM   3136  CD  ARG A 461      69.641 106.641  15.248  1.00 74.11           C  
ATOM   3137  NE  ARG A 461      70.315 106.351  13.983  1.00 79.36           N  
ATOM   3138  CZ  ARG A 461      71.369 107.020  13.514  1.00 83.77           C  
ATOM   3139  NH1 ARG A 461      71.873 108.054  14.179  1.00 86.72           N  
ATOM   3140  NH2 ARG A 461      71.926 106.665  12.371  1.00 86.23           N  
ATOM   3141  N   GLY A 462      67.010 106.363  19.277  1.00 66.75           N  
ATOM   3142  CA  GLY A 462      66.311 106.067  20.532  1.00 64.74           C  
ATOM   3143  C   GLY A 462      65.692 104.678  20.582  1.00 62.95           C  
ATOM   3144  O   GLY A 462      66.102 103.745  19.855  1.00 62.35           O  
ATOM   3145  N   VAL A 463      64.691 104.534  21.443  1.00 60.96           N  
ATOM   3146  CA  VAL A 463      64.089 103.215  21.671  1.00 58.62           C  
ATOM   3147  C   VAL A 463      62.675 103.321  21.194  1.00 56.19           C  
ATOM   3148  O   VAL A 463      62.110 104.423  21.194  1.00 55.33           O  
ATOM   3149  CB  VAL A 463      64.155 102.750  23.186  1.00 59.43           C  
ATOM   3150  CG1 VAL A 463      65.581 102.469  23.593  1.00 57.12           C  
ATOM   3151  CG2 VAL A 463      63.529 103.798  24.115  1.00 57.91           C  
ATOM   3152  N   PHE A 464      62.099 102.192  20.789  1.00 52.98           N  
ATOM   3153  CA  PHE A 464      60.746 102.279  20.293  1.00 51.47           C  
ATOM   3154  C   PHE A 464      59.802 101.484  21.148  1.00 50.33           C  
ATOM   3155  O   PHE A 464      60.158 100.453  21.689  1.00 49.74           O  
ATOM   3156  CB  PHE A 464      60.670 101.828  18.841  1.00 50.60           C  
ATOM   3157  CG  PHE A 464      61.711 102.474  17.936  1.00 50.40           C  
ATOM   3158  CD1 PHE A 464      63.044 101.989  17.919  1.00 47.20           C  
ATOM   3159  CD2 PHE A 464      61.355 103.569  17.093  1.00 48.66           C  
ATOM   3160  CE1 PHE A 464      64.007 102.560  17.107  1.00 43.78           C  
ATOM   3161  CE2 PHE A 464      62.287 104.147  16.257  1.00 45.62           C  
ATOM   3162  CZ  PHE A 464      63.636 103.637  16.274  1.00 48.70           C  
ATOM   3163  N   GLU A 465      58.594 101.999  21.289  1.00 49.31           N  
ATOM   3164  CA  GLU A 465      57.524 101.272  21.934  1.00 48.43           C  
ATOM   3165  C   GLU A 465      57.227 100.030  21.091  1.00 48.69           C  
ATOM   3166  O   GLU A 465      57.495  99.994  19.883  1.00 45.72           O  
ATOM   3167  CB  GLU A 465      56.236 102.114  21.995  1.00 48.40           C  
ATOM   3168  CG  GLU A 465      56.358 103.421  22.712  1.00 49.34           C  
ATOM   3169  CD  GLU A 465      56.438 103.239  24.173  1.00 51.75           C  
ATOM   3170  OE1 GLU A 465      55.942 102.176  24.613  1.00 59.19           O  
ATOM   3171  OE2 GLU A 465      56.965 104.146  24.867  1.00 52.52           O  
ATOM   3172  N   LEU A 466      56.602  99.039  21.738  1.00 49.79           N  
ATOM   3173  CA  LEU A 466      56.286  97.816  21.045  1.00 48.35           C  
ATOM   3174  C   LEU A 466      55.059  97.976  20.174  1.00 48.64           C  
ATOM   3175  O   LEU A 466      54.805  97.071  19.378  1.00 50.25           O  
ATOM   3176  CB  LEU A 466      56.112  96.647  22.021  1.00 46.86           C  
ATOM   3177  CG  LEU A 466      57.386  96.151  22.707  1.00 43.55           C  
ATOM   3178  CD1 LEU A 466      57.032  95.153  23.755  1.00 41.99           C  
ATOM   3179  CD2 LEU A 466      58.347  95.527  21.718  1.00 41.74           C  
ATOM   3180  N   SER A 467      54.303  99.087  20.330  1.00 48.61           N  
ATOM   3181  CA  SER A 467      53.221  99.414  19.421  1.00 49.00           C  
ATOM   3182  C   SER A 467      53.781 100.048  18.137  1.00 51.47           C  
ATOM   3183  O   SER A 467      53.252  99.837  17.058  1.00 52.05           O  
ATOM   3184  CB  SER A 467      52.229 100.311  20.081  1.00 47.04           C  
ATOM   3185  OG  SER A 467      52.892 101.467  20.528  1.00 45.27           O  
ATOM   3186  N   ASP A 468      54.896 100.756  18.247  1.00 53.33           N  
ATOM   3187  CA  ASP A 468      55.457 101.523  17.150  1.00 54.73           C  
ATOM   3188  C   ASP A 468      56.089 100.628  16.128  1.00 55.94           C  
ATOM   3189  O   ASP A 468      57.315 100.438  16.079  1.00 53.77           O  
ATOM   3190  CB  ASP A 468      56.530 102.405  17.733  1.00 57.01           C  
ATOM   3191  CG  ASP A 468      56.876 103.584  16.868  1.00 56.97           C  
ATOM   3192  OD1 ASP A 468      56.749 103.482  15.653  1.00 58.60           O  
ATOM   3193  OD2 ASP A 468      57.314 104.601  17.438  1.00 61.20           O  
ATOM   3194  N   GLU A 469      55.236 100.087  15.285  1.00 59.69           N  
ATOM   3195  CA  GLU A 469      55.656  99.050  14.344  1.00 64.71           C  
ATOM   3196  C   GLU A 469      56.673  99.569  13.367  1.00 65.51           C  
ATOM   3197  O   GLU A 469      57.723  98.963  13.137  1.00 64.14           O  
ATOM   3198  CB  GLU A 469      54.449  98.526  13.584  1.00 66.01           C  
ATOM   3199  CG  GLU A 469      54.727  97.296  12.779  1.00 70.75           C  
ATOM   3200  CD  GLU A 469      53.470  96.854  12.042  1.00 78.55           C  
ATOM   3201  OE1 GLU A 469      53.397  95.674  11.661  1.00 81.99           O  
ATOM   3202  OE2 GLU A 469      52.554  97.685  11.841  1.00 82.70           O  
ATOM   3203  N   LYS A 470      56.294 100.704  12.791  1.00 68.48           N  
ATOM   3204  CA  LYS A 470      57.133 101.506  11.921  1.00 71.19           C  
ATOM   3205  C   LYS A 470      58.204 102.125  12.811  1.00 71.74           C  
ATOM   3206  O   LYS A 470      58.058 102.175  14.056  1.00 73.63           O  
ATOM   3207  CB  LYS A 470      56.267 102.625  11.362  1.00 72.31           C  
ATOM   3208  CG  LYS A 470      54.916 102.156  10.789  1.00 74.68           C  
ATOM   3209  CD  LYS A 470      53.919 103.301  10.548  1.00 75.21           C  
ATOM   3210  CE  LYS A 470      52.651 102.726   9.929  1.00 78.58           C  
ATOM   3211  NZ  LYS A 470      51.862 101.839  10.893  1.00 79.25           N  
ATOM   3212  N   ALA A 471      59.285 102.602  12.224  1.00 71.27           N  
ATOM   3213  CA  ALA A 471      60.276 103.257  13.081  1.00 70.65           C  
ATOM   3214  C   ALA A 471      59.945 104.735  13.371  1.00 68.97           C  
ATOM   3215  O   ALA A 471      60.839 105.546  13.656  1.00 69.32           O  
ATOM   3216  CB  ALA A 471      61.669 103.140  12.462  1.00 72.37           C  
ATOM   3217  N   THR A 472      58.667 105.056  13.315  1.00 66.15           N  
ATOM   3218  CA  THR A 472      58.181 106.403  13.424  1.00 65.69           C  
ATOM   3219  C   THR A 472      58.741 107.217  14.544  1.00 64.51           C  
ATOM   3220  O   THR A 472      59.662 107.983  14.320  1.00 66.30           O  
ATOM   3221  CB  THR A 472      56.694 106.350  13.549  1.00 66.50           C  
ATOM   3222  OG1 THR A 472      56.230 105.677  12.369  1.00 71.00           O  
ATOM   3223  CG2 THR A 472      56.061 107.766  13.674  1.00 68.27           C  
ATOM   3224  N   SER A 473      58.190 107.085  15.746  1.00 63.18           N  
ATOM   3225  CA  SER A 473      58.627 107.914  16.869  1.00 61.32           C  
ATOM   3226  C   SER A 473      59.617 107.281  17.853  1.00 60.69           C  
ATOM   3227  O   SER A 473      59.336 106.247  18.473  1.00 61.29           O  
ATOM   3228  CB  SER A 473      57.411 108.475  17.587  1.00 61.26           C  
ATOM   3229  OG  SER A 473      56.552 107.460  18.033  1.00 63.88           O  
ATOM   3230  N   PRO A 474      60.817 107.866  17.951  1.00 60.44           N  
ATOM   3231  CA  PRO A 474      61.946 107.377  18.787  1.00 60.85           C  
ATOM   3232  C   PRO A 474      61.858 107.919  20.198  1.00 60.96           C  
ATOM   3233  O   PRO A 474      61.199 108.918  20.398  1.00 62.89           O  
ATOM   3234  CB  PRO A 474      63.200 107.932  18.093  1.00 59.12           C  
ATOM   3235  CG  PRO A 474      62.674 108.523  16.792  1.00 60.69           C  
ATOM   3236  CD  PRO A 474      61.253 108.951  17.071  1.00 59.95           C  
ATOM   3237  N   ILE A 475      62.506 107.264  21.163  1.00 60.69           N  
ATOM   3238  CA  ILE A 475      62.449 107.700  22.545  1.00 58.92           C  
ATOM   3239  C   ILE A 475      63.826 107.725  23.070  1.00 60.30           C  
ATOM   3240  O   ILE A 475      64.539 106.747  22.954  1.00 60.41           O  
ATOM   3241  CB  ILE A 475      61.687 106.731  23.421  1.00 58.90           C  
ATOM   3242  CG1 ILE A 475      60.182 106.801  23.051  1.00 58.25           C  
ATOM   3243  CG2 ILE A 475      62.027 107.034  24.895  1.00 57.37           C  
ATOM   3244  CD1 ILE A 475      59.152 106.154  24.015  1.00 55.52           C  
ATOM   3245  N   VAL A 476      64.206 108.848  23.655  1.00 62.00           N  
ATOM   3246  CA  VAL A 476      65.557 108.997  24.175  1.00 62.59           C  
ATOM   3247  C   VAL A 476      65.627 108.717  25.675  1.00 63.64           C  
ATOM   3248  O   VAL A 476      64.913 109.329  26.466  1.00 63.97           O  
ATOM   3249  CB  VAL A 476      66.087 110.387  23.879  1.00 61.74           C  
ATOM   3250  CG1 VAL A 476      67.579 110.442  24.241  1.00 61.45           C  
ATOM   3251  CG2 VAL A 476      65.809 110.730  22.433  1.00 59.40           C  
ATOM   3252  N   PRO A 477      66.474 107.770  26.073  1.00 65.23           N  
ATOM   3253  CA  PRO A 477      66.633 107.411  27.471  1.00 67.20           C  
ATOM   3254  C   PRO A 477      67.578 108.319  28.207  1.00 69.83           C  
ATOM   3255  O   PRO A 477      68.619 108.738  27.678  1.00 70.42           O  
ATOM   3256  CB  PRO A 477      67.214 106.004  27.406  1.00 66.80           C  
ATOM   3257  CG  PRO A 477      68.020 106.006  26.212  1.00 65.06           C  
ATOM   3258  CD  PRO A 477      67.291 106.907  25.211  1.00 65.55           C  
ATOM   3259  N   SER A 478      67.210 108.606  29.442  1.00 72.93           N  
ATOM   3260  CA  SER A 478      68.007 109.460  30.284  1.00 75.93           C  
ATOM   3261  C   SER A 478      68.450 108.549  31.416  1.00 77.78           C  
ATOM   3262  O   SER A 478      67.602 108.030  32.159  1.00 78.52           O  
ATOM   3263  CB  SER A 478      67.140 110.603  30.799  1.00 75.82           C  
ATOM   3264  OG  SER A 478      67.958 111.502  31.499  1.00 77.28           O  
ATOM   3265  N   PHE A 479      69.757 108.320  31.536  1.00 80.20           N  
ATOM   3266  CA  PHE A 479      70.284 107.410  32.574  1.00 82.00           C  
ATOM   3267  C   PHE A 479      70.559 107.980  33.981  1.00 83.93           C  
ATOM   3268  O   PHE A 479      71.101 107.272  34.848  1.00 84.93           O  
ATOM   3269  CB  PHE A 479      71.506 106.682  32.047  1.00 80.62           C  
ATOM   3270  CG  PHE A 479      71.175 105.657  31.020  1.00 81.06           C  
ATOM   3271  CD1 PHE A 479      70.763 106.031  29.739  1.00 81.80           C  
ATOM   3272  CD2 PHE A 479      71.256 104.292  31.321  1.00 82.98           C  
ATOM   3273  CE1 PHE A 479      70.432 105.045  28.751  1.00 80.43           C  
ATOM   3274  CE2 PHE A 479      70.936 103.306  30.338  1.00 82.18           C  
ATOM   3275  CZ  PHE A 479      70.527 103.698  29.049  1.00 79.21           C  
ATOM   3276  N   ASP A 480      70.201 109.246  34.214  1.00 85.33           N  
ATOM   3277  CA  ASP A 480      70.324 109.811  35.546  1.00 87.26           C  
ATOM   3278  C   ASP A 480      69.445 108.876  36.373  1.00 87.31           C  
ATOM   3279  O   ASP A 480      68.208 108.900  36.238  1.00 87.84           O  
ATOM   3280  CB  ASP A 480      69.767 111.240  35.559  1.00 88.41           C  
ATOM   3281  CG  ASP A 480      69.790 111.876  36.959  1.00 91.86           C  
ATOM   3282  OD1 ASP A 480      69.631 111.137  37.963  1.00 94.74           O  
ATOM   3283  OD2 ASP A 480      69.946 113.120  37.055  1.00 93.73           O  
ATOM   3284  N   MET A 481      70.062 108.023  37.187  1.00 86.49           N  
ATOM   3285  CA  MET A 481      69.294 106.940  37.835  1.00 85.93           C  
ATOM   3286  C   MET A 481      70.141 106.045  38.724  1.00 84.23           C  
ATOM   3287  O   MET A 481      71.358 106.018  38.585  1.00 85.34           O  
ATOM   3288  CB  MET A 481      68.607 106.070  36.777  1.00 86.21           C  
ATOM   3289  CG  MET A 481      67.505 105.223  37.351  1.00 90.63           C  
ATOM   3290  SD  MET A 481      66.638 106.036  38.750  1.00101.25           S  
ATOM   3291  CE  MET A 481      65.817 107.429  37.928  1.00 95.25           C  
ATOM   3292  N   SER A 482      69.525 105.321  39.651  1.00 81.76           N  
ATOM   3293  CA  SER A 482      70.311 104.437  40.501  1.00 79.31           C  
ATOM   3294  C   SER A 482      70.419 103.181  39.723  1.00 78.14           C  
ATOM   3295  O   SER A 482      69.533 102.339  39.811  1.00 78.44           O  
ATOM   3296  CB  SER A 482      69.595 104.110  41.802  1.00 79.76           C  
ATOM   3297  OG  SER A 482      69.660 105.160  42.734  1.00 77.55           O  
ATOM   3298  N   ASN A 483      71.484 103.072  38.941  1.00 76.87           N  
ATOM   3299  CA  ASN A 483      71.696 101.939  38.039  1.00 76.12           C  
ATOM   3300  C   ASN A 483      72.314 100.773  38.802  1.00 75.64           C  
ATOM   3301  O   ASN A 483      72.320 100.749  40.021  1.00 75.59           O  
ATOM   3302  CB  ASN A 483      72.566 102.345  36.821  1.00 75.72           C  
ATOM   3303  CG  ASN A 483      73.894 103.076  37.231  1.00 76.70           C  
ATOM   3304  OD1 ASN A 483      74.882 103.090  36.486  1.00 76.91           O  
ATOM   3305  ND2 ASN A 483      73.899 103.701  38.411  1.00 76.96           N  
ATOM   3306  N   GLU A 484      72.841  99.793  38.085  1.00 75.63           N  
ATOM   3307  CA  GLU A 484      73.439  98.623  38.724  1.00 74.99           C  
ATOM   3308  C   GLU A 484      74.695  98.145  37.950  1.00 75.06           C  
ATOM   3309  O   GLU A 484      74.937  96.944  37.800  1.00 76.53           O  
ATOM   3310  CB  GLU A 484      72.387  97.507  38.887  1.00 74.33           C  
ATOM   3311  CG  GLU A 484      71.210  97.620  37.917  1.00 76.69           C  
ATOM   3312  CD  GLU A 484      69.841  97.397  38.607  1.00 78.34           C  
ATOM   3313  OE1 GLU A 484      68.826  98.109  38.267  1.00 76.51           O  
ATOM   3314  OE2 GLU A 484      69.797  96.494  39.486  1.00 80.09           O  
ATOM   3315  N   GLY A 485      75.517  99.074  37.464  1.00 73.38           N  
ATOM   3316  CA  GLY A 485      76.654  98.646  36.643  1.00 72.08           C  
ATOM   3317  C   GLY A 485      76.461  98.833  35.132  1.00 71.33           C  
ATOM   3318  O   GLY A 485      75.394  99.270  34.630  1.00 72.79           O  
ATOM   3319  N   SER A 486      77.516  98.515  34.394  1.00 68.52           N  
ATOM   3320  CA  SER A 486      77.460  98.568  32.956  1.00 65.44           C  
ATOM   3321  C   SER A 486      78.109  97.337  32.324  1.00 62.25           C  
ATOM   3322  O   SER A 486      77.842  97.037  31.208  1.00 63.14           O  
ATOM   3323  CB  SER A 486      78.039  99.912  32.440  1.00 66.10           C  
ATOM   3324  OG  SER A 486      77.122 101.001  32.668  1.00 66.64           O  
ATOM   3325  N   TYR A 487      78.933  96.618  33.044  1.00 60.15           N  
ATOM   3326  CA  TYR A 487      79.655  95.499  32.503  1.00 59.99           C  
ATOM   3327  C   TYR A 487      79.086  94.134  32.926  1.00 60.35           C  
ATOM   3328  O   TYR A 487      79.475  93.593  33.981  1.00 62.30           O  
ATOM   3329  CB  TYR A 487      81.111  95.562  32.968  1.00 59.96           C  
ATOM   3330  CG  TYR A 487      81.838  96.797  32.539  1.00 62.44           C  
ATOM   3331  CD1 TYR A 487      83.179  97.031  32.900  1.00 64.66           C  
ATOM   3332  CD2 TYR A 487      81.203  97.762  31.779  1.00 63.25           C  
ATOM   3333  CE1 TYR A 487      83.842  98.216  32.480  1.00 63.73           C  
ATOM   3334  CE2 TYR A 487      81.863  98.931  31.365  1.00 64.03           C  
ATOM   3335  CZ  TYR A 487      83.157  99.149  31.712  1.00 62.88           C  
ATOM   3336  OH  TYR A 487      83.716 100.320  31.283  1.00 64.86           O  
ATOM   3337  N   PHE A 488      78.233  93.528  32.106  1.00 59.14           N  
ATOM   3338  CA  PHE A 488      77.756  92.190  32.408  1.00 57.80           C  
ATOM   3339  C   PHE A 488      78.848  91.271  32.955  1.00 58.36           C  
ATOM   3340  O   PHE A 488      78.528  90.371  33.734  1.00 58.41           O  
ATOM   3341  CB  PHE A 488      77.153  91.564  31.169  1.00 57.29           C  
ATOM   3342  CG  PHE A 488      76.462  90.241  31.413  1.00 55.01           C  
ATOM   3343  CD1 PHE A 488      75.541  90.103  32.412  1.00 53.69           C  
ATOM   3344  CD2 PHE A 488      76.720  89.149  30.595  1.00 54.58           C  
ATOM   3345  CE1 PHE A 488      74.865  88.901  32.601  1.00 52.87           C  
ATOM   3346  CE2 PHE A 488      76.078  87.951  30.778  1.00 53.48           C  
ATOM   3347  CZ  PHE A 488      75.136  87.831  31.785  1.00 53.86           C  
ATOM   3348  N   PHE A 489      80.103  91.474  32.552  1.00 57.99           N  
ATOM   3349  CA  PHE A 489      81.182  90.625  33.029  1.00 60.49           C  
ATOM   3350  C   PHE A 489      82.217  91.340  33.942  1.00 62.86           C  
ATOM   3351  O   PHE A 489      82.645  90.964  35.071  1.00 63.31           O  
ATOM   3352  CB  PHE A 489      81.892  90.013  31.841  1.00 59.31           C  
ATOM   3353  CG  PHE A 489      81.174  88.816  31.249  1.00 60.26           C  
ATOM   3354  CD1 PHE A 489      80.789  88.796  29.905  1.00 58.21           C  
ATOM   3355  CD2 PHE A 489      80.874  87.690  32.032  1.00 59.56           C  
ATOM   3356  CE1 PHE A 489      80.147  87.696  29.375  1.00 53.77           C  
ATOM   3357  CE2 PHE A 489      80.224  86.572  31.473  1.00 55.56           C  
ATOM   3358  CZ  PHE A 489      79.877  86.585  30.163  1.00 54.09           C  
TER    3359      PHE A 489                                                      
ATOM   3360  N   ASN B  21      92.864  84.525  61.454  1.00107.60           N  
ATOM   3361  CA  ASN B  21      92.050  83.440  60.816  1.00108.00           C  
ATOM   3362  C   ASN B  21      90.814  83.930  60.073  1.00106.33           C  
ATOM   3363  O   ASN B  21      90.843  85.024  59.530  1.00106.86           O  
ATOM   3364  CB  ASN B  21      91.638  82.388  61.846  1.00109.13           C  
ATOM   3365  CG  ASN B  21      91.987  80.964  61.382  1.00113.80           C  
ATOM   3366  OD1 ASN B  21      91.614  80.545  60.271  1.00119.19           O  
ATOM   3367  ND2 ASN B  21      92.747  80.232  62.211  1.00117.21           N  
ATOM   3368  N   ALA B  22      89.749  83.121  60.046  1.00103.74           N  
ATOM   3369  CA  ALA B  22      88.546  83.475  59.301  1.00101.81           C  
ATOM   3370  C   ALA B  22      87.555  84.135  60.241  1.00100.72           C  
ATOM   3371  O   ALA B  22      87.611  85.346  60.455  1.00101.22           O  
ATOM   3372  CB  ALA B  22      87.935  82.244  58.682  1.00101.38           C  
ATOM   3373  N   THR B  23      86.654  83.329  60.811  1.00 98.48           N  
ATOM   3374  CA  THR B  23      85.657  83.760  61.822  1.00 95.85           C  
ATOM   3375  C   THR B  23      86.272  84.283  63.107  1.00 93.44           C  
ATOM   3376  O   THR B  23      85.597  84.906  63.928  1.00 92.65           O  
ATOM   3377  CB  THR B  23      84.852  82.548  62.288  1.00 96.04           C  
ATOM   3378  OG1 THR B  23      84.449  81.802  61.150  1.00 98.58           O  
ATOM   3379  CG2 THR B  23      83.623  82.940  63.091  1.00 95.92           C  
ATOM   3380  N   GLU B  24      87.550  83.965  63.291  1.00 91.14           N  
ATOM   3381  CA  GLU B  24      88.292  84.270  64.508  1.00 88.38           C  
ATOM   3382  C   GLU B  24      88.262  85.771  64.780  1.00 85.84           C  
ATOM   3383  O   GLU B  24      88.016  86.224  65.918  1.00 85.23           O  
ATOM   3384  CB  GLU B  24      89.746  83.832  64.312  1.00 89.82           C  
ATOM   3385  CG  GLU B  24      89.973  82.307  64.247  1.00 90.78           C  
ATOM   3386  CD  GLU B  24      90.279  81.719  65.630  1.00 91.10           C  
ATOM   3387  OE1 GLU B  24      89.324  81.470  66.395  1.00 92.03           O  
ATOM   3388  OE2 GLU B  24      91.477  81.520  65.952  1.00 89.27           O  
ATOM   3389  N   ILE B  25      88.505  86.527  63.703  1.00 81.79           N  
ATOM   3390  CA  ILE B  25      88.517  87.987  63.732  1.00 76.98           C  
ATOM   3391  C   ILE B  25      87.224  88.556  64.305  1.00 73.92           C  
ATOM   3392  O   ILE B  25      87.253  89.158  65.379  1.00 72.82           O  
ATOM   3393  CB  ILE B  25      88.818  88.540  62.344  1.00 76.63           C  
ATOM   3394  CG1 ILE B  25      90.153  87.973  61.887  1.00 74.92           C  
ATOM   3395  CG2 ILE B  25      88.937  90.026  62.406  1.00 76.69           C  
ATOM   3396  CD1 ILE B  25      90.441  88.174  60.425  1.00 78.14           C  
ATOM   3397  N   ARG B  26      86.100  88.329  63.617  1.00 70.07           N  
ATOM   3398  CA  ARG B  26      84.811  88.813  64.089  1.00 66.89           C  
ATOM   3399  C   ARG B  26      84.583  88.587  65.580  1.00 66.29           C  
ATOM   3400  O   ARG B  26      83.999  89.420  66.259  1.00 67.31           O  
ATOM   3401  CB  ARG B  26      83.704  88.199  63.301  1.00 65.13           C  
ATOM   3402  CG  ARG B  26      83.652  88.814  61.957  1.00 65.80           C  
ATOM   3403  CD  ARG B  26      82.518  88.240  61.182  1.00 68.44           C  
ATOM   3404  NE  ARG B  26      81.292  88.369  61.943  1.00 69.39           N  
ATOM   3405  CZ  ARG B  26      80.566  89.487  61.991  1.00 71.34           C  
ATOM   3406  NH1 ARG B  26      80.908  90.602  61.331  1.00 72.95           N  
ATOM   3407  NH2 ARG B  26      79.472  89.494  62.710  1.00 71.52           N  
ATOM   3408  N   ALA B  27      85.070  87.482  66.117  1.00 64.39           N  
ATOM   3409  CA  ALA B  27      84.796  87.198  67.488  1.00 62.26           C  
ATOM   3410  C   ALA B  27      85.627  88.134  68.298  1.00 60.98           C  
ATOM   3411  O   ALA B  27      85.159  88.663  69.303  1.00 60.87           O  
ATOM   3412  CB  ALA B  27      85.138  85.776  67.800  1.00 63.22           C  
ATOM   3413  N   SER B  28      86.854  88.366  67.847  1.00 60.10           N  
ATOM   3414  CA  SER B  28      87.771  89.265  68.579  1.00 59.70           C  
ATOM   3415  C   SER B  28      87.215  90.665  68.666  1.00 58.31           C  
ATOM   3416  O   SER B  28      87.198  91.283  69.731  1.00 59.18           O  
ATOM   3417  CB  SER B  28      89.121  89.345  67.896  1.00 59.01           C  
ATOM   3418  OG  SER B  28      89.726  88.089  67.912  1.00 62.42           O  
ATOM   3419  N   VAL B  29      86.763  91.162  67.528  1.00 56.04           N  
ATOM   3420  CA  VAL B  29      86.239  92.495  67.447  1.00 53.66           C  
ATOM   3421  C   VAL B  29      85.001  92.618  68.309  1.00 53.41           C  
ATOM   3422  O   VAL B  29      84.950  93.449  69.211  1.00 51.39           O  
ATOM   3423  CB  VAL B  29      85.955  92.819  66.010  1.00 53.27           C  
ATOM   3424  CG1 VAL B  29      85.425  94.181  65.897  1.00 55.41           C  
ATOM   3425  CG2 VAL B  29      87.212  92.667  65.165  1.00 50.41           C  
ATOM   3426  N   GLY B  30      84.050  91.728  68.064  1.00 54.35           N  
ATOM   3427  CA  GLY B  30      82.854  91.582  68.904  1.00 55.60           C  
ATOM   3428  C   GLY B  30      83.106  91.660  70.397  1.00 56.28           C  
ATOM   3429  O   GLY B  30      82.420  92.394  71.172  1.00 54.79           O  
ATOM   3430  N   LYS B  31      84.111  90.892  70.798  1.00 56.96           N  
ATOM   3431  CA  LYS B  31      84.500  90.830  72.189  1.00 58.04           C  
ATOM   3432  C   LYS B  31      84.994  92.181  72.618  1.00 56.83           C  
ATOM   3433  O   LYS B  31      84.633  92.645  73.674  1.00 58.49           O  
ATOM   3434  CB  LYS B  31      85.610  89.802  72.431  1.00 58.59           C  
ATOM   3435  CG  LYS B  31      85.800  89.535  73.928  1.00 62.00           C  
ATOM   3436  CD  LYS B  31      87.126  88.883  74.249  1.00 66.93           C  
ATOM   3437  CE  LYS B  31      87.462  89.017  75.770  1.00 69.84           C  
ATOM   3438  NZ  LYS B  31      88.945  88.741  76.013  1.00 73.56           N  
ATOM   3439  N   MET B  32      85.814  92.815  71.797  1.00 54.61           N  
ATOM   3440  CA  MET B  32      86.349  94.098  72.151  1.00 53.28           C  
ATOM   3441  C   MET B  32      85.215  95.131  72.384  1.00 52.15           C  
ATOM   3442  O   MET B  32      85.154  95.822  73.424  1.00 50.29           O  
ATOM   3443  CB  MET B  32      87.281  94.552  71.033  1.00 53.55           C  
ATOM   3444  CG  MET B  32      87.738  96.006  71.178  1.00 53.35           C  
ATOM   3445  SD  MET B  32      88.476  96.710  69.667  1.00 52.31           S  
ATOM   3446  CE  MET B  32      87.138  97.157  68.573  1.00 38.21           C  
ATOM   3447  N   ILE B  33      84.329  95.230  71.403  1.00 51.01           N  
ATOM   3448  CA  ILE B  33      83.185  96.134  71.494  1.00 50.85           C  
ATOM   3449  C   ILE B  33      82.344  95.801  72.716  1.00 51.81           C  
ATOM   3450  O   ILE B  33      81.768  96.693  73.372  1.00 49.95           O  
ATOM   3451  CB  ILE B  33      82.304  96.023  70.205  1.00 50.26           C  
ATOM   3452  CG1 ILE B  33      83.163  96.279  68.997  1.00 46.34           C  
ATOM   3453  CG2 ILE B  33      81.144  96.997  70.197  1.00 49.21           C  
ATOM   3454  CD1 ILE B  33      83.800  97.568  69.011  1.00 47.22           C  
ATOM   3455  N   ASP B  34      82.247  94.491  72.971  1.00 53.30           N  
ATOM   3456  CA  ASP B  34      81.457  93.973  74.066  1.00 54.02           C  
ATOM   3457  C   ASP B  34      82.038  94.504  75.372  1.00 51.64           C  
ATOM   3458  O   ASP B  34      81.321  94.914  76.238  1.00 51.39           O  
ATOM   3459  CB  ASP B  34      81.403  92.445  74.003  1.00 55.70           C  
ATOM   3460  CG  ASP B  34      80.062  91.905  74.514  1.00 63.70           C  
ATOM   3461  OD1 ASP B  34      79.864  91.996  75.743  1.00 70.61           O  
ATOM   3462  OD2 ASP B  34      79.199  91.437  73.711  1.00 67.94           O  
ATOM   3463  N   GLY B  35      83.345  94.610  75.433  1.00 50.33           N  
ATOM   3464  CA  GLY B  35      84.024  95.172  76.581  1.00 49.16           C  
ATOM   3465  C   GLY B  35      83.847  96.644  76.738  1.00 48.18           C  
ATOM   3466  O   GLY B  35      83.641  97.094  77.824  1.00 49.20           O  
ATOM   3467  N   ILE B  36      83.915  97.394  75.646  1.00 47.98           N  
ATOM   3468  CA  ILE B  36      83.616  98.847  75.650  1.00 46.09           C  
ATOM   3469  C   ILE B  36      82.214  99.070  76.187  1.00 47.51           C  
ATOM   3470  O   ILE B  36      82.058  99.777  77.175  1.00 46.78           O  
ATOM   3471  CB  ILE B  36      83.866  99.515  74.241  1.00 45.39           C  
ATOM   3472  CG1 ILE B  36      85.372  99.573  73.946  1.00 47.01           C  
ATOM   3473  CG2 ILE B  36      83.304 100.879  74.146  1.00 38.27           C  
ATOM   3474  CD1 ILE B  36      85.754  99.953  72.549  1.00 44.65           C  
ATOM   3475  N   GLY B  37      81.219  98.406  75.571  1.00 49.89           N  
ATOM   3476  CA  GLY B  37      79.798  98.520  75.925  1.00 50.28           C  
ATOM   3477  C   GLY B  37      79.561  98.113  77.357  1.00 51.98           C  
ATOM   3478  O   GLY B  37      79.004  98.868  78.149  1.00 51.11           O  
ATOM   3479  N   ARG B  38      80.031  96.925  77.713  1.00 54.23           N  
ATOM   3480  CA  ARG B  38      79.911  96.474  79.108  1.00 57.06           C  
ATOM   3481  C   ARG B  38      80.524  97.440  80.084  1.00 55.73           C  
ATOM   3482  O   ARG B  38      79.995  97.613  81.145  1.00 55.74           O  
ATOM   3483  CB  ARG B  38      80.560  95.116  79.339  1.00 57.75           C  
ATOM   3484  CG  ARG B  38      80.304  94.531  80.730  1.00 61.85           C  
ATOM   3485  CD  ARG B  38      80.840  93.078  80.833  1.00 63.61           C  
ATOM   3486  NE  ARG B  38      80.254  92.150  79.827  1.00 69.33           N  
ATOM   3487  CZ  ARG B  38      80.805  91.789  78.645  1.00 65.30           C  
ATOM   3488  NH1 ARG B  38      81.998  92.276  78.203  1.00 56.62           N  
ATOM   3489  NH2 ARG B  38      80.118  90.930  77.887  1.00 61.51           N  
ATOM   3490  N   PHE B  39      81.659  98.028  79.728  1.00 56.08           N  
ATOM   3491  CA  PHE B  39      82.283  99.016  80.553  1.00 56.03           C  
ATOM   3492  C   PHE B  39      81.436 100.292  80.697  1.00 57.39           C  
ATOM   3493  O   PHE B  39      81.173 100.717  81.836  1.00 59.05           O  
ATOM   3494  CB  PHE B  39      83.631  99.348  79.988  1.00 56.08           C  
ATOM   3495  CG  PHE B  39      84.192 100.667  80.469  1.00 57.47           C  
ATOM   3496  CD1 PHE B  39      84.651 100.826  81.752  1.00 60.87           C  
ATOM   3497  CD2 PHE B  39      84.269 101.746  79.629  1.00 57.20           C  
ATOM   3498  CE1 PHE B  39      85.164 102.021  82.160  1.00 62.75           C  
ATOM   3499  CE2 PHE B  39      84.776 102.929  80.055  1.00 57.78           C  
ATOM   3500  CZ  PHE B  39      85.211 103.073  81.302  1.00 59.20           C  
ATOM   3501  N   TYR B  40      81.014 100.915  79.585  1.00 55.77           N  
ATOM   3502  CA  TYR B  40      80.216 102.150  79.672  1.00 54.42           C  
ATOM   3503  C   TYR B  40      79.006 101.932  80.576  1.00 54.31           C  
ATOM   3504  O   TYR B  40      78.717 102.719  81.490  1.00 53.47           O  
ATOM   3505  CB  TYR B  40      79.732 102.589  78.286  1.00 53.67           C  
ATOM   3506  CG  TYR B  40      79.118 104.009  78.219  1.00 52.98           C  
ATOM   3507  CD1 TYR B  40      79.945 105.136  78.188  1.00 48.70           C  
ATOM   3508  CD2 TYR B  40      77.715 104.212  78.170  1.00 49.46           C  
ATOM   3509  CE1 TYR B  40      79.433 106.391  78.120  1.00 46.53           C  
ATOM   3510  CE2 TYR B  40      77.176 105.496  78.116  1.00 43.35           C  
ATOM   3511  CZ  TYR B  40      78.065 106.564  78.077  1.00 47.73           C  
ATOM   3512  OH  TYR B  40      77.626 107.852  78.031  1.00 50.04           O  
ATOM   3513  N   ILE B  41      78.311 100.830  80.314  1.00 54.14           N  
ATOM   3514  CA  ILE B  41      77.193 100.429  81.152  1.00 54.54           C  
ATOM   3515  C   ILE B  41      77.507 100.624  82.621  1.00 55.95           C  
ATOM   3516  O   ILE B  41      76.667 101.067  83.369  1.00 57.65           O  
ATOM   3517  CB  ILE B  41      76.752  98.947  80.936  1.00 53.19           C  
ATOM   3518  CG1 ILE B  41      76.286  98.723  79.486  1.00 50.67           C  
ATOM   3519  CG2 ILE B  41      75.616  98.658  81.894  1.00 52.50           C  
ATOM   3520  CD1 ILE B  41      75.857  97.369  79.158  1.00 41.29           C  
ATOM   3521  N   GLN B  42      78.715 100.279  83.034  1.00 56.96           N  
ATOM   3522  CA  GLN B  42      79.063 100.341  84.432  1.00 58.37           C  
ATOM   3523  C   GLN B  42      79.264 101.793  84.868  1.00 58.36           C  
ATOM   3524  O   GLN B  42      78.729 102.229  85.881  1.00 59.24           O  
ATOM   3525  CB  GLN B  42      80.318  99.515  84.718  1.00 58.84           C  
ATOM   3526  CG  GLN B  42      80.812  99.680  86.161  1.00 61.59           C  
ATOM   3527  CD  GLN B  42      79.920  98.948  87.147  1.00 68.99           C  
ATOM   3528  OE1 GLN B  42      78.686  99.047  87.100  1.00 73.70           O  
ATOM   3529  NE2 GLN B  42      80.538  98.181  88.033  1.00 74.13           N  
ATOM   3530  N   MET B  43      80.037 102.538  84.099  1.00 57.83           N  
ATOM   3531  CA  MET B  43      80.317 103.890  84.442  1.00 57.98           C  
ATOM   3532  C   MET B  43      79.062 104.684  84.597  1.00 58.18           C  
ATOM   3533  O   MET B  43      79.055 105.663  85.300  1.00 57.95           O  
ATOM   3534  CB  MET B  43      81.146 104.487  83.346  1.00 58.90           C  
ATOM   3535  CG  MET B  43      82.594 104.031  83.424  1.00 63.02           C  
ATOM   3536  SD  MET B  43      83.545 104.933  84.712  1.00 71.19           S  
ATOM   3537  CE  MET B  43      83.041 104.085  86.206  1.00 67.29           C  
ATOM   3538  N   CYS B  44      77.979 104.278  83.943  1.00 58.75           N  
ATOM   3539  CA  CYS B  44      76.739 105.025  84.064  1.00 59.30           C  
ATOM   3540  C   CYS B  44      76.111 104.676  85.358  1.00 59.76           C  
ATOM   3541  O   CYS B  44      75.561 105.525  86.021  1.00 61.76           O  
ATOM   3542  CB  CYS B  44      75.764 104.712  82.944  1.00 58.46           C  
ATOM   3543  SG  CYS B  44      76.490 105.084  81.327  1.00 62.76           S  
ATOM   3544  N   THR B  45      76.189 103.419  85.741  1.00 60.62           N  
ATOM   3545  CA  THR B  45      75.578 103.047  86.999  1.00 61.81           C  
ATOM   3546  C   THR B  45      76.367 103.665  88.157  1.00 63.29           C  
ATOM   3547  O   THR B  45      75.765 104.148  89.098  1.00 65.15           O  
ATOM   3548  CB  THR B  45      75.476 101.542  87.196  1.00 61.01           C  
ATOM   3549  OG1 THR B  45      75.012 100.940  85.984  1.00 59.19           O  
ATOM   3550  CG2 THR B  45      74.469 101.295  88.280  1.00 59.85           C  
ATOM   3551  N   GLU B  46      77.699 103.661  88.065  1.00 64.21           N  
ATOM   3552  CA  GLU B  46      78.573 104.252  89.056  1.00 64.26           C  
ATOM   3553  C   GLU B  46      78.173 105.693  89.226  1.00 64.20           C  
ATOM   3554  O   GLU B  46      77.722 106.066  90.294  1.00 65.15           O  
ATOM   3555  CB  GLU B  46      79.977 104.244  88.516  1.00 65.42           C  
ATOM   3556  CG  GLU B  46      81.023 104.080  89.554  1.00 70.08           C  
ATOM   3557  CD  GLU B  46      81.112 102.637  89.990  1.00 76.46           C  
ATOM   3558  OE1 GLU B  46      80.199 102.215  90.700  1.00 83.55           O  
ATOM   3559  OE2 GLU B  46      82.048 101.900  89.614  1.00 79.53           O  
ATOM   3560  N   LEU B  47      78.332 106.487  88.160  1.00 63.22           N  
ATOM   3561  CA  LEU B  47      77.919 107.907  88.094  1.00 62.37           C  
ATOM   3562  C   LEU B  47      76.411 108.120  88.353  1.00 62.47           C  
ATOM   3563  O   LEU B  47      75.912 109.265  88.498  1.00 62.12           O  
ATOM   3564  CB  LEU B  47      78.255 108.480  86.715  1.00 61.21           C  
ATOM   3565  CG  LEU B  47      79.757 108.533  86.387  1.00 60.43           C  
ATOM   3566  CD1 LEU B  47      80.097 108.893  84.936  1.00 57.82           C  
ATOM   3567  CD2 LEU B  47      80.421 109.498  87.314  1.00 60.91           C  
ATOM   3568  N   LYS B  48      75.697 107.006  88.406  1.00 62.33           N  
ATOM   3569  CA  LYS B  48      74.279 107.019  88.665  1.00 63.21           C  
ATOM   3570  C   LYS B  48      73.590 107.886  87.633  1.00 62.73           C  
ATOM   3571  O   LYS B  48      72.931 108.865  88.020  1.00 65.06           O  
ATOM   3572  CB  LYS B  48      74.013 107.554  90.077  1.00 63.78           C  
ATOM   3573  CG  LYS B  48      74.657 106.705  91.150  1.00 66.41           C  
ATOM   3574  CD  LYS B  48      73.984 106.916  92.467  1.00 71.82           C  
ATOM   3575  CE  LYS B  48      74.674 106.051  93.493  1.00 76.18           C  
ATOM   3576  NZ  LYS B  48      74.409 106.476  94.892  1.00 79.24           N  
ATOM   3577  N   LEU B  49      73.753 107.573  86.336  1.00 60.21           N  
ATOM   3578  CA  LEU B  49      73.117 108.391  85.312  1.00 58.58           C  
ATOM   3579  C   LEU B  49      71.724 107.885  85.025  1.00 58.88           C  
ATOM   3580  O   LEU B  49      71.323 106.842  85.539  1.00 59.12           O  
ATOM   3581  CB  LEU B  49      73.929 108.418  84.055  1.00 56.74           C  
ATOM   3582  CG  LEU B  49      75.276 109.084  84.147  1.00 56.74           C  
ATOM   3583  CD1 LEU B  49      75.918 108.928  82.803  1.00 57.23           C  
ATOM   3584  CD2 LEU B  49      75.034 110.509  84.403  1.00 57.62           C  
ATOM   3585  N   SER B  50      70.977 108.642  84.233  1.00 59.17           N  
ATOM   3586  CA  SER B  50      69.678 108.191  83.824  1.00 59.62           C  
ATOM   3587  C   SER B  50      69.846 107.455  82.497  1.00 60.01           C  
ATOM   3588  O   SER B  50      70.945 107.382  81.920  1.00 58.06           O  
ATOM   3589  CB  SER B  50      68.782 109.397  83.631  1.00 60.50           C  
ATOM   3590  OG  SER B  50      69.222 110.164  82.514  1.00 59.64           O  
ATOM   3591  N   ASP B  51      68.738 106.921  81.976  1.00 61.13           N  
ATOM   3592  CA  ASP B  51      68.864 106.264  80.670  1.00 60.79           C  
ATOM   3593  C   ASP B  51      69.134 107.273  79.587  1.00 59.38           C  
ATOM   3594  O   ASP B  51      69.982 107.083  78.718  1.00 59.50           O  
ATOM   3595  CB  ASP B  51      67.642 105.422  80.317  1.00 60.93           C  
ATOM   3596  CG  ASP B  51      67.956 104.444  79.235  1.00 61.42           C  
ATOM   3597  OD1 ASP B  51      68.800 103.588  79.546  1.00 59.28           O  
ATOM   3598  OD2 ASP B  51      67.421 104.561  78.093  1.00 61.95           O  
ATOM   3599  N   TYR B  52      68.406 108.368  79.669  1.00 58.19           N  
ATOM   3600  CA  TYR B  52      68.574 109.454  78.705  1.00 58.48           C  
ATOM   3601  C   TYR B  52      70.033 109.995  78.677  1.00 58.42           C  
ATOM   3602  O   TYR B  52      70.719 110.020  77.643  1.00 56.53           O  
ATOM   3603  CB  TYR B  52      67.584 110.584  79.027  1.00 58.18           C  
ATOM   3604  CG  TYR B  52      67.579 111.661  77.986  1.00 58.85           C  
ATOM   3605  CD1 TYR B  52      66.572 111.727  77.049  1.00 59.76           C  
ATOM   3606  CD2 TYR B  52      68.639 112.599  77.893  1.00 59.52           C  
ATOM   3607  CE1 TYR B  52      66.609 112.700  76.037  1.00 60.93           C  
ATOM   3608  CE2 TYR B  52      68.686 113.568  76.873  1.00 55.14           C  
ATOM   3609  CZ  TYR B  52      67.664 113.609  75.956  1.00 57.67           C  
ATOM   3610  OH  TYR B  52      67.653 114.556  74.942  1.00 60.45           O  
ATOM   3611  N   GLU B  53      70.478 110.419  79.858  1.00 59.36           N  
ATOM   3612  CA  GLU B  53      71.745 111.095  80.040  1.00 58.85           C  
ATOM   3613  C   GLU B  53      72.850 110.217  79.581  1.00 57.74           C  
ATOM   3614  O   GLU B  53      73.809 110.711  79.002  1.00 57.37           O  
ATOM   3615  CB  GLU B  53      71.949 111.423  81.515  1.00 60.58           C  
ATOM   3616  CG  GLU B  53      71.052 112.562  82.038  1.00 61.84           C  
ATOM   3617  CD  GLU B  53      70.960 112.541  83.544  1.00 63.94           C  
ATOM   3618  OE1 GLU B  53      72.004 112.531  84.186  1.00 69.51           O  
ATOM   3619  OE2 GLU B  53      69.850 112.513  84.101  1.00 69.13           O  
ATOM   3620  N   GLY B  54      72.699 108.908  79.819  1.00 57.15           N  
ATOM   3621  CA  GLY B  54      73.757 107.919  79.505  1.00 54.45           C  
ATOM   3622  C   GLY B  54      73.919 107.854  78.005  1.00 53.02           C  
ATOM   3623  O   GLY B  54      75.027 107.634  77.491  1.00 52.97           O  
ATOM   3624  N   ARG B  55      72.784 108.063  77.313  1.00 51.12           N  
ATOM   3625  CA  ARG B  55      72.741 108.234  75.853  1.00 47.70           C  
ATOM   3626  C   ARG B  55      73.216 109.619  75.322  1.00 46.65           C  
ATOM   3627  O   ARG B  55      73.222 109.835  74.126  1.00 45.83           O  
ATOM   3628  CB  ARG B  55      71.335 107.945  75.377  1.00 46.34           C  
ATOM   3629  CG  ARG B  55      70.940 106.530  75.518  1.00 42.18           C  
ATOM   3630  CD  ARG B  55      69.465 106.373  75.185  1.00 44.52           C  
ATOM   3631  NE  ARG B  55      69.044 105.013  75.390  1.00 46.51           N  
ATOM   3632  CZ  ARG B  55      69.431 103.976  74.632  1.00 47.54           C  
ATOM   3633  NH1 ARG B  55      70.252 104.120  73.580  1.00 42.84           N  
ATOM   3634  NH2 ARG B  55      68.954 102.776  74.911  1.00 48.06           N  
ATOM   3635  N   LEU B  56      73.630 110.537  76.198  1.00 45.66           N  
ATOM   3636  CA  LEU B  56      74.112 111.846  75.746  1.00 44.95           C  
ATOM   3637  C   LEU B  56      75.541 111.801  75.185  1.00 43.81           C  
ATOM   3638  O   LEU B  56      76.508 111.477  75.887  1.00 43.61           O  
ATOM   3639  CB  LEU B  56      74.019 112.877  76.879  1.00 45.64           C  
ATOM   3640  CG  LEU B  56      74.454 114.317  76.603  1.00 43.52           C  
ATOM   3641  CD1 LEU B  56      73.473 114.957  75.640  1.00 42.38           C  
ATOM   3642  CD2 LEU B  56      74.512 115.096  77.908  1.00 42.04           C  
ATOM   3643  N   ILE B  57      75.690 112.144  73.926  1.00 41.61           N  
ATOM   3644  CA  ILE B  57      77.024 112.037  73.356  1.00 42.64           C  
ATOM   3645  C   ILE B  57      78.099 112.860  74.117  1.00 43.86           C  
ATOM   3646  O   ILE B  57      79.265 112.524  74.148  1.00 44.64           O  
ATOM   3647  CB  ILE B  57      76.998 112.395  71.830  1.00 41.07           C  
ATOM   3648  CG1 ILE B  57      78.287 112.049  71.120  1.00 34.25           C  
ATOM   3649  CG2 ILE B  57      76.724 113.841  71.634  1.00 42.61           C  
ATOM   3650  CD1 ILE B  57      78.025 112.039  69.734  1.00 32.64           C  
ATOM   3651  N   GLN B  58      77.681 113.947  74.732  1.00 44.88           N  
ATOM   3652  CA  GLN B  58      78.620 114.820  75.398  1.00 45.16           C  
ATOM   3653  C   GLN B  58      79.139 114.068  76.594  1.00 45.67           C  
ATOM   3654  O   GLN B  58      80.345 114.127  76.857  1.00 44.39           O  
ATOM   3655  CB  GLN B  58      77.908 116.095  75.864  1.00 46.44           C  
ATOM   3656  CG  GLN B  58      76.699 116.446  75.000  1.00 46.44           C  
ATOM   3657  CD  GLN B  58      77.126 116.977  73.665  1.00 49.09           C  
ATOM   3658  OE1 GLN B  58      76.279 117.201  72.806  1.00 53.47           O  
ATOM   3659  NE2 GLN B  58      78.434 117.185  73.463  1.00 44.19           N  
ATOM   3660  N   ASN B  59      78.222 113.383  77.310  1.00 46.62           N  
ATOM   3661  CA  ASN B  59      78.564 112.523  78.442  1.00 47.01           C  
ATOM   3662  C   ASN B  59      79.511 111.452  77.974  1.00 47.79           C  
ATOM   3663  O   ASN B  59      80.615 111.307  78.539  1.00 48.35           O  
ATOM   3664  CB  ASN B  59      77.346 111.834  78.998  1.00 48.02           C  
ATOM   3665  CG  ASN B  59      76.623 112.664  79.975  1.00 49.75           C  
ATOM   3666  OD1 ASN B  59      76.899 113.850  80.056  1.00 54.57           O  
ATOM   3667  ND2 ASN B  59      75.671 112.080  80.733  1.00 48.50           N  
ATOM   3668  N   SER B  60      79.103 110.721  76.931  1.00 47.39           N  
ATOM   3669  CA  SER B  60      79.870 109.557  76.479  1.00 47.96           C  
ATOM   3670  C   SER B  60      81.297 109.957  76.248  1.00 46.96           C  
ATOM   3671  O   SER B  60      82.246 109.302  76.699  1.00 45.14           O  
ATOM   3672  CB  SER B  60      79.303 108.978  75.177  1.00 49.33           C  
ATOM   3673  OG  SER B  60      80.034 107.813  74.731  1.00 51.49           O  
ATOM   3674  N   LEU B  61      81.424 111.067  75.543  1.00 47.01           N  
ATOM   3675  CA  LEU B  61      82.710 111.616  75.202  1.00 48.75           C  
ATOM   3676  C   LEU B  61      83.580 111.768  76.409  1.00 50.92           C  
ATOM   3677  O   LEU B  61      84.751 111.355  76.358  1.00 51.22           O  
ATOM   3678  CB  LEU B  61      82.572 112.962  74.517  1.00 48.31           C  
ATOM   3679  CG  LEU B  61      82.250 112.921  73.025  1.00 46.20           C  
ATOM   3680  CD1 LEU B  61      82.143 114.293  72.521  1.00 42.46           C  
ATOM   3681  CD2 LEU B  61      83.368 112.183  72.314  1.00 46.65           C  
ATOM   3682  N   THR B  62      83.029 112.360  77.477  1.00 53.08           N  
ATOM   3683  CA  THR B  62      83.775 112.564  78.731  1.00 55.86           C  
ATOM   3684  C   THR B  62      84.265 111.254  79.314  1.00 56.25           C  
ATOM   3685  O   THR B  62      85.433 111.169  79.723  1.00 55.85           O  
ATOM   3686  CB  THR B  62      82.905 113.233  79.792  1.00 57.10           C  
ATOM   3687  OG1 THR B  62      82.472 114.517  79.314  1.00 63.60           O  
ATOM   3688  CG2 THR B  62      83.645 113.417  81.090  1.00 55.41           C  
ATOM   3689  N   ILE B  63      83.385 110.241  79.349  1.00 56.89           N  
ATOM   3690  CA  ILE B  63      83.796 108.916  79.859  1.00 58.30           C  
ATOM   3691  C   ILE B  63      85.004 108.333  79.118  1.00 60.29           C  
ATOM   3692  O   ILE B  63      85.958 107.838  79.724  1.00 61.05           O  
ATOM   3693  CB  ILE B  63      82.703 107.849  79.777  1.00 56.88           C  
ATOM   3694  CG1 ILE B  63      81.386 108.389  80.289  1.00 58.75           C  
ATOM   3695  CG2 ILE B  63      83.114 106.637  80.583  1.00 52.92           C  
ATOM   3696  CD1 ILE B  63      81.529 109.198  81.545  1.00 64.24           C  
ATOM   3697  N   GLU B  64      84.923 108.372  77.800  1.00 61.36           N  
ATOM   3698  CA  GLU B  64      85.933 107.790  76.968  1.00 62.60           C  
ATOM   3699  C   GLU B  64      87.262 108.503  77.261  1.00 65.69           C  
ATOM   3700  O   GLU B  64      88.327 107.880  77.354  1.00 66.37           O  
ATOM   3701  CB  GLU B  64      85.516 107.966  75.497  1.00 62.17           C  
ATOM   3702  CG  GLU B  64      84.176 107.337  75.103  1.00 58.16           C  
ATOM   3703  CD  GLU B  64      83.513 108.004  73.892  1.00 58.54           C  
ATOM   3704  OE1 GLU B  64      84.189 108.190  72.858  1.00 55.31           O  
ATOM   3705  OE2 GLU B  64      82.298 108.335  73.953  1.00 58.51           O  
ATOM   3706  N   ARG B  65      87.197 109.823  77.407  1.00 68.19           N  
ATOM   3707  CA  ARG B  65      88.408 110.586  77.536  1.00 70.82           C  
ATOM   3708  C   ARG B  65      89.010 110.329  78.930  1.00 71.24           C  
ATOM   3709  O   ARG B  65      90.237 110.522  79.140  1.00 72.98           O  
ATOM   3710  CB  ARG B  65      88.143 112.068  77.271  1.00 70.90           C  
ATOM   3711  CG  ARG B  65      87.801 112.386  75.814  1.00 73.67           C  
ATOM   3712  CD  ARG B  65      87.485 113.892  75.516  1.00 77.24           C  
ATOM   3713  NE  ARG B  65      88.543 114.826  75.942  1.00 84.51           N  
ATOM   3714  CZ  ARG B  65      88.431 115.687  76.976  1.00 89.24           C  
ATOM   3715  NH1 ARG B  65      87.302 115.739  77.733  1.00 88.00           N  
ATOM   3716  NH2 ARG B  65      89.460 116.493  77.265  1.00 90.51           N  
ATOM   3717  N   MET B  66      88.179 109.864  79.872  1.00 70.04           N  
ATOM   3718  CA  MET B  66      88.691 109.522  81.209  1.00 69.63           C  
ATOM   3719  C   MET B  66      89.497 108.228  81.203  1.00 68.21           C  
ATOM   3720  O   MET B  66      90.597 108.151  81.727  1.00 69.89           O  
ATOM   3721  CB  MET B  66      87.576 109.458  82.235  1.00 68.89           C  
ATOM   3722  CG  MET B  66      86.917 110.789  82.463  1.00 70.14           C  
ATOM   3723  SD  MET B  66      85.565 110.682  83.676  1.00 72.80           S  
ATOM   3724  CE  MET B  66      86.471 110.915  85.188  1.00 71.72           C  
ATOM   3725  N   VAL B  67      88.940 107.218  80.575  1.00 66.39           N  
ATOM   3726  CA  VAL B  67      89.583 105.919  80.466  1.00 64.15           C  
ATOM   3727  C   VAL B  67      90.882 106.083  79.755  1.00 61.86           C  
ATOM   3728  O   VAL B  67      91.872 105.511  80.151  1.00 61.43           O  
ATOM   3729  CB  VAL B  67      88.693 104.890  79.664  1.00 64.94           C  
ATOM   3730  CG1 VAL B  67      89.196 103.513  79.903  1.00 64.17           C  
ATOM   3731  CG2 VAL B  67      87.214 104.978  80.102  1.00 64.34           C  
ATOM   3732  N   LEU B  68      90.859 106.875  78.699  1.00 61.01           N  
ATOM   3733  CA  LEU B  68      92.067 107.131  77.907  1.00 60.64           C  
ATOM   3734  C   LEU B  68      93.162 107.741  78.754  1.00 59.66           C  
ATOM   3735  O   LEU B  68      94.300 107.252  78.713  1.00 59.38           O  
ATOM   3736  CB  LEU B  68      91.767 108.003  76.700  1.00 58.77           C  
ATOM   3737  CG  LEU B  68      90.829 107.270  75.735  1.00 59.02           C  
ATOM   3738  CD1 LEU B  68      90.580 108.178  74.553  1.00 66.25           C  
ATOM   3739  CD2 LEU B  68      91.417 105.935  75.219  1.00 56.62           C  
ATOM   3740  N   SER B  69      92.804 108.737  79.574  1.00 58.58           N  
ATOM   3741  CA  SER B  69      93.775 109.278  80.532  1.00 60.00           C  
ATOM   3742  C   SER B  69      94.172 108.272  81.638  1.00 60.92           C  
ATOM   3743  O   SER B  69      95.323 108.297  82.161  1.00 59.87           O  
ATOM   3744  CB  SER B  69      93.219 110.547  81.193  1.00 59.91           C  
ATOM   3745  OG  SER B  69      92.030 110.282  81.913  1.00 60.10           O  
ATOM   3746  N   ALA B  70      93.196 107.407  81.986  1.00 61.81           N  
ATOM   3747  CA  ALA B  70      93.302 106.438  83.073  1.00 60.96           C  
ATOM   3748  C   ALA B  70      94.513 105.611  82.773  1.00 61.79           C  
ATOM   3749  O   ALA B  70      95.195 105.146  83.652  1.00 61.20           O  
ATOM   3750  CB  ALA B  70      92.034 105.597  83.178  1.00 58.65           C  
ATOM   3751  N   PHE B  71      94.830 105.493  81.499  1.00 64.81           N  
ATOM   3752  CA  PHE B  71      96.020 104.755  81.132  1.00 69.43           C  
ATOM   3753  C   PHE B  71      97.152 105.666  80.699  1.00 71.57           C  
ATOM   3754  O   PHE B  71      98.230 105.196  80.295  1.00 72.76           O  
ATOM   3755  CB  PHE B  71      95.679 103.685  80.080  1.00 69.96           C  
ATOM   3756  CG  PHE B  71      94.856 102.501  80.649  1.00 71.60           C  
ATOM   3757  CD1 PHE B  71      93.519 102.652  80.993  1.00 72.91           C  
ATOM   3758  CD2 PHE B  71      95.447 101.266  80.886  1.00 70.86           C  
ATOM   3759  CE1 PHE B  71      92.822 101.594  81.543  1.00 69.84           C  
ATOM   3760  CE2 PHE B  71      94.755 100.225  81.427  1.00 65.20           C  
ATOM   3761  CZ  PHE B  71      93.459 100.383  81.738  1.00 68.07           C  
ATOM   3762  N   ASP B  72      96.933 106.976  80.830  1.00 73.53           N  
ATOM   3763  CA  ASP B  72      97.967 107.945  80.490  1.00 74.39           C  
ATOM   3764  C   ASP B  72      98.250 108.987  81.564  1.00 75.03           C  
ATOM   3765  O   ASP B  72      98.991 108.721  82.525  1.00 76.09           O  
ATOM   3766  CB  ASP B  72      97.557 108.631  79.230  1.00 75.29           C  
ATOM   3767  CG  ASP B  72      98.576 109.566  78.749  1.00 77.13           C  
ATOM   3768  OD1 ASP B  72      99.756 109.178  78.617  1.00 77.00           O  
ATOM   3769  OD2 ASP B  72      98.166 110.705  78.497  1.00 81.53           O  
ATOM   3770  N   THR B  92      92.147 111.597  86.998  1.00 73.46           N  
ATOM   3771  CA  THR B  92      91.375 112.119  85.866  1.00 73.83           C  
ATOM   3772  C   THR B  92      90.002 112.678  86.165  1.00 72.87           C  
ATOM   3773  O   THR B  92      89.318 112.263  87.108  1.00 72.44           O  
ATOM   3774  CB  THR B  92      91.092 111.082  84.755  1.00 73.98           C  
ATOM   3775  OG1 THR B  92      92.284 110.365  84.455  1.00 78.85           O  
ATOM   3776  CG2 THR B  92      90.685 111.826  83.481  1.00 75.12           C  
ATOM   3777  N   GLY B  93      89.601 113.593  85.278  1.00 72.44           N  
ATOM   3778  CA  GLY B  93      88.292 114.225  85.349  1.00 71.55           C  
ATOM   3779  C   GLY B  93      87.656 114.569  84.011  1.00 69.86           C  
ATOM   3780  O   GLY B  93      88.276 114.423  82.946  1.00 69.32           O  
ATOM   3781  N   GLY B  94      86.407 115.012  84.089  1.00 67.86           N  
ATOM   3782  CA  GLY B  94      85.702 115.481  82.930  1.00 65.52           C  
ATOM   3783  C   GLY B  94      84.318 115.967  83.296  1.00 65.16           C  
ATOM   3784  O   GLY B  94      83.749 115.609  84.354  1.00 63.88           O  
ATOM   3785  N   PRO B  95      83.741 116.789  82.415  1.00 64.80           N  
ATOM   3786  CA  PRO B  95      82.401 117.363  82.574  1.00 64.19           C  
ATOM   3787  C   PRO B  95      81.311 116.319  82.425  1.00 63.64           C  
ATOM   3788  O   PRO B  95      81.307 115.550  81.444  1.00 63.06           O  
ATOM   3789  CB  PRO B  95      82.324 118.378  81.414  1.00 64.53           C  
ATOM   3790  CG  PRO B  95      83.197 117.781  80.340  1.00 65.02           C  
ATOM   3791  CD  PRO B  95      84.374 117.236  81.161  1.00 65.03           C  
ATOM   3792  N   ILE B  96      80.385 116.300  83.370  1.00 61.79           N  
ATOM   3793  CA  ILE B  96      79.281 115.390  83.236  1.00 61.49           C  
ATOM   3794  C   ILE B  96      77.974 116.145  83.199  1.00 62.15           C  
ATOM   3795  O   ILE B  96      77.493 116.617  84.220  1.00 63.33           O  
ATOM   3796  CB  ILE B  96      79.269 114.432  84.413  1.00 60.95           C  
ATOM   3797  CG1 ILE B  96      80.492 113.519  84.376  1.00 60.60           C  
ATOM   3798  CG2 ILE B  96      77.964 113.687  84.474  1.00 60.38           C  
ATOM   3799  CD1 ILE B  96      80.496 112.453  83.319  1.00 62.42           C  
ATOM   3800  N   TYR B  97      77.368 116.239  82.035  1.00 63.24           N  
ATOM   3801  CA  TYR B  97      76.064 116.907  81.936  1.00 65.59           C  
ATOM   3802  C   TYR B  97      74.889 116.019  82.371  1.00 67.76           C  
ATOM   3803  O   TYR B  97      74.862 114.821  82.043  1.00 68.50           O  
ATOM   3804  CB  TYR B  97      75.886 117.442  80.534  1.00 63.49           C  
ATOM   3805  CG  TYR B  97      77.193 117.995  80.020  1.00 63.70           C  
ATOM   3806  CD1 TYR B  97      78.166 117.143  79.494  1.00 67.52           C  
ATOM   3807  CD2 TYR B  97      77.478 119.344  80.042  1.00 60.56           C  
ATOM   3808  CE1 TYR B  97      79.405 117.626  78.981  1.00 63.90           C  
ATOM   3809  CE2 TYR B  97      78.706 119.818  79.540  1.00 61.10           C  
ATOM   3810  CZ  TYR B  97      79.643 118.945  79.020  1.00 60.72           C  
ATOM   3811  OH  TYR B  97      80.819 119.374  78.535  1.00 64.74           O  
ATOM   3812  N   ARG B  98      73.988 116.581  83.183  1.00 69.78           N  
ATOM   3813  CA  ARG B  98      72.840 115.845  83.681  1.00 72.80           C  
ATOM   3814  C   ARG B  98      71.674 116.707  83.463  1.00 75.52           C  
ATOM   3815  O   ARG B  98      71.824 117.849  83.102  1.00 74.97           O  
ATOM   3816  CB  ARG B  98      72.909 115.572  85.165  1.00 72.01           C  
ATOM   3817  CG  ARG B  98      74.002 114.652  85.529  1.00 74.98           C  
ATOM   3818  CD  ARG B  98      73.762 113.925  86.869  1.00 75.07           C  
ATOM   3819  NE  ARG B  98      75.030 113.337  87.297  1.00 73.90           N  
ATOM   3820  CZ  ARG B  98      75.140 112.342  88.155  1.00 74.08           C  
ATOM   3821  NH1 ARG B  98      74.049 111.821  88.682  1.00 74.96           N  
ATOM   3822  NH2 ARG B  98      76.340 111.875  88.475  1.00 74.55           N  
ATOM   3823  N   ARG B  99      70.490 116.157  83.700  1.00 80.32           N  
ATOM   3824  CA  ARG B  99      69.267 116.926  83.573  1.00 84.14           C  
ATOM   3825  C   ARG B  99      68.560 117.009  84.917  1.00 86.91           C  
ATOM   3826  O   ARG B  99      67.879 116.072  85.332  1.00 86.70           O  
ATOM   3827  CB  ARG B  99      68.322 116.359  82.505  1.00 83.63           C  
ATOM   3828  CG  ARG B  99      66.943 117.030  82.533  1.00 85.01           C  
ATOM   3829  CD  ARG B  99      65.841 116.371  81.714  1.00 87.26           C  
ATOM   3830  NE  ARG B  99      66.208 116.212  80.303  1.00 92.37           N  
ATOM   3831  CZ  ARG B  99      65.423 115.625  79.398  1.00 94.51           C  
ATOM   3832  NH1 ARG B  99      64.225 115.184  79.772  1.00 95.24           N  
ATOM   3833  NH2 ARG B  99      65.817 115.482  78.129  1.00 94.06           N  
ATOM   3834  N   VAL B 100      68.754 118.160  85.572  1.00 91.07           N  
ATOM   3835  CA  VAL B 100      68.043 118.580  86.784  1.00 94.33           C  
ATOM   3836  C   VAL B 100      66.588 118.941  86.430  1.00 96.73           C  
ATOM   3837  O   VAL B 100      66.330 119.680  85.458  1.00 96.99           O  
ATOM   3838  CB  VAL B 100      68.704 119.829  87.422  1.00 94.08           C  
ATOM   3839  CG1 VAL B 100      68.203 120.014  88.825  1.00 95.25           C  
ATOM   3840  CG2 VAL B 100      70.196 119.694  87.445  1.00 93.47           C  
ATOM   3841  N   ASP B 101      65.647 118.410  87.219  1.00 99.26           N  
ATOM   3842  CA  ASP B 101      64.209 118.633  86.998  1.00101.70           C  
ATOM   3843  C   ASP B 101      64.000 120.041  86.445  1.00102.10           C  
ATOM   3844  O   ASP B 101      64.085 121.038  87.189  1.00102.39           O  
ATOM   3845  CB  ASP B 101      63.409 118.427  88.302  1.00102.52           C  
ATOM   3846  CG  ASP B 101      64.040 119.166  89.510  1.00104.81           C  
ATOM   3847  OD1 ASP B 101      65.263 118.941  89.738  1.00105.61           O  
ATOM   3848  OD2 ASP B 101      63.325 119.952  90.216  1.00105.53           O  
ATOM   3849  N   GLY B 102      63.770 120.112  85.132  1.00102.17           N  
ATOM   3850  CA  GLY B 102      63.656 121.394  84.472  1.00102.59           C  
ATOM   3851  C   GLY B 102      64.674 121.530  83.364  1.00103.02           C  
ATOM   3852  O   GLY B 102      64.313 121.453  82.190  1.00103.87           O  
ATOM   3853  N   LYS B 103      65.946 121.711  83.709  1.00102.84           N  
ATOM   3854  CA  LYS B 103      66.962 121.967  82.679  1.00103.12           C  
ATOM   3855  C   LYS B 103      68.241 121.206  82.906  1.00102.01           C  
ATOM   3856  O   LYS B 103      68.329 120.381  83.782  1.00102.00           O  
ATOM   3857  CB  LYS B 103      67.313 123.449  82.656  1.00104.22           C  
ATOM   3858  CG  LYS B 103      66.125 124.384  82.461  1.00106.19           C  
ATOM   3859  CD  LYS B 103      66.521 125.822  82.774  1.00109.23           C  
ATOM   3860  CE  LYS B 103      65.295 126.755  82.909  1.00111.75           C  
ATOM   3861  NZ  LYS B 103      64.499 126.710  84.211  1.00112.09           N  
ATOM   3862  N   TRP B 104      69.255 121.533  82.130  1.00101.31           N  
ATOM   3863  CA  TRP B 104      70.517 120.811  82.140  1.00101.32           C  
ATOM   3864  C   TRP B 104      71.565 121.472  82.982  1.00100.57           C  
ATOM   3865  O   TRP B 104      71.616 122.692  83.010  1.00101.48           O  
ATOM   3866  CB  TRP B 104      71.059 120.791  80.722  1.00102.54           C  
ATOM   3867  CG  TRP B 104      70.272 119.868  79.834  1.00105.53           C  
ATOM   3868  CD1 TRP B 104      69.085 120.137  79.199  1.00106.80           C  
ATOM   3869  CD2 TRP B 104      70.592 118.501  79.519  1.00106.52           C  
ATOM   3870  NE1 TRP B 104      68.664 119.027  78.499  1.00106.41           N  
ATOM   3871  CE2 TRP B 104      69.574 118.016  78.680  1.00106.18           C  
ATOM   3872  CE3 TRP B 104      71.641 117.641  79.876  1.00105.76           C  
ATOM   3873  CZ2 TRP B 104      69.580 116.721  78.188  1.00105.48           C  
ATOM   3874  CZ3 TRP B 104      71.641 116.367  79.389  1.00104.76           C  
ATOM   3875  CH2 TRP B 104      70.620 115.913  78.556  1.00104.84           C  
ATOM   3876  N   ARG B 105      72.430 120.677  83.624  1.00 99.35           N  
ATOM   3877  CA  ARG B 105      73.538 121.208  84.457  1.00 98.34           C  
ATOM   3878  C   ARG B 105      74.882 120.566  84.155  1.00 95.88           C  
ATOM   3879  O   ARG B 105      74.974 119.390  83.899  1.00 95.14           O  
ATOM   3880  CB  ARG B 105      73.234 121.056  85.956  1.00 98.83           C  
ATOM   3881  CG  ARG B 105      73.461 119.646  86.468  1.00101.99           C  
ATOM   3882  CD  ARG B 105      73.031 119.471  87.904  1.00105.43           C  
ATOM   3883  NE  ARG B 105      73.226 118.086  88.341  1.00111.50           N  
ATOM   3884  CZ  ARG B 105      72.919 117.637  89.564  1.00114.16           C  
ATOM   3885  NH1 ARG B 105      72.393 118.472  90.474  1.00115.22           N  
ATOM   3886  NH2 ARG B 105      73.145 116.355  89.894  1.00114.31           N  
ATOM   3887  N   ARG B 106      75.938 121.339  84.232  1.00 94.73           N  
ATOM   3888  CA  ARG B 106      77.240 120.781  83.964  1.00 94.09           C  
ATOM   3889  C   ARG B 106      78.046 120.582  85.241  1.00 93.55           C  
ATOM   3890  O   ARG B 106      78.460 121.531  85.868  1.00 93.89           O  
ATOM   3891  CB  ARG B 106      77.987 121.698  83.014  1.00 94.36           C  
ATOM   3892  CG  ARG B 106      79.479 121.458  82.943  1.00 95.66           C  
ATOM   3893  CD  ARG B 106      80.095 122.399  81.946  1.00 98.28           C  
ATOM   3894  NE  ARG B 106      79.725 123.775  82.250  1.00102.63           N  
ATOM   3895  CZ  ARG B 106      80.202 124.824  81.593  1.00106.95           C  
ATOM   3896  NH1 ARG B 106      81.059 124.649  80.588  1.00108.73           N  
ATOM   3897  NH2 ARG B 106      79.821 126.047  81.937  1.00109.50           N  
ATOM   3898  N   GLU B 107      78.266 119.331  85.613  1.00 92.92           N  
ATOM   3899  CA  GLU B 107      79.043 118.993  86.774  1.00 91.78           C  
ATOM   3900  C   GLU B 107      80.347 118.302  86.386  1.00 91.40           C  
ATOM   3901  O   GLU B 107      80.363 117.398  85.561  1.00 91.90           O  
ATOM   3902  CB  GLU B 107      78.222 118.069  87.644  1.00 91.97           C  
ATOM   3903  CG  GLU B 107      79.039 116.879  88.159  1.00 94.11           C  
ATOM   3904  CD  GLU B 107      78.197 115.943  88.988  1.00 97.06           C  
ATOM   3905  OE1 GLU B 107      78.789 115.060  89.616  1.00 97.84           O  
ATOM   3906  OE2 GLU B 107      76.952 116.091  89.027  1.00 99.71           O  
ATOM   3907  N   LEU B 108      81.442 118.744  86.987  1.00 91.21           N  
ATOM   3908  CA  LEU B 108      82.759 118.139  86.792  1.00 91.24           C  
ATOM   3909  C   LEU B 108      83.038 117.009  87.781  1.00 90.57           C  
ATOM   3910  O   LEU B 108      82.494 116.971  88.874  1.00 90.39           O  
ATOM   3911  CB  LEU B 108      83.850 119.205  86.893  1.00 91.59           C  
ATOM   3912  CG  LEU B 108      83.741 120.309  85.830  1.00 93.93           C  
ATOM   3913  CD1 LEU B 108      84.822 121.374  85.942  1.00 95.36           C  
ATOM   3914  CD2 LEU B 108      83.847 119.690  84.477  1.00 94.43           C  
ATOM   3915  N   ILE B 109      83.873 116.061  87.388  1.00 90.55           N  
ATOM   3916  CA  ILE B 109      84.125 114.935  88.264  1.00 90.47           C  
ATOM   3917  C   ILE B 109      85.548 114.470  88.130  1.00 89.93           C  
ATOM   3918  O   ILE B 109      86.101 114.436  87.031  1.00 88.84           O  
ATOM   3919  CB  ILE B 109      83.192 113.741  87.988  1.00 90.65           C  
ATOM   3920  CG1 ILE B 109      81.734 114.205  87.940  1.00 91.44           C  
ATOM   3921  CG2 ILE B 109      83.362 112.694  89.088  1.00 90.89           C  
ATOM   3922  CD1 ILE B 109      80.765 113.106  87.631  1.00 93.36           C  
ATOM   3923  N   LEU B 110      86.133 114.133  89.274  1.00 89.58           N  
ATOM   3924  CA  LEU B 110      87.488 113.638  89.320  1.00 89.92           C  
ATOM   3925  C   LEU B 110      87.477 112.220  89.866  1.00 90.36           C  
ATOM   3926  O   LEU B 110      86.640 111.898  90.716  1.00 91.66           O  
ATOM   3927  CB  LEU B 110      88.311 114.492  90.245  1.00 89.27           C  
ATOM   3928  CG  LEU B 110      88.311 115.941  89.842  1.00 90.92           C  
ATOM   3929  CD1 LEU B 110      88.789 116.646  91.045  1.00 91.66           C  
ATOM   3930  CD2 LEU B 110      89.212 116.204  88.626  1.00 91.14           C  
ATOM   3931  N   TYR B 111      88.397 111.383  89.379  1.00 89.22           N  
ATOM   3932  CA  TYR B 111      88.494 109.985  89.760  1.00 87.20           C  
ATOM   3933  C   TYR B 111      89.982 109.661  89.818  1.00 87.56           C  
ATOM   3934  O   TYR B 111      90.814 110.495  89.437  1.00 87.84           O  
ATOM   3935  CB  TYR B 111      87.849 109.138  88.674  1.00 86.41           C  
ATOM   3936  CG  TYR B 111      86.420 108.774  88.892  1.00 83.24           C  
ATOM   3937  CD1 TYR B 111      85.440 109.736  88.852  1.00 81.97           C  
ATOM   3938  CD2 TYR B 111      86.044 107.452  89.099  1.00 81.30           C  
ATOM   3939  CE1 TYR B 111      84.124 109.428  89.055  1.00 81.67           C  
ATOM   3940  CE2 TYR B 111      84.734 107.124  89.301  1.00 81.61           C  
ATOM   3941  CZ  TYR B 111      83.769 108.132  89.273  1.00 83.19           C  
ATOM   3942  OH  TYR B 111      82.431 107.855  89.460  1.00 85.59           O  
ATOM   3943  N   ASP B 112      90.325 108.459  90.276  1.00 87.74           N  
ATOM   3944  CA  ASP B 112      91.726 108.046  90.343  1.00 88.00           C  
ATOM   3945  C   ASP B 112      92.056 107.268  89.098  1.00 87.18           C  
ATOM   3946  O   ASP B 112      91.412 106.262  88.819  1.00 87.32           O  
ATOM   3947  CB  ASP B 112      91.945 107.146  91.546  1.00 89.26           C  
ATOM   3948  CG  ASP B 112      91.524 107.806  92.847  1.00 93.18           C  
ATOM   3949  OD1 ASP B 112      92.114 108.855  93.176  1.00 95.71           O  
ATOM   3950  OD2 ASP B 112      90.614 107.292  93.546  1.00 98.04           O  
ATOM   3951  N   LYS B 113      93.066 107.711  88.362  1.00 86.01           N  
ATOM   3952  CA  LYS B 113      93.398 107.081  87.104  1.00 85.25           C  
ATOM   3953  C   LYS B 113      93.637 105.576  87.191  1.00 86.34           C  
ATOM   3954  O   LYS B 113      93.698 104.906  86.166  1.00 87.22           O  
ATOM   3955  CB  LYS B 113      94.612 107.726  86.475  1.00 84.19           C  
ATOM   3956  CG  LYS B 113      94.484 109.183  86.202  1.00 83.32           C  
ATOM   3957  CD  LYS B 113      95.576 109.632  85.247  1.00 82.37           C  
ATOM   3958  CE  LYS B 113      95.716 111.139  85.422  1.00 82.80           C  
ATOM   3959  NZ  LYS B 113      96.558 111.631  84.293  1.00 86.53           N  
ATOM   3960  N   GLU B 114      93.772 105.028  88.391  1.00 87.38           N  
ATOM   3961  CA  GLU B 114      93.943 103.572  88.528  1.00 87.66           C  
ATOM   3962  C   GLU B 114      92.680 102.880  88.991  1.00 86.64           C  
ATOM   3963  O   GLU B 114      92.604 101.640  89.000  1.00 86.90           O  
ATOM   3964  CB  GLU B 114      95.029 103.237  89.524  1.00 88.76           C  
ATOM   3965  CG  GLU B 114      94.565 103.357  90.972  1.00 92.76           C  
ATOM   3966  CD  GLU B 114      94.913 102.132  91.732  1.00 97.12           C  
ATOM   3967  OE1 GLU B 114      96.121 101.825  91.831  1.00100.62           O  
ATOM   3968  OE2 GLU B 114      93.976 101.465  92.194  1.00100.24           O  
ATOM   3969  N   GLU B 115      91.722 103.701  89.413  1.00 85.07           N  
ATOM   3970  CA  GLU B 115      90.379 103.253  89.769  1.00 83.69           C  
ATOM   3971  C   GLU B 115      89.570 102.975  88.485  1.00 81.46           C  
ATOM   3972  O   GLU B 115      88.846 101.989  88.363  1.00 80.34           O  
ATOM   3973  CB  GLU B 115      89.712 104.317  90.680  1.00 83.78           C  
ATOM   3974  CG  GLU B 115      88.262 104.053  91.099  1.00 84.73           C  
ATOM   3975  CD  GLU B 115      87.966 102.582  91.476  1.00 86.89           C  
ATOM   3976  OE1 GLU B 115      88.700 101.636  91.048  1.00 87.08           O  
ATOM   3977  OE2 GLU B 115      86.952 102.373  92.193  1.00 86.83           O  
ATOM   3978  N   ILE B 116      89.742 103.872  87.527  1.00 79.58           N  
ATOM   3979  CA  ILE B 116      89.072 103.785  86.252  1.00 77.44           C  
ATOM   3980  C   ILE B 116      89.780 102.685  85.487  1.00 76.44           C  
ATOM   3981  O   ILE B 116      89.170 101.881  84.748  1.00 75.99           O  
ATOM   3982  CB  ILE B 116      89.144 105.129  85.515  1.00 76.61           C  
ATOM   3983  CG1 ILE B 116      88.371 106.167  86.309  1.00 73.95           C  
ATOM   3984  CG2 ILE B 116      88.460 105.010  84.212  1.00 76.50           C  
ATOM   3985  CD1 ILE B 116      88.455 107.476  85.703  1.00 73.33           C  
ATOM   3986  N   ARG B 117      91.080 102.644  85.730  1.00 74.62           N  
ATOM   3987  CA  ARG B 117      91.970 101.736  85.077  1.00 73.26           C  
ATOM   3988  C   ARG B 117      91.604 100.318  85.438  1.00 72.82           C  
ATOM   3989  O   ARG B 117      91.843  99.418  84.657  1.00 73.09           O  
ATOM   3990  CB  ARG B 117      93.366 102.053  85.563  1.00 73.65           C  
ATOM   3991  CG  ARG B 117      94.529 101.598  84.714  1.00 75.30           C  
ATOM   3992  CD  ARG B 117      95.819 101.678  85.563  1.00 80.23           C  
ATOM   3993  NE  ARG B 117      95.977 103.009  86.166  1.00 82.22           N  
ATOM   3994  CZ  ARG B 117      97.068 103.423  86.803  1.00 84.16           C  
ATOM   3995  NH1 ARG B 117      98.115 102.600  86.915  1.00 85.69           N  
ATOM   3996  NH2 ARG B 117      97.115 104.653  87.324  1.00 82.13           N  
ATOM   3997  N   ARG B 118      91.018 100.092  86.610  1.00 72.47           N  
ATOM   3998  CA  ARG B 118      90.703  98.694  86.985  1.00 72.32           C  
ATOM   3999  C   ARG B 118      89.274  98.278  86.642  1.00 70.38           C  
ATOM   4000  O   ARG B 118      89.019  97.173  86.135  1.00 69.70           O  
ATOM   4001  CB  ARG B 118      91.054  98.402  88.461  1.00 73.26           C  
ATOM   4002  CG  ARG B 118      90.162  99.117  89.488  1.00 74.59           C  
ATOM   4003  CD  ARG B 118      88.912  98.347  89.795  1.00 71.43           C  
ATOM   4004  NE  ARG B 118      88.077  99.162  90.645  1.00 70.79           N  
ATOM   4005  CZ  ARG B 118      86.907  98.765  91.111  1.00 74.74           C  
ATOM   4006  NH1 ARG B 118      86.470  97.540  90.796  1.00 76.00           N  
ATOM   4007  NH2 ARG B 118      86.174  99.585  91.876  1.00 73.82           N  
ATOM   4008  N   ILE B 119      88.358  99.187  86.903  1.00 68.89           N  
ATOM   4009  CA  ILE B 119      87.005  98.991  86.470  1.00 68.92           C  
ATOM   4010  C   ILE B 119      86.909  98.655  84.971  1.00 69.27           C  
ATOM   4011  O   ILE B 119      86.056  97.859  84.548  1.00 69.17           O  
ATOM   4012  CB  ILE B 119      86.138 100.214  86.755  1.00 68.42           C  
ATOM   4013  CG1 ILE B 119      84.761  99.949  86.182  1.00 69.51           C  
ATOM   4014  CG2 ILE B 119      86.706 101.424  86.136  1.00 66.82           C  
ATOM   4015  CD1 ILE B 119      84.001  98.776  86.890  1.00 72.76           C  
ATOM   4016  N   TRP B 120      87.778  99.257  84.168  1.00 68.71           N  
ATOM   4017  CA  TRP B 120      87.835  98.928  82.754  1.00 67.14           C  
ATOM   4018  C   TRP B 120      88.245  97.489  82.519  1.00 69.09           C  
ATOM   4019  O   TRP B 120      87.753  96.836  81.590  1.00 69.01           O  
ATOM   4020  CB  TRP B 120      88.748  99.900  82.041  1.00 63.81           C  
ATOM   4021  CG  TRP B 120      89.350  99.441  80.777  1.00 60.56           C  
ATOM   4022  CD1 TRP B 120      90.589  98.888  80.620  1.00 60.19           C  
ATOM   4023  CD2 TRP B 120      88.796  99.549  79.456  1.00 59.55           C  
ATOM   4024  NE1 TRP B 120      90.849  98.611  79.282  1.00 59.03           N  
ATOM   4025  CE2 TRP B 120      89.765  99.015  78.544  1.00 57.95           C  
ATOM   4026  CE3 TRP B 120      87.570 100.020  78.949  1.00 59.66           C  
ATOM   4027  CZ2 TRP B 120      89.552  98.956  77.162  1.00 55.70           C  
ATOM   4028  CZ3 TRP B 120      87.362  99.962  77.571  1.00 59.72           C  
ATOM   4029  CH2 TRP B 120      88.366  99.437  76.691  1.00 58.46           C  
ATOM   4030  N   ARG B 121      89.118  96.978  83.379  1.00 71.79           N  
ATOM   4031  CA  ARG B 121      89.567  95.589  83.235  1.00 74.62           C  
ATOM   4032  C   ARG B 121      88.423  94.552  83.504  1.00 76.35           C  
ATOM   4033  O   ARG B 121      88.286  93.547  82.798  1.00 77.19           O  
ATOM   4034  CB  ARG B 121      90.782  95.330  84.114  1.00 74.61           C  
ATOM   4035  CG  ARG B 121      92.039  96.084  83.705  1.00 72.56           C  
ATOM   4036  CD  ARG B 121      93.265  95.467  84.402  1.00 73.38           C  
ATOM   4037  NE  ARG B 121      94.442  96.323  84.356  1.00 70.65           N  
ATOM   4038  CZ  ARG B 121      94.591  97.397  85.133  1.00 72.87           C  
ATOM   4039  NH1 ARG B 121      93.625  97.724  86.008  1.00 72.54           N  
ATOM   4040  NH2 ARG B 121      95.695  98.151  85.048  1.00 71.49           N  
ATOM   4041  N   GLN B 122      87.578  94.826  84.494  1.00 77.05           N
[truncated: 496,207 more chars]
