# Supplementary material for: Using structure prediction of negative sense RNA virus nucleoproteins to assess evolutionary relationships
Source: bioRxiv. 2024 May 22:2024.02.16.580771. Originally published 2024 Feb 17. Preprint. [Version 2] doi: 10.1101/2024.02.16.580771 (PMC10888975; doi:10.1101/2024.02.16.580771)
Supplement: Supplement 3 — Supplementary File 1: Initial Dataset NP PDBs (.pdb files) [file media-3.zip › Initial Dataset NP PDBs/6M7D.pdb]

HEADER    NUCLEAR PROTEIN/RNA                     18-MAR-20   6M7D              
TITLE     STRUCTURE OF NCLEOPROTEIN OF SENDAI VIRUS                             
COMPND    MOL_ID: 1;                                                            
COMPND   2 MOLECULE: NUCLEOPROTEIN;                                             
COMPND   3 CHAIN: A;                                                            
COMPND   4 SYNONYM: NUCLEOCAPSID PROTEIN,PROTEIN N;                             
COMPND   5 ENGINEERED: YES;                                                     
COMPND   6 MOL_ID: 2;                                                           
COMPND   7 MOLECULE: RNA (5'-R(P*UP*UP*UP*UP*UP*U)-3');                         
COMPND   8 CHAIN: B;                                                            
COMPND   9 ENGINEERED: YES                                                      
SOURCE    MOL_ID: 1;                                                            
SOURCE   2 ORGANISM_SCIENTIFIC: SENDAI VIRUS (STRAIN OHITA);                    
SOURCE   3 ORGANISM_COMMON: SEV;                                                
SOURCE   4 ORGANISM_TAXID: 302272;                                              
SOURCE   5 STRAIN: OHITA;                                                       
SOURCE   6 GENE: N, NP;                                                         
SOURCE   7 EXPRESSION_SYSTEM: ESCHERICHIA COLI BL21(DE3);                       
SOURCE   8 EXPRESSION_SYSTEM_TAXID: 469008;                                     
SOURCE   9 EXPRESSION_SYSTEM_STRAIN: BL21(DE3);                                 
SOURCE  10 MOL_ID: 2;                                                           
SOURCE  11 SYNTHETIC: YES;                                                      
SOURCE  12 ORGANISM_SCIENTIFIC: SYNTHETIC CONSTRUCT;                            
SOURCE  13 ORGANISM_TAXID: 32630                                                
KEYWDS    NUCLEOCAPSID, SENDAI VIRUS, NUCLEAR PROTEIN, NUCLEAR PROTEIN-RNA      
KEYWDS   2 COMPLEX                                                              
EXPDTA    ELECTRON MICROSCOPY                                                   
AUTHOR    Q.SHEN,H.SHAN,N.ZHANG                                                 
REVDAT   1   24-MAR-21 6M7D    0                                                
JRNL        AUTH   Q.SHEN,H.SHAN,N.ZHANG                                        
JRNL        TITL   STRUCTURE OF THE NUCLEOCAPSID OF SENDAI VIRUS AT 2.9         
JRNL        TITL 2 ANGSTROMS RESOLUTION                                         
JRNL        REF    TO BE PUBLISHED                                              
JRNL        REFN                                                                
REMARK   2                                                                      
REMARK   2 RESOLUTION.    2.90 ANGSTROMS.                                       
REMARK   3                                                                      
REMARK   3 REFINEMENT.                                                          
REMARK   3   SOFTWARE PACKAGES      : NULL                                      
REMARK   3   RECONSTRUCTION SCHEMA  : NULL                                      
REMARK   3                                                                      
REMARK   3 EM MAP-MODEL FITTING AND REFINEMENT                                  
REMARK   3   PDB ENTRY                    : NULL                                
REMARK   3   REFINEMENT SPACE             : NULL                                
REMARK   3   REFINEMENT PROTOCOL          : NULL                                
REMARK   3   REFINEMENT TARGET            : NULL                                
REMARK   3   OVERALL ANISOTROPIC B VALUE  : NULL                                
REMARK   3                                                                      
REMARK   3 FITTING PROCEDURE : NULL                                             
REMARK   3                                                                      
REMARK   3 EM IMAGE RECONSTRUCTION STATISTICS                                   
REMARK   3   NOMINAL PIXEL SIZE (ANGSTROMS)    : NULL                           
REMARK   3   ACTUAL PIXEL SIZE  (ANGSTROMS)    : NULL                           
REMARK   3   EFFECTIVE RESOLUTION (ANGSTROMS)  : 2.900                          
REMARK   3   NUMBER OF PARTICLES               : 134042                         
REMARK   3   CTF CORRECTION METHOD             : PHASE FLIPPING AND AMPLITUDE   
REMARK   3                                       CORRECTION                     
REMARK   3                                                                      
REMARK   3 EM RECONSTRUCTION MAGNIFICATION CALIBRATION: NULL                    
REMARK   3                                                                      
REMARK   3 OTHER DETAILS: NULL                                                  
REMARK   4                                                                      
REMARK   4 6M7D COMPLIES WITH FORMAT V. 3.30, 13-JUL-11                         
REMARK 100                                                                      
REMARK 100 THIS ENTRY HAS BEEN PROCESSED BY PDBJ ON 25-MAR-20.                  
REMARK 100 THE DEPOSITION ID IS D_1300015863.                                   
REMARK 245                                                                      
REMARK 245 EXPERIMENTAL DETAILS                                                 
REMARK 245   RECONSTRUCTION METHOD          : HELICAL                           
REMARK 245   SPECIMEN TYPE                  : NULL                              
REMARK 245                                                                      
REMARK 245 ELECTRON MICROSCOPE SAMPLE                                           
REMARK 245   SAMPLE TYPE                    : FILAMENT                          
REMARK 245   PARTICLE TYPE                  : HELICAL                           
REMARK 245   NAME OF SAMPLE                 : CLEAVED DOUBLE-HEADED             
REMARK 245                                    NUCLEOCAPSID OF SENDAI VIRUS      
REMARK 245   SAMPLE CONCENTRATION (MG ML-1) : 1.00                              
REMARK 245   SAMPLE SUPPORT DETAILS         : NULL                              
REMARK 245   SAMPLE VITRIFICATION DETAILS   : NULL                              
REMARK 245   SAMPLE BUFFER                  : NULL                              
REMARK 245   PH                             : 7.40                              
REMARK 245   SAMPLE DETAILS                 : NULL                              
REMARK 245                                                                      
REMARK 245 DATA ACQUISITION                                                     
REMARK 245   DATE OF EXPERIMENT                : NULL                           
REMARK 245   NUMBER OF MICROGRAPHS-IMAGES      : NULL                           
REMARK 245   TEMPERATURE (KELVIN)              : NULL                           
REMARK 245   MICROSCOPE MODEL                  : FEI TITAN KRIOS                
REMARK 245   DETECTOR TYPE                     : GATAN K3 BIOQUANTUM (6K X      
REMARK 245                                       4K)                            
REMARK 245   MINIMUM DEFOCUS (NM)              : NULL                           
REMARK 245   MAXIMUM DEFOCUS (NM)              : NULL                           
REMARK 245   MINIMUM TILT ANGLE (DEGREES)      : NULL                           
REMARK 245   MAXIMUM TILT ANGLE (DEGREES)      : NULL                           
REMARK 245   NOMINAL CS                        : NULL                           
REMARK 245   IMAGING MODE                      : BRIGHT FIELD                   
REMARK 245   ELECTRON DOSE (ELECTRONS NM**-2)  : 40.00                          
REMARK 245   ILLUMINATION MODE                 : FLOOD BEAM                     
REMARK 245   NOMINAL MAGNIFICATION             : NULL                           
REMARK 245   CALIBRATED MAGNIFICATION          : NULL                           
REMARK 245   SOURCE                            : FIELD EMISSION GUN             
REMARK 245   ACCELERATION VOLTAGE (KV)         : 300                            
REMARK 245   IMAGING DETAILS                   : NULL                           
REMARK 247                                                                      
REMARK 247 ELECTRON MICROSCOPY                                                  
REMARK 247  THE COORDINATES IN THIS ENTRY WERE GENERATED FROM ELECTRON          
REMARK 247  MICROSCOPY DATA. PROTEIN DATA BANK CONVENTIONS REQUIRE              
REMARK 247  THAT CRYST1 AND SCALE RECORDS BE INCLUDED, BUT THE VALUES           
REMARK 247  ON THESE RECORDS ARE MEANINGLESS EXCEPT FOR THE CALCULATION         
REMARK 247  OF THE STRUCTURE FACTORS.                                           
REMARK 300                                                                      
REMARK 300 BIOMOLECULE: 1                                                       
REMARK 300 SEE REMARK 350 FOR THE AUTHOR PROVIDED AND/OR PROGRAM                
REMARK 300 GENERATED ASSEMBLY INFORMATION FOR THE STRUCTURE IN                  
REMARK 300 THIS ENTRY. THE REMARK MAY ALSO PROVIDE INFORMATION ON               
REMARK 300 BURIED SURFACE AREA.                                                 
REMARK 350                                                                      
REMARK 350 COORDINATES FOR A COMPLETE MULTIMER REPRESENTING THE KNOWN           
REMARK 350 BIOLOGICALLY SIGNIFICANT OLIGOMERIZATION STATE OF THE                
REMARK 350 MOLECULE CAN BE GENERATED BY APPLYING BIOMT TRANSFORMATIONS          
REMARK 350 GIVEN BELOW.  BOTH NON-CRYSTALLOGRAPHIC AND                          
REMARK 350 CRYSTALLOGRAPHIC OPERATIONS ARE GIVEN.                               
REMARK 350                                                                      
REMARK 350 BIOMOLECULE: 1                                                       
REMARK 350 AUTHOR DETERMINED BIOLOGICAL UNIT: DIMERIC                           
REMARK 350 APPLY THE FOLLOWING TO CHAINS: A, B                                  
REMARK 350   BIOMT1   1  1.000000  0.000000  0.000000        0.00000            
REMARK 350   BIOMT2   1  0.000000  1.000000  0.000000        0.00000            
REMARK 350   BIOMT3   1  0.000000  0.000000  1.000000        0.00000            
REMARK 465                                                                      
REMARK 465 MISSING RESIDUES                                                     
REMARK 465 THE FOLLOWING RESIDUES WERE NOT LOCATED IN THE                       
REMARK 465 EXPERIMENT. (M=MODEL NUMBER; RES=RESIDUE NAME; C=CHAIN               
REMARK 465 IDENTIFIER; SSSEQ=SEQUENCE NUMBER; I=INSERTION CODE.)                
REMARK 465                                                                      
REMARK 465   M RES C SSSEQI                                                     
REMARK 465     MET A     1                                                      
REMARK 465     ALA A     2                                                      
REMARK 465     GLY A   415                                                      
REMARK 465     ALA A   416                                                      
REMARK 465     ILE A   417                                                      
REMARK 465     GLU A   418                                                      
REMARK 465     VAL A   419                                                      
REMARK 465     ALA A   420                                                      
REMARK 465     LEU A   421                                                      
REMARK 465     ASP A   422                                                      
REMARK 465     ASN A   423                                                      
REMARK 465     ALA A   424                                                      
REMARK 465     ASP A   425                                                      
REMARK 465     ILE A   426                                                      
REMARK 465     ASP A   427                                                      
REMARK 465     LEU A   428                                                      
REMARK 465     GLU A   429                                                      
REMARK 465     PRO A   430                                                      
REMARK 465     GLU A   431                                                      
REMARK 465     ALA A   432                                                      
REMARK 465     HIS A   433                                                      
REMARK 465     THR A   434                                                      
REMARK 465     ASP A   435                                                      
REMARK 465     GLN A   436                                                      
REMARK 465     ASP A   437                                                      
REMARK 465     ALA A   438                                                      
REMARK 465     ARG A   439                                                      
REMARK 465     GLY A   440                                                      
REMARK 465     TRP A   441                                                      
REMARK 465     GLY A   442                                                      
REMARK 465     GLY A   443                                                      
REMARK 465     ASP A   444                                                      
REMARK 465     SER A   445                                                      
REMARK 465     GLY A   446                                                      
REMARK 465     ASP A   447                                                      
REMARK 465     ARG A   448                                                      
REMARK 465     TRP A   449                                                      
REMARK 465     ALA A   450                                                      
REMARK 465     ARG A   451                                                      
REMARK 465     SER A   452                                                      
REMARK 465     MET A   453                                                      
REMARK 465     GLY A   454                                                      
REMARK 465     SER A   455                                                      
REMARK 465     GLY A   456                                                      
REMARK 465     HIS A   457                                                      
REMARK 465     PHE A   458                                                      
REMARK 465     ILE A   459                                                      
REMARK 465     THR A   460                                                      
REMARK 465     LEU A   461                                                      
REMARK 465     HIS A   462                                                      
REMARK 465     GLY A   463                                                      
REMARK 465     ALA A   464                                                      
REMARK 465     GLU A   465                                                      
REMARK 465     ARG A   466                                                      
REMARK 465     LEU A   467                                                      
REMARK 465     GLU A   468                                                      
REMARK 465     GLU A   469                                                      
REMARK 465     GLU A   470                                                      
REMARK 465     THR A   471                                                      
REMARK 465     ASN A   472                                                      
REMARK 465     ASP A   473                                                      
REMARK 465     GLU A   474                                                      
REMARK 465     ASP A   475                                                      
REMARK 465     VAL A   476                                                      
REMARK 465     SER A   477                                                      
REMARK 465     ASP A   478                                                      
REMARK 465     ILE A   479                                                      
REMARK 465     GLU A   480                                                      
REMARK 465     ARG A   481                                                      
REMARK 465     ARG A   482                                                      
REMARK 465     ILE A   483                                                      
REMARK 465     ALA A   484                                                      
REMARK 465     ARG A   485                                                      
REMARK 465     ARG A   486                                                      
REMARK 465     LEU A   487                                                      
REMARK 465     ALA A   488                                                      
REMARK 465     GLU A   489                                                      
REMARK 465     ARG A   490                                                      
REMARK 465     ARG A   491                                                      
REMARK 465     GLN A   492                                                      
REMARK 465     GLU A   493                                                      
REMARK 465     ASP A   494                                                      
REMARK 465     ALA A   495                                                      
REMARK 465     THR A   496                                                      
REMARK 465     THR A   497                                                      
REMARK 465     HIS A   498                                                      
REMARK 465     GLU A   499                                                      
REMARK 465     ASP A   500                                                      
REMARK 465     GLU A   501                                                      
REMARK 465     GLY A   502                                                      
REMARK 465     ARG A   503                                                      
REMARK 465     ASN A   504                                                      
REMARK 465     ASN A   505                                                      
REMARK 465     GLY A   506                                                      
REMARK 465     VAL A   507                                                      
REMARK 465     ASP A   508                                                      
REMARK 465     HIS A   509                                                      
REMARK 465     ASP A   510                                                      
REMARK 465     GLU A   511                                                      
REMARK 465     GLU A   512                                                      
REMARK 465     ASP A   513                                                      
REMARK 465     ASP A   514                                                      
REMARK 465     ALA A   515                                                      
REMARK 465     ALA A   516                                                      
REMARK 465     ALA A   517                                                      
REMARK 465     ALA A   518                                                      
REMARK 465     ALA A   519                                                      
REMARK 465     GLY A   520                                                      
REMARK 465     MET A   521                                                      
REMARK 465     GLY A   522                                                      
REMARK 465     GLY A   523                                                      
REMARK 465     ILE A   524                                                      
REMARK 500                                                                      
REMARK 500 GEOMETRY AND STEREOCHEMISTRY                                         
REMARK 500 SUBTOPIC: CLOSE CONTACTS IN SAME ASYMMETRIC UNIT                     
REMARK 500                                                                      
REMARK 500 THE FOLLOWING ATOMS ARE IN CLOSE CONTACT.                            
REMARK 500                                                                      
REMARK 500  ATM1  RES C  SSEQI   ATM2  RES C  SSEQI           DISTANCE          
REMARK 500   O    ALA A   346     O2'    U B     4              2.16            
REMARK 500                                                                      
REMARK 500 REMARK: NULL                                                         
REMARK 500                                                                      
REMARK 500 GEOMETRY AND STEREOCHEMISTRY                                         
REMARK 500 SUBTOPIC: TORSION ANGLES                                             
REMARK 500                                                                      
REMARK 500 TORSION ANGLES OUTSIDE THE EXPECTED RAMACHANDRAN REGIONS:            
REMARK 500 (M=MODEL NUMBER; RES=RESIDUE NAME; C=CHAIN IDENTIFIER;               
REMARK 500 SSEQ=SEQUENCE NUMBER; I=INSERTION CODE).                             
REMARK 500                                                                      
REMARK 500 STANDARD TABLE:                                                      
REMARK 500 FORMAT:(10X,I3,1X,A3,1X,A1,I4,A1,4X,F7.2,3X,F7.2)                    
REMARK 500                                                                      
REMARK 500 EXPECTED VALUES: GJ KLEYWEGT AND TA JONES (1996). PHI/PSI-           
REMARK 500 CHOLOGY: RAMACHANDRAN REVISITED. STRUCTURE 4, 1395 - 1400            
REMARK 500                                                                      
REMARK 500  M RES CSSEQI        PSI       PHI                                   
REMARK 500    ARG A 123     -131.91     55.46                                   
REMARK 500    ASP A 246       76.51    -69.11                                   
REMARK 500                                                                      
REMARK 500 REMARK: NULL                                                         
REMARK 900                                                                      
REMARK 900 RELATED ENTRIES                                                      
REMARK 900 RELATED ID: EMD-30129   RELATED DB: EMDB                             
REMARK 900 STRUCTURE OF NCLEOPROTEIN OF SENDAI VIRUS                            
DBREF  6M7D A    1   524  UNP    O57286   NCAP_SENDO       1    524             
DBREF  6M7D B    1     6  PDB    6M7D     6M7D             1      6             
SEQRES   1 A  524  MET ALA GLY LEU LEU SER THR PHE ASP THR PHE SER SER          
SEQRES   2 A  524  ARG ARG SER GLU SER ILE ASN LYS SER GLY GLY GLY ALA          
SEQRES   3 A  524  VAL ILE PRO GLY GLN ARG SER THR VAL SER VAL PHE VAL          
SEQRES   4 A  524  LEU GLY PRO SER VAL THR ASP ASP ALA ASP LYS LEU SER          
SEQRES   5 A  524  ILE ALA THR THR PHE LEU ALA HIS SER LEU ASP THR ASP          
SEQRES   6 A  524  LYS GLN HIS SER GLN ARG GLY GLY PHE LEU VAL SER LEU          
SEQRES   7 A  524  LEU ALA MET ALA TYR SER SER PRO GLU LEU TYR LEU THR          
SEQRES   8 A  524  THR ASN GLY VAL ASN ALA ASP VAL LYS TYR VAL ILE TYR          
SEQRES   9 A  524  ASN ILE GLU LYS ASP PRO LYS ARG THR LYS THR ASP GLY          
SEQRES  10 A  524  PHE ILE VAL LYS THR ARG ASP MET GLU TYR GLU ARG THR          
SEQRES  11 A  524  THR GLU TRP LEU PHE GLY PRO MET VAL ASN LYS SER PRO          
SEQRES  12 A  524  LEU PHE GLN GLY GLN ARG ASP ALA ALA ASP PRO ASP THR          
SEQRES  13 A  524  LEU LEU GLN ILE TYR GLY TYR PRO ALA CYS LEU GLY ALA          
SEQRES  14 A  524  ILE ILE VAL GLN VAL TRP ILE VAL LEU VAL LYS ALA ILE          
SEQRES  15 A  524  THR SER SER ALA GLY LEU ARG LYS GLY PHE PHE ASN ARG          
SEQRES  16 A  524  LEU GLU ALA PHE ARG GLN ASP GLY THR VAL LYS GLY ALA          
SEQRES  17 A  524  LEU VAL PHE THR GLY GLU THR VAL GLU GLY ILE GLY SER          
SEQRES  18 A  524  VAL MET ARG SER GLN GLN SER LEU VAL SER LEU MET VAL          
SEQRES  19 A  524  GLU THR LEU VAL THR MET ASN THR ALA ARG SER ASP LEU          
SEQRES  20 A  524  THR THR LEU GLU LYS ASN ILE GLN ILE VAL GLY ASN TYR          
SEQRES  21 A  524  ILE ARG ASP ALA GLY LEU ALA SER PHE MET ASN THR ILE          
SEQRES  22 A  524  LYS TYR GLY VAL GLU THR LYS MET ALA ALA LEU THR LEU          
SEQRES  23 A  524  SER ASN LEU ARG PRO ASP ILE ASN LYS LEU ARG SER LEU          
SEQRES  24 A  524  ILE ASP THR TYR LEU SER LYS GLY PRO ARG ALA PRO PHE          
SEQRES  25 A  524  ILE CYS ILE LEU LYS ASP PRO VAL HIS GLY GLU PHE ALA          
SEQRES  26 A  524  PRO GLY ASN TYR PRO ALA LEU TRP SER TYR ALA MET GLY          
SEQRES  27 A  524  VAL ALA VAL VAL GLN ASN LYS ALA MET GLN GLN TYR VAL          
SEQRES  28 A  524  THR GLY ARG THR TYR LEU ASP MET GLU MET PHE LEU LEU          
SEQRES  29 A  524  GLY GLN ALA VAL ALA LYS ASP ALA GLU SER LYS ILE SER          
SEQRES  30 A  524  SER ALA LEU GLU ASP GLU LEU GLY VAL THR ASP THR ALA          
SEQRES  31 A  524  LYS GLU ARG LEU ARG HIS HIS LEU ALA ASN LEU SER GLY          
SEQRES  32 A  524  GLY ASP GLY ALA TYR HIS LYS PRO THR GLY GLY GLY ALA          
SEQRES  33 A  524  ILE GLU VAL ALA LEU ASP ASN ALA ASP ILE ASP LEU GLU          
SEQRES  34 A  524  PRO GLU ALA HIS THR ASP GLN ASP ALA ARG GLY TRP GLY          
SEQRES  35 A  524  GLY ASP SER GLY ASP ARG TRP ALA ARG SER MET GLY SER          
SEQRES  36 A  524  GLY HIS PHE ILE THR LEU HIS GLY ALA GLU ARG LEU GLU          
SEQRES  37 A  524  GLU GLU THR ASN ASP GLU ASP VAL SER ASP ILE GLU ARG          
SEQRES  38 A  524  ARG ILE ALA ARG ARG LEU ALA GLU ARG ARG GLN GLU ASP          
SEQRES  39 A  524  ALA THR THR HIS GLU ASP GLU GLY ARG ASN ASN GLY VAL          
SEQRES  40 A  524  ASP HIS ASP GLU GLU ASP ASP ALA ALA ALA ALA ALA GLY          
SEQRES  41 A  524  MET GLY GLY ILE                                              
SEQRES   1 B    6    U   U   U   U   U   U                                      
HELIX    1 AA1 LEU A    5  THR A   10  1                                   6    
HELIX    2 AA2 THR A   10  ASN A   20  1                                  11    
HELIX    3 AA3 ASP A   46  ASP A   63  1                                  18    
HELIX    4 AA4 GLN A   67  MET A   81  1                                  15    
HELIX    5 AA5 SER A   85  GLY A   94  1                                  10    
HELIX    6 AA6 GLU A  128  GLY A  136  1                                   9    
HELIX    7 AA7 ASP A  153  TYR A  161  1                                   9    
HELIX    8 AA8 GLY A  162  ILE A  182  1                                  21    
HELIX    9 AA9 GLY A  187  GLY A  203  1                                  17    
HELIX   10 AB1 LYS A  206  VAL A  210  5                                   5    
HELIX   11 AB2 THR A  212  GLN A  226  1                                  15    
HELIX   12 AB3 GLN A  226  MET A  240  1                                  15    
HELIX   13 AB4 THR A  248  ARG A  262  1                                  15    
HELIX   14 AB5 LEU A  266  VAL A  277  1                                  12    
HELIX   15 AB6 MET A  281  LEU A  286  5                                   6    
HELIX   16 AB7 LEU A  289  LYS A  306  1                                  18    
HELIX   17 AB8 GLY A  307  ILE A  313  5                                   7    
HELIX   18 AB9 ASP A  318  ASN A  328  5                                  11    
HELIX   19 AC1 TYR A  329  ASN A  344  1                                  16    
HELIX   20 AC2 LYS A  345  TYR A  350  5                                   6    
HELIX   21 AC3 ASP A  358  ASP A  371  1                                  14    
HELIX   22 AC4 LEU A  380  GLY A  385  1                                   6    
HELIX   23 AC5 THR A  387  SER A  402  1                                  16    
SHEET    1 AA1 4 SER A  33  LEU A  40  0                                        
SHEET    2 AA1 4 VAL A  99  LYS A 108  1  O  VAL A 102   N  VAL A  35           
SHEET    3 AA1 4 PHE A 118  THR A 122 -1  O  ILE A 119   N  GLU A 107           
SHEET    4 AA1 4 MET A 125  TYR A 127 -1  O  TYR A 127   N  VAL A 120           
CRYST1    1.000    1.000    1.000  90.00  90.00  90.00 P 1                      
ORIGX1      1.000000  0.000000  0.000000        0.00000                         
ORIGX2      0.000000  1.000000  0.000000        0.00000                         
ORIGX3      0.000000  0.000000  1.000000        0.00000                         
SCALE1      1.000000  0.000000  0.000000        0.00000                         
SCALE2      0.000000  1.000000  0.000000        0.00000                         
SCALE3      0.000000  0.000000  1.000000        0.00000                         
ATOM      1  N   GLY A   3     165.564 125.740 128.180  1.00  9.96           N  
ATOM      2  CA  GLY A   3     165.127 124.755 129.150  1.00  9.96           C  
ATOM      3  C   GLY A   3     166.219 123.770 129.505  1.00  9.96           C  
ATOM      4  O   GLY A   3     166.885 123.915 130.527  1.00  9.96           O  
ATOM      5  N   LEU A   4     166.399 122.755 128.658  1.00 10.52           N  
ATOM      6  CA  LEU A   4     167.496 121.817 128.864  1.00 10.52           C  
ATOM      7  C   LEU A   4     168.837 122.475 128.570  1.00 10.52           C  
ATOM      8  O   LEU A   4     169.832 122.209 129.253  1.00 10.52           O  
ATOM      9  CB  LEU A   4     167.293 120.581 127.990  1.00 10.52           C  
ATOM     10  CG  LEU A   4     168.470 119.654 127.679  1.00 10.52           C  
ATOM     11  CD1 LEU A   4     169.164 119.145 128.945  1.00 10.52           C  
ATOM     12  CD2 LEU A   4     167.997 118.494 126.824  1.00 10.52           C  
ATOM     13  N   LEU A   5     168.877 123.346 127.572  1.00  7.58           N  
ATOM     14  CA  LEU A   5     170.106 124.004 127.169  1.00  7.58           C  
ATOM     15  C   LEU A   5     170.348 125.310 127.900  1.00  7.58           C  
ATOM     16  O   LEU A   5     171.273 126.036 127.539  1.00  7.58           O  
ATOM     17  CB  LEU A   5     170.094 124.249 125.663  1.00  7.58           C  
ATOM     18  CG  LEU A   5     170.107 122.975 124.827  1.00  7.58           C  
ATOM     19  CD1 LEU A   5     170.272 123.324 123.370  1.00  7.58           C  
ATOM     20  CD2 LEU A   5     171.214 122.059 125.294  1.00  7.58           C  
ATOM     21  N   SER A   6     169.478 125.616 128.866  1.00  8.30           N  
ATOM     22  CA  SER A   6     169.569 126.855 129.682  1.00  8.30           C  
ATOM     23  C   SER A   6     170.855 126.845 130.514  1.00  8.30           C  
ATOM     24  O   SER A   6     171.522 127.892 130.584  1.00  8.30           O  
ATOM     25  CB  SER A   6     168.359 126.988 130.564  1.00  8.30           C  
ATOM     26  OG  SER A   6     168.206 125.838 131.382  1.00  8.30           O  
ATOM     27  N   THR A   7     171.205 125.684 131.074  1.00  4.67           N  
ATOM     28  CA  THR A   7     172.406 125.548 131.940  1.00  4.67           C  
ATOM     29  C   THR A   7     173.669 125.894 131.145  1.00  4.67           C  
ATOM     30  O   THR A   7     174.529 126.598 131.696  1.00  4.67           O  
ATOM     31  CB  THR A   7     172.489 124.124 132.501  1.00  4.67           C  
ATOM     32  OG1 THR A   7     171.615 124.056 133.627  1.00  4.67           O  
ATOM     33  CG2 THR A   7     173.888 123.733 132.922  1.00  4.67           C  
ATOM     34  N   PHE A   8     173.766 125.413 129.904  1.00  4.21           N  
ATOM     35  CA  PHE A   8     174.938 125.691 129.032  1.00  4.21           C  
ATOM     36  C   PHE A   8     175.006 127.180 128.670  1.00  4.21           C  
ATOM     37  O   PHE A   8     176.108 127.754 128.717  1.00  4.21           O  
ATOM     38  CB  PHE A   8     174.885 124.792 127.795  1.00  4.21           C  
ATOM     39  CG  PHE A   8     174.744 123.325 128.111  1.00  4.21           C  
ATOM     40  CD1 PHE A   8     173.493 122.742 128.223  1.00  4.21           C  
ATOM     41  CD2 PHE A   8     175.860 122.531 128.311  1.00  4.21           C  
ATOM     42  CE1 PHE A   8     173.363 121.394 128.517  1.00  4.21           C  
ATOM     43  CE2 PHE A   8     175.729 121.184 128.604  1.00  4.21           C  
ATOM     44  CZ  PHE A   8     174.481 120.618 128.706  1.00  4.21           C  
ATOM     45  N   ASP A   9     173.856 127.789 128.361  1.00  5.40           N  
ATOM     46  CA  ASP A   9     173.802 129.192 127.966  1.00  5.40           C  
ATOM     47  C   ASP A   9     174.223 130.098 129.110  1.00  5.40           C  
ATOM     48  O   ASP A   9     174.938 131.083 128.903  1.00  5.40           O  
ATOM     49  CB  ASP A   9     172.393 129.549 127.496  1.00  5.40           C  
ATOM     50  CG  ASP A   9     171.937 128.707 126.320  1.00  5.40           C  
ATOM     51  OD1 ASP A   9     172.755 127.926 125.787  1.00  5.40           O  
ATOM     52  OD2 ASP A   9     170.758 128.825 125.927  1.00  5.40           O  
ATOM     53  N   THR A  10     173.799 129.776 130.324  1.00  4.00           N  
ATOM     54  CA  THR A  10     174.138 130.557 131.500  1.00  4.00           C  
ATOM     55  C   THR A  10     175.397 130.074 132.197  1.00  4.00           C  
ATOM     56  O   THR A  10     175.704 130.567 133.281  1.00  4.00           O  
ATOM     57  CB  THR A  10     172.978 130.539 132.494  1.00  4.00           C  
ATOM     58  OG1 THR A  10     172.886 129.247 133.099  1.00  4.00           O  
ATOM     59  CG2 THR A  10     171.681 130.842 131.791  1.00  4.00           C  
ATOM     60  N   PHE A  11     176.136 129.132 131.609  1.00  2.75           N  
ATOM     61  CA  PHE A  11     177.286 128.572 132.306  1.00  2.75           C  
ATOM     62  C   PHE A  11     178.446 129.553 132.348  1.00  2.75           C  
ATOM     63  O   PHE A  11     179.235 129.543 133.291  1.00  2.75           O  
ATOM     64  CB  PHE A  11     177.730 127.264 131.656  1.00  2.75           C  
ATOM     65  CG  PHE A  11     178.959 126.676 132.280  1.00  2.75           C  
ATOM     66  CD1 PHE A  11     178.909 126.118 133.540  1.00  2.75           C  
ATOM     67  CD2 PHE A  11     180.165 126.708 131.625  1.00  2.75           C  
ATOM     68  CE1 PHE A  11     180.029 125.588 134.114  1.00  2.75           C  
ATOM     69  CE2 PHE A  11     181.279 126.179 132.199  1.00  2.75           C  
ATOM     70  CZ  PHE A  11     181.213 125.618 133.442  1.00  2.75           C  
ATOM     71  N   SER A  12     178.572 130.381 131.310  1.00  2.51           N  
ATOM     72  CA  SER A  12     179.670 131.381 131.306  1.00  2.51           C  
ATOM     73  C   SER A  12     179.460 132.358 132.469  1.00  2.51           C  
ATOM     74  O   SER A  12     180.426 132.607 133.214  1.00  2.51           O  
ATOM     75  CB  SER A  12     179.703 132.104 129.984  1.00  2.51           C  
ATOM     76  OG  SER A  12     180.826 132.966 129.904  1.00  2.51           O  
ATOM     77  N   SER A  13     178.257 132.929 132.579  1.00  3.40           N  
ATOM     78  CA  SER A  13     177.946 133.886 133.673  1.00  3.40           C  
ATOM     79  C   SER A  13     178.016 133.183 135.032  1.00  3.40           C  
ATOM     80  O   SER A  13     178.626 133.747 135.957  1.00  3.40           O  
ATOM     81  CB  SER A  13     176.590 134.506 133.462  1.00  3.40           C  
ATOM     82  OG  SER A  13     176.596 135.363 132.330  1.00  3.40           O  
ATOM     83  N   ARG A  14     177.435 131.985 135.129  1.00  3.35           N  
ATOM     84  CA  ARG A  14     177.425 131.214 136.401  1.00  3.35           C  
ATOM     85  C   ARG A  14     178.852 130.818 136.790  1.00  3.35           C  
ATOM     86  O   ARG A  14     179.190 130.937 137.979  1.00  3.35           O  
ATOM     87  CB  ARG A  14     176.500 130.000 136.282  1.00  3.35           C  
ATOM     88  CG  ARG A  14     175.023 130.359 136.339  1.00  3.35           C  
ATOM     89  CD  ARG A  14     174.201 129.286 137.021  1.00  3.35           C  
ATOM     90  NE  ARG A  14     172.890 129.781 137.417  1.00  3.35           N  
ATOM     91  CZ  ARG A  14     172.104 129.192 138.309  1.00  3.35           C  
ATOM     92  NH1 ARG A  14     170.929 129.719 138.606  1.00  3.35           N  
ATOM     93  NH2 ARG A  14     172.498 128.081 138.904  1.00  3.35           N  
ATOM     94  N   ARG A  15     179.624 130.302 135.832  1.00  3.63           N  
ATOM     95  CA  ARG A  15     181.016 129.872 136.119  1.00  3.63           C  
ATOM     96  C   ARG A  15     181.832 131.090 136.558  1.00  3.63           C  
ATOM     97  O   ARG A  15     182.587 130.969 137.537  1.00  3.63           O  
ATOM     98  CB  ARG A  15     181.647 129.235 134.878  1.00  3.63           C  
ATOM     99  CG  ARG A  15     183.114 128.878 135.060  1.00  3.63           C  
ATOM    100  CD  ARG A  15     183.794 128.490 133.764  1.00  3.63           C  
ATOM    101  NE  ARG A  15     185.232 128.351 133.938  1.00  3.63           N  
ATOM    102  CZ  ARG A  15     186.097 129.354 133.852  1.00  3.63           C  
ATOM    103  NH1 ARG A  15     185.667 130.577 133.597  1.00  3.63           N  
ATOM    104  NH2 ARG A  15     187.386 129.132 134.026  1.00  3.63           N  
ATOM    105  N   SER A  16     181.654 132.227 135.881  1.00  3.53           N  
ATOM    106  CA  SER A  16     182.421 133.439 136.260  1.00  3.53           C  
ATOM    107  C   SER A  16     182.044 133.848 137.686  1.00  3.53           C  
ATOM    108  O   SER A  16     182.953 134.077 138.481  1.00  3.53           O  
ATOM    109  CB  SER A  16     182.174 134.560 135.288  1.00  3.53           C  
ATOM    110  OG  SER A  16     180.909 135.160 135.519  1.00  3.53           O  
ATOM    111  N   GLU A  17     180.751 133.860 138.013  1.00  4.98           N  
ATOM    112  CA  GLU A  17     180.319 134.242 139.383  1.00  4.98           C  
ATOM    113  C   GLU A  17     180.838 133.215 140.396  1.00  4.98           C  
ATOM    114  O   GLU A  17     181.352 133.628 141.451  1.00  4.98           O  
ATOM    115  CB  GLU A  17     178.793 134.318 139.439  1.00  4.98           C  
ATOM    116  CG  GLU A  17     178.210 135.346 138.487  1.00  4.98           C  
ATOM    117  CD  GLU A  17     176.726 135.189 138.204  1.00  4.98           C  
ATOM    118  OE1 GLU A  17     176.136 134.196 138.674  1.00  4.98           O  
ATOM    119  OE2 GLU A  17     176.166 136.059 137.511  1.00  4.98           O  
ATOM    120  N   SER A  18     180.728 131.929 140.054  1.00  4.48           N  
ATOM    121  CA  SER A  18     181.127 130.802 140.938  1.00  4.48           C  
ATOM    122  C   SER A  18     182.634 130.761 141.227  1.00  4.48           C  
ATOM    123  O   SER A  18     182.988 130.574 142.404  1.00  4.48           O  
ATOM    124  CB  SER A  18     180.661 129.499 140.341  1.00  4.48           C  
ATOM    125  OG  SER A  18     181.067 128.399 141.139  1.00  4.48           O  
ATOM    126  N   ILE A  19     183.484 130.956 140.213  1.00  4.27           N  
ATOM    127  CA  ILE A  19     184.959 130.819 140.421  1.00  4.27           C  
ATOM    128  C   ILE A  19     185.647 132.155 140.735  1.00  4.27           C  
ATOM    129  O   ILE A  19     186.816 132.104 141.162  1.00  4.27           O  
ATOM    130  CB  ILE A  19     185.618 130.118 139.216  1.00  4.27           C  
ATOM    131  CG1 ILE A  19     185.798 131.073 138.034  1.00  4.27           C  
ATOM    132  CG2 ILE A  19     184.843 128.870 138.826  1.00  4.27           C  
ATOM    133  CD1 ILE A  19     186.730 130.555 136.968  1.00  4.27           C  
ATOM    134  N   ASN A  20     184.987 133.297 140.528  1.00  6.00           N  
ATOM    135  CA  ASN A  20     185.667 134.591 140.818  1.00  6.00           C  
ATOM    136  C   ASN A  20     185.349 135.040 142.244  1.00  6.00           C  
ATOM    137  O   ASN A  20     185.814 136.131 142.622  1.00  6.00           O  
ATOM    138  CB  ASN A  20     185.386 135.691 139.792  1.00  6.00           C  
ATOM    139  CG  ASN A  20     186.010 135.412 138.442  1.00  6.00           C  
ATOM    140  OD1 ASN A  20     185.625 136.009 137.439  1.00  6.00           O  
ATOM    141  ND2 ASN A  20     186.974 134.508 138.406  1.00  6.00           N  
ATOM    142  N   LYS A  21     184.595 134.234 142.998  1.00  7.58           N  
ATOM    143  CA  LYS A  21     184.292 134.633 144.396  1.00  7.58           C  
ATOM    144  C   LYS A  21     185.639 134.779 145.106  1.00  7.58           C  
ATOM    145  O   LYS A  21     186.460 133.846 145.019  1.00  7.58           O  
ATOM    146  CB  LYS A  21     183.414 133.579 145.075  1.00  7.58           C  
ATOM    147  CG  LYS A  21     181.965 133.548 144.610  1.00  7.58           C  
ATOM    148  CD  LYS A  21     181.053 132.770 145.532  1.00  7.58           C  
ATOM    149  CE  LYS A  21     179.593 132.877 145.144  1.00  7.58           C  
ATOM    150  NZ  LYS A  21     178.711 132.229 146.143  1.00  7.58           N  
ATOM    151  N   SER A  22     185.835 135.900 145.802  1.00 11.81           N  
ATOM    152  CA  SER A  22     187.133 136.170 146.474  1.00 11.81           C  
ATOM    153  C   SER A  22     187.353 135.167 147.611  1.00 11.81           C  
ATOM    154  O   SER A  22     186.352 134.673 148.169  1.00 11.81           O  
ATOM    155  CB  SER A  22     187.220 137.595 146.957  1.00 11.81           C  
ATOM    156  OG  SER A  22     188.565 137.952 147.237  1.00 11.81           O  
ATOM    157  N   GLY A  23     188.617 134.869 147.928  1.00 12.70           N  
ATOM    158  CA  GLY A  23     188.927 133.897 148.993  1.00 12.70           C  
ATOM    159  C   GLY A  23     188.382 134.358 150.332  1.00 12.70           C  
ATOM    160  O   GLY A  23     187.808 133.519 151.053  1.00 12.70           O  
ATOM    161  N   GLY A  24     188.533 135.651 150.640  1.00 12.50           N  
ATOM    162  CA  GLY A  24     188.017 136.222 151.900  1.00 12.50           C  
ATOM    163  C   GLY A  24     188.914 135.915 153.087  1.00 12.50           C  
ATOM    164  O   GLY A  24     190.038 135.413 152.875  1.00 12.50           O  
ATOM    165  N   GLY A  25     188.439 136.222 154.298  1.00 11.91           N  
ATOM    166  CA  GLY A  25     189.212 135.944 155.524  1.00 11.91           C  
ATOM    167  C   GLY A  25     190.360 136.919 155.718  1.00 11.91           C  
ATOM    168  O   GLY A  25     190.352 137.989 155.077  1.00 11.91           O  
ATOM    169  N   ALA A  26     191.322 136.549 156.569  1.00 13.78           N  
ATOM    170  CA  ALA A  26     192.505 137.398 156.846  1.00 13.78           C  
ATOM    171  C   ALA A  26     193.408 137.459 155.608  1.00 13.78           C  
ATOM    172  O   ALA A  26     193.419 136.490 154.824  1.00 13.78           O  
ATOM    173  CB  ALA A  26     193.248 136.888 158.056  1.00 13.78           C  
ATOM    174  N   VAL A  27     194.112 138.580 155.432  1.00 14.97           N  
ATOM    175  CA  VAL A  27     195.020 138.765 154.263  1.00 14.97           C  
ATOM    176  C   VAL A  27     196.468 138.719 154.760  1.00 14.97           C  
ATOM    177  O   VAL A  27     196.800 139.497 155.673  1.00 14.97           O  
ATOM    178  CB  VAL A  27     194.730 140.097 153.545  1.00 14.97           C  
ATOM    179  CG1 VAL A  27     195.904 140.549 152.690  1.00 14.97           C  
ATOM    180  CG2 VAL A  27     193.453 140.033 152.723  1.00 14.97           C  
ATOM    181  N   ILE A  28     197.291 137.849 154.168  1.00 12.59           N  
ATOM    182  CA  ILE A  28     198.701 137.750 154.559  1.00 12.59           C  
ATOM    183  C   ILE A  28     199.475 138.890 153.908  1.00 12.59           C  
ATOM    184  O   ILE A  28     199.503 138.986 152.670  1.00 12.59           O  
ATOM    185  CB  ILE A  28     199.274 136.395 154.151  1.00 12.59           C  
ATOM    186  CG1 ILE A  28     198.291 135.276 154.487  1.00 12.59           C  
ATOM    187  CG2 ILE A  28     200.592 136.150 154.850  1.00 12.59           C  
ATOM    188  CD1 ILE A  28     198.438 134.067 153.603  1.00 12.59           C  
ATOM    189  N   PRO A  29     200.100 139.775 154.677  1.00 12.73           N  
ATOM    190  CA  PRO A  29     200.851 140.874 154.063  1.00 12.73           C  
ATOM    191  C   PRO A  29     202.085 140.366 153.336  1.00 12.73           C  
ATOM    192  O   PRO A  29     202.788 139.473 153.811  1.00 12.73           O  
ATOM    193  CB  PRO A  29     201.227 141.756 155.257  1.00 12.73           C  
ATOM    194  CG  PRO A  29     201.204 140.838 156.419  1.00 12.73           C  
ATOM    195  CD  PRO A  29     200.120 139.844 156.146  1.00 12.73           C  
ATOM    196  N   GLY A  30     202.340 140.947 152.166  1.00 11.76           N  
ATOM    197  CA  GLY A  30     203.473 140.577 151.353  1.00 11.76           C  
ATOM    198  C   GLY A  30     204.637 141.540 151.510  1.00 11.76           C  
ATOM    199  O   GLY A  30     204.708 142.334 152.440  1.00 11.76           O  
ATOM    200  N   GLN A  31     205.570 141.442 150.570  1.00 14.08           N  
ATOM    201  CA  GLN A  31     206.730 142.319 150.585  1.00 14.08           C  
ATOM    202  C   GLN A  31     206.373 143.686 150.020  1.00 14.08           C  
ATOM    203  O   GLN A  31     205.681 143.796 149.005  1.00 14.08           O  
ATOM    204  CB  GLN A  31     207.873 141.697 149.788  1.00 14.08           C  
ATOM    205  CG  GLN A  31     208.309 140.355 150.320  1.00 14.08           C  
ATOM    206  CD  GLN A  31     208.670 140.406 151.786  1.00 14.08           C  
ATOM    207  OE1 GLN A  31     209.358 141.321 152.235  1.00 14.08           O  
ATOM    208  NE2 GLN A  31     208.206 139.424 152.544  1.00 14.08           N  
ATOM    209  N   ARG A  32     206.848 144.732 150.686  1.00 13.04           N  
ATOM    210  CA  ARG A  32     206.560 146.096 150.275  1.00 13.04           C  
ATOM    211  C   ARG A  32     207.788 146.963 150.486  1.00 13.04           C  
ATOM    212  O   ARG A  32     208.475 146.847 151.503  1.00 13.04           O  
ATOM    213  CB  ARG A  32     205.371 146.678 151.047  1.00 13.04           C  
ATOM    214  CG  ARG A  32     205.480 146.540 152.534  1.00 13.04           C  
ATOM    215  CD  ARG A  32     204.603 147.538 153.245  1.00 13.04           C  
ATOM    216  NE  ARG A  32     203.262 147.587 152.683  1.00 13.04           N  
ATOM    217  CZ  ARG A  32     202.238 148.200 153.265  1.00 13.04           C  
ATOM    218  NH1 ARG A  32     202.407 148.809 154.428  1.00 13.04           N  
ATOM    219  NH2 ARG A  32     201.046 148.202 152.687  1.00 13.04           N  
ATOM    220  N   SER A  33     208.064 147.820 149.512  1.00 12.56           N  
ATOM    221  CA  SER A  33     209.125 148.794 149.665  1.00 12.56           C  
ATOM    222  C   SER A  33     208.648 149.946 150.537  1.00 12.56           C  
ATOM    223  O   SER A  33     207.461 150.269 150.591  1.00 12.56           O  
ATOM    224  CB  SER A  33     209.578 149.320 148.304  1.00 12.56           C  
ATOM    225  OG  SER A  33     210.352 148.362 147.608  1.00 12.56           O  
ATOM    226  N   THR A  34     209.590 150.563 151.234  1.00 13.67           N  
ATOM    227  CA  THR A  34     209.316 151.744 152.041  1.00 13.67           C  
ATOM    228  C   THR A  34     209.726 152.964 151.223  1.00 13.67           C  
ATOM    229  O   THR A  34     210.877 153.079 150.795  1.00 13.67           O  
ATOM    230  CB  THR A  34     210.036 151.674 153.387  1.00 13.67           C  
ATOM    231  OG1 THR A  34     209.812 152.883 154.116  1.00 13.67           O  
ATOM    232  CG2 THR A  34     211.535 151.430 153.219  1.00 13.67           C  
ATOM    233  N   VAL A  35     208.773 153.850 150.971  1.00 11.09           N  
ATOM    234  CA  VAL A  35     208.966 154.975 150.070  1.00 11.09           C  
ATOM    235  C   VAL A  35     208.833 156.271 150.852  1.00 11.09           C  
ATOM    236  O   VAL A  35     207.886 156.448 151.625  1.00 11.09           O  
ATOM    237  CB  VAL A  35     207.964 154.934 148.903  1.00 11.09           C  
ATOM    238  CG1 VAL A  35     208.350 155.939 147.882  1.00 11.09           C  
ATOM    239  CG2 VAL A  35     207.933 153.556 148.282  1.00 11.09           C  
ATOM    240  N   SER A  36     209.783 157.177 150.644  1.00 10.92           N  
ATOM    241  CA  SER A  36     209.760 158.488 151.274  1.00 10.92           C  
ATOM    242  C   SER A  36     208.922 159.432 150.426  1.00 10.92           C  
ATOM    243  O   SER A  36     209.221 159.648 149.248  1.00 10.92           O  
ATOM    244  CB  SER A  36     211.175 159.037 151.441  1.00 10.92           C  
ATOM    245  OG  SER A  36     212.038 158.065 151.994  1.00 10.92           O  
ATOM    246  N   VAL A  37     207.876 159.988 151.024  1.00  9.94           N  
ATOM    247  CA  VAL A  37     207.027 160.985 150.387  1.00  9.94           C  
ATOM    248  C   VAL A  37     207.190 162.290 151.146  1.00  9.94           C  
ATOM    249  O   VAL A  37     207.060 162.320 152.373  1.00  9.94           O  
ATOM    250  CB  VAL A  37     205.556 160.542 150.360  1.00  9.94           C  
ATOM    251  CG1 VAL A  37     204.697 161.636 149.773  1.00  9.94           C  
ATOM    252  CG2 VAL A  37     205.418 159.289 149.556  1.00  9.94           C  
ATOM    253  N   PHE A  38     207.466 163.363 150.421  1.00  9.96           N  
ATOM    254  CA  PHE A  38     207.760 164.658 151.014  1.00  9.96           C  
ATOM    255  C   PHE A  38     206.574 165.585 150.812  1.00  9.96           C  
ATOM    256  O   PHE A  38     206.197 165.878 149.674  1.00  9.96           O  
ATOM    257  CB  PHE A  38     209.028 165.247 150.406  1.00  9.96           C  
ATOM    258  CG  PHE A  38     210.196 164.325 150.474  1.00  9.96           C  
ATOM    259  CD1 PHE A  38     211.029 164.330 151.571  1.00  9.96           C  
ATOM    260  CD2 PHE A  38     210.452 163.436 149.452  1.00  9.96           C  
ATOM    261  CE1 PHE A  38     212.098 163.474 151.641  1.00  9.96           C  
ATOM    262  CE2 PHE A  38     211.522 162.581 149.520  1.00  9.96           C  
ATOM    263  CZ  PHE A  38     212.345 162.600 150.614  1.00  9.96           C  
ATOM    264  N   VAL A  39     205.990 166.038 151.914  1.00 10.30           N  
ATOM    265  CA  VAL A  39     204.870 166.966 151.898  1.00 10.30           C  
ATOM    266  C   VAL A  39     205.375 168.319 152.368  1.00 10.30           C  
ATOM    267  O   VAL A  39     206.392 168.399 153.063  1.00 10.30           O  
ATOM    268  CB  VAL A  39     203.711 166.464 152.773  1.00 10.30           C  
ATOM    269  CG1 VAL A  39     203.329 165.058 152.368  1.00 10.30           C  
ATOM    270  CG2 VAL A  39     204.089 166.504 154.230  1.00 10.30           C  
ATOM    271  N   LEU A  40     204.690 169.381 151.961  1.00 11.81           N  
ATOM    272  CA  LEU A  40     205.090 170.718 152.376  1.00 11.81           C  
ATOM    273  C   LEU A  40     204.391 171.103 153.667  1.00 11.81           C  
ATOM    274  O   LEU A  40     203.161 171.076 153.754  1.00 11.81           O  
ATOM    275  CB  LEU A  40     204.766 171.738 151.290  1.00 11.81           C  
ATOM    276  CG  LEU A  40     205.369 171.515 149.911  1.00 11.81           C  
ATOM    277  CD1 LEU A  40     205.386 172.817 149.143  1.00 11.81           C  
ATOM    278  CD2 LEU A  40     206.756 170.948 150.035  1.00 11.81           C  
ATOM    279  N   GLY A  41     205.175 171.461 154.666  1.00 14.49           N  
ATOM    280  CA  GLY A  41     204.631 172.003 155.883  1.00 14.49           C  
ATOM    281  C   GLY A  41     204.193 173.434 155.697  1.00 14.49           C  
ATOM    282  O   GLY A  41     204.475 174.087 154.683  1.00 14.49           O  
ATOM    283  N   PRO A  42     203.479 173.954 156.695  1.00 16.52           N  
ATOM    284  CA  PRO A  42     203.003 175.341 156.594  1.00 16.52           C  
ATOM    285  C   PRO A  42     204.124 176.361 156.565  1.00 16.52           C  
ATOM    286  O   PRO A  42     203.868 177.543 156.310  1.00 16.52           O  
ATOM    287  CB  PRO A  42     202.118 175.497 157.838  1.00 16.52           C  
ATOM    288  CG  PRO A  42     202.582 174.435 158.775  1.00 16.52           C  
ATOM    289  CD  PRO A  42     203.018 173.292 157.925  1.00 16.52           C  
ATOM    290  N   SER A  43     205.364 175.939 156.811  1.00 18.41           N  
ATOM    291  CA  SER A  43     206.486 176.868 156.762  1.00 18.41           C  
ATOM    292  C   SER A  43     206.737 177.361 155.345  1.00 18.41           C  
ATOM    293  O   SER A  43     207.178 178.497 155.144  1.00 18.41           O  
ATOM    294  CB  SER A  43     207.738 176.200 157.323  1.00 18.41           C  
ATOM    295  OG  SER A  43     207.466 175.583 158.569  1.00 18.41           O  
ATOM    296  N   VAL A  44     206.467 176.522 154.348  1.00 16.73           N  
ATOM    297  CA  VAL A  44     206.691 176.886 152.955  1.00 16.73           C  
ATOM    298  C   VAL A  44     205.462 177.605 152.422  1.00 16.73           C  
ATOM    299  O   VAL A  44     204.516 176.970 151.944  1.00 16.73           O  
ATOM    300  CB  VAL A  44     207.020 175.653 152.096  1.00 16.73           C  
ATOM    301  CG1 VAL A  44     207.695 176.078 150.808  1.00 16.73           C  
ATOM    302  CG2 VAL A  44     207.897 174.695 152.868  1.00 16.73           C  
ATOM    303  N   THR A  45     205.431 178.927 152.621  1.00 17.84           N  
ATOM    304  CA  THR A  45     204.283 179.770 152.188  1.00 17.84           C  
ATOM    305  C   THR A  45     204.640 180.555 150.921  1.00 17.84           C  
ATOM    306  O   THR A  45     203.801 181.364 150.482  1.00 17.84           O  
ATOM    307  CB  THR A  45     203.835 180.707 153.316  1.00 17.84           C  
ATOM    308  OG1 THR A  45     204.946 181.526 153.680  1.00 17.84           O  
ATOM    309  CG2 THR A  45     203.327 179.963 154.531  1.00 17.84           C  
ATOM    310  N   ASP A  46     205.821 180.311 150.347  1.00 19.93           N  
ATOM    311  CA  ASP A  46     206.245 181.053 149.130  1.00 19.93           C  
ATOM    312  C   ASP A  46     205.848 180.252 147.887  1.00 19.93           C  
ATOM    313  O   ASP A  46     206.247 179.077 147.789  1.00 19.93           O  
ATOM    314  CB  ASP A  46     207.746 181.349 149.160  1.00 19.93           C  
ATOM    315  CG  ASP A  46     208.193 182.306 148.069  1.00 19.93           C  
ATOM    316  OD1 ASP A  46     209.410 182.562 147.977  1.00 19.93           O  
ATOM    317  OD2 ASP A  46     207.321 182.788 147.321  1.00 19.93           O  
ATOM    318  N   ASP A  47     205.109 180.884 146.969  1.00 18.64           N  
ATOM    319  CA  ASP A  47     204.653 180.212 145.722  1.00 18.64           C  
ATOM    320  C   ASP A  47     205.865 179.810 144.876  1.00 18.64           C  
ATOM    321  O   ASP A  47     205.798 178.752 144.224  1.00 18.64           O  
ATOM    322  CB  ASP A  47     203.627 181.046 144.952  1.00 18.64           C  
ATOM    323  CG  ASP A  47     202.219 180.932 145.512  1.00 18.64           C  
ATOM    324  OD1 ASP A  47     202.041 180.189 146.497  1.00 18.64           O  
ATOM    325  OD2 ASP A  47     201.314 181.583 144.956  1.00 18.64           O  
ATOM    326  N   ALA A  48     206.883 180.676 144.819  1.00 17.84           N  
ATOM    327  CA  ALA A  48     208.111 180.391 144.041  1.00 17.84           C  
ATOM    328  C   ALA A  48     208.817 179.176 144.649  1.00 17.84           C  
ATOM    329  O   ALA A  48     209.255 178.298 143.882  1.00 17.84           O  
ATOM    330  CB  ALA A  48     209.005 181.606 144.049  1.00 17.84           C  
ATOM    331  N   ASP A  49     208.894 179.129 145.982  1.00 18.06           N  
ATOM    332  CA  ASP A  49     209.534 177.997 146.702  1.00 18.06           C  
ATOM    333  C   ASP A  49     208.730 176.723 146.429  1.00 18.06           C  
ATOM    334  O   ASP A  49     209.350 175.679 146.159  1.00 18.06           O  
ATOM    335  CB  ASP A  49     209.615 178.280 148.204  1.00 18.06           C  
ATOM    336  CG  ASP A  49     210.452 179.500 148.548  1.00 18.06           C  
ATOM    337  OD1 ASP A  49     210.516 179.846 149.744  1.00 18.06           O  
ATOM    338  OD2 ASP A  49     211.033 180.092 147.617  1.00 18.06           O  
ATOM    339  N   LYS A  50     207.399 176.835 146.451  1.00 15.90           N  
ATOM    340  CA  LYS A  50     206.497 175.677 146.217  1.00 15.90           C  
ATOM    341  C   LYS A  50     206.718 175.141 144.798  1.00 15.90           C  
ATOM    342  O   LYS A  50     206.779 173.908 144.644  1.00 15.90           O  
ATOM    343  CB  LYS A  50     205.043 176.095 146.454  1.00 15.90           C  
ATOM    344  CG  LYS A  50     204.706 176.440 147.898  1.00 15.90           C  
ATOM    345  CD  LYS A  50     203.271 176.873 148.104  1.00 15.90           C  
ATOM    346  CE  LYS A  50     202.949 177.189 149.548  1.00 15.90           C  
ATOM    347  NZ  LYS A  50     201.545 177.631 149.709  1.00 15.90           N  
ATOM    348  N   LEU A  51     206.866 176.031 143.812  1.00 13.23           N  
ATOM    349  CA  LEU A  51     207.105 175.593 142.442  1.00 13.23           C  
ATOM    350  C   LEU A  51     208.499 175.000 142.292  1.00 13.23           C  
ATOM    351  O   LEU A  51     208.698 174.047 141.531  1.00 13.23           O  
ATOM    352  CB  LEU A  51     206.909 176.750 141.467  1.00 13.23           C  
ATOM    353  CG  LEU A  51     206.825 176.297 140.009  1.00 13.23           C  
ATOM    354  CD1 LEU A  51     205.566 175.482 139.784  1.00 13.23           C  
ATOM    355  CD2 LEU A  51     206.884 177.474 139.061  1.00 13.23           C  
ATOM    356  N   SER A  52     209.479 175.548 143.012  1.00 13.35           N  
ATOM    357  CA  SER A  52     210.813 174.961 142.998  1.00 13.35           C  
ATOM    358  C   SER A  52     210.796 173.559 143.586  1.00 13.35           C  
ATOM    359  O   SER A  52     211.481 172.659 143.091  1.00 13.35           O  
ATOM    360  CB  SER A  52     211.784 175.851 143.765  1.00 13.35           C  
ATOM    361  OG  SER A  52     213.091 175.741 143.237  1.00 13.35           O  
ATOM    362  N   ILE A  53     210.008 173.353 144.639  1.00 11.36           N  
ATOM    363  CA  ILE A  53     209.903 172.031 145.245  1.00 11.36           C  
ATOM    364  C   ILE A  53     209.209 171.064 144.298  1.00 11.36           C  
ATOM    365  O   ILE A  53     209.589 169.894 144.194  1.00 11.36           O  
ATOM    366  CB  ILE A  53     209.172 172.126 146.594  1.00 11.36           C  
ATOM    367  CG1 ILE A  53     210.055 172.823 147.624  1.00 11.36           C  
ATOM    368  CG2 ILE A  53     208.777 170.758 147.081  1.00 11.36           C  
ATOM    369  CD1 ILE A  53     209.338 173.147 148.896  1.00 11.36           C  
ATOM    370  N   ALA A  54     208.180 171.535 143.593  1.00  9.28           N  
ATOM    371  CA  ALA A  54     207.510 170.692 142.610  1.00  9.28           C  
ATOM    372  C   ALA A  54     208.458 170.291 141.489  1.00  9.28           C  
ATOM    373  O   ALA A  54     208.470 169.133 141.056  1.00  9.28           O  
ATOM    374  CB  ALA A  54     206.290 171.415 142.047  1.00  9.28           C  
ATOM    375  N   THR A  55     209.264 171.235 141.007  1.00  9.39           N  
ATOM    376  CA  THR A  55     210.224 170.913 139.960  1.00  9.39           C  
ATOM    377  C   THR A  55     211.313 169.982 140.478  1.00  9.39           C  
ATOM    378  O   THR A  55     211.809 169.127 139.740  1.00  9.39           O  
ATOM    379  CB  THR A  55     210.828 172.196 139.395  1.00  9.39           C  
ATOM    380  OG1 THR A  55     209.779 173.025 138.881  1.00  9.39           O  
ATOM    381  CG2 THR A  55     211.801 171.883 138.277  1.00  9.39           C  
ATOM    382  N   THR A  56     211.682 170.115 141.752  1.00 10.31           N  
ATOM    383  CA  THR A  56     212.660 169.201 142.334  1.00 10.31           C  
ATOM    384  C   THR A  56     212.100 167.791 142.433  1.00 10.31           C  
ATOM    385  O   THR A  56     212.799 166.818 142.140  1.00 10.31           O  
ATOM    386  CB  THR A  56     213.094 169.699 143.709  1.00 10.31           C  
ATOM    387  OG1 THR A  56     213.123 171.131 143.710  1.00 10.31           O  
ATOM    388  CG2 THR A  56     214.472 169.182 144.044  1.00 10.31           C  
ATOM    389  N   PHE A  57     210.840 167.662 142.848  1.00  8.31           N  
ATOM    390  CA  PHE A  57     210.187 166.358 142.850  1.00  8.31           C  
ATOM    391  C   PHE A  57     210.153 165.762 141.451  1.00  8.31           C  
ATOM    392  O   PHE A  57     210.445 164.575 141.262  1.00  8.31           O  
ATOM    393  CB  PHE A  57     208.769 166.481 143.399  1.00  8.31           C  
ATOM    394  CG  PHE A  57     208.706 166.749 144.867  1.00  8.31           C  
ATOM    395  CD1 PHE A  57     207.534 167.195 145.446  1.00  8.31           C  
ATOM    396  CD2 PHE A  57     209.808 166.552 145.670  1.00  8.31           C  
ATOM    397  CE1 PHE A  57     207.468 167.440 146.791  1.00  8.31           C  
ATOM    398  CE2 PHE A  57     209.744 166.798 147.016  1.00  8.31           C  
ATOM    399  CZ  PHE A  57     208.574 167.243 147.575  1.00  8.31           C  
ATOM    400  N   LEU A  58     209.796 166.573 140.456  1.00  8.75           N  
ATOM    401  CA  LEU A  58     209.721 166.070 139.091  1.00  8.75           C  
ATOM    402  C   LEU A  58     211.089 165.647 138.578  1.00  8.75           C  
ATOM    403  O   LEU A  58     211.206 164.658 137.849  1.00  8.75           O  
ATOM    404  CB  LEU A  58     209.111 167.127 138.177  1.00  8.75           C  
ATOM    405  CG  LEU A  58     208.727 166.620 136.790  1.00  8.75           C  
ATOM    406  CD1 LEU A  58     207.482 165.766 136.862  1.00  8.75           C  
ATOM    407  CD2 LEU A  58     208.526 167.776 135.851  1.00  8.75           C  
ATOM    408  N   ALA A  59     212.136 166.385 138.941  1.00 10.29           N  
ATOM    409  CA  ALA A  59     213.473 166.043 138.476  1.00 10.29           C  
ATOM    410  C   ALA A  59     214.012 164.820 139.199  1.00 10.29           C  
ATOM    411  O   ALA A  59     214.812 164.063 138.640  1.00 10.29           O  
ATOM    412  CB  ALA A  59     214.410 167.231 138.662  1.00 10.29           C  
ATOM    413  N   HIS A  60     213.598 164.619 140.448  1.00 11.92           N  
ATOM    414  CA  HIS A  60     214.034 163.444 141.189  1.00 11.92           C  
ATOM    415  C   HIS A  60     213.315 162.195 140.708  1.00 11.92           C  
ATOM    416  O   HIS A  60     213.865 161.092 140.769  1.00 11.92           O  
ATOM    417  CB  HIS A  60     213.800 163.657 142.681  1.00 11.92           C  
ATOM    418  CG  HIS A  60     214.909 164.388 143.367  1.00 11.92           C  
ATOM    419  ND1 HIS A  60     215.495 165.516 142.839  1.00 11.92           N  
ATOM    420  CD2 HIS A  60     215.539 164.152 144.540  1.00 11.92           C  
ATOM    421  CE1 HIS A  60     216.438 165.945 143.656  1.00 11.92           C  
ATOM    422  NE2 HIS A  60     216.486 165.134 144.696  1.00 11.92           N  
ATOM    423  N   SER A  61     212.064 162.352 140.272  1.00  9.49           N  
ATOM    424  CA  SER A  61     211.294 161.195 139.747  1.00  9.49           C  
ATOM    425  C   SER A  61     211.980 160.675 138.478  1.00  9.49           C  
ATOM    426  O   SER A  61     212.082 159.446 138.312  1.00  9.49           O  
ATOM    427  CB  SER A  61     209.867 161.584 139.477  1.00  9.49           C  
ATOM    428  OG  SER A  61     209.800 162.609 138.497  1.00  9.49           O  
ATOM    429  N   LEU A  62     212.454 161.601 137.640  1.00  9.88           N  
ATOM    430  CA  LEU A  62     213.122 161.298 136.345  1.00  9.88           C  
ATOM    431  C   LEU A  62     214.507 160.664 136.534  1.00  9.88           C  
ATOM    432  O   LEU A  62     214.996 160.055 135.564  1.00  9.88           O  
ATOM    433  CB  LEU A  62     213.215 162.581 135.513  1.00  9.88           C  
ATOM    434  CG  LEU A  62     211.877 163.211 135.135  1.00  9.88           C  
ATOM    435  CD1 LEU A  62     212.088 164.486 134.335  1.00  9.88           C  
ATOM    436  CD2 LEU A  62     211.018 162.228 134.357  1.00  9.88           C  
ATOM    437  N   ASP A  63     215.138 160.829 137.701  1.00 14.52           N  
ATOM    438  CA  ASP A  63     216.518 160.294 137.867  1.00 14.52           C  
ATOM    439  C   ASP A  63     216.523 158.771 137.691  1.00 14.52           C  
ATOM    440  O   ASP A  63     215.776 158.084 138.411  1.00 14.52           O  
ATOM    441  CB  ASP A  63     217.105 160.695 139.223  1.00 14.52           C  
ATOM    442  CG  ASP A  63     218.592 160.409 139.344  1.00 14.52           C  
ATOM    443  OD1 ASP A  63     219.238 160.219 138.295  1.00 14.52           O  
ATOM    444  OD2 ASP A  63     219.092 160.378 140.485  1.00 14.52           O  
ATOM    445  N   THR A  64     217.370 158.287 136.777  1.00 13.78           N  
ATOM    446  CA  THR A  64     217.545 156.841 136.464  1.00 13.78           C  
ATOM    447  C   THR A  64     218.200 156.102 137.638  1.00 13.78           C  
ATOM    448  O   THR A  64     217.749 154.987 137.959  1.00 13.78           O  
ATOM    449  CB  THR A  64     218.373 156.667 135.186  1.00 13.78           C  
ATOM    450  OG1 THR A  64     217.606 157.184 134.098  1.00 13.78           O  
ATOM    451  CG2 THR A  64     218.741 155.226 134.914  1.00 13.78           C  
ATOM    452  N   ASP A  65     219.200 156.728 138.265  1.00 16.16           N  
ATOM    453  CA  ASP A  65     219.971 156.117 139.382  1.00 16.16           C  
ATOM    454  C   ASP A  65     219.042 155.824 140.563  1.00 16.16           C  
ATOM    455  O   ASP A  65     219.180 154.746 141.169  1.00 16.16           O  
ATOM    456  CB  ASP A  65     221.133 157.022 139.800  1.00 16.16           C  
ATOM    457  CG  ASP A  65     222.229 157.118 138.753  1.00 16.16           C  
ATOM    458  OD1 ASP A  65     223.014 158.085 138.815  1.00 16.16           O  
ATOM    459  OD2 ASP A  65     222.291 156.224 137.886  1.00 16.16           O  
ATOM    460  N   LYS A  66     218.105 156.733 140.841  1.00 12.73           N  
ATOM    461  CA  LYS A  66     217.162 156.575 141.979  1.00 12.73           C  
ATOM    462  C   LYS A  66     216.300 155.326 141.756  1.00 12.73           C  
ATOM    463  O   LYS A  66     215.913 155.068 140.601  1.00 12.73           O  
ATOM    464  CB  LYS A  66     216.291 157.829 142.097  1.00 12.73           C  
ATOM    465  CG  LYS A  66     215.658 158.059 143.462  1.00 12.73           C  
ATOM    466  CD  LYS A  66     215.029 159.427 143.599  1.00 12.73           C  
ATOM    467  CE  LYS A  66     215.988 160.552 143.274  1.00 12.73           C  
ATOM    468  NZ  LYS A  66     217.167 160.545 144.171  1.00 12.73           N  
ATOM    469  N   GLN A  67     215.982 154.612 142.840  1.00 11.97           N  
ATOM    470  CA  GLN A  67     215.153 153.378 142.780  1.00 11.97           C  
ATOM    471  C   GLN A  67     213.765 153.744 142.247  1.00 11.97           C  
ATOM    472  O   GLN A  67     213.248 154.810 142.629  1.00 11.97           O  
ATOM    473  CB  GLN A  67     215.033 152.766 144.176  1.00 11.97           C  
ATOM    474  CG  GLN A  67     216.362 152.302 144.753  1.00 11.97           C  
ATOM    475  CD  GLN A  67     216.235 151.861 146.190  1.00 11.97           C  
ATOM    476  OE1 GLN A  67     215.341 152.293 146.915  1.00 11.97           O  
ATOM    477  NE2 GLN A  67     217.139 150.994 146.616  1.00 11.97           N  
ATOM    478  N   HIS A  68     213.154 152.847 141.469  1.00  8.43           N  
ATOM    479  CA  HIS A  68     211.829 153.129 140.855  1.00  8.43           C  
ATOM    480  C   HIS A  68     210.795 153.416 141.947  1.00  8.43           C  
ATOM    481  O   HIS A  68     209.961 154.314 141.732  1.00  8.43           O  
ATOM    482  CB  HIS A  68     211.415 151.992 139.912  1.00  8.43           C  
ATOM    483  CG  HIS A  68     211.941 152.156 138.527  1.00  8.43           C  
ATOM    484  ND1 HIS A  68     211.169 152.661 137.500  1.00  8.43           N  
ATOM    485  CD2 HIS A  68     213.155 151.900 137.996  1.00  8.43           C  
ATOM    486  CE1 HIS A  68     211.883 152.701 136.395  1.00  8.43           C  
ATOM    487  NE2 HIS A  68     213.105 152.241 136.673  1.00  8.43           N  
ATOM    488  N   SER A  69     210.833 152.682 143.062  1.00  9.21           N  
ATOM    489  CA  SER A  69     209.892 152.970 144.135  1.00  9.21           C  
ATOM    490  C   SER A  69     210.089 154.380 144.672  1.00  9.21           C  
ATOM    491  O   SER A  69     209.118 155.079 144.973  1.00  9.21           O  
ATOM    492  CB  SER A  69     210.041 151.943 145.252  1.00  9.21           C  
ATOM    493  OG  SER A  69     210.890 152.429 146.273  1.00  9.21           O  
ATOM    494  N   GLN A  70     211.339 154.831 144.771  1.00  9.52           N  
ATOM    495  CA  GLN A  70     211.587 156.178 145.273  1.00  9.52           C  
ATOM    496  C   GLN A  70     211.159 157.229 144.259  1.00  9.52           C  
ATOM    497  O   GLN A  70     210.638 158.286 144.625  1.00  9.52           O  
ATOM    498  CB  GLN A  70     213.058 156.346 145.639  1.00  9.52           C  
ATOM    499  CG  GLN A  70     213.298 157.524 146.556  1.00  9.52           C  
ATOM    500  CD  GLN A  70     212.170 157.720 147.555  1.00  9.52           C  
ATOM    501  OE1 GLN A  70     211.965 156.897 148.446  1.00  9.52           O  
ATOM    502  NE2 GLN A  70     211.427 158.809 147.404  1.00  9.52           N  
ATOM    503  N   ARG A  71     211.378 156.959 142.973  1.00  8.37           N  
ATOM    504  CA  ARG A  71     210.882 157.863 141.944  1.00  8.37           C  
ATOM    505  C   ARG A  71     209.361 157.915 141.952  1.00  8.37           C  
ATOM    506  O   ARG A  71     208.763 158.982 141.765  1.00  8.37           O  
ATOM    507  CB  ARG A  71     211.409 157.425 140.583  1.00  8.37           C  
ATOM    508  CG  ARG A  71     212.909 157.345 140.521  1.00  8.37           C  
ATOM    509  CD  ARG A  71     213.361 156.557 139.320  1.00  8.37           C  
ATOM    510  NE  ARG A  71     212.897 157.152 138.077  1.00  8.37           N  
ATOM    511  CZ  ARG A  71     213.200 156.686 136.873  1.00  8.37           C  
ATOM    512  NH1 ARG A  71     213.970 155.620 136.755  1.00  8.37           N  
ATOM    513  NH2 ARG A  71     212.737 157.286 135.790  1.00  8.37           N  
ATOM    514  N   GLY A  72     208.715 156.774 142.176  1.00  6.97           N  
ATOM    515  CA  GLY A  72     207.277 156.776 142.346  1.00  6.97           C  
ATOM    516  C   GLY A  72     206.837 157.560 143.561  1.00  6.97           C  
ATOM    517  O   GLY A  72     205.774 158.175 143.553  1.00  6.97           O  
ATOM    518  N   GLY A  73     207.649 157.559 144.615  1.00  7.26           N  
ATOM    519  CA  GLY A  73     207.336 158.368 145.779  1.00  7.26           C  
ATOM    520  C   GLY A  73     207.526 159.848 145.544  1.00  7.26           C  
ATOM    521  O   GLY A  73     206.820 160.666 146.129  1.00  7.26           O  
ATOM    522  N   PHE A  74     208.469 160.215 144.683  1.00  7.85           N  
ATOM    523  CA  PHE A  74     208.595 161.615 144.292  1.00  7.85           C  
ATOM    524  C   PHE A  74     207.414 162.053 143.440  1.00  7.85           C  
ATOM    525  O   PHE A  74     206.922 163.179 143.576  1.00  7.85           O  
ATOM    526  CB  PHE A  74     209.903 161.839 143.548  1.00  7.85           C  
ATOM    527  CG  PHE A  74     211.078 161.950 144.448  1.00  7.85           C  
ATOM    528  CD1 PHE A  74     211.127 162.935 145.408  1.00  7.85           C  
ATOM    529  CD2 PHE A  74     212.122 161.057 144.356  1.00  7.85           C  
ATOM    530  CE1 PHE A  74     212.200 163.036 146.244  1.00  7.85           C  
ATOM    531  CE2 PHE A  74     213.194 161.155 145.193  1.00  7.85           C  
ATOM    532  CZ  PHE A  74     213.235 162.146 146.137  1.00  7.85           C  
ATOM    533  N   LEU A  75     206.938 161.174 142.562  1.00  5.83           N  
ATOM    534  CA  LEU A  75     205.716 161.474 141.826  1.00  5.83           C  
ATOM    535  C   LEU A  75     204.516 161.558 142.760  1.00  5.83           C  
ATOM    536  O   LEU A  75     203.626 162.387 142.560  1.00  5.83           O  
ATOM    537  CB  LEU A  75     205.487 160.429 140.741  1.00  5.83           C  
ATOM    538  CG  LEU A  75     206.283 160.672 139.467  1.00  5.83           C  
ATOM    539  CD1 LEU A  75     205.955 159.624 138.442  1.00  5.83           C  
ATOM    540  CD2 LEU A  75     205.994 162.049 138.927  1.00  5.83           C  
ATOM    541  N   VAL A  76     204.477 160.712 143.786  1.00  6.10           N  
ATOM    542  CA  VAL A  76     203.404 160.764 144.772  1.00  6.10           C  
ATOM    543  C   VAL A  76     203.465 162.065 145.557  1.00  6.10           C  
ATOM    544  O   VAL A  76     202.435 162.671 145.863  1.00  6.10           O  
ATOM    545  CB  VAL A  76     203.485 159.532 145.691  1.00  6.10           C  
ATOM    546  CG1 VAL A  76     202.729 159.758 146.970  1.00  6.10           C  
ATOM    547  CG2 VAL A  76     202.950 158.316 144.977  1.00  6.10           C  
ATOM    548  N   SER A  77     204.674 162.515 145.887  1.00  6.51           N  
ATOM    549  CA  SER A  77     204.862 163.813 146.522  1.00  6.51           C  
ATOM    550  C   SER A  77     204.321 164.928 145.643  1.00  6.51           C  
ATOM    551  O   SER A  77     203.616 165.828 146.113  1.00  6.51           O  
ATOM    552  CB  SER A  77     206.346 164.034 146.795  1.00  6.51           C  
ATOM    553  OG  SER A  77     206.801 163.211 147.843  1.00  6.51           O  
ATOM    554  N   LEU A  78     204.663 164.887 144.358  1.00  6.11           N  
ATOM    555  CA  LEU A  78     204.192 165.901 143.427  1.00  6.11           C  
ATOM    556  C   LEU A  78     202.673 165.921 143.356  1.00  6.11           C  
ATOM    557  O   LEU A  78     202.057 166.990 143.405  1.00  6.11           O  
ATOM    558  CB  LEU A  78     204.795 165.646 142.052  1.00  6.11           C  
ATOM    559  CG  LEU A  78     204.500 166.672 140.971  1.00  6.11           C  
ATOM    560  CD1 LEU A  78     204.845 168.052 141.465  1.00  6.11           C  
ATOM    561  CD2 LEU A  78     205.303 166.330 139.746  1.00  6.11           C  
ATOM    562  N   LEU A  79     202.050 164.751 143.250  1.00  6.42           N  
ATOM    563  CA  LEU A  79     200.597 164.706 143.173  1.00  6.42           C  
ATOM    564  C   LEU A  79     199.945 165.112 144.486  1.00  6.42           C  
ATOM    565  O   LEU A  79     198.812 165.601 144.485  1.00  6.42           O  
ATOM    566  CB  LEU A  79     200.129 163.315 142.763  1.00  6.42           C  
ATOM    567  CG  LEU A  79     200.720 162.732 141.485  1.00  6.42           C  
ATOM    568  CD1 LEU A  79     200.720 161.228 141.565  1.00  6.42           C  
ATOM    569  CD2 LEU A  79     199.960 163.199 140.276  1.00  6.42           C  
ATOM    570  N   ALA A  80     200.629 164.913 145.611  1.00  7.25           N  
ATOM    571  CA  ALA A  80     200.098 165.346 146.894  1.00  7.25           C  
ATOM    572  C   ALA A  80     200.255 166.840 147.114  1.00  7.25           C  
ATOM    573  O   ALA A  80     199.542 167.406 147.945  1.00  7.25           O  
ATOM    574  CB  ALA A  80     200.779 164.584 148.028  1.00  7.25           C  
ATOM    575  N   MET A  81     201.179 167.482 146.398  1.00  8.97           N  
ATOM    576  CA  MET A  81     201.316 168.932 146.486  1.00  8.97           C  
ATOM    577  C   MET A  81     200.037 169.667 146.114  1.00  8.97           C  
ATOM    578  O   MET A  81     199.873 170.830 146.488  1.00  8.97           O  
ATOM    579  CB  MET A  81     202.438 169.417 145.579  1.00  8.97           C  
ATOM    580  CG  MET A  81     203.805 169.070 146.059  1.00  8.97           C  
ATOM    581  SD  MET A  81     205.055 169.891 145.082  1.00  8.97           S  
ATOM    582  CE  MET A  81     204.902 171.549 145.711  1.00  8.97           C  
ATOM    583  N   ALA A  82     199.136 169.021 145.378  1.00  7.22           N  
ATOM    584  CA  ALA A  82     197.902 169.650 144.939  1.00  7.22           C  
ATOM    585  C   ALA A  82     196.903 169.851 146.064  1.00  7.22           C  
ATOM    586  O   ALA A  82     195.889 170.519 145.853  1.00  7.22           O  
ATOM    587  CB  ALA A  82     197.262 168.806 143.844  1.00  7.22           C  
ATOM    588  N   TYR A  83     197.156 169.296 147.239  1.00  8.44           N  
ATOM    589  CA  TYR A  83     196.205 169.310 148.333  1.00  8.44           C  
ATOM    590  C   TYR A  83     196.778 170.080 149.511  1.00  8.44           C  
ATOM    591  O   TYR A  83     197.993 170.127 149.713  1.00  8.44           O  
ATOM    592  CB  TYR A  83     195.850 167.888 148.748  1.00  8.44           C  
ATOM    593  CG  TYR A  83     195.239 167.095 147.625  1.00  8.44           C  
ATOM    594  CD1 TYR A  83     196.032 166.413 146.719  1.00  8.44           C  
ATOM    595  CD2 TYR A  83     193.868 167.049 147.458  1.00  8.44           C  
ATOM    596  CE1 TYR A  83     195.479 165.707 145.693  1.00  8.44           C  
ATOM    597  CE2 TYR A  83     193.306 166.342 146.437  1.00  8.44           C  
ATOM    598  CZ  TYR A  83     194.112 165.669 145.557  1.00  8.44           C  
ATOM    599  OH  TYR A  83     193.542 164.958 144.530  1.00  8.44           O  
ATOM    600  N   SER A  84     195.887 170.711 150.275  1.00  9.80           N  
ATOM    601  CA  SER A  84     196.324 171.431 151.462  1.00  9.80           C  
ATOM    602  C   SER A  84     196.787 170.463 152.538  1.00  9.80           C  
ATOM    603  O   SER A  84     197.760 170.733 153.254  1.00  9.80           O  
ATOM    604  CB  SER A  84     195.197 172.312 151.985  1.00  9.80           C  
ATOM    605  OG  SER A  84     194.531 171.677 153.061  1.00  9.80           O  
ATOM    606  N   SER A  85     196.098 169.331 152.664  1.00  9.81           N  
ATOM    607  CA  SER A  85     196.491 168.231 153.536  1.00  9.81           C  
ATOM    608  C   SER A  85     196.999 167.101 152.658  1.00  9.81           C  
ATOM    609  O   SER A  85     196.215 166.248 152.225  1.00  9.81           O  
ATOM    610  CB  SER A  85     195.311 167.766 154.387  1.00  9.81           C  
ATOM    611  OG  SER A  85     194.195 167.484 153.565  1.00  9.81           O  
ATOM    612  N   PRO A  86     198.294 167.059 152.344  1.00  9.28           N  
ATOM    613  CA  PRO A  86     198.795 165.956 151.519  1.00  9.28           C  
ATOM    614  C   PRO A  86     198.732 164.613 152.215  1.00  9.28           C  
ATOM    615  O   PRO A  86     198.511 163.597 151.550  1.00  9.28           O  
ATOM    616  CB  PRO A  86     200.241 166.372 151.221  1.00  9.28           C  
ATOM    617  CG  PRO A  86     200.292 167.825 151.505  1.00  9.28           C  
ATOM    618  CD  PRO A  86     199.340 168.051 152.617  1.00  9.28           C  
ATOM    619  N   GLU A  87     198.913 164.572 153.532  1.00 10.01           N  
ATOM    620  CA  GLU A  87     198.866 163.303 154.244  1.00 10.01           C  
ATOM    621  C   GLU A  87     197.457 162.740 154.308  1.00 10.01           C  
ATOM    622  O   GLU A  87     197.283 161.519 154.281  1.00 10.01           O  
ATOM    623  CB  GLU A  87     199.445 163.471 155.647  1.00 10.01           C  
ATOM    624  CG  GLU A  87     200.671 164.359 155.689  1.00 10.01           C  
ATOM    625  CD  GLU A  87     200.352 165.788 156.080  1.00 10.01           C  
ATOM    626  OE1 GLU A  87     199.422 166.381 155.493  1.00 10.01           O  
ATOM    627  OE2 GLU A  87     201.037 166.321 156.977  1.00 10.01           O  
ATOM    628  N   LEU A  88     196.441 163.598 154.368  1.00  9.10           N  
ATOM    629  CA  LEU A  88     195.073 163.112 154.240  1.00  9.10           C  
ATOM    630  C   LEU A  88     194.846 162.508 152.861  1.00  9.10           C  
ATOM    631  O   LEU A  88     194.206 161.457 152.725  1.00  9.10           O  
ATOM    632  CB  LEU A  88     194.088 164.251 154.500  1.00  9.10           C  
ATOM    633  CG  LEU A  88     192.599 163.906 154.512  1.00  9.10           C  
ATOM    634  CD1 LEU A  88     192.360 162.556 155.159  1.00  9.10           C  
ATOM    635  CD2 LEU A  88     191.806 164.985 155.214  1.00  9.10           C  
ATOM    636  N   TYR A  89     195.378 163.158 151.828  1.00  8.11           N  
ATOM    637  CA  TYR A  89     195.296 162.619 150.478  1.00  8.11           C  
ATOM    638  C   TYR A  89     195.956 161.252 150.384  1.00  8.11           C  
ATOM    639  O   TYR A  89     195.406 160.329 149.775  1.00  8.11           O  
ATOM    640  CB  TYR A  89     195.946 163.592 149.501  1.00  8.11           C  
ATOM    641  CG  TYR A  89     196.095 163.048 148.110  1.00  8.11           C  
ATOM    642  CD1 TYR A  89     194.984 162.754 147.345  1.00  8.11           C  
ATOM    643  CD2 TYR A  89     197.347 162.829 147.559  1.00  8.11           C  
ATOM    644  CE1 TYR A  89     195.111 162.263 146.081  1.00  8.11           C  
ATOM    645  CE2 TYR A  89     197.479 162.331 146.290  1.00  8.11           C  
ATOM    646  CZ  TYR A  89     196.354 162.054 145.556  1.00  8.11           C  
ATOM    647  OH  TYR A  89     196.464 161.561 144.283  1.00  8.11           O  
ATOM    648  N   LEU A  90     197.136 161.102 150.984  1.00  9.08           N  
ATOM    649  CA  LEU A  90     197.854 159.836 150.900  1.00  9.08           C  
ATOM    650  C   LEU A  90     197.181 158.761 151.739  1.00  9.08           C  
ATOM    651  O   LEU A  90     197.304 157.568 151.453  1.00  9.08           O  
ATOM    652  CB  LEU A  90     199.298 160.027 151.340  1.00  9.08           C  
ATOM    653  CG  LEU A  90     200.071 161.029 150.502  1.00  9.08           C  
ATOM    654  CD1 LEU A  90     201.485 161.089 150.982  1.00  9.08           C  
ATOM    655  CD2 LEU A  90     200.009 160.636 149.049  1.00  9.08           C  
ATOM    656  N   THR A  91     196.480 159.159 152.795  1.00 10.10           N  
ATOM    657  CA  THR A  91     195.785 158.169 153.605  1.00 10.10           C  
ATOM    658  C   THR A  91     194.535 157.658 152.902  1.00 10.10           C  
ATOM    659  O   THR A  91     194.284 156.448 152.878  1.00 10.10           O  
ATOM    660  CB  THR A  91     195.444 158.751 154.972  1.00 10.10           C  
ATOM    661  OG1 THR A  91     196.649 158.923 155.724  1.00 10.10           O  
ATOM    662  CG2 THR A  91     194.517 157.827 155.727  1.00 10.10           C  
ATOM    663  N   THR A  92     193.740 158.555 152.315  1.00  9.74           N  
ATOM    664  CA  THR A  92     192.506 158.102 151.679  1.00  9.74           C  
ATOM    665  C   THR A  92     192.774 157.463 150.321  1.00  9.74           C  
ATOM    666  O   THR A  92     192.075 156.526 149.923  1.00  9.74           O  
ATOM    667  CB  THR A  92     191.504 159.251 151.545  1.00  9.74           C  
ATOM    668  OG1 THR A  92     191.867 160.103 150.452  1.00  9.74           O  
ATOM    669  CG2 THR A  92     191.430 160.053 152.819  1.00  9.74           C  
ATOM    670  N   ASN A  93     193.748 157.998 149.577  1.00  8.88           N  
ATOM    671  CA  ASN A  93     194.052 157.454 148.224  1.00  8.88           C  
ATOM    672  C   ASN A  93     195.423 156.768 148.185  1.00  8.88           C  
ATOM    673  O   ASN A  93     195.767 156.220 147.123  1.00  8.88           O  
ATOM    674  CB  ASN A  93     193.992 158.548 147.155  1.00  8.88           C  
ATOM    675  CG  ASN A  93     192.680 159.303 147.152  1.00  8.88           C  
ATOM    676  OD1 ASN A  93     192.653 160.504 146.900  1.00  8.88           O  
ATOM    677  ND2 ASN A  93     191.590 158.609 147.432  1.00  8.88           N  
ATOM    678  N   GLY A  94     196.167 156.781 149.293  1.00 10.75           N  
ATOM    679  CA  GLY A  94     197.526 156.202 149.308  1.00 10.75           C  
ATOM    680  C   GLY A  94     197.605 154.815 149.922  1.00 10.75           C  
ATOM    681  O   GLY A  94     198.735 154.310 150.063  1.00 10.75           O  
ATOM    682  N   VAL A  95     196.467 154.200 150.255  1.00 10.70           N  
ATOM    683  CA  VAL A  95     196.516 152.858 150.910  1.00 10.70           C  
ATOM    684  C   VAL A  95     196.676 151.764 149.848  1.00 10.70           C  
ATOM    685  O   VAL A  95     195.780 151.624 148.995  1.00 10.70           O  
ATOM    686  CB  VAL A  95     195.270 152.614 151.784  1.00 10.70           C  
ATOM    687  CG1 VAL A  95     195.322 151.259 152.471  1.00 10.70           C  
ATOM    688  CG2 VAL A  95     195.075 153.724 152.805  1.00 10.70           C  
ATOM    689  N   ASN A  96     197.786 151.022 149.921  1.00 12.24           N  
ATOM    690  CA  ASN A  96     198.084 149.898 148.994  1.00 12.24           C  
ATOM    691  C   ASN A  96     199.060 148.940 149.687  1.00 12.24           C  
ATOM    692  O   ASN A  96     199.731 149.378 150.641  1.00 12.24           O  
ATOM    693  CB  ASN A  96     198.634 150.388 147.652  1.00 12.24           C  
ATOM    694  CG  ASN A  96     200.025 150.971 147.769  1.00 12.24           C  
ATOM    695  OD1 ASN A  96     200.783 150.984 146.803  1.00 12.24           O  
ATOM    696  ND2 ASN A  96     200.372 151.450 148.952  1.00 12.24           N  
ATOM    697  N   ALA A  97     199.109 147.678 149.248  1.00 12.72           N  
ATOM    698  CA  ALA A  97     200.034 146.690 149.854  1.00 12.72           C  
ATOM    699  C   ALA A  97     201.381 146.718 149.123  1.00 12.72           C  
ATOM    700  O   ALA A  97     202.329 146.065 149.598  1.00 12.72           O  
ATOM    701  CB  ALA A  97     199.414 145.315 149.816  1.00 12.72           C  
ATOM    702  N   ASP A  98     201.442 147.435 147.997  1.00 12.48           N  
ATOM    703  CA  ASP A  98     202.674 147.530 147.168  1.00 12.48           C  
ATOM    704  C   ASP A  98     203.807 148.231 147.927  1.00 12.48           C  
ATOM    705  O   ASP A  98     204.944 147.728 147.864  1.00 12.48           O  
ATOM    706  CB  ASP A  98     202.378 148.208 145.828  1.00 12.48           C  
ATOM    707  CG  ASP A  98     201.828 147.249 144.786  1.00 12.48           C  
ATOM    708  OD1 ASP A  98     200.827 147.603 144.132  1.00 12.48           O  
ATOM    709  OD2 ASP A  98     202.409 146.157 144.638  1.00 12.48           O  
ATOM    710  N   VAL A  99     203.507 149.315 148.649  1.00 10.35           N  
ATOM    711  CA  VAL A  99     204.585 150.071 149.360  1.00 10.35           C  
ATOM    712  C   VAL A  99     204.043 150.765 150.614  1.00 10.35           C  
ATOM    713  O   VAL A  99     202.813 150.910 150.738  1.00 10.35           O  
ATOM    714  CB  VAL A  99     205.248 151.115 148.438  1.00 10.35           C  
ATOM    715  CG1 VAL A  99     206.217 150.500 147.440  1.00 10.35           C  
ATOM    716  CG2 VAL A  99     204.220 151.985 147.734  1.00 10.35           C  
ATOM    717  N   LYS A 100     204.958 151.139 151.515  1.00 11.79           N  
ATOM    718  CA  LYS A 100     204.658 151.894 152.720  1.00 11.79           C  
ATOM    719  C   LYS A 100     205.218 153.296 152.552  1.00 11.79           C  
ATOM    720  O   LYS A 100     206.425 153.466 152.361  1.00 11.79           O  
ATOM    721  CB  LYS A 100     205.253 151.229 153.959  1.00 11.79           C  
ATOM    722  CG  LYS A 100     204.688 151.756 155.258  1.00 11.79           C  
ATOM    723  CD  LYS A 100     205.610 151.454 156.421  1.00 11.79           C  
ATOM    724  CE  LYS A 100     206.919 152.211 156.299  1.00 11.79           C  
ATOM    725  NZ  LYS A 100     207.733 152.107 157.537  1.00 11.79           N  
ATOM    726  N   TYR A 101     204.344 154.291 152.607  1.00 10.95           N  
ATOM    727  CA  TYR A 101     204.726 155.680 152.403  1.00 10.95           C  
ATOM    728  C   TYR A 101     205.177 156.268 153.730  1.00 10.95           C  
ATOM    729  O   TYR A 101     204.412 156.282 154.698  1.00 10.95           O  
ATOM    730  CB  TYR A 101     203.566 156.484 151.822  1.00 10.95           C  
ATOM    731  CG  TYR A 101     203.294 156.193 150.369  1.00 10.95           C  
ATOM    732  CD1 TYR A 101     204.330 156.092 149.458  1.00 10.95           C  
ATOM    733  CD2 TYR A 101     202.005 156.015 149.911  1.00 10.95           C  
ATOM    734  CE1 TYR A 101     204.087 155.831 148.134  1.00 10.95           C  
ATOM    735  CE2 TYR A 101     201.753 155.751 148.589  1.00 10.95           C  
ATOM    736  CZ  TYR A 101     202.795 155.659 147.705  1.00 10.95           C  
ATOM    737  OH  TYR A 101     202.544 155.393 146.382  1.00 10.95           O  
ATOM    738  N   VAL A 102     206.417 156.737 153.776  1.00 10.69           N  
ATOM    739  CA  VAL A 102     206.958 157.429 154.937  1.00 10.69           C  
ATOM    740  C   VAL A 102     206.907 158.915 154.630  1.00 10.69           C  
ATOM    741  O   VAL A 102     207.673 159.416 153.804  1.00 10.69           O  
ATOM    742  CB  VAL A 102     208.385 156.974 155.259  1.00 10.69           C  
ATOM    743  CG1 VAL A 102     208.738 157.332 156.685  1.00 10.69           C  
ATOM    744  CG2 VAL A 102     208.512 155.496 155.046  1.00 10.69           C  
ATOM    745  N   ILE A 103     206.003 159.623 155.292  1.00 11.80           N  
ATOM    746  CA  ILE A 103     205.754 161.022 154.975  1.00 11.80           C  
ATOM    747  C   ILE A 103     206.786 161.889 155.679  1.00 11.80           C  
ATOM    748  O   ILE A 103     206.865 161.905 156.911  1.00 11.80           O  
ATOM    749  CB  ILE A 103     204.329 161.429 155.367  1.00 11.80           C  
ATOM    750  CG1 ILE A 103     203.320 160.651 154.527  1.00 11.80           C  
ATOM    751  CG2 ILE A 103     204.142 162.912 155.183  1.00 11.80           C  
ATOM    752  CD1 ILE A 103     201.905 160.859 154.952  1.00 11.80           C  
ATOM    753  N   TYR A 104     207.581 162.603 154.895  1.00 14.02           N  
ATOM    754  CA  TYR A 104     208.514 163.597 155.393  1.00 14.02           C  
ATOM    755  C   TYR A 104     207.944 164.979 155.113  1.00 14.02           C  
ATOM    756  O   TYR A 104     207.166 165.164 154.177  1.00 14.02           O  
ATOM    757  CB  TYR A 104     209.882 163.461 154.725  1.00 14.02           C  
ATOM    758  CG  TYR A 104     210.696 162.252 155.135  1.00 14.02           C  
ATOM    759  CD1 TYR A 104     210.098 161.132 155.684  1.00 14.02           C  
ATOM    760  CD2 TYR A 104     212.072 162.238 154.970  1.00 14.02           C  
ATOM    761  CE1 TYR A 104     210.843 160.037 156.054  1.00 14.02           C  
ATOM    762  CE2 TYR A 104     212.825 161.148 155.339  1.00 14.02           C  
ATOM    763  CZ  TYR A 104     212.206 160.050 155.881  1.00 14.02           C  
ATOM    764  OH  TYR A 104     212.952 158.957 156.251  1.00 14.02           O  
ATOM    765  N   ASN A 105     208.328 165.950 155.929  1.00 15.40           N  
ATOM    766  CA  ASN A 105     207.843 167.314 155.784  1.00 15.40           C  
ATOM    767  C   ASN A 105     208.971 168.211 155.308  1.00 15.40           C  
ATOM    768  O   ASN A 105     210.047 168.231 155.909  1.00 15.40           O  
ATOM    769  CB  ASN A 105     207.272 167.840 157.099  1.00 15.40           C  
ATOM    770  CG  ASN A 105     205.944 167.215 157.442  1.00 15.40           C  
ATOM    771  OD1 ASN A 105     205.879 166.074 157.895  1.00 15.40           O  
ATOM    772  ND2 ASN A 105     204.870 167.959 157.228  1.00 15.40           N  
ATOM    773  N   ILE A 106     208.724 168.941 154.228  1.00 15.23           N  
ATOM    774  CA  ILE A 106     209.626 169.992 153.779  1.00 15.23           C  
ATOM    775  C   ILE A 106     209.262 171.252 154.549  1.00 15.23           C  
ATOM    776  O   ILE A 106     208.142 171.755 154.440  1.00 15.23           O  
ATOM    777  CB  ILE A 106     209.529 170.229 152.271  1.00 15.23           C  
ATOM    778  CG1 ILE A 106     209.570 168.909 151.510  1.00 15.23           C  
ATOM    779  CG2 ILE A 106     210.649 171.140 151.825  1.00 15.23           C  
ATOM    780  CD1 ILE A 106     210.852 168.185 151.676  1.00 15.23           C  
ATOM    781  N   GLU A 107     210.219 171.741 155.343  1.00 20.22           N  
ATOM    782  CA  GLU A 107     210.021 172.949 156.187  1.00 20.22           C  
ATOM    783  C   GLU A 107     210.988 174.045 155.734  1.00 20.22           C  
ATOM    784  O   GLU A 107     212.181 173.740 155.550  1.00 20.22           O  
ATOM    785  CB  GLU A 107     210.274 172.603 157.655  1.00 20.22           C  
ATOM    786  CG  GLU A 107     209.316 171.565 158.209  1.00 20.22           C  
ATOM    787  CD  GLU A 107     207.876 172.033 158.323  1.00 20.22           C  
ATOM    788  OE1 GLU A 107     207.597 173.185 157.936  1.00 20.22           O  
ATOM    789  OE2 GLU A 107     207.037 171.245 158.801  1.00 20.22           O  
ATOM    790  N   LYS A 108     210.496 175.280 155.605  1.00 23.31           N  
ATOM    791  CA  LYS A 108     211.352 176.414 155.168  1.00 23.31           C  
ATOM    792  C   LYS A 108     211.795 177.205 156.404  1.00 23.31           C  
ATOM    793  O   LYS A 108     210.914 177.692 157.138  1.00 23.31           O  
ATOM    794  CB  LYS A 108     210.569 177.318 154.211  1.00 23.31           C  
ATOM    795  CG  LYS A 108     211.336 178.510 153.655  1.00 23.31           C  
ATOM    796  CD  LYS A 108     212.208 178.164 152.468  1.00 23.31           C  
ATOM    797  CE  LYS A 108     212.950 179.361 151.913  1.00 23.31           C  
ATOM    798  NZ  LYS A 108     213.726 179.011 150.701  1.00 23.31           N  
ATOM    799  N   ASP A 109     213.111 177.321 156.614  1.00 25.88           N  
ATOM    800  CA  ASP A 109     213.661 178.069 157.777  1.00 25.88           C  
ATOM    801  C   ASP A 109     214.490 179.252 157.265  1.00 25.88           C  
ATOM    802  O   ASP A 109     215.419 179.021 156.466  1.00 25.88           O  
ATOM    803  CB  ASP A 109     214.500 177.160 158.679  1.00 25.88           C  
ATOM    804  CG  ASP A 109     213.675 176.268 159.591  1.00 25.88           C  
ATOM    805  OD1 ASP A 109     212.447 176.195 159.389  1.00 25.88           O  
ATOM    806  OD2 ASP A 109     214.268 175.655 160.501  1.00 25.88           O  
ATOM    807  N   PRO A 110     214.187 180.503 157.677  1.00 25.28           N  
ATOM    808  CA  PRO A 110     214.948 181.676 157.234  1.00 25.28           C  
ATOM    809  C   PRO A 110     216.405 181.609 157.716  1.00 25.28           C  
ATOM    810  O   PRO A 110     217.289 181.988 156.970  1.00 25.28           O  
ATOM    811  CB  PRO A 110     214.220 182.857 157.893  1.00 25.28           C  
ATOM    812  CG  PRO A 110     213.499 182.241 159.071  1.00 25.28           C  
ATOM    813  CD  PRO A 110     213.108 180.856 158.601  1.00 25.28           C  
ATOM    814  N   LYS A 111     216.604 181.133 158.949  1.00 24.54           N  
ATOM    815  CA  LYS A 111     217.951 181.029 159.571  1.00 24.54           C  
ATOM    816  C   LYS A 111     218.838 180.068 158.770  1.00 24.54           C  
ATOM    817  O   LYS A 111     220.024 180.398 158.570  1.00 24.54           O  
ATOM    818  CB  LYS A 111     217.819 180.537 161.016  1.00 24.54           C  
ATOM    819  CG  LYS A 111     217.023 181.443 161.945  1.00 24.54           C  
ATOM    820  CD  LYS A 111     216.967 180.935 163.370  1.00 24.54           C  
ATOM    821  CE  LYS A 111     216.175 181.837 164.292  1.00 24.54           C  
ATOM    822  NZ  LYS A 111     216.147 181.316 165.679  1.00 24.54           N  
ATOM    823  N   ARG A 112     218.279 178.950 158.296  1.00 24.44           N  
ATOM    824  CA  ARG A 112     219.087 177.946 157.552  1.00 24.44           C  
ATOM    825  C   ARG A 112     219.101 178.258 156.052  1.00 24.44           C  
ATOM    826  O   ARG A 112     218.023 178.231 155.427  1.00 24.44           O  
ATOM    827  CB  ARG A 112     218.522 176.539 157.772  1.00 24.44           C  
ATOM    828  CG  ARG A 112     218.649 175.633 156.555  1.00 24.44           C  
ATOM    829  CD  ARG A 112     217.993 174.280 156.746  1.00 24.44           C  
ATOM    830  NE  ARG A 112     218.813 173.377 157.539  1.00 24.44           N  
ATOM    831  CZ  ARG A 112     219.725 172.555 157.035  1.00 24.44           C  
ATOM    832  NH1 ARG A 112     219.936 172.520 155.730  1.00 24.44           N  
ATOM    833  NH2 ARG A 112     220.423 171.770 157.835  1.00 24.44           N  
ATOM    834  N   THR A 113     220.290 178.547 155.514  1.00 22.38           N  
ATOM    835  CA  THR A 113     220.491 178.815 154.064  1.00 22.38           C  
ATOM    836  C   THR A 113     221.329 177.681 153.462  1.00 22.38           C  
ATOM    837  O   THR A 113     221.723 177.799 152.285  1.00 22.38           O  
ATOM    838  CB  THR A 113     221.173 180.171 153.847  1.00 22.38           C  
ATOM    839  OG1 THR A 113     221.376 180.339 152.444  1.00 22.38           O  
ATOM    840  CG2 THR A 113     222.497 180.286 154.571  1.00 22.38           C  
ATOM    841  N   LYS A 114     221.566 176.620 154.243  1.00 23.15           N  
ATOM    842  CA  LYS A 114     222.411 175.471 153.819  1.00 23.15           C  
ATOM    843  C   LYS A 114     221.806 174.768 152.598  1.00 23.15           C  
ATOM    844  O   LYS A 114     222.575 174.454 151.668  1.00 23.15           O  
ATOM    845  CB  LYS A 114     222.562 174.486 154.983  1.00 23.15           C  
ATOM    846  CG  LYS A 114     223.106 175.086 156.273  1.00 23.15           C  
ATOM    847  CD  LYS A 114     223.117 174.112 157.431  1.00 23.15           C  
ATOM    848  CE  LYS A 114     223.573 174.744 158.729  1.00 23.15           C  
ATOM    849  NZ  LYS A 114     223.504 173.787 159.859  1.00 23.15           N  
ATOM    850  N   THR A 115     220.485 174.567 152.580  1.00 20.73           N  
ATOM    851  CA  THR A 115     219.842 173.875 151.429  1.00 20.73           C  
ATOM    852  C   THR A 115     218.644 174.691 150.934  1.00 20.73           C  
ATOM    853  O   THR A 115     217.501 174.218 151.092  1.00 20.73           O  
ATOM    854  CB  THR A 115     219.411 172.454 151.811  1.00 20.73           C  
ATOM    855  OG1 THR A 115     218.525 172.545 152.927  1.00 20.73           O  
ATOM    856  CG2 THR A 115     220.578 171.555 152.156  1.00 20.73           C  
ATOM    857  N   ASP A 116     218.915 175.856 150.338  1.00 21.07           N  
ATOM    858  CA  ASP A 116     217.856 176.739 149.780  1.00 21.07           C  
ATOM    859  C   ASP A 116     216.817 177.059 150.861  1.00 21.07           C  
ATOM    860  O   ASP A 116     215.614 177.050 150.535  1.00 21.07           O  
ATOM    861  CB  ASP A 116     217.221 176.138 148.524  1.00 21.07           C  
ATOM    862  CG  ASP A 116     218.236 175.756 147.461  1.00 21.07           C  
ATOM    863  OD1 ASP A 116     219.419 176.113 147.627  1.00 21.07           O  
ATOM    864  OD2 ASP A 116     217.836 175.103 146.477  1.00 21.07           O  
ATOM    865  N   GLY A 117     217.261 177.303 152.097  1.00 19.32           N  
ATOM    866  CA  GLY A 117     216.319 177.642 153.181  1.00 19.32           C  
ATOM    867  C   GLY A 117     215.352 176.514 153.498  1.00 19.32           C  
ATOM    868  O   GLY A 117     214.436 176.747 154.309  1.00 19.32           O  
ATOM    869  N   PHE A 118     215.562 175.324 152.927  1.00 19.84           N  
ATOM    870  CA  PHE A 118     214.630 174.195 153.179  1.00 19.84           C  
ATOM    871  C   PHE A 118     215.258 173.214 154.172  1.00 19.84           C  
ATOM    872  O   PHE A 118     216.495 173.201 154.320  1.00 19.84           O  
ATOM    873  CB  PHE A 118     214.257 173.483 151.875  1.00 19.84           C  
ATOM    874  CG  PHE A 118     213.445 174.306 150.908  1.00 19.84           C  
ATOM    875  CD1 PHE A 118     212.149 174.687 151.213  1.00 19.84           C  
ATOM    876  CD2 PHE A 118     213.972 174.688 149.685  1.00 19.84           C  
ATOM    877  CE1 PHE A 118     211.402 175.440 150.322  1.00 19.84           C  
ATOM    878  CE2 PHE A 118     213.224 175.441 148.794  1.00 19.84           C  
ATOM    879  CZ  PHE A 118     211.940 175.815 149.114  1.00 19.84           C  
ATOM    880  N   ILE A 119     214.408 172.440 154.848  1.00 19.02           N  
ATOM    881  CA  ILE A 119     214.837 171.429 155.802  1.00 19.02           C  
ATOM    882  C   ILE A 119     213.748 170.370 155.884  1.00 19.02           C  
ATOM    883  O   ILE A 119     212.557 170.696 155.895  1.00 19.02           O  
ATOM    884  CB  ILE A 119     215.131 172.041 157.188  1.00 19.02           C  
ATOM    885  CG1 ILE A 119     215.625 170.980 158.176  1.00 19.02           C  
ATOM    886  CG2 ILE A 119     213.922 172.786 157.724  1.00 19.02           C  
ATOM    887  CD1 ILE A 119     216.754 170.127 157.653  1.00 19.02           C  
ATOM    888  N   VAL A 120     214.161 169.099 155.862  1.00 17.52           N  
ATOM    889  CA  VAL A 120     213.185 167.973 155.937  1.00 17.52           C  
ATOM    890  C   VAL A 120     213.116 167.530 157.399  1.00 17.52           C  
ATOM    891  O   VAL A 120     214.132 167.028 157.912  1.00 17.52           O  
ATOM    892  CB  VAL A 120     213.598 166.808 155.017  1.00 17.52           C  
ATOM    893  CG1 VAL A 120     212.666 165.616 155.163  1.00 17.52           C  
ATOM    894  CG2 VAL A 120     213.693 167.243 153.563  1.00 17.52           C  
ATOM    895  N   LYS A 121     211.959 167.723 158.036  1.00 21.40           N  
ATOM    896  CA  LYS A 121     211.810 167.358 159.467  1.00 21.40           C  
ATOM    897  C   LYS A 121     210.551 166.511 159.675  1.00 21.40           C  
ATOM    898  O   LYS A 121     209.474 166.933 159.214  1.00 21.40           O  
ATOM    899  CB  LYS A 121     211.703 168.634 160.307  1.00 21.40           C  
ATOM    900  CG  LYS A 121     212.732 169.710 159.992  1.00 21.40           C  
ATOM    901  CD  LYS A 121     212.316 171.086 160.464  1.00 21.40           C  
ATOM    902  CE  LYS A 121     211.887 171.110 161.915  1.00 21.40           C  
ATOM    903  NZ  LYS A 121     211.426 172.456 162.327  1.00 21.40           N  
ATOM    904  N   THR A 122     210.686 165.376 160.366  1.00 21.29           N  
ATOM    905  CA  THR A 122     209.503 164.544 160.707  1.00 21.29           C  
ATOM    906  C   THR A 122     209.192 164.830 162.179  1.00 21.29           C  
ATOM    907  O   THR A 122     210.006 164.435 163.036  1.00 21.29           O  
ATOM    908  CB  THR A 122     209.762 163.057 160.436  1.00 21.29           C  
ATOM    909  OG1 THR A 122     210.005 162.901 159.037  1.00 21.29           O  
ATOM    910  CG2 THR A 122     208.609 162.173 160.854  1.00 21.29           C  
ATOM    911  N   ARG A 123     208.066 165.500 162.443  1.00 24.27           N  
ATOM    912  CA  ARG A 123     207.687 165.908 163.823  1.00 24.27           C  
ATOM    913  C   ARG A 123     208.841 166.731 164.410  1.00 24.27           C  
ATOM    914  O   ARG A 123     209.313 167.655 163.719  1.00 24.27           O  
ATOM    915  CB  ARG A 123     207.264 164.713 164.687  1.00 24.27           C  
ATOM    916  CG  ARG A 123     206.310 165.080 165.815  1.00 24.27           C  
ATOM    917  CD  ARG A 123     205.668 163.883 166.491  1.00 24.27           C  
ATOM    918  NE  ARG A 123     204.611 164.290 167.406  1.00 24.27           N  
ATOM    919  CZ  ARG A 123     203.851 163.455 168.105  1.00 24.27           C  
ATOM    920  NH1 ARG A 123     202.915 163.928 168.910  1.00 24.27           N  
ATOM    921  NH2 ARG A 123     204.028 162.150 167.997  1.00 24.27           N  
ATOM    922  N   ASP A 124     209.265 166.416 165.638  1.00 25.67           N  
ATOM    923  CA  ASP A 124     210.374 167.143 166.316  1.00 25.67           C  
ATOM    924  C   ASP A 124     211.704 166.935 165.577  1.00 25.67           C  
ATOM    925  O   ASP A 124     212.433 167.928 165.389  1.00 25.67           O  
ATOM    926  CB  ASP A 124     210.491 166.704 167.778  1.00 25.67           C  
ATOM    927  CG  ASP A 124     209.198 166.862 168.559  1.00 25.67           C  
ATOM    928  OD1 ASP A 124     209.103 166.283 169.659  1.00 25.67           O  
ATOM    929  OD2 ASP A 124     208.296 167.564 168.060  1.00 25.67           O  
ATOM    930  N   MET A 125     211.977 165.701 165.139  1.00 25.53           N  
ATOM    931  CA  MET A 125     213.259 165.335 164.471  1.00 25.53           C  
ATOM    932  C   MET A 125     213.419 166.049 163.122  1.00 25.53           C  
ATOM    933  O   MET A 125     212.425 166.151 162.384  1.00 25.53           O  
ATOM    934  CB  MET A 125     213.329 163.821 164.248  1.00 25.53           C  
ATOM    935  CG  MET A 125     214.661 163.355 163.692  1.00 25.53           C  
ATOM    936  SD  MET A 125     214.762 161.554 163.540  1.00 25.53           S  
ATOM    937  CE  MET A 125     216.394 161.378 162.822  1.00 25.53           C  
ATOM    938  N   GLU A 126     214.647 166.483 162.814  1.00 23.64           N  
ATOM    939  CA  GLU A 126     214.987 167.156 161.529  1.00 23.64           C  
ATOM    940  C   GLU A 126     216.118 166.366 160.856  1.00 23.64           C  
ATOM    941  O   GLU A 126     217.102 166.051 161.551  1.00 23.64           O  
ATOM    942  CB  GLU A 126     215.406 168.606 161.777  1.00 23.64           C  
ATOM    943  CG  GLU A 126     216.836 168.750 162.264  1.00 23.64           C  
ATOM    944  CD  GLU A 126     217.348 170.180 162.293  1.00 23.64           C  
ATOM    945  OE1 GLU A 126     216.556 171.095 161.994  1.00 23.64           O  
ATOM    946  OE2 GLU A 126     218.537 170.374 162.612  1.00 23.64           O  
ATOM    947  N   TYR A 127     215.995 166.087 159.554  1.00 22.11           N  
ATOM    948  CA  TYR A 127     217.024 165.294 158.827  1.00 22.11           C  
ATOM    949  C   TYR A 127     217.789 166.177 157.834  1.00 22.11           C  
ATOM    950  O   TYR A 127     217.144 166.824 156.988  1.00 22.11           O  
ATOM    951  CB  TYR A 127     216.355 164.153 158.055  1.00 22.11           C  
ATOM    952  CG  TYR A 127     215.305 163.391 158.823  1.00 22.11           C  
ATOM    953  CD1 TYR A 127     214.079 163.963 159.118  1.00 22.11           C  
ATOM    954  CD2 TYR A 127     215.531 162.093 159.248  1.00 22.11           C  
ATOM    955  CE1 TYR A 127     213.108 163.270 159.821  1.00 22.11           C  
ATOM    956  CE2 TYR A 127     214.571 161.385 159.952  1.00 22.11           C  
ATOM    957  CZ  TYR A 127     213.354 161.976 160.240  1.00 22.11           C  
ATOM    958  OH  TYR A 127     212.404 161.284 160.933  1.00 22.11           O  
ATOM    959  N   GLU A 128     219.125 166.174 157.922  1.00 23.72           N  
ATOM    960  CA  GLU A 128     219.978 166.955 156.983  1.00 23.72           C  
ATOM    961  C   GLU A 128     220.531 166.060 155.865  1.00 23.72           C  
ATOM    962  O   GLU A 128     220.797 166.593 154.771  1.00 23.72           O  
ATOM    963  CB  GLU A 128     221.081 167.710 157.728  1.00 23.72           C  
ATOM    964  CG  GLU A 128     220.550 168.815 158.624  1.00 23.72           C  
ATOM    965  CD  GLU A 128     221.609 169.541 159.436  1.00 23.72           C  
ATOM    966  OE1 GLU A 128     222.763 169.069 159.457  1.00 23.72           O  
ATOM    967  OE2 GLU A 128     221.276 170.578 160.044  1.00 23.72           O  
ATOM    968  N   ARG A 129     220.745 164.769 156.144  1.00 24.15           N  
ATOM    969  CA  ARG A 129     221.292 163.844 155.113  1.00 24.15           C  
ATOM    970  C   ARG A 129     220.284 163.746 153.965  1.00 24.15           C  
ATOM    971  O   ARG A 129     220.702 163.812 152.793  1.00 24.15           O  
ATOM    972  CB  ARG A 129     221.566 162.465 155.720  1.00 24.15           C  
ATOM    973  CG  ARG A 129     222.691 162.463 156.746  1.00 24.15           C  
ATOM    974  CD  ARG A 129     222.991 161.087 157.309  1.00 24.15           C  
ATOM    975  NE  ARG A 129     224.022 161.143 158.335  1.00 24.15           N  
ATOM    976  CZ  ARG A 129     224.401 160.108 159.076  1.00 24.15           C  
ATOM    977  NH1 ARG A 129     225.349 160.257 159.986  1.00 24.15           N  
ATOM    978  NH2 ARG A 129     223.833 158.928 158.903  1.00 24.15           N  
ATOM    979  N   THR A 130     219.001 163.631 154.316  1.00 19.56           N  
ATOM    980  CA  THR A 130     217.900 163.580 153.362  1.00 19.56           C  
ATOM    981  C   THR A 130     217.715 164.925 152.679  1.00 19.56           C  
ATOM    982  O   THR A 130     217.397 164.989 151.488  1.00 19.56           O  
ATOM    983  CB  THR A 130     216.612 163.161 154.071  1.00 19.56           C  
ATOM    984  OG1 THR A 130     216.781 161.860 154.643  1.00 19.56           O  
ATOM    985  CG2 THR A 130     215.448 163.126 153.099  1.00 19.56           C  
ATOM    986  N   THR A 131     217.936 166.014 153.413  1.00 18.27           N  
ATOM    987  CA  THR A 131     217.735 167.341 152.848  1.00 18.27           C  
ATOM    988  C   THR A 131     218.787 167.665 151.797  1.00 18.27           C  
ATOM    989  O   THR A 131     218.466 168.237 150.752  1.00 18.27           O  
ATOM    990  CB  THR A 131     217.744 168.387 153.957  1.00 18.27           C  
ATOM    991  OG1 THR A 131     216.826 167.994 154.983  1.00 18.27           O  
ATOM    992  CG2 THR A 131     217.319 169.720 153.408  1.00 18.27           C  
ATOM    993  N   GLU A 132     220.051 167.322 152.052  1.00 19.30           N  
ATOM    994  CA  GLU A 132     221.065 167.532 151.025  1.00 19.30           C  
ATOM    995  C   GLU A 132     220.863 166.596 149.845  1.00 19.30           C  
ATOM    996  O   GLU A 132     221.204 166.951 148.713  1.00 19.30           O  
ATOM    997  CB  GLU A 132     222.474 167.359 151.593  1.00 19.30           C  
ATOM    998  CG  GLU A 132     222.648 167.805 153.026  1.00 19.30           C  
ATOM    999  CD  GLU A 132     222.905 169.293 153.150  1.00 19.30           C  
ATOM   1000  OE1 GLU A 132     223.506 169.875 152.223  1.00 19.30           O  
ATOM   1001  OE2 GLU A 132     222.502 169.882 154.175  1.00 19.30           O  
ATOM   1002  N   TRP A 133     220.319 165.402 150.084  1.00 17.72           N  
ATOM   1003  CA  TRP A 133     220.028 164.505 148.972  1.00 17.72           C  
ATOM   1004  C   TRP A 133     218.902 165.052 148.105  1.00 17.72           C  
ATOM   1005  O   TRP A 133     218.949 164.948 146.874  1.00 17.72           O  
ATOM   1006  CB  TRP A 133     219.674 163.118 149.503  1.00 17.72           C  
ATOM   1007  CG  TRP A 133     218.818 162.323 148.578  1.00 17.72           C  
ATOM   1008  CD1 TRP A 133     219.125 161.935 147.309  1.00 17.72           C  
ATOM   1009  CD2 TRP A 133     217.513 161.808 148.850  1.00 17.72           C  
ATOM   1010  NE1 TRP A 133     218.089 161.216 146.772  1.00 17.72           N  
ATOM   1011  CE2 TRP A 133     217.086 161.124 147.700  1.00 17.72           C  
ATOM   1012  CE3 TRP A 133     216.662 161.861 149.955  1.00 17.72           C  
ATOM   1013  CZ2 TRP A 133     215.848 160.497 147.623  1.00 17.72           C  
ATOM   1014  CZ3 TRP A 133     215.435 161.240 149.875  1.00 17.72           C  
ATOM   1015  CH2 TRP A 133     215.039 160.567 148.719  1.00 17.72           C  
ATOM   1016  N   LEU A 134     217.891 165.655 148.729  1.00 15.96           N  
ATOM   1017  CA  LEU A 134     216.696 166.079 148.013  1.00 15.96           C  
ATOM   1018  C   LEU A 134     216.879 167.438 147.350  1.00 15.96           C  
ATOM   1019  O   LEU A 134     216.437 167.638 146.215  1.00 15.96           O  
ATOM   1020  CB  LEU A 134     215.513 166.105 148.976  1.00 15.96           C  
ATOM   1021  CG  LEU A 134     214.179 166.683 148.518  1.00 15.96           C  
ATOM   1022  CD1 LEU A 134     213.715 166.035 147.236  1.00 15.96           C  
ATOM   1023  CD2 LEU A 134     213.160 166.476 149.605  1.00 15.96           C  
ATOM   1024  N   PHE A 135     217.522 168.382 148.032  1.00 18.58           N  
ATOM   1025  CA  PHE A 135     217.695 169.733 147.520  1.00 18.58           C  
ATOM   1026  C   PHE A 135     219.123 170.020 147.087  1.00 18.58           C  
ATOM   1027  O   PHE A 135     219.493 171.188 146.939  1.00 18.58           O  
ATOM   1028  CB  PHE A 135     217.250 170.752 148.568  1.00 18.58           C  
ATOM   1029  CG  PHE A 135     215.800 170.662 148.908  1.00 18.58           C  
ATOM   1030  CD1 PHE A 135     214.842 171.075 148.005  1.00 18.58           C  
ATOM   1031  CD2 PHE A 135     215.391 170.152 150.123  1.00 18.58           C  
ATOM   1032  CE1 PHE A 135     213.507 170.986 148.308  1.00 18.58           C  
ATOM   1033  CE2 PHE A 135     214.056 170.064 150.430  1.00 18.58           C  
ATOM   1034  CZ  PHE A 135     213.114 170.482 149.519  1.00 18.58           C  
ATOM   1035  N   GLY A 136     219.932 168.991 146.886  1.00 18.78           N  
ATOM   1036  CA  GLY A 136     221.285 169.175 146.420  1.00 18.78           C  
ATOM   1037  C   GLY A 136     221.349 169.290 144.917  1.00 18.78           C  
ATOM   1038  O   GLY A 136     220.368 169.070 144.191  1.00 18.78           O  
ATOM   1039  N   PRO A 137     222.527 169.650 144.419  1.00 20.54           N  
ATOM   1040  CA  PRO A 137     222.707 169.756 142.967  1.00 20.54           C  
ATOM   1041  C   PRO A 137     222.625 168.400 142.289  1.00 20.54           C  
ATOM   1042  O   PRO A 137     223.518 167.563 142.448  1.00 20.54           O  
ATOM   1043  CB  PRO A 137     224.106 170.372 142.825  1.00 20.54           C  
ATOM   1044  CG  PRO A 137     224.422 170.950 144.172  1.00 20.54           C  
ATOM   1045  CD  PRO A 137     223.728 170.070 145.157  1.00 20.54           C  
ATOM   1046  N   MET A 138     221.556 168.174 141.535  1.00 20.97           N  
ATOM   1047  CA  MET A 138     221.335 166.919 140.832  1.00 20.97           C  
ATOM   1048  C   MET A 138     221.479 167.153 139.337  1.00 20.97           C  
ATOM   1049  O   MET A 138     220.836 168.049 138.781  1.00 20.97           O  
ATOM   1050  CB  MET A 138     219.953 166.345 141.145  1.00 20.97           C  
ATOM   1051  CG  MET A 138     219.434 165.377 140.091  1.00 20.97           C  
ATOM   1052  SD  MET A 138     217.731 164.862 140.364  1.00 20.97           S  
ATOM   1053  CE  MET A 138     217.952 163.589 141.599  1.00 20.97           C  
ATOM   1054  N   VAL A 139     222.329 166.355 138.694  1.00 19.65           N  
ATOM   1055  CA  VAL A 139     222.496 166.462 137.253  1.00 19.65           C  
ATOM   1056  C   VAL A 139     221.270 165.891 136.557  1.00 19.65           C  
ATOM   1057  O   VAL A 139     220.879 164.738 136.784  1.00 19.65           O  
ATOM   1058  CB  VAL A 139     223.776 165.742 136.801  1.00 19.65           C  
ATOM   1059  CG1 VAL A 139     223.850 165.703 135.283  1.00 19.65           C  
ATOM   1060  CG2 VAL A 139     224.998 166.430 137.383  1.00 19.65           C  
ATOM   1061  N   ASN A 140     220.656 166.700 135.703  1.00 18.98           N  
ATOM   1062  CA  ASN A 140     219.516 166.283 134.901  1.00 18.98           C  
ATOM   1063  C   ASN A 140     220.042 165.524 133.693  1.00 18.98           C  
ATOM   1064  O   ASN A 140     220.745 166.101 132.857  1.00 18.98           O  
ATOM   1065  CB  ASN A 140     218.685 167.489 134.463  1.00 18.98           C  
ATOM   1066  CG  ASN A 140     217.692 167.932 135.521  1.00 18.98           C  
ATOM   1067  OD1 ASN A 140     216.713 168.610 135.221  1.00 18.98           O  
ATOM   1068  ND2 ASN A 140     217.940 167.545 136.765  1.00 18.98           N  
ATOM   1069  N   LYS A 141     219.725 164.227 133.620  1.00 18.58           N  
ATOM   1070  CA  LYS A 141     220.107 163.434 132.455  1.00 18.58           C  
ATOM   1071  C   LYS A 141     219.647 164.105 131.170  1.00 18.58           C  
ATOM   1072  O   LYS A 141     220.391 164.163 130.184  1.00 18.58           O  
ATOM   1073  CB  LYS A 141     219.521 162.027 132.564  1.00 18.58           C  
ATOM   1074  CG  LYS A 141     219.557 161.229 131.271  1.00 18.58           C  
ATOM   1075  CD  LYS A 141     220.948 160.693 130.989  1.00 18.58           C  
ATOM   1076  CE  LYS A 141     221.149 160.425 129.509  1.00 18.58           C  
ATOM   1077  NZ  LYS A 141     219.909 159.928 128.856  1.00 18.58           N  
ATOM   1078  N   SER A 142     218.428 164.653 131.224  1.00 16.79           N  
ATOM   1079  CA  SER A 142     217.794 165.402 130.106  1.00 16.79           C  
ATOM   1080  C   SER A 142     217.033 166.601 130.688  1.00 16.79           C  
ATOM   1081  O   SER A 142     216.751 166.576 131.901  1.00 16.79           O  
ATOM   1082  CB  SER A 142     216.896 164.514 129.285  1.00 16.79           C  
ATOM   1083  OG  SER A 142     215.932 163.871 130.106  1.00 16.79           O  
ATOM   1084  N   PRO A 143     216.691 167.645 129.899  1.00 14.77           N  
ATOM   1085  CA  PRO A 143     215.967 168.805 130.432  1.00 14.77           C  
ATOM   1086  C   PRO A 143     214.576 168.402 130.945  1.00 14.77           C  
ATOM   1087  O   PRO A 143     213.899 167.648 130.271  1.00 14.77           O  
ATOM   1088  CB  PRO A 143     215.848 169.751 129.227  1.00 14.77           C  
ATOM   1089  CG  PRO A 143     216.014 168.849 128.023  1.00 14.77           C  
ATOM   1090  CD  PRO A 143     216.978 167.769 128.470  1.00 14.77           C  
ATOM   1091  N   LEU A 144     214.199 168.913 132.122  1.00 13.47           N  
ATOM   1092  CA  LEU A 144     212.893 168.598 132.763  1.00 13.47           C  
ATOM   1093  C   LEU A 144     211.726 169.128 131.921  1.00 13.47           C  
ATOM   1094  O   LEU A 144     210.744 168.382 131.748  1.00 13.47           O  
ATOM   1095  CB  LEU A 144     212.878 169.213 134.166  1.00 13.47           C  
ATOM   1096  CG  LEU A 144     211.688 168.818 135.038  1.00 13.47           C  
ATOM   1097  CD1 LEU A 144     211.629 167.310 135.217  1.00 13.47           C  
ATOM   1098  CD2 LEU A 144     211.753 169.512 136.389  1.00 13.47           C  
ATOM   1099  N   PHE A 145     211.851 170.345 131.384  1.00 10.32           N  
ATOM   1100  CA  PHE A 145     210.753 170.961 130.591  1.00 10.32           C  
ATOM   1101  C   PHE A 145     211.282 171.452 129.241  1.00 10.32           C  
ATOM   1102  O   PHE A 145     212.501 171.662 129.104  1.00 10.32           O  
ATOM   1103  CB  PHE A 145     210.110 172.128 131.345  1.00 10.32           C  
ATOM   1104  CG  PHE A 145     209.374 171.756 132.607  1.00 10.32           C  
ATOM   1105  CD1 PHE A 145     208.206 171.013 132.555  1.00 10.32           C  
ATOM   1106  CD2 PHE A 145     209.838 172.165 133.845  1.00 10.32           C  
ATOM   1107  CE1 PHE A 145     207.527 170.677 133.715  1.00 10.32           C  
ATOM   1108  CE2 PHE A 145     209.158 171.830 135.005  1.00 10.32           C  
ATOM   1109  CZ  PHE A 145     208.003 171.087 134.938  1.00 10.32           C  
ATOM   1110  N   GLN A 146     210.378 171.585 128.267  1.00 12.27           N  
ATOM   1111  CA  GLN A 146     210.734 172.063 126.904  1.00 12.27           C  
ATOM   1112  C   GLN A 146     211.021 173.568 126.944  1.00 12.27           C  
ATOM   1113  O   GLN A 146     210.234 174.304 127.572  1.00 12.27           O  
ATOM   1114  CB  GLN A 146     209.583 171.783 125.937  1.00 12.27           C  
ATOM   1115  CG  GLN A 146     209.263 170.305 125.781  1.00 12.27           C  
ATOM   1116  CD  GLN A 146     208.151 170.069 124.789  1.00 12.27           C  
ATOM   1117  OE1 GLN A 146     207.705 170.983 124.100  1.00 12.27           O  
ATOM   1118  NE2 GLN A 146     207.693 168.831 124.709  1.00 12.27           N  
ATOM   1119  N   GLY A 147     212.104 173.996 126.288  1.00 18.15           N  
ATOM   1120  CA  GLY A 147     212.482 175.421 126.232  1.00 18.15           C  
ATOM   1121  C   GLY A 147     212.442 175.942 124.806  1.00 18.15           C  
ATOM   1122  O   GLY A 147     213.064 175.308 123.931  1.00 18.15           O  
ATOM   1123  N   GLN A 148     211.751 177.064 124.580  1.00 23.81           N  
ATOM   1124  CA  GLN A 148     211.638 177.645 123.215  1.00 23.81           C  
ATOM   1125  C   GLN A 148     211.919 179.151 123.269  1.00 23.81           C  
ATOM   1126  O   GLN A 148     211.753 179.746 124.351  1.00 23.81           O  
ATOM   1127  CB  GLN A 148     210.261 177.346 122.616  1.00 23.81           C  
ATOM   1128  CG  GLN A 148     210.179 177.569 121.112  1.00 23.81           C  
ATOM   1129  CD  GLN A 148     208.802 177.289 120.561  1.00 23.81           C  
ATOM   1130  OE1 GLN A 148     207.874 176.955 121.294  1.00 23.81           O  
ATOM   1131  NE2 GLN A 148     208.661 177.425 119.253  1.00 23.81           N  
ATOM   1132  N   ARG A 149     212.378 179.721 122.150  1.00 28.42           N  
ATOM   1133  CA  ARG A 149     212.682 181.173 122.045  1.00 28.42           C  
ATOM   1134  C   ARG A 149     211.372 181.964 122.136  1.00 28.42           C  
ATOM   1135  O   ARG A 149     210.351 181.471 121.617  1.00 28.42           O  
ATOM   1136  CB  ARG A 149     213.395 181.462 120.721  1.00 28.42           C  
ATOM   1137  CG  ARG A 149     214.776 180.834 120.609  1.00 28.42           C  
ATOM   1138  CD  ARG A 149     215.495 181.243 119.338  1.00 28.42           C  
ATOM   1139  NE  ARG A 149     216.810 180.628 119.222  1.00 28.42           N  
ATOM   1140  CZ  ARG A 149     217.660 180.850 118.226  1.00 28.42           C  
ATOM   1141  NH1 ARG A 149     218.834 180.242 118.210  1.00 28.42           N  
ATOM   1142  NH2 ARG A 149     217.333 181.679 117.251  1.00 28.42           N  
ATOM   1143  N   ASP A 150     211.427 183.157 122.741  1.00 22.88           N  
ATOM   1144  CA  ASP A 150     210.247 184.051 122.907  1.00 22.88           C  
ATOM   1145  C   ASP A 150     209.134 183.330 123.678  1.00 22.88           C  
ATOM   1146  O   ASP A 150     207.958 183.465 123.284  1.00 22.88           O  
ATOM   1147  CB  ASP A 150     209.773 184.633 121.571  1.00 22.88           C  
ATOM   1148  CG  ASP A 150     210.882 185.299 120.776  1.00 22.88           C  
ATOM   1149  OD1 ASP A 150     212.043 185.244 121.230  1.00 22.88           O  
ATOM   1150  OD2 ASP A 150     210.578 185.867 119.708  1.00 22.88           O  
ATOM   1151  N   ALA A 151     209.512 182.611 124.739  1.00 18.79           N  
ATOM   1152  CA  ALA A 151     208.559 181.866 125.593  1.00 18.79           C  
ATOM   1153  C   ALA A 151     208.541 182.513 126.981  1.00 18.79           C  
ATOM   1154  O   ALA A 151     209.634 182.759 127.531  1.00 18.79           O  
ATOM   1155  CB  ALA A 151     208.969 180.416 125.666  1.00 18.79           C  
ATOM   1156  N   ALA A 152     207.347 182.754 127.531  1.00 17.73           N  
ATOM   1157  CA  ALA A 152     207.233 183.398 128.860  1.00 17.73           C  
ATOM   1158  C   ALA A 152     207.940 182.522 129.900  1.00 17.73           C  
ATOM   1159  O   ALA A 152     207.745 181.292 129.872  1.00 17.73           O  
ATOM   1160  CB  ALA A 152     205.777 183.591 129.203  1.00 17.73           C  
ATOM   1161  N   ASP A 153     208.703 183.153 130.799  1.00 20.98           N  
ATOM   1162  CA  ASP A 153     209.463 182.432 131.856  1.00 20.98           C  
ATOM   1163  C   ASP A 153     208.505 181.877 132.917  1.00 20.98           C  
ATOM   1164  O   ASP A 153     207.396 182.428 133.068  1.00 20.98           O  
ATOM   1165  CB  ASP A 153     210.571 183.302 132.456  1.00 20.98           C  
ATOM   1166  CG  ASP A 153     211.736 183.530 131.509  1.00 20.98           C  
ATOM   1167  OD1 ASP A 153     211.730 182.928 130.417  1.00 20.98           O  
ATOM   1168  OD2 ASP A 153     212.641 184.308 131.871  1.00 20.98           O  
ATOM   1169  N   PRO A 154     208.878 180.800 133.644  1.00 22.74           N  
ATOM   1170  CA  PRO A 154     208.010 180.216 134.670  1.00 22.74           C  
ATOM   1171  C   PRO A 154     207.732 181.227 135.792  1.00 22.74           C  
ATOM   1172  O   PRO A 154     206.612 181.277 136.265  1.00 22.74           O  
ATOM   1173  CB  PRO A 154     208.813 179.019 135.202  1.00 22.74           C  
ATOM   1174  CG  PRO A 154     210.247 179.338 134.836  1.00 22.74           C  
ATOM   1175  CD  PRO A 154     210.156 180.097 133.529  1.00 22.74           C  
ATOM   1176  N   ASP A 155     208.750 182.000 136.183  1.00 23.08           N  
ATOM   1177  CA  ASP A 155     208.582 183.010 137.262  1.00 23.08           C  
ATOM   1178  C   ASP A 155     207.543 184.043 136.811  1.00 23.08           C  
ATOM   1179  O   ASP A 155     206.670 184.394 137.628  1.00 23.08           O  
ATOM   1180  CB  ASP A 155     209.919 183.670 137.607  1.00 23.08           C  
ATOM   1181  CG  ASP A 155     209.883 184.459 138.905  1.00 23.08           C  
ATOM   1182  OD1 ASP A 155     210.870 185.166 139.188  1.00 23.08           O  
ATOM   1183  OD2 ASP A 155     208.868 184.357 139.622  1.00 23.08           O  
ATOM   1184  N   THR A 156     207.621 184.483 135.550  1.00 18.80           N  
ATOM   1185  CA  THR A 156     206.639 185.458 135.003  1.00 18.80           C  
ATOM   1186  C   THR A 156     205.253 184.805 134.991  1.00 18.80           C  
ATOM   1187  O   THR A 156     204.282 185.470 135.399  1.00 18.80           O  
ATOM   1188  CB  THR A 156     207.049 185.920 133.599  1.00 18.80           C  
ATOM   1189  OG1 THR A 156     208.319 186.564 133.702  1.00 18.80           O  
ATOM   1190  CG2 THR A 156     206.046 186.867 132.978  1.00 18.80           C  
ATOM   1191  N   LEU A 157     205.188 183.535 134.579  1.00 16.45           N  
ATOM   1192  CA  LEU A 157     203.942 182.781 134.539  1.00 16.45           C  
ATOM   1193  C   LEU A 157     203.415 182.503 135.936  1.00 16.45           C  
ATOM   1194  O   LEU A 157     202.201 182.400 136.127  1.00 16.45           O  
ATOM   1195  CB  LEU A 157     204.140 181.469 133.788  1.00 16.45           C  
ATOM   1196  CG  LEU A 157     204.208 181.545 132.266  1.00 16.45           C  
ATOM   1197  CD1 LEU A 157     204.426 180.166 131.697  1.00 16.45           C  
ATOM   1198  CD2 LEU A 157     202.944 182.153 131.703  1.00 16.45           C  
ATOM   1199  N   LEU A 158     204.305 182.378 136.917  1.00 16.17           N  
ATOM   1200  CA  LEU A 158     203.888 182.092 138.281  1.00 16.17           C  
ATOM   1201  C   LEU A 158     203.397 183.341 138.994  1.00 16.17           C  
ATOM   1202  O   LEU A 158     202.538 183.250 139.877  1.00 16.17           O  
ATOM   1203  CB  LEU A 158     205.045 181.461 139.051  1.00 16.17           C  
ATOM   1204  CG  LEU A 158     204.861 181.255 140.551  1.00 16.17           C  
ATOM   1205  CD1 LEU A 158     204.348 179.860 140.838  1.00 16.17           C  
ATOM   1206  CD2 LEU A 158     206.171 181.506 141.258  1.00 16.17           C  
ATOM   1207  N   GLN A 159     203.929 184.508 138.639  1.00 16.46           N  
ATOM   1208  CA  GLN A 159     203.412 185.734 139.234  1.00 16.46           C  
ATOM   1209  C   GLN A 159     202.158 186.210 138.509  1.00 16.46           C  
ATOM   1210  O   GLN A 159     201.358 186.961 139.075  1.00 16.46           O  
ATOM   1211  CB  GLN A 159     204.487 186.819 139.244  1.00 16.46           C  
ATOM   1212  CG  GLN A 159     205.047 187.170 137.886  1.00 16.46           C  
ATOM   1213  CD  GLN A 159     204.585 188.529 137.399  1.00 16.46           C  
ATOM   1214  OE1 GLN A 159     203.977 189.296 138.147  1.00 16.46           O  
ATOM   1215  NE2 GLN A 159     204.876 188.837 136.140  1.00 16.46           N  
ATOM   1216  N   ILE A 160     201.966 185.780 137.263  1.00 13.55           N  
ATOM   1217  CA  ILE A 160     200.758 186.140 136.524  1.00 13.55           C  
ATOM   1218  C   ILE A 160     199.651 185.130 136.783  1.00 13.55           C  
ATOM   1219  O   ILE A 160     198.584 185.468 137.304  1.00 13.55           O  
ATOM   1220  CB  ILE A 160     201.064 186.269 135.023  1.00 13.55           C  
ATOM   1221  CG1 ILE A 160     201.841 187.554 134.755  1.00 13.55           C  
ATOM   1222  CG2 ILE A 160     199.785 186.262 134.214  1.00 13.55           C  
ATOM   1223  CD1 ILE A 160     201.380 188.721 135.587  1.00 13.55           C  
ATOM   1224  N   TYR A 161     199.885 183.877 136.418  1.00 13.50           N  
ATOM   1225  CA  TYR A 161     199.005 182.785 136.796  1.00 13.50           C  
ATOM   1226  C   TYR A 161     199.499 182.209 138.110  1.00 13.50           C  
ATOM   1227  O   TYR A 161     200.701 182.039 138.309  1.00 13.50           O  
ATOM   1228  CB  TYR A 161     198.983 181.708 135.714  1.00 13.50           C  
ATOM   1229  CG  TYR A 161     198.780 182.269 134.333  1.00 13.50           C  
ATOM   1230  CD1 TYR A 161     199.857 182.649 133.553  1.00 13.50           C  
ATOM   1231  CD2 TYR A 161     197.508 182.432 133.815  1.00 13.50           C  
ATOM   1232  CE1 TYR A 161     199.671 183.171 132.299  1.00 13.50           C  
ATOM   1233  CE2 TYR A 161     197.314 182.950 132.561  1.00 13.50           C  
ATOM   1234  CZ  TYR A 161     198.397 183.319 131.807  1.00 13.50           C  
ATOM   1235  OH  TYR A 161     198.204 183.838 130.549  1.00 13.50           O  
ATOM   1236  N   GLY A 162     198.577 181.930 139.012  1.00 12.81           N  
ATOM   1237  CA  GLY A 162     198.959 181.531 140.349  1.00 12.81           C  
ATOM   1238  C   GLY A 162     199.818 180.283 140.364  1.00 12.81           C  
ATOM   1239  O   GLY A 162     200.040 179.611 139.360  1.00 12.81           O  
ATOM   1240  N   TYR A 163     200.338 179.989 141.548  1.00 12.34           N  
ATOM   1241  CA  TYR A 163     200.963 178.690 141.760  1.00 12.34           C  
ATOM   1242  C   TYR A 163     199.987 177.536 141.578  1.00 12.34           C  
ATOM   1243  O   TYR A 163     200.419 176.477 141.093  1.00 12.34           O  
ATOM   1244  CB  TYR A 163     201.612 178.653 143.146  1.00 12.34           C  
ATOM   1245  CG  TYR A 163     201.833 177.272 143.700  1.00 12.34           C  
ATOM   1246  CD1 TYR A 163     202.819 176.447 143.187  1.00 12.34           C  
ATOM   1247  CD2 TYR A 163     201.065 176.800 144.746  1.00 12.34           C  
ATOM   1248  CE1 TYR A 163     203.023 175.189 143.696  1.00 12.34           C  
ATOM   1249  CE2 TYR A 163     201.262 175.550 145.258  1.00 12.34           C  
ATOM   1250  CZ  TYR A 163     202.243 174.748 144.734  1.00 12.34           C  
ATOM   1251  OH  TYR A 163     202.433 173.497 145.255  1.00 12.34           O  
ATOM   1252  N   PRO A 164     198.704 177.642 141.944  1.00 10.12           N  
ATOM   1253  CA  PRO A 164     197.765 176.582 141.555  1.00 10.12           C  
ATOM   1254  C   PRO A 164     197.775 176.282 140.068  1.00 10.12           C  
ATOM   1255  O   PRO A 164     197.717 175.112 139.692  1.00 10.12           O  
ATOM   1256  CB  PRO A 164     196.416 177.138 142.019  1.00 10.12           C  
ATOM   1257  CG  PRO A 164     196.751 177.946 143.183  1.00 10.12           C  
ATOM   1258  CD  PRO A 164     198.080 178.573 142.901  1.00 10.12           C  
ATOM   1259  N   ALA A 165     197.890 177.299 139.214  1.00  9.44           N  
ATOM   1260  CA  ALA A 165     197.874 177.065 137.773  1.00  9.44           C  
ATOM   1261  C   ALA A 165     199.121 176.326 137.308  1.00  9.44           C  
ATOM   1262  O   ALA A 165     199.031 175.394 136.503  1.00  9.44           O  
ATOM   1263  CB  ALA A 165     197.731 178.391 137.034  1.00  9.44           C  
ATOM   1264  N   CYS A 166     200.291 176.711 137.819  1.00 11.99           N  
ATOM   1265  CA  CYS A 166     201.535 176.064 137.414  1.00 11.99           C  
ATOM   1266  C   CYS A 166     201.606 174.633 137.935  1.00 11.99           C  
ATOM   1267  O   CYS A 166     201.954 173.697 137.197  1.00 11.99           O  
ATOM   1268  CB  CYS A 166     202.720 176.884 137.921  1.00 11.99           C  
ATOM   1269  SG  CYS A 166     203.131 178.318 136.896  1.00 11.99           S  
ATOM   1270  N   LEU A 167     201.291 174.449 139.215  1.00  7.71           N  
ATOM   1271  CA  LEU A 167     201.236 173.112 139.784  1.00  7.71           C  
ATOM   1272  C   LEU A 167     200.217 172.249 139.058  1.00  7.71           C  
ATOM   1273  O   LEU A 167     200.450 171.057 138.835  1.00  7.71           O  
ATOM   1274  CB  LEU A 167     200.908 173.201 141.270  1.00  7.71           C  
ATOM   1275  CG  LEU A 167     200.937 171.892 142.047  1.00  7.71           C  
ATOM   1276  CD1 LEU A 167     202.360 171.442 142.283  1.00  7.71           C  
ATOM   1277  CD2 LEU A 167     200.194 172.052 143.345  1.00  7.71           C  
ATOM   1278  N   GLY A 168     199.081 172.831 138.675  1.00  6.52           N  
ATOM   1279  CA  GLY A 168     198.101 172.086 137.915  1.00  6.52           C  
ATOM   1280  C   GLY A 168     198.614 171.681 136.553  1.00  6.52           C  
ATOM   1281  O   GLY A 168     198.332 170.582 136.086  1.00  6.52           O  
ATOM   1282  N   ALA A 169     199.372 172.558 135.897  1.00  6.32           N  
ATOM   1283  CA  ALA A 169     200.007 172.180 134.640  1.00  6.32           C  
ATOM   1284  C   ALA A 169     200.874 170.943 134.821  1.00  6.32           C  
ATOM   1285  O   ALA A 169     200.724 169.949 134.098  1.00  6.32           O  
ATOM   1286  CB  ALA A 169     200.838 173.341 134.102  1.00  6.32           C  
ATOM   1287  N   ILE A 170     201.763 170.976 135.814  1.00  5.77           N  
ATOM   1288  CA  ILE A 170     202.691 169.862 136.020  1.00  5.77           C  
ATOM   1289  C   ILE A 170     201.933 168.575 136.344  1.00  5.77           C  
ATOM   1290  O   ILE A 170     202.196 167.507 135.772  1.00  5.77           O  
ATOM   1291  CB  ILE A 170     203.705 170.211 137.122  1.00  5.77           C  
ATOM   1292  CG1 ILE A 170     204.473 171.476 136.753  1.00  5.77           C  
ATOM   1293  CG2 ILE A 170     204.663 169.068 137.344  1.00  5.77           C  
ATOM   1294  CD1 ILE A 170     205.411 171.945 137.830  1.00  5.77           C  
ATOM   1295  N   ILE A 171     200.975 168.658 137.263  1.00  4.98           N  
ATOM   1296  CA  ILE A 171     200.278 167.461 137.716  1.00  4.98           C  
ATOM   1297  C   ILE A 171     199.383 166.906 136.616  1.00  4.98           C  
ATOM   1298  O   ILE A 171     199.309 165.687 136.411  1.00  4.98           O  
ATOM   1299  CB  ILE A 171     199.499 167.778 139.000  1.00  4.98           C  
ATOM   1300  CG1 ILE A 171     200.485 168.069 140.127  1.00  4.98           C  
ATOM   1301  CG2 ILE A 171     198.585 166.639 139.371  1.00  4.98           C  
ATOM   1302  CD1 ILE A 171     199.847 168.530 141.380  1.00  4.98           C  
ATOM   1303  N   VAL A 172     198.696 167.786 135.889  1.00  4.52           N  
ATOM   1304  CA  VAL A 172     197.896 167.371 134.749  1.00  4.52           C  
ATOM   1305  C   VAL A 172     198.757 166.642 133.738  1.00  4.52           C  
ATOM   1306  O   VAL A 172     198.320 165.668 133.123  1.00  4.52           O  
ATOM   1307  CB  VAL A 172     197.201 168.596 134.129  1.00  4.52           C  
ATOM   1308  CG1 VAL A 172     196.929 168.391 132.657  1.00  4.52           C  
ATOM   1309  CG2 VAL A 172     195.924 168.855 134.845  1.00  4.52           C  
ATOM   1310  N   GLN A 173     199.998 167.088 133.558  1.00  4.96           N  
ATOM   1311  CA  GLN A 173     200.856 166.411 132.599  1.00  4.96           C  
ATOM   1312  C   GLN A 173     201.297 165.046 133.099  1.00  4.96           C  
ATOM   1313  O   GLN A 173     201.447 164.116 132.303  1.00  4.96           O  
ATOM   1314  CB  GLN A 173     202.055 167.283 132.281  1.00  4.96           C  
ATOM   1315  CG  GLN A 173     201.708 168.477 131.468  1.00  4.96           C  
ATOM   1316  CD  GLN A 173     202.920 169.235 131.057  1.00  4.96           C  
ATOM   1317  OE1 GLN A 173     203.449 169.030 129.976  1.00  4.96           O  
ATOM   1318  NE2 GLN A 173     203.382 170.115 131.923  1.00  4.96           N  
ATOM   1319  N   VAL A 174     201.509 164.901 134.403  1.00  4.36           N  
ATOM   1320  CA  VAL A 174     201.787 163.572 134.948  1.00  4.36           C  
ATOM   1321  C   VAL A 174     200.619 162.630 134.670  1.00  4.36           C  
ATOM   1322  O   VAL A 174     200.799 161.473 134.259  1.00  4.36           O  
ATOM   1323  CB  VAL A 174     202.101 163.673 136.450  1.00  4.36           C  
ATOM   1324  CG1 VAL A 174     202.285 162.299 137.052  1.00  4.36           C  
ATOM   1325  CG2 VAL A 174     203.334 164.516 136.669  1.00  4.36           C  
ATOM   1326  N   TRP A 175     199.399 163.122 134.854  1.00  3.82           N  
ATOM   1327  CA  TRP A 175     198.229 162.302 134.557  1.00  3.82           C  
ATOM   1328  C   TRP A 175     198.125 161.983 133.066  1.00  3.82           C  
ATOM   1329  O   TRP A 175     197.748 160.867 132.676  1.00  3.82           O  
ATOM   1330  CB  TRP A 175     196.980 163.013 135.057  1.00  3.82           C  
ATOM   1331  CG  TRP A 175     196.846 162.987 136.532  1.00  3.82           C  
ATOM   1332  CD1 TRP A 175     197.485 163.783 137.425  1.00  3.82           C  
ATOM   1333  CD2 TRP A 175     196.021 162.114 137.295  1.00  3.82           C  
ATOM   1334  NE1 TRP A 175     197.110 163.466 138.698  1.00  3.82           N  
ATOM   1335  CE2 TRP A 175     196.210 162.440 138.647  1.00  3.82           C  
ATOM   1336  CE3 TRP A 175     195.138 161.088 136.968  1.00  3.82           C  
ATOM   1337  CZ2 TRP A 175     195.551 161.783 139.663  1.00  3.82           C  
ATOM   1338  CZ3 TRP A 175     194.490 160.438 137.979  1.00  3.82           C  
ATOM   1339  CH2 TRP A 175     194.692 160.790 139.308  1.00  3.82           C  
ATOM   1340  N   ILE A 176     198.448 162.954 132.214  1.00  3.59           N  
ATOM   1341  CA  ILE A 176     198.434 162.715 130.777  1.00  3.59           C  
ATOM   1342  C   ILE A 176     199.432 161.629 130.418  1.00  3.59           C  
ATOM   1343  O   ILE A 176     199.197 160.822 129.512  1.00  3.59           O  
ATOM   1344  CB  ILE A 176     198.714 164.019 130.010  1.00  3.59           C  
ATOM   1345  CG1 ILE A 176     197.571 165.002 130.195  1.00  3.59           C  
ATOM   1346  CG2 ILE A 176     198.859 163.748 128.542  1.00  3.59           C  
ATOM   1347  CD1 ILE A 176     197.893 166.376 129.723  1.00  3.59           C  
ATOM   1348  N   VAL A 177     200.564 161.589 131.119  1.00  3.82           N  
ATOM   1349  CA  VAL A 177     201.483 160.471 130.946  1.00  3.82           C  
ATOM   1350  C   VAL A 177     200.781 159.166 131.280  1.00  3.82           C  
ATOM   1351  O   VAL A 177     200.825 158.208 130.502  1.00  3.82           O  
ATOM   1352  CB  VAL A 177     202.748 160.660 131.798  1.00  3.82           C  
ATOM   1353  CG1 VAL A 177     203.568 159.397 131.775  1.00  3.82           C  
ATOM   1354  CG2 VAL A 177     203.561 161.823 131.289  1.00  3.82           C  
ATOM   1355  N   LEU A 178     200.096 159.120 132.424  1.00  3.30           N  
ATOM   1356  CA  LEU A 178     199.390 157.895 132.802  1.00  3.30           C  
ATOM   1357  C   LEU A 178     198.415 157.434 131.727  1.00  3.30           C  
ATOM   1358  O   LEU A 178     198.120 156.239 131.634  1.00  3.30           O  
ATOM   1359  CB  LEU A 178     198.643 158.077 134.124  1.00  3.30           C  
ATOM   1360  CG  LEU A 178     197.922 156.811 134.606  1.00  3.30           C  
ATOM   1361  CD1 LEU A 178     198.925 155.731 134.918  1.00  3.30           C  
ATOM   1362  CD2 LEU A 178     197.023 157.055 135.791  1.00  3.30           C  
ATOM   1363  N   VAL A 179     197.895 158.359 130.919  1.00  2.87           N  
ATOM   1364  CA  VAL A 179     196.907 157.979 129.903  1.00  2.87           C  
ATOM   1365  C   VAL A 179     197.399 156.806 129.056  1.00  2.87           C  
ATOM   1366  O   VAL A 179     196.628 155.898 128.727  1.00  2.87           O  
ATOM   1367  CB  VAL A 179     196.529 159.180 129.017  1.00  2.87           C  
ATOM   1368  CG1 VAL A 179     195.617 158.737 127.891  1.00  2.87           C  
ATOM   1369  CG2 VAL A 179     195.842 160.229 129.820  1.00  2.87           C  
ATOM   1370  N   LYS A 180     198.681 156.793 128.693  1.00  4.50           N  
ATOM   1371  CA  LYS A 180     199.223 155.736 127.844  1.00  4.50           C  
ATOM   1372  C   LYS A 180     200.482 155.087 128.400  1.00  4.50           C  
ATOM   1373  O   LYS A 180     201.065 154.242 127.724  1.00  4.50           O  
ATOM   1374  CB  LYS A 180     199.511 156.273 126.444  1.00  4.50           C  
ATOM   1375  CG  LYS A 180     198.349 156.162 125.500  1.00  4.50           C  
ATOM   1376  CD  LYS A 180     198.765 156.464 124.092  1.00  4.50           C  
ATOM   1377  CE  LYS A 180     197.636 156.203 123.128  1.00  4.50           C  
ATOM   1378  NZ  LYS A 180     198.086 156.413 121.738  1.00  4.50           N  
ATOM   1379  N   ALA A 181     200.917 155.446 129.608  1.00  4.91           N  
ATOM   1380  CA  ALA A 181     202.153 154.881 130.137  1.00  4.91           C  
ATOM   1381  C   ALA A 181     202.070 153.364 130.257  1.00  4.91           C  
ATOM   1382  O   ALA A 181     203.039 152.655 129.970  1.00  4.91           O  
ATOM   1383  CB  ALA A 181     202.471 155.508 131.490  1.00  4.91           C  
ATOM   1384  N   ILE A 182     200.920 152.851 130.672  1.00  4.86           N  
ATOM   1385  CA  ILE A 182     200.758 151.439 130.991  1.00  4.86           C  
ATOM   1386  C   ILE A 182     200.390 150.623 129.764  1.00  4.86           C  
ATOM   1387  O   ILE A 182     201.000 149.593 129.489  1.00  4.86           O  
ATOM   1388  CB  ILE A 182     199.704 151.263 132.108  1.00  4.86           C  
ATOM   1389  CG1 ILE A 182     200.056 152.111 133.329  1.00  4.86           C  
ATOM   1390  CG2 ILE A 182     199.574 149.814 132.497  1.00  4.86           C  
ATOM   1391  CD1 ILE A 182     201.426 151.873 133.850  1.00  4.86           C  
ATOM   1392  N   THR A 183     199.394 151.074 129.005  1.00  5.05           N  
ATOM   1393  CA  THR A 183     198.784 150.198 128.014  1.00  5.05           C  
ATOM   1394  C   THR A 183     199.380 150.405 126.632  1.00  5.05           C  
ATOM   1395  O   THR A 183     199.361 149.490 125.805  1.00  5.05           O  
ATOM   1396  CB  THR A 183     197.274 150.409 127.992  1.00  5.05           C  
ATOM   1397  OG1 THR A 183     196.986 151.809 127.940  1.00  5.05           O  
ATOM   1398  CG2 THR A 183     196.651 149.814 129.237  1.00  5.05           C  
ATOM   1399  N   SER A 184     199.896 151.591 126.350  1.00  6.26           N  
ATOM   1400  CA  SER A 184     200.595 151.841 125.091  1.00  6.26           C  
ATOM   1401  C   SER A 184     201.920 152.515 125.421  1.00  6.26           C  
ATOM   1402  O   SER A 184     202.070 153.727 125.304  1.00  6.26           O  
ATOM   1403  CB  SER A 184     199.759 152.694 124.151  1.00  6.26           C  
ATOM   1404  OG  SER A 184     200.566 153.229 123.126  1.00  6.26           O  
ATOM   1405  N   SER A 185     202.913 151.712 125.782  1.00  7.42           N  
ATOM   1406  CA  SER A 185     204.185 152.280 126.196  1.00  7.42           C  
ATOM   1407  C   SER A 185     205.001 152.781 125.019  1.00  7.42           C  
ATOM   1408  O   SER A 185     205.864 153.644 125.204  1.00  7.42           O  
ATOM   1409  CB  SER A 185     204.978 151.248 126.988  1.00  7.42           C  
ATOM   1410  OG  SER A 185     204.311 150.936 128.198  1.00  7.42           O  
ATOM   1411  N   ALA A 186     204.750 152.263 123.817  1.00  9.15           N  
ATOM   1412  CA  ALA A 186     205.505 152.689 122.645  1.00  9.15           C  
ATOM   1413  C   ALA A 186     204.926 153.958 122.037  1.00  9.15           C  
ATOM   1414  O   ALA A 186     205.659 154.756 121.447  1.00  9.15           O  
ATOM   1415  CB  ALA A 186     205.541 151.571 121.608  1.00  9.15           C  
ATOM   1416  N   GLY A 187     203.619 154.154 122.159  1.00  7.68           N  
ATOM   1417  CA  GLY A 187     202.996 155.368 121.681  1.00  7.68           C  
ATOM   1418  C   GLY A 187     202.744 156.353 122.798  1.00  7.68           C  
ATOM   1419  O   GLY A 187     201.772 157.109 122.758  1.00  7.68           O  
ATOM   1420  N   LEU A 188     203.623 156.356 123.801  1.00  7.70           N  
ATOM   1421  CA  LEU A 188     203.426 157.198 124.974  1.00  7.70           C  
ATOM   1422  C   LEU A 188     203.796 158.648 124.707  1.00  7.70           C  
ATOM   1423  O   LEU A 188     203.107 159.552 125.175  1.00  7.70           O  
ATOM   1424  CB  LEU A 188     204.237 156.664 126.151  1.00  7.70           C  
ATOM   1425  CG  LEU A 188     204.461 157.629 127.317  1.00  7.70           C  
ATOM   1426  CD1 LEU A 188     203.151 157.983 127.985  1.00  7.70           C  
ATOM   1427  CD2 LEU A 188     205.418 157.034 128.314  1.00  7.70           C  
ATOM   1428  N   ARG A 189     204.880 158.899 123.980  1.00  9.09           N  
ATOM   1429  CA  ARG A 189     205.293 160.276 123.733  1.00  9.09           C  
ATOM   1430  C   ARG A 189     204.341 160.970 122.766  1.00  9.09           C  
ATOM   1431  O   ARG A 189     203.852 162.078 123.034  1.00  9.09           O  
ATOM   1432  CB  ARG A 189     206.721 160.287 123.198  1.00  9.09           C  
ATOM   1433  CG  ARG A 189     207.205 161.627 122.719  1.00  9.09           C  
ATOM   1434  CD  ARG A 189     208.518 161.469 121.995  1.00  9.09           C  
ATOM   1435  NE  ARG A 189     209.498 160.760 122.811  1.00  9.09           N  
ATOM   1436  CZ  ARG A 189     210.672 161.265 123.169  1.00  9.09           C  
ATOM   1437  NH1 ARG A 189     211.017 162.483 122.776  1.00  9.09           N  
ATOM   1438  NH2 ARG A 189     211.501 160.551 123.916  1.00  9.09           N  
ATOM   1439  N   LYS A 190     204.073 160.325 121.633  1.00  8.53           N  
ATOM   1440  CA  LYS A 190     203.121 160.856 120.668  1.00  8.53           C  
ATOM   1441  C   LYS A 190     201.746 161.030 121.297  1.00  8.53           C  
ATOM   1442  O   LYS A 190     201.104 162.075 121.139  1.00  8.53           O  
ATOM   1443  CB  LYS A 190     203.056 159.923 119.462  1.00  8.53           C  
ATOM   1444  CG  LYS A 190     202.123 160.371 118.369  1.00  8.53           C  
ATOM   1445  CD  LYS A 190     201.359 159.196 117.794  1.00  8.53           C  
ATOM   1446  CE  LYS A 190     200.102 159.661 117.085  1.00  8.53           C  
ATOM   1447  NZ  LYS A 190     199.206 160.425 118.001  1.00  8.53           N  
ATOM   1448  N   GLY A 191     201.282 160.014 122.023  1.00  6.51           N  
ATOM   1449  CA  GLY A 191     199.981 160.103 122.655  1.00  6.51           C  
ATOM   1450  C   GLY A 191     199.940 161.145 123.751  1.00  6.51           C  
ATOM   1451  O   GLY A 191     198.914 161.792 123.967  1.00  6.51           O  
ATOM   1452  N   PHE A 192     201.061 161.333 124.445  1.00  5.67           N  
ATOM   1453  CA  PHE A 192     201.130 162.372 125.460  1.00  5.67           C  
ATOM   1454  C   PHE A 192     200.940 163.739 124.842  1.00  5.67           C  
ATOM   1455  O   PHE A 192     200.177 164.557 125.356  1.00  5.67           O  
ATOM   1456  CB  PHE A 192     202.465 162.330 126.204  1.00  5.67           C  
ATOM   1457  CG  PHE A 192     202.660 163.491 127.139  1.00  5.67           C  
ATOM   1458  CD1 PHE A 192     203.258 164.659 126.711  1.00  5.67           C  
ATOM   1459  CD2 PHE A 192     202.216 163.422 128.440  1.00  5.67           C  
ATOM   1460  CE1 PHE A 192     203.410 165.721 127.564  1.00  5.67           C  
ATOM   1461  CE2 PHE A 192     202.369 164.485 129.289  1.00  5.67           C  
ATOM   1462  CZ  PHE A 192     202.969 165.629 128.851  1.00  5.67           C  
ATOM   1463  N   PHE A 193     201.650 164.023 123.756  1.00  6.38           N  
ATOM   1464  CA  PHE A 193     201.540 165.360 123.185  1.00  6.38           C  
ATOM   1465  C   PHE A 193     200.203 165.548 122.485  1.00  6.38           C  
ATOM   1466  O   PHE A 193     199.662 166.659 122.447  1.00  6.38           O  
ATOM   1467  CB  PHE A 193     202.722 165.622 122.265  1.00  6.38           C  
ATOM   1468  CG  PHE A 193     203.999 165.811 123.010  1.00  6.38           C  
ATOM   1469  CD1 PHE A 193     204.130 166.844 123.914  1.00  6.38           C  
ATOM   1470  CD2 PHE A 193     205.048 164.933 122.855  1.00  6.38           C  
ATOM   1471  CE1 PHE A 193     205.292 167.011 124.624  1.00  6.38           C  
ATOM   1472  CE2 PHE A 193     206.211 165.099 123.565  1.00  6.38           C  
ATOM   1473  CZ  PHE A 193     206.332 166.137 124.447  1.00  6.38           C  
ATOM   1474  N   ASN A 194     199.617 164.457 121.993  1.00  5.19           N  
ATOM   1475  CA  ASN A 194     198.268 164.528 121.452  1.00  5.19           C  
ATOM   1476  C   ASN A 194     197.257 164.881 122.536  1.00  5.19           C  
ATOM   1477  O   ASN A 194     196.361 165.702 122.315  1.00  5.19           O  
ATOM   1478  CB  ASN A 194     197.921 163.202 120.783  1.00  5.19           C  
ATOM   1479  CG  ASN A 194     196.593 163.237 120.065  1.00  5.19           C  
ATOM   1480  OD1 ASN A 194     196.352 164.099 119.223  1.00  5.19           O  
ATOM   1481  ND2 ASN A 194     195.724 162.286 120.386  1.00  5.19           N  
ATOM   1482  N   ARG A 195     197.374 164.219 123.691  1.00  4.30           N  
ATOM   1483  CA  ARG A 195     196.498 164.494 124.862  1.00  4.30           C  
ATOM   1484  C   ARG A 195     196.775 165.905 125.399  1.00  4.30           C  
ATOM   1485  O   ARG A 195     195.810 166.614 125.732  1.00  4.30           O  
ATOM   1486  CB  ARG A 195     196.739 163.456 125.962  1.00  4.30           C  
ATOM   1487  CG  ARG A 195     195.931 162.176 125.805  1.00  4.30           C  
ATOM   1488  CD  ARG A 195     194.502 162.440 125.372  1.00  4.30           C  
ATOM   1489  NE  ARG A 195     194.340 162.315 123.932  1.00  4.30           N  
ATOM   1490  CZ  ARG A 195     193.434 162.969 123.217  1.00  4.30           C  
ATOM   1491  NH1 ARG A 195     192.608 163.815 123.808  1.00  4.30           N  
ATOM   1492  NH2 ARG A 195     193.364 162.786 121.912  1.00  4.30           N  
ATOM   1493  N   LEU A 196     198.055 166.292 125.447  1.00  6.17           N  
ATOM   1494  CA  LEU A 196     198.519 167.607 125.976  1.00  6.17           C  
ATOM   1495  C   LEU A 196     198.060 168.780 125.101  1.00  6.17           C  
ATOM   1496  O   LEU A 196     197.980 169.903 125.629  1.00  6.17           O  
ATOM   1497  CB  LEU A 196     200.043 167.598 126.123  1.00  6.17           C  
ATOM   1498  CG  LEU A 196     200.635 168.859 126.747  1.00  6.17           C  
ATOM   1499  CD1 LEU A 196     200.209 168.990 128.200  1.00  6.17           C  
ATOM   1500  CD2 LEU A 196     202.151 168.866 126.632  1.00  6.17           C  
ATOM   1501  N   GLU A 197     197.762 168.505 123.828  1.00  9.00           N  
ATOM   1502  CA  GLU A 197     197.357 169.546 122.848  1.00  9.00           C  
ATOM   1503  C   GLU A 197     196.060 170.221 123.307  1.00  9.00           C  
ATOM   1504  O   GLU A 197     195.990 171.458 123.228  1.00  9.00           O  
ATOM   1505  CB  GLU A 197     197.178 168.900 121.473  1.00  9.00           C  
ATOM   1506  CG  GLU A 197     197.034 169.898 120.341  1.00  9.00           C  
ATOM   1507  CD  GLU A 197     196.924 169.262 118.966  1.00  9.00           C  
ATOM   1508  OE1 GLU A 197     197.111 168.032 118.870  1.00  9.00           O  
ATOM   1509  OE2 GLU A 197     196.651 169.997 117.994  1.00  9.00           O  
ATOM   1510  N   ALA A 198     195.093 169.446 123.804  1.00  6.96           N  
ATOM   1511  CA  ALA A 198     193.812 170.033 124.260  1.00  6.96           C  
ATOM   1512  C   ALA A 198     194.068 170.985 125.433  1.00  6.96           C  
ATOM   1513  O   ALA A 198     193.509 172.097 125.426  1.00  6.96           O  
ATOM   1514  CB  ALA A 198     192.869 168.928 124.659  1.00  6.96           C  
ATOM   1515  N   PHE A 199     194.909 170.561 126.381  1.00  6.30           N  
ATOM   1516  CA  PHE A 199     195.245 171.371 127.583  1.00  6.30           C  
ATOM   1517  C   PHE A 199     196.001 172.644 127.189  1.00  6.30           C  
ATOM   1518  O   PHE A 199     195.698 173.709 127.753  1.00  6.30           O  
ATOM   1519  CB  PHE A 199     196.001 170.515 128.601  1.00  6.30           C  
ATOM   1520  CG  PHE A 199     195.138 169.480 129.275  1.00  6.30           C  
ATOM   1521  CD1 PHE A 199     194.336 169.820 130.352  1.00  6.30           C  
ATOM   1522  CD2 PHE A 199     195.106 168.173 128.818  1.00  6.30           C  
ATOM   1523  CE1 PHE A 199     193.534 168.873 130.966  1.00  6.30           C  
ATOM   1524  CE2 PHE A 199     194.303 167.227 129.432  1.00  6.30           C  
ATOM   1525  CZ  PHE A 199     193.519 167.578 130.506  1.00  6.30           C  
ATOM   1526  N   ARG A 200     196.944 172.539 126.248  1.00  8.80           N  
ATOM   1527  CA  ARG A 200     197.725 173.731 125.823  1.00  8.80           C  
ATOM   1528  C   ARG A 200     196.794 174.765 125.177  1.00  8.80           C  
ATOM   1529  O   ARG A 200     196.905 175.952 125.534  1.00  8.80           O  
ATOM   1530  CB  ARG A 200     198.879 173.317 124.905  1.00  8.80           C  
ATOM   1531  CG  ARG A 200     200.037 172.666 125.647  1.00  8.80           C  
ATOM   1532  CD  ARG A 200     201.389 172.954 125.025  1.00  8.80           C  
ATOM   1533  NE  ARG A 200     201.735 172.030 123.956  1.00  8.80           N  
ATOM   1534  CZ  ARG A 200     202.901 172.021 123.324  1.00  8.80           C  
ATOM   1535  NH1 ARG A 200     203.129 171.139 122.365  1.00  8.80           N  
ATOM   1536  NH2 ARG A 200     203.837 172.893 123.652  1.00  8.80           N  
ATOM   1537  N   GLN A 201     195.890 174.328 124.293  1.00 10.88           N  
ATOM   1538  CA  GLN A 201     194.929 175.271 123.659  1.00 10.88           C  
ATOM   1539  C   GLN A 201     194.026 175.831 124.761  1.00 10.88           C  
ATOM   1540  O   GLN A 201     193.786 177.052 124.776  1.00 10.88           O  
ATOM   1541  CB  GLN A 201     194.115 174.565 122.573  1.00 10.88           C  
ATOM   1542  CG  GLN A 201     194.966 173.951 121.471  1.00 10.88           C  
ATOM   1543  CD  GLN A 201     196.035 174.882 120.953  1.00 10.88           C  
ATOM   1544  OE1 GLN A 201     196.143 176.033 121.368  1.00 10.88           O  
ATOM   1545  NE2 GLN A 201     196.843 174.382 120.033  1.00 10.88           N  
ATOM   1546  N   ASP A 202     193.592 174.952 125.668  1.00  9.27           N  
ATOM   1547  CA  ASP A 202     192.742 175.326 126.831  1.00  9.27           C  
ATOM   1548  C   ASP A 202     193.468 176.387 127.664  1.00  9.27           C  
ATOM   1549  O   ASP A 202     192.802 177.330 128.131  1.00  9.27           O  
ATOM   1550  CB  ASP A 202     192.415 174.085 127.664  1.00  9.27           C  
ATOM   1551  CG  ASP A 202     192.162 174.375 129.133  1.00  9.27           C  
ATOM   1552  OD1 ASP A 202     191.645 175.468 129.436  1.00  9.27           O  
ATOM   1553  OD2 ASP A 202     192.486 173.502 129.962  1.00  9.27           O  
ATOM   1554  N   GLY A 203     194.792 176.260 127.786  1.00  8.22           N  
ATOM   1555  CA  GLY A 203     195.611 177.190 128.583  1.00  8.22           C  
ATOM   1556  C   GLY A 203     195.975 176.590 129.926  1.00  8.22           C  
ATOM   1557  O   GLY A 203     196.673 177.268 130.701  1.00  8.22           O  
ATOM   1558  N   THR A 204     195.521 175.361 130.196  1.00  7.36           N  
ATOM   1559  CA  THR A 204     195.888 174.715 131.448  1.00  7.36           C  
ATOM   1560  C   THR A 204     197.396 174.558 131.564  1.00  7.36           C  
ATOM   1561  O   THR A 204     197.976 174.802 132.628  1.00  7.36           O  
ATOM   1562  CB  THR A 204     195.197 173.357 131.545  1.00  7.36           C  
ATOM   1563  OG1 THR A 204     193.805 173.556 131.799  1.00  7.36           O  
ATOM   1564  CG2 THR A 204     195.796 172.514 132.654  1.00  7.36           C  
ATOM   1565  N   VAL A 205     198.047 174.159 130.480  1.00  7.65           N  
ATOM   1566  CA  VAL A 205     199.487 173.963 130.445  1.00  7.65           C  
ATOM   1567  C   VAL A 205     200.074 175.053 129.566  1.00  7.65           C  
ATOM   1568  O   VAL A 205     199.760 175.135 128.374  1.00  7.65           O  
ATOM   1569  CB  VAL A 205     199.856 172.566 129.926  1.00  7.65           C  
ATOM   1570  CG1 VAL A 205     201.329 172.307 130.108  1.00  7.65           C  
ATOM   1571  CG2 VAL A 205     199.052 171.515 130.647  1.00  7.65           C  
ATOM   1572  N   LYS A 206     200.907 175.901 130.153  1.00 11.16           N  
ATOM   1573  CA  LYS A 206     201.597 176.927 129.393  1.00 11.16           C  
ATOM   1574  C   LYS A 206     202.901 176.372 128.835  1.00 11.16           C  
ATOM   1575  O   LYS A 206     203.372 175.309 129.232  1.00 11.16           O  
ATOM   1576  CB  LYS A 206     201.859 178.155 130.257  1.00 11.16           C  
ATOM   1577  CG  LYS A 206     200.853 179.260 130.066  1.00 11.16           C  
ATOM   1578  CD  LYS A 206     199.543 178.921 130.729  1.00 11.16           C  
ATOM   1579  CE  LYS A 206     198.537 180.030 130.541  1.00 11.16           C  
ATOM   1580  NZ  LYS A 206     197.288 179.744 131.283  1.00 11.16           N  
ATOM   1581  N   GLY A 207     203.492 177.119 127.903  1.00  9.14           N  
ATOM   1582  CA  GLY A 207     204.641 176.608 127.175  1.00  9.14           C  
ATOM   1583  C   GLY A 207     205.861 176.366 128.039  1.00  9.14           C  
ATOM   1584  O   GLY A 207     206.724 175.561 127.685  1.00  9.14           O  
ATOM   1585  N   ALA A 208     205.951 177.046 129.182  1.00 10.33           N  
ATOM   1586  CA  ALA A 208     207.148 176.933 130.005  1.00 10.33           C  
ATOM   1587  C   ALA A 208     207.149 175.665 130.845  1.00 10.33           C  
ATOM   1588  O   ALA A 208     208.209 175.235 131.309  1.00 10.33           O  
ATOM   1589  CB  ALA A 208     207.284 178.157 130.904  1.00 10.33           C  
ATOM   1590  N   LEU A 209     205.985 175.058 131.063  1.00  8.54           N  
ATOM   1591  CA  LEU A 209     205.877 173.872 131.896  1.00  8.54           C  
ATOM   1592  C   LEU A 209     205.452 172.642 131.112  1.00  8.54           C  
ATOM   1593  O   LEU A 209     204.925 171.696 131.701  1.00  8.54           O  
ATOM   1594  CB  LEU A 209     204.905 174.120 133.045  1.00  8.54           C  
ATOM   1595  CG  LEU A 209     205.328 175.166 134.070  1.00  8.54           C  
ATOM   1596  CD1 LEU A 209     204.161 175.479 134.962  1.00  8.54           C  
ATOM   1597  CD2 LEU A 209     206.507 174.685 134.890  1.00  8.54           C  
ATOM   1598  N   VAL A 210     205.667 172.634 129.800  1.00  7.96           N  
ATOM   1599  CA  VAL A 210     205.317 171.478 128.986  1.00  7.96           C  
ATOM   1600  C   VAL A 210     206.438 170.454 129.075  1.00  7.96           C  
ATOM   1601  O   VAL A 210     207.574 170.734 128.687  1.00  7.96           O  
ATOM   1602  CB  VAL A 210     205.060 171.891 127.533  1.00  7.96           C  
ATOM   1603  CG1 VAL A 210     204.974 170.673 126.649  1.00  7.96           C  
ATOM   1604  CG2 VAL A 210     203.794 172.695 127.441  1.00  7.96           C  
ATOM   1605  N   PHE A 211     206.119 169.261 129.573  1.00  6.84           N  
ATOM   1606  CA  PHE A 211     207.114 168.204 129.708  1.00  6.84           C  
ATOM   1607  C   PHE A 211     207.843 167.971 128.393  1.00  6.84           C  
ATOM   1608  O   PHE A 211     207.248 168.028 127.315  1.00  6.84           O  
ATOM   1609  CB  PHE A 211     206.452 166.895 130.140  1.00  6.84           C  
ATOM   1610  CG  PHE A 211     205.990 166.876 131.560  1.00  6.84           C  
ATOM   1611  CD1 PHE A 211     206.227 167.939 132.403  1.00  6.84           C  
ATOM   1612  CD2 PHE A 211     205.312 165.783 132.052  1.00  6.84           C  
ATOM   1613  CE1 PHE A 211     205.790 167.911 133.701  1.00  6.84           C  
ATOM   1614  CE2 PHE A 211     204.881 165.752 133.348  1.00  6.84           C  
ATOM   1615  CZ  PHE A 211     205.118 166.816 134.172  1.00  6.84           C  
ATOM   1616  N   THR A 212     209.139 167.702 128.481  1.00  9.76           N  
ATOM   1617  CA  THR A 212     209.848 167.189 127.325  1.00  9.76           C  
ATOM   1618  C   THR A 212     209.450 165.738 127.082  1.00  9.76           C  
ATOM   1619  O   THR A 212     208.811 165.095 127.915  1.00  9.76           O  
ATOM   1620  CB  THR A 212     211.357 167.290 127.522  1.00  9.76           C  
ATOM   1621  OG1 THR A 212     211.694 166.850 128.839  1.00  9.76           O  
ATOM   1622  CG2 THR A 212     211.820 168.699 127.348  1.00  9.76           C  
ATOM   1623  N   GLY A 213     209.828 165.218 125.918  1.00 10.26           N  
ATOM   1624  CA  GLY A 213     209.600 163.809 125.655  1.00 10.26           C  
ATOM   1625  C   GLY A 213     210.332 162.916 126.636  1.00 10.26           C  
ATOM   1626  O   GLY A 213     209.816 161.876 127.049  1.00 10.26           O  
ATOM   1627  N   GLU A 214     211.537 163.321 127.036  1.00 11.23           N  
ATOM   1628  CA  GLU A 214     212.320 162.523 127.972  1.00 11.23           C  
ATOM   1629  C   GLU A 214     211.656 162.468 129.341  1.00 11.23           C  
ATOM   1630  O   GLU A 214     211.636 161.414 129.986  1.00 11.23           O  
ATOM   1631  CB  GLU A 214     213.731 163.093 128.082  1.00 11.23           C  
ATOM   1632  CG  GLU A 214     214.461 163.194 126.757  1.00 11.23           C  
ATOM   1633  CD  GLU A 214     214.171 164.493 126.028  1.00 11.23           C  
ATOM   1634  OE1 GLU A 214     214.898 165.483 126.259  1.00 11.23           O  
ATOM   1635  OE2 GLU A 214     213.216 164.527 125.224  1.00 11.23           O  
ATOM   1636  N   THR A 215     211.114 163.594 129.803  1.00  9.17           N  
ATOM   1637  CA  THR A 215     210.346 163.594 131.041  1.00  9.17           C  
ATOM   1638  C   THR A 215     209.144 162.670 130.935  1.00  9.17           C  
ATOM   1639  O   THR A 215     208.827 161.935 131.877  1.00  9.17           O  
ATOM   1640  CB  THR A 215     209.893 165.014 131.370  1.00  9.17           C  
ATOM   1641  OG1 THR A 215     211.042 165.847 131.533  1.00  9.17           O  
ATOM   1642  CG2 THR A 215     209.067 165.037 132.642  1.00  9.17           C  
ATOM   1643  N   VAL A 216     208.451 162.736 129.795  1.00  8.61           N  
ATOM   1644  CA  VAL A 216     207.242 161.888 129.577  1.00  8.61           C  
ATOM   1645  C   VAL A 216     207.667 160.416 129.602  1.00  8.61           C  
ATOM   1646  O   VAL A 216     206.979 159.616 130.262  1.00  8.61           O  
ATOM   1647  CB  VAL A 216     206.554 162.248 128.246  1.00  8.61           C  
ATOM   1648  CG1 VAL A 216     205.458 161.257 127.888  1.00  8.61           C  
ATOM   1649  CG2 VAL A 216     206.013 163.668 128.261  1.00  8.61           C  
ATOM   1650  N   GLU A 217     208.779 160.090 128.937  1.00 11.26           N  
ATOM   1651  CA  GLU A 217     209.286 158.692 128.899  1.00 11.26           C  
ATOM   1652  C   GLU A 217     209.691 158.253 130.310  1.00 11.26           C  
ATOM   1653  O   GLU A 217     209.326 157.130 130.704  1.00 11.26           O  
ATOM   1654  CB  GLU A 217     210.478 158.600 127.947  1.00 11.26           C  
ATOM   1655  CG  GLU A 217     210.150 159.039 126.533  1.00 11.26           C  
ATOM   1656  CD  GLU A 217     209.043 158.238 125.870  1.00 11.26           C  
ATOM   1657  OE1 GLU A 217     208.498 158.714 124.856  1.00 11.26           O  
ATOM   1658  OE2 GLU A 217     208.732 157.140 126.369  1.00 11.26           O  
ATOM   1659  N   GLY A 218     210.386 159.126 131.047  1.00  7.98           N  
ATOM   1660  CA  GLY A 218     210.836 158.807 132.415  1.00  7.98           C  
ATOM   1661  C   GLY A 218     209.671 158.593 133.364  1.00  7.98           C  
ATOM   1662  O   GLY A 218     209.715 157.622 134.139  1.00  7.98           O  
ATOM   1663  N   ILE A 219     208.660 159.461 133.292  1.00  7.10           N  
ATOM   1664  CA  ILE A 219     207.453 159.348 134.164  1.00  7.10           C  
ATOM   1665  C   ILE A 219     206.703 158.057 133.819  1.00  7.10           C  
ATOM   1666  O   ILE A 219     206.266 157.362 134.755  1.00  7.10           O  
ATOM   1667  CB  ILE A 219     206.555 160.595 134.042  1.00  7.10           C  
ATOM   1668  CG1 ILE A 219     207.288 161.861 134.491  1.00  7.10           C  
ATOM   1669  CG2 ILE A 219     205.255 160.400 134.806  1.00  7.10           C  
ATOM   1670  CD1 ILE A 219     206.418 163.094 134.517  1.00  7.10           C  
ATOM   1671  N   GLY A 220     206.596 157.740 132.525  1.00  6.55           N  
ATOM   1672  CA  GLY A 220     205.891 156.553 132.083  1.00  6.55           C  
ATOM   1673  C   GLY A 220     206.558 155.276 132.541  1.00  6.55           C  
ATOM   1674  O   GLY A 220     205.885 154.303 132.877  1.00  6.55           O  
ATOM   1675  N   SER A 221     207.889 155.258 132.556  1.00  7.10           N  
ATOM   1676  CA  SER A 221     208.612 154.103 133.072  1.00  7.10           C  
ATOM   1677  C   SER A 221     208.363 153.921 134.561  1.00  7.10           C  
ATOM   1678  O   SER A 221     208.136 152.797 135.029  1.00  7.10           O  
ATOM   1679  CB  SER A 221     210.100 154.259 132.786  1.00  7.10           C  
ATOM   1680  OG  SER A 221     210.775 154.765 133.915  1.00  7.10           O  
ATOM   1681  N   VAL A 222     208.394 155.015 135.321  1.00  6.54           N  
ATOM   1682  CA  VAL A 222     208.100 154.923 136.748  1.00  6.54           C  
ATOM   1683  C   VAL A 222     206.677 154.430 136.974  1.00  6.54           C  
ATOM   1684  O   VAL A 222     206.406 153.686 137.921  1.00  6.54           O  
ATOM   1685  CB  VAL A 222     208.350 156.277 137.431  1.00  6.54           C  
ATOM   1686  CG1 VAL A 222     207.981 156.209 138.882  1.00  6.54           C  
ATOM   1687  CG2 VAL A 222     209.790 156.651 137.292  1.00  6.54           C  
ATOM   1688  N   MET A 223     205.746 154.830 136.110  1.00  7.08           N  
ATOM   1689  CA  MET A 223     204.369 154.368 136.244  1.00  7.08           C  
ATOM   1690  C   MET A 223     204.240 152.898 135.884  1.00  7.08           C  
ATOM   1691  O   MET A 223     203.461 152.167 136.503  1.00  7.08           O  
ATOM   1692  CB  MET A 223     203.451 155.201 135.365  1.00  7.08           C  
ATOM   1693  CG  MET A 223     203.196 156.574 135.890  1.00  7.08           C  
ATOM   1694  SD  MET A 223     202.291 157.556 134.711  1.00  7.08           S  
ATOM   1695  CE  MET A 223     201.822 158.912 135.755  1.00  7.08           C  
ATOM   1696  N   ARG A 224     204.976 152.453 134.870  1.00  6.61           N  
ATOM   1697  CA  ARG A 224     204.955 151.046 134.499  1.00  6.61           C  
ATOM   1698  C   ARG A 224     205.509 150.176 135.614  1.00  6.61           C  
ATOM   1699  O   ARG A 224     205.039 149.055 135.828  1.00  6.61           O  
ATOM   1700  CB  ARG A 224     205.751 150.834 133.219  1.00  6.61           C  
ATOM   1701  CG  ARG A 224     204.928 150.911 131.967  1.00  6.61           C  
ATOM   1702  CD  ARG A 224     205.801 150.750 130.756  1.00  6.61           C  
ATOM   1703  NE  ARG A 224     206.072 152.028 130.114  1.00  6.61           N  
ATOM   1704  CZ  ARG A 224     207.284 152.541 129.962  1.00  6.61           C  
ATOM   1705  NH1 ARG A 224     208.342 151.884 130.406  1.00  6.61           N  
ATOM   1706  NH2 ARG A 224     207.439 153.709 129.363  1.00  6.61           N  
ATOM   1707  N   SER A 225     206.515 150.669 136.333  1.00  6.80           N  
ATOM   1708  CA  SER A 225     207.126 149.845 137.367  1.00  6.80           C  
ATOM   1709  C   SER A 225     206.337 149.899 138.666  1.00  6.80           C  
ATOM   1710  O   SER A 225     206.235 148.895 139.376  1.00  6.80           O  
ATOM   1711  CB  SER A 225     208.569 150.280 137.597  1.00  6.80           C  
ATOM   1712  OG  SER A 225     208.620 151.513 138.281  1.00  6.80           O  
ATOM   1713  N   GLN A 226     205.769 151.052 138.993  1.00  7.20           N  
ATOM   1714  CA  GLN A 226     205.157 151.291 140.295  1.00  7.20           C  
ATOM   1715  C   GLN A 226     203.647 151.205 140.168  1.00  7.20           C  
ATOM   1716  O   GLN A 226     202.994 152.183 139.797  1.00  7.20           O  
ATOM   1717  CB  GLN A 226     205.579 152.647 140.850  1.00  7.20           C  
ATOM   1718  CG  GLN A 226     207.035 152.708 141.217  1.00  7.20           C  
ATOM   1719  CD  GLN A 226     207.479 151.485 141.975  1.00  7.20           C  
ATOM   1720  OE1 GLN A 226     207.007 151.221 143.076  1.00  7.20           O  
ATOM   1721  NE2 GLN A 226     208.387 150.722 141.386  1.00  7.20           N  
ATOM   1722  N   GLN A 227     203.095 150.038 140.494  1.00  6.64           N  
ATOM   1723  CA  GLN A 227     201.647 149.880 140.513  1.00  6.64           C  
ATOM   1724  C   GLN A 227     201.021 150.626 141.679  1.00  6.64           C  
ATOM   1725  O   GLN A 227     199.813 150.869 141.677  1.00  6.64           O  
ATOM   1726  CB  GLN A 227     201.287 148.397 140.575  1.00  6.64           C  
ATOM   1727  CG  GLN A 227     199.870 148.070 140.154  1.00  6.64           C  
ATOM   1728  CD  GLN A 227     199.723 147.932 138.663  1.00  6.64           C  
ATOM   1729  OE1 GLN A 227     199.621 148.919 137.941  1.00  6.64           O  
ATOM   1730  NE2 GLN A 227     199.714 146.702 138.189  1.00  6.64           N  
ATOM   1731  N   SER A 228     201.821 151.002 142.676  1.00  8.16           N  
ATOM   1732  CA  SER A 228     201.303 151.782 143.796  1.00  8.16           C  
ATOM   1733  C   SER A 228     200.931 153.188 143.359  1.00  8.16           C  
ATOM   1734  O   SER A 228     199.906 153.731 143.781  1.00  8.16           O  
ATOM   1735  CB  SER A 228     202.341 151.838 144.909  1.00  8.16           C  
ATOM   1736  OG  SER A 228     203.497 152.524 144.471  1.00  8.16           O  
ATOM   1737  N   LEU A 229     201.760 153.792 142.512  1.00  6.29           N  
ATOM   1738  CA  LEU A 229     201.464 155.119 141.991  1.00  6.29           C  
ATOM   1739  C   LEU A 229     200.230 155.095 141.100  1.00  6.29           C  
ATOM   1740  O   LEU A 229     199.364 155.973 141.196  1.00  6.29           O  
ATOM   1741  CB  LEU A 229     202.683 155.635 141.237  1.00  6.29           C  
ATOM   1742  CG  LEU A 229     202.585 156.876 140.369  1.00  6.29           C  
ATOM   1743  CD1 LEU A 229     202.506 158.104 141.230  1.00  6.29           C  
ATOM   1744  CD2 LEU A 229     203.798 156.921 139.478  1.00  6.29           C  
ATOM   1745  N   VAL A 230     200.129 154.088 140.236  1.00  5.78           N  
ATOM   1746  CA  VAL A 230     198.955 153.940 139.385  1.00  5.78           C  
ATOM   1747  C   VAL A 230     197.712 153.717 140.230  1.00  5.78           C  
ATOM   1748  O   VAL A 230     196.635 154.233 139.921  1.00  5.78           O  
ATOM   1749  CB  VAL A 230     199.176 152.795 138.380  1.00  5.78           C  
ATOM   1750  CG1 VAL A 230     197.996 152.667 137.441  1.00  5.78           C  
ATOM   1751  CG2 VAL A 230     200.453 153.028 137.603  1.00  5.78           C  
ATOM   1752  N   SER A 231     197.840 152.950 141.312  1.00  6.41           N  
ATOM   1753  CA  SER A 231     196.708 152.734 142.203  1.00  6.41           C  
ATOM   1754  C   SER A 231     196.294 154.023 142.887  1.00  6.41           C  
ATOM   1755  O   SER A 231     195.102 154.292 143.040  1.00  6.41           O  
ATOM   1756  CB  SER A 231     197.056 151.677 143.243  1.00  6.41           C  
ATOM   1757  OG  SER A 231     198.104 152.126 144.071  1.00  6.41           O  
ATOM   1758  N   LEU A 232     197.264 154.830 143.315  1.00  5.58           N  
ATOM   1759  CA  LEU A 232     196.940 156.104 143.941  1.00  5.58           C  
ATOM   1760  C   LEU A 232     196.227 157.028 142.968  1.00  5.58           C  
ATOM   1761  O   LEU A 232     195.281 157.725 143.341  1.00  5.58           O  
ATOM   1762  CB  LEU A 232     198.208 156.768 144.467  1.00  5.58           C  
ATOM   1763  CG  LEU A 232     198.094 158.259 144.754  1.00  5.58           C  
ATOM   1764  CD1 LEU A 232     197.519 158.482 146.120  1.00  5.58           C  
ATOM   1765  CD2 LEU A 232     199.434 158.927 144.626  1.00  5.58           C  
ATOM   1766  N   MET A 233     196.662 157.044 141.712  1.00  4.34           N  
ATOM   1767  CA  MET A 233     196.008 157.898 140.730  1.00  4.34           C  
ATOM   1768  C   MET A 233     194.606 157.397 140.400  1.00  4.34           C  
ATOM   1769  O   MET A 233     193.660 158.186 140.297  1.00  4.34           O  
ATOM   1770  CB  MET A 233     196.876 157.993 139.481  1.00  4.34           C  
ATOM   1771  CG  MET A 233     198.220 158.627 139.754  1.00  4.34           C  
ATOM   1772  SD  MET A 233     199.347 158.558 138.366  1.00  4.34           S  
ATOM   1773  CE  MET A 233     198.833 159.999 137.456  1.00  4.34           C  
ATOM   1774  N   VAL A 234     194.480 156.081 140.218  1.00  4.14           N  
ATOM   1775  CA  VAL A 234     193.150 155.473 139.921  1.00  4.14           C  
ATOM   1776  C   VAL A 234     192.243 155.726 141.128  1.00  4.14           C  
ATOM   1777  O   VAL A 234     191.066 156.070 140.920  1.00  4.14           O  
ATOM   1778  CB  VAL A 234     193.280 153.969 139.614  1.00  4.14           C  
ATOM   1779  CG1 VAL A 234     191.942 153.254 139.721  1.00  4.14           C  
ATOM   1780  CG2 VAL A 234     193.911 153.727 138.253  1.00  4.14           C  
ATOM   1781  N   GLU A 235     192.795 155.592 142.337  1.00  5.80           N  
ATOM   1782  CA  GLU A 235     192.028 155.813 143.593  1.00  5.80           C  
ATOM   1783  C   GLU A 235     191.562 157.271 143.657  1.00  5.80           C  
ATOM   1784  O   GLU A 235     190.397 157.498 144.024  1.00  5.80           O  
ATOM   1785  CB  GLU A 235     192.904 155.481 144.802  1.00  5.80           C  
ATOM   1786  CG  GLU A 235     192.137 155.459 146.110  1.00  5.80           C  
ATOM   1787  CD  GLU A 235     191.004 154.449 146.154  1.00  5.80           C  
ATOM   1788  OE1 GLU A 235     190.810 153.738 145.149  1.00  5.80           O  
ATOM   1789  OE2 GLU A 235     190.319 154.376 147.193  1.00  5.80           O  
ATOM   1790  N   THR A 236     192.433 158.211 143.277  1.00  5.40           N  
ATOM   1791  CA  THR A 236     192.084 159.656 143.298  1.00  5.40           C  
ATOM   1792  C   THR A 236     190.922 159.902 142.333  1.00  5.40           C  
ATOM   1793  O   THR A 236     189.981 160.623 142.708  1.00  5.40           O  
ATOM   1794  CB  THR A 236     193.278 160.502 142.837  1.00  5.40           C  
ATOM   1795  OG1 THR A 236     194.407 160.193 143.654  1.00  5.40           O  
ATOM   1796  CG2 THR A 236     192.999 161.988 142.880  1.00  5.40           C  
ATOM   1797  N   LEU A 237     190.987 159.289 141.149  1.00  4.34           N  
ATOM   1798  CA  LEU A 237     189.940 159.430 140.104  1.00  4.34           C  
ATOM   1799  C   LEU A 237     188.611 158.841 140.586  1.00  4.34           C  
ATOM   1800  O   LEU A 237     187.570 159.477 140.348  1.00  4.34           O  
ATOM   1801  CB  LEU A 237     190.411 158.701 138.842  1.00  4.34           C  
ATOM   1802  CG  LEU A 237     191.262 159.526 137.882  1.00  4.34           C  
ATOM   1803  CD1 LEU A 237     191.793 158.659 136.752  1.00  4.34           C  
ATOM   1804  CD2 LEU A 237     190.464 160.695 137.327  1.00  4.34           C  
ATOM   1805  N   VAL A 238     188.651 157.695 141.272  1.00  5.45           N  
ATOM   1806  CA  VAL A 238     187.413 157.029 141.658  1.00  5.45           C  
ATOM   1807  C   VAL A 238     186.795 157.696 142.880  1.00  5.45           C  
ATOM   1808  O   VAL A 238     185.589 157.955 142.920  1.00  5.45           O  
ATOM   1809  CB  VAL A 238     187.673 155.533 141.897  1.00  5.45           C  
ATOM   1810  CG1 VAL A 238     186.478 154.886 142.549  1.00  5.45           C  
ATOM   1811  CG2 VAL A 238     187.981 154.856 140.594  1.00  5.45           C  
ATOM   1812  N   THR A 239     187.604 157.974 143.898  1.00  8.78           N  
ATOM   1813  CA  THR A 239     187.081 158.475 145.160  1.00  8.78           C  
ATOM   1814  C   THR A 239     186.882 159.981 145.171  1.00  8.78           C  
ATOM   1815  O   THR A 239     186.306 160.500 146.130  1.00  8.78           O  
ATOM   1816  CB  THR A 239     188.005 158.079 146.311  1.00  8.78           C  
ATOM   1817  OG1 THR A 239     189.331 158.556 146.054  1.00  8.78           O  
ATOM   1818  CG2 THR A 239     188.034 156.577 146.473  1.00  8.78           C  
ATOM   1819  N   MET A 240     187.348 160.692 144.151  1.00 11.71           N  
ATOM   1820  CA  MET A 240     187.062 162.113 144.047  1.00 11.71           C  
ATOM   1821  C   MET A 240     185.561 162.335 143.961  1.00 11.71           C  
ATOM   1822  O   MET A 240     184.877 161.729 143.133  1.00 11.71           O  
ATOM   1823  CB  MET A 240     187.751 162.704 142.822  1.00 11.71           C  
ATOM   1824  CG  MET A 240     187.633 164.201 142.700  1.00 11.71           C  
ATOM   1825  SD  MET A 240     188.342 164.816 141.171  1.00 11.71           S  
ATOM   1826  CE  MET A 240     189.970 164.097 141.223  1.00 11.71           C  
ATOM   1827  N   ASN A 241     185.079 163.307 144.740  1.00 15.73           N  
ATOM   1828  CA  ASN A 241     183.633 163.652 144.770  1.00 15.73           C  
ATOM   1829  C   ASN A 241     183.338 164.575 143.582  1.00 15.73           C  
ATOM   1830  O   ASN A 241     183.141 165.785 143.798  1.00 15.73           O  
ATOM   1831  CB  ASN A 241     183.251 164.306 146.100  1.00 15.73           C  
ATOM   1832  CG  ASN A 241     181.774 164.199 146.414  1.00 15.73           C  
ATOM   1833  OD1 ASN A 241     181.373 164.308 147.569  1.00 15.73           O  
ATOM   1834  ND2 ASN A 241     180.960 163.980 145.394  1.00 15.73           N  
ATOM   1835  N   THR A 242     183.282 163.989 142.381  1.00 15.05           N  
ATOM   1836  CA  THR A 242     183.017 164.702 141.100  1.00 15.05           C  
ATOM   1837  C   THR A 242     181.619 165.331 141.130  1.00 15.05           C  
ATOM   1838  O   THR A 242     181.471 166.454 140.610  1.00 15.05           O  
ATOM   1839  CB  THR A 242     183.202 163.763 139.902  1.00 15.05           C  
ATOM   1840  OG1 THR A 242     182.450 162.574 140.143  1.00 15.05           O  
ATOM   1841  CG2 THR A 242     184.652 163.409 139.656  1.00 15.05           C  
ATOM   1842  N   ALA A 243     180.653 164.652 141.757  1.00 17.85           N  
ATOM   1843  CA  ALA A 243     179.257 165.146 141.823  1.00 17.85           C  
ATOM   1844  C   ALA A 243     179.220 166.517 142.510  1.00 17.85           C  
ATOM   1845  O   ALA A 243     178.486 167.393 142.015  1.00 17.85           O  
ATOM   1846  CB  ALA A 243     178.401 164.143 142.556  1.00 17.85           C  
ATOM   1847  N   ARG A 244     180.007 166.708 143.573  1.00 17.93           N  
ATOM   1848  CA  ARG A 244     180.023 168.028 144.259  1.00 17.93           C  
ATOM   1849  C   ARG A 244     180.540 169.077 143.267  1.00 17.93           C  
ATOM   1850  O   ARG A 244     181.561 168.812 142.606  1.00 17.93           O  
ATOM   1851  CB  ARG A 244     180.866 167.962 145.536  1.00 17.93           C  
ATOM   1852  CG  ARG A 244     180.091 167.486 146.758  1.00 17.93           C  
ATOM   1853  CD  ARG A 244     180.894 167.486 148.046  1.00 17.93           C  
ATOM   1854  NE  ARG A 244     180.029 167.427 149.216  1.00 17.93           N  
ATOM   1855  CZ  ARG A 244     180.450 167.278 150.467  1.00 17.93           C  
ATOM   1856  NH1 ARG A 244     181.742 167.162 150.724  1.00 17.93           N  
ATOM   1857  NH2 ARG A 244     179.577 167.241 151.459  1.00 17.93           N  
ATOM   1858  N   SER A 245     179.872 170.233 143.206  1.00 18.49           N  
ATOM   1859  CA  SER A 245     180.237 171.330 142.271  1.00 18.49           C  
ATOM   1860  C   SER A 245     181.627 171.896 142.586  1.00 18.49           C  
ATOM   1861  O   SER A 245     182.393 172.131 141.632  1.00 18.49           O  
ATOM   1862  CB  SER A 245     179.196 172.421 142.303  1.00 18.49           C  
ATOM   1863  OG  SER A 245     178.006 172.009 141.647  1.00 18.49           O  
ATOM   1864  N   ASP A 246     181.951 172.062 143.872  1.00 16.27           N  
ATOM   1865  CA  ASP A 246     183.243 172.680 144.274  1.00 16.27           C  
ATOM   1866  C   ASP A 246     184.409 171.745 143.936  1.00 16.27           C  
ATOM   1867  O   ASP A 246     184.972 171.130 144.864  1.00 16.27           O  
ATOM   1868  CB  ASP A 246     183.224 173.053 145.758  1.00 16.27           C  
ATOM   1869  CG  ASP A 246     182.040 173.926 146.139  1.00 16.27           C  
ATOM   1870  OD1 ASP A 246     181.133 174.076 145.298  1.00 16.27           O  
ATOM   1871  OD2 ASP A 246     182.036 174.449 147.272  1.00 16.27           O  
ATOM   1872  N   LEU A 247     184.773 171.688 142.651  1.00 11.29           N  
ATOM   1873  CA  LEU A 247     185.916 170.870 142.166  1.00 11.29           C  
ATOM   1874  C   LEU A 247     187.014 171.833 141.704  1.00 11.29           C  
ATOM   1875  O   LEU A 247     186.706 172.739 140.909  1.00 11.29           O  
ATOM   1876  CB  LEU A 247     185.444 169.982 141.011  1.00 11.29           C  
ATOM   1877  CG  LEU A 247     184.902 168.611 141.414  1.00 11.29           C  
ATOM   1878  CD1 LEU A 247     184.177 167.952 140.252  1.00 11.29           C  
ATOM   1879  CD2 LEU A 247     186.023 167.716 141.917  1.00 11.29           C  
ATOM   1880  N   THR A 248     188.238 171.642 142.200  1.00  7.64           N  
ATOM   1881  CA  THR A 248     189.387 172.517 141.851  1.00  7.64           C  
ATOM   1882  C   THR A 248     189.761 172.344 140.374  1.00  7.64           C  
ATOM   1883  O   THR A 248     189.718 171.203 139.886  1.00  7.64           O  
ATOM   1884  CB  THR A 248     190.601 172.170 142.721  1.00  7.64           C  
ATOM   1885  OG1 THR A 248     190.191 172.194 144.088  1.00  7.64           O  
ATOM   1886  CG2 THR A 248     191.763 173.116 142.515  1.00  7.64           C  
ATOM   1887  N   THR A 249     190.134 173.441 139.707  1.00  6.69           N  
ATOM   1888  CA  THR A 249     190.590 173.392 138.321  1.00  6.69           C  
ATOM   1889  C   THR A 249     191.460 172.167 138.082  1.00  6.69           C  
ATOM   1890  O   THR A 249     191.316 171.477 137.067  1.00  6.69           O  
ATOM   1891  CB  THR A 249     191.360 174.666 137.973  1.00  6.69           C  
ATOM   1892  OG1 THR A 249     190.496 175.797 138.100  1.00  6.69           O  
ATOM   1893  CG2 THR A 249     191.880 174.609 136.557  1.00  6.69           C  
ATOM   1894  N   LEU A 250     192.354 171.871 139.021  1.00  6.06           N  
ATOM   1895  CA  LEU A 250     193.206 170.700 138.887  1.00  6.06           C  
ATOM   1896  C   LEU A 250     192.398 169.415 138.969  1.00  6.06           C  
ATOM   1897  O   LEU A 250     192.648 168.479 138.210  1.00  6.06           O  
ATOM   1898  CB  LEU A 250     194.290 170.722 139.957  1.00  6.06           C  
ATOM   1899  CG  LEU A 250     195.389 169.671 139.878  1.00  6.06           C  
ATOM   1900  CD1 LEU A 250     195.774 169.388 138.443  1.00  6.06           C  
ATOM   1901  CD2 LEU A 250     196.579 170.163 140.650  1.00  6.06           C  
ATOM   1902  N   GLU A 251     191.430 169.343 139.878  1.00  7.55           N  
ATOM   1903  CA  GLU A 251     190.618 168.138 139.974  1.00  7.55           C  
ATOM   1904  C   GLU A 251     189.735 167.971 138.747  1.00  7.55           C  
ATOM   1905  O   GLU A 251     189.526 166.848 138.276  1.00  7.55           O  
ATOM   1906  CB  GLU A 251     189.777 168.173 141.243  1.00  7.55           C  
ATOM   1907  CG  GLU A 251     190.586 168.279 142.510  1.00  7.55           C  
ATOM   1908  CD  GLU A 251     189.723 168.481 143.732  1.00  7.55           C  
ATOM   1909  OE1 GLU A 251     188.501 168.257 143.642  1.00  7.55           O  
ATOM   1910  OE2 GLU A 251     190.262 168.868 144.787  1.00  7.55           O  
ATOM   1911  N   LYS A 252     189.217 169.076 138.208  1.00  5.38           N  
ATOM   1912  CA  LYS A 252     188.465 169.012 136.960  1.00  5.38           C  
ATOM   1913  C   LYS A 252     189.329 168.488 135.826  1.00  5.38           C  
ATOM   1914  O   LYS A 252     188.897 167.634 135.045  1.00  5.38           O  
ATOM   1915  CB  LYS A 252     187.919 170.393 136.604  1.00  5.38           C  
ATOM   1916  CG  LYS A 252     186.680 170.829 137.361  1.00  5.38           C  
ATOM   1917  CD  LYS A 252     186.480 172.319 137.183  1.00  5.38           C  
ATOM   1918  CE  LYS A 252     185.277 172.828 137.929  1.00  5.38           C  
ATOM   1919  NZ  LYS A 252     184.014 172.614 137.178  1.00  5.38           N  
ATOM   1920  N   ASN A 253     190.555 168.989 135.715  1.00  4.16           N  
ATOM   1921  CA  ASN A 253     191.433 168.544 134.642  1.00  4.16           C  
ATOM   1922  C   ASN A 253     191.888 167.108 134.844  1.00  4.16           C  
ATOM   1923  O   ASN A 253     192.084 166.377 133.870  1.00  4.16           O  
ATOM   1924  CB  ASN A 253     192.631 169.469 134.544  1.00  4.16           C  
ATOM   1925  CG  ASN A 253     192.264 170.834 134.070  1.00  4.16           C  
ATOM   1926  OD1 ASN A 253     191.372 170.994 133.250  1.00  4.16           O  
ATOM   1927  ND2 ASN A 253     192.953 171.835 134.577  1.00  4.16           N  
ATOM   1928  N   ILE A 254     192.067 166.694 136.095  1.00  3.71           N  
ATOM   1929  CA  ILE A 254     192.388 165.307 136.398  1.00  3.71           C  
ATOM   1930  C   ILE A 254     191.231 164.406 136.005  1.00  3.71           C  
ATOM   1931  O   ILE A 254     191.436 163.294 135.517  1.00  3.71           O  
ATOM   1932  CB  ILE A 254     192.751 165.165 137.888  1.00  3.71           C  
ATOM   1933  CG1 ILE A 254     194.173 165.646 138.133  1.00  3.71           C  
ATOM   1934  CG2 ILE A 254     192.599 163.743 138.358  1.00  3.71           C  
ATOM   1935  CD1 ILE A 254     194.480 165.880 139.572  1.00  3.71           C  
ATOM   1936  N   GLN A 255     189.998 164.877 136.187  1.00  4.04           N  
ATOM   1937  CA  GLN A 255     188.848 164.098 135.746  1.00  4.04           C  
ATOM   1938  C   GLN A 255     188.764 164.028 134.230  1.00  4.04           C  
ATOM   1939  O   GLN A 255     188.338 163.010 133.683  1.00  4.04           O  
ATOM   1940  CB  GLN A 255     187.564 164.682 136.318  1.00  4.04           C  
ATOM   1941  CG  GLN A 255     187.370 164.408 137.780  1.00  4.04           C  
ATOM   1942  CD  GLN A 255     187.204 162.939 138.080  1.00  4.04           C  
ATOM   1943  OE1 GLN A 255     186.236 162.317 137.663  1.00  4.04           O  
ATOM   1944  NE2 GLN A 255     188.144 162.379 138.820  1.00  4.04           N  
ATOM   1945  N   ILE A 256     189.163 165.090 133.538  1.00  2.82           N  
ATOM   1946  CA  ILE A 256     189.257 165.043 132.080  1.00  2.82           C  
ATOM   1947  C   ILE A 256     190.270 163.985 131.644  1.00  2.82           C  
ATOM   1948  O   ILE A 256     189.974 163.088 130.835  1.00  2.82           O  
ATOM   1949  CB  ILE A 256     189.621 166.438 131.541  1.00  2.82           C  
ATOM   1950  CG1 ILE A 256     188.485 167.420 131.819  1.00  2.82           C  
ATOM   1951  CG2 ILE A 256     189.945 166.387 130.069  1.00  2.82           C  
ATOM   1952  CD1 ILE A 256     188.884 168.855 131.740  1.00  2.82           C  
ATOM   1953  N   VAL A 257     191.482 164.071 132.186  1.00  2.27           N  
ATOM   1954  CA  VAL A 257     192.523 163.107 131.856  1.00  2.27           C  
ATOM   1955  C   VAL A 257     192.080 161.694 132.211  1.00  2.27           C  
ATOM   1956  O   VAL A 257     192.395 160.738 131.502  1.00  2.27           O  
ATOM   1957  CB  VAL A 257     193.837 163.481 132.561  1.00  2.27           C  
ATOM   1958  CG1 VAL A 257     194.837 162.391 132.377  1.00  2.27           C  
ATOM   1959  CG2 VAL A 257     194.383 164.768 132.011  1.00  2.27           C  
ATOM   1960  N   GLY A 258     191.344 161.536 133.308  1.00  1.77           N  
ATOM   1961  CA  GLY A 258     190.902 160.217 133.706  1.00  1.77           C  
ATOM   1962  C   GLY A 258     189.803 159.674 132.828  1.00  1.77           C  
ATOM   1963  O   GLY A 258     189.704 158.463 132.633  1.00  1.77           O  
ATOM   1964  N   ASN A 259     188.948 160.551 132.312  1.00  1.64           N  
ATOM   1965  CA  ASN A 259     188.039 160.169 131.244  1.00  1.64           C  
ATOM   1966  C   ASN A 259     188.811 159.645 130.047  1.00  1.64           C  
ATOM   1967  O   ASN A 259     188.316 158.787 129.311  1.00  1.64           O  
ATOM   1968  CB  ASN A 259     187.163 161.371 130.881  1.00  1.64           C  
ATOM   1969  CG  ASN A 259     186.510 161.247 129.524  1.00  1.64           C  
ATOM   1970  OD1 ASN A 259     185.489 160.577 129.372  1.00  1.64           O  
ATOM   1971  ND2 ASN A 259     187.082 161.914 128.529  1.00  1.64           N  
ATOM   1972  N   TYR A 260     190.030 160.141 129.843  1.00  1.92           N  
ATOM   1973  CA  TYR A 260     190.893 159.537 128.824  1.00  1.92           C  
ATOM   1974  C   TYR A 260     191.563 158.248 129.293  1.00  1.92           C  
ATOM   1975  O   TYR A 260     191.902 157.400 128.467  1.00  1.92           O  
ATOM   1976  CB  TYR A 260     191.963 160.520 128.375  1.00  1.92           C  
ATOM   1977  CG  TYR A 260     191.429 161.615 127.512  1.00  1.92           C  
ATOM   1978  CD1 TYR A 260     191.005 161.362 126.225  1.00  1.92           C  
ATOM   1979  CD2 TYR A 260     191.336 162.905 127.990  1.00  1.92           C  
ATOM   1980  CE1 TYR A 260     190.511 162.363 125.440  1.00  1.92           C  
ATOM   1981  CE2 TYR A 260     190.840 163.907 127.213  1.00  1.92           C  
ATOM   1982  CZ  TYR A 260     190.433 163.634 125.940  1.00  1.92           C  
ATOM   1983  OH  TYR A 260     189.948 164.651 125.171  1.00  1.92           O  
ATOM   1984  N   ILE A 261     191.783 158.091 130.598  1.00  1.64           N  
ATOM   1985  CA  ILE A 261     192.401 156.885 131.142  1.00  1.64           C  
ATOM   1986  C   ILE A 261     191.397 155.754 131.285  1.00  1.64           C  
ATOM   1987  O   ILE A 261     191.786 154.583 131.279  1.00  1.64           O  
ATOM   1988  CB  ILE A 261     193.057 157.191 132.501  1.00  1.64           C  
ATOM   1989  CG1 ILE A 261     194.147 158.245 132.348  1.00  1.64           C  
ATOM   1990  CG2 ILE A 261     193.669 155.964 133.123  1.00  1.64           C  
ATOM   1991  CD1 ILE A 261     194.653 158.764 133.650  1.00  1.64           C  
ATOM   1992  N   ARG A 262     190.114 156.071 131.406  1.00  0.97           N  
ATOM   1993  CA  ARG A 262     189.094 155.046 131.556  1.00  0.97           C  
ATOM   1994  C   ARG A 262     189.162 154.040 130.418  1.00  0.97           C  
ATOM   1995  O   ARG A 262     189.297 154.405 129.249  1.00  0.97           O  
ATOM   1996  CB  ARG A 262     187.714 155.688 131.598  1.00  0.97           C  
ATOM   1997  CG  ARG A 262     187.362 156.328 132.909  1.00  0.97           C  
ATOM   1998  CD  ARG A 262     186.108 157.125 132.757  1.00  0.97           C  
ATOM   1999  NE  ARG A 262     185.596 157.652 134.013  1.00  0.97           N  
ATOM   2000  CZ  ARG A 262     184.368 158.137 134.150  1.00  0.97           C  
ATOM   2001  NH1 ARG A 262     183.549 158.149 133.112  1.00  0.97           N  
ATOM   2002  NH2 ARG A 262     183.951 158.601 135.317  1.00  0.97           N  
ATOM   2003  N   ASP A 263     189.080 152.762 130.776  1.00  0.78           N  
ATOM   2004  CA  ASP A 263     189.028 151.622 129.869  1.00  0.78           C  
ATOM   2005  C   ASP A 263     190.297 151.450 129.058  1.00  0.78           C  
ATOM   2006  O   ASP A 263     190.264 150.814 128.008  1.00  0.78           O  
ATOM   2007  CB  ASP A 263     187.823 151.707 128.930  1.00  0.78           C  
ATOM   2008  CG  ASP A 263     186.524 151.835 129.677  1.00  0.78           C  
ATOM   2009  OD1 ASP A 263     186.303 151.061 130.624  1.00  0.78           O  
ATOM   2010  OD2 ASP A 263     185.723 152.720 129.330  1.00  0.78           O  
ATOM   2011  N   ALA A 264     191.411 152.010 129.511  1.00  1.37           N  
ATOM   2012  CA  ALA A 264     192.695 151.725 128.895  1.00  1.37           C  
ATOM   2013  C   ALA A 264     193.052 150.262 129.113  1.00  1.37           C  
ATOM   2014  O   ALA A 264     192.975 149.753 130.233  1.00  1.37           O  
ATOM   2015  CB  ALA A 264     193.767 152.638 129.477  1.00  1.37           C  
ATOM   2016  N   GLY A 265     193.435 149.585 128.035  1.00  1.17           N  
ATOM   2017  CA  GLY A 265     193.628 148.158 128.054  1.00  1.17           C  
ATOM   2018  C   GLY A 265     192.380 147.351 127.785  1.00  1.17           C  
ATOM   2019  O   GLY A 265     192.489 146.184 127.401  1.00  1.17           O  
ATOM   2020  N   LEU A 266     191.198 147.928 127.988  1.00  0.34           N  
ATOM   2021  CA  LEU A 266     189.941 147.296 127.629  1.00  0.34           C  
ATOM   2022  C   LEU A 266     189.452 147.737 126.264  1.00  0.34           C  
ATOM   2023  O   LEU A 266     188.256 147.645 125.991  1.00  0.34           O  
ATOM   2024  CB  LEU A 266     188.861 147.590 128.669  1.00  0.34           C  
ATOM   2025  CG  LEU A 266     189.000 147.063 130.090  1.00  0.34           C  
ATOM   2026  CD1 LEU A 266     187.890 147.601 130.970  1.00  0.34           C  
ATOM   2027  CD2 LEU A 266     189.056 145.561 130.115  1.00  0.34           C  
ATOM   2028  N   ALA A 267     190.350 148.232 125.410  1.00  0.11           N  
ATOM   2029  CA  ALA A 267     189.962 148.722 124.093  1.00  0.11           C  
ATOM   2030  C   ALA A 267     189.208 147.666 123.309  1.00  0.11           C  
ATOM   2031  O   ALA A 267     188.208 147.957 122.649  1.00  0.11           O  
ATOM   2032  CB  ALA A 267     191.200 149.166 123.321  1.00  0.11           C  
ATOM   2033  N   SER A 268     189.667 146.421 123.386  1.00  0.12           N  
ATOM   2034  CA  SER A 268     189.061 145.364 122.593  1.00  0.12           C  
ATOM   2035  C   SER A 268     187.708 144.960 123.143  1.00  0.12           C  
ATOM   2036  O   SER A 268     186.795 144.659 122.381  1.00  0.12           O  
ATOM   2037  CB  SER A 268     189.991 144.170 122.536  1.00  0.12           C  
ATOM   2038  OG  SER A 268     190.801 144.218 121.385  1.00  0.12           O  
ATOM   2039  N   PHE A 269     187.552 144.964 124.460  1.00  0.07           N  
ATOM   2040  CA  PHE A 269     186.263 144.650 125.061  1.00  0.07           C  
ATOM   2041  C   PHE A 269     185.224 145.704 124.704  1.00  0.07           C  
ATOM   2042  O   PHE A 269     184.113 145.382 124.264  1.00  0.07           O  
ATOM   2043  CB  PHE A 269     186.441 144.524 126.575  1.00  0.07           C  
ATOM   2044  CG  PHE A 269     185.170 144.534 127.348  1.00  0.07           C  
ATOM   2045  CD1 PHE A 269     184.308 143.464 127.301  1.00  0.07           C  
ATOM   2046  CD2 PHE A 269     184.845 145.609 128.144  1.00  0.07           C  
ATOM   2047  CE1 PHE A 269     183.149 143.473 128.014  1.00  0.07           C  
ATOM   2048  CE2 PHE A 269     183.686 145.619 128.858  1.00  0.07           C  
ATOM   2049  CZ  PHE A 269     182.840 144.549 128.799  1.00  0.07           C  
ATOM   2050  N   MET A 270     185.581 146.974 124.869  1.00  0.02           N  
ATOM   2051  CA  MET A 270     184.662 148.057 124.557  1.00  0.02           C  
ATOM   2052  C   MET A 270     184.321 148.071 123.077  1.00  0.02           C  
ATOM   2053  O   MET A 270     183.154 148.212 122.697  1.00  0.02           O  
ATOM   2054  CB  MET A 270     185.270 149.394 124.980  1.00  0.02           C  
ATOM   2055  CG  MET A 270     185.655 149.490 126.440  1.00  0.02           C  
ATOM   2056  SD  MET A 270     184.307 149.239 127.607  1.00  0.02           S  
ATOM   2057  CE  MET A 270     183.085 150.351 126.948  1.00  0.02           C  
ATOM   2058  N   ASN A 271     185.330 147.920 122.225  1.00  0.02           N  
ATOM   2059  CA  ASN A 271     185.093 147.999 120.794  1.00  0.02           C  
ATOM   2060  C   ASN A 271     184.417 146.747 120.280  1.00  0.02           C  
ATOM   2061  O   ASN A 271     183.714 146.793 119.273  1.00  0.02           O  
ATOM   2062  CB  ASN A 271     186.402 148.258 120.062  1.00  0.02           C  
ATOM   2063  CG  ASN A 271     186.889 149.665 120.252  1.00  0.02           C  
ATOM   2064  OD1 ASN A 271     188.024 149.891 120.640  1.00  0.02           O  
ATOM   2065  ND2 ASN A 271     186.024 150.624 119.997  1.00  0.02           N  
ATOM   2066  N   THR A 272     184.647 145.626 120.965  1.00  0.09           N  
ATOM   2067  CA  THR A 272     183.943 144.376 120.589  1.00  0.09           C  
ATOM   2068  C   THR A 272     182.447 144.592 120.841  1.00  0.09           C  
ATOM   2069  O   THR A 272     181.651 144.226 119.977  1.00  0.09           O  
ATOM   2070  CB  THR A 272     184.495 143.174 121.363  1.00  0.09           C  
ATOM   2071  OG1 THR A 272     185.875 143.057 121.024  1.00  0.09           O  
ATOM   2072  CG2 THR A 272     183.777 141.884 121.034  1.00  0.09           C  
ATOM   2073  N   ILE A 273     182.094 145.199 121.976  1.00  0.07           N  
ATOM   2074  CA  ILE A 273     180.662 145.472 122.300  1.00  0.07           C  
ATOM   2075  C   ILE A 273     180.094 146.474 121.289  1.00  0.07           C  
ATOM   2076  O   ILE A 273     178.991 146.232 120.769  1.00  0.07           O  
ATOM   2077  CB  ILE A 273     180.529 146.011 123.738  1.00  0.07           C  
ATOM   2078  CG1 ILE A 273     181.042 145.013 124.778  1.00  0.07           C  
ATOM   2079  CG2 ILE A 273     179.100 146.443 124.027  1.00  0.07           C  
ATOM   2080  CD1 ILE A 273     181.117 145.578 126.175  1.00  0.07           C  
ATOM   2081  N   LYS A 274     180.855 147.534 121.008  1.00  0.09           N  
ATOM   2082  CA  LYS A 274     180.441 148.632 120.093  1.00  0.09           C  
ATOM   2083  C   LYS A 274     180.286 148.156 118.643  1.00  0.09           C  
ATOM   2084  O   LYS A 274     179.312 148.567 117.995  1.00  0.09           O  
ATOM   2085  CB  LYS A 274     181.461 149.772 120.165  1.00  0.09           C  
ATOM   2086  CG  LYS A 274     181.159 150.963 119.267  1.00  0.09           C  
ATOM   2087  CD  LYS A 274     182.086 152.135 119.487  1.00  0.09           C  
ATOM   2088  CE  LYS A 274     181.724 153.334 118.637  1.00  0.09           C  
ATOM   2089  NZ  LYS A 274     182.683 154.448 118.823  1.00  0.09           N  
ATOM   2090  N   TYR A 275     181.206 147.330 118.143  1.00  0.26           N  
ATOM   2091  CA  TYR A 275     181.119 146.925 116.715  1.00  0.26           C  
ATOM   2092  C   TYR A 275     180.501 145.533 116.542  1.00  0.26           C  
ATOM   2093  O   TYR A 275     179.643 145.375 115.663  1.00  0.26           O  
ATOM   2094  CB  TYR A 275     182.478 147.120 116.042  1.00  0.26           C  
ATOM   2095  CG  TYR A 275     182.939 148.555 116.073  1.00  0.26           C  
ATOM   2096  CD1 TYR A 275     182.383 149.498 115.227  1.00  0.26           C  
ATOM   2097  CD2 TYR A 275     183.902 148.979 116.973  1.00  0.26           C  
ATOM   2098  CE1 TYR A 275     182.786 150.822 115.257  1.00  0.26           C  
ATOM   2099  CE2 TYR A 275     184.317 150.299 117.017  1.00  0.26           C  
ATOM   2100  CZ  TYR A 275     183.757 151.224 116.156  1.00  0.26           C  
ATOM   2101  OH  TYR A 275     184.161 152.525 116.192  1.00  0.26           O  
ATOM   2102  N   GLY A 276     180.924 144.558 117.346  1.00  0.35           N  
ATOM   2103  CA  GLY A 276     180.386 143.191 117.217  1.00  0.35           C  
ATOM   2104  C   GLY A 276     178.911 143.067 117.557  1.00  0.35           C  
ATOM   2105  O   GLY A 276     178.198 142.399 116.789  1.00  0.35           O  
ATOM   2106  N   VAL A 277     178.447 143.703 118.639  1.00  0.40           N  
ATOM   2107  CA  VAL A 277     177.018 143.506 119.035  1.00  0.40           C  
ATOM   2108  C   VAL A 277     176.179 144.785 118.918  1.00  0.40           C  
ATOM   2109  O   VAL A 277     174.979 144.657 118.623  1.00  0.40           O  
ATOM   2110  CB  VAL A 277     176.905 142.887 120.442  1.00  0.40           C  
ATOM   2111  CG1 VAL A 277     175.459 142.797 120.900  1.00  0.40           C  
ATOM   2112  CG2 VAL A 277     177.572 141.523 120.512  1.00  0.40           C  
ATOM   2113  N   GLU A 278     176.759 145.959 119.185  1.00  0.64           N  
ATOM   2114  CA  GLU A 278     175.972 147.224 119.128  1.00  0.64           C  
ATOM   2115  C   GLU A 278     175.492 147.502 117.698  1.00  0.64           C  
ATOM   2116  O   GLU A 278     174.396 148.074 117.554  1.00  0.64           O  
ATOM   2117  CB  GLU A 278     176.672 148.399 119.813  1.00  0.64           C  
ATOM   2118  CG  GLU A 278     176.622 148.339 121.329  1.00  0.64           C  
ATOM   2119  CD  GLU A 278     177.204 149.562 122.018  1.00  0.64           C  
ATOM   2120  OE1 GLU A 278     177.663 149.431 123.171  1.00  0.64           O  
ATOM   2121  OE2 GLU A 278     177.195 150.644 121.401  1.00  0.64           O  
ATOM   2122  N   THR A 279     176.310 147.172 116.694  1.00  0.11           N  
ATOM   2123  CA  THR A 279     175.916 147.398 115.277  1.00  0.11           C  
ATOM   2124  C   THR A 279     174.658 146.573 114.986  1.00  0.11           C  
ATOM   2125  O   THR A 279     173.824 147.037 114.189  1.00  0.11           O  
ATOM   2126  CB  THR A 279     177.074 147.146 114.303  1.00  0.11           C  
ATOM   2127  OG1 THR A 279     177.469 145.780 114.424  1.00  0.11           O  
ATOM   2128  CG2 THR A 279     178.256 148.057 114.548  1.00  0.11           C  
ATOM   2129  N   LYS A 280     174.581 145.365 115.550  1.00  0.48           N  
ATOM   2130  CA  LYS A 280     173.397 144.516 115.415  1.00  0.48           C  
ATOM   2131  C   LYS A 280     173.181 144.055 113.979  1.00  0.48           C  
ATOM   2132  O   LYS A 280     172.107 144.228 113.408  1.00  0.48           O  
ATOM   2133  CB  LYS A 280     172.152 145.219 115.948  1.00  0.48           C  
ATOM   2134  CG  LYS A 280     172.020 145.130 117.440  1.00  0.48           C  
ATOM   2135  CD  LYS A 280     170.622 145.439 117.901  1.00  0.48           C  
ATOM   2136  CE  LYS A 280     170.458 145.080 119.362  1.00  0.48           C  
ATOM   2137  NZ  LYS A 280     169.089 145.355 119.860  1.00  0.48           N  
ATOM   2138  N   MET A 281     174.204 143.446 113.397  1.00  0.81           N  
ATOM   2139  CA  MET A 281     174.104 142.982 112.030  1.00  0.81           C  
ATOM   2140  C   MET A 281     173.735 141.504 111.984  1.00  0.81           C  
ATOM   2141  O   MET A 281     173.769 140.795 112.990  1.00  0.81           O  
ATOM   2142  CB  MET A 281     175.407 143.233 111.293  1.00  0.81           C  
ATOM   2143  CG  MET A 281     175.591 144.664 110.855  1.00  0.81           C  
ATOM   2144  SD  MET A 281     177.325 145.112 110.826  1.00  0.81           S  
ATOM   2145  CE  MET A 281     177.263 146.500 109.726  1.00  0.81           C  
ATOM   2146  N   ALA A 282     173.367 141.045 110.786  1.00  1.37           N  
ATOM   2147  CA  ALA A 282     172.871 139.684 110.624  1.00  1.37           C  
ATOM   2148  C   ALA A 282     173.946 138.659 110.926  1.00  1.37           C  
ATOM   2149  O   ALA A 282     173.645 137.498 111.216  1.00  1.37           O  
ATOM   2150  CB  ALA A 282     172.339 139.482 109.207  1.00  1.37           C  
ATOM   2151  N   ALA A 283     175.211 139.066 110.861  1.00  1.76           N  
ATOM   2152  CA  ALA A 283     176.289 138.139 111.154  1.00  1.76           C  
ATOM   2153  C   ALA A 283     176.286 137.692 112.604  1.00  1.76           C  
ATOM   2154  O   ALA A 283     176.888 136.665 112.922  1.00  1.76           O  
ATOM   2155  CB  ALA A 283     177.623 138.769 110.798  1.00  1.76           C  
ATOM   2156  N   LEU A 284     175.617 138.428 113.489  1.00  0.94           N  
ATOM   2157  CA  LEU A 284     175.504 138.003 114.876  1.00  0.94           C  
ATOM   2158  C   LEU A 284     174.705 136.721 115.016  1.00  0.94           C  
ATOM   2159  O   LEU A 284     174.828 136.036 116.032  1.00  0.94           O  
ATOM   2160  CB  LEU A 284     174.856 139.097 115.713  1.00  0.94           C  
ATOM   2161  CG  LEU A 284     175.693 140.289 116.156  1.00  0.94           C  
ATOM   2162  CD1 LEU A 284     174.828 141.209 116.984  1.00  0.94           C  
ATOM   2163  CD2 LEU A 284     176.905 139.840 116.933  1.00  0.94           C  
ATOM   2164  N   THR A 285     173.884 136.392 114.022  1.00  1.03           N  
ATOM   2165  CA  THR A 285     173.103 135.164 114.016  1.00  1.03           C  
ATOM   2166  C   THR A 285     173.953 133.931 113.775  1.00  1.03           C  
ATOM   2167  O   THR A 285     173.439 132.818 113.872  1.00  1.03           O  
ATOM   2168  CB  THR A 285     172.015 135.257 112.952  1.00  1.03           C  
ATOM   2169  OG1 THR A 285     172.624 135.320 111.660  1.00  1.03           O  
ATOM   2170  CG2 THR A 285     171.202 136.506 113.159  1.00  1.03           C  
ATOM   2171  N   LEU A 286     175.232 134.105 113.472  1.00  1.28           N  
ATOM   2172  CA  LEU A 286     176.140 132.987 113.303  1.00  1.28           C  
ATOM   2173  C   LEU A 286     176.384 132.278 114.627  1.00  1.28           C  
ATOM   2174  O   LEU A 286     176.366 132.884 115.698  1.00  1.28           O  
ATOM   2175  CB  LEU A 286     177.464 133.472 112.733  1.00  1.28           C  
ATOM   2176  CG  LEU A 286     177.700 133.200 111.254  1.00  1.28           C  
ATOM   2177  CD1 LEU A 286     176.650 133.864 110.418  1.00  1.28           C  
ATOM   2178  CD2 LEU A 286     179.054 133.715 110.892  1.00  1.28           C  
ATOM   2179  N   SER A 287     176.613 130.973 114.542  1.00  1.62           N  
ATOM   2180  CA  SER A 287     176.922 130.192 115.727  1.00  1.62           C  
ATOM   2181  C   SER A 287     178.366 130.357 116.167  1.00  1.62           C  
ATOM   2182  O   SER A 287     178.695 130.000 117.299  1.00  1.62           O  
ATOM   2183  CB  SER A 287     176.619 128.722 115.472  1.00  1.62           C  
ATOM   2184  OG  SER A 287     177.433 128.219 114.437  1.00  1.62           O  
ATOM   2185  N   ASN A 288     179.226 130.891 115.298  1.00  2.47           N  
ATOM   2186  CA  ASN A 288     180.596 131.192 115.689  1.00  2.47           C  
ATOM   2187  C   ASN A 288     180.629 132.196 116.824  1.00  2.47           C  
ATOM   2188  O   ASN A 288     181.491 132.127 117.707  1.00  2.47           O  
ATOM   2189  CB  ASN A 288     181.378 131.753 114.504  1.00  2.47           C  
ATOM   2190  CG  ASN A 288     181.499 130.792 113.376  1.00  2.47           C  
ATOM   2191  OD1 ASN A 288     182.590 130.333 113.064  1.00  2.47           O  
ATOM   2192  ND2 ASN A 288     180.380 130.488 112.731  1.00  2.47           N  
ATOM   2193  N   LEU A 289     179.708 133.146 116.804  1.00  2.26           N  
ATOM   2194  CA  LEU A 289     179.713 134.261 117.728  1.00  2.26           C  
ATOM   2195  C   LEU A 289     178.856 134.015 118.951  1.00  2.26           C  
ATOM   2196  O   LEU A 289     178.908 134.813 119.886  1.00  2.26           O  
ATOM   2197  CB  LEU A 289     179.232 135.524 117.013  1.00  2.26           C  
ATOM   2198  CG  LEU A 289     179.782 135.780 115.616  1.00  2.26           C  
ATOM   2199  CD1 LEU A 289     179.196 137.048 115.063  1.00  2.26           C  
ATOM   2200  CD2 LEU A 289     181.283 135.864 115.642  1.00  2.26           C  
ATOM   2201  N   ARG A 290     178.084 132.932 118.969  1.00  1.00           N  
ATOM   2202  CA  ARG A 290     177.136 132.717 120.060  1.00  1.00           C  
ATOM   2203  C   ARG A 290     177.824 132.448 121.392  1.00  1.00           C  
ATOM   2204  O   ARG A 290     177.481 133.115 122.385  1.00  1.00           O  
ATOM   2205  CB  ARG A 290     176.167 131.599 119.677  1.00  1.00           C  
ATOM   2206  CG  ARG A 290     175.108 131.341 120.699  1.00  1.00           C  
ATOM   2207  CD  ARG A 290     173.741 131.396 120.085  1.00  1.00           C  
ATOM   2208  NE  ARG A 290     172.732 131.704 121.086  1.00  1.00           N  
ATOM   2209  CZ  ARG A 290     171.479 132.031 120.802  1.00  1.00           C  
ATOM   2210  NH1 ARG A 290     170.626 132.298 121.779  1.00  1.00           N  
ATOM   2211  NH2 ARG A 290     171.080 132.088 119.543  1.00  1.00           N  
ATOM   2212  N   PRO A 291     178.773 131.513 121.505  1.00  1.41           N  
ATOM   2213  CA  PRO A 291     179.467 131.369 122.788  1.00  1.41           C  
ATOM   2214  C   PRO A 291     180.248 132.606 123.168  1.00  1.41           C  
ATOM   2215  O   PRO A 291     180.349 132.933 124.354  1.00  1.41           O  
ATOM   2216  CB  PRO A 291     180.379 130.159 122.555  1.00  1.41           C  
ATOM   2217  CG  PRO A 291     180.528 130.075 121.102  1.00  1.41           C  
ATOM   2218  CD  PRO A 291     179.248 130.514 120.533  1.00  1.41           C  
ATOM   2219  N   ASP A 292     180.775 133.330 122.185  1.00  1.22           N  
ATOM   2220  CA  ASP A 292     181.494 134.563 122.470  1.00  1.22           C  
ATOM   2221  C   ASP A 292     180.553 135.688 122.863  1.00  1.22           C  
ATOM   2222  O   ASP A 292     180.928 136.551 123.653  1.00  1.22           O  
ATOM   2223  CB  ASP A 292     182.337 134.946 121.266  1.00  1.22           C  
ATOM   2224  CG  ASP A 292     183.355 133.892 120.926  1.00  1.22           C  
ATOM   2225  OD1 ASP A 292     183.731 133.119 121.830  1.00  1.22           O  
ATOM   2226  OD2 ASP A 292     183.785 133.826 119.763  1.00  1.22           O  
ATOM   2227  N   ILE A 293     179.322 135.677 122.361  1.00  0.73           N  
ATOM   2228  CA  ILE A 293     178.328 136.639 122.824  1.00  0.73           C  
ATOM   2229  C   ILE A 293     177.934 136.345 124.265  1.00  0.73           C  
ATOM   2230  O   ILE A 293     177.753 137.263 125.067  1.00  0.73           O  
ATOM   2231  CB  ILE A 293     177.112 136.644 121.880  1.00  0.73           C  
ATOM   2232  CG1 ILE A 293     177.403 137.497 120.651  1.00  0.73           C  
ATOM   2233  CG2 ILE A 293     175.886 137.172 122.574  1.00  0.73           C  
ATOM   2234  CD1 ILE A 293     176.626 137.093 119.434  1.00  0.73           C  
ATOM   2235  N   ASN A 294     177.817 135.064 124.626  1.00  0.76           N  
ATOM   2236  CA  ASN A 294     177.569 134.721 126.026  1.00  0.76           C  
ATOM   2237  C   ASN A 294     178.728 135.150 126.916  1.00  0.76           C  
ATOM   2238  O   ASN A 294     178.521 135.677 128.019  1.00  0.76           O  
ATOM   2239  CB  ASN A 294     177.331 133.221 126.168  1.00  0.76           C  
ATOM   2240  CG  ASN A 294     176.117 132.751 125.421  1.00  0.76           C  
ATOM   2241  OD1 ASN A 294     175.184 133.512 125.193  1.00  0.76           O  
ATOM   2242  ND2 ASN A 294     176.118 131.482 125.034  1.00  0.76           N  
ATOM   2243  N   LYS A 295     179.955 134.901 126.462  1.00  0.45           N  
ATOM   2244  CA  LYS A 295     181.132 135.355 127.186  1.00  0.45           C  
ATOM   2245  C   LYS A 295     181.106 136.859 127.387  1.00  0.45           C  
ATOM   2246  O   LYS A 295     181.379 137.348 128.484  1.00  0.45           O  
ATOM   2247  CB  LYS A 295     182.394 134.939 126.436  1.00  0.45           C  
ATOM   2248  CG  LYS A 295     183.682 135.200 127.184  1.00  0.45           C  
ATOM   2249  CD  LYS A 295     183.868 134.216 128.317  1.00  0.45           C  
ATOM   2250  CE  LYS A 295     185.150 134.498 129.085  1.00  0.45           C  
ATOM   2251  NZ  LYS A 295     185.084 135.750 129.888  1.00  0.45           N  
ATOM   2252  N   LEU A 296     180.766 137.610 126.341  1.00  0.33           N  
ATOM   2253  CA  LEU A 296     180.732 139.060 126.448  1.00  0.33           C  
ATOM   2254  C   LEU A 296     179.599 139.542 127.336  1.00  0.33           C  
ATOM   2255  O   LEU A 296     179.719 140.595 127.958  1.00  0.33           O  
ATOM   2256  CB  LEU A 296     180.609 139.688 125.068  1.00  0.33           C  
ATOM   2257  CG  LEU A 296     181.868 140.270 124.441  1.00  0.33           C  
ATOM   2258  CD1 LEU A 296     181.467 141.442 123.610  1.00  0.33           C  
ATOM   2259  CD2 LEU A 296     182.870 140.679 125.475  1.00  0.33           C  
ATOM   2260  N   ARG A 297     178.493 138.792 127.363  1.00  0.38           N  
ATOM   2261  CA  ARG A 297     177.346 139.149 128.239  1.00  0.38           C  
ATOM   2262  C   ARG A 297     177.800 139.050 129.699  1.00  0.38           C  
ATOM   2263  O   ARG A 297     177.484 139.964 130.482  1.00  0.38           O  
ATOM   2264  CB  ARG A 297     176.183 138.183 128.002  1.00  0.38           C  
ATOM   2265  CG  ARG A 297     175.390 138.455 126.733  1.00  0.38           C  
ATOM   2266  CD  ARG A 297     174.322 137.401 126.508  1.00  0.38           C  
ATOM   2267  NE  ARG A 297     173.674 137.023 127.755  1.00  0.38           N  
ATOM   2268  CZ  ARG A 297     172.743 137.744 128.369  1.00  0.38           C  
ATOM   2269  NH1 ARG A 297     172.346 138.893 127.851  1.00  0.38           N  
ATOM   2270  NH2 ARG A 297     172.213 137.314 129.500  1.00  0.38           N  
ATOM   2271  N   SER A 298     178.490 137.958 130.041  1.00  0.27           N  
ATOM   2272  CA  SER A 298     179.025 137.739 131.411  1.00  0.27           C  
ATOM   2273  C   SER A 298     180.083 138.803 131.722  1.00  0.27           C  
ATOM   2274  O   SER A 298     180.086 139.318 132.852  1.00  0.27           O  
ATOM   2275  CB  SER A 298     179.583 136.347 131.554  1.00  0.27           C  
ATOM   2276  OG  SER A 298     180.773 136.195 130.797  1.00  0.27           O  
ATOM   2277  N   LEU A 299     180.920 139.133 130.733  1.00  0.19           N  
ATOM   2278  CA  LEU A 299     181.998 140.146 130.894  1.00  0.19           C  
ATOM   2279  C   LEU A 299     181.373 141.506 131.213  1.00  0.19           C  
ATOM   2280  O   LEU A 299     181.914 142.211 132.079  1.00  0.19           O  
ATOM   2281  CB  LEU A 299     182.809 140.218 129.598  1.00  0.19           C  
ATOM   2282  CG  LEU A 299     183.987 139.252 129.508  1.00  0.19           C  
ATOM   2283  CD1 LEU A 299     184.863 139.591 128.315  1.00  0.19           C  
ATOM   2284  CD2 LEU A 299     184.802 139.281 130.790  1.00  0.19           C  
ATOM   2285  N   ILE A 300     180.262 141.842 130.553  1.00  0.21           N  
ATOM   2286  CA  ILE A 300     179.565 143.138 130.806  1.00  0.21           C  
ATOM   2287  C   ILE A 300     179.096 143.157 132.265  1.00  0.21           C  
ATOM   2288  O   ILE A 300     179.266 144.199 132.922  1.00  0.21           O  
ATOM   2289  CB  ILE A 300     178.402 143.341 129.815  1.00  0.21           C  
ATOM   2290  CG1 ILE A 300     178.909 143.796 128.444  1.00  0.21           C  
ATOM   2291  CG2 ILE A 300     177.373 144.306 130.381  1.00  0.21           C  
ATOM   2292  CD1 ILE A 300     177.825 143.953 127.408  1.00  0.21           C  
ATOM   2293  N   ASP A 301     178.564 142.031 132.751  1.00  0.21           N  
ATOM   2294  CA  ASP A 301     178.111 141.910 134.162  1.00  0.21           C  
ATOM   2295  C   ASP A 301     179.327 142.083 135.078  1.00  0.21           C  
ATOM   2296  O   ASP A 301     179.204 142.791 136.092  1.00  0.21           O  
ATOM   2297  CB  ASP A 301     177.453 140.551 134.407  1.00  0.21           C  
ATOM   2298  CG  ASP A 301     176.139 140.366 133.670  1.00  0.21           C  
ATOM   2299  OD1 ASP A 301     175.552 141.384 133.251  1.00  0.21           O  
ATOM   2300  OD2 ASP A 301     175.711 139.203 133.522  1.00  0.21           O  
ATOM   2301  N   THR A 302     180.460 141.481 134.704  1.00  0.15           N  
ATOM   2302  CA  THR A 302     181.711 141.573 135.504  1.00  0.15           C  
ATOM   2303  C   THR A 302     182.171 143.032 135.549  1.00  0.15           C  
ATOM   2304  O   THR A 302     182.553 143.495 136.635  1.00  0.15           O  
ATOM   2305  CB  THR A 302     182.810 140.698 134.892  1.00  0.15           C  
ATOM   2306  OG1 THR A 302     182.362 139.343 134.926  1.00  0.15           O  
ATOM   2307  CG2 THR A 302     184.133 140.821 135.615  1.00  0.15           C  
ATOM   2308  N   TYR A 303     182.098 143.726 134.411  1.00  0.30           N  
ATOM   2309  CA  TYR A 303     182.489 145.124 134.330  1.00  0.30           C  
ATOM   2310  C   TYR A 303     181.531 146.008 135.118  1.00  0.30           C  
ATOM   2311  O   TYR A 303     181.956 146.843 135.919  1.00  0.30           O  
ATOM   2312  CB  TYR A 303     182.549 145.535 132.860  1.00  0.30           C  
ATOM   2313  CG  TYR A 303     183.059 146.921 132.591  1.00  0.30           C  
ATOM   2314  CD1 TYR A 303     184.371 147.135 132.217  1.00  0.30           C  
ATOM   2315  CD2 TYR A 303     182.218 148.016 132.684  1.00  0.30           C  
ATOM   2316  CE1 TYR A 303     184.827 148.396 131.964  1.00  0.30           C  
ATOM   2317  CE2 TYR A 303     182.670 149.267 132.443  1.00  0.30           C  
ATOM   2318  CZ  TYR A 303     183.969 149.457 132.080  1.00  0.30           C  
ATOM   2319  OH  TYR A 303     184.407 150.728 131.827  1.00  0.30           O  
ATOM   2320  N   LEU A 304     180.227 145.838 134.908  1.00  0.22           N  
ATOM   2321  CA  LEU A 304     179.255 146.670 135.602  1.00  0.22           C  
ATOM   2322  C   LEU A 304     179.184 146.366 137.087  1.00  0.22           C  
ATOM   2323  O   LEU A 304     178.696 147.198 137.854  1.00  0.22           O  
ATOM   2324  CB  LEU A 304     177.881 146.507 134.969  1.00  0.22           C  
ATOM   2325  CG  LEU A 304     177.745 147.119 133.579  1.00  0.22           C  
ATOM   2326  CD1 LEU A 304     176.304 147.158 133.168  1.00  0.22           C  
ATOM   2327  CD2 LEU A 304     178.351 148.498 133.542  1.00  0.22           C  
ATOM   2328  N   SER A 305     179.650 145.197 137.510  1.00  0.70           N  
ATOM   2329  CA  SER A 305     179.751 144.897 138.928  1.00  0.70           C  
ATOM   2330  C   SER A 305     180.986 145.519 139.550  1.00  0.70           C  
ATOM   2331  O   SER A 305     180.980 145.838 140.743  1.00  0.70           O  
ATOM   2332  CB  SER A 305     179.772 143.387 139.135  1.00  0.70           C  
ATOM   2333  OG  SER A 305     181.103 142.921 139.261  1.00  0.70           O  
ATOM   2334  N   LYS A 306     182.054 145.686 138.771  1.00  1.18           N  
ATOM   2335  CA  LYS A 306     183.259 146.320 139.291  1.00  1.18           C  
ATOM   2336  C   LYS A 306     183.067 147.797 139.614  1.00  1.18           C  
ATOM   2337  O   LYS A 306     183.965 148.399 140.202  1.00  1.18           O  
ATOM   2338  CB  LYS A 306     184.405 146.154 138.304  1.00  1.18           C  
ATOM   2339  CG  LYS A 306     185.058 144.798 138.338  1.00  1.18           C  
ATOM   2340  CD  LYS A 306     185.904 144.640 139.576  1.00  1.18           C  
ATOM   2341  CE  LYS A 306     186.906 145.773 139.695  1.00  1.18           C  
ATOM   2342  NZ  LYS A 306     187.566 145.797 141.026  1.00  1.18           N  
ATOM   2343  N   GLY A 307     181.937 148.390 139.248  1.00  1.20           N  
ATOM   2344  CA  GLY A 307     181.611 149.738 139.643  1.00  1.20           C  
ATOM   2345  C   GLY A 307     182.434 150.803 138.951  1.00  1.20           C  
ATOM   2346  O   GLY A 307     182.723 150.720 137.758  1.00  1.20           O  
ATOM   2347  N   PRO A 308     182.806 151.850 139.694  1.00  1.48           N  
ATOM   2348  CA  PRO A 308     183.611 152.927 139.105  1.00  1.48           C  
ATOM   2349  C   PRO A 308     185.057 152.553 138.856  1.00  1.48           C  
ATOM   2350  O   PRO A 308     185.746 153.295 138.150  1.00  1.48           O  
ATOM   2351  CB  PRO A 308     183.509 154.049 140.142  1.00  1.48           C  
ATOM   2352  CG  PRO A 308     182.401 153.668 141.025  1.00  1.48           C  
ATOM   2353  CD  PRO A 308     182.362 152.193 141.049  1.00  1.48           C  
ATOM   2354  N   ARG A 309     185.544 151.455 139.418  1.00  1.61           N  
ATOM   2355  CA  ARG A 309     186.891 150.979 139.149  1.00  1.61           C  
ATOM   2356  C   ARG A 309     186.955 150.024 137.973  1.00  1.61           C  
ATOM   2357  O   ARG A 309     188.039 149.546 137.644  1.00  1.61           O  
ATOM   2358  CB  ARG A 309     187.466 150.290 140.380  1.00  1.61           C  
ATOM   2359  CG  ARG A 309     187.845 151.223 141.486  1.00  1.61           C  
ATOM   2360  CD  ARG A 309     187.948 150.472 142.778  1.00  1.61           C  
ATOM   2361  NE  ARG A 309     187.635 151.336 143.902  1.00  1.61           N  
ATOM   2362  CZ  ARG A 309     188.549 151.910 144.666  1.00  1.61           C  
ATOM   2363  NH1 ARG A 309     189.832 151.698 144.426  1.00  1.61           N  
ATOM   2364  NH2 ARG A 309     188.178 152.689 145.669  1.00  1.61           N  
ATOM   2365  N   ALA A 310     185.822 149.727 137.351  1.00  0.87           N  
ATOM   2366  CA  ALA A 310     185.827 148.891 136.158  1.00  0.87           C  
ATOM   2367  C   ALA A 310     186.640 149.471 135.009  1.00  0.87           C  
ATOM   2368  O   ALA A 310     187.267 148.684 134.282  1.00  0.87           O  
ATOM   2369  CB  ALA A 310     184.387 148.634 135.720  1.00  0.87           C  
ATOM   2370  N   PRO A 311     186.663 150.787 134.763  1.00  0.89           N  
ATOM   2371  CA  PRO A 311     187.500 151.305 133.679  1.00  0.89           C  
ATOM   2372  C   PRO A 311     188.984 151.136 133.897  1.00  0.89           C  
ATOM   2373  O   PRO A 311     189.753 151.407 132.973  1.00  0.89           O  
ATOM   2374  CB  PRO A 311     187.124 152.782 133.639  1.00  0.89           C  
ATOM   2375  CG  PRO A 311     185.787 152.824 134.161  1.00  0.89           C  
ATOM   2376  CD  PRO A 311     185.738 151.829 135.235  1.00  0.89           C  
ATOM   2377  N   PHE A 312     189.424 150.700 135.071  1.00  1.76           N  
ATOM   2378  CA  PHE A 312     190.846 150.673 135.378  1.00  1.76           C  
ATOM   2379  C   PHE A 312     191.339 149.282 135.720  1.00  1.76           C  
ATOM   2380  O   PHE A 312     192.445 149.140 136.234  1.00  1.76           O  
ATOM   2381  CB  PHE A 312     191.164 151.643 136.513  1.00  1.76           C  
ATOM   2382  CG  PHE A 312     190.487 152.955 136.368  1.00  1.76           C  
ATOM   2383  CD1 PHE A 312     190.957 153.887 135.471  1.00  1.76           C  
ATOM   2384  CD2 PHE A 312     189.361 153.247 137.102  1.00  1.76           C  
ATOM   2385  CE1 PHE A 312     190.329 155.079 135.321  1.00  1.76           C  
ATOM   2386  CE2 PHE A 312     188.736 154.440 136.951  1.00  1.76           C  
ATOM   2387  CZ  PHE A 312     189.221 155.359 136.060  1.00  1.76           C  
ATOM   2388  N   ILE A 313     190.556 148.250 135.418  1.00  1.99           N  
ATOM   2389  CA  ILE A 313     190.959 146.903 135.787  1.00  1.99           C  
ATOM   2390  C   ILE A 313     192.204 146.470 135.028  1.00  1.99           C  
ATOM   2391  O   ILE A 313     192.974 145.643 135.518  1.00  1.99           O  
ATOM   2392  CB  ILE A 313     189.799 145.918 135.572  1.00  1.99           C  
ATOM   2393  CG1 ILE A 313     189.281 146.012 134.144  1.00  1.99           C  
ATOM   2394  CG2 ILE A 313     188.699 146.176 136.573  1.00  1.99           C  
ATOM   2395  CD1 ILE A 313     188.307 144.945 133.790  1.00  1.99           C  
ATOM   2396  N   CYS A 314     192.447 147.027 133.845  1.00  1.76           N  
ATOM   2397  CA  CYS A 314     193.590 146.565 133.074  1.00  1.76           C  
ATOM   2398  C   CYS A 314     194.857 147.350 133.371  1.00  1.76           C  
ATOM   2399  O   CYS A 314     195.948 146.776 133.334  1.00  1.76           O  
ATOM   2400  CB  CYS A 314     193.289 146.606 131.577  1.00  1.76           C  
ATOM   2401  SG  CYS A 314     194.554 145.780 130.594  1.00  1.76           S  
ATOM   2402  N   ILE A 315     194.757 148.648 133.653  1.00  2.44           N  
ATOM   2403  CA  ILE A 315     195.961 149.373 134.043  1.00  2.44           C  
ATOM   2404  C   ILE A 315     196.328 149.054 135.481  1.00  2.44           C  
ATOM   2405  O   ILE A 315     197.485 149.208 135.882  1.00  2.44           O  
ATOM   2406  CB  ILE A 315     195.792 150.887 133.829  1.00  2.44           C  
ATOM   2407  CG1 ILE A 315     194.609 151.419 134.623  1.00  2.44           C  
ATOM   2408  CG2 ILE A 315     195.636 151.207 132.368  1.00  2.44           C  
ATOM   2409  CD1 ILE A 315     194.827 152.807 135.113  1.00  2.44           C  
ATOM   2410  N   LEU A 316     195.366 148.596 136.271  1.00  2.80           N  
ATOM   2411  CA  LEU A 316     195.598 148.200 137.646  1.00  2.80           C  
ATOM   2412  C   LEU A 316     195.953 146.735 137.788  1.00  2.80           C  
ATOM   2413  O   LEU A 316     196.176 146.279 138.911  1.00  2.80           O  
ATOM   2414  CB  LEU A 316     194.369 148.497 138.499  1.00  2.80           C  
ATOM   2415  CG  LEU A 316     194.185 149.940 138.936  1.00  2.80           C  
ATOM   2416  CD1 LEU A 316     193.057 150.001 139.915  1.00  2.80           C  
ATOM   2417  CD2 LEU A 316     195.451 150.449 139.550  1.00  2.80           C  
ATOM   2418  N   LYS A 317     195.994 145.989 136.685  1.00  3.65           N  
ATOM   2419  CA  LYS A 317     196.331 144.569 136.708  1.00  3.65           C  
ATOM   2420  C   LYS A 317     195.377 143.804 137.617  1.00  3.65           C  
ATOM   2421  O   LYS A 317     195.780 142.921 138.370  1.00  3.65           O  
ATOM   2422  CB  LYS A 317     197.786 144.371 137.130  1.00  3.65           C  
ATOM   2423  CG  LYS A 317     198.470 143.163 136.560  1.00  3.65           C  
ATOM   2424  CD  LYS A 317     199.881 143.067 137.099  1.00  3.65           C  
ATOM   2425  CE  LYS A 317     200.851 143.910 136.292  1.00  3.65           C  
ATOM   2426  NZ  LYS A 317     201.236 143.218 135.036  1.00  3.65           N  
ATOM   2427  N   ASP A 318     194.099 144.160 137.545  1.00  3.84           N  
ATOM   2428  CA  ASP A 318     193.066 143.542 138.359  1.00  3.84           C  
ATOM   2429  C   ASP A 318     192.984 142.044 138.077  1.00  3.84           C  
ATOM   2430  O   ASP A 318     193.281 141.598 136.965  1.00  3.84           O  
ATOM   2431  CB  ASP A 318     191.725 144.197 138.060  1.00  3.84           C  
ATOM   2432  CG  ASP A 318     190.727 144.036 139.172  1.00  3.84           C  
ATOM   2433  OD1 ASP A 318     189.955 143.059 139.146  1.00  3.84           O  
ATOM   2434  OD2 ASP A 318     190.706 144.898 140.072  1.00  3.84           O  
ATOM   2435  N   PRO A 319     192.598 141.240 139.070  1.00  4.75           N  
ATOM   2436  CA  PRO A 319     192.446 139.799 138.821  1.00  4.75           C  
ATOM   2437  C   PRO A 319     191.541 139.466 137.647  1.00  4.75           C  
ATOM   2438  O   PRO A 319     191.921 138.645 136.806  1.00  4.75           O  
ATOM   2439  CB  PRO A 319     191.876 139.292 140.148  1.00  4.75           C  
ATOM   2440  CG  PRO A 319     192.427 140.212 141.150  1.00  4.75           C  
ATOM   2441  CD  PRO A 319     192.508 141.555 140.506  1.00  4.75           C  
ATOM   2442  N   VAL A 320     190.360 140.085 137.554  1.00  2.62           N  
ATOM   2443  CA  VAL A 320     189.426 139.780 136.471  1.00  2.62           C  
ATOM   2444  C   VAL A 320     189.807 140.406 135.143  1.00  2.62           C  
ATOM   2445  O   VAL A 320     189.092 140.206 134.156  1.00  2.62           O  
ATOM   2446  CB  VAL A 320     187.990 140.258 136.762  1.00  2.62           C  
ATOM   2447  CG1 VAL A 320     187.493 139.698 138.070  1.00  2.62           C  
ATOM   2448  CG2 VAL A 320     187.931 141.775 136.761  1.00  2.62           C  
ATOM   2449  N   HIS A 321     190.899 141.164 135.080  1.00  2.32           N  
ATOM   2450  CA  HIS A 321     191.176 141.932 133.875  1.00  2.32           C  
ATOM   2451  C   HIS A 321     191.603 141.045 132.718  1.00  2.32           C  
ATOM   2452  O   HIS A 321     191.421 141.420 131.556  1.00  2.32           O  
ATOM   2453  CB  HIS A 321     192.238 142.985 134.160  1.00  2.32           C  
ATOM   2454  CG  HIS A 321     193.619 142.579 133.763  1.00  2.32           C  
ATOM   2455  ND1 HIS A 321     194.351 141.650 134.467  1.00  2.32           N  
ATOM   2456  CD2 HIS A 321     194.405 142.982 132.739  1.00  2.32           C  
ATOM   2457  CE1 HIS A 321     195.525 141.490 133.888  1.00  2.32           C  
ATOM   2458  NE2 HIS A 321     195.584 142.288 132.839  1.00  2.32           N  
ATOM   2459  N   GLY A 322     192.169 139.874 133.007  1.00  1.94           N  
ATOM   2460  CA  GLY A 322     192.612 138.993 131.947  1.00  1.94           C  
ATOM   2461  C   GLY A 322     191.486 138.276 131.245  1.00  1.94           C  
ATOM   2462  O   GLY A 322     191.701 137.708 130.173  1.00  1.94           O  
ATOM   2463  N   GLU A 323     190.294 138.283 131.832  1.00  0.33           N  
ATOM   2464  CA  GLU A 323     189.125 137.693 131.206  1.00  0.33           C  
ATOM   2465  C   GLU A 323     188.472 138.619 130.199  1.00  0.33           C  
ATOM   2466  O   GLU A 323     187.636 138.164 129.416  1.00  0.33           O  
ATOM   2467  CB  GLU A 323     188.110 137.288 132.270  1.00  0.33           C  
ATOM   2468  CG  GLU A 323     188.420 135.954 132.914  1.00  0.33           C  
ATOM   2469  CD  GLU A 323     189.020 134.953 131.936  1.00  0.33           C  
ATOM   2470  OE1 GLU A 323     190.203 134.587 132.106  1.00  0.33           O  
ATOM   2471  OE2 GLU A 323     188.309 134.530 131.000  1.00  0.33           O  
ATOM   2472  N   PHE A 324     188.822 139.897 130.211  1.00  0.26           N  
ATOM   2473  CA  PHE A 324     188.387 140.841 129.200  1.00  0.26           C  
ATOM   2474  C   PHE A 324     189.310 140.839 128.002  1.00  0.26           C  
ATOM   2475  O   PHE A 324     189.086 141.600 127.060  1.00  0.26           O  
ATOM   2476  CB  PHE A 324     188.299 142.246 129.793  1.00  0.26           C  
ATOM   2477  CG  PHE A 324     187.238 142.395 130.827  1.00  0.26           C  
ATOM   2478  CD1 PHE A 324     187.446 141.955 132.116  1.00  0.26           C  
ATOM   2479  CD2 PHE A 324     186.030 142.973 130.514  1.00  0.26           C  
ATOM   2480  CE1 PHE A 324     186.468 142.084 133.060  1.00  0.26           C  
ATOM   2481  CE2 PHE A 324     185.052 143.096 131.453  1.00  0.26           C  
ATOM   2482  CZ  PHE A 324     185.271 142.657 132.727  1.00  0.26           C  
ATOM   2483  N   ALA A 325     190.334 140.005 128.022  1.00  0.15           N  
ATOM   2484  CA  ALA A 325     191.215 139.879 126.884  1.00  0.15           C  
ATOM   2485  C   ALA A 325     190.455 139.267 125.714  1.00  0.15           C  
ATOM   2486  O   ALA A 325     189.624 138.382 125.910  1.00  0.15           O  
ATOM   2487  CB  ALA A 325     192.420 139.022 127.238  1.00  0.15           C  
ATOM   2488  N   PRO A 326     190.714 139.719 124.490  1.00  0.20           N  
ATOM   2489  CA  PRO A 326     189.932 139.237 123.346  1.00  0.20           C  
ATOM   2490  C   PRO A 326     190.114 137.771 123.054  1.00  0.20           C  
ATOM   2491  O   PRO A 326     189.266 137.193 122.374  1.00  0.20           O  
ATOM   2492  CB  PRO A 326     190.451 140.087 122.186  1.00  0.20           C  
ATOM   2493  CG  PRO A 326     191.242 141.132 122.783  1.00  0.20           C  
ATOM   2494  CD  PRO A 326     191.709 140.718 124.098  1.00  0.20           C  
ATOM   2495  N   GLY A 327     191.198 137.155 123.521  1.00  0.27           N  
ATOM   2496  CA  GLY A 327     191.435 135.746 123.306  1.00  0.27           C  
ATOM   2497  C   GLY A 327     190.441 134.838 123.983  1.00  0.27           C  
ATOM   2498  O   GLY A 327     190.492 133.626 123.762  1.00  0.27           O  
ATOM   2499  N   ASN A 328     189.555 135.388 124.807  1.00  0.21           N  
ATOM   2500  CA  ASN A 328     188.463 134.632 125.396  1.00  0.21           C  
ATOM   2501  C   ASN A 328     187.195 134.691 124.567  1.00  0.21           C  
ATOM   2502  O   ASN A 328     186.295 133.874 124.778  1.00  0.21           O  
ATOM   2503  CB  ASN A 328     188.162 135.139 126.808  1.00  0.21           C  
ATOM   2504  CG  ASN A 328     189.406 135.577 127.546  1.00  0.21           C  
ATOM   2505  OD1 ASN A 328     190.113 134.769 128.137  1.00  0.21           O  
ATOM   2506  ND2 ASN A 328     189.676 136.862 127.515  1.00  0.21           N  
ATOM   2507  N   TYR A 329     187.099 135.635 123.637  1.00  0.19           N  
ATOM   2508  CA  TYR A 329     185.970 135.726 122.711  1.00  0.19           C  
ATOM   2509  C   TYR A 329     186.508 136.062 121.328  1.00  0.19           C  
ATOM   2510  O   TYR A 329     186.159 137.083 120.740  1.00  0.19           O  
ATOM   2511  CB  TYR A 329     184.950 136.762 123.189  1.00  0.19           C  
ATOM   2512  CG  TYR A 329     185.558 138.063 123.673  1.00  0.19           C  
ATOM   2513  CD1 TYR A 329     186.109 138.166 124.940  1.00  0.19           C  
ATOM   2514  CD2 TYR A 329     185.588 139.181 122.860  1.00  0.19           C  
ATOM   2515  CE1 TYR A 329     186.670 139.325 125.368  1.00  0.19           C  
ATOM   2516  CE2 TYR A 329     186.146 140.341 123.285  1.00  0.19           C  
ATOM   2517  CZ  TYR A 329     186.681 140.412 124.538  1.00  0.19           C  
ATOM   2518  OH  TYR A 329     187.240 141.576 124.974  1.00  0.19           O  
ATOM   2519  N   PRO A 330     187.354 135.194 120.765  1.00  0.36           N  
ATOM   2520  CA  PRO A 330     188.127 135.599 119.583  1.00  0.36           C  
ATOM   2521  C   PRO A 330     187.310 135.725 118.313  1.00  0.36           C  
ATOM   2522  O   PRO A 330     187.657 136.544 117.461  1.00  0.36           O  
ATOM   2523  CB  PRO A 330     189.182 134.491 119.460  1.00  0.36           C  
ATOM   2524  CG  PRO A 330     189.014 133.635 120.641  1.00  0.36           C  
ATOM   2525  CD  PRO A 330     187.640 133.802 121.129  1.00  0.36           C  
ATOM   2526  N   ALA A 331     186.249 134.943 118.140  1.00  0.56           N  
ATOM   2527  CA  ALA A 331     185.460 135.057 116.921  1.00  0.56           C  
ATOM   2528  C   ALA A 331     184.623 136.326 116.933  1.00  0.56           C  
ATOM   2529  O   ALA A 331     184.562 137.052 115.936  1.00  0.56           O  
ATOM   2530  CB  ALA A 331     184.574 133.828 116.742  1.00  0.56           C  
ATOM   2531  N   LEU A 332     183.970 136.609 118.057  1.00  0.41           N  
ATOM   2532  CA  LEU A 332     183.229 137.854 118.185  1.00  0.41           C  
ATOM   2533  C   LEU A 332     184.161 139.049 118.133  1.00  0.41           C  
ATOM   2534  O   LEU A 332     183.821 140.083 117.557  1.00  0.41           O  
ATOM   2535  CB  LEU A 332     182.425 137.854 119.478  1.00  0.41           C  
ATOM   2536  CG  LEU A 332     181.450 139.005 119.685  1.00  0.41           C  
ATOM   2537  CD1 LEU A 332     180.442 139.072 118.560  1.00  0.41           C  
ATOM   2538  CD2 LEU A 332     180.775 138.851 121.008  1.00  0.41           C  
ATOM   2539  N   TRP A 333     185.354 138.916 118.704  1.00  0.28           N  
ATOM   2540  CA  TRP A 333     186.320 140.001 118.642  1.00  0.28           C  
ATOM   2541  C   TRP A 333     186.805 140.238 117.221  1.00  0.28           C  
ATOM   2542  O   TRP A 333     186.954 141.384 116.805  1.00  0.28           O  
ATOM   2543  CB  TRP A 333     187.502 139.718 119.559  1.00  0.28           C  
ATOM   2544  CG  TRP A 333     188.595 140.720 119.413  1.00  0.28           C  
ATOM   2545  CD1 TRP A 333     188.632 141.961 119.946  1.00  0.28           C  
ATOM   2546  CD2 TRP A 333     189.800 140.570 118.664  1.00  0.28           C  
ATOM   2547  NE1 TRP A 333     189.787 142.596 119.591  1.00  0.28           N  
ATOM   2548  CE2 TRP A 333     190.525 141.759 118.803  1.00  0.28           C  
ATOM   2549  CE3 TRP A 333     190.340 139.540 117.894  1.00  0.28           C  
ATOM   2550  CZ2 TRP A 333     191.757 141.953 118.201  1.00  0.28           C  
ATOM   2551  CZ3 TRP A 333     191.560 139.733 117.303  1.00  0.28           C  
ATOM   2552  CH2 TRP A 333     192.256 140.930 117.456  1.00  0.28           C  
ATOM   2553  N   SER A 334     187.076 139.174 116.468  1.00  0.52           N  
ATOM   2554  CA  SER A 334     187.541 139.328 115.094  1.00  0.52           C  
ATOM   2555  C   SER A 334     186.454 139.911 114.215  1.00  0.52           C  
ATOM   2556  O   SER A 334     186.720 140.766 113.363  1.00  0.52           O  
ATOM   2557  CB  SER A 334     187.998 137.984 114.547  1.00  0.52           C  
ATOM   2558  OG  SER A 334     188.755 137.282 115.503  1.00  0.52           O  
ATOM   2559  N   TYR A 335     185.221 139.463 114.415  1.00  0.37           N  
ATOM   2560  CA  TYR A 335     184.097 140.052 113.715  1.00  0.37           C  
ATOM   2561  C   TYR A 335     183.997 141.539 114.006  1.00  0.37           C  
ATOM   2562  O   TYR A 335     183.918 142.362 113.087  1.00  0.37           O  
ATOM   2563  CB  TYR A 335     182.820 139.327 114.115  1.00  0.37           C  
ATOM   2564  CG  TYR A 335     181.579 140.025 113.673  1.00  0.37           C  
ATOM   2565  CD1 TYR A 335     181.182 139.994 112.353  1.00  0.37           C  
ATOM   2566  CD2 TYR A 335     180.809 140.735 114.575  1.00  0.37           C  
ATOM   2567  CE1 TYR A 335     180.065 140.644 111.949  1.00  0.37           C  
ATOM   2568  CE2 TYR A 335     179.685 141.384 114.178  1.00  0.37           C  
ATOM   2569  CZ  TYR A 335     179.310 141.333 112.868  1.00  0.37           C  
ATOM   2570  OH  TYR A 335     178.172 141.985 112.479  1.00  0.37           O  
ATOM   2571  N   ALA A 336     184.005 141.900 115.288  1.00  0.12           N  
ATOM   2572  CA  ALA A 336     183.919 143.294 115.684  1.00  0.12           C  
ATOM   2573  C   ALA A 336     185.103 144.100 115.185  1.00  0.12           C  
ATOM   2574  O   ALA A 336     184.961 145.284 114.901  1.00  0.12           O  
ATOM   2575  CB  ALA A 336     183.817 143.385 117.199  1.00  0.12           C  
ATOM   2576  N   MET A 337     186.272 143.481 115.060  1.00  0.29           N  
ATOM   2577  CA  MET A 337     187.440 144.191 114.563  1.00  0.29           C  
ATOM   2578  C   MET A 337     187.315 144.478 113.081  1.00  0.29           C  
ATOM   2579  O   MET A 337     187.736 145.538 112.615  1.00  0.29           O  
ATOM   2580  CB  MET A 337     188.708 143.390 114.843  1.00  0.29           C  
ATOM   2581  CG  MET A 337     189.275 143.570 116.227  1.00  0.29           C  
ATOM   2582  SD  MET A 337     189.210 145.251 116.855  1.00  0.29           S  
ATOM   2583  CE  MET A 337     187.901 145.127 118.063  1.00  0.29           C  
ATOM   2584  N   GLY A 338     186.738 143.547 112.323  1.00  0.24           N  
ATOM   2585  CA  GLY A 338     186.442 143.835 110.931  1.00  0.24           C  
ATOM   2586  C   GLY A 338     185.425 144.946 110.782  1.00  0.24           C  
ATOM   2587  O   GLY A 338     185.607 145.882 109.992  1.00  0.24           O  
ATOM   2588  N   VAL A 339     184.340 144.862 111.550  1.00  0.34           N  
ATOM   2589  CA  VAL A 339     183.338 145.922 111.531  1.00  0.34           C  
ATOM   2590  C   VAL A 339     183.968 147.253 111.907  1.00  0.34           C  
ATOM   2591  O   VAL A 339     183.646 148.290 111.329  1.00  0.34           O  
ATOM   2592  CB  VAL A 339     182.162 145.579 112.461  1.00  0.34           C  
ATOM   2593  CG1 VAL A 339     181.117 146.662 112.389  1.00  0.34           C  
ATOM   2594  CG2 VAL A 339     181.555 144.253 112.097  1.00  0.34           C  
ATOM   2595  N   ALA A 340     184.903 147.236 112.853  1.00  0.22           N  
ATOM   2596  CA  ALA A 340     185.491 148.463 113.361  1.00  0.22           C  
ATOM   2597  C   ALA A 340     186.473 149.065 112.375  1.00  0.22           C  
ATOM   2598  O   ALA A 340     186.579 150.290 112.276  1.00  0.22           O  
ATOM   2599  CB  ALA A 340     186.181 148.189 114.691  1.00  0.22           C  
ATOM   2600  N   VAL A 341     187.230 148.235 111.660  1.00  0.34           N  
ATOM   2601  CA  VAL A 341     188.167 148.805 110.707  1.00  0.34           C  
ATOM   2602  C   VAL A 341     187.440 149.319 109.484  1.00  0.34           C  
ATOM   2603  O   VAL A 341     187.940 150.220 108.807  1.00  0.34           O  
ATOM   2604  CB  VAL A 341     189.272 147.809 110.313  1.00  0.34           C  
ATOM   2605  CG1 VAL A 341     190.081 147.436 111.520  1.00  0.34           C  
ATOM   2606  CG2 VAL A 341     188.694 146.590 109.654  1.00  0.34           C  
ATOM   2607  N   VAL A 342     186.259 148.786 109.181  1.00  0.24           N  
ATOM   2608  CA  VAL A 342     185.490 149.393 108.102  1.00  0.24           C  
ATOM   2609  C   VAL A 342     184.791 150.661 108.578  1.00  0.24           C  
ATOM   2610  O   VAL A 342     184.834 151.694 107.907  1.00  0.24           O  
ATOM   2611  CB  VAL A 342     184.493 148.382 107.516  1.00  0.24           C  
ATOM   2612  CG1 VAL A 342     183.447 149.099 106.692  1.00  0.24           C  
ATOM   2613  CG2 VAL A 342     185.218 147.378 106.680  1.00  0.24           C  
ATOM   2614  N   GLN A 343     184.153 150.613 109.741  1.00  0.14           N  
ATOM   2615  CA  GLN A 343     183.319 151.704 110.220  1.00  0.14           C  
ATOM   2616  C   GLN A 343     184.092 152.795 110.940  1.00  0.14           C  
ATOM   2617  O   GLN A 343     183.567 153.899 111.100  1.00  0.14           O  
ATOM   2618  CB  GLN A 343     182.236 151.162 111.152  1.00  0.14           C  
ATOM   2619  CG  GLN A 343     181.269 150.241 110.467  1.00  0.14           C  
ATOM   2620  CD  GLN A 343     180.060 149.929 111.306  1.00  0.14           C  
ATOM   2621  OE1 GLN A 343     180.000 150.280 112.474  1.00  0.14           O  
ATOM   2622  NE2 GLN A 343     179.083 149.268 110.709  1.00  0.14           N  
ATOM   2623  N   ASN A 344     185.269 152.455 111.470  1.00  0.41           N  
ATOM   2624  CA  ASN A 344     186.074 153.459 112.213  1.00  0.41           C  
ATOM   2625  C   ASN A 344     187.480 153.548 111.614  1.00  0.41           C  
ATOM   2626  O   ASN A 344     188.172 152.519 111.567  1.00  0.41           O  
ATOM   2627  CB  ASN A 344     186.107 153.149 113.711  1.00  0.41           C  
ATOM   2628  CG  ASN A 344     186.646 154.296 114.535  1.00  0.41           C  
ATOM   2629  OD1 ASN A 344     187.185 155.255 113.992  1.00  0.41           O  
ATOM   2630  ND2 ASN A 344     186.503 154.208 115.846  1.00  0.41           N  
ATOM   2631  N   LYS A 345     187.871 154.751 111.191  1.00  0.89           N  
ATOM   2632  CA  LYS A 345     189.212 155.018 110.613  1.00  0.89           C  
ATOM   2633  C   LYS A 345     190.284 154.811 111.690  1.00  0.89           C  
ATOM   2634  O   LYS A 345     191.343 154.244 111.370  1.00  0.89           O  
ATOM   2635  CB  LYS A 345     189.256 156.451 110.076  1.00  0.89           C  
ATOM   2636  CG  LYS A 345     190.436 156.778 109.171  1.00  0.89           C  
ATOM   2637  CD  LYS A 345     190.352 156.114 107.815  1.00  0.89           C  
ATOM   2638  CE  LYS A 345     191.558 156.392 106.944  1.00  0.89           C  
ATOM   2639  NZ  LYS A 345     192.806 155.882 107.558  1.00  0.89           N  
ATOM   2640  N   ALA A 346     189.991 155.238 112.923  1.00  0.76           N  
ATOM   2641  CA  ALA A 346     190.933 155.175 114.028  1.00  0.76           C  
ATOM   2642  C   ALA A 346     191.246 153.740 114.409  1.00  0.76           C  
ATOM   2643  O   ALA A 346     192.371 153.443 114.817  1.00  0.76           O  
ATOM   2644  CB  ALA A 346     190.375 155.932 115.228  1.00  0.76           C  
ATOM   2645  N   MET A 347     190.272 152.843 114.279  1.00  0.79           N  
ATOM   2646  CA  MET A 347     190.465 151.442 114.611  1.00  0.79           C  
ATOM   2647  C   MET A 347     191.399 150.728 113.652  1.00  0.79           C  
ATOM   2648  O   MET A 347     191.839 149.620 113.960  1.00  0.79           O  
ATOM   2649  CB  MET A 347     189.124 150.720 114.636  1.00  0.79           C  
ATOM   2650  CG  MET A 347     188.214 151.109 115.780  1.00  0.79           C  
ATOM   2651  SD  MET A 347     188.961 150.945 117.402  1.00  0.79           S  
ATOM   2652  CE  MET A 347     189.462 149.240 117.404  1.00  0.79           C  
ATOM   2653  N   GLN A 348     191.711 151.320 112.505  1.00  1.22           N  
ATOM   2654  CA  GLN A 348     192.625 150.699 111.562  1.00  1.22           C  
ATOM   2655  C   GLN A 348     194.079 150.820 111.981  1.00  1.22           C  
ATOM   2656  O   GLN A 348     194.941 150.209 111.347  1.00  1.22           O  
ATOM   2657  CB  GLN A 348     192.425 151.299 110.179  1.00  1.22           C  
ATOM   2658  CG  GLN A 348     191.074 150.979 109.605  1.00  1.22           C  
ATOM   2659  CD  GLN A 348     190.701 151.869 108.460  1.00  1.22           C  
ATOM   2660  OE1 GLN A 348     191.534 152.585 107.920  1.00  1.22           O  
ATOM   2661  NE2 GLN A 348     189.434 151.840 108.085  1.00  1.22           N  
ATOM   2662  N   GLN A 349     194.371 151.591 113.021  1.00  1.60           N  
ATOM   2663  CA  GLN A 349     195.691 151.631 113.622  1.00  1.60           C  
ATOM   2664  C   GLN A 349     195.747 150.846 114.916  1.00  1.60           C  
ATOM   2665  O   GLN A 349     196.818 150.728 115.512  1.00  1.60           O  
ATOM   2666  CB  GLN A 349     196.118 153.077 113.868  1.00  1.60           C  
ATOM   2667  CG  GLN A 349     196.817 153.713 112.691  1.00  1.60           C  
ATOM   2668  CD  GLN A 349     195.876 153.990 111.546  1.00  1.60           C  
ATOM   2669  OE1 GLN A 349     194.767 154.479 111.746  1.00  1.60           O  
ATOM   2670  NE2 GLN A 349     196.310 153.675 110.334  1.00  1.60           N  
ATOM   2671  N   TYR A 350     194.617 150.320 115.359  1.00  0.90           N  
ATOM   2672  CA  TYR A 350     194.582 149.400 116.480  1.00  0.90           C  
ATOM   2673  C   TYR A 350     195.151 148.056 116.060  1.00  0.90           C  
ATOM   2674  O   TYR A 350     194.850 147.551 114.979  1.00  0.90           O  
ATOM   2675  CB  TYR A 350     193.146 149.240 116.957  1.00  0.90           C  
ATOM   2676  CG  TYR A 350     192.967 148.378 118.169  1.00  0.90           C  
ATOM   2677  CD1 TYR A 350     193.463 148.769 119.395  1.00  0.90           C  
ATOM   2678  CD2 TYR A 350     192.276 147.183 118.091  1.00  0.90           C  
ATOM   2679  CE1 TYR A 350     193.292 147.995 120.499  1.00  0.90           C  
ATOM   2680  CE2 TYR A 350     192.094 146.405 119.194  1.00  0.90           C  
ATOM   2681  CZ  TYR A 350     192.606 146.816 120.396  1.00  0.90           C  
ATOM   2682  OH  TYR A 350     192.435 146.038 121.504  1.00  0.90           O  
ATOM   2683  N   VAL A 351     195.976 147.469 116.922  1.00  1.11           N  
ATOM   2684  CA  VAL A 351     196.638 146.211 116.600  1.00  1.11           C  
ATOM   2685  C   VAL A 351     195.585 145.109 116.656  1.00  1.11           C  
ATOM   2686  O   VAL A 351     195.155 144.690 117.729  1.00  1.11           O  
ATOM   2687  CB  VAL A 351     197.814 145.925 117.533  1.00  1.11           C  
ATOM   2688  CG1 VAL A 351     198.321 144.518 117.313  1.00  1.11           C  
ATOM   2689  CG2 VAL A 351     198.915 146.922 117.293  1.00  1.11           C  
ATOM   2690  N   THR A 352     195.154 144.654 115.486  1.00  0.93           N  
ATOM   2691  CA  THR A 352     194.258 143.520 115.356  1.00  0.93           C  
ATOM   2692  C   THR A 352     194.961 142.291 114.809  1.00  0.93           C  
ATOM   2693  O   THR A 352     194.338 141.237 114.699  1.00  0.93           O  
ATOM   2694  CB  THR A 352     193.067 143.876 114.460  1.00  0.93           C  
ATOM   2695  OG1 THR A 352     193.525 144.161 113.138  1.00  0.93           O  
ATOM   2696  CG2 THR A 352     192.355 145.083 114.986  1.00  0.93           C  
ATOM   2697  N   GLY A 353     196.244 142.394 114.483  1.00  1.04           N  
ATOM   2698  CA  GLY A 353     196.960 141.245 113.984  1.00  1.04           C  
ATOM   2699  C   GLY A 353     197.468 140.421 115.140  1.00  1.04           C  
ATOM   2700  O   GLY A 353     198.526 140.694 115.706  1.00  1.04           O  
ATOM   2701  N   ARG A 354     196.706 139.394 115.489  1.00  0.69           N  
ATOM   2702  CA  ARG A 354     196.947 138.589 116.670  1.00  0.69           C  
ATOM   2703  C   ARG A 354     196.766 137.128 116.304  1.00  0.69           C  
ATOM   2704  O   ARG A 354     196.119 136.796 115.311  1.00  0.69           O  
ATOM   2705  CB  ARG A 354     196.005 138.982 117.811  1.00  0.69           C  
ATOM   2706  CG  ARG A 354     196.118 140.437 118.166  1.00  0.69           C  
ATOM   2707  CD  ARG A 354     195.212 140.835 119.271  1.00  0.69           C  
ATOM   2708  NE  ARG A 354     195.070 142.279 119.312  1.00  0.69           N  
ATOM   2709  CZ  ARG A 354     194.450 142.945 120.272  1.00  0.69           C  
ATOM   2710  NH1 ARG A 354     193.910 142.302 121.289  1.00  0.69           N  
ATOM   2711  NH2 ARG A 354     194.377 144.258 120.211  1.00  0.69           N  
ATOM   2712  N   THR A 355     197.365 136.256 117.112  1.00  0.90           N  
ATOM   2713  CA  THR A 355     197.328 134.834 116.802  1.00  0.90           C  
ATOM   2714  C   THR A 355     195.900 134.314 116.769  1.00  0.90           C  
ATOM   2715  O   THR A 355     195.587 133.391 116.011  1.00  0.90           O  
ATOM   2716  CB  THR A 355     198.159 134.051 117.814  1.00  0.90           C  
ATOM   2717  OG1 THR A 355     197.570 134.164 119.115  1.00  0.90           O  
ATOM   2718  CG2 THR A 355     199.576 134.579 117.855  1.00  0.90           C  
ATOM   2719  N   TYR A 356     195.018 134.899 117.567  1.00  0.54           N  
ATOM   2720  CA  TYR A 356     193.653 134.422 117.684  1.00  0.54           C  
ATOM   2721  C   TYR A 356     192.684 135.165 116.789  1.00  0.54           C  
ATOM   2722  O   TYR A 356     191.477 134.932 116.884  1.00  0.54           O  
ATOM   2723  CB  TYR A 356     193.179 134.506 119.134  1.00  0.54           C  
ATOM   2724  CG  TYR A 356     193.470 135.805 119.834  1.00  0.54           C  
ATOM   2725  CD1 TYR A 356     194.613 135.958 120.588  1.00  0.54           C  
ATOM   2726  CD2 TYR A 356     192.589 136.873 119.760  1.00  0.54           C  
ATOM   2727  CE1 TYR A 356     194.878 137.130 121.236  1.00  0.54           C  
ATOM   2728  CE2 TYR A 356     192.847 138.049 120.405  1.00  0.54           C  
ATOM   2729  CZ  TYR A 356     193.993 138.169 121.145  1.00  0.54           C  
ATOM   2730  OH  TYR A 356     194.267 139.337 121.804  1.00  0.54           O  
ATOM   2731  N   LEU A 357     193.169 136.045 115.924  1.00  0.92           N  
ATOM   2732  CA  LEU A 357     192.282 136.718 114.989  1.00  0.92           C  
ATOM   2733  C   LEU A 357     191.711 135.691 114.028  1.00  0.92           C  
ATOM   2734  O   LEU A 357     192.424 135.170 113.167  1.00  0.92           O  
ATOM   2735  CB  LEU A 357     193.010 137.817 114.228  1.00  0.92           C  
ATOM   2736  CG  LEU A 357     192.113 138.487 113.187  1.00  0.92           C  
ATOM   2737  CD1 LEU A 357     191.247 139.555 113.811  1.00  0.92           C  
ATOM   2738  CD2 LEU A 357     192.930 139.060 112.078  1.00  0.92           C  
ATOM   2739  N   ASP A 358     190.432 135.384 114.189  1.00  0.96           N  
ATOM   2740  CA  ASP A 358     189.715 134.531 113.255  1.00  0.96           C  
ATOM   2741  C   ASP A 358     189.595 135.299 111.953  1.00  0.96           C  
ATOM   2742  O   ASP A 358     188.794 136.224 111.835  1.00  0.96           O  
ATOM   2743  CB  ASP A 358     188.351 134.160 113.825  1.00  0.96           C  
ATOM   2744  CG  ASP A 358     187.678 133.048 113.060  1.00  0.96           C  
ATOM   2745  OD1 ASP A 358     188.198 132.644 112.002  1.00  0.96           O  
ATOM   2746  OD2 ASP A 358     186.624 132.567 113.523  1.00  0.96           O  
ATOM   2747  N   MET A 359     190.415 134.936 110.972  1.00  1.86           N  
ATOM   2748  CA  MET A 359     190.460 135.701 109.736  1.00  1.86           C  
ATOM   2749  C   MET A 359     189.133 135.662 108.998  1.00  1.86           C  
ATOM   2750  O   MET A 359     188.777 136.626 108.318  1.00  1.86           O  
ATOM   2751  CB  MET A 359     191.577 135.184 108.840  1.00  1.86           C  
ATOM   2752  CG  MET A 359     192.022 136.195 107.818  1.00  1.86           C  
ATOM   2753  SD  MET A 359     192.720 137.663 108.587  1.00  1.86           S  
ATOM   2754  CE  MET A 359     192.531 138.835 107.254  1.00  1.86           C  
ATOM   2755  N   GLU A 360     188.382 134.573 109.122  1.00  1.50           N  
ATOM   2756  CA  GLU A 360     187.097 134.519 108.442  1.00  1.50           C  
ATOM   2757  C   GLU A 360     186.069 135.383 109.152  1.00  1.50           C  
ATOM   2758  O   GLU A 360     185.240 136.020 108.503  1.00  1.50           O  
ATOM   2759  CB  GLU A 360     186.610 133.077 108.326  1.00  1.50           C  
ATOM   2760  CG  GLU A 360     187.471 132.179 107.443  1.00  1.50           C  
ATOM   2761  CD  GLU A 360     188.294 132.927 106.394  1.00  1.50           C  
ATOM   2762  OE1 GLU A 360     187.710 133.651 105.559  1.00  1.50           O  
ATOM   2763  OE2 GLU A 360     189.537 132.776 106.399  1.00  1.50           O  
ATOM   2764  N   MET A 361     186.126 135.452 110.480  1.00  1.24           N  
ATOM   2765  CA  MET A 361     185.245 136.364 111.198  1.00  1.24           C  
ATOM   2766  C   MET A 361     185.658 137.811 110.978  1.00  1.24           C  
ATOM   2767  O   MET A 361     184.809 138.695 110.878  1.00  1.24           O  
ATOM   2768  CB  MET A 361     185.232 136.019 112.682  1.00  1.24           C  
ATOM   2769  CG  MET A 361     184.360 134.837 113.014  1.00  1.24           C  
ATOM   2770  SD  MET A 361     182.694 134.995 112.380  1.00  1.24           S  
ATOM   2771  CE  MET A 361     182.690 133.717 111.132  1.00  1.24           C  
ATOM   2772  N   PHE A 362     186.959 138.061 110.874  1.00  0.96           N  
ATOM   2773  CA  PHE A 362     187.452 139.392 110.551  1.00  0.96           C  
ATOM   2774  C   PHE A 362     186.945 139.851 109.191  1.00  0.96           C  
ATOM   2775  O   PHE A 362     186.372 140.941 109.054  1.00  0.96           O  
ATOM   2776  CB  PHE A 362     188.977 139.372 110.590  1.00  0.96           C  
ATOM   2777  CG  PHE A 362     189.612 140.710 110.420  1.00  0.96           C  
ATOM   2778  CD1 PHE A 362     189.377 141.722 111.323  1.00  0.96           C  
ATOM   2779  CD2 PHE A 362     190.465 140.950 109.368  1.00  0.96           C  
ATOM   2780  CE1 PHE A 362     189.967 142.944 111.170  1.00  0.96           C  
ATOM   2781  CE2 PHE A 362     191.054 142.172 109.219  1.00  0.96           C  
ATOM   2782  CZ  PHE A 362     190.802 143.170 110.121  1.00  0.96           C  
ATOM   2783  N   LEU A 363     187.140 139.017 108.170  1.00  1.64           N  
ATOM   2784  CA  LEU A 363     186.694 139.359 106.831  1.00  1.64           C  
ATOM   2785  C   LEU A 363     185.182 139.407 106.737  1.00  1.64           C  
ATOM   2786  O   LEU A 363     184.643 140.198 105.963  1.00  1.64           O  
ATOM   2787  CB  LEU A 363     187.260 138.364 105.827  1.00  1.64           C  
ATOM   2788  CG  LEU A 363     188.773 138.412 105.678  1.00  1.64           C  
ATOM   2789  CD1 LEU A 363     189.207 137.490 104.580  1.00  1.64           C  
ATOM   2790  CD2 LEU A 363     189.228 139.821 105.417  1.00  1.64           C  
ATOM   2791  N   LEU A 364     184.480 138.602 107.531  1.00  1.09           N  
ATOM   2792  CA  LEU A 364     183.030 138.672 107.556  1.00  1.09           C  
ATOM   2793  C   LEU A 364     182.549 139.973 108.167  1.00  1.09           C  
ATOM   2794  O   LEU A 364     181.563 140.553 107.703  1.00  1.09           O  
ATOM   2795  CB  LEU A 364     182.465 137.492 108.329  1.00  1.09           C  
ATOM   2796  CG  LEU A 364     180.952 137.547 108.440  1.00  1.09           C  
ATOM   2797  CD1 LEU A 364     180.330 137.218 107.100  1.00  1.09           C  
ATOM   2798  CD2 LEU A 364     180.480 136.617 109.508  1.00  1.09           C  
ATOM   2799  N   GLY A 365     183.205 140.430 109.230  1.00  0.96           N  
ATOM   2800  CA  GLY A 365     182.871 141.726 109.779  1.00  0.96           C  
ATOM   2801  C   GLY A 365     183.089 142.834 108.776  1.00  0.96           C  
ATOM   2802  O   GLY A 365     182.262 143.736 108.645  1.00  0.96           O  
ATOM   2803  N   GLN A 366     184.201 142.776 108.049  1.00  1.68           N  
ATOM   2804  CA  GLN A 366     184.443 143.766 107.006  1.00  1.68           C  
ATOM   2805  C   GLN A 366     183.399 143.683 105.905  1.00  1.68           C  
ATOM   2806  O   GLN A 366     183.007 144.702 105.335  1.00  1.68           O  
ATOM   2807  CB  GLN A 366     185.828 143.582 106.416  1.00  1.68           C  
ATOM   2808  CG  GLN A 366     186.931 143.883 107.356  1.00  1.68           C  
ATOM   2809  CD  GLN A 366     188.248 143.615 106.740  1.00  1.68           C  
ATOM   2810  OE1 GLN A 366     188.368 142.814 105.829  1.00  1.68           O  
ATOM   2811  NE2 GLN A 366     189.257 144.305 107.218  1.00  1.68           N  
ATOM   2812  N   ALA A 367     182.945 142.473 105.586  1.00  1.20           N  
ATOM   2813  CA  ALA A 367     181.988 142.290 104.505  1.00  1.20           C  
ATOM   2814  C   ALA A 367     180.614 142.819 104.884  1.00  1.20           C  
ATOM   2815  O   ALA A 367     179.973 143.520 104.098  1.00  1.20           O  
ATOM   2816  CB  ALA A 367     181.913 140.814 104.130  1.00  1.20           C  
ATOM   2817  N   VAL A 368     180.130 142.476 106.078  1.00  1.38           N  
ATOM   2818  CA  VAL A 368     178.830 142.978 106.496  1.00  1.38           C  
ATOM   2819  C   VAL A 368     178.886 144.463 106.803  1.00  1.38           C  
ATOM   2820  O   VAL A 368     177.871 145.152 106.687  1.00  1.38           O  
ATOM   2821  CB  VAL A 368     178.279 142.191 107.703  1.00  1.38           C  
ATOM   2822  CG1 VAL A 368     178.357 140.716 107.442  1.00  1.38           C  
ATOM   2823  CG2 VAL A 368     179.016 142.542 108.970  1.00  1.38           C  
ATOM   2824  N   ALA A 369     180.050 144.985 107.183  1.00  1.25           N  
ATOM   2825  CA  ALA A 369     180.161 146.409 107.444  1.00  1.25           C  
ATOM   2826  C   ALA A 369     180.222 147.214 106.157  1.00  1.25           C  
ATOM   2827  O   ALA A 369     179.868 148.395 106.150  1.00  1.25           O  
ATOM   2828  CB  ALA A 369     181.387 146.684 108.308  1.00  1.25           C  
ATOM   2829  N   LYS A 370     180.651 146.594 105.067  1.00  3.45           N  
ATOM   2830  CA  LYS A 370     180.839 147.257 103.790  1.00  3.45           C  
ATOM   2831  C   LYS A 370     179.642 147.102 102.870  1.00  3.45           C  
ATOM   2832  O   LYS A 370     179.603 147.735 101.815  1.00  3.45           O  
ATOM   2833  CB  LYS A 370     182.072 146.684 103.094  1.00  3.45           C  
ATOM   2834  CG  LYS A 370     183.344 147.428 103.347  1.00  3.45           C  
ATOM   2835  CD  LYS A 370     184.356 147.114 102.278  1.00  3.45           C  
ATOM   2836  CE  LYS A 370     185.182 145.900 102.637  1.00  3.45           C  
ATOM   2837  NZ  LYS A 370     186.480 146.286 103.246  1.00  3.45           N  
ATOM   2838  N   ASP A 371     178.669 146.289 103.247  1.00  5.08           N  
ATOM   2839  CA  ASP A 371     177.582 145.904 102.366  1.00  5.08           C  
ATOM   2840  C   ASP A 371     176.337 146.688 102.744  1.00  5.08           C  
ATOM   2841  O   ASP A 371     175.894 146.628 103.891  1.00  5.08           O  
ATOM   2842  CB  ASP A 371     177.327 144.403 102.462  1.00  5.08           C  
ATOM   2843  CG  ASP A 371     176.347 143.913 101.434  1.00  5.08           C  
ATOM   2844  OD1 ASP A 371     176.713 143.858 100.244  1.00  5.08           O  
ATOM   2845  OD2 ASP A 371     175.213 143.574 101.814  1.00  5.08           O  
ATOM   2846  N   ALA A 372     175.757 147.401 101.775  1.00  5.61           N  
ATOM   2847  CA  ALA A 372     174.591 148.276 102.048  1.00  5.61           C  
ATOM   2848  C   ALA A 372     173.394 147.475 102.575  1.00  5.61           C  
ATOM   2849  O   ALA A 372     172.779 147.930 103.556  1.00  5.61           O  
ATOM   2850  CB  ALA A 372     174.229 149.035 100.796  1.00  5.61           C  
ATOM   2851  N   GLU A 373     173.091 146.322 101.974  1.00  6.44           N  
ATOM   2852  CA  GLU A 373     171.931 145.508 102.429  1.00  6.44           C  
ATOM   2853  C   GLU A 373     172.171 145.016 103.861  1.00  6.44           C  
ATOM   2854  O   GLU A 373     171.240 145.097 104.683  1.00  6.44           O  
ATOM   2855  CB  GLU A 373     171.728 144.321 101.485  1.00  6.44           C  
ATOM   2856  CG  GLU A 373     171.631 144.720 100.025  1.00  6.44           C  
ATOM   2857  CD  GLU A 373     171.388 143.569  99.063  1.00  6.44           C  
ATOM   2858  OE1 GLU A 373     171.937 143.609  97.944  1.00  6.44           O  
ATOM   2859  OE2 GLU A 373     170.646 142.637  99.434  1.00  6.44           O  
ATOM   2860  N   SER A 374     173.393 144.556 104.137  1.00  4.57           N  
ATOM   2861  CA  SER A 374     173.804 144.007 105.456  1.00  4.57           C  
ATOM   2862  C   SER A 374     173.778 145.062 106.569  1.00  4.57           C  
ATOM   2863  O   SER A 374     173.348 144.721 107.687  1.00  4.57           O  
ATOM   2864  CB  SER A 374     175.172 143.383 105.357  1.00  4.57           C  
ATOM   2865  OG  SER A 374     175.123 142.167 104.628  1.00  4.57           O  
ATOM   2866  N   LYS A 375     174.191 146.296 106.267  1.00  3.87           N  
ATOM   2867  CA  LYS A 375     174.349 147.306 107.299  1.00  3.87           C  
ATOM   2868  C   LYS A 375     173.141 148.211 107.457  1.00  3.87           C  
ATOM   2869  O   LYS A 375     173.233 149.210 108.170  1.00  3.87           O  
ATOM   2870  CB  LYS A 375     175.586 148.151 107.019  1.00  3.87           C  
ATOM   2871  CG  LYS A 375     175.515 149.007 105.795  1.00  3.87           C  
ATOM   2872  CD  LYS A 375     176.893 149.490 105.452  1.00  3.87           C  
ATOM   2873  CE  LYS A 375     176.867 150.452 104.310  1.00  3.87           C  
ATOM   2874  NZ  LYS A 375     178.238 150.801 103.899  1.00  3.87           N  
ATOM   2875  N   ILE A 376     172.024 147.905 106.816  1.00  4.44           N  
ATOM   2876  CA  ILE A 376     170.775 148.616 107.038  1.00  4.44           C  
ATOM   2877  C   ILE A 376     169.839 147.689 107.791  1.00  4.44           C  
ATOM   2878  O   ILE A 376     169.655 146.531 107.401  1.00  4.44           O  
ATOM   2879  CB  ILE A 376     170.145 149.081 105.717  1.00  4.44           C  
ATOM   2880  CG1 ILE A 376     171.059 150.069 105.011  1.00  4.44           C  
ATOM   2881  CG2 ILE A 376     168.803 149.726 105.973  1.00  4.44           C  
ATOM   2882  CD1 ILE A 376     170.614 150.384 103.621  1.00  4.44           C  
ATOM   2883  N   SER A 377     169.252 148.193 108.867  1.00  8.33           N  
ATOM   2884  CA  SER A 377     168.397 147.403 109.737  1.00  8.33           C  
ATOM   2885  C   SER A 377     166.958 147.860 109.586  1.00  8.33           C  
ATOM   2886  O   SER A 377     166.700 149.045 109.367  1.00  8.33           O  
ATOM   2887  CB  SER A 377     168.831 147.534 111.193  1.00  8.33           C  
ATOM   2888  OG  SER A 377     168.054 148.514 111.854  1.00  8.33           O  
ATOM   2889  N   SER A 378     166.027 146.917 109.696  1.00 12.04           N  
ATOM   2890  CA  SER A 378     164.614 147.259 109.737  1.00 12.04           C  
ATOM   2891  C   SER A 378     164.143 147.604 111.139  1.00 12.04           C  
ATOM   2892  O   SER A 378     162.978 147.972 111.308  1.00 12.04           O  
ATOM   2893  CB  SER A 378     163.784 146.105 109.183  1.00 12.04           C  
ATOM   2894  OG  SER A 378     163.989 144.927 109.940  1.00 12.04           O  
ATOM   2895  N   ALA A 379     165.020 147.501 112.137  1.00 12.10           N  
ATOM   2896  CA  ALA A 379     164.618 147.707 113.523  1.00 12.10           C  
ATOM   2897  C   ALA A 379     164.112 149.124 113.754  1.00 12.10           C  
ATOM   2898  O   ALA A 379     163.099 149.333 114.430  1.00 12.10           O  
ATOM   2899  CB  ALA A 379     165.790 147.397 114.451  1.00 12.10           C  
ATOM   2900  N   LEU A 380     164.808 150.113 113.203  1.00 12.88           N  
ATOM   2901  CA  LEU A 380     164.435 151.503 113.405  1.00 12.88           C  
ATOM   2902  C   LEU A 380     163.606 152.078 112.270  1.00 12.88           C  
ATOM   2903  O   LEU A 380     163.152 153.219 112.383  1.00 12.88           O  
ATOM   2904  CB  LEU A 380     165.684 152.366 113.595  1.00 12.88           C  
ATOM   2905  CG  LEU A 380     166.370 152.288 114.954  1.00 12.88           C  
ATOM   2906  CD1 LEU A 380     167.573 153.203 114.978  1.00 12.88           C  
ATOM   2907  CD2 LEU A 380     165.396 152.654 116.049  1.00 12.88           C  
ATOM   2908  N   GLU A 381     163.397 151.298 111.207  1.00 13.58           N  
ATOM   2909  CA  GLU A 381     162.644 151.796 110.023  1.00 13.58           C  
ATOM   2910  C   GLU A 381     161.211 152.170 110.423  1.00 13.58           C  
ATOM   2911  O   GLU A 381     160.739 153.232 109.972  1.00 13.58           O  
ATOM   2912  CB  GLU A 381     162.670 150.754 108.904  1.00 13.58           C  
ATOM   2913  CG  GLU A 381     164.013 150.671 108.201  1.00 13.58           C  
ATOM   2914  CD  GLU A 381     164.069 149.706 107.030  1.00 13.58           C  
ATOM   2915  OE1 GLU A 381     164.932 149.897 106.152  1.00 13.58           O  
ATOM   2916  OE2 GLU A 381     163.252 148.765 107.001  1.00 13.58           O  
ATOM   2917  N   ASP A 382     160.561 151.357 111.260  1.00 15.87           N  
ATOM   2918  CA  ASP A 382     159.165 151.658 111.680  1.00 15.87           C  
ATOM   2919  C   ASP A 382     159.127 152.979 112.458  1.00 15.87           C  
ATOM   2920  O   ASP A 382     158.241 153.806 112.168  1.00 15.87           O  
ATOM   2921  CB  ASP A 382     158.582 150.512 112.510  1.00 15.87           C  
ATOM   2922  CG  ASP A 382     158.341 149.248 111.703  1.00 15.87           C  
ATOM   2923  OD1 ASP A 382     158.865 149.166 110.574  1.00 15.87           O  
ATOM   2924  OD2 ASP A 382     157.629 148.357 112.210  1.00 15.87           O  
ATOM   2925  N   GLU A 383     160.076 153.180 113.378  1.00 14.47           N  
ATOM   2926  CA  GLU A 383     160.133 154.423 114.196  1.00 14.47           C  
ATOM   2927  C   GLU A 383     160.405 155.629 113.290  1.00 14.47           C  
ATOM   2928  O   GLU A 383     159.744 156.669 113.474  1.00 14.47           O  
ATOM   2929  CB  GLU A 383     161.230 154.299 115.255  1.00 14.47           C  
ATOM   2930  CG  GLU A 383     161.156 153.011 116.052  1.00 14.47           C  
ATOM   2931  CD  GLU A 383     161.998 153.002 117.315  1.00 14.47           C  
ATOM   2932  OE1 GLU A 383     162.327 154.098 117.810  1.00 14.47           O  
ATOM   2933  OE2 GLU A 383     162.320 151.900 117.802  1.00 14.47           O  
ATOM   2934  N   LEU A 384     161.321 155.468 112.331  1.00 11.88           N  
ATOM   2935  CA  LEU A 384     161.705 156.525 111.410  1.00 11.88           C  
ATOM   2936  C   LEU A 384     160.657 156.788 110.344  1.00 11.88           C  
ATOM   2937  O   LEU A 384     160.696 157.846 109.708  1.00 11.88           O  
ATOM   2938  CB  LEU A 384     163.033 156.177 110.749  1.00 11.88           C  
ATOM   2939  CG  LEU A 384     164.264 156.158 111.643  1.00 11.88           C  
ATOM   2940  CD1 LEU A 384     165.427 155.566 110.893  1.00 11.88           C  
ATOM   2941  CD2 LEU A 384     164.587 157.556 112.106  1.00 11.88           C  
ATOM   2942  N   GLY A 385     159.728 155.860 110.138  1.00 12.02           N  
ATOM   2943  CA  GLY A 385     158.723 156.010 109.107  1.00 12.02           C  
ATOM   2944  C   GLY A 385     159.332 156.118 107.728  1.00 12.02           C  
ATOM   2945  O   GLY A 385     159.039 157.060 106.989  1.00 12.02           O  
ATOM   2946  N   VAL A 386     160.182 155.159 107.373  1.00 13.03           N  
ATOM   2947  CA  VAL A 386     160.970 155.250 106.151  1.00 13.03           C  
ATOM   2948  C   VAL A 386     160.126 154.786 104.973  1.00 13.03           C  
ATOM   2949  O   VAL A 386     159.648 153.648 104.944  1.00 13.03           O  
ATOM   2950  CB  VAL A 386     162.262 154.427 106.256  1.00 13.03           C  
ATOM   2951  CG1 VAL A 386     163.151 154.700 105.065  1.00 13.03           C  
ATOM   2952  CG2 VAL A 386     162.995 154.752 107.536  1.00 13.03           C  
ATOM   2953  N   THR A 387     159.954 155.664 103.995  1.00 14.56           N  
ATOM   2954  CA  THR A 387     159.276 155.306 102.764  1.00 14.56           C  
ATOM   2955  C   THR A 387     160.184 154.444 101.898  1.00 14.56           C  
ATOM   2956  O   THR A 387     161.411 154.545 101.958  1.00 14.56           O  
ATOM   2957  CB  THR A 387     158.859 156.564 102.008  1.00 14.56           C  
ATOM   2958  OG1 THR A 387     160.003 157.149 101.383  1.00 14.56           O  
ATOM   2959  CG2 THR A 387     158.264 157.573 102.970  1.00 14.56           C  
ATOM   2960  N   ASP A 388     159.565 153.580 101.092  1.00 14.92           N  
ATOM   2961  CA  ASP A 388     160.329 152.675 100.240  1.00 14.92           C  
ATOM   2962  C   ASP A 388     161.209 153.435  99.261  1.00 14.92           C  
ATOM   2963  O   ASP A 388     162.313 152.983  98.932  1.00 14.92           O  
ATOM   2964  CB  ASP A 388     159.374 151.751  99.493  1.00 14.92           C  
ATOM   2965  CG  ASP A 388     158.728 150.729 100.405  1.00 14.92           C  
ATOM   2966  OD1 ASP A 388     159.223 150.549 101.538  1.00 14.92           O  
ATOM   2967  OD2 ASP A 388     157.722 150.113  99.995  1.00 14.92           O  
ATOM   2968  N   THR A 389     160.741 154.588  98.786  1.00 11.40           N  
ATOM   2969  CA  THR A 389     161.582 155.439  97.958  1.00 11.40           C  
ATOM   2970  C   THR A 389     162.793 155.923  98.738  1.00 11.40           C  
ATOM   2971  O   THR A 389     163.892 156.027  98.189  1.00 11.40           O  
ATOM   2972  CB  THR A 389     160.772 156.624  97.437  1.00 11.40           C  
ATOM   2973  OG1 THR A 389     160.257 157.369  98.544  1.00 11.40           O  
ATOM   2974  CG2 THR A 389     159.611 156.139  96.592  1.00 11.40           C  
ATOM   2975  N   ALA A 390     162.617 156.207 100.030  1.00  9.47           N  
ATOM   2976  CA  ALA A 390     163.744 156.626 100.853  1.00  9.47           C  
ATOM   2977  C   ALA A 390     164.706 155.479 101.114  1.00  9.47           C  
ATOM   2978  O   ALA A 390     165.914 155.701 101.193  1.00  9.47           O  
ATOM   2979  CB  ALA A 390     163.248 157.215 102.169  1.00  9.47           C  
ATOM   2980  N   LYS A 391     164.165 154.269 101.293  1.00  9.42           N  
ATOM   2981  CA  LYS A 391     165.021 153.075 101.526  1.00  9.42           C  
ATOM   2982  C   LYS A 391     165.879 152.836 100.280  1.00  9.42           C  
ATOM   2983  O   LYS A 391     167.091 152.602 100.432  1.00  9.42           O  
ATOM   2984  CB  LYS A 391     164.150 151.843 101.790  1.00  9.42           C  
ATOM   2985  CG  LYS A 391     163.297 151.895 103.050  1.00  9.42           C  
ATOM   2986  CD  LYS A 391     162.564 150.599 103.314  1.00  9.42           C  
ATOM   2987  CE  LYS A 391     161.731 150.629 104.577  1.00  9.42           C  
ATOM   2988  NZ  LYS A 391     161.040 149.338 104.807  1.00  9.42           N  
ATOM   2989  N   GLU A 392     165.262 152.912  99.097  1.00 10.27           N  
ATOM   2990  CA  GLU A 392     165.984 152.738  97.808  1.00 10.27           C  
ATOM   2991  C   GLU A 392     166.970 153.897  97.637  1.00 10.27           C  
ATOM   2992  O   GLU A 392     168.109 153.650  97.202  1.00 10.27           O  
ATOM   2993  CB  GLU A 392     164.990 152.676  96.648  1.00 10.27           C  
ATOM   2994  CG  GLU A 392     164.045 151.491  96.733  1.00 10.27           C  
ATOM   2995  CD  GLU A 392     163.446 151.053  95.408  1.00 10.27           C  
ATOM   2996  OE1 GLU A 392     164.163 151.109  94.389  1.00 10.27           O  
ATOM   2997  OE2 GLU A 392     162.263 150.657  95.398  1.00 10.27           O  
ATOM   2998  N   ARG A 393     166.537 155.107  97.998  1.00  8.34           N  
ATOM   2999  CA  ARG A 393     167.376 156.329  97.884  1.00  8.34           C  
ATOM   3000  C   ARG A 393     168.599 156.185  98.796  1.00  8.34           C  
ATOM   3001  O   ARG A 393     169.703 156.548  98.358  1.00  8.34           O  
ATOM   3002  CB  ARG A 393     166.542 157.560  98.248  1.00  8.34           C  
ATOM   3003  CG  ARG A 393     166.919 158.805  97.460  1.00  8.34           C  
ATOM   3004  CD  ARG A 393     167.055 158.470  95.989  1.00  8.34           C  
ATOM   3005  NE  ARG A 393     167.897 159.423  95.284  1.00  8.34           N  
ATOM   3006  CZ  ARG A 393     168.499 159.175  94.129  1.00  8.34           C  
ATOM   3007  NH1 ARG A 393     168.354 157.995  93.551  1.00  8.34           N  
ATOM   3008  NH2 ARG A 393     169.247 160.102  93.559  1.00  8.34           N  
ATOM   3009  N   LEU A 394     168.402 155.648 100.004  1.00  6.21           N  
ATOM   3010  CA  LEU A 394     169.514 155.440 100.972  1.00  6.21           C  
ATOM   3011  C   LEU A 394     170.537 154.465 100.381  1.00  6.21           C  
ATOM   3012  O   LEU A 394     171.743 154.748 100.476  1.00  6.21           O  
ATOM   3013  CB  LEU A 394     168.942 154.890 102.282  1.00  6.21           C  
ATOM   3014  CG  LEU A 394     169.983 154.465 103.317  1.00  6.21           C  
ATOM   3015  CD1 LEU A 394     170.902 155.623 103.670  1.00  6.21           C  
ATOM   3016  CD2 LEU A 394     169.318 153.912 104.565  1.00  6.21           C  
ATOM   3017  N   ARG A 395     170.056 153.385  99.761  1.00  6.46           N  
ATOM   3018  CA  ARG A 395     170.937 152.363  99.135  1.00  6.46           C  
ATOM   3019  C   ARG A 395     171.731 153.022  98.004  1.00  6.46           C  
ATOM   3020  O   ARG A 395     172.933 152.735  97.881  1.00  6.46           O  
ATOM   3021  CB  ARG A 395     170.101 151.179  98.642  1.00  6.46           C  
ATOM   3022  CG  ARG A 395     169.735 150.198  99.746  1.00  6.46           C  
ATOM   3023  CD  ARG A 395     168.506 149.378  99.418  1.00  6.46           C  
ATOM   3024  NE  ARG A 395     167.904 148.825 100.621  1.00  6.46           N  
ATOM   3025  CZ  ARG A 395     166.653 148.390 100.699  1.00  6.46           C  
ATOM   3026  NH1 ARG A 395     165.867 148.448  99.637  1.00  6.46           N  
ATOM   3027  NH2 ARG A 395     166.191 147.903 101.837  1.00  6.46           N  
ATOM   3028  N   HIS A 396     171.075 153.892  97.232  1.00  7.58           N  
ATOM   3029  CA  HIS A 396     171.745 154.614  96.119  1.00  7.58           C  
ATOM   3030  C   HIS A 396     172.854 155.507  96.685  1.00  7.58           C  
ATOM   3031  O   HIS A 396     173.926 155.579  96.058  1.00  7.58           O  
ATOM   3032  CB  HIS A 396     170.721 155.423  95.314  1.00  7.58           C  
ATOM   3033  CG  HIS A 396     171.343 156.458  94.439  1.00  7.58           C  
ATOM   3034  ND1 HIS A 396     171.616 156.230  93.105  1.00  7.58           N  
ATOM   3035  CD2 HIS A 396     171.756 157.716  94.700  1.00  7.58           C  
ATOM   3036  CE1 HIS A 396     172.165 157.305  92.581  1.00  7.58           C  
ATOM   3037  NE2 HIS A 396     172.263 158.231  93.539  1.00  7.58           N  
ATOM   3038  N   HIS A 397     172.593 156.163  97.821  1.00  6.86           N  
ATOM   3039  CA  HIS A 397     173.592 157.065  98.453  1.00  6.86           C  
ATOM   3040  C   HIS A 397     174.774 156.233  98.953  1.00  6.86           C  
ATOM   3041  O   HIS A 397     175.921 156.648  98.731  1.00  6.86           O  
ATOM   3042  CB  HIS A 397     172.966 157.845  99.617  1.00  6.86           C  
ATOM   3043  CG  HIS A 397     171.817 158.717  99.236  1.00  6.86           C  
ATOM   3044  ND1 HIS A 397     171.783 159.422  98.051  1.00  6.86           N  
ATOM   3045  CD2 HIS A 397     170.677 159.022  99.891  1.00  6.86           C  
ATOM   3046  CE1 HIS A 397     170.663 160.111  97.985  1.00  6.86           C  
ATOM   3047  NE2 HIS A 397     169.968 159.883  99.102  1.00  6.86           N  
ATOM   3048  N   LEU A 398     174.486 155.084  99.567  1.00  6.30           N  
ATOM   3049  CA  LEU A 398     175.545 154.193 100.108  1.00  6.30           C  
ATOM   3050  C   LEU A 398     176.427 153.706  98.956  1.00  6.30           C  
ATOM   3051  O   LEU A 398     177.659 153.685  99.129  1.00  6.30           O  
ATOM   3052  CB  LEU A 398     174.872 153.018 100.823  1.00  6.30           C  
ATOM   3053  CG  LEU A 398     174.158 153.373 102.126  1.00  6.30           C  
ATOM   3054  CD1 LEU A 398     173.489 152.148 102.728  1.00  6.30           C  
ATOM   3055  CD2 LEU A 398     175.128 153.993 103.118  1.00  6.30           C  
ATOM   3056  N   ALA A 399     175.812 153.360  97.821  1.00  7.22           N  
ATOM   3057  CA  ALA A 399     176.563 152.868  96.643  1.00  7.22           C  
ATOM   3058  C   ALA A 399     177.506 153.960  96.124  1.00  7.22           C  
ATOM   3059  O   ALA A 399     178.664 153.636  95.814  1.00  7.22           O  
ATOM   3060  CB  ALA A 399     175.587 152.440  95.577  1.00  7.22           C  
ATOM   3061  N   ASN A 400     177.024 155.201  96.024  1.00 30.00           N  
ATOM   3062  CA  ASN A 400     177.875 156.323  95.543  1.00 30.00           C  
ATOM   3063  C   ASN A 400     178.990 156.623  96.552  1.00 30.00           C  
ATOM   3064  O   ASN A 400     180.149 156.780  96.124  1.00 30.00           O  
ATOM   3065  CB  ASN A 400     177.050 157.589  95.302  1.00 30.00           C  
ATOM   3066  CG  ASN A 400     175.899 157.373  94.344  1.00 30.00           C  
ATOM   3067  OD1 ASN A 400     175.433 156.250  94.168  1.00 30.00           O  
ATOM   3068  ND2 ASN A 400     175.431 158.445  93.725  1.00 30.00           N  
ATOM   3069  N   LEU A 401     178.644 156.663  97.843  1.00 30.00           N  
ATOM   3070  CA  LEU A 401     179.604 157.009  98.927  1.00 30.00           C  
ATOM   3071  C   LEU A 401     180.724 155.970  99.050  1.00 30.00           C  
ATOM   3072  O   LEU A 401     181.891 156.389  99.178  1.00 30.00           O  
ATOM   3073  CB  LEU A 401     178.834 157.140 100.245  1.00 30.00           C  
ATOM   3074  CG  LEU A 401     178.019 158.423 100.399  1.00 30.00           C  
ATOM   3075  CD1 LEU A 401     177.099 158.338 101.606  1.00 30.00           C  
ATOM   3076  CD2 LEU A 401     178.928 159.637 100.498  1.00 30.00           C  
ATOM   3077  N   SER A 402     180.396 154.676  98.991  1.00 13.93           N  
ATOM   3078  CA  SER A 402     181.455 153.644  99.152  1.00 13.93           C  
ATOM   3079  C   SER A 402     181.470 152.659  97.979  1.00 13.93           C  
ATOM   3080  O   SER A 402     180.425 152.043  97.704  1.00 13.93           O  
ATOM   3081  CB  SER A 402     181.310 152.924 100.468  1.00 13.93           C  
ATOM   3082  OG  SER A 402     182.407 152.049 100.686  1.00 13.93           O  
ATOM   3083  N   GLY A 403     182.645 152.484  97.368  1.00 16.79           N  
ATOM   3084  CA  GLY A 403     182.854 151.540  96.254  1.00 16.79           C  
ATOM   3085  C   GLY A 403     182.776 150.094  96.716  1.00 16.79           C  
ATOM   3086  O   GLY A 403     182.143 149.281  96.014  1.00 16.79           O  
ATOM   3087  N   GLY A 404     183.365 149.796  97.880  1.00 15.57           N  
ATOM   3088  CA  GLY A 404     183.398 148.423  98.424  1.00 15.57           C  
ATOM   3089  C   GLY A 404     183.704 147.391  97.349  1.00 15.57           C  
ATOM   3090  O   GLY A 404     183.007 146.358  97.320  1.00 15.57           O  
ATOM   3091  N   ASP A 405     184.683 147.668  96.480  1.00 19.75           N  
ATOM   3092  CA  ASP A 405     185.021 146.746  95.361  1.00 19.75           C  
ATOM   3093  C   ASP A 405     186.012 145.661  95.802  1.00 19.75           C  
ATOM   3094  O   ASP A 405     187.153 145.665  95.299  1.00 19.75           O  
ATOM   3095  CB  ASP A 405     185.512 147.520  94.134  1.00 19.75           C  
ATOM   3096  CG  ASP A 405     184.382 148.137  93.327  1.00 19.75           C  
ATOM   3097  OD1 ASP A 405     184.649 148.594  92.199  1.00 19.75           O  
ATOM   3098  OD2 ASP A 405     183.244 148.150  93.833  1.00 19.75           O  
ATOM   3099  N   GLY A 406     185.575 144.754  96.680  1.00 18.92           N  
ATOM   3100  CA  GLY A 406     186.399 143.614  97.131  1.00 18.92           C  
ATOM   3101  C   GLY A 406     187.757 144.016  97.684  1.00 18.92           C  
ATOM   3102  O   GLY A 406     188.750 143.350  97.331  1.00 18.92           O  
ATOM   3103  N   ALA A 407     187.816 145.079  98.491  1.00 14.74           N  
ATOM   3104  CA  ALA A 407     189.098 145.509  99.100  1.00 14.74           C  
ATOM   3105  C   ALA A 407     188.998 145.306 100.615  1.00 14.74           C  
ATOM   3106  O   ALA A 407     188.070 145.876 101.219  1.00 14.74           O  
ATOM   3107  CB  ALA A 407     189.372 146.950  98.751  1.00 14.74           C  
ATOM   3108  N   TYR A 408     189.930 144.553 101.210  1.00  8.05           N  
ATOM   3109  CA  TYR A 408     189.838 144.300 102.637  1.00  8.05           C  
ATOM   3110  C   TYR A 408     190.980 144.998 103.353  1.00  8.05           C  
ATOM   3111  O   TYR A 408     192.038 145.249 102.774  1.00  8.05           O  
ATOM   3112  CB  TYR A 408     189.879 142.802 102.940  1.00  8.05           C  
ATOM   3113  CG  TYR A 408     188.563 142.092 102.740  1.00  8.05           C  
ATOM   3114  CD1 TYR A 408     187.366 142.677 103.123  1.00  8.05           C  
ATOM   3115  CD2 TYR A 408     188.518 140.838 102.148  1.00  8.05           C  
ATOM   3116  CE1 TYR A 408     186.169 142.027 102.939  1.00  8.05           C  
ATOM   3117  CE2 TYR A 408     187.326 140.182 101.959  1.00  8.05           C  
ATOM   3118  CZ  TYR A 408     186.155 140.779 102.355  1.00  8.05           C  
ATOM   3119  OH  TYR A 408     184.967 140.117 102.161  1.00  8.05           O  
ATOM   3120  N   HIS A 409     190.751 145.308 104.621  1.00  5.21           N  
ATOM   3121  CA  HIS A 409     191.764 145.883 105.489  1.00  5.21           C  
ATOM   3122  C   HIS A 409     192.614 144.761 106.056  1.00  5.21           C  
ATOM   3123  O   HIS A 409     192.082 143.779 106.577  1.00  5.21           O  
ATOM   3124  CB  HIS A 409     191.124 146.677 106.625  1.00  5.21           C  
ATOM   3125  CG  HIS A 409     190.324 147.852 106.164  1.00  5.21           C  
ATOM   3126  ND1 HIS A 409     190.902 149.044 105.792  1.00  5.21           N  
ATOM   3127  CD2 HIS A 409     188.990 148.017 106.013  1.00  5.21           C  
ATOM   3128  CE1 HIS A 409     189.959 149.893 105.429  1.00  5.21           C  
ATOM   3129  NE2 HIS A 409     188.789 149.295 105.556  1.00  5.21           N  
ATOM   3130  N   LYS A 410     193.907 144.897 105.942  1.00  5.30           N  
ATOM   3131  CA  LYS A 410     194.749 143.889 106.558  1.00  5.30           C  
ATOM   3132  C   LYS A 410     194.827 144.137 108.060  1.00  5.30           C  
ATOM   3133  O   LYS A 410     194.898 145.288 108.493  1.00  5.30           O  
ATOM   3134  CB  LYS A 410     196.148 143.906 105.951  1.00  5.30           C  
ATOM   3135  CG  LYS A 410     196.175 143.755 104.444  1.00  5.30           C  
ATOM   3136  CD  LYS A 410     195.321 142.587 103.990  1.00  5.30           C  
ATOM   3137  CE  LYS A 410     194.406 142.982 102.840  1.00  5.30           C  
ATOM   3138  NZ  LYS A 410     193.455 141.896 102.478  1.00  5.30           N  
ATOM   3139  N   PRO A 411     194.788 143.084 108.873  1.00  2.92           N  
ATOM   3140  CA  PRO A 411     194.893 143.271 110.324  1.00  2.92           C  
ATOM   3141  C   PRO A 411     196.199 143.951 110.706  1.00  2.92           C  
ATOM   3142  O   PRO A 411     197.283 143.535 110.295  1.00  2.92           O  
ATOM   3143  CB  PRO A 411     194.811 141.843 110.872  1.00  2.92           C  
ATOM   3144  CG  PRO A 411     195.022 140.952 109.708  1.00  2.92           C  
ATOM   3145  CD  PRO A 411     194.530 141.683 108.517  1.00  2.92           C  
ATOM   3146  N   THR A 412     196.080 145.016 111.494  1.00  2.29           N  
ATOM   3147  CA  THR A 412     197.240 145.793 111.901  1.00  2.29           C  
ATOM   3148  C   THR A 412     198.074 145.005 112.900  1.00  2.29           C  
ATOM   3149  O   THR A 412     197.552 144.498 113.896  1.00  2.29           O  
ATOM   3150  CB  THR A 412     196.796 147.122 112.507  1.00  2.29           C  
ATOM   3151  OG1 THR A 412     196.021 147.847 111.549  1.00  2.29           O  
ATOM   3152  CG2 THR A 412     197.992 147.962 112.911  1.00  2.29           C  
ATOM   3153  N   GLY A 413     199.367 144.898 112.630  1.00  4.76           N  
ATOM   3154  CA  GLY A 413     200.272 144.139 113.466  1.00  4.76           C  
ATOM   3155  C   GLY A 413     200.966 145.013 114.493  1.00  4.76           C  
ATOM   3156  O   GLY A 413     201.044 146.228 114.345  1.00  4.76           O  
ATOM   3157  N   GLY A 414     201.472 144.374 115.540  1.00  9.31           N  
ATOM   3158  CA  GLY A 414     202.157 145.080 116.605  1.00  9.31           C  
ATOM   3159  C   GLY A 414     203.583 145.456 116.265  1.00  9.31           C  
ATOM   3160  O   GLY A 414     204.192 144.868 115.373  1.00  9.31           O  
TER    3161      GLY A 414                                                      
ATOM   3162  P     U B   1     197.298 136.625 125.549  1.00  0.00           P  
ATOM   3163  OP1   U B   1     198.055 136.940 124.325  1.00  0.00           O  
ATOM   3164  OP2   U B   1     198.001 135.968 126.657  1.00  0.00           O  
ATOM   3165  O5'   U B   1     196.760 138.000 126.120  1.00  0.00           O  
ATOM   3166  C5'   U B   1     196.317 138.108 127.460  1.00  0.00           C  
ATOM   3167  C4'   U B   1     196.772 139.388 128.105  1.00  0.00           C  
ATOM   3168  O4'   U B   1     198.195 139.359 128.366  1.00  0.00           O  
ATOM   3169  C3'   U B   1     196.604 140.663 127.314  1.00  0.00           C  
ATOM   3170  O3'   U B   1     195.268 141.114 127.244  1.00  0.00           O  
ATOM   3171  C2'   U B   1     197.528 141.613 128.059  1.00  0.00           C  
ATOM   3172  O2'   U B   1     196.913 142.063 129.251  1.00  0.00           O  
ATOM   3173  C1'   U B   1     198.677 140.684 128.440  1.00  0.00           C  
ATOM   3174  N1    U B   1     199.862 140.842 127.571  1.00  0.00           N  
ATOM   3175  C2    U B   1     200.591 142.010 127.682  1.00  0.00           C  
ATOM   3176  O2    U B   1     200.301 142.917 128.433  1.00  0.00           O  
ATOM   3177  N3    U B   1     201.681 142.105 126.869  1.00  0.00           N  
ATOM   3178  C4    U B   1     202.120 141.164 125.981  1.00  0.00           C  
ATOM   3179  O4    U B   1     203.127 141.393 125.321  1.00  0.00           O  
ATOM   3180  C5    U B   1     201.326 139.983 125.928  1.00  0.00           C  
ATOM   3181  C6    U B   1     200.253 139.861 126.706  1.00  0.00           C  
ATOM   3182  P     U B   2     194.777 141.956 125.977  1.00  0.00           P  
ATOM   3183  OP1   U B   2     193.379 142.360 126.182  1.00  0.00           O  
ATOM   3184  OP2   U B   2     195.194 141.217 124.777  1.00  0.00           O  
ATOM   3185  O5'   U B   2     195.645 143.279 126.016  1.00  0.00           O  
ATOM   3186  C5'   U B   2     195.480 144.253 127.031  1.00  0.00           C  
ATOM   3187  C4'   U B   2     196.460 145.370 126.835  1.00  0.00           C  
ATOM   3188  O4'   U B   2     197.799 144.840 126.846  1.00  0.00           O  
ATOM   3189  C3'   U B   2     196.362 146.079 125.507  1.00  0.00           C  
ATOM   3190  O3'   U B   2     195.357 147.067 125.517  1.00  0.00           O  
ATOM   3191  C2'   U B   2     197.763 146.641 125.310  1.00  0.00           C  
ATOM   3192  O2'   U B   2     197.921 147.846 126.039  1.00  0.00           O  
ATOM   3193  C1'   U B   2     198.620 145.586 125.981  1.00  0.00           C  
ATOM   3194  N1    U B   2     199.304 144.656 125.059  1.00  0.00           N  
ATOM   3195  C2    U B   2     200.474 145.060 124.464  1.00  0.00           C  
ATOM   3196  O2    U B   2     200.941 146.169 124.607  1.00  0.00           O  
ATOM   3197  N3    U B   2     201.084 144.127 123.683  1.00  0.00           N  
ATOM   3198  C4    U B   2     200.646 142.850 123.455  1.00  0.00           C  
ATOM   3199  O4    U B   2     201.292 142.111 122.722  1.00  0.00           O  
ATOM   3200  C5    U B   2     199.438 142.505 124.123  1.00  0.00           C  
ATOM   3201  C6    U B   2     198.828 143.391 124.893  1.00  0.00           C  
ATOM   3202  P     U B   3     194.453 147.310 124.232  1.00  0.00           P  
ATOM   3203  OP1   U B   3     193.280 148.107 124.617  1.00  0.00           O  
ATOM   3204  OP2   U B   3     194.265 146.015 123.569  1.00  0.00           O  
ATOM   3205  O5'   U B   3     195.359 148.232 123.324  1.00  0.00           O  
ATOM   3206  C5'   U B   3     196.109 149.290 123.891  1.00  0.00           C  
ATOM   3207  C4'   U B   3     197.241 149.700 122.991  1.00  0.00           C  
ATOM   3208  O4'   U B   3     198.161 148.589 122.820  1.00  0.00           O  
ATOM   3209  C3'   U B   3     196.816 150.122 121.594  1.00  0.00           C  
ATOM   3210  O3'   U B   3     197.646 151.189 121.158  1.00  0.00           O  
ATOM   3211  C2'   U B   3     197.096 148.880 120.759  1.00  0.00           C  
ATOM   3212  O2'   U B   3     197.315 149.137 119.393  1.00  0.00           O  
ATOM   3213  C1'   U B   3     198.335 148.322 121.445  1.00  0.00           C  
ATOM   3214  N1    U B   3     198.499 146.872 121.259  1.00  0.00           N  
ATOM   3215  C2    U B   3     199.690 146.399 120.768  1.00  0.00           C  
ATOM   3216  O2    U B   3     200.630 147.117 120.508  1.00  0.00           O  
ATOM   3217  N3    U B   3     199.751 145.048 120.598  1.00  0.00           N  
ATOM   3218  C4    U B   3     198.752 144.139 120.850  1.00  0.00           C  
ATOM   3219  O4    U B   3     198.952 142.943 120.648  1.00  0.00           O  
ATOM   3220  C5    U B   3     197.548 144.705 121.352  1.00  0.00           C  
ATOM   3221  C6    U B   3     197.469 146.016 121.524  1.00  0.00           C  
ATOM   3222  P     U B   4     197.143 152.698 121.307  1.00  0.00           P  
ATOM   3223  OP1   U B   4     198.286 153.574 120.991  1.00  0.00           O  
ATOM   3224  OP2   U B   4     196.418 152.824 122.580  1.00  0.00           O  
ATOM   3225  O5'   U B   4     196.057 152.855 120.169  1.00  0.00           O  
ATOM   3226  C5'   U B   4     196.434 152.914 118.808  1.00  0.00           C  
ATOM   3227  C4'   U B   4     195.284 153.340 117.939  1.00  0.00           C  
ATOM   3228  O4'   U B   4     194.184 152.413 118.071  1.00  0.00           O  
ATOM   3229  C3'   U B   4     194.639 154.668 118.258  1.00  0.00           C  
ATOM   3230  O3'   U B   4     195.404 155.785 117.857  1.00  0.00           O  
ATOM   3231  C2'   U B   4     193.325 154.545 117.518  1.00  0.00           C  
ATOM   3232  O2'   U B   4     193.552 154.684 116.128  1.00  0.00           O  
ATOM   3233  C1'   U B   4     192.978 153.085 117.780  1.00  0.00           C  
ATOM   3234  N1    U B   4     192.018 152.897 118.892  1.00  0.00           N  
ATOM   3235  C2    U B   4     190.689 153.240 118.698  1.00  0.00           C  
ATOM   3236  O2    U B   4     190.243 153.722 117.686  1.00  0.00           O  
ATOM   3237  N3    U B   4     189.858 153.022 119.750  1.00  0.00           N  
ATOM   3238  C4    U B   4     190.206 152.495 120.955  1.00  0.00           C  
ATOM   3239  O4    U B   4     189.335 152.361 121.799  1.00  0.00           O  
ATOM   3240  C5    U B   4     191.582 152.156 121.087  1.00  0.00           C  
ATOM   3241  C6    U B   4     192.423 152.360 120.079  1.00  0.00           C  
ATOM   3242  P     U B   5     195.576 157.040 118.840  1.00  0.00           P  
ATOM   3243  OP1   U B   5     196.721 157.832 118.355  1.00  0.00           O  
ATOM   3244  OP2   U B   5     195.548 156.549 120.225  1.00  0.00           O  
ATOM   3245  O5'   U B   5     194.247 157.889 118.656  1.00  0.00           O  
ATOM   3246  C5'   U B   5     193.656 158.080 117.383  1.00  0.00           C  
ATOM   3247  C4'   U B   5     192.168 158.269 117.489  1.00  0.00           C  
ATOM   3248  O4'   U B   5     191.543 157.069 117.986  1.00  0.00           O  
ATOM   3249  C3'   U B   5     191.691 159.333 118.448  1.00  0.00           C  
ATOM   3250  O3'   U B   5     191.815 160.635 117.916  1.00  0.00           O  
ATOM   3251  C2'   U B   5     190.250 158.922 118.701  1.00  0.00           C  
ATOM   3252  O2'   U B   5     189.429 159.327 117.621  1.00  0.00           O  
ATOM   3253  C1'   U B   5     190.352 157.402 118.661  1.00  0.00           C  
ATOM   3254  N1    U B   5     190.344 156.758 119.993  1.00  0.00           N  
ATOM   3255  C2    U B   5     189.144 156.627 120.658  1.00  0.00           C  
ATOM   3256  O2    U B   5     188.090 157.043 120.241  1.00  0.00           O  
ATOM   3257  N3    U B   5     189.204 156.001 121.863  1.00  0.00           N  
ATOM   3258  C4    U B   5     190.321 155.488 122.448  1.00  0.00           C  
ATOM   3259  O4    U B   5     190.220 154.945 123.540  1.00  0.00           O  
ATOM   3260  C5    U B   5     191.519 155.652 121.697  1.00  0.00           C  
ATOM   3261  C6    U B   5     191.491 156.257 120.520  1.00  0.00           C  
ATOM   3262  P     U B   6     192.358 161.832 118.821  1.00  0.00           P  
ATOM   3263  OP1   U B   6     192.606 162.988 117.945  1.00  0.00           O  
ATOM   3264  OP2   U B   6     193.454 161.309 119.647  1.00  0.00           O  
ATOM   3265  O5'   U B   6     191.139 162.174 119.775  1.00  0.00           O  
ATOM   3266  C5'   U B   6     189.844 162.423 119.255  1.00  0.00           C  
ATOM   3267  C4'   U B   6     188.799 162.332 120.331  1.00  0.00           C  
ATOM   3268  O4'   U B   6     188.573 160.944 120.679  1.00  0.00           O  
ATOM   3269  C3'   U B   6     189.150 162.978 121.656  1.00  0.00           C  
ATOM   3270  O3'   U B   6     189.028 164.396 121.659  1.00  0.00           O  
ATOM   3271  C2'   U B   6     188.217 162.256 122.619  1.00  0.00           C  
ATOM   3272  O2'   U B   6     186.896 162.760 122.517  1.00  0.00           O  
ATOM   3273  C1'   U B   6     188.232 160.839 122.043  1.00  0.00           C  
ATOM   3274  N1    U B   6     189.212 159.967 122.740  1.00  0.00           N  
ATOM   3275  C2    U B   6     188.778 159.276 123.854  1.00  0.00           C  
ATOM   3276  O2    U B   6     187.646 159.331 124.272  1.00  0.00           O  
ATOM   3277  N3    U B   6     189.704 158.506 124.485  1.00  0.00           N  
ATOM   3278  C4    U B   6     191.015 158.360 124.128  1.00  0.00           C  
ATOM   3279  O4    U B   6     191.730 157.627 124.800  1.00  0.00           O  
ATOM   3280  C5    U B   6     191.400 159.104 122.971  1.00  0.00           C  
ATOM   3281  C6    U B   6     190.513 159.860 122.337  1.00  0.00           C  
TER    3282        U B   6                                                      
MASTER      247    0    0   23    4    0    0    6 3280    2    0   42          
END                                                                             
