# Supplementary material for: Using structure prediction of negative sense RNA virus nucleoproteins to assess evolutionary relationships
Source: bioRxiv. 2024 May 22:2024.02.16.580771. Originally published 2024 Feb 17. Preprint. [Version 2] doi: 10.1101/2024.02.16.580771 (PMC10888975; doi:10.1101/2024.02.16.580771)
Supplement: Supplement 3 — Supplementary File 1: Initial Dataset NP PDBs (.pdb files) [file media-3.zip › Initial Dataset NP PDBs/3PTO.pdb]

HEADER    VIRAL PROTEIN                           03-DEC-10   3PTO              
TITLE     CRYSTAL STRUCTURE OF AN EMPTY VESICULAR STOMATITIS VIRUS NUCLEOCAPSID 
TITLE    2 PROTEIN COMPLEX                                                      
COMPND    MOL_ID: 1;                                                            
COMPND   2 MOLECULE: NUCLEOPROTEIN;                                             
COMPND   3 CHAIN: A, B, C, D, E;                                                
COMPND   4 SYNONYM: NP, NUCLEOCAPSID PROTEIN, PROTEIN N;                        
COMPND   5 ENGINEERED: YES                                                      
SOURCE    MOL_ID: 1;                                                            
SOURCE   2 ORGANISM_SCIENTIFIC: VESICULAR STOMATITIS INDIANA VIRUS;             
SOURCE   3 ORGANISM_COMMON: VSIV;                                               
SOURCE   4 ORGANISM_TAXID: 11277;                                               
SOURCE   5 GENE: N;                                                             
SOURCE   6 EXPRESSION_SYSTEM: ESCHERICHIA COLI;                                 
SOURCE   7 EXPRESSION_SYSTEM_TAXID: 469008;                                     
SOURCE   8 EXPRESSION_SYSTEM_STRAIN: BL21(DE3);                                 
SOURCE   9 EXPRESSION_SYSTEM_VECTOR_TYPE: PLASMID;                              
SOURCE  10 EXPRESSION_SYSTEM_PLASMID: PET16B                                    
KEYWDS    NUCLEOCAPSID, VIRAL PROTEIN                                           
EXPDTA    X-RAY DIFFRACTION                                                     
AUTHOR    M.LUO,T.J.GREEN,M.ROWSE                                               
REVDAT   2   02-MAR-11 3PTO    1       JRNL                                     
REVDAT   1   12-JAN-11 3PTO    0                                                
JRNL        AUTH   T.J.GREEN,M.ROWSE,J.TSAO,J.KANG,P.GE,Z.H.ZHOU,M.LUO          
JRNL        TITL   ACCESS TO RNA ENCAPSIDATED IN THE NUCLEOCAPSID OF VESICULAR  
JRNL        TITL 2 STOMATITIS VIRUS.                                            
JRNL        REF    J.VIROL.                      V.  85  2714 2011              
JRNL        REFN                   ISSN 0022-538X                               
JRNL        PMID   21177817                                                     
JRNL        DOI    10.1128/JVI.01927-10                                         
REMARK   2                                                                      
REMARK   2 RESOLUTION.    3.01 ANGSTROMS.                                       
REMARK   3                                                                      
REMARK   3 REFINEMENT.                                                          
REMARK   3   PROGRAM     : PHENIX (PHENIX.REFINE: 1.6.1_357)                    
REMARK   3   AUTHORS     : PAUL ADAMS,PAVEL AFONINE,VICENT CHEN,IAN             
REMARK   3               : DAVIS,KRESHNA GOPAL,RALF GROSSE-                     
REMARK   3               : KUNSTLEVE,LI-WEI HUNG,ROBERT IMMORMINO,              
REMARK   3               : TOM IOERGER,AIRLIE MCCOY,ERIK MCKEE,NIGEL            
REMARK   3               : MORIARTY,REETAL PAI,RANDY READ,JANE                  
REMARK   3               : RICHARDSON,DAVID RICHARDSON,TOD ROMO,JIM             
REMARK   3               : SACCHETTINI,NICHOLAS SAUTER,JACOB SMITH,             
REMARK   3               : LAURENT STORONI,TOM TERWILLIGER,PETER                
REMARK   3               : ZWART                                                
REMARK   3                                                                      
REMARK   3    REFINEMENT TARGET : ML                                            
REMARK   3                                                                      
REMARK   3  DATA USED IN REFINEMENT.                                            
REMARK   3   RESOLUTION RANGE HIGH (ANGSTROMS) : 3.01                           
REMARK   3   RESOLUTION RANGE LOW  (ANGSTROMS) : 38.76                          
REMARK   3   MIN(FOBS/SIGMA_FOBS)              : 0.100                          
REMARK   3   COMPLETENESS FOR RANGE        (%) : 82.3                           
REMARK   3   NUMBER OF REFLECTIONS             : 49082                          
REMARK   3                                                                      
REMARK   3  FIT TO DATA USED IN REFINEMENT.                                     
REMARK   3   R VALUE     (WORKING + TEST SET) : 0.259                           
REMARK   3   R VALUE            (WORKING SET) : 0.258                           
REMARK   3   FREE R VALUE                     : 0.291                           
REMARK   3   FREE R VALUE TEST SET SIZE   (%) : 3.850                           
REMARK   3   FREE R VALUE TEST SET COUNT      : 1892                            
REMARK   3                                                                      
REMARK   3  FIT TO DATA USED IN REFINEMENT (IN BINS).                           
REMARK   3   BIN  RESOLUTION RANGE  COMPL.    NWORK NFREE   RWORK  RFREE        
REMARK   3     1 38.7658 -  7.2346    0.98     4267   172  0.2428 0.2751        
REMARK   3     2  7.2346 -  5.7483    0.99     4132   168  0.2463 0.2739        
REMARK   3     3  5.7483 -  5.0235    0.99     4059   165  0.2201 0.2416        
REMARK   3     4  5.0235 -  4.5649    0.99     4057   160  0.2207 0.2692        
REMARK   3     5  4.5649 -  4.2382    0.98     4004   161  0.2306 0.2490        
REMARK   3     6  4.2382 -  3.9886    0.97     3931   159  0.2517 0.3115        
REMARK   3     7  3.9886 -  3.7890    0.95     3862   156  0.2622 0.2920        
REMARK   3     8  3.7890 -  3.6242    0.93     3778   150  0.2645 0.2601        
REMARK   3     9  3.6242 -  3.4848    0.90     3641   145  0.2743 0.3136        
REMARK   3    10  3.4848 -  3.3646    0.82     3321   133  0.3041 0.3735        
REMARK   3    11  3.3646 -  3.2594    0.72     2896   109  0.3305 0.3746        
REMARK   3    12  3.2594 -  3.1663    0.57     2283    97  0.3249 0.3308        
REMARK   3    13  3.1663 -  3.0830    0.44     1789    68  0.3350 0.3950        
REMARK   3    14  3.0830 -  3.0080    0.29     1170    49  0.3651 0.3922        
REMARK   3                                                                      
REMARK   3  BULK SOLVENT MODELLING.                                             
REMARK   3   METHOD USED        : FLAT BULK SOLVENT MODEL                       
REMARK   3   SOLVENT RADIUS     : 1.11                                          
REMARK   3   SHRINKAGE RADIUS   : 0.90                                          
REMARK   3   K_SOL              : 0.30                                          
REMARK   3   B_SOL              : 58.20                                         
REMARK   3                                                                      
REMARK   3  ERROR ESTIMATES.                                                    
REMARK   3   COORDINATE ERROR (MAXIMUM-LIKELIHOOD BASED)     : 0.410            
REMARK   3   PHASE ERROR (DEGREES, MAXIMUM-LIKELIHOOD BASED) : NULL             
REMARK   3                                                                      
REMARK   3  B VALUES.                                                           
REMARK   3   FROM WILSON PLOT           (A**2) : NULL                           
REMARK   3   MEAN B VALUE      (OVERALL, A**2) : 100.49                         
REMARK   3   OVERALL ANISOTROPIC B VALUE.                                       
REMARK   3    B11 (A**2) : 29.80300                                             
REMARK   3    B22 (A**2) : -1.53950                                             
REMARK   3    B33 (A**2) : -28.26350                                            
REMARK   3    B12 (A**2) : -0.00000                                             
REMARK   3    B13 (A**2) : -0.00000                                             
REMARK   3    B23 (A**2) : 0.00000                                              
REMARK   3                                                                      
REMARK   3  TWINNING INFORMATION.                                               
REMARK   3   FRACTION: NULL                                                     
REMARK   3   OPERATOR: NULL                                                     
REMARK   3                                                                      
REMARK   3  DEVIATIONS FROM IDEAL VALUES.                                       
REMARK   3                 RMSD          COUNT                                  
REMARK   3   BOND      :  0.011          16827                                  
REMARK   3   ANGLE     :  1.375          22782                                  
REMARK   3   CHIRALITY :  0.097           2479                                  
REMARK   3   PLANARITY :  0.005           2926                                  
REMARK   3   DIHEDRAL  : 17.511           6252                                  
REMARK   3                                                                      
REMARK   3  TLS DETAILS                                                         
REMARK   3   NUMBER OF TLS GROUPS  : NULL                                       
REMARK   3                                                                      
REMARK   3  NCS DETAILS                                                         
REMARK   3   NUMBER OF NCS GROUPS : 1                                           
REMARK   3   NCS GROUP : 1                                                      
REMARK   3    NCS OPERATOR : 1                                                  
REMARK   3     REFERENCE SELECTION: chain A and (resseq 3:358 or resseq 365:    
REMARK   3                          422 )                                       
REMARK   3     SELECTION          : chain B and (resseq 3:358 or resseq 365:    
REMARK   3                          422 )                                       
REMARK   3     ATOM PAIRS NUMBER  : 3284                                        
REMARK   3     RMSD               : 0.050                                       
REMARK   3    NCS OPERATOR : 2                                                  
REMARK   3     REFERENCE SELECTION: chain A and (resseq 3:358 or resseq 365:    
REMARK   3                          422 )                                       
REMARK   3     SELECTION          : chain C and (resseq 3:358 or resseq 365:    
REMARK   3                          422 )                                       
REMARK   3     ATOM PAIRS NUMBER  : 3269                                        
REMARK   3     RMSD               : 0.044                                       
REMARK   3    NCS OPERATOR : 3                                                  
REMARK   3     REFERENCE SELECTION: chain A and (resseq 3:358 or resseq 365:    
REMARK   3                          422 )                                       
REMARK   3     SELECTION          : chain D and (resseq 3:358 or resseq 365:    
REMARK   3                          422 )                                       
REMARK   3     ATOM PAIRS NUMBER  : 3284                                        
REMARK   3     RMSD               : 0.061                                       
REMARK   3    NCS OPERATOR : 4                                                  
REMARK   3     REFERENCE SELECTION: chain A and (resseq 3:358 or resseq 365:    
REMARK   3                          422 )                                       
REMARK   3     SELECTION          : chain E and (resseq 3:358 or resseq 365:    
REMARK   3                          422 )                                       
REMARK   3     ATOM PAIRS NUMBER  : 3277                                        
REMARK   3     RMSD               : 0.044                                       
REMARK   3                                                                      
REMARK   3  OTHER REFINEMENT REMARKS: NULL                                      
REMARK   4                                                                      
REMARK   4 3PTO COMPLIES WITH FORMAT V. 3.20, 01-DEC-08                         
REMARK 100                                                                      
REMARK 100 THIS ENTRY HAS BEEN PROCESSED BY RCSB ON 10-DEC-10.                  
REMARK 100 THE RCSB ID CODE IS RCSB062798.                                      
REMARK 200                                                                      
REMARK 200 EXPERIMENTAL DETAILS                                                 
REMARK 200  EXPERIMENT TYPE                : X-RAY DIFFRACTION                  
REMARK 200  DATE OF DATA COLLECTION        : 05-JUN-09                          
REMARK 200  TEMPERATURE           (KELVIN) : 293.0                              
REMARK 200  PH                             : 4.5                                
REMARK 200  NUMBER OF CRYSTALS USED        : 1                                  
REMARK 200                                                                      
REMARK 200  SYNCHROTRON              (Y/N) : Y                                  
REMARK 200  RADIATION SOURCE               : SSRL                               
REMARK 200  BEAMLINE                       : BL9-2                              
REMARK 200  X-RAY GENERATOR MODEL          : NULL                               
REMARK 200  MONOCHROMATIC OR LAUE    (M/L) : M                                  
REMARK 200  WAVELENGTH OR RANGE        (A) : 0.97946                            
REMARK 200  MONOCHROMATOR                  : NULL                               
REMARK 200  OPTICS                         : NULL                               
REMARK 200                                                                      
REMARK 200  DETECTOR TYPE                  : NULL                               
REMARK 200  DETECTOR MANUFACTURER          : MAR 325 CCD                        
REMARK 200  INTENSITY-INTEGRATION SOFTWARE : NULL                               
REMARK 200  DATA SCALING SOFTWARE          : SCALEPACK                          
REMARK 200                                                                      
REMARK 200  NUMBER OF UNIQUE REFLECTIONS   : 51615                              
REMARK 200  RESOLUTION RANGE HIGH      (A) : 3.000                              
REMARK 200  RESOLUTION RANGE LOW       (A) : 50.000                             
REMARK 200  REJECTION CRITERIA  (SIGMA(I)) : 2.000                              
REMARK 200                                                                      
REMARK 200 OVERALL.                                                             
REMARK 200  COMPLETENESS FOR RANGE     (%) : 86.7                               
REMARK 200  DATA REDUNDANCY                : NULL                               
REMARK 200  R MERGE                    (I) : 0.07100                            
REMARK 200  R SYM                      (I) : NULL                               
REMARK 200  <I/SIGMA(I)> FOR THE DATA SET  : NULL                               
REMARK 200                                                                      
REMARK 200 IN THE HIGHEST RESOLUTION SHELL.                                     
REMARK 200  HIGHEST RESOLUTION SHELL, RANGE HIGH (A) : 3.00                     
REMARK 200  HIGHEST RESOLUTION SHELL, RANGE LOW  (A) : 3.11                     
REMARK 200  COMPLETENESS FOR SHELL     (%) : 39.4                               
REMARK 200  DATA REDUNDANCY IN SHELL       : NULL                               
REMARK 200  R MERGE FOR SHELL          (I) : 0.32000                            
REMARK 200  R SYM FOR SHELL            (I) : NULL                               
REMARK 200  <I/SIGMA(I)> FOR SHELL         : 2.400                              
REMARK 200                                                                      
REMARK 200 DIFFRACTION PROTOCOL: SINGLE WAVELENGTH                              
REMARK 200 METHOD USED TO DETERMINE THE STRUCTURE: MOLECULAR REPLACEMENT        
REMARK 200 SOFTWARE USED: NULL                                                  
REMARK 200 STARTING MODEL: NULL                                                 
REMARK 200                                                                      
REMARK 200 REMARK: NULL                                                         
REMARK 280                                                                      
REMARK 280 CRYSTAL                                                              
REMARK 280 SOLVENT CONTENT, VS   (%): 60.47                                     
REMARK 280 MATTHEWS COEFFICIENT, VM (ANGSTROMS**3/DA): 3.11                     
REMARK 280                                                                      
REMARK 280 CRYSTALLIZATION CONDITIONS: 5.5 % PEG 3350, 200 MM SODIUM            
REMARK 280  CHLORIDE, 100MM SODIUM ACETATE, PH 4.5, VAPOR DIFFUSION, HANGING    
REMARK 280  DROP, TEMPERATURE 293.0K                                            
REMARK 290                                                                      
REMARK 290 CRYSTALLOGRAPHIC SYMMETRY                                            
REMARK 290 SYMMETRY OPERATORS FOR SPACE GROUP: P 21 21 2                        
REMARK 290                                                                      
REMARK 290      SYMOP   SYMMETRY                                                
REMARK 290     NNNMMM   OPERATOR                                                
REMARK 290       1555   X,Y,Z                                                   
REMARK 290       2555   -X,-Y,Z                                                 
REMARK 290       3555   -X+1/2,Y+1/2,-Z                                         
REMARK 290       4555   X+1/2,-Y+1/2,-Z                                         
REMARK 290                                                                      
REMARK 290     WHERE NNN -> OPERATOR NUMBER                                     
REMARK 290           MMM -> TRANSLATION VECTOR                                  
REMARK 290                                                                      
REMARK 290 CRYSTALLOGRAPHIC SYMMETRY TRANSFORMATIONS                            
REMARK 290 THE FOLLOWING TRANSFORMATIONS OPERATE ON THE ATOM/HETATM             
REMARK 290 RECORDS IN THIS ENTRY TO PRODUCE CRYSTALLOGRAPHICALLY                
REMARK 290 RELATED MOLECULES.                                                   
REMARK 290   SMTRY1   1  1.000000  0.000000  0.000000        0.00000            
REMARK 290   SMTRY2   1  0.000000  1.000000  0.000000        0.00000            
REMARK 290   SMTRY3   1  0.000000  0.000000  1.000000        0.00000            
REMARK 290   SMTRY1   2 -1.000000  0.000000  0.000000        0.00000            
REMARK 290   SMTRY2   2  0.000000 -1.000000  0.000000        0.00000            
REMARK 290   SMTRY3   2  0.000000  0.000000  1.000000        0.00000            
REMARK 290   SMTRY1   3 -1.000000  0.000000  0.000000       82.82150            
REMARK 290   SMTRY2   3  0.000000  1.000000  0.000000      117.03100            
REMARK 290   SMTRY3   3  0.000000  0.000000 -1.000000        0.00000            
REMARK 290   SMTRY1   4  1.000000  0.000000  0.000000       82.82150            
REMARK 290   SMTRY2   4  0.000000 -1.000000  0.000000      117.03100            
REMARK 290   SMTRY3   4  0.000000  0.000000 -1.000000        0.00000            
REMARK 290                                                                      
REMARK 290 REMARK: NULL                                                         
REMARK 300                                                                      
REMARK 300 BIOMOLECULE: 1                                                       
REMARK 300 SEE REMARK 350 FOR THE AUTHOR PROVIDED AND/OR PROGRAM                
REMARK 300 GENERATED ASSEMBLY INFORMATION FOR THE STRUCTURE IN                  
REMARK 300 THIS ENTRY. THE REMARK MAY ALSO PROVIDE INFORMATION ON               
REMARK 300 BURIED SURFACE AREA.                                                 
REMARK 350                                                                      
REMARK 350 COORDINATES FOR A COMPLETE MULTIMER REPRESENTING THE KNOWN           
REMARK 350 BIOLOGICALLY SIGNIFICANT OLIGOMERIZATION STATE OF THE                
REMARK 350 MOLECULE CAN BE GENERATED BY APPLYING BIOMT TRANSFORMATIONS          
REMARK 350 GIVEN BELOW.  BOTH NON-CRYSTALLOGRAPHIC AND                          
REMARK 350 CRYSTALLOGRAPHIC OPERATIONS ARE GIVEN.                               
REMARK 350                                                                      
REMARK 350 BIOMOLECULE: 1                                                       
REMARK 350 AUTHOR DETERMINED BIOLOGICAL UNIT: DECAMERIC                         
REMARK 350 SOFTWARE DETERMINED QUATERNARY STRUCTURE: DECAMERIC                  
REMARK 350 SOFTWARE USED: PISA                                                  
REMARK 350 TOTAL BURIED SURFACE AREA: 59010 ANGSTROM**2                         
REMARK 350 SURFACE AREA OF THE COMPLEX: 178140 ANGSTROM**2                      
REMARK 350 CHANGE IN SOLVENT FREE ENERGY: -384.0 KCAL/MOL                       
REMARK 350 APPLY THE FOLLOWING TO CHAINS: A, E, B, C, D                         
REMARK 350   BIOMT1   1  1.000000  0.000000  0.000000        0.00000            
REMARK 350   BIOMT2   1  0.000000  1.000000  0.000000        0.00000            
REMARK 350   BIOMT3   1  0.000000  0.000000  1.000000        0.00000            
REMARK 350   BIOMT1   2 -1.000000  0.000000  0.000000        0.00000            
REMARK 350   BIOMT2   2  0.000000 -1.000000  0.000000        0.00000            
REMARK 350   BIOMT3   2  0.000000  0.000000  1.000000        0.00000            
REMARK 465                                                                      
REMARK 465 MISSING RESIDUES                                                     
REMARK 465 THE FOLLOWING RESIDUES WERE NOT LOCATED IN THE                       
REMARK 465 EXPERIMENT. (M=MODEL NUMBER; RES=RESIDUE NAME; C=CHAIN               
REMARK 465 IDENTIFIER; SSSEQ=SEQUENCE NUMBER; I=INSERTION CODE.)                
REMARK 465                                                                      
REMARK 465   M RES C SSSEQI                                                     
REMARK 465     SER A   360                                                      
REMARK 465     THR A   361                                                      
REMARK 465     GLY A   362                                                      
REMARK 465     GLY A   363                                                      
REMARK 465     LEU A   364                                                      
REMARK 465     ASP B   359                                                      
REMARK 465     SER B   360                                                      
REMARK 465     THR B   361                                                      
REMARK 465     GLY B   362                                                      
REMARK 465     GLY B   363                                                      
REMARK 465     LEU B   364                                                      
REMARK 465     ASP C   358                                                      
REMARK 465     ASP C   359                                                      
REMARK 465     SER C   360                                                      
REMARK 465     THR C   361                                                      
REMARK 465     GLY C   362                                                      
REMARK 465     GLY C   363                                                      
REMARK 465     LEU C   364                                                      
REMARK 465     THR C   365                                                      
REMARK 465     ASP D   359                                                      
REMARK 465     SER D   360                                                      
REMARK 465     THR D   361                                                      
REMARK 465     GLY D   362                                                      
REMARK 465     GLY D   363                                                      
REMARK 465     SER E   360                                                      
REMARK 465     THR E   361                                                      
REMARK 465     GLY E   362                                                      
REMARK 465     GLY E   363                                                      
REMARK 465     LEU E   364                                                      
REMARK 465     THR E   365                                                      
REMARK 500                                                                      
REMARK 500 GEOMETRY AND STEREOCHEMISTRY                                         
REMARK 500 SUBTOPIC: COVALENT BOND LENGTHS                                      
REMARK 500                                                                      
REMARK 500 THE STEREOCHEMICAL PARAMETERS OF THE FOLLOWING RESIDUES              
REMARK 500 HAVE VALUES WHICH DEVIATE FROM EXPECTED VALUES BY MORE               
REMARK 500 THAN 6*RMSD (M=MODEL NUMBER; RES=RESIDUE NAME; C=CHAIN               
REMARK 500 IDENTIFIER; SSEQ=SEQUENCE NUMBER; I=INSERTION CODE).                 
REMARK 500                                                                      
REMARK 500 STANDARD TABLE:                                                      
REMARK 500 FORMAT: (10X,I3,1X,2(A3,1X,A1,I4,A1,1X,A4,3X),1X,F6.3)               
REMARK 500                                                                      
REMARK 500 EXPECTED VALUES PROTEIN: ENGH AND HUBER, 1999                        
REMARK 500 EXPECTED VALUES NUCLEIC ACID: CLOWNEY ET AL 1996                     
REMARK 500                                                                      
REMARK 500  M RES CSSEQI ATM1   RES CSSEQI ATM2   DEVIATION                     
REMARK 500    ASP A  30   CB    ASP A  30   CG      0.128                       
REMARK 500                                                                      
REMARK 500 REMARK: NULL                                                         
REMARK 500                                                                      
REMARK 500 GEOMETRY AND STEREOCHEMISTRY                                         
REMARK 500 SUBTOPIC: COVALENT BOND ANGLES                                       
REMARK 500                                                                      
REMARK 500 THE STEREOCHEMICAL PARAMETERS OF THE FOLLOWING RESIDUES              
REMARK 500 HAVE VALUES WHICH DEVIATE FROM EXPECTED VALUES BY MORE               
REMARK 500 THAN 6*RMSD (M=MODEL NUMBER; RES=RESIDUE NAME; C=CHAIN               
REMARK 500 IDENTIFIER; SSEQ=SEQUENCE NUMBER; I=INSERTION CODE).                 
REMARK 500                                                                      
REMARK 500 STANDARD TABLE:                                                      
REMARK 500 FORMAT: (10X,I3,1X,A3,1X,A1,I4,A1,3(1X,A4,2X),12X,F5.1)              
REMARK 500                                                                      
REMARK 500 EXPECTED VALUES PROTEIN: ENGH AND HUBER, 1999                        
REMARK 500 EXPECTED VALUES NUCLEIC ACID: CLOWNEY ET AL 1996                     
REMARK 500                                                                      
REMARK 500  M RES CSSEQI ATM1   ATM2   ATM3                                     
REMARK 500    PRO A 176   C   -  N   -  CA  ANGL. DEV. =  11.6 DEGREES          
REMARK 500    GLU A 177   N   -  CA  -  C   ANGL. DEV. = -17.3 DEGREES          
REMARK 500    PRO B 176   C   -  N   -  CA  ANGL. DEV. =  11.3 DEGREES          
REMARK 500    GLU B 177   N   -  CA  -  C   ANGL. DEV. = -18.3 DEGREES          
REMARK 500    PRO C 176   C   -  N   -  CA  ANGL. DEV. =  11.5 DEGREES          
REMARK 500    GLU C 177   N   -  CA  -  C   ANGL. DEV. = -18.9 DEGREES          
REMARK 500    PRO D 176   C   -  N   -  CA  ANGL. DEV. =  11.0 DEGREES          
REMARK 500    GLU D 177   N   -  CA  -  C   ANGL. DEV. = -18.6 DEGREES          
REMARK 500    PRO E 176   C   -  N   -  CA  ANGL. DEV. =  11.7 DEGREES          
REMARK 500    GLU E 177   N   -  CA  -  C   ANGL. DEV. = -18.3 DEGREES          
REMARK 500                                                                      
REMARK 500 REMARK: NULL                                                         
REMARK 500                                                                      
REMARK 500 GEOMETRY AND STEREOCHEMISTRY                                         
REMARK 500 SUBTOPIC: TORSION ANGLES                                             
REMARK 500                                                                      
REMARK 500 TORSION ANGLES OUTSIDE THE EXPECTED RAMACHANDRAN REGIONS:            
REMARK 500 (M=MODEL NUMBER; RES=RESIDUE NAME; C=CHAIN IDENTIFIER;               
REMARK 500 SSEQ=SEQUENCE NUMBER; I=INSERTION CODE).                             
REMARK 500                                                                      
REMARK 500 STANDARD TABLE:                                                      
REMARK 500 FORMAT:(10X,I3,1X,A3,1X,A1,I4,A1,4X,F7.2,3X,F7.2)                    
REMARK 500                                                                      
REMARK 500 EXPECTED VALUES: GJ KLEYWEGT AND TA JONES (1996). PHI/PSI-           
REMARK 500 CHOLOGY: RAMACHANDRAN REVISITED. STRUCTURE 4, 1395 - 1400            
REMARK 500                                                                      
REMARK 500  M RES CSSEQI        PSI       PHI                                   
REMARK 500    VAL A   3     -167.69   -116.75                                   
REMARK 500    ASN A  11       59.29     34.10                                   
REMARK 500    VAL A  15       71.90   -117.88                                   
REMARK 500    GLU A  22     -105.87   -140.42                                   
REMARK 500    ASP A  23       87.86     10.11                                   
REMARK 500    ASP A  30       22.64    -68.54                                   
REMARK 500    LYS A  34      -78.24    -81.99                                   
REMARK 500    ASN A  43      -86.08     -0.52                                   
REMARK 500    SER A  47      106.87     65.60                                   
REMARK 500    SER A  61      141.79   -174.02                                   
REMARK 500    ASN A  63        4.46   -173.07                                   
REMARK 500    LYS A  78       34.29    -72.09                                   
REMARK 500    ASP A  79      103.94    -55.02                                   
REMARK 500    ILE A  80       32.43    -77.96                                   
REMARK 500    LYS A  86     -153.90    -94.45                                   
REMARK 500    ALA A  98      101.50    -17.73                                   
REMARK 500    ASP A 106       41.34    -74.48                                   
REMARK 500    LEU A 107       45.35   -143.26                                   
REMARK 500    VAL A 108       68.72     88.64                                   
REMARK 500    ALA A 112     -147.38   -152.55                                   
REMARK 500    LEU A 113     -179.59    -51.71                                   
REMARK 500    LEU A 117     -160.30   -100.12                                   
REMARK 500    PRO A 118      153.43    -22.00                                   
REMARK 500    SER A 122     -137.35    -68.79                                   
REMARK 500    SER A 128       43.26    -74.74                                   
REMARK 500    ASP A 130     -146.49     44.34                                   
REMARK 500    ASP A 131      -56.18    -24.92                                   
REMARK 500    LYS A 132      -33.38    -35.82                                   
REMARK 500    TRP A 133      -29.40   -161.78                                   
REMARK 500    MET A 149      175.87    -55.59                                   
REMARK 500    PRO A 150        4.97    -66.94                                   
REMARK 500    CYS A 164      -14.19    -49.72                                   
REMARK 500    LYS A 165       85.38    -59.73                                   
REMARK 500    MET A 166       43.26     70.13                                   
REMARK 500    ILE A 167      -38.39   -172.71                                   
REMARK 500    ASN A 168      105.17     25.95                                   
REMARK 500    GLU A 169     -133.81   -122.02                                   
REMARK 500    GLN A 170     -145.00   -150.93                                   
REMARK 500    PHE A 171     -165.10    -52.90                                   
REMARK 500    GLU A 172      -65.89   -166.45                                   
REMARK 500    PRO A 173     -154.69    -78.87                                   
REMARK 500    LEU A 174      -69.83   -145.24                                   
REMARK 500    PRO A 176      -94.15    -23.78                                   
REMARK 500    GLU A 177     -151.60    156.80                                   
REMARK 500    ARG A 179       90.41     77.10                                   
REMARK 500    ASP A 180      -48.53   -159.19                                   
REMARK 500    ILE A 181      -88.09    -93.64                                   
REMARK 500    SER A 189      -35.02    -33.83                                   
REMARK 500    PHE A 205       59.02    -91.79                                   
REMARK 500    LYS A 206      -15.59    -49.22                                   
REMARK 500                                                                      
REMARK 500 THIS ENTRY HAS     286 RAMACHANDRAN OUTLIERS.                        
REMARK 500                                                                      
REMARK 500 REMARK: NULL                                                         
REMARK 500                                                                      
REMARK 500 GEOMETRY AND STEREOCHEMISTRY                                         
REMARK 500 SUBTOPIC: NON-CIS, NON-TRANS                                         
REMARK 500                                                                      
REMARK 500 THE FOLLOWING PEPTIDE BONDS DEVIATE SIGNIFICANTLY FROM BOTH          
REMARK 500 CIS AND TRANS CONFORMATION.  CIS BONDS, IF ANY, ARE LISTED           
REMARK 500 ON CISPEP RECORDS.  TRANS IS DEFINED AS 180 +/- 30 AND               
REMARK 500 CIS IS DEFINED AS 0 +/- 30 DEGREES.                                  
REMARK 500                                 MODEL     OMEGA                      
REMARK 500 ALA A   98     GLY A   99                  148.12                    
REMARK 500 LEU A  107     VAL A  108                  145.50                    
REMARK 500 ALA B   98     GLY B   99                  146.54                    
REMARK 500 LEU B  107     VAL B  108                  145.33                    
REMARK 500 SER C    2     VAL C    3                  148.06                    
REMARK 500 ALA C   98     GLY C   99                  148.12                    
REMARK 500 LEU C  107     VAL C  108                  143.53                    
REMARK 500 SER D    2     VAL D    3                  109.00                    
REMARK 500 ALA D   98     GLY D   99                  145.42                    
REMARK 500 LEU D  107     VAL D  108                  144.60                    
REMARK 500 ALA E   98     GLY E   99                  147.69                    
REMARK 500 LEU E  107     VAL E  108                  146.99                    
REMARK 500                                                                      
REMARK 500 REMARK: NULL                                                         
REMARK 500                                                                      
REMARK 500 GEOMETRY AND STEREOCHEMISTRY                                         
REMARK 500 SUBTOPIC: CHIRAL CENTERS                                             
REMARK 500                                                                      
REMARK 500 UNEXPECTED CONFIGURATION OF THE FOLLOWING CHIRAL                     
REMARK 500 CENTER(S) USING IMPROPER CA--C--CB--N CHIRALITY                      
REMARK 500 FOR AMINO ACIDS AND C1'--O4'--N1(N9)--C2' FOR                        
REMARK 500 NUCLEIC ACIDS OR EQUIVALENT ANGLE                                    
REMARK 500 M=MODEL NUMBER; RES=RESIDUE NAME; C=CHAIN                            
REMARK 500 IDENTIFIER; SSEQ=SEQUENCE NUMBER; I=INSERTION CODE                   
REMARK 500                                                                      
REMARK 500 STANDARD TABLE:                                                      
REMARK 500 FORMAT: (10X,I3,1X,A3,1X,A1,I4,A1,6X,F5.1,6X,A1,10X,A1,3X,A16)       
REMARK 500                                                                      
REMARK 500  M RES CSSEQI    IMPROPER   EXPECTED   FOUND DETAILS                 
REMARK 500    VAL A 108        21.4      L          L   OUTSIDE RANGE           
REMARK 500    VAL B 108        21.8      L          L   OUTSIDE RANGE           
REMARK 500    VAL C 108        22.0      L          L   OUTSIDE RANGE           
REMARK 500    VAL D   3        23.2      L          L   OUTSIDE RANGE           
REMARK 500    VAL D 108        21.9      L          L   OUTSIDE RANGE           
REMARK 500    VAL E 108        22.0      L          L   OUTSIDE RANGE           
REMARK 500                                                                      
REMARK 500 REMARK: NULL                                                         
REMARK 600                                                                      
REMARK 600 HETEROGEN                                                            
REMARK 600 The IUM REPRESENT URNAYL (IV) IONS [UO2]2+ EVEN THOUGH THE OXYGEN    
REMARK 600 ATOMS COULD NOT BE ACCURATELY PLACED DUE TO LOW RESOLUTION OF THE    
REMARK 600 STRUCTURE.                                                           
REMARK 610                                                                      
REMARK 610 MISSING HETEROATOM                                                   
REMARK 610 THE FOLLOWING RESIDUES HAVE MISSING ATOMS (M=MODEL NUMBER;           
REMARK 610 RES=RESIDUE NAME; C=CHAIN IDENTIFIER; SSEQ=SEQUENCE NUMBER;          
REMARK 610 I=INSERTION CODE):                                                   
REMARK 610   M RES C SSEQI                                                      
REMARK 610     IUM A    1                                                       
REMARK 610     IUM B  423                                                       
REMARK 610     IUM C  423                                                       
REMARK 610     IUM D  423                                                       
REMARK 610     IUM E  423                                                       
REMARK 610     IUM C  424                                                       
REMARK 610     IUM B  424                                                       
REMARK 610     IUM D  424                                                       
REMARK 610     IUM D  425                                                       
REMARK 610     IUM A  423                                                       
REMARK 610     IUM A  424                                                       
REMARK 610     IUM E  424                                                       
REMARK 610     IUM A  425                                                       
REMARK 610     IUM B  425                                                       
REMARK 610     IUM C  425                                                       
REMARK 620                                                                      
REMARK 620 METAL COORDINATION                                                   
REMARK 620 (M=MODEL NUMBER; RES=RESIDUE NAME; C=CHAIN IDENTIFIER;               
REMARK 620 SSEQ=SEQUENCE NUMBER; I=INSERTION CODE):                             
REMARK 620                                                                      
REMARK 620 COORDINATION ANGLES FOR:  M RES CSSEQI METAL                         
REMARK 620                             IUM C 424   U                            
REMARK 620 N RES CSSEQI ATOM                                                    
REMARK 620 1 GLU B 323   OE1                                                    
REMARK 620 2 ASP C 343   OD1  67.3                                              
REMARK 620 3 GLU B 253   OE2 110.0 143.0                                        
REMARK 620 4 ASP C 343   OD2  73.9  41.1 174.9                                  
REMARK 620 N                    1     2     3                                   
REMARK 620                                                                      
REMARK 620 COORDINATION ANGLES FOR:  M RES CSSEQI METAL                         
REMARK 620                             IUM D 424   U                            
REMARK 620 N RES CSSEQI ATOM                                                    
REMARK 620 1 GLU C 323   OE1                                                    
REMARK 620 2 ASP D 343   OD1  69.2                                              
REMARK 620 3 GLU C 253   OE2 104.2 138.7                                        
REMARK 620 4 ASP D 343   OD2  78.2  42.6 177.5                                  
REMARK 620 N                    1     2     3                                   
REMARK 620                                                                      
REMARK 620 COORDINATION ANGLES FOR:  M RES CSSEQI METAL                         
REMARK 620                             IUM B 424   U                            
REMARK 620 N RES CSSEQI ATOM                                                    
REMARK 620 1 GLU A 323   OE1                                                    
REMARK 620 2 ASP B 343   OD1  69.3                                              
REMARK 620 3 GLU A 253   OE2 102.6 140.3                                        
REMARK 620 4 ASP B 343   OD2  76.9  40.7 178.6                                  
REMARK 620 N                    1     2     3                                   
REMARK 620                                                                      
REMARK 620 COORDINATION ANGLES FOR:  M RES CSSEQI METAL                         
REMARK 620                             IUM D 425   U                            
REMARK 620 N RES CSSEQI ATOM                                                    
REMARK 620 1 GLU D 323   OE1                                                    
REMARK 620 2 GLU D 253   OE2 109.2                                              
REMARK 620 3 GLU D 253   OE1 116.8  34.9                                        
REMARK 620 N                    1     2                                         
REMARK 620                                                                      
REMARK 620 COORDINATION ANGLES FOR:  M RES CSSEQI METAL                         
REMARK 620                             IUM A 423   U                            
REMARK 620 N RES CSSEQI ATOM                                                    
REMARK 620 1 GLU E 323   OE1                                                    
REMARK 620 2 GLU E 253   OE2 104.1                                              
REMARK 620 3 ASP A 343   OD1  65.8 136.9                                        
REMARK 620 4 ASP A 343   OD2  74.0 177.8  41.3                                  
REMARK 620 N                    1     2     3                                   
REMARK 620                                                                      
REMARK 620 COORDINATION ANGLES FOR:  M RES CSSEQI METAL                         
REMARK 620                             IUM E 424   U                            
REMARK 620 N RES CSSEQI ATOM                                                    
REMARK 620 1 ASP E 359   OD1                                                    
REMARK 620 2 ASP E 358   OD2  78.9                                              
REMARK 620 3 ASP E 359   OD2  34.7  60.0                                        
REMARK 620 N                    1     2                                         
REMARK 620                                                                      
REMARK 620 COORDINATION ANGLES FOR:  M RES CSSEQI METAL                         
REMARK 620                             IUM A 424   U                            
REMARK 620 N RES CSSEQI ATOM                                                    
REMARK 620 1 ASP A 359   OD2                                                    
REMARK 620 2 ASP E 384   OD2 116.1                                              
REMARK 620 3 ASP A 358   OD2  61.4 168.8                                        
REMARK 620 N                    1     2                                         
REMARK 620                                                                      
REMARK 620 COORDINATION ANGLES FOR:  M RES CSSEQI METAL                         
REMARK 620                             IUM A 425   U                            
REMARK 620 N RES CSSEQI ATOM                                                    
REMARK 620 1 ASP A 384   OD2                                                    
REMARK 620 2 ASP B 358   OD2 165.3                                              
REMARK 620 N                    1                                               
REMARK 800                                                                      
REMARK 800 SITE                                                                 
REMARK 800 SITE_IDENTIFIER: AC1                                                 
REMARK 800 EVIDENCE_CODE: SOFTWARE                                              
REMARK 800 SITE_DESCRIPTION: BINDING SITE FOR RESIDUE IUM B 423                 
REMARK 800                                                                      
REMARK 800 SITE_IDENTIFIER: AC2                                                 
REMARK 800 EVIDENCE_CODE: SOFTWARE                                              
REMARK 800 SITE_DESCRIPTION: BINDING SITE FOR RESIDUE IUM C 423                 
REMARK 800                                                                      
REMARK 800 SITE_IDENTIFIER: AC3                                                 
REMARK 800 EVIDENCE_CODE: SOFTWARE                                              
REMARK 800 SITE_DESCRIPTION: BINDING SITE FOR RESIDUE IUM D 423                 
REMARK 800                                                                      
REMARK 800 SITE_IDENTIFIER: AC4                                                 
REMARK 800 EVIDENCE_CODE: SOFTWARE                                              
REMARK 800 SITE_DESCRIPTION: BINDING SITE FOR RESIDUE IUM C 424                 
REMARK 800                                                                      
REMARK 800 SITE_IDENTIFIER: AC5                                                 
REMARK 800 EVIDENCE_CODE: SOFTWARE                                              
REMARK 800 SITE_DESCRIPTION: BINDING SITE FOR RESIDUE IUM B 424                 
REMARK 800                                                                      
REMARK 800 SITE_IDENTIFIER: AC6                                                 
REMARK 800 EVIDENCE_CODE: SOFTWARE                                              
REMARK 800 SITE_DESCRIPTION: BINDING SITE FOR RESIDUE IUM D 424                 
REMARK 800                                                                      
REMARK 800 SITE_IDENTIFIER: AC7                                                 
REMARK 800 EVIDENCE_CODE: SOFTWARE                                              
REMARK 800 SITE_DESCRIPTION: BINDING SITE FOR RESIDUE IUM D 425                 
REMARK 800                                                                      
REMARK 800 SITE_IDENTIFIER: AC8                                                 
REMARK 800 EVIDENCE_CODE: SOFTWARE                                              
REMARK 800 SITE_DESCRIPTION: BINDING SITE FOR RESIDUE IUM A 423                 
REMARK 800                                                                      
REMARK 800 SITE_IDENTIFIER: AC9                                                 
REMARK 800 EVIDENCE_CODE: SOFTWARE                                              
REMARK 800 SITE_DESCRIPTION: BINDING SITE FOR RESIDUE IUM A 424                 
REMARK 800                                                                      
REMARK 800 SITE_IDENTIFIER: BC1                                                 
REMARK 800 EVIDENCE_CODE: SOFTWARE                                              
REMARK 800 SITE_DESCRIPTION: BINDING SITE FOR RESIDUE IUM E 424                 
REMARK 800                                                                      
REMARK 800 SITE_IDENTIFIER: BC2                                                 
REMARK 800 EVIDENCE_CODE: SOFTWARE                                              
REMARK 800 SITE_DESCRIPTION: BINDING SITE FOR RESIDUE IUM A 425                 
REMARK 800                                                                      
REMARK 800 SITE_IDENTIFIER: BC3                                                 
REMARK 800 EVIDENCE_CODE: SOFTWARE                                              
REMARK 800 SITE_DESCRIPTION: BINDING SITE FOR RESIDUE IUM B 425                 
REMARK 800                                                                      
REMARK 800 SITE_IDENTIFIER: BC4                                                 
REMARK 800 EVIDENCE_CODE: SOFTWARE                                              
REMARK 800 SITE_DESCRIPTION: BINDING SITE FOR RESIDUE IUM C 425                 
REMARK 900                                                                      
REMARK 900 RELATED ENTRIES                                                      
REMARK 900 RELATED ID: 3PTX   RELATED DB: PDB                                   
REMARK 900 RELATED ID: 3PU0   RELATED DB: PDB                                   
REMARK 900 RELATED ID: 3PU1   RELATED DB: PDB                                   
REMARK 900 RELATED ID: 3PU4   RELATED DB: PDB                                   
DBREF  3PTO A    2   422  UNP    P03521   NCAP_VSIVA       2    422             
DBREF  3PTO B    2   422  UNP    P03521   NCAP_VSIVA       2    422             
DBREF  3PTO C    2   422  UNP    P03521   NCAP_VSIVA       2    422             
DBREF  3PTO D    2   422  UNP    P03521   NCAP_VSIVA       2    422             
DBREF  3PTO E    2   422  UNP    P03521   NCAP_VSIVA       2    422             
SEQRES   1 A  421  SER VAL THR VAL LYS ARG ILE ILE ASP ASN THR VAL ILE          
SEQRES   2 A  421  VAL PRO LYS LEU PRO ALA ASN GLU ASP PRO VAL GLU TYR          
SEQRES   3 A  421  PRO ALA ASP TYR PHE ARG LYS SER LYS GLU ILE PRO LEU          
SEQRES   4 A  421  TYR ILE ASN THR THR LYS SER LEU SER ASP LEU ARG GLY          
SEQRES   5 A  421  TYR VAL TYR GLN GLY LEU LYS SER GLY ASN VAL SER ILE          
SEQRES   6 A  421  ILE HIS VAL ASN SER TYR LEU TYR GLY ALA LEU LYS ASP          
SEQRES   7 A  421  ILE ARG GLY LYS LEU ASP LYS ASP TRP SER SER PHE GLY          
SEQRES   8 A  421  ILE ASN ILE GLY LYS ALA GLY ASP THR ILE GLY ILE PHE          
SEQRES   9 A  421  ASP LEU VAL SER LEU LYS ALA LEU ASP GLY VAL LEU PRO          
SEQRES  10 A  421  ASP GLY VAL SER ASP ALA SER ARG THR SER ALA ASP ASP          
SEQRES  11 A  421  LYS TRP LEU PRO LEU TYR LEU LEU GLY LEU TYR ARG VAL          
SEQRES  12 A  421  GLY ARG THR GLN MET PRO GLU TYR ARG LYS LYS LEU MET          
SEQRES  13 A  421  ASP GLY LEU THR ASN GLN CYS LYS MET ILE ASN GLU GLN          
SEQRES  14 A  421  PHE GLU PRO LEU VAL PRO GLU GLY ARG ASP ILE PHE ASP          
SEQRES  15 A  421  VAL TRP GLY ASN ASP SER ASN TYR THR LYS ILE VAL ALA          
SEQRES  16 A  421  ALA VAL ASP MET PHE PHE HIS MET PHE LYS LYS HIS GLU          
SEQRES  17 A  421  CYS ALA SER PHE ARG TYR GLY THR ILE VAL SER ARG PHE          
SEQRES  18 A  421  LYS ASP CYS ALA ALA LEU ALA THR PHE GLY HIS LEU CYS          
SEQRES  19 A  421  LYS ILE THR GLY MET SER THR GLU ASP VAL THR THR TRP          
SEQRES  20 A  421  ILE LEU ASN ARG GLU VAL ALA ASP GLU MET VAL GLN MET          
SEQRES  21 A  421  MET LEU PRO GLY GLN GLU ILE ASP LYS ALA ASP SER TYR          
SEQRES  22 A  421  MET PRO TYR LEU ILE ASP PHE GLY LEU SER SER LYS SER          
SEQRES  23 A  421  PRO TYR SER SER VAL LYS ASN PRO ALA PHE HIS PHE TRP          
SEQRES  24 A  421  GLY GLN LEU THR ALA LEU LEU LEU ARG SER THR ARG ALA          
SEQRES  25 A  421  ARG ASN ALA ARG GLN PRO ASP ASP ILE GLU TYR THR SER          
SEQRES  26 A  421  LEU THR THR ALA GLY LEU LEU TYR ALA TYR ALA VAL GLY          
SEQRES  27 A  421  SER SER ALA ASP LEU ALA GLN GLN PHE CYS VAL GLY ASP          
SEQRES  28 A  421  ASN LYS TYR THR PRO ASP ASP SER THR GLY GLY LEU THR          
SEQRES  29 A  421  THR ASN ALA PRO PRO GLN GLY ARG ASP VAL VAL GLU TRP          
SEQRES  30 A  421  LEU GLY TRP PHE GLU ASP GLN ASN ARG LYS PRO THR PRO          
SEQRES  31 A  421  ASP MET MET GLN TYR ALA LYS ARG ALA VAL MET SER LEU          
SEQRES  32 A  421  GLN GLY LEU ARG GLU LYS THR ILE GLY LYS TYR ALA LYS          
SEQRES  33 A  421  SER GLU PHE ASP LYS                                          
SEQRES   1 B  421  SER VAL THR VAL LYS ARG ILE ILE ASP ASN THR VAL ILE          
SEQRES   2 B  421  VAL PRO LYS LEU PRO ALA ASN GLU ASP PRO VAL GLU TYR          
SEQRES   3 B  421  PRO ALA ASP TYR PHE ARG LYS SER LYS GLU ILE PRO LEU          
SEQRES   4 B  421  TYR ILE ASN THR THR LYS SER LEU SER ASP LEU ARG GLY          
SEQRES   5 B  421  TYR VAL TYR GLN GLY LEU LYS SER GLY ASN VAL SER ILE          
SEQRES   6 B  421  ILE HIS VAL ASN SER TYR LEU TYR GLY ALA LEU LYS ASP          
SEQRES   7 B  421  ILE ARG GLY LYS LEU ASP LYS ASP TRP SER SER PHE GLY          
SEQRES   8 B  421  ILE ASN ILE GLY LYS ALA GLY ASP THR ILE GLY ILE PHE          
SEQRES   9 B  421  ASP LEU VAL SER LEU LYS ALA LEU ASP GLY VAL LEU PRO          
SEQRES  10 B  421  ASP GLY VAL SER ASP ALA SER ARG THR SER ALA ASP ASP          
SEQRES  11 B  421  LYS TRP LEU PRO LEU TYR LEU LEU GLY LEU TYR ARG VAL          
SEQRES  12 B  421  GLY ARG THR GLN MET PRO GLU TYR ARG LYS LYS LEU MET          
SEQRES  13 B  421  ASP GLY LEU THR ASN GLN CYS LYS MET ILE ASN GLU GLN          
SEQRES  14 B  421  PHE GLU PRO LEU VAL PRO GLU GLY ARG ASP ILE PHE ASP          
SEQRES  15 B  421  VAL TRP GLY ASN ASP SER ASN TYR THR LYS ILE VAL ALA          
SEQRES  16 B  421  ALA VAL ASP MET PHE PHE HIS MET PHE LYS LYS HIS GLU          
SEQRES  17 B  421  CYS ALA SER PHE ARG TYR GLY THR ILE VAL SER ARG PHE          
SEQRES  18 B  421  LYS ASP CYS ALA ALA LEU ALA THR PHE GLY HIS LEU CYS          
SEQRES  19 B  421  LYS ILE THR GLY MET SER THR GLU ASP VAL THR THR TRP          
SEQRES  20 B  421  ILE LEU ASN ARG GLU VAL ALA ASP GLU MET VAL GLN MET          
SEQRES  21 B  421  MET LEU PRO GLY GLN GLU ILE ASP LYS ALA ASP SER TYR          
SEQRES  22 B  421  MET PRO TYR LEU ILE ASP PHE GLY LEU SER SER LYS SER          
SEQRES  23 B  421  PRO TYR SER SER VAL LYS ASN PRO ALA PHE HIS PHE TRP          
SEQRES  24 B  421  GLY GLN LEU THR ALA LEU LEU LEU ARG SER THR ARG ALA          
SEQRES  25 B  421  ARG ASN ALA ARG GLN PRO ASP ASP ILE GLU TYR THR SER          
SEQRES  26 B  421  LEU THR THR ALA GLY LEU LEU TYR ALA TYR ALA VAL GLY          
SEQRES  27 B  421  SER SER ALA ASP LEU ALA GLN GLN PHE CYS VAL GLY ASP          
SEQRES  28 B  421  ASN LYS TYR THR PRO ASP ASP SER THR GLY GLY LEU THR          
SEQRES  29 B  421  THR ASN ALA PRO PRO GLN GLY ARG ASP VAL VAL GLU TRP          
SEQRES  30 B  421  LEU GLY TRP PHE GLU ASP GLN ASN ARG LYS PRO THR PRO          
SEQRES  31 B  421  ASP MET MET GLN TYR ALA LYS ARG ALA VAL MET SER LEU          
SEQRES  32 B  421  GLN GLY LEU ARG GLU LYS THR ILE GLY LYS TYR ALA LYS          
SEQRES  33 B  421  SER GLU PHE ASP LYS                                          
SEQRES   1 C  421  SER VAL THR VAL LYS ARG ILE ILE ASP ASN THR VAL ILE          
SEQRES   2 C  421  VAL PRO LYS LEU PRO ALA ASN GLU ASP PRO VAL GLU TYR          
SEQRES   3 C  421  PRO ALA ASP TYR PHE ARG LYS SER LYS GLU ILE PRO LEU          
SEQRES   4 C  421  TYR ILE ASN THR THR LYS SER LEU SER ASP LEU ARG GLY          
SEQRES   5 C  421  TYR VAL TYR GLN GLY LEU LYS SER GLY ASN VAL SER ILE          
SEQRES   6 C  421  ILE HIS VAL ASN SER TYR LEU TYR GLY ALA LEU LYS ASP          
SEQRES   7 C  421  ILE ARG GLY LYS LEU ASP LYS ASP TRP SER SER PHE GLY          
SEQRES   8 C  421  ILE ASN ILE GLY LYS ALA GLY ASP THR ILE GLY ILE PHE          
SEQRES   9 C  421  ASP LEU VAL SER LEU LYS ALA LEU ASP GLY VAL LEU PRO          
SEQRES  10 C  421  ASP GLY VAL SER ASP ALA SER ARG THR SER ALA ASP ASP          
SEQRES  11 C  421  LYS TRP LEU PRO LEU TYR LEU LEU GLY LEU TYR ARG VAL          
SEQRES  12 C  421  GLY ARG THR GLN MET PRO GLU TYR ARG LYS LYS LEU MET          
SEQRES  13 C  421  ASP GLY LEU THR ASN GLN CYS LYS MET ILE ASN GLU GLN          
SEQRES  14 C  421  PHE GLU PRO LEU VAL PRO GLU GLY ARG ASP ILE PHE ASP          
SEQRES  15 C  421  VAL TRP GLY ASN ASP SER ASN TYR THR LYS ILE VAL ALA          
SEQRES  16 C  421  ALA VAL ASP MET PHE PHE HIS MET PHE LYS LYS HIS GLU          
SEQRES  17 C  421  CYS ALA SER PHE ARG TYR GLY THR ILE VAL SER ARG PHE          
SEQRES  18 C  421  LYS ASP CYS ALA ALA LEU ALA THR PHE GLY HIS LEU CYS          
SEQRES  19 C  421  LYS ILE THR GLY MET SER THR GLU ASP VAL THR THR TRP          
SEQRES  20 C  421  ILE LEU ASN ARG GLU VAL ALA ASP GLU MET VAL GLN MET          
SEQRES  21 C  421  MET LEU PRO GLY GLN GLU ILE ASP LYS ALA ASP SER TYR          
SEQRES  22 C  421  MET PRO TYR LEU ILE ASP PHE GLY LEU SER SER LYS SER          
SEQRES  23 C  421  PRO TYR SER SER VAL LYS ASN PRO ALA PHE HIS PHE TRP          
SEQRES  24 C  421  GLY GLN LEU THR ALA LEU LEU LEU ARG SER THR ARG ALA          
SEQRES  25 C  421  ARG ASN ALA ARG GLN PRO ASP ASP ILE GLU TYR THR SER          
SEQRES  26 C  421  LEU THR THR ALA GLY LEU LEU TYR ALA TYR ALA VAL GLY          
SEQRES  27 C  421  SER SER ALA ASP LEU ALA GLN GLN PHE CYS VAL GLY ASP          
SEQRES  28 C  421  ASN LYS TYR THR PRO ASP ASP SER THR GLY GLY LEU THR          
SEQRES  29 C  421  THR ASN ALA PRO PRO GLN GLY ARG ASP VAL VAL GLU TRP          
SEQRES  30 C  421  LEU GLY TRP PHE GLU ASP GLN ASN ARG LYS PRO THR PRO          
SEQRES  31 C  421  ASP MET MET GLN TYR ALA LYS ARG ALA VAL MET SER LEU          
SEQRES  32 C  421  GLN GLY LEU ARG GLU LYS THR ILE GLY LYS TYR ALA LYS          
SEQRES  33 C  421  SER GLU PHE ASP LYS                                          
SEQRES   1 D  421  SER VAL THR VAL LYS ARG ILE ILE ASP ASN THR VAL ILE          
SEQRES   2 D  421  VAL PRO LYS LEU PRO ALA ASN GLU ASP PRO VAL GLU TYR          
SEQRES   3 D  421  PRO ALA ASP TYR PHE ARG LYS SER LYS GLU ILE PRO LEU          
SEQRES   4 D  421  TYR ILE ASN THR THR LYS SER LEU SER ASP LEU ARG GLY          
SEQRES   5 D  421  TYR VAL TYR GLN GLY LEU LYS SER GLY ASN VAL SER ILE          
SEQRES   6 D  421  ILE HIS VAL ASN SER TYR LEU TYR GLY ALA LEU LYS ASP          
SEQRES   7 D  421  ILE ARG GLY LYS LEU ASP LYS ASP TRP SER SER PHE GLY          
SEQRES   8 D  421  ILE ASN ILE GLY LYS ALA GLY ASP THR ILE GLY ILE PHE          
SEQRES   9 D  421  ASP LEU VAL SER LEU LYS ALA LEU ASP GLY VAL LEU PRO          
SEQRES  10 D  421  ASP GLY VAL SER ASP ALA SER ARG THR SER ALA ASP ASP          
SEQRES  11 D  421  LYS TRP LEU PRO LEU TYR LEU LEU GLY LEU TYR ARG VAL          
SEQRES  12 D  421  GLY ARG THR GLN MET PRO GLU TYR ARG LYS LYS LEU MET          
SEQRES  13 D  421  ASP GLY LEU THR ASN GLN CYS LYS MET ILE ASN GLU GLN          
SEQRES  14 D  421  PHE GLU PRO LEU VAL PRO GLU GLY ARG ASP ILE PHE ASP          
SEQRES  15 D  421  VAL TRP GLY ASN ASP SER ASN TYR THR LYS ILE VAL ALA          
SEQRES  16 D  421  ALA VAL ASP MET PHE PHE HIS MET PHE LYS LYS HIS GLU          
SEQRES  17 D  421  CYS ALA SER PHE ARG TYR GLY THR ILE VAL SER ARG PHE          
SEQRES  18 D  421  LYS ASP CYS ALA ALA LEU ALA THR PHE GLY HIS LEU CYS          
SEQRES  19 D  421  LYS ILE THR GLY MET SER THR GLU ASP VAL THR THR TRP          
SEQRES  20 D  421  ILE LEU ASN ARG GLU VAL ALA ASP GLU MET VAL GLN MET          
SEQRES  21 D  421  MET LEU PRO GLY GLN GLU ILE ASP LYS ALA ASP SER TYR          
SEQRES  22 D  421  MET PRO TYR LEU ILE ASP PHE GLY LEU SER SER LYS SER          
SEQRES  23 D  421  PRO TYR SER SER VAL LYS ASN PRO ALA PHE HIS PHE TRP          
SEQRES  24 D  421  GLY GLN LEU THR ALA LEU LEU LEU ARG SER THR ARG ALA          
SEQRES  25 D  421  ARG ASN ALA ARG GLN PRO ASP ASP ILE GLU TYR THR SER          
SEQRES  26 D  421  LEU THR THR ALA GLY LEU LEU TYR ALA TYR ALA VAL GLY          
SEQRES  27 D  421  SER SER ALA ASP LEU ALA GLN GLN PHE CYS VAL GLY ASP          
SEQRES  28 D  421  ASN LYS TYR THR PRO ASP ASP SER THR GLY GLY LEU THR          
SEQRES  29 D  421  THR ASN ALA PRO PRO GLN GLY ARG ASP VAL VAL GLU TRP          
SEQRES  30 D  421  LEU GLY TRP PHE GLU ASP GLN ASN ARG LYS PRO THR PRO          
SEQRES  31 D  421  ASP MET MET GLN TYR ALA LYS ARG ALA VAL MET SER LEU          
SEQRES  32 D  421  GLN GLY LEU ARG GLU LYS THR ILE GLY LYS TYR ALA LYS          
SEQRES  33 D  421  SER GLU PHE ASP LYS                                          
SEQRES   1 E  421  SER VAL THR VAL LYS ARG ILE ILE ASP ASN THR VAL ILE          
SEQRES   2 E  421  VAL PRO LYS LEU PRO ALA ASN GLU ASP PRO VAL GLU TYR          
SEQRES   3 E  421  PRO ALA ASP TYR PHE ARG LYS SER LYS GLU ILE PRO LEU          
SEQRES   4 E  421  TYR ILE ASN THR THR LYS SER LEU SER ASP LEU ARG GLY          
SEQRES   5 E  421  TYR VAL TYR GLN GLY LEU LYS SER GLY ASN VAL SER ILE          
SEQRES   6 E  421  ILE HIS VAL ASN SER TYR LEU TYR GLY ALA LEU LYS ASP          
SEQRES   7 E  421  ILE ARG GLY LYS LEU ASP LYS ASP TRP SER SER PHE GLY          
SEQRES   8 E  421  ILE ASN ILE GLY LYS ALA GLY ASP THR ILE GLY ILE PHE          
SEQRES   9 E  421  ASP LEU VAL SER LEU LYS ALA LEU ASP GLY VAL LEU PRO          
SEQRES  10 E  421  ASP GLY VAL SER ASP ALA SER ARG THR SER ALA ASP ASP          
SEQRES  11 E  421  LYS TRP LEU PRO LEU TYR LEU LEU GLY LEU TYR ARG VAL          
SEQRES  12 E  421  GLY ARG THR GLN MET PRO GLU TYR ARG LYS LYS LEU MET          
SEQRES  13 E  421  ASP GLY LEU THR ASN GLN CYS LYS MET ILE ASN GLU GLN          
SEQRES  14 E  421  PHE GLU PRO LEU VAL PRO GLU GLY ARG ASP ILE PHE ASP          
SEQRES  15 E  421  VAL TRP GLY ASN ASP SER ASN TYR THR LYS ILE VAL ALA          
SEQRES  16 E  421  ALA VAL ASP MET PHE PHE HIS MET PHE LYS LYS HIS GLU          
SEQRES  17 E  421  CYS ALA SER PHE ARG TYR GLY THR ILE VAL SER ARG PHE          
SEQRES  18 E  421  LYS ASP CYS ALA ALA LEU ALA THR PHE GLY HIS LEU CYS          
SEQRES  19 E  421  LYS ILE THR GLY MET SER THR GLU ASP VAL THR THR TRP          
SEQRES  20 E  421  ILE LEU ASN ARG GLU VAL ALA ASP GLU MET VAL GLN MET          
SEQRES  21 E  421  MET LEU PRO GLY GLN GLU ILE ASP LYS ALA ASP SER TYR          
SEQRES  22 E  421  MET PRO TYR LEU ILE ASP PHE GLY LEU SER SER LYS SER          
SEQRES  23 E  421  PRO TYR SER SER VAL LYS ASN PRO ALA PHE HIS PHE TRP          
SEQRES  24 E  421  GLY GLN LEU THR ALA LEU LEU LEU ARG SER THR ARG ALA          
SEQRES  25 E  421  ARG ASN ALA ARG GLN PRO ASP ASP ILE GLU TYR THR SER          
SEQRES  26 E  421  LEU THR THR ALA GLY LEU LEU TYR ALA TYR ALA VAL GLY          
SEQRES  27 E  421  SER SER ALA ASP LEU ALA GLN GLN PHE CYS VAL GLY ASP          
SEQRES  28 E  421  ASN LYS TYR THR PRO ASP ASP SER THR GLY GLY LEU THR          
SEQRES  29 E  421  THR ASN ALA PRO PRO GLN GLY ARG ASP VAL VAL GLU TRP          
SEQRES  30 E  421  LEU GLY TRP PHE GLU ASP GLN ASN ARG LYS PRO THR PRO          
SEQRES  31 E  421  ASP MET MET GLN TYR ALA LYS ARG ALA VAL MET SER LEU          
SEQRES  32 E  421  GLN GLY LEU ARG GLU LYS THR ILE GLY LYS TYR ALA LYS          
SEQRES  33 E  421  SER GLU PHE ASP LYS                                          
HET    IUM  A   1       1                                                       
HET    IUM  B 423       1                                                       
HET    IUM  C 423       1                                                       
HET    IUM  D 423       1                                                       
HET    IUM  E 423       1                                                       
HET    IUM  C 424       1                                                       
HET    IUM  B 424       1                                                       
HET    IUM  D 424       1                                                       
HET    IUM  D 425       1                                                       
HET    IUM  A 423       1                                                       
HET    IUM  A 424       1                                                       
HET    IUM  E 424       1                                                       
HET    IUM  A 425       1                                                       
HET    IUM  B 425       1                                                       
HET    IUM  C 425       1                                                       
HETNAM     IUM URANYL (VI) ION                                                  
FORMUL   6  IUM    15(O2 U 2+)                                                  
HELIX    1   1 PRO A   28  PHE A   32  5                                   5    
HELIX    2   2 SER A   47  LEU A   59  1                                  13    
HELIX    3   3 SER A   65  LYS A   78  1                                  14    
HELIX    4   4 TRP A  133  GLY A  145  1                                  13    
HELIX    5   5 PRO A  150  CYS A  164  1                                  15    
HELIX    6   6 VAL A  184  ASN A  187  5                                   4    
HELIX    7   7 ASP A  188  HIS A  203  1                                  16    
HELIX    8   8 CYS A  210  SER A  212  5                                   3    
HELIX    9   9 PHE A  213  ILE A  218  1                                   6    
HELIX   10  10 VAL A  219  ARG A  221  5                                   3    
HELIX   11  11 CYS A  225  GLY A  239  1                                  15    
HELIX   12  12 SER A  241  TRP A  248  1                                   8    
HELIX   13  13 ASN A  251  MET A  262  1                                  12    
HELIX   14  14 TYR A  274  LEU A  278  5                                   5    
HELIX   15  15 ASN A  294  LEU A  308  1                                  15    
HELIX   16  16 THR A  311  ALA A  316  5                                   6    
HELIX   17  17 GLU A  323  SER A  341  1                                  19    
HELIX   18  18 ASP A  374  GLN A  385  1                                  12    
HELIX   19  19 THR A  390  MET A  402  1                                  13    
HELIX   20  20 THR A  411  ASP A  421  1                                  11    
HELIX   21  21 PRO B   28  PHE B   32  5                                   5    
HELIX   22  22 SER B   49  LEU B   59  1                                  11    
HELIX   23  23 SER B   65  LYS B   78  1                                  14    
HELIX   24  24 TRP B  133  GLY B  145  1                                  13    
HELIX   25  25 PRO B  150  CYS B  164  1                                  15    
HELIX   26  26 VAL B  184  ASN B  187  5                                   4    
HELIX   27  27 ASP B  188  HIS B  203  1                                  16    
HELIX   28  28 CYS B  210  SER B  212  5                                   3    
HELIX   29  29 PHE B  213  ILE B  218  1                                   6    
HELIX   30  30 VAL B  219  ARG B  221  5                                   3    
HELIX   31  31 CYS B  225  GLY B  239  1                                  15    
HELIX   32  32 SER B  241  TRP B  248  1                                   8    
HELIX   33  33 ASN B  251  LEU B  263  1                                  13    
HELIX   34  34 TYR B  274  LEU B  278  5                                   5    
HELIX   35  35 ASN B  294  LEU B  308  1                                  15    
HELIX   36  36 THR B  311  ALA B  316  5                                   6    
HELIX   37  37 GLU B  323  SER B  341  1                                  19    
HELIX   38  38 ASP B  374  GLN B  385  1                                  12    
HELIX   39  39 THR B  390  MET B  402  1                                  13    
HELIX   40  40 THR B  411  ASP B  421  1                                  11    
HELIX   41  41 PRO C   28  PHE C   32  5                                   5    
HELIX   42  42 SER C   49  LEU C   59  1                                  11    
HELIX   43  43 SER C   65  LYS C   78  1                                  14    
HELIX   44  44 TRP C  133  GLY C  145  1                                  13    
HELIX   45  45 PRO C  150  CYS C  164  1                                  15    
HELIX   46  46 VAL C  184  ASN C  187  5                                   4    
HELIX   47  47 ASP C  188  HIS C  203  1                                  16    
HELIX   48  48 CYS C  210  SER C  212  5                                   3    
HELIX   49  49 PHE C  213  ILE C  218  1                                   6    
HELIX   50  50 VAL C  219  ARG C  221  5                                   3    
HELIX   51  51 CYS C  225  GLY C  239  1                                  15    
HELIX   52  52 SER C  241  TRP C  248  1                                   8    
HELIX   53  53 ASN C  251  LEU C  263  1                                  13    
HELIX   54  54 TYR C  274  LEU C  278  5                                   5    
HELIX   55  55 ASN C  294  LEU C  308  1                                  15    
HELIX   56  56 THR C  311  ALA C  316  5                                   6    
HELIX   57  57 GLU C  323  SER C  341  1                                  19    
HELIX   58  58 ASP C  374  GLN C  385  1                                  12    
HELIX   59  59 THR C  390  MET C  402  1                                  13    
HELIX   60  60 THR C  411  ASP C  421  1                                  11    
HELIX   61  61 PRO D   28  PHE D   32  5                                   5    
HELIX   62  62 SER D   47  LEU D   59  1                                  13    
HELIX   63  63 SER D   65  LYS D   78  1                                  14    
HELIX   64  64 TRP D  133  GLY D  145  1                                  13    
HELIX   65  65 PRO D  150  CYS D  164  1                                  15    
HELIX   66  66 VAL D  184  ASN D  187  5                                   4    
HELIX   67  67 ASP D  188  HIS D  203  1                                  16    
HELIX   68  68 CYS D  210  SER D  212  5                                   3    
HELIX   69  69 PHE D  213  ILE D  218  1                                   6    
HELIX   70  70 VAL D  219  ARG D  221  5                                   3    
HELIX   71  71 CYS D  225  GLY D  239  1                                  15    
HELIX   72  72 SER D  241  TRP D  248  1                                   8    
HELIX   73  73 ASN D  251  LEU D  263  1                                  13    
HELIX   74  74 TYR D  274  LEU D  278  5                                   5    
HELIX   75  75 ASN D  294  LEU D  308  1                                  15    
HELIX   76  76 THR D  311  ALA D  316  5                                   6    
HELIX   77  77 GLU D  323  SER D  341  1                                  19    
HELIX   78  78 ASP D  374  GLN D  385  1                                  12    
HELIX   79  79 THR D  390  MET D  402  1                                  13    
HELIX   80  80 THR D  411  ASP D  421  1                                  11    
HELIX   81  81 PRO E   28  PHE E   32  5                                   5    
HELIX   82  82 SER E   47  LEU E   59  1                                  13    
HELIX   83  83 SER E   65  LYS E   78  1                                  14    
HELIX   84  84 TRP E  133  GLY E  145  1                                  13    
HELIX   85  85 PRO E  150  CYS E  164  1                                  15    
HELIX   86  86 VAL E  184  ASN E  187  5                                   4    
HELIX   87  87 ASP E  188  HIS E  203  1                                  16    
HELIX   88  88 CYS E  210  SER E  212  5                                   3    
HELIX   89  89 PHE E  213  ILE E  218  1                                   6    
HELIX   90  90 VAL E  219  ARG E  221  5                                   3    
HELIX   91  91 CYS E  225  GLY E  239  1                                  15    
HELIX   92  92 SER E  241  TRP E  248  1                                   8    
HELIX   93  93 ASN E  251  MET E  262  1                                  12    
HELIX   94  94 TYR E  274  LEU E  278  5                                   5    
HELIX   95  95 ASN E  294  LEU E  308  1                                  15    
HELIX   96  96 THR E  311  ALA E  316  5                                   6    
HELIX   97  97 GLU E  323  SER E  341  1                                  19    
HELIX   98  98 ASP E  374  GLN E  385  1                                  12    
HELIX   99  99 THR E  390  MET E  402  1                                  13    
HELIX  100 100 THR E  411  ASP E  421  1                                  11    
SHEET    1   A 3 THR A  12  ILE A  14  0                                        
SHEET    2   A 3 VAL A   5  ARG A   7 -1  N  ARG A   7   O  THR A  12           
SHEET    3   A 3 PHE C 348  CYS C 349 -1  O  CYS C 349   N  LYS A   6           
SHEET    1   B 2 LEU A  40  TYR A  41  0                                        
SHEET    2   B 2 SER A 109  LEU A 110  1  O  LEU A 110   N  LEU A  40           
SHEET    1   C 2 TRP A  88  SER A  90  0                                        
SHEET    2   C 2 ILE A  93  GLY A  96 -1  O  ILE A  93   N  SER A  90           
SHEET    1   D 3 THR B  12  ILE B  14  0                                        
SHEET    2   D 3 VAL B   5  ARG B   7 -1  N  ARG B   7   O  THR B  12           
SHEET    3   D 3 PHE D 348  CYS D 349 -1  O  CYS D 349   N  LYS B   6           
SHEET    1   E 2 LEU B  40  TYR B  41  0                                        
SHEET    2   E 2 SER B 109  LEU B 110  1  O  LEU B 110   N  LEU B  40           
SHEET    1   F 2 TRP B  88  SER B  90  0                                        
SHEET    2   F 2 ILE B  93  GLY B  96 -1  O  ILE B  93   N  SER B  90           
SHEET    1   G 3 PHE B 348  CYS B 349  0                                        
SHEET    2   G 3 VAL E   5  ARG E   7 -1  O  LYS E   6   N  CYS B 349           
SHEET    3   G 3 THR E  12  ILE E  14 -1  O  THR E  12   N  ARG E   7           
SHEET    1   H 2 VAL C   5  ARG C   7  0                                        
SHEET    2   H 2 THR C  12  ILE C  14 -1  O  THR C  12   N  ARG C   7           
SHEET    1   I 2 LEU C  40  TYR C  41  0                                        
SHEET    2   I 2 SER C 109  LEU C 110  1  O  LEU C 110   N  LEU C  40           
SHEET    1   J 2 TRP C  88  SER C  90  0                                        
SHEET    2   J 2 ILE C  93  GLY C  96 -1  O  ILE C  93   N  SER C  90           
SHEET    1   K 2 VAL D   5  ARG D   7  0                                        
SHEET    2   K 2 THR D  12  ILE D  14 -1  O  THR D  12   N  ARG D   7           
SHEET    1   L 2 LEU D  40  TYR D  41  0                                        
SHEET    2   L 2 SER D 109  LEU D 110  1  O  LEU D 110   N  LEU D  40           
SHEET    1   M 2 TRP D  88  SER D  90  0                                        
SHEET    2   M 2 ILE D  93  GLY D  96 -1  O  ILE D  93   N  SER D  90           
SHEET    1   N 2 LEU E  40  TYR E  41  0                                        
SHEET    2   N 2 SER E 109  LEU E 110  1  O  LEU E 110   N  LEU E  40           
SHEET    1   O 2 TRP E  88  SER E  90  0                                        
SHEET    2   O 2 ILE E  93  GLY E  96 -1  O  ILE E  93   N  SER E  90           
LINK         OE1 GLU B 323                 U   IUM C 424     1555   1555  2.47  
LINK         OE1 GLU C 323                 U   IUM D 424     1555   1555  2.58  
LINK         OE1 GLU A 323                 U   IUM B 424     1555   1555  2.64  
LINK         OE1 GLU D 323                 U   IUM D 425     1555   1555  2.66  
LINK         OE1 GLU E 323                 U   IUM A 423     1555   1555  2.68  
LINK         OD1 ASP C 343                 U   IUM C 424     1555   1555  2.71  
LINK         OE2 GLU D 253                 U   IUM D 425     1555   1555  2.81  
LINK         OD1 ASP D 343                 U   IUM D 424     1555   1555  2.82  
LINK         OE2 GLU E 253                 U   IUM A 423     1555   1555  2.87  
LINK         OD1 ASP A 343                 U   IUM A 423     1555   1555  2.87  
LINK         OD1 ASP B 343                 U   IUM B 424     1555   1555  2.89  
LINK         OE2 GLU B 253                 U   IUM C 424     1555   1555  2.92  
LINK         OE2 GLU C 253                 U   IUM D 424     1555   1555  3.00  
LINK         OE2 GLU A 253                 U   IUM B 424     1555   1555  3.03  
LINK         OD1 ASP E 359                 U   IUM E 424     1555   1555  3.14  
LINK         OD2 ASP B 384                 U   IUM B 425     1555   1555  3.20  
LINK         OD2 ASP D 343                 U   IUM D 424     1555   1555  3.25  
LINK         OD2 ASP A 343                 U   IUM A 423     1555   1555  3.32  
LINK         OD2 ASP A 359                 U   IUM A 424     1555   1555  3.33  
LINK         OD2 ASP B 343                 U   IUM B 424     1555   1555  3.35  
LINK         OD2 ASP C 343                 U   IUM C 424     1555   1555  3.37  
LINK         OD2 ASP E 358                 U   IUM E 424     1555   1555  3.38  
LINK         OD2 ASP C 384                 U   IUM C 425     1555   1555  3.53  
LINK         OD2 ASP A 384                 U   IUM A 425     1555   1555  3.57  
LINK         OD2 ASP E 384                 U   IUM A 424     1555   1555  3.64  
LINK         OE1 GLU D 253                 U   IUM D 425     1555   1555  3.81  
LINK         OD2 ASP A 358                 U   IUM A 424     1555   1555  3.89  
LINK         OD2 ASP E 359                 U   IUM E 424     1555   1555  3.89  
LINK         OD2 ASP B 358                 U   IUM A 425     1555   1555  3.90  
SITE     1 AC1  1 ASP B 374                                                     
SITE     1 AC2  1 GLU C 377                                                     
SITE     1 AC3  1 ASP D 123                                                     
SITE     1 AC4  3 GLU B 253  GLU B 323  ASP C 343                               
SITE     1 AC5  3 GLU A 253  GLU A 323  ASP B 343                               
SITE     1 AC6  3 GLU C 253  GLU C 323  ASP D 343                               
SITE     1 AC7  3 GLU D 253  GLU D 323  ASP E 343                               
SITE     1 AC8  3 ASP A 343  GLU E 253  GLU E 323                               
SITE     1 AC9  2 ASP A 359  ASP E 384                                          
SITE     1 BC1  3 ASP D 384  ASP E 358  ASP E 359                               
SITE     1 BC2  1 ASP A 384                                                     
SITE     1 BC3  1 ASP B 384                                                     
SITE     1 BC4  1 ASP C 384                                                     
CRYST1  165.643  234.062   75.975  90.00  90.00  90.00 P 21 21 2    20          
ORIGX1      1.000000  0.000000  0.000000        0.00000                         
ORIGX2      0.000000  1.000000  0.000000        0.00000                         
ORIGX3      0.000000  0.000000  1.000000        0.00000                         
SCALE1      0.006037  0.000000  0.000000        0.00000                         
SCALE2      0.000000  0.004272  0.000000        0.00000                         
SCALE3      0.000000  0.000000  0.013162        0.00000                         
ATOM      1  N   SER A   2     -31.158  56.769  82.701  1.00125.45           N  
ATOM      2  CA  SER A   2     -29.784  57.141  82.375  1.00127.42           C  
ATOM      3  C   SER A   2     -28.979  57.355  83.655  1.00124.15           C  
ATOM      4  O   SER A   2     -29.442  58.079  84.550  1.00114.34           O  
ATOM      5  CB  SER A   2     -29.783  58.449  81.582  1.00124.40           C  
ATOM      6  OG  SER A   2     -30.313  59.510  82.374  1.00124.20           O  
ATOM      7  N   VAL A   3     -27.786  56.758  83.769  1.00114.82           N  
ATOM      8  CA  VAL A   3     -26.924  57.259  84.828  1.00114.03           C  
ATOM      9  C   VAL A   3     -25.633  57.882  84.345  1.00109.35           C  
ATOM     10  O   VAL A   3     -25.455  58.155  83.163  1.00111.33           O  
ATOM     11  CB  VAL A   3     -26.582  56.240  85.915  1.00117.25           C  
ATOM     12  CG1 VAL A   3     -26.736  56.879  87.333  1.00113.25           C  
ATOM     13  CG2 VAL A   3     -27.348  54.944  85.730  1.00112.60           C  
ATOM     14  N   THR A   4     -24.731  58.109  85.289  1.00105.70           N  
ATOM     15  CA  THR A   4     -23.534  58.871  85.019  1.00102.59           C  
ATOM     16  C   THR A   4     -22.285  58.032  85.181  1.00 99.98           C  
ATOM     17  O   THR A   4     -22.002  57.530  86.266  1.00101.22           O  
ATOM     18  CB  THR A   4     -23.452  60.091  85.938  1.00101.43           C  
ATOM     19  OG1 THR A   4     -24.315  61.114  85.432  1.00100.29           O  
ATOM     20  CG2 THR A   4     -22.025  60.614  86.013  1.00 96.19           C  
ATOM     21  N   VAL A   5     -21.541  57.875  84.091  1.00 96.59           N  
ATOM     22  CA  VAL A   5     -20.267  57.182  84.153  1.00 90.80           C  
ATOM     23  C   VAL A   5     -19.178  58.234  84.178  1.00 88.94           C  
ATOM     24  O   VAL A   5     -19.153  59.125  83.318  1.00 91.05           O  
ATOM     25  CB  VAL A   5     -20.065  56.234  82.938  1.00 85.45           C  
ATOM     26  CG1 VAL A   5     -18.796  55.410  83.109  1.00 82.21           C  
ATOM     27  CG2 VAL A   5     -21.273  55.307  82.754  1.00 82.73           C  
ATOM     28  N   LYS A   6     -18.294  58.165  85.165  1.00 83.74           N  
ATOM     29  CA  LYS A   6     -17.178  59.100  85.178  1.00 87.81           C  
ATOM     30  C   LYS A   6     -15.850  58.362  85.219  1.00 85.95           C  
ATOM     31  O   LYS A   6     -15.742  57.296  85.822  1.00 86.75           O  
ATOM     32  CB  LYS A   6     -17.307  60.118  86.322  1.00 92.61           C  
ATOM     33  CG  LYS A   6     -17.545  59.502  87.692  1.00102.76           C  
ATOM     34  CD  LYS A   6     -17.296  60.498  88.854  1.00110.02           C  
ATOM     35  CE  LYS A   6     -17.343  59.799  90.234  1.00108.65           C  
ATOM     36  NZ  LYS A   6     -16.187  60.190  91.079  1.00105.46           N  
ATOM     37  N   ARG A   7     -14.851  58.924  84.550  1.00 84.41           N  
ATOM     38  CA  ARG A   7     -13.539  58.294  84.452  1.00 86.39           C  
ATOM     39  C   ARG A   7     -12.683  58.629  85.661  1.00 86.17           C  
ATOM     40  O   ARG A   7     -12.314  59.774  85.849  1.00 90.15           O  
ATOM     41  CB  ARG A   7     -12.829  58.747  83.176  1.00 87.16           C  
ATOM     42  CG  ARG A   7     -11.347  58.472  83.189  1.00 89.16           C  
ATOM     43  CD  ARG A   7     -10.804  58.118  81.819  1.00 88.59           C  
ATOM     44  NE  ARG A   7      -9.683  57.195  81.966  1.00 89.11           N  
ATOM     45  CZ  ARG A   7      -8.676  57.087  81.109  1.00 88.80           C  
ATOM     46  NH1 ARG A   7      -8.627  57.852  80.009  1.00 83.53           N  
ATOM     47  NH2 ARG A   7      -7.709  56.213  81.367  1.00 87.35           N  
ATOM     48  N   ILE A   8     -12.342  57.639  86.475  1.00 83.23           N  
ATOM     49  CA  ILE A   8     -11.723  57.951  87.757  1.00 85.56           C  
ATOM     50  C   ILE A   8     -10.413  58.752  87.657  1.00 86.12           C  
ATOM     51  O   ILE A   8     -10.324  59.840  88.189  1.00 87.78           O  
ATOM     52  CB  ILE A   8     -11.625  56.713  88.737  1.00 84.90           C  
ATOM     53  CG1 ILE A   8     -10.189  56.201  88.874  1.00 87.19           C  
ATOM     54  CG2 ILE A   8     -12.617  55.594  88.373  1.00 81.74           C  
ATOM     55  CD1 ILE A   8     -10.055  55.016  89.831  1.00 88.19           C  
ATOM     56  N   ILE A   9      -9.417  58.245  86.947  1.00 89.78           N  
ATOM     57  CA  ILE A   9      -8.117  58.922  86.889  1.00 91.06           C  
ATOM     58  C   ILE A   9      -8.190  60.457  86.850  1.00 93.56           C  
ATOM     59  O   ILE A   9      -7.441  61.113  87.556  1.00 94.36           O  
ATOM     60  CB  ILE A   9      -7.213  58.412  85.715  1.00 92.22           C  
ATOM     61  CG1 ILE A   9      -5.792  58.934  85.885  1.00 89.34           C  
ATOM     62  CG2 ILE A   9      -7.748  58.843  84.352  1.00 92.30           C  
ATOM     63  CD1 ILE A   9      -5.317  58.875  87.303  1.00 91.66           C  
ATOM     64  N   ASP A  10      -9.072  61.029  86.029  1.00 92.83           N  
ATOM     65  CA  ASP A  10      -9.126  62.485  85.871  1.00 94.70           C  
ATOM     66  C   ASP A  10     -10.518  63.068  86.146  1.00 96.55           C  
ATOM     67  O   ASP A  10     -10.820  64.210  85.789  1.00 97.17           O  
ATOM     68  CB  ASP A  10      -8.599  62.922  84.489  1.00 93.90           C  
ATOM     69  CG  ASP A  10      -9.535  62.542  83.341  1.00 97.92           C  
ATOM     70  OD1 ASP A  10      -9.096  62.569  82.159  1.00 95.69           O  
ATOM     71  OD2 ASP A  10     -10.710  62.220  83.620  1.00 97.02           O  
ATOM     72  N   ASN A  11     -11.351  62.277  86.807  1.00 94.33           N  
ATOM     73  CA  ASN A  11     -12.749  62.624  87.038  1.00 94.70           C  
ATOM     74  C   ASN A  11     -13.441  63.415  85.933  1.00 97.04           C  
ATOM     75  O   ASN A  11     -13.921  64.523  86.187  1.00100.54           O  
ATOM     76  CB  ASN A  11     -12.929  63.336  88.373  1.00 94.25           C  
ATOM     77  CG  ASN A  11     -14.137  62.826  89.124  1.00103.86           C  
ATOM     78  OD1 ASN A  11     -15.249  63.323  88.938  1.00105.97           O  
ATOM     79  ND2 ASN A  11     -13.934  61.804  89.959  1.00101.68           N  
ATOM     80  N   THR A  12     -13.493  62.847  84.721  1.00 94.12           N  
ATOM     81  CA  THR A  12     -14.309  63.404  83.636  1.00 92.87           C  
ATOM     82  C   THR A  12     -15.486  62.503  83.277  1.00 90.67           C  
ATOM     83  O   THR A  12     -15.501  61.307  83.581  1.00 88.38           O  
ATOM     84  CB  THR A  12     -13.503  63.692  82.354  1.00 92.52           C  
ATOM     85  OG1 THR A  12     -12.662  62.572  82.041  1.00 92.57           O  
ATOM     86  CG2 THR A  12     -12.665  64.950  82.528  1.00 95.23           C  
ATOM     87  N   VAL A  13     -16.480  63.091  82.627  1.00 89.34           N  
ATOM     88  CA  VAL A  13     -17.638  62.330  82.194  1.00 88.88           C  
ATOM     89  C   VAL A  13     -17.351  61.624  80.856  1.00 90.21           C  
ATOM     90  O   VAL A  13     -16.632  62.142  80.001  1.00 87.19           O  
ATOM     91  CB  VAL A  13     -18.881  63.242  82.085  1.00 89.11           C  
ATOM     92  CG1 VAL A  13     -20.079  62.485  81.508  1.00 87.73           C  
ATOM     93  CG2 VAL A  13     -19.221  63.810  83.454  1.00 90.73           C  
ATOM     94  N   ILE A  14     -17.886  60.416  80.714  1.00 88.62           N  
ATOM     95  CA  ILE A  14     -17.896  59.695  79.455  1.00 82.32           C  
ATOM     96  C   ILE A  14     -19.342  59.245  79.286  1.00 81.84           C  
ATOM     97  O   ILE A  14     -19.997  58.881  80.262  1.00 82.75           O  
ATOM     98  CB  ILE A  14     -16.924  58.491  79.493  1.00 80.55           C  
ATOM     99  CG1 ILE A  14     -16.629  57.963  78.094  1.00 81.69           C  
ATOM    100  CG2 ILE A  14     -17.460  57.358  80.336  1.00 80.70           C  
ATOM    101  CD1 ILE A  14     -15.657  56.803  78.127  1.00 77.54           C  
ATOM    102  N   VAL A  15     -19.865  59.311  78.069  1.00 79.51           N  
ATOM    103  CA  VAL A  15     -21.283  59.024  77.858  1.00 78.56           C  
ATOM    104  C   VAL A  15     -21.476  57.827  76.952  1.00 81.05           C  
ATOM    105  O   VAL A  15     -21.883  57.985  75.799  1.00 86.50           O  
ATOM    106  CB  VAL A  15     -22.000  60.202  77.185  1.00 80.53           C  
ATOM    107  CG1 VAL A  15     -23.501  60.019  77.271  1.00 75.97           C  
ATOM    108  CG2 VAL A  15     -21.574  61.511  77.798  1.00 80.97           C  
ATOM    109  N   PRO A  16     -21.185  56.625  77.453  1.00 76.08           N  
ATOM    110  CA  PRO A  16     -21.200  55.467  76.566  1.00 77.69           C  
ATOM    111  C   PRO A  16     -22.500  55.368  75.782  1.00 77.98           C  
ATOM    112  O   PRO A  16     -23.584  55.397  76.343  1.00 82.04           O  
ATOM    113  CB  PRO A  16     -21.052  54.287  77.528  1.00 75.76           C  
ATOM    114  CG  PRO A  16     -21.369  54.820  78.847  1.00 76.50           C  
ATOM    115  CD  PRO A  16     -20.919  56.237  78.838  1.00 78.42           C  
ATOM    116  N   LYS A  17     -22.372  55.262  74.472  1.00 76.19           N  
ATOM    117  CA  LYS A  17     -23.510  55.147  73.601  1.00 79.50           C  
ATOM    118  C   LYS A  17     -23.072  54.179  72.503  1.00 76.92           C  
ATOM    119  O   LYS A  17     -21.868  53.965  72.294  1.00 70.99           O  
ATOM    120  CB  LYS A  17     -23.854  56.537  73.046  1.00 83.09           C  
ATOM    121  CG  LYS A  17     -22.605  57.396  72.778  1.00 83.08           C  
ATOM    122  CD  LYS A  17     -22.928  58.804  72.281  1.00 88.75           C  
ATOM    123  CE  LYS A  17     -21.684  59.714  72.313  1.00 91.43           C  
ATOM    124  NZ  LYS A  17     -21.176  59.957  73.708  1.00 85.93           N  
ATOM    125  N   LEU A  18     -24.039  53.571  71.820  1.00 74.76           N  
ATOM    126  CA  LEU A  18     -23.715  52.742  70.657  1.00 77.13           C  
ATOM    127  C   LEU A  18     -24.740  52.784  69.493  1.00 81.41           C  
ATOM    128  O   LEU A  18     -25.922  53.082  69.694  1.00 83.68           O  
ATOM    129  CB  LEU A  18     -23.368  51.319  71.096  1.00 71.79           C  
ATOM    130  CG  LEU A  18     -24.361  50.502  71.905  1.00 73.42           C  
ATOM    131  CD1 LEU A  18     -25.517  50.090  71.007  1.00 79.14           C  
ATOM    132  CD2 LEU A  18     -23.650  49.285  72.447  1.00 74.29           C  
ATOM    133  N   PRO A  19     -24.276  52.497  68.267  1.00 81.48           N  
ATOM    134  CA  PRO A  19     -25.100  52.715  67.074  1.00 84.49           C  
ATOM    135  C   PRO A  19     -26.555  52.269  67.228  1.00 84.67           C  
ATOM    136  O   PRO A  19     -26.861  51.292  67.896  1.00 81.35           O  
ATOM    137  CB  PRO A  19     -24.388  51.881  66.012  1.00 84.03           C  
ATOM    138  CG  PRO A  19     -22.949  51.896  66.444  1.00 82.01           C  
ATOM    139  CD  PRO A  19     -22.971  51.889  67.936  1.00 79.88           C  
ATOM    140  N   ALA A  20     -27.443  53.011  66.585  1.00 91.61           N  
ATOM    141  CA  ALA A  20     -28.868  52.748  66.653  1.00 94.00           C  
ATOM    142  C   ALA A  20     -29.211  51.500  65.878  1.00 95.96           C  
ATOM    143  O   ALA A  20     -28.579  51.189  64.880  1.00 99.12           O  
ATOM    144  CB  ALA A  20     -29.643  53.933  66.086  1.00 94.15           C  
ATOM    145  N   ASN A  21     -30.223  50.787  66.346  1.00101.94           N  
ATOM    146  CA  ASN A  21     -30.799  49.683  65.592  1.00104.85           C  
ATOM    147  C   ASN A  21     -32.310  49.856  65.521  1.00108.40           C  
ATOM    148  O   ASN A  21     -32.898  50.497  66.389  1.00115.06           O  
ATOM    149  CB  ASN A  21     -30.439  48.360  66.244  1.00106.70           C  
ATOM    150  CG  ASN A  21     -30.017  47.339  65.242  1.00109.10           C  
ATOM    151  OD1 ASN A  21     -30.627  47.228  64.177  1.00109.68           O  
ATOM    152  ND2 ASN A  21     -28.954  46.597  65.553  1.00104.68           N  
ATOM    153  N   GLU A  22     -32.954  49.299  64.505  1.00107.88           N  
ATOM    154  CA  GLU A  22     -34.362  49.618  64.319  1.00110.24           C  
ATOM    155  C   GLU A  22     -35.245  48.447  63.895  1.00110.51           C  
ATOM    156  O   GLU A  22     -35.542  47.557  64.689  1.00111.42           O  
ATOM    157  CB  GLU A  22     -34.505  50.788  63.342  1.00117.32           C  
ATOM    158  CG  GLU A  22     -35.597  51.802  63.703  1.00122.35           C  
ATOM    159  CD  GLU A  22     -35.367  52.493  65.046  1.00117.95           C  
ATOM    160  OE1 GLU A  22     -35.111  53.722  65.068  1.00112.36           O  
ATOM    161  OE2 GLU A  22     -35.461  51.805  66.083  1.00114.16           O  
ATOM    162  N   ASP A  23     -35.640  48.444  62.629  1.00116.62           N  
ATOM    163  CA  ASP A  23     -36.782  47.635  62.171  1.00118.43           C  
ATOM    164  C   ASP A  23     -37.622  46.996  63.293  1.00107.83           C  
ATOM    165  O   ASP A  23     -37.369  45.867  63.738  1.00104.98           O  
ATOM    166  CB  ASP A  23     -36.451  46.663  61.001  1.00115.85           C  
ATOM    167  CG  ASP A  23     -35.293  45.707  61.307  1.00120.99           C  
ATOM    168  OD1 ASP A  23     -34.480  45.495  60.368  1.00120.28           O  
ATOM    169  OD2 ASP A  23     -35.204  45.164  62.447  1.00114.93           O  
ATOM    170  N   PRO A  24     -38.608  47.764  63.762  1.00 98.65           N  
ATOM    171  CA  PRO A  24     -39.697  47.320  64.622  1.00100.70           C  
ATOM    172  C   PRO A  24     -40.555  46.301  63.893  1.00 94.18           C  
ATOM    173  O   PRO A  24     -40.704  46.393  62.686  1.00 92.61           O  
ATOM    174  CB  PRO A  24     -40.505  48.601  64.834  1.00102.70           C  
ATOM    175  CG  PRO A  24     -39.529  49.702  64.624  1.00103.52           C  
ATOM    176  CD  PRO A  24     -38.622  49.221  63.561  1.00100.29           C  
ATOM    177  N   VAL A  25     -41.120  45.346  64.621  1.00 92.74           N  
ATOM    178  CA  VAL A  25     -42.024  44.381  64.019  1.00 89.23           C  
ATOM    179  C   VAL A  25     -43.326  45.082  63.640  1.00 87.89           C  
ATOM    180  O   VAL A  25     -43.619  46.178  64.135  1.00 89.09           O  
ATOM    181  CB  VAL A  25     -42.332  43.235  64.992  1.00 83.88           C  
ATOM    182  CG1 VAL A  25     -41.065  42.766  65.647  1.00 86.68           C  
ATOM    183  CG2 VAL A  25     -43.281  43.705  66.046  1.00 82.51           C  
ATOM    184  N   GLU A  26     -44.101  44.450  62.768  1.00 82.10           N  
ATOM    185  CA  GLU A  26     -45.394  44.972  62.388  1.00 82.36           C  
ATOM    186  C   GLU A  26     -46.445  43.890  62.586  1.00 81.97           C  
ATOM    187  O   GLU A  26     -46.362  42.844  61.956  1.00 82.95           O  
ATOM    188  CB  GLU A  26     -45.355  45.426  60.927  1.00 86.63           C  
ATOM    189  CG  GLU A  26     -44.339  46.552  60.663  1.00 93.68           C  
ATOM    190  CD  GLU A  26     -43.965  46.741  59.173  1.00100.55           C  
ATOM    191  OE1 GLU A  26     -44.640  46.164  58.289  1.00 94.33           O  
ATOM    192  OE2 GLU A  26     -42.978  47.470  58.888  1.00103.13           O  
ATOM    193  N   TYR A  27     -47.424  44.129  63.463  1.00 80.85           N  
ATOM    194  CA  TYR A  27     -48.485  43.146  63.733  1.00 80.31           C  
ATOM    195  C   TYR A  27     -49.562  43.144  62.653  1.00 85.28           C  
ATOM    196  O   TYR A  27     -49.754  44.140  61.956  1.00 89.52           O  
ATOM    197  CB  TYR A  27     -49.122  43.392  65.101  1.00 81.38           C  
ATOM    198  CG  TYR A  27     -48.208  43.105  66.289  1.00 80.75           C  
ATOM    199  CD1 TYR A  27     -47.336  44.065  66.765  1.00 74.44           C  
ATOM    200  CD2 TYR A  27     -48.233  41.872  66.931  1.00 79.84           C  
ATOM    201  CE1 TYR A  27     -46.514  43.803  67.825  1.00 73.32           C  
ATOM    202  CE2 TYR A  27     -47.417  41.609  67.990  1.00 77.49           C  
ATOM    203  CZ  TYR A  27     -46.557  42.577  68.433  1.00 77.79           C  
ATOM    204  OH  TYR A  27     -45.732  42.315  69.498  1.00 80.04           O  
ATOM    205  N   PRO A  28     -50.267  42.019  62.494  1.00 82.37           N  
ATOM    206  CA  PRO A  28     -51.263  41.983  61.417  1.00 83.95           C  
ATOM    207  C   PRO A  28     -52.462  42.876  61.707  1.00 89.89           C  
ATOM    208  O   PRO A  28     -52.897  43.615  60.843  1.00 93.19           O  
ATOM    209  CB  PRO A  28     -51.680  40.515  61.361  1.00 78.61           C  
ATOM    210  CG  PRO A  28     -51.277  39.954  62.671  1.00 82.03           C  
ATOM    211  CD  PRO A  28     -50.077  40.707  63.122  1.00 80.29           C  
ATOM    212  N   ALA A  29     -52.986  42.823  62.919  1.00 91.73           N  
ATOM    213  CA  ALA A  29     -54.158  43.613  63.232  1.00 90.99           C  
ATOM    214  C   ALA A  29     -53.901  45.072  62.899  1.00 93.17           C  
ATOM    215  O   ALA A  29     -54.707  45.698  62.217  1.00 96.41           O  
ATOM    216  CB  ALA A  29     -54.544  43.448  64.697  1.00 90.98           C  
ATOM    217  N   ASP A  30     -52.773  45.602  63.376  1.00 94.93           N  
ATOM    218  CA  ASP A  30     -52.492  47.036  63.290  1.00 97.56           C  
ATOM    219  C   ASP A  30     -52.264  47.409  61.785  1.00101.33           C  
ATOM    220  O   ASP A  30     -51.660  48.424  61.463  1.00108.31           O  
ATOM    221  CB  ASP A  30     -51.365  47.493  64.299  1.00 88.25           C  
ATOM    222  CG  ASP A  30     -51.728  47.226  65.877  1.00102.16           C  
ATOM    223  OD1 ASP A  30     -52.720  46.530  66.237  1.00 99.49           O  
ATOM    224  OD2 ASP A  30     -50.989  47.692  66.798  1.00 90.14           O  
ATOM    225  N   TYR A  31     -52.798  46.582  60.875  1.00 96.12           N  
ATOM    226  CA  TYR A  31     -52.765  46.818  59.409  1.00 96.22           C  
ATOM    227  C   TYR A  31     -54.142  46.933  58.776  1.00 99.51           C  
ATOM    228  O   TYR A  31     -54.301  47.620  57.776  1.00101.49           O  
ATOM    229  CB  TYR A  31     -52.035  45.689  58.661  1.00 93.18           C  
ATOM    230  CG  TYR A  31     -52.456  45.507  57.197  1.00 93.25           C  
ATOM    231  CD1 TYR A  31     -53.671  44.902  56.851  1.00 94.09           C  
ATOM    232  CD2 TYR A  31     -51.622  45.918  56.150  1.00 97.47           C  
ATOM    233  CE1 TYR A  31     -54.047  44.733  55.487  1.00 93.06           C  
ATOM    234  CE2 TYR A  31     -51.988  45.752  54.792  1.00 89.45           C  
ATOM    235  CZ  TYR A  31     -53.193  45.165  54.468  1.00 89.12           C  
ATOM    236  OH  TYR A  31     -53.530  45.030  53.133  1.00 83.54           O  
ATOM    237  N   PHE A  32     -55.118  46.200  59.299  1.00 98.26           N  
ATOM    238  CA  PHE A  32     -56.492  46.363  58.856  1.00 96.15           C  
ATOM    239  C   PHE A  32     -57.076  47.616  59.502  1.00100.25           C  
ATOM    240  O   PHE A  32     -58.270  47.892  59.408  1.00100.77           O  
ATOM    241  CB  PHE A  32     -57.319  45.140  59.210  1.00 95.90           C  
ATOM    242  CG  PHE A  32     -57.026  43.940  58.364  1.00 94.81           C  
ATOM    243  CD1 PHE A  32     -57.596  43.805  57.121  1.00 95.35           C  
ATOM    244  CD2 PHE A  32     -56.213  42.930  58.826  1.00 93.68           C  
ATOM    245  CE1 PHE A  32     -57.348  42.698  56.356  1.00 90.62           C  
ATOM    246  CE2 PHE A  32     -55.967  41.819  58.052  1.00 91.37           C  
ATOM    247  CZ  PHE A  32     -56.532  41.705  56.824  1.00 87.79           C  
ATOM    248  N   ARG A  33     -56.206  48.363  60.171  1.00102.09           N  
ATOM    249  CA  ARG A  33     -56.550  49.672  60.687  1.00104.62           C  
ATOM    250  C   ARG A  33     -56.486  50.645  59.525  1.00104.05           C  
ATOM    251  O   ARG A  33     -57.322  51.533  59.393  1.00107.71           O  
ATOM    252  CB  ARG A  33     -55.558  50.103  61.771  1.00107.82           C  
ATOM    253  CG  ARG A  33     -56.180  50.349  63.138  1.00111.45           C  
ATOM    254  CD  ARG A  33     -56.668  49.046  63.763  1.00111.93           C  
ATOM    255  NE  ARG A  33     -56.366  48.948  65.197  1.00121.09           N  
ATOM    256  CZ  ARG A  33     -55.175  49.214  65.743  1.00118.63           C  
ATOM    257  NH1 ARG A  33     -54.160  49.609  64.971  1.00112.70           N  
ATOM    258  NH2 ARG A  33     -54.996  49.088  67.062  1.00111.10           N  
ATOM    259  N   LYS A  34     -55.483  50.463  58.678  1.00103.71           N  
ATOM    260  CA  LYS A  34     -55.267  51.347  57.541  1.00106.03           C  
ATOM    261  C   LYS A  34     -56.168  50.966  56.361  1.00107.41           C  
ATOM    262  O   LYS A  34     -57.189  51.611  56.132  1.00110.62           O  
ATOM    263  CB  LYS A  34     -53.788  51.362  57.141  1.00107.74           C  
ATOM    264  CG  LYS A  34     -52.895  52.189  58.084  1.00113.22           C  
ATOM    265  CD  LYS A  34     -52.981  51.707  59.546  1.00115.20           C  
ATOM    266  CE  LYS A  34     -52.729  52.832  60.571  1.00114.71           C  
ATOM    267  NZ  LYS A  34     -53.086  52.437  61.979  1.00111.45           N  
ATOM    268  N   SER A  35     -55.800  49.921  55.621  1.00105.32           N  
ATOM    269  CA  SER A  35     -56.619  49.423  54.514  1.00102.10           C  
ATOM    270  C   SER A  35     -57.663  48.422  55.020  1.00100.09           C  
ATOM    271  O   SER A  35     -57.643  48.055  56.186  1.00104.83           O  
ATOM    272  CB  SER A  35     -55.719  48.777  53.459  1.00101.78           C  
ATOM    273  OG  SER A  35     -56.457  48.069  52.479  1.00103.09           O  
ATOM    274  N   LYS A  36     -58.583  47.990  54.166  1.00 96.49           N  
ATOM    275  CA  LYS A  36     -59.577  47.001  54.577  1.00 97.56           C  
ATOM    276  C   LYS A  36     -59.769  45.958  53.482  1.00 97.73           C  
ATOM    277  O   LYS A  36     -60.822  45.337  53.381  1.00 96.29           O  
ATOM    278  CB  LYS A  36     -60.916  47.667  54.929  1.00 95.99           C  
ATOM    279  CG  LYS A  36     -61.477  47.305  56.305  1.00 99.62           C  
ATOM    280  CD  LYS A  36     -60.815  48.130  57.429  1.00104.74           C  
ATOM    281  CE  LYS A  36     -61.596  48.089  58.769  1.00105.09           C  
ATOM    282  NZ  LYS A  36     -61.354  46.869  59.633  1.00102.70           N  
ATOM    283  N   GLU A  37     -58.737  45.768  52.665  1.00 96.46           N  
ATOM    284  CA  GLU A  37     -58.768  44.785  51.582  1.00 96.57           C  
ATOM    285  C   GLU A  37     -57.361  44.393  51.139  1.00 97.65           C  
ATOM    286  O   GLU A  37     -56.393  45.137  51.361  1.00 96.96           O  
ATOM    287  CB  GLU A  37     -59.487  45.377  50.385  1.00105.59           C  
ATOM    288  CG  GLU A  37     -58.736  46.565  49.782  1.00107.83           C  
ATOM    289  CD  GLU A  37     -59.435  47.164  48.573  1.00112.66           C  
ATOM    290  OE1 GLU A  37     -60.607  46.791  48.305  1.00112.34           O  
ATOM    291  OE2 GLU A  37     -58.798  48.004  47.895  1.00112.64           O  
ATOM    292  N   ILE A  38     -57.244  43.233  50.498  1.00 97.07           N  
ATOM    293  CA  ILE A  38     -55.947  42.812  49.973  1.00 96.35           C  
ATOM    294  C   ILE A  38     -55.929  42.740  48.452  1.00 93.10           C  
ATOM    295  O   ILE A  38     -56.506  41.828  47.871  1.00 94.40           O  
ATOM    296  CB  ILE A  38     -55.487  41.457  50.540  1.00 91.15           C  
ATOM    297  CG1 ILE A  38     -56.450  40.980  51.622  1.00 93.48           C  
ATOM    298  CG2 ILE A  38     -54.060  41.575  51.048  1.00 89.43           C  
ATOM    299  CD1 ILE A  38     -55.792  40.648  52.937  1.00 83.39           C  
ATOM    300  N   PRO A  39     -55.243  43.698  47.812  1.00 91.52           N  
ATOM    301  CA  PRO A  39     -55.125  43.835  46.353  1.00 93.65           C  
ATOM    302  C   PRO A  39     -54.378  42.692  45.679  1.00 92.39           C  
ATOM    303  O   PRO A  39     -53.217  42.456  46.006  1.00 92.01           O  
ATOM    304  CB  PRO A  39     -54.315  45.129  46.191  1.00 92.67           C  
ATOM    305  CG  PRO A  39     -53.588  45.289  47.477  1.00 89.61           C  
ATOM    306  CD  PRO A  39     -54.545  44.787  48.515  1.00 89.83           C  
ATOM    307  N   LEU A  40     -55.036  42.008  44.744  1.00 91.81           N  
ATOM    308  CA  LEU A  40     -54.381  40.999  43.906  1.00 93.49           C  
ATOM    309  C   LEU A  40     -54.300  41.507  42.468  1.00100.49           C  
ATOM    310  O   LEU A  40     -55.265  41.386  41.709  1.00103.09           O  
ATOM    311  CB  LEU A  40     -55.168  39.690  43.910  1.00 90.35           C  
ATOM    312  CG  LEU A  40     -54.408  38.365  43.855  1.00 86.89           C  
ATOM    313  CD1 LEU A  40     -55.307  37.262  43.314  1.00 84.19           C  
ATOM    314  CD2 LEU A  40     -53.126  38.476  43.058  1.00 88.16           C  
ATOM    315  N   TYR A  41     -53.159  42.070  42.085  1.00100.30           N  
ATOM    316  CA  TYR A  41     -53.016  42.641  40.752  1.00100.91           C  
ATOM    317  C   TYR A  41     -52.747  41.597  39.675  1.00104.26           C  
ATOM    318  O   TYR A  41     -51.634  41.088  39.539  1.00102.89           O  
ATOM    319  CB  TYR A  41     -51.940  43.724  40.735  1.00 99.60           C  
ATOM    320  CG  TYR A  41     -52.225  44.842  41.706  1.00 99.81           C  
ATOM    321  CD1 TYR A  41     -53.358  45.634  41.575  1.00101.38           C  
ATOM    322  CD2 TYR A  41     -51.371  45.095  42.761  1.00101.40           C  
ATOM    323  CE1 TYR A  41     -53.620  46.649  42.463  1.00 99.01           C  
ATOM    324  CE2 TYR A  41     -51.623  46.107  43.649  1.00101.82           C  
ATOM    325  CZ  TYR A  41     -52.744  46.883  43.493  1.00100.44           C  
ATOM    326  OH  TYR A  41     -52.983  47.884  44.398  1.00101.51           O  
ATOM    327  N   ILE A  42     -53.785  41.284  38.908  1.00109.62           N  
ATOM    328  CA  ILE A  42     -53.637  40.435  37.738  1.00112.98           C  
ATOM    329  C   ILE A  42     -53.949  41.221  36.464  1.00118.99           C  
ATOM    330  O   ILE A  42     -54.517  40.681  35.509  1.00117.85           O  
ATOM    331  CB  ILE A  42     -54.491  39.180  37.853  1.00105.60           C  
ATOM    332  CG1 ILE A  42     -54.220  38.517  39.192  1.00102.88           C  
ATOM    333  CG2 ILE A  42     -54.150  38.203  36.753  1.00108.02           C  
ATOM    334  CD1 ILE A  42     -54.477  37.042  39.187  1.00102.47           C  
ATOM    335  N   ASN A  43     -53.558  42.501  36.485  1.00122.94           N  
ATOM    336  CA  ASN A  43     -53.618  43.418  35.333  1.00133.24           C  
ATOM    337  C   ASN A  43     -54.171  42.778  34.048  1.00137.04           C  
ATOM    338  O   ASN A  43     -55.376  42.859  33.738  1.00132.33           O  
ATOM    339  CB  ASN A  43     -52.220  43.997  35.022  1.00132.85           C  
ATOM    340  CG  ASN A  43     -51.306  44.038  36.234  1.00125.29           C  
ATOM    341  OD1 ASN A  43     -51.707  44.482  37.296  1.00123.09           O  
ATOM    342  ND2 ASN A  43     -50.069  43.570  36.074  1.00120.38           N  
ATOM    343  N   THR A  44     -53.266  42.147  33.302  1.00134.94           N  
ATOM    344  CA  THR A  44     -53.634  41.445  32.087  1.00132.61           C  
ATOM    345  C   THR A  44     -54.660  40.336  32.381  1.00131.08           C  
ATOM    346  O   THR A  44     -54.478  39.496  33.279  1.00121.37           O  
ATOM    347  CB  THR A  44     -52.386  40.905  31.317  1.00129.78           C  
ATOM    348  OG1 THR A  44     -51.625  40.037  32.169  1.00129.26           O  
ATOM    349  CG2 THR A  44     -51.498  42.053  30.857  1.00130.21           C  
ATOM    350  N   THR A  45     -55.761  40.395  31.635  1.00134.10           N  
ATOM    351  CA  THR A  45     -56.736  39.317  31.553  1.00132.43           C  
ATOM    352  C   THR A  45     -57.003  39.087  30.058  1.00133.51           C  
ATOM    353  O   THR A  45     -57.605  39.930  29.376  1.00128.98           O  
ATOM    354  CB  THR A  45     -58.028  39.663  32.313  1.00129.05           C  
ATOM    355  OG1 THR A  45     -57.689  40.215  33.593  1.00122.55           O  
ATOM    356  CG2 THR A  45     -58.895  38.422  32.494  1.00126.51           C  
ATOM    357  N   LYS A  46     -56.515  37.959  29.548  1.00131.71           N  
ATOM    358  CA  LYS A  46     -56.534  37.687  28.117  1.00123.11           C  
ATOM    359  C   LYS A  46     -56.584  36.196  27.827  1.00122.49           C  
ATOM    360  O   LYS A  46     -55.539  35.559  27.750  1.00124.93           O  
ATOM    361  CB  LYS A  46     -55.285  38.285  27.462  1.00120.74           C  
ATOM    362  CG  LYS A  46     -55.385  39.769  27.161  1.00120.98           C  
ATOM    363  CD  LYS A  46     -54.973  40.634  28.328  1.00119.81           C  
ATOM    364  CE  LYS A  46     -55.492  42.032  28.117  1.00119.93           C  
ATOM    365  NZ  LYS A  46     -54.913  42.984  29.080  1.00122.07           N  
ATOM    366  N   SER A  47     -57.791  35.652  27.668  1.00123.23           N  
ATOM    367  CA  SER A  47     -57.997  34.248  27.266  1.00126.54           C  
ATOM    368  C   SER A  47     -57.521  33.210  28.289  1.00124.78           C  
ATOM    369  O   SER A  47     -56.323  32.970  28.448  1.00123.47           O  
ATOM    370  CB  SER A  47     -57.347  33.950  25.904  1.00125.72           C  
ATOM    371  OG  SER A  47     -57.756  34.871  24.910  1.00126.55           O  
ATOM    372  N   LEU A  48     -58.463  32.567  28.962  1.00123.48           N  
ATOM    373  CA  LEU A  48     -58.104  31.532  29.918  1.00126.43           C  
ATOM    374  C   LEU A  48     -57.425  30.354  29.211  1.00124.61           C  
ATOM    375  O   LEU A  48     -56.844  29.472  29.854  1.00122.49           O  
ATOM    376  CB  LEU A  48     -59.345  31.066  30.694  1.00130.94           C  
ATOM    377  CG  LEU A  48     -60.024  32.010  31.715  1.00135.19           C  
ATOM    378  CD1 LEU A  48     -60.333  33.417  31.150  1.00132.03           C  
ATOM    379  CD2 LEU A  48     -61.294  31.369  32.324  1.00127.15           C  
ATOM    380  N   SER A  49     -57.489  30.370  27.881  1.00125.67           N  
ATOM    381  CA  SER A  49     -57.000  29.271  27.042  1.00126.82           C  
ATOM    382  C   SER A  49     -55.725  29.603  26.252  1.00124.28           C  
ATOM    383  O   SER A  49     -54.938  28.714  25.914  1.00118.68           O  
ATOM    384  CB  SER A  49     -58.100  28.810  26.084  1.00123.70           C  
ATOM    385  OG  SER A  49     -57.597  27.867  25.158  1.00124.29           O  
ATOM    386  N   ASP A  50     -55.532  30.879  25.940  1.00125.29           N  
ATOM    387  CA  ASP A  50     -54.257  31.325  25.395  1.00127.04           C  
ATOM    388  C   ASP A  50     -53.175  31.141  26.443  1.00125.05           C  
ATOM    389  O   ASP A  50     -52.079  30.654  26.141  1.00122.06           O  
ATOM    390  CB  ASP A  50     -54.319  32.798  25.001  1.00131.39           C  
ATOM    391  CG  ASP A  50     -54.872  33.009  23.606  1.00136.12           C  
ATOM    392  OD1 ASP A  50     -54.761  32.079  22.773  1.00136.90           O  
ATOM    393  OD2 ASP A  50     -55.406  34.110  23.339  1.00136.36           O  
ATOM    394  N   LEU A  51     -53.510  31.540  27.676  1.00125.37           N  
ATOM    395  CA  LEU A  51     -52.611  31.486  28.830  1.00117.57           C  
ATOM    396  C   LEU A  51     -52.144  30.067  29.114  1.00114.57           C  
ATOM    397  O   LEU A  51     -50.954  29.835  29.323  1.00112.61           O  
ATOM    398  CB  LEU A  51     -53.295  32.087  30.055  1.00109.61           C  
ATOM    399  CG  LEU A  51     -53.491  33.605  30.011  1.00105.17           C  
ATOM    400  CD1 LEU A  51     -54.592  34.060  30.955  1.00102.54           C  
ATOM    401  CD2 LEU A  51     -52.182  34.322  30.302  1.00102.88           C  
ATOM    402  N   ARG A  52     -53.085  29.127  29.099  1.00112.25           N  
ATOM    403  CA  ARG A  52     -52.771  27.714  29.247  1.00114.30           C  
ATOM    404  C   ARG A  52     -51.544  27.306  28.415  1.00119.35           C  
ATOM    405  O   ARG A  52     -50.737  26.461  28.835  1.00115.20           O  
ATOM    406  CB  ARG A  52     -53.989  26.881  28.855  1.00115.48           C  
ATOM    407  CG  ARG A  52     -53.833  25.386  29.048  1.00115.46           C  
ATOM    408  CD  ARG A  52     -55.056  24.660  28.529  1.00122.81           C  
ATOM    409  NE  ARG A  52     -56.289  25.155  29.139  1.00126.20           N  
ATOM    410  CZ  ARG A  52     -57.514  24.846  28.720  1.00128.02           C  
ATOM    411  NH1 ARG A  52     -57.680  24.041  27.678  1.00130.26           N  
ATOM    412  NH2 ARG A  52     -58.577  25.343  29.338  1.00123.97           N  
ATOM    413  N   GLY A  53     -51.407  27.923  27.242  1.00122.49           N  
ATOM    414  CA  GLY A  53     -50.322  27.622  26.323  1.00122.24           C  
ATOM    415  C   GLY A  53     -49.037  28.379  26.601  1.00123.17           C  
ATOM    416  O   GLY A  53     -47.954  27.788  26.614  1.00121.01           O  
ATOM    417  N   TYR A  54     -49.154  29.688  26.816  1.00122.64           N  
ATOM    418  CA  TYR A  54     -47.995  30.518  27.124  1.00122.17           C  
ATOM    419  C   TYR A  54     -47.155  29.855  28.187  1.00121.60           C  
ATOM    420  O   TYR A  54     -45.926  29.846  28.098  1.00120.55           O  
ATOM    421  CB  TYR A  54     -48.417  31.891  27.635  1.00124.05           C  
ATOM    422  CG  TYR A  54     -48.946  32.848  26.584  1.00129.43           C  
ATOM    423  CD1 TYR A  54     -48.082  33.658  25.849  1.00134.71           C  
ATOM    424  CD2 TYR A  54     -50.311  32.962  26.348  1.00128.81           C  
ATOM    425  CE1 TYR A  54     -48.565  34.541  24.901  1.00136.56           C  
ATOM    426  CE2 TYR A  54     -50.802  33.840  25.404  1.00133.47           C  
ATOM    427  CZ  TYR A  54     -49.928  34.627  24.685  1.00137.41           C  
ATOM    428  OH  TYR A  54     -50.431  35.499  23.749  1.00139.40           O  
ATOM    429  N   VAL A  55     -47.832  29.312  29.199  1.00121.42           N  
ATOM    430  CA  VAL A  55     -47.158  28.652  30.314  1.00122.55           C  
ATOM    431  C   VAL A  55     -46.719  27.246  29.927  1.00121.36           C  
ATOM    432  O   VAL A  55     -45.582  26.844  30.201  1.00121.61           O  
ATOM    433  CB  VAL A  55     -48.028  28.594  31.620  1.00121.45           C  
ATOM    434  CG1 VAL A  55     -47.955  29.910  32.418  1.00113.05           C  
ATOM    435  CG2 VAL A  55     -49.454  28.226  31.301  1.00120.46           C  
ATOM    436  N   TYR A  56     -47.610  26.495  29.288  1.00117.51           N  
ATOM    437  CA  TYR A  56     -47.261  25.126  28.950  1.00121.71           C  
ATOM    438  C   TYR A  56     -45.921  25.083  28.209  1.00126.75           C  
ATOM    439  O   TYR A  56     -45.048  24.268  28.523  1.00131.07           O  
ATOM    440  CB  TYR A  56     -48.366  24.418  28.160  1.00120.90           C  
ATOM    441  CG  TYR A  56     -48.038  22.963  27.883  1.00127.49           C  
ATOM    442  CD1 TYR A  56     -48.736  22.235  26.929  1.00129.22           C  
ATOM    443  CD2 TYR A  56     -47.016  22.319  28.579  1.00129.02           C  
ATOM    444  CE1 TYR A  56     -48.420  20.914  26.677  1.00130.02           C  
ATOM    445  CE2 TYR A  56     -46.693  21.003  28.337  1.00129.56           C  
ATOM    446  CZ  TYR A  56     -47.399  20.298  27.392  1.00132.06           C  
ATOM    447  OH  TYR A  56     -47.072  18.977  27.161  1.00134.21           O  
ATOM    448  N   GLN A  57     -45.743  25.975  27.245  1.00122.66           N  
ATOM    449  CA  GLN A  57     -44.495  25.999  26.501  1.00125.04           C  
ATOM    450  C   GLN A  57     -43.416  26.743  27.280  1.00127.89           C  
ATOM    451  O   GLN A  57     -42.318  26.219  27.487  1.00130.11           O  
ATOM    452  CB  GLN A  57     -44.690  26.622  25.111  1.00127.96           C  
ATOM    453  CG  GLN A  57     -43.902  25.936  23.989  1.00123.12           C  
ATOM    454  CD  GLN A  57     -44.476  24.577  23.619  1.00123.69           C  
ATOM    455  OE1 GLN A  57     -45.683  24.446  23.378  1.00119.34           O  
ATOM    456  NE2 GLN A  57     -43.615  23.552  23.581  1.00117.80           N  
ATOM    457  N   GLY A  58     -43.738  27.961  27.713  1.00127.17           N  
ATOM    458  CA  GLY A  58     -42.800  28.801  28.446  1.00129.32           C  
ATOM    459  C   GLY A  58     -42.118  28.083  29.597  1.00131.63           C  
ATOM    460  O   GLY A  58     -41.101  28.557  30.112  1.00130.88           O  
ATOM    461  N   LEU A  59     -42.681  26.935  29.982  1.00129.86           N  
ATOM    462  CA  LEU A  59     -42.182  26.131  31.094  1.00132.73           C  
ATOM    463  C   LEU A  59     -41.090  25.135  30.693  1.00136.47           C  
ATOM    464  O   LEU A  59     -40.310  24.681  31.538  1.00139.80           O  
ATOM    465  CB  LEU A  59     -43.337  25.394  31.782  1.00132.48           C  
ATOM    466  CG  LEU A  59     -43.891  26.013  33.072  1.00128.87           C  
ATOM    467  CD1 LEU A  59     -45.176  25.305  33.488  1.00123.53           C  
ATOM    468  CD2 LEU A  59     -42.854  25.988  34.196  1.00118.58           C  
ATOM    469  N   LYS A  60     -41.038  24.786  29.413  1.00136.87           N  
ATOM    470  CA  LYS A  60     -39.984  23.907  28.918  1.00138.93           C  
ATOM    471  C   LYS A  60     -38.765  24.742  28.495  1.00138.69           C  
ATOM    472  O   LYS A  60     -37.979  24.347  27.636  1.00140.18           O  
ATOM    473  CB  LYS A  60     -40.519  23.023  27.784  1.00135.64           C  
ATOM    474  CG  LYS A  60     -41.954  22.544  28.033  1.00135.91           C  
ATOM    475  CD  LYS A  60     -42.364  21.382  27.139  1.00136.61           C  
ATOM    476  CE  LYS A  60     -41.777  20.063  27.631  1.00144.38           C  
ATOM    477  NZ  LYS A  60     -42.388  18.880  26.954  1.00143.19           N  
ATOM    478  N   SER A  61     -38.614  25.893  29.143  1.00137.85           N  
ATOM    479  CA  SER A  61     -37.539  26.827  28.859  1.00136.40           C  
ATOM    480  C   SER A  61     -37.559  27.979  29.875  1.00139.03           C  
ATOM    481  O   SER A  61     -38.625  28.453  30.271  1.00133.72           O  
ATOM    482  CB  SER A  61     -37.678  27.363  27.435  1.00132.60           C  
ATOM    483  OG  SER A  61     -39.025  27.678  27.144  1.00127.77           O  
ATOM    484  N   GLY A  62     -36.375  28.427  30.289  1.00140.97           N  
ATOM    485  CA  GLY A  62     -36.250  29.456  31.308  1.00140.22           C  
ATOM    486  C   GLY A  62     -36.554  30.868  30.838  1.00144.88           C  
ATOM    487  O   GLY A  62     -35.636  31.653  30.572  1.00144.36           O  
ATOM    488  N   ASN A  63     -37.843  31.197  30.751  1.00144.56           N  
ATOM    489  CA  ASN A  63     -38.260  32.525  30.303  1.00144.54           C  
ATOM    490  C   ASN A  63     -39.764  32.825  30.407  1.00141.95           C  
ATOM    491  O   ASN A  63     -40.205  33.897  29.971  1.00140.31           O  
ATOM    492  CB  ASN A  63     -37.791  32.760  28.867  1.00145.47           C  
ATOM    493  CG  ASN A  63     -38.443  31.808  27.885  1.00143.30           C  
ATOM    494  OD1 ASN A  63     -39.021  30.787  28.280  1.00136.67           O  
ATOM    495  ND2 ASN A  63     -38.356  32.138  26.595  1.00146.16           N  
ATOM    496  N   VAL A  64     -40.543  31.898  30.975  1.00137.16           N  
ATOM    497  CA  VAL A  64     -41.980  32.129  31.204  1.00129.03           C  
ATOM    498  C   VAL A  64     -42.246  33.256  32.196  1.00121.56           C  
ATOM    499  O   VAL A  64     -41.676  33.293  33.290  1.00117.15           O  
ATOM    500  CB  VAL A  64     -42.701  30.890  31.727  1.00126.95           C  
ATOM    501  CG1 VAL A  64     -42.096  30.440  33.056  1.00124.64           C  
ATOM    502  CG2 VAL A  64     -44.175  31.200  31.901  1.00120.87           C  
ATOM    503  N   SER A  65     -43.129  34.170  31.819  1.00119.58           N  
ATOM    504  CA  SER A  65     -43.319  35.372  32.617  1.00118.76           C  
ATOM    505  C   SER A  65     -44.125  35.083  33.867  1.00112.98           C  
ATOM    506  O   SER A  65     -45.176  34.453  33.810  1.00110.98           O  
ATOM    507  CB  SER A  65     -43.979  36.496  31.807  1.00119.34           C  
ATOM    508  OG  SER A  65     -44.029  37.702  32.567  1.00117.63           O  
ATOM    509  N   ILE A  66     -43.628  35.554  35.000  1.00110.07           N  
ATOM    510  CA  ILE A  66     -44.364  35.399  36.229  1.00108.97           C  
ATOM    511  C   ILE A  66     -45.727  36.071  36.095  1.00107.48           C  
ATOM    512  O   ILE A  66     -46.681  35.672  36.756  1.00107.75           O  
ATOM    513  CB  ILE A  66     -43.557  35.901  37.469  1.00106.92           C  
ATOM    514  CG1 ILE A  66     -44.300  35.561  38.763  1.00102.77           C  
ATOM    515  CG2 ILE A  66     -43.232  37.381  37.378  1.00106.48           C  
ATOM    516  CD1 ILE A  66     -44.489  34.070  38.988  1.00 99.14           C  
ATOM    517  N   ILE A  67     -45.827  37.067  35.218  1.00105.90           N  
ATOM    518  CA  ILE A  67     -47.096  37.764  35.011  1.00104.52           C  
ATOM    519  C   ILE A  67     -48.100  36.847  34.344  1.00104.07           C  
ATOM    520  O   ILE A  67     -49.306  37.056  34.435  1.00102.51           O  
ATOM    521  CB  ILE A  67     -46.936  39.018  34.149  1.00101.32           C  
ATOM    522  CG1 ILE A  67     -45.788  39.874  34.676  1.00104.77           C  
ATOM    523  CG2 ILE A  67     -48.226  39.805  34.124  1.00100.42           C  
ATOM    524  CD1 ILE A  67     -46.070  41.355  34.630  1.00106.12           C  
ATOM    525  N   HIS A  68     -47.586  35.819  33.683  1.00106.71           N  
ATOM    526  CA  HIS A  68     -48.418  34.909  32.907  1.00108.27           C  
ATOM    527  C   HIS A  68     -49.006  33.804  33.767  1.00104.40           C  
ATOM    528  O   HIS A  68     -50.165  33.440  33.595  1.00100.51           O  
ATOM    529  CB  HIS A  68     -47.635  34.324  31.720  1.00113.93           C  
ATOM    530  CG  HIS A  68     -47.753  35.131  30.463  1.00116.21           C  
ATOM    531  ND1 HIS A  68     -46.963  34.913  29.356  1.00118.77           N  
ATOM    532  CD2 HIS A  68     -48.580  36.156  30.138  1.00114.74           C  
ATOM    533  CE1 HIS A  68     -47.292  35.770  28.407  1.00127.12           C  
ATOM    534  NE2 HIS A  68     -48.265  36.538  28.856  1.00123.87           N  
ATOM    535  N   VAL A  69     -48.208  33.275  34.694  1.00109.13           N  
ATOM    536  CA  VAL A  69     -48.701  32.260  35.639  1.00104.78           C  
ATOM    537  C   VAL A  69     -49.774  32.829  36.581  1.00 99.79           C  
ATOM    538  O   VAL A  69     -50.816  32.202  36.763  1.00 98.32           O  
ATOM    539  CB  VAL A  69     -47.573  31.608  36.467  1.00 97.80           C  
ATOM    540  CG1 VAL A  69     -46.601  30.870  35.563  1.00 99.06           C  
ATOM    541  CG2 VAL A  69     -46.852  32.657  37.280  1.00104.09           C  
ATOM    542  N   ASN A  70     -49.532  34.007  37.163  1.00 96.83           N  
ATOM    543  CA  ASN A  70     -50.544  34.644  37.992  1.00 96.16           C  
ATOM    544  C   ASN A  70     -51.857  34.706  37.240  1.00 97.14           C  
ATOM    545  O   ASN A  70     -52.902  34.352  37.767  1.00 94.80           O  
ATOM    546  CB  ASN A  70     -50.151  36.066  38.386  1.00100.09           C  
ATOM    547  CG  ASN A  70     -48.858  36.134  39.150  1.00 98.48           C  
ATOM    548  OD1 ASN A  70     -48.377  37.226  39.489  1.00 97.87           O  
ATOM    549  ND2 ASN A  70     -48.274  34.978  39.419  1.00 99.11           N  
ATOM    550  N   SER A  71     -51.793  35.172  35.999  1.00100.70           N  
ATOM    551  CA  SER A  71     -52.981  35.322  35.163  1.00 98.69           C  
ATOM    552  C   SER A  71     -53.640  33.979  34.842  1.00 97.08           C  
ATOM    553  O   SER A  71     -54.857  33.846  34.904  1.00 94.54           O  
ATOM    554  CB  SER A  71     -52.637  36.078  33.882  1.00101.04           C  
ATOM    555  OG  SER A  71     -52.232  37.404  34.181  1.00106.19           O  
ATOM    556  N   TYR A  72     -52.833  32.980  34.511  1.00 98.18           N  
ATOM    557  CA  TYR A  72     -53.351  31.641  34.274  1.00 97.74           C  
ATOM    558  C   TYR A  72     -53.965  31.054  35.535  1.00 99.78           C  
ATOM    559  O   TYR A  72     -55.096  30.567  35.505  1.00 98.40           O  
ATOM    560  CB  TYR A  72     -52.243  30.725  33.796  1.00100.34           C  
ATOM    561  CG  TYR A  72     -52.642  29.281  33.831  1.00104.68           C  
ATOM    562  CD1 TYR A  72     -51.970  28.371  34.643  1.00105.52           C  
ATOM    563  CD2 TYR A  72     -53.706  28.825  33.075  1.00105.03           C  
ATOM    564  CE1 TYR A  72     -52.339  27.034  34.680  1.00107.41           C  
ATOM    565  CE2 TYR A  72     -54.078  27.489  33.101  1.00110.18           C  
ATOM    566  CZ  TYR A  72     -53.392  26.594  33.903  1.00109.32           C  
ATOM    567  OH  TYR A  72     -53.763  25.265  33.928  1.00111.21           O  
ATOM    568  N   LEU A  73     -53.203  31.091  36.631  1.00 97.93           N  
ATOM    569  CA  LEU A  73     -53.667  30.613  37.929  1.00 93.59           C  
ATOM    570  C   LEU A  73     -55.023  31.214  38.286  1.00 94.70           C  
ATOM    571  O   LEU A  73     -55.955  30.491  38.620  1.00 96.32           O  
ATOM    572  CB  LEU A  73     -52.638  30.909  39.026  1.00 90.59           C  
ATOM    573  CG  LEU A  73     -51.422  29.987  39.103  1.00 88.14           C  
ATOM    574  CD1 LEU A  73     -50.402  30.475  40.112  1.00 83.41           C  
ATOM    575  CD2 LEU A  73     -51.870  28.580  39.429  1.00 91.09           C  
ATOM    576  N   TYR A  74     -55.139  32.536  38.220  1.00 94.91           N  
ATOM    577  CA  TYR A  74     -56.425  33.177  38.482  1.00 95.41           C  
ATOM    578  C   TYR A  74     -57.487  32.440  37.691  1.00 99.71           C  
ATOM    579  O   TYR A  74     -58.474  31.966  38.260  1.00100.09           O  
ATOM    580  CB  TYR A  74     -56.419  34.643  38.060  1.00 94.37           C  
ATOM    581  CG  TYR A  74     -57.699  35.363  38.403  1.00 96.36           C  
ATOM    582  CD1 TYR A  74     -58.873  35.128  37.697  1.00 95.94           C  
ATOM    583  CD2 TYR A  74     -57.735  36.286  39.437  1.00102.02           C  
ATOM    584  CE1 TYR A  74     -60.058  35.797  38.018  1.00 97.34           C  
ATOM    585  CE2 TYR A  74     -58.906  36.965  39.766  1.00104.84           C  
ATOM    586  CZ  TYR A  74     -60.063  36.718  39.055  1.00104.35           C  
ATOM    587  OH  TYR A  74     -61.209  37.399  39.409  1.00108.37           O  
ATOM    588  N   GLY A  75     -57.243  32.324  36.382  1.00 96.73           N  
ATOM    589  CA  GLY A  75     -58.204  31.793  35.437  1.00 97.46           C  
ATOM    590  C   GLY A  75     -58.575  30.337  35.604  1.00 96.68           C  
ATOM    591  O   GLY A  75     -59.715  29.959  35.344  1.00 98.98           O  
ATOM    592  N   ALA A  76     -57.621  29.510  36.013  1.00 94.28           N  
ATOM    593  CA  ALA A  76     -57.900  28.090  36.217  1.00 98.37           C  
ATOM    594  C   ALA A  76     -58.454  27.791  37.625  1.00104.47           C  
ATOM    595  O   ALA A  76     -58.882  26.664  37.907  1.00105.66           O  
ATOM    596  CB  ALA A  76     -56.648  27.256  35.936  1.00100.71           C  
ATOM    597  N   LEU A  77     -58.465  28.805  38.493  1.00102.93           N  
ATOM    598  CA  LEU A  77     -58.778  28.608  39.907  1.00 99.68           C  
ATOM    599  C   LEU A  77     -60.061  29.263  40.414  1.00104.29           C  
ATOM    600  O   LEU A  77     -60.462  29.003  41.552  1.00103.62           O  
ATOM    601  CB  LEU A  77     -57.615  29.069  40.788  1.00 96.53           C  
ATOM    602  CG  LEU A  77     -56.382  28.169  40.887  1.00 96.31           C  
ATOM    603  CD1 LEU A  77     -55.382  28.790  41.865  1.00 91.03           C  
ATOM    604  CD2 LEU A  77     -56.767  26.758  41.318  1.00 94.68           C  
ATOM    605  N   LYS A  78     -60.706  30.113  39.613  1.00103.72           N  
ATOM    606  CA  LYS A  78     -61.952  30.716  40.095  1.00103.19           C  
ATOM    607  C   LYS A  78     -63.083  29.701  40.127  1.00110.28           C  
ATOM    608  O   LYS A  78     -64.230  30.056  39.858  1.00109.22           O  
ATOM    609  CB  LYS A  78     -62.389  31.926  39.280  1.00 99.07           C  
ATOM    610  CG  LYS A  78     -61.260  32.728  38.695  1.00103.32           C  
ATOM    611  CD  LYS A  78     -61.027  32.354  37.213  1.00104.00           C  
ATOM    612  CE  LYS A  78     -62.235  32.669  36.307  1.00102.70           C  
ATOM    613  NZ  LYS A  78     -62.551  34.136  36.220  1.00102.31           N  
ATOM    614  N   ASP A  79     -62.755  28.443  40.430  1.00115.95           N  
ATOM    615  CA  ASP A  79     -63.765  27.495  40.894  1.00117.31           C  
ATOM    616  C   ASP A  79     -64.444  28.134  42.105  1.00117.54           C  
ATOM    617  O   ASP A  79     -63.870  28.223  43.205  1.00109.70           O  
ATOM    618  CB  ASP A  79     -63.174  26.093  41.196  1.00119.50           C  
ATOM    619  CG  ASP A  79     -62.433  26.000  42.554  1.00112.08           C  
ATOM    620  OD1 ASP A  79     -61.250  25.573  42.561  1.00103.17           O  
ATOM    621  OD2 ASP A  79     -63.044  26.282  43.612  1.00105.88           O  
ATOM    622  N   ILE A  80     -65.654  28.634  41.879  1.00117.47           N  
ATOM    623  CA  ILE A  80     -66.387  29.332  42.932  1.00119.01           C  
ATOM    624  C   ILE A  80     -66.997  28.299  43.900  1.00115.92           C  
ATOM    625  O   ILE A  80     -68.060  28.512  44.489  1.00114.31           O  
ATOM    626  CB  ILE A  80     -67.419  30.369  42.336  1.00113.25           C  
ATOM    627  CG1 ILE A  80     -68.056  31.237  43.438  1.00114.87           C  
ATOM    628  CG2 ILE A  80     -68.455  29.671  41.455  1.00113.59           C  
ATOM    629  CD1 ILE A  80     -68.440  32.645  42.995  1.00107.80           C  
ATOM    630  N   ARG A  81     -66.282  27.185  44.061  1.00112.20           N  
ATOM    631  CA  ARG A  81     -66.753  26.050  44.850  1.00115.09           C  
ATOM    632  C   ARG A  81     -66.607  26.334  46.345  1.00115.30           C  
ATOM    633  O   ARG A  81     -66.023  27.345  46.720  1.00118.10           O  
ATOM    634  CB  ARG A  81     -65.999  24.770  44.458  1.00118.03           C  
ATOM    635  CG  ARG A  81     -66.230  24.323  43.005  1.00121.94           C  
ATOM    636  CD  ARG A  81     -65.363  23.115  42.600  1.00121.89           C  
ATOM    637  NE  ARG A  81     -65.140  23.058  41.148  1.00130.52           N  
ATOM    638  CZ  ARG A  81     -64.231  22.284  40.549  1.00131.03           C  
ATOM    639  NH1 ARG A  81     -63.447  21.491  41.278  1.00127.76           N  
ATOM    640  NH2 ARG A  81     -64.101  22.302  39.224  1.00123.57           N  
ATOM    641  N   GLY A  82     -67.149  25.462  47.196  1.00111.19           N  
ATOM    642  CA  GLY A  82     -67.069  25.667  48.638  1.00110.99           C  
ATOM    643  C   GLY A  82     -68.235  26.398  49.299  1.00113.46           C  
ATOM    644  O   GLY A  82     -68.512  27.564  48.996  1.00111.70           O  
ATOM    645  N   LYS A  83     -68.895  25.706  50.229  1.00112.73           N  
ATOM    646  CA  LYS A  83     -70.091  26.205  50.900  1.00117.39           C  
ATOM    647  C   LYS A  83     -69.848  26.297  52.402  1.00121.26           C  
ATOM    648  O   LYS A  83     -69.472  25.302  53.028  1.00120.34           O  
ATOM    649  CB  LYS A  83     -71.249  25.241  50.648  1.00121.17           C  
ATOM    650  CG  LYS A  83     -72.646  25.849  50.701  1.00122.59           C  
ATOM    651  CD  LYS A  83     -73.544  25.121  49.696  1.00128.46           C  
ATOM    652  CE  LYS A  83     -72.766  24.853  48.378  1.00130.73           C  
ATOM    653  NZ  LYS A  83     -73.557  24.297  47.237  1.00119.25           N  
ATOM    654  N   LEU A  84     -70.071  27.482  52.976  1.00123.09           N  
ATOM    655  CA  LEU A  84     -69.860  27.709  54.406  1.00122.16           C  
ATOM    656  C   LEU A  84     -70.977  27.110  55.240  1.00125.14           C  
ATOM    657  O   LEU A  84     -72.146  27.428  55.034  1.00126.79           O  
ATOM    658  CB  LEU A  84     -69.768  29.206  54.713  1.00120.44           C  
ATOM    659  CG  LEU A  84     -68.564  29.983  54.182  1.00114.31           C  
ATOM    660  CD1 LEU A  84     -68.582  31.412  54.714  1.00112.47           C  
ATOM    661  CD2 LEU A  84     -67.275  29.268  54.566  1.00110.92           C  
ATOM    662  N   ASP A  85     -70.619  26.249  56.188  1.00127.42           N  
ATOM    663  CA  ASP A  85     -71.605  25.730  57.136  1.00129.68           C  
ATOM    664  C   ASP A  85     -71.837  26.724  58.283  1.00127.10           C  
ATOM    665  O   ASP A  85     -72.977  27.064  58.603  1.00125.09           O  
ATOM    666  CB  ASP A  85     -71.240  24.318  57.642  1.00128.89           C  
ATOM    667  CG  ASP A  85     -69.747  24.145  57.925  1.00133.77           C  
ATOM    668  OD1 ASP A  85     -69.417  23.803  59.085  1.00129.12           O  
ATOM    669  OD2 ASP A  85     -68.915  24.319  56.992  1.00130.69           O  
ATOM    670  N   LYS A  86     -70.753  27.208  58.879  1.00125.88           N  
ATOM    671  CA  LYS A  86     -70.850  28.250  59.898  1.00126.51           C  
ATOM    672  C   LYS A  86     -70.665  29.627  59.269  1.00124.10           C  
ATOM    673  O   LYS A  86     -70.934  29.821  58.088  1.00125.49           O  
ATOM    674  CB  LYS A  86     -69.795  28.047  60.997  1.00131.58           C  
ATOM    675  CG  LYS A  86     -69.965  26.790  61.853  1.00133.62           C  
ATOM    676  CD  LYS A  86     -68.946  26.760  62.986  1.00128.31           C  
ATOM    677  CE  LYS A  86     -69.165  25.563  63.884  1.00128.87           C  
ATOM    678  NZ  LYS A  86     -68.201  25.549  65.015  1.00129.29           N  
ATOM    679  N   ASP A  87     -70.201  30.579  60.071  1.00122.90           N  
ATOM    680  CA  ASP A  87     -69.843  31.903  59.578  1.00122.52           C  
ATOM    681  C   ASP A  87     -68.328  32.047  59.514  1.00121.78           C  
ATOM    682  O   ASP A  87     -67.604  31.425  60.296  1.00122.23           O  
ATOM    683  CB  ASP A  87     -70.414  32.984  60.489  1.00124.88           C  
ATOM    684  CG  ASP A  87     -71.706  33.561  59.963  1.00131.06           C  
ATOM    685  OD1 ASP A  87     -72.073  34.683  60.382  1.00129.61           O  
ATOM    686  OD2 ASP A  87     -72.349  32.896  59.121  1.00131.98           O  
ATOM    687  N   TRP A  88     -67.848  32.870  58.586  1.00118.67           N  
ATOM    688  CA  TRP A  88     -66.413  33.120  58.463  1.00112.19           C  
ATOM    689  C   TRP A  88     -66.119  34.612  58.564  1.00109.88           C  
ATOM    690  O   TRP A  88     -66.699  35.413  57.847  1.00111.20           O  
ATOM    691  CB  TRP A  88     -65.854  32.537  57.159  1.00107.99           C  
ATOM    692  CG  TRP A  88     -64.354  32.402  57.153  1.00104.09           C  
ATOM    693  CD1 TRP A  88     -63.484  32.855  58.108  1.00101.47           C  
ATOM    694  CD2 TRP A  88     -63.549  31.764  56.149  1.00101.07           C  
ATOM    695  NE1 TRP A  88     -62.192  32.541  57.758  1.00 96.20           N  
ATOM    696  CE2 TRP A  88     -62.206  31.873  56.561  1.00 98.32           C  
ATOM    697  CE3 TRP A  88     -63.834  31.118  54.945  1.00100.46           C  
ATOM    698  CZ2 TRP A  88     -61.152  31.348  55.809  1.00 97.81           C  
ATOM    699  CZ3 TRP A  88     -62.789  30.598  54.206  1.00 96.28           C  
ATOM    700  CH2 TRP A  88     -61.465  30.715  54.639  1.00 96.16           C  
ATOM    701  N   SER A  89     -65.218  34.977  59.466  1.00110.03           N  
ATOM    702  CA  SER A  89     -64.940  36.379  59.754  1.00109.02           C  
ATOM    703  C   SER A  89     -63.575  36.535  60.426  1.00106.13           C  
ATOM    704  O   SER A  89     -63.222  35.775  61.334  1.00108.53           O  
ATOM    705  CB  SER A  89     -66.041  36.959  60.647  1.00110.69           C  
ATOM    706  OG  SER A  89     -65.950  38.370  60.737  1.00112.51           O  
ATOM    707  N   SER A  90     -62.818  37.532  59.983  1.00102.09           N  
ATOM    708  CA  SER A  90     -61.468  37.749  60.479  1.00 98.54           C  
ATOM    709  C   SER A  90     -61.040  39.215  60.406  1.00 99.60           C  
ATOM    710  O   SER A  90     -61.023  39.815  59.336  1.00100.11           O  
ATOM    711  CB  SER A  90     -60.476  36.895  59.686  1.00 95.24           C  
ATOM    712  OG  SER A  90     -59.143  37.244  60.023  1.00 94.13           O  
ATOM    713  N   PHE A  91     -60.685  39.783  61.549  1.00 99.53           N  
ATOM    714  CA  PHE A  91     -60.137  41.140  61.617  1.00 98.30           C  
ATOM    715  C   PHE A  91     -61.130  42.235  61.230  1.00101.00           C  
ATOM    716  O   PHE A  91     -60.736  43.352  60.884  1.00100.81           O  
ATOM    717  CB  PHE A  91     -58.864  41.261  60.775  1.00 98.20           C  
ATOM    718  CG  PHE A  91     -57.652  40.571  61.372  1.00 96.43           C  
ATOM    719  CD1 PHE A  91     -57.201  39.364  60.858  1.00 92.78           C  
ATOM    720  CD2 PHE A  91     -56.960  41.142  62.433  1.00 94.19           C  
ATOM    721  CE1 PHE A  91     -56.097  38.744  61.390  1.00 90.74           C  
ATOM    722  CE2 PHE A  91     -55.861  40.526  62.977  1.00 89.43           C  
ATOM    723  CZ  PHE A  91     -55.425  39.328  62.454  1.00 91.62           C  
ATOM    724  N   GLY A  92     -62.418  41.923  61.314  1.00104.19           N  
ATOM    725  CA  GLY A  92     -63.451  42.863  60.917  1.00106.44           C  
ATOM    726  C   GLY A  92     -63.970  42.542  59.529  1.00106.65           C  
ATOM    727  O   GLY A  92     -65.151  42.714  59.245  1.00109.90           O  
ATOM    728  N   ILE A  93     -63.081  42.062  58.663  1.00102.65           N  
ATOM    729  CA  ILE A  93     -63.452  41.688  57.304  1.00104.19           C  
ATOM    730  C   ILE A  93     -64.411  40.495  57.282  1.00107.55           C  
ATOM    731  O   ILE A  93     -64.048  39.395  57.694  1.00107.91           O  
ATOM    732  CB  ILE A  93     -62.208  41.351  56.448  1.00103.42           C  
ATOM    733  CG1 ILE A  93     -61.456  42.622  56.057  1.00101.29           C  
ATOM    734  CG2 ILE A  93     -62.611  40.608  55.186  1.00100.29           C  
ATOM    735  CD1 ILE A  93     -60.907  43.409  57.219  1.00101.32           C  
ATOM    736  N   ASN A  94     -65.636  40.713  56.808  1.00110.73           N  
ATOM    737  CA  ASN A  94     -66.582  39.615  56.630  1.00112.63           C  
ATOM    738  C   ASN A  94     -66.374  38.990  55.274  1.00111.22           C  
ATOM    739  O   ASN A  94     -66.528  39.655  54.268  1.00113.08           O  
ATOM    740  CB  ASN A  94     -68.019  40.112  56.741  1.00114.82           C  
ATOM    741  CG  ASN A  94     -68.394  40.498  58.156  1.00122.77           C  
ATOM    742  OD1 ASN A  94     -67.561  40.470  59.068  1.00119.74           O  
ATOM    743  ND2 ASN A  94     -69.657  40.867  58.350  1.00129.27           N  
ATOM    744  N   ILE A  95     -66.019  37.715  55.234  1.00110.56           N  
ATOM    745  CA  ILE A  95     -65.698  37.086  53.962  1.00107.62           C  
ATOM    746  C   ILE A  95     -66.756  36.079  53.549  1.00111.89           C  
ATOM    747  O   ILE A  95     -66.562  35.331  52.602  1.00112.50           O  
ATOM    748  CB  ILE A  95     -64.292  36.435  53.990  1.00106.47           C  
ATOM    749  CG1 ILE A  95     -64.306  35.052  54.634  1.00107.27           C  
ATOM    750  CG2 ILE A  95     -63.319  37.305  54.766  1.00106.59           C  
ATOM    751  CD1 ILE A  95     -62.904  34.548  54.975  1.00101.14           C  
ATOM    752  N   GLY A  96     -67.878  36.071  54.266  1.00116.74           N  
ATOM    753  CA  GLY A  96     -68.977  35.152  53.990  1.00121.18           C  
ATOM    754  C   GLY A  96     -69.771  34.798  55.237  1.00124.02           C  
ATOM    755  O   GLY A  96     -69.206  34.746  56.327  1.00125.75           O  
ATOM    756  N   LYS A  97     -71.074  34.565  55.090  1.00128.35           N  
ATOM    757  CA  LYS A  97     -71.924  34.229  56.240  1.00130.59           C  
ATOM    758  C   LYS A  97     -72.898  33.094  55.945  1.00130.30           C  
ATOM    759  O   LYS A  97     -72.793  32.430  54.916  1.00129.20           O  
ATOM    760  CB  LYS A  97     -72.715  35.451  56.724  1.00131.24           C  
ATOM    761  CG  LYS A  97     -71.874  36.673  57.063  1.00133.01           C  
ATOM    762  CD  LYS A  97     -72.718  37.940  56.982  1.00132.68           C  
ATOM    763  CE  LYS A  97     -73.720  37.850  55.827  1.00134.87           C  
ATOM    764  NZ  LYS A  97     -73.111  37.413  54.518  1.00132.95           N  
ATOM    765  N   ALA A  98     -73.844  32.878  56.854  1.00130.02           N  
ATOM    766  CA  ALA A  98     -74.865  31.855  56.668  1.00133.61           C  
ATOM    767  C   ALA A  98     -74.960  31.429  55.207  1.00133.75           C  
ATOM    768  O   ALA A  98     -75.555  32.126  54.385  1.00131.52           O  
ATOM    769  CB  ALA A  98     -76.213  32.354  57.167  1.00131.73           C  
ATOM    770  N   GLY A  99     -74.371  30.280  54.891  1.00127.41           N  
ATOM    771  CA  GLY A  99     -74.888  29.421  53.842  1.00126.55           C  
ATOM    772  C   GLY A  99     -74.191  29.643  52.514  1.00131.67           C  
ATOM    773  O   GLY A  99     -74.229  28.786  51.631  1.00131.75           O  
ATOM    774  N   ASP A 100     -73.552  30.800  52.373  1.00131.95           N  
ATOM    775  CA  ASP A 100     -73.128  31.291  51.057  1.00128.64           C  
ATOM    776  C   ASP A 100     -72.180  30.304  50.385  1.00126.18           C  
ATOM    777  O   ASP A 100     -71.663  29.380  51.023  1.00123.70           O  
ATOM    778  CB  ASP A 100     -72.400  32.648  51.168  1.00127.71           C  
ATOM    779  CG  ASP A 100     -73.111  33.652  52.082  1.00130.91           C  
ATOM    780  OD1 ASP A 100     -73.965  33.233  52.894  1.00133.08           O  
ATOM    781  OD2 ASP A 100     -72.797  34.865  52.000  1.00126.09           O  
ATOM    782  N   THR A 101     -71.947  30.501  49.093  1.00122.83           N  
ATOM    783  CA  THR A 101     -70.793  29.869  48.476  1.00122.57           C  
ATOM    784  C   THR A 101     -69.753  30.962  48.292  1.00120.19           C  
ATOM    785  O   THR A 101     -70.102  32.134  48.115  1.00115.55           O  
ATOM    786  CB  THR A 101     -71.109  29.173  47.131  1.00121.23           C  
ATOM    787  OG1 THR A 101     -71.509  30.149  46.164  1.00125.80           O  
ATOM    788  CG2 THR A 101     -72.208  28.138  47.297  1.00117.75           C  
ATOM    789  N   ILE A 102     -68.481  30.578  48.385  1.00117.39           N  
ATOM    790  CA  ILE A 102     -67.362  31.500  48.186  1.00113.99           C  
ATOM    791  C   ILE A 102     -66.297  30.836  47.312  1.00110.69           C  
ATOM    792  O   ILE A 102     -66.212  29.610  47.275  1.00111.51           O  
ATOM    793  CB  ILE A 102     -66.726  31.968  49.543  1.00110.25           C  
ATOM    794  CG1 ILE A 102     -66.435  30.774  50.466  1.00109.58           C  
ATOM    795  CG2 ILE A 102     -67.615  32.998  50.239  1.00108.12           C  
ATOM    796  CD1 ILE A 102     -65.868  31.163  51.822  1.00103.02           C  
ATOM    797  N   GLY A 103     -65.507  31.642  46.602  1.00105.05           N  
ATOM    798  CA  GLY A 103     -64.377  31.144  45.832  1.00101.93           C  
ATOM    799  C   GLY A 103     -63.052  31.645  46.386  1.00 96.71           C  
ATOM    800  O   GLY A 103     -63.015  32.617  47.151  1.00 94.22           O  
ATOM    801  N   ILE A 104     -61.963  30.983  45.998  1.00 91.86           N  
ATOM    802  CA  ILE A 104     -60.634  31.321  46.500  1.00 86.55           C  
ATOM    803  C   ILE A 104     -60.374  32.812  46.503  1.00 87.65           C  
ATOM    804  O   ILE A 104     -59.814  33.355  47.447  1.00 88.06           O  
ATOM    805  CB  ILE A 104     -59.523  30.667  45.667  1.00 84.82           C  
ATOM    806  CG1 ILE A 104     -59.745  29.154  45.552  1.00 84.55           C  
ATOM    807  CG2 ILE A 104     -58.154  31.009  46.258  1.00 82.61           C  
ATOM    808  CD1 ILE A 104     -58.695  28.463  44.746  1.00 83.83           C  
ATOM    809  N   PHE A 105     -60.786  33.479  45.435  1.00 92.91           N  
ATOM    810  CA  PHE A 105     -60.424  34.876  45.253  1.00 89.67           C  
ATOM    811  C   PHE A 105     -61.408  35.843  45.875  1.00 91.69           C  
ATOM    812  O   PHE A 105     -61.433  37.024  45.531  1.00 86.63           O  
ATOM    813  CB  PHE A 105     -60.185  35.162  43.789  1.00 84.80           C  
ATOM    814  CG  PHE A 105     -59.087  34.357  43.227  1.00 84.71           C  
ATOM    815  CD1 PHE A 105     -59.353  33.321  42.347  1.00 90.62           C  
ATOM    816  CD2 PHE A 105     -57.785  34.598  43.620  1.00 82.92           C  
ATOM    817  CE1 PHE A 105     -58.326  32.546  41.834  1.00 94.95           C  
ATOM    818  CE2 PHE A 105     -56.748  33.838  43.124  1.00 87.22           C  
ATOM    819  CZ  PHE A 105     -57.012  32.800  42.229  1.00 92.74           C  
ATOM    820  N   ASP A 106     -62.200  35.338  46.820  1.00 96.13           N  
ATOM    821  CA  ASP A 106     -63.014  36.205  47.657  1.00 96.80           C  
ATOM    822  C   ASP A 106     -62.082  36.866  48.644  1.00 97.94           C  
ATOM    823  O   ASP A 106     -62.392  37.018  49.823  1.00 96.84           O  
ATOM    824  CB  ASP A 106     -64.140  35.442  48.334  1.00 94.76           C  
ATOM    825  CG  ASP A 106     -65.280  35.154  47.384  1.00106.24           C  
ATOM    826  OD1 ASP A 106     -65.673  36.078  46.629  1.00105.28           O  
ATOM    827  OD2 ASP A 106     -65.766  34.002  47.367  1.00108.09           O  
ATOM    828  N   LEU A 107     -60.925  37.259  48.104  1.00104.01           N  
ATOM    829  CA  LEU A 107     -59.853  37.977  48.798  1.00101.70           C  
ATOM    830  C   LEU A 107     -59.170  39.033  47.841  1.00 97.79           C  
ATOM    831  O   LEU A 107     -57.941  39.087  47.687  1.00 87.05           O  
ATOM    832  CB  LEU A 107     -58.907  36.953  49.462  1.00 91.49           C  
ATOM    833  CG  LEU A 107     -59.781  36.039  50.361  1.00 90.95           C  
ATOM    834  CD1 LEU A 107     -59.354  34.567  50.579  1.00 83.29           C  
ATOM    835  CD2 LEU A 107     -60.013  36.726  51.687  1.00 91.94           C  
ATOM    836  N   VAL A 108     -60.050  39.767  47.136  1.00 96.96           N  
ATOM    837  CA  VAL A 108     -59.947  41.205  46.714  1.00 98.05           C  
ATOM    838  C   VAL A 108     -59.280  41.680  45.378  1.00 95.94           C  
ATOM    839  O   VAL A 108     -58.267  42.393  45.397  1.00 92.44           O  
ATOM    840  CB  VAL A 108     -59.511  42.160  47.886  1.00101.93           C  
ATOM    841  CG1 VAL A 108     -59.932  43.601  47.557  1.00 95.03           C  
ATOM    842  CG2 VAL A 108     -60.076  41.694  49.290  1.00 98.24           C  
ATOM    843  N   SER A 109     -59.911  41.372  44.239  1.00 96.44           N  
ATOM    844  CA  SER A 109     -59.270  41.489  42.906  1.00 97.64           C  
ATOM    845  C   SER A 109     -59.234  42.891  42.256  1.00100.36           C  
ATOM    846  O   SER A 109     -60.267  43.534  42.059  1.00 99.68           O  
ATOM    847  CB  SER A 109     -59.899  40.476  41.932  1.00 94.69           C  
ATOM    848  OG  SER A 109     -59.121  40.312  40.764  1.00 90.48           O  
ATOM    849  N   LEU A 110     -58.031  43.352  41.920  1.00102.20           N  
ATOM    850  CA  LEU A 110     -57.833  44.595  41.165  1.00104.49           C  
ATOM    851  C   LEU A 110     -56.938  44.281  39.956  1.00110.77           C  
ATOM    852  O   LEU A 110     -56.445  43.155  39.843  1.00109.99           O  
ATOM    853  CB  LEU A 110     -57.198  45.698  42.039  1.00102.62           C  
ATOM    854  CG  LEU A 110     -57.727  46.013  43.458  1.00105.46           C  
ATOM    855  CD1 LEU A 110     -57.167  47.336  43.994  1.00100.80           C  
ATOM    856  CD2 LEU A 110     -59.257  46.018  43.544  1.00104.97           C  
ATOM    857  N   LYS A 111     -56.742  45.251  39.051  1.00118.66           N  
ATOM    858  CA  LYS A 111     -55.883  45.067  37.852  1.00121.37           C  
ATOM    859  C   LYS A 111     -54.998  46.292  37.549  1.00125.89           C  
ATOM    860  O   LYS A 111     -55.247  47.383  38.085  1.00123.74           O  
ATOM    861  CB  LYS A 111     -56.722  44.730  36.617  1.00121.20           C  
ATOM    862  CG  LYS A 111     -57.600  43.493  36.763  1.00124.78           C  
ATOM    863  CD  LYS A 111     -58.286  43.155  35.446  1.00128.71           C  
ATOM    864  CE  LYS A 111     -59.254  41.998  35.594  1.00130.40           C  
ATOM    865  NZ  LYS A 111     -59.826  41.597  34.276  1.00128.91           N  
ATOM    866  N   ALA A 112     -53.972  46.125  36.701  1.00127.89           N  
ATOM    867  CA  ALA A 112     -53.037  47.238  36.410  1.00136.80           C  
ATOM    868  C   ALA A 112     -52.335  47.231  35.043  1.00139.70           C  
ATOM    869  O   ALA A 112     -52.892  46.770  34.041  1.00137.69           O  
ATOM    870  CB  ALA A 112     -51.999  47.416  37.545  1.00129.58           C  
ATOM    871  N   LEU A 113     -51.103  47.745  35.033  1.00143.25           N  
ATOM    872  CA  LEU A 113     -50.370  48.106  33.805  1.00147.66           C  
ATOM    873  C   LEU A 113     -50.272  47.023  32.707  1.00149.39           C  
ATOM    874  O   LEU A 113     -50.780  45.908  32.857  1.00146.23           O  
ATOM    875  CB  LEU A 113     -48.971  48.647  34.157  1.00146.67           C  
ATOM    876  CG  LEU A 113     -48.827  49.521  35.414  1.00146.80           C  
ATOM    877  CD1 LEU A 113     -47.437  50.155  35.471  1.00139.67           C  
ATOM    878  CD2 LEU A 113     -49.920  50.590  35.495  1.00142.48           C  
ATOM    879  N   ASP A 114     -49.600  47.362  31.609  1.00151.88           N  
ATOM    880  CA  ASP A 114     -49.620  46.515  30.418  1.00155.69           C  
ATOM    881  C   ASP A 114     -48.274  46.370  29.682  1.00157.67           C  
ATOM    882  O   ASP A 114     -48.100  46.892  28.579  1.00154.49           O  
ATOM    883  CB  ASP A 114     -50.691  47.025  29.447  1.00154.53           C  
ATOM    884  CG  ASP A 114     -51.183  45.947  28.502  1.00153.94           C  
ATOM    885  OD1 ASP A 114     -50.540  45.728  27.452  1.00152.62           O  
ATOM    886  OD2 ASP A 114     -52.215  45.320  28.814  1.00150.67           O  
ATOM    887  N   GLY A 115     -47.334  45.649  30.287  1.00156.12           N  
ATOM    888  CA  GLY A 115     -46.103  45.286  29.609  1.00153.45           C  
ATOM    889  C   GLY A 115     -46.101  43.803  29.283  1.00155.06           C  
ATOM    890  O   GLY A 115     -45.229  43.066  29.742  1.00153.71           O  
ATOM    891  N   VAL A 116     -47.076  43.368  28.485  1.00153.69           N  
ATOM    892  CA  VAL A 116     -47.304  41.940  28.239  1.00151.90           C  
ATOM    893  C   VAL A 116     -46.262  41.299  27.312  1.00153.40           C  
ATOM    894  O   VAL A 116     -45.564  41.991  26.564  1.00152.33           O  
ATOM    895  CB  VAL A 116     -48.722  41.683  27.680  1.00149.31           C  
ATOM    896  CG1 VAL A 116     -49.258  40.341  28.164  1.00139.98           C  
ATOM    897  CG2 VAL A 116     -49.654  42.799  28.091  1.00148.81           C  
ATOM    898  N   LEU A 117     -46.177  39.971  27.370  1.00151.26           N  
ATOM    899  CA  LEU A 117     -45.192  39.192  26.615  1.00150.36           C  
ATOM    900  C   LEU A 117     -45.862  38.593  25.353  1.00150.09           C  
ATOM    901  O   LEU A 117     -46.898  39.108  24.940  1.00150.75           O  
ATOM    902  CB  LEU A 117     -44.582  38.134  27.539  1.00149.07           C  
ATOM    903  CG  LEU A 117     -43.633  38.567  28.672  1.00146.16           C  
ATOM    904  CD1 LEU A 117     -42.205  38.790  28.168  1.00146.73           C  
ATOM    905  CD2 LEU A 117     -44.147  39.787  29.440  1.00140.25           C  
ATOM    906  N   PRO A 118     -45.283  37.532  24.729  1.00151.09           N  
ATOM    907  CA  PRO A 118     -45.820  36.960  23.476  1.00153.55           C  
ATOM    908  C   PRO A 118     -47.316  37.194  23.093  1.00152.86           C  
ATOM    909  O   PRO A 118     -48.186  37.365  23.956  1.00149.37           O  
ATOM    910  CB  PRO A 118     -45.483  35.471  23.628  1.00148.09           C  
ATOM    911  CG  PRO A 118     -44.119  35.514  24.283  1.00145.14           C  
ATOM    912  CD  PRO A 118     -44.069  36.792  25.134  1.00145.96           C  
ATOM    913  N   ASP A 119     -47.580  37.154  21.780  1.00150.83           N  
ATOM    914  CA  ASP A 119     -48.810  37.665  21.140  1.00148.84           C  
ATOM    915  C   ASP A 119     -50.098  36.809  21.155  1.00149.28           C  
ATOM    916  O   ASP A 119     -50.052  35.575  21.064  1.00146.57           O  
ATOM    917  CB  ASP A 119     -48.500  37.987  19.675  1.00145.75           C  
ATOM    918  CG  ASP A 119     -48.604  39.458  19.370  1.00148.21           C  
ATOM    919  OD1 ASP A 119     -49.029  40.223  20.262  1.00146.10           O  
ATOM    920  OD2 ASP A 119     -48.271  39.842  18.228  1.00145.00           O  
ATOM    921  N   GLY A 120     -51.238  37.502  21.237  1.00147.48           N  
ATOM    922  CA  GLY A 120     -52.572  36.952  21.004  1.00142.16           C  
ATOM    923  C   GLY A 120     -52.892  35.509  21.355  1.00140.07           C  
ATOM    924  O   GLY A 120     -53.042  35.167  22.524  1.00139.92           O  
ATOM    925  N   VAL A 121     -53.030  34.674  20.327  1.00140.87           N  
ATOM    926  CA  VAL A 121     -53.354  33.248  20.481  1.00142.54           C  
ATOM    927  C   VAL A 121     -52.102  32.356  20.376  1.00142.52           C  
ATOM    928  O   VAL A 121     -51.709  31.940  19.274  1.00139.65           O  
ATOM    929  CB  VAL A 121     -54.384  32.785  19.418  1.00140.72           C  
ATOM    930  CG1 VAL A 121     -54.927  31.390  19.755  1.00137.14           C  
ATOM    931  CG2 VAL A 121     -55.514  33.800  19.291  1.00136.46           C  
ATOM    932  N   SER A 122     -51.509  32.043  21.530  1.00141.10           N  
ATOM    933  CA  SER A 122     -50.160  31.463  21.617  1.00142.44           C  
ATOM    934  C   SER A 122     -49.981  30.020  21.102  1.00143.62           C  
ATOM    935  O   SER A 122     -50.495  29.643  20.040  1.00140.81           O  
ATOM    936  CB  SER A 122     -49.651  31.562  23.067  1.00139.57           C  
ATOM    937  OG  SER A 122     -48.233  31.483  23.149  1.00138.44           O  
ATOM    938  N   ASP A 123     -49.224  29.239  21.874  1.00140.69           N  
ATOM    939  CA  ASP A 123     -48.849  27.862  21.541  1.00142.02           C  
ATOM    940  C   ASP A 123     -50.031  26.898  21.755  1.00143.37           C  
ATOM    941  O   ASP A 123     -49.959  25.981  22.584  1.00134.42           O  
ATOM    942  CB  ASP A 123     -47.647  27.424  22.401  1.00135.53           C  
ATOM    943  CG  ASP A 123     -46.577  28.528  22.555  1.00133.81           C  
ATOM    944  OD1 ASP A 123     -46.890  29.723  22.377  1.00129.01           O  
ATOM    945  OD2 ASP A 123     -45.412  28.200  22.874  1.00129.82           O  
ATOM    946  N   ALA A 124     -51.099  27.109  20.981  1.00146.92           N  
ATOM    947  CA  ALA A 124     -52.411  26.493  21.216  1.00142.69           C  
ATOM    948  C   ALA A 124     -52.477  24.996  20.933  1.00138.48           C  
ATOM    949  O   ALA A 124     -53.380  24.529  20.238  1.00133.09           O  
ATOM    950  CB  ALA A 124     -53.496  27.230  20.421  1.00138.61           C  
ATOM    951  N   SER A 125     -51.530  24.248  21.488  1.00139.61           N  
ATOM    952  CA  SER A 125     -51.529  22.792  21.372  1.00137.29           C  
ATOM    953  C   SER A 125     -52.374  22.114  22.474  1.00136.75           C  
ATOM    954  O   SER A 125     -52.966  21.055  22.251  1.00129.22           O  
ATOM    955  CB  SER A 125     -50.083  22.259  21.365  1.00132.33           C  
ATOM    956  OG  SER A 125     -49.219  23.049  22.173  1.00127.41           O  
ATOM    957  N   ARG A 126     -52.457  22.754  23.639  1.00135.69           N  
ATOM    958  CA  ARG A 126     -52.946  22.098  24.848  1.00131.33           C  
ATOM    959  C   ARG A 126     -54.442  22.263  25.145  1.00131.81           C  
ATOM    960  O   ARG A 126     -55.028  23.318  24.917  1.00128.70           O  
ATOM    961  CB  ARG A 126     -52.091  22.512  26.056  1.00130.87           C  
ATOM    962  CG  ARG A 126     -52.627  22.068  27.434  1.00137.29           C  
ATOM    963  CD  ARG A 126     -52.971  20.563  27.501  1.00137.18           C  
ATOM    964  NE  ARG A 126     -51.850  19.706  27.874  1.00137.27           N  
ATOM    965  CZ  ARG A 126     -50.890  19.327  27.038  1.00132.61           C  
ATOM    966  NH1 ARG A 126     -50.895  19.751  25.781  1.00128.14           N  
ATOM    967  NH2 ARG A 126     -49.913  18.539  27.470  1.00131.83           N  
ATOM    968  N   THR A 127     -55.021  21.186  25.678  1.00134.13           N  
ATOM    969  CA  THR A 127     -56.439  21.052  26.005  1.00131.78           C  
ATOM    970  C   THR A 127     -56.719  21.327  27.491  1.00133.25           C  
ATOM    971  O   THR A 127     -55.880  21.903  28.187  1.00134.41           O  
ATOM    972  CB  THR A 127     -56.891  19.611  25.681  1.00133.10           C  
ATOM    973  OG1 THR A 127     -58.277  19.449  25.998  1.00136.33           O  
ATOM    974  CG2 THR A 127     -56.051  18.581  26.467  1.00129.73           C  
ATOM    975  N   SER A 128     -57.890  20.909  27.980  1.00132.97           N  
ATOM    976  CA  SER A 128     -58.228  21.035  29.409  1.00132.59           C  
ATOM    977  C   SER A 128     -57.512  20.024  30.325  1.00131.85           C  
ATOM    978  O   SER A 128     -58.132  19.437  31.211  1.00127.31           O  
ATOM    979  CB  SER A 128     -59.747  20.980  29.632  1.00127.47           C  
ATOM    980  OG  SER A 128     -60.375  22.183  29.213  1.00120.27           O  
ATOM    981  N   ALA A 129     -56.215  19.821  30.086  1.00134.21           N  
ATOM    982  CA  ALA A 129     -55.340  19.170  31.051  1.00130.19           C  
ATOM    983  C   ALA A 129     -55.476  20.030  32.289  1.00131.86           C  
ATOM    984  O   ALA A 129     -55.859  19.547  33.354  1.00134.33           O  
ATOM    985  CB  ALA A 129     -53.908  19.166  30.558  1.00128.50           C  
ATOM    986  N   ASP A 130     -55.131  21.307  32.133  1.00129.08           N  
ATOM    987  CA  ASP A 130     -55.677  22.403  32.942  1.00126.78           C  
ATOM    988  C   ASP A 130     -55.782  22.185  34.455  1.00128.49           C  
ATOM    989  O   ASP A 130     -54.941  21.521  35.072  1.00127.13           O  
ATOM    990  CB  ASP A 130     -57.071  22.752  32.408  1.00127.89           C  
ATOM    991  CG  ASP A 130     -57.417  24.207  32.590  1.00125.43           C  
ATOM    992  OD1 ASP A 130     -56.494  25.042  32.506  1.00122.50           O  
ATOM    993  OD2 ASP A 130     -58.608  24.509  32.810  1.00123.50           O  
ATOM    994  N   ASP A 131     -56.829  22.788  35.027  1.00129.17           N  
ATOM    995  CA  ASP A 131     -57.209  22.649  36.434  1.00128.94           C  
ATOM    996  C   ASP A 131     -56.709  21.338  37.034  1.00128.47           C  
ATOM    997  O   ASP A 131     -55.990  21.326  38.036  1.00126.56           O  
ATOM    998  CB  ASP A 131     -58.745  22.761  36.558  1.00132.16           C  
ATOM    999  CG  ASP A 131     -59.276  22.382  37.953  1.00135.08           C  
ATOM   1000  OD1 ASP A 131     -59.995  23.211  38.565  1.00129.28           O  
ATOM   1001  OD2 ASP A 131     -59.012  21.248  38.424  1.00135.87           O  
ATOM   1002  N   LYS A 132     -57.093  20.238  36.401  1.00130.57           N  
ATOM   1003  CA  LYS A 132     -56.743  18.901  36.861  1.00134.93           C  
ATOM   1004  C   LYS A 132     -55.344  18.792  37.482  1.00131.33           C  
ATOM   1005  O   LYS A 132     -55.140  17.998  38.401  1.00133.10           O  
ATOM   1006  CB  LYS A 132     -56.868  17.899  35.701  1.00136.14           C  
ATOM   1007  CG  LYS A 132     -58.117  18.064  34.814  1.00134.56           C  
ATOM   1008  CD  LYS A 132     -59.343  17.341  35.377  1.00138.93           C  
ATOM   1009  CE  LYS A 132     -60.483  17.292  34.361  1.00134.75           C  
ATOM   1010  NZ  LYS A 132     -61.642  16.462  34.831  1.00127.91           N  
ATOM   1011  N   TRP A 133     -54.383  19.572  36.989  1.00125.07           N  
ATOM   1012  CA  TRP A 133     -53.002  19.375  37.419  1.00120.87           C  
ATOM   1013  C   TRP A 133     -52.017  20.527  37.178  1.00118.80           C  
ATOM   1014  O   TRP A 133     -51.048  20.666  37.923  1.00117.07           O  
ATOM   1015  CB  TRP A 133     -52.449  18.101  36.781  1.00127.06           C  
ATOM   1016  CG  TRP A 133     -52.173  18.243  35.312  1.00128.98           C  
ATOM   1017  CD1 TRP A 133     -53.049  18.028  34.288  1.00129.46           C  
ATOM   1018  CD2 TRP A 133     -50.933  18.631  34.703  1.00125.32           C  
ATOM   1019  NE1 TRP A 133     -52.428  18.253  33.078  1.00130.06           N  
ATOM   1020  CE2 TRP A 133     -51.126  18.628  33.310  1.00125.12           C  
ATOM   1021  CE3 TRP A 133     -49.673  18.977  35.200  1.00124.63           C  
ATOM   1022  CZ2 TRP A 133     -50.115  18.956  32.413  1.00124.14           C  
ATOM   1023  CZ3 TRP A 133     -48.673  19.307  34.305  1.00123.65           C  
ATOM   1024  CH2 TRP A 133     -48.899  19.296  32.932  1.00122.10           C  
ATOM   1025  N   LEU A 134     -52.231  21.335  36.140  1.00121.72           N  
ATOM   1026  CA  LEU A 134     -51.278  22.410  35.826  1.00117.67           C  
ATOM   1027  C   LEU A 134     -51.145  23.432  36.977  1.00110.98           C  
ATOM   1028  O   LEU A 134     -50.026  23.805  37.353  1.00108.85           O  
ATOM   1029  CB  LEU A 134     -51.609  23.081  34.480  1.00114.89           C  
ATOM   1030  CG  LEU A 134     -50.482  23.507  33.519  1.00106.27           C  
ATOM   1031  CD1 LEU A 134     -50.462  25.012  33.339  1.00102.76           C  
ATOM   1032  CD2 LEU A 134     -49.096  23.003  33.911  1.00107.21           C  
ATOM   1033  N   PRO A 135     -52.282  23.878  37.549  1.00108.72           N  
ATOM   1034  CA  PRO A 135     -52.170  24.754  38.718  1.00105.87           C  
ATOM   1035  C   PRO A 135     -51.479  24.088  39.924  1.00107.18           C  
ATOM   1036  O   PRO A 135     -50.711  24.759  40.622  1.00107.48           O  
ATOM   1037  CB  PRO A 135     -53.625  25.088  39.035  1.00103.29           C  
ATOM   1038  CG  PRO A 135     -54.331  24.931  37.731  1.00104.52           C  
ATOM   1039  CD  PRO A 135     -53.669  23.787  37.065  1.00108.59           C  
ATOM   1040  N   LEU A 136     -51.734  22.802  40.166  1.00107.48           N  
ATOM   1041  CA  LEU A 136     -51.103  22.095  41.285  1.00106.42           C  
ATOM   1042  C   LEU A 136     -49.577  22.054  41.148  1.00105.86           C  
ATOM   1043  O   LEU A 136     -48.855  21.974  42.144  1.00102.65           O  
ATOM   1044  CB  LEU A 136     -51.672  20.680  41.403  1.00105.65           C  
ATOM   1045  CG  LEU A 136     -51.340  19.821  42.628  1.00105.02           C  
ATOM   1046  CD1 LEU A 136     -52.322  18.664  42.747  1.00105.31           C  
ATOM   1047  CD2 LEU A 136     -49.912  19.301  42.596  1.00105.05           C  
ATOM   1048  N   TYR A 137     -49.100  22.124  39.909  1.00106.95           N  
ATOM   1049  CA  TYR A 137     -47.673  22.087  39.620  1.00108.03           C  
ATOM   1050  C   TYR A 137     -47.040  23.460  39.857  1.00107.84           C  
ATOM   1051  O   TYR A 137     -45.999  23.587  40.519  1.00108.13           O  
ATOM   1052  CB  TYR A 137     -47.448  21.628  38.175  1.00113.43           C  
ATOM   1053  CG  TYR A 137     -45.998  21.413  37.808  1.00117.22           C  
ATOM   1054  CD1 TYR A 137     -45.287  20.352  38.335  1.00118.16           C  
ATOM   1055  CD2 TYR A 137     -45.341  22.272  36.930  1.00116.46           C  
ATOM   1056  CE1 TYR A 137     -43.958  20.149  38.015  1.00122.26           C  
ATOM   1057  CE2 TYR A 137     -44.008  22.079  36.602  1.00119.80           C  
ATOM   1058  CZ  TYR A 137     -43.322  21.010  37.149  1.00124.10           C  
ATOM   1059  OH  TYR A 137     -41.997  20.790  36.840  1.00129.78           O  
ATOM   1060  N   LEU A 138     -47.682  24.488  39.318  1.00105.22           N  
ATOM   1061  CA  LEU A 138     -47.209  25.850  39.482  1.00104.54           C  
ATOM   1062  C   LEU A 138     -47.115  26.194  40.951  1.00102.55           C  
ATOM   1063  O   LEU A 138     -46.145  26.816  41.386  1.00104.39           O  
ATOM   1064  CB  LEU A 138     -48.167  26.815  38.799  1.00103.47           C  
ATOM   1065  CG  LEU A 138     -48.193  26.702  37.288  1.00100.48           C  
ATOM   1066  CD1 LEU A 138     -49.373  27.457  36.750  1.00101.15           C  
ATOM   1067  CD2 LEU A 138     -46.888  27.243  36.735  1.00105.23           C  
ATOM   1068  N   LEU A 139     -48.138  25.795  41.706  1.00101.15           N  
ATOM   1069  CA  LEU A 139     -48.179  26.025  43.141  1.00 97.25           C  
ATOM   1070  C   LEU A 139     -47.160  25.148  43.831  1.00 96.52           C  
ATOM   1071  O   LEU A 139     -46.513  25.574  44.779  1.00 97.35           O  
ATOM   1072  CB  LEU A 139     -49.580  25.779  43.678  1.00 92.48           C  
ATOM   1073  CG  LEU A 139     -50.516  26.939  43.334  1.00 87.52           C  
ATOM   1074  CD1 LEU A 139     -51.976  26.543  43.426  1.00 87.65           C  
ATOM   1075  CD2 LEU A 139     -50.207  28.117  44.237  1.00 86.10           C  
ATOM   1076  N   GLY A 140     -46.992  23.934  43.326  1.00 96.25           N  
ATOM   1077  CA  GLY A 140     -45.963  23.046  43.824  1.00 98.54           C  
ATOM   1078  C   GLY A 140     -44.600  23.707  43.924  1.00104.63           C  
ATOM   1079  O   GLY A 140     -43.937  23.655  44.967  1.00105.57           O  
ATOM   1080  N   LEU A 141     -44.184  24.347  42.839  1.00106.51           N  
ATOM   1081  CA  LEU A 141     -42.845  24.918  42.753  1.00107.51           C  
ATOM   1082  C   LEU A 141     -42.560  26.015  43.779  1.00104.32           C  
ATOM   1083  O   LEU A 141     -41.407  26.259  44.121  1.00109.89           O  
ATOM   1084  CB  LEU A 141     -42.590  25.444  41.344  1.00111.94           C  
ATOM   1085  CG  LEU A 141     -42.957  24.502  40.198  1.00113.74           C  
ATOM   1086  CD1 LEU A 141     -42.718  25.192  38.867  1.00116.17           C  
ATOM   1087  CD2 LEU A 141     -42.179  23.196  40.276  1.00116.30           C  
ATOM   1088  N   TYR A 142     -43.597  26.686  44.262  1.00 99.63           N  
ATOM   1089  CA  TYR A 142     -43.403  27.704  45.289  1.00103.19           C  
ATOM   1090  C   TYR A 142     -42.673  27.115  46.485  1.00106.15           C  
ATOM   1091  O   TYR A 142     -41.839  27.778  47.117  1.00108.07           O  
ATOM   1092  CB  TYR A 142     -44.736  28.284  45.763  1.00 99.68           C  
ATOM   1093  CG  TYR A 142     -44.608  29.183  46.979  1.00 94.28           C  
ATOM   1094  CD1 TYR A 142     -45.425  29.011  48.088  1.00 89.92           C  
ATOM   1095  CD2 TYR A 142     -43.657  30.198  47.018  1.00 93.83           C  
ATOM   1096  CE1 TYR A 142     -45.299  29.829  49.199  1.00 85.66           C  
ATOM   1097  CE2 TYR A 142     -43.525  31.022  48.124  1.00 89.47           C  
ATOM   1098  CZ  TYR A 142     -44.344  30.833  49.213  1.00 87.20           C  
ATOM   1099  OH  TYR A 142     -44.214  31.664  50.309  1.00 83.49           O  
ATOM   1100  N   ARG A 143     -43.002  25.863  46.787  1.00104.11           N  
ATOM   1101  CA  ARG A 143     -42.436  25.157  47.926  1.00105.60           C  
ATOM   1102  C   ARG A 143     -41.015  24.707  47.654  1.00112.42           C  
ATOM   1103  O   ARG A 143     -40.109  24.943  48.457  1.00118.70           O  
ATOM   1104  CB  ARG A 143     -43.296  23.947  48.246  1.00102.18           C  
ATOM   1105  CG  ARG A 143     -42.825  23.126  49.413  1.00 99.03           C  
ATOM   1106  CD  ARG A 143     -43.834  22.038  49.659  1.00 99.43           C  
ATOM   1107  NE  ARG A 143     -43.520  21.248  50.835  1.00102.13           N  
ATOM   1108  CZ  ARG A 143     -44.357  20.355  51.344  1.00102.80           C  
ATOM   1109  NH1 ARG A 143     -45.540  20.172  50.762  1.00 99.39           N  
ATOM   1110  NH2 ARG A 143     -44.020  19.653  52.424  1.00102.23           N  
ATOM   1111  N   VAL A 144     -40.828  24.054  46.516  1.00111.52           N  
ATOM   1112  CA  VAL A 144     -39.509  23.591  46.120  1.00116.69           C  
ATOM   1113  C   VAL A 144     -38.505  24.761  46.072  1.00123.48           C  
ATOM   1114  O   VAL A 144     -37.294  24.566  46.194  1.00133.79           O  
ATOM   1115  CB  VAL A 144     -39.563  22.850  44.763  1.00117.39           C  
ATOM   1116  CG1 VAL A 144     -38.351  21.959  44.608  1.00129.04           C  
ATOM   1117  CG2 VAL A 144     -40.833  22.024  44.653  1.00112.06           C  
ATOM   1118  N   GLY A 145     -39.022  25.976  45.916  1.00120.98           N  
ATOM   1119  CA  GLY A 145     -38.197  27.168  45.912  1.00126.64           C  
ATOM   1120  C   GLY A 145     -37.714  27.635  47.280  1.00137.49           C  
ATOM   1121  O   GLY A 145     -36.748  28.402  47.340  1.00141.82           O  
ATOM   1122  N   ARG A 146     -38.365  27.196  48.368  1.00134.07           N  
ATOM   1123  CA  ARG A 146     -37.956  27.593  49.731  1.00139.76           C  
ATOM   1124  C   ARG A 146     -36.642  26.944  50.165  1.00146.55           C  
ATOM   1125  O   ARG A 146     -35.771  27.611  50.744  1.00148.39           O  
ATOM   1126  CB  ARG A 146     -39.037  27.291  50.797  1.00138.52           C  
ATOM   1127  CG  ARG A 146     -38.647  27.724  52.255  1.00143.51           C  
ATOM   1128  CD  ARG A 146     -38.439  26.538  53.263  1.00141.11           C  
ATOM   1129  NE  ARG A 146     -37.562  26.897  54.397  1.00140.15           N  
ATOM   1130  CZ  ARG A 146     -37.309  26.134  55.473  1.00129.64           C  
ATOM   1131  NH1 ARG A 146     -37.868  24.937  55.612  1.00126.09           N  
ATOM   1132  NH2 ARG A 146     -36.487  26.571  56.427  1.00109.27           N  
ATOM   1133  N   THR A 147     -36.512  25.647  49.887  1.00147.08           N  
ATOM   1134  CA  THR A 147     -35.417  24.846  50.437  1.00152.26           C  
ATOM   1135  C   THR A 147     -34.082  25.023  49.700  1.00156.66           C  
ATOM   1136  O   THR A 147     -34.021  24.962  48.467  1.00153.61           O  
ATOM   1137  CB  THR A 147     -35.801  23.350  50.527  1.00149.06           C  
ATOM   1138  OG1 THR A 147     -34.685  22.590  51.009  1.00148.39           O  
ATOM   1139  CG2 THR A 147     -36.241  22.829  49.168  1.00145.21           C  
ATOM   1140  N   GLN A 148     -33.022  25.245  50.481  1.00161.13           N  
ATOM   1141  CA  GLN A 148     -31.673  25.477  49.960  1.00161.75           C  
ATOM   1142  C   GLN A 148     -30.938  24.184  49.577  1.00163.26           C  
ATOM   1143  O   GLN A 148     -30.533  24.007  48.424  1.00159.57           O  
ATOM   1144  CB  GLN A 148     -30.844  26.266  50.982  1.00159.94           C  
ATOM   1145  CG  GLN A 148     -30.886  27.771  50.791  1.00161.13           C  
ATOM   1146  CD  GLN A 148     -30.175  28.222  49.517  1.00165.30           C  
ATOM   1147  OE1 GLN A 148     -30.586  27.882  48.401  1.00161.67           O  
ATOM   1148  NE2 GLN A 148     -29.099  28.988  49.682  1.00162.08           N  
ATOM   1149  N   MET A 149     -30.773  23.292  50.555  1.00165.41           N  
ATOM   1150  CA  MET A 149     -30.042  22.032  50.373  1.00163.64           C  
ATOM   1151  C   MET A 149     -30.590  21.169  49.216  1.00163.12           C  
ATOM   1152  O   MET A 149     -31.573  21.543  48.570  1.00159.99           O  
ATOM   1153  CB  MET A 149     -29.967  21.252  51.707  1.00158.05           C  
ATOM   1154  CG  MET A 149     -31.269  21.182  52.532  1.00156.67           C  
ATOM   1155  SD  MET A 149     -31.008  20.643  54.252  1.00151.81           S  
ATOM   1156  CE  MET A 149     -32.674  20.264  54.797  1.00137.62           C  
ATOM   1157  N   PRO A 150     -29.926  20.033  48.921  1.00164.01           N  
ATOM   1158  CA  PRO A 150     -30.431  19.085  47.913  1.00158.01           C  
ATOM   1159  C   PRO A 150     -31.735  18.392  48.321  1.00156.12           C  
ATOM   1160  O   PRO A 150     -32.190  17.508  47.597  1.00151.40           O  
ATOM   1161  CB  PRO A 150     -29.304  18.055  47.803  1.00158.53           C  
ATOM   1162  CG  PRO A 150     -28.078  18.793  48.234  1.00161.60           C  
ATOM   1163  CD  PRO A 150     -28.540  19.725  49.318  1.00162.87           C  
ATOM   1164  N   GLU A 151     -32.313  18.782  49.459  1.00157.83           N  
ATOM   1165  CA  GLU A 151     -33.639  18.309  49.866  1.00154.11           C  
ATOM   1166  C   GLU A 151     -34.685  18.792  48.866  1.00153.19           C  
ATOM   1167  O   GLU A 151     -35.837  18.349  48.890  1.00149.72           O  
ATOM   1168  CB  GLU A 151     -34.007  18.813  51.274  1.00151.15           C  
ATOM   1169  CG  GLU A 151     -35.389  18.344  51.769  1.00147.44           C  
ATOM   1170  CD  GLU A 151     -36.139  19.402  52.572  1.00144.09           C  
ATOM   1171  OE1 GLU A 151     -37.335  19.184  52.887  1.00132.46           O  
ATOM   1172  OE2 GLU A 151     -35.535  20.450  52.886  1.00147.08           O  
ATOM   1173  N   TYR A 152     -34.277  19.708  47.990  1.00154.80           N  
ATOM   1174  CA  TYR A 152     -35.197  20.314  47.031  1.00151.70           C  
ATOM   1175  C   TYR A 152     -35.730  19.278  46.027  1.00151.01           C  
ATOM   1176  O   TYR A 152     -36.943  19.081  45.929  1.00146.34           O  
ATOM   1177  CB  TYR A 152     -34.587  21.588  46.386  1.00151.95           C  
ATOM   1178  CG  TYR A 152     -34.005  21.475  44.975  1.00157.25           C  
ATOM   1179  CD1 TYR A 152     -34.693  21.989  43.878  1.00154.13           C  
ATOM   1180  CD2 TYR A 152     -32.750  20.900  44.745  1.00159.25           C  
ATOM   1181  CE1 TYR A 152     -34.168  21.909  42.593  1.00155.13           C  
ATOM   1182  CE2 TYR A 152     -32.216  20.816  43.451  1.00157.20           C  
ATOM   1183  CZ  TYR A 152     -32.932  21.325  42.383  1.00155.61           C  
ATOM   1184  OH  TYR A 152     -32.420  21.248  41.105  1.00148.45           O  
ATOM   1185  N   ARG A 153     -34.834  18.588  45.321  1.00153.83           N  
ATOM   1186  CA  ARG A 153     -35.259  17.541  44.391  1.00155.16           C  
ATOM   1187  C   ARG A 153     -35.836  16.365  45.186  1.00150.23           C  
ATOM   1188  O   ARG A 153     -36.626  15.574  44.673  1.00150.16           O  
ATOM   1189  CB  ARG A 153     -34.106  17.104  43.461  1.00155.46           C  
ATOM   1190  CG  ARG A 153     -34.338  17.340  41.942  1.00153.08           C  
ATOM   1191  CD  ARG A 153     -34.473  18.835  41.576  1.00152.47           C  
ATOM   1192  NE  ARG A 153     -34.578  19.063  40.132  1.00152.00           N  
ATOM   1193  CZ  ARG A 153     -34.867  20.230  39.554  1.00150.22           C  
ATOM   1194  NH1 ARG A 153     -35.101  21.313  40.275  1.00143.95           N  
ATOM   1195  NH2 ARG A 153     -34.933  20.315  38.234  1.00153.25           N  
ATOM   1196  N   LYS A 154     -35.445  16.271  46.451  1.00149.13           N  
ATOM   1197  CA  LYS A 154     -36.009  15.285  47.363  1.00150.02           C  
ATOM   1198  C   LYS A 154     -37.512  15.543  47.441  1.00146.74           C  
ATOM   1199  O   LYS A 154     -38.320  14.613  47.549  1.00140.55           O  
ATOM   1200  CB  LYS A 154     -35.348  15.429  48.743  1.00147.16           C  
ATOM   1201  CG  LYS A 154     -35.522  14.262  49.719  1.00147.13           C  
ATOM   1202  CD  LYS A 154     -34.748  14.543  51.018  1.00146.44           C  
ATOM   1203  CE  LYS A 154     -35.032  13.535  52.124  1.00132.27           C  
ATOM   1204  NZ  LYS A 154     -34.497  14.010  53.433  1.00121.05           N  
ATOM   1205  N   LYS A 155     -37.872  16.821  47.346  1.00146.47           N  
ATOM   1206  CA  LYS A 155     -39.257  17.263  47.496  1.00144.41           C  
ATOM   1207  C   LYS A 155     -39.929  17.587  46.154  1.00142.47           C  
ATOM   1208  O   LYS A 155     -41.134  17.826  46.128  1.00137.06           O  
ATOM   1209  CB  LYS A 155     -39.351  18.469  48.459  1.00138.34           C  
ATOM   1210  CG  LYS A 155     -40.320  18.294  49.636  1.00128.23           C  
ATOM   1211  CD  LYS A 155     -39.598  18.406  51.017  1.00139.15           C  
ATOM   1212  CE  LYS A 155     -40.494  18.003  52.229  1.00125.83           C  
ATOM   1213  NZ  LYS A 155     -39.900  18.258  53.578  1.00 98.68           N  
ATOM   1214  N   LEU A 156     -39.164  17.599  45.054  1.00144.07           N  
ATOM   1215  CA  LEU A 156     -39.739  17.826  43.708  1.00143.70           C  
ATOM   1216  C   LEU A 156     -40.321  16.525  43.150  1.00142.61           C  
ATOM   1217  O   LEU A 156     -41.056  16.522  42.157  1.00137.60           O  
ATOM   1218  CB  LEU A 156     -38.719  18.435  42.719  1.00141.13           C  
ATOM   1219  CG  LEU A 156     -39.206  19.405  41.612  1.00135.96           C  
ATOM   1220  CD1 LEU A 156     -38.041  20.149  40.957  1.00134.49           C  
ATOM   1221  CD2 LEU A 156     -40.074  18.739  40.538  1.00131.18           C  
ATOM   1222  N   MET A 157     -39.983  15.418  43.801  1.00146.63           N  
ATOM   1223  CA  MET A 157     -40.608  14.142  43.495  1.00144.48           C  
ATOM   1224  C   MET A 157     -41.963  14.092  44.207  1.00143.24           C  
ATOM   1225  O   MET A 157     -42.841  13.316  43.828  1.00141.85           O  
ATOM   1226  CB  MET A 157     -39.686  12.984  43.887  1.00147.53           C  
ATOM   1227  CG  MET A 157     -38.255  13.159  43.368  1.00149.06           C  
ATOM   1228  SD  MET A 157     -37.204  11.686  43.431  1.00163.79           S  
ATOM   1229  CE  MET A 157     -37.329  11.216  45.165  1.00151.90           C  
ATOM   1230  N   ASP A 158     -42.119  14.936  45.232  1.00139.73           N  
ATOM   1231  CA  ASP A 158     -43.436  15.277  45.781  1.00138.76           C  
ATOM   1232  C   ASP A 158     -44.336  15.645  44.594  1.00139.68           C  
ATOM   1233  O   ASP A 158     -45.385  15.031  44.380  1.00137.14           O  
ATOM   1234  CB  ASP A 158     -43.313  16.439  46.806  1.00134.49           C  
ATOM   1235  CG  ASP A 158     -44.670  16.969  47.313  1.00120.83           C  
ATOM   1236  OD1 ASP A 158     -45.618  16.187  47.514  1.00122.28           O  
ATOM   1237  OD2 ASP A 158     -44.787  18.189  47.528  1.00104.27           O  
ATOM   1238  N   GLY A 159     -43.891  16.624  43.807  1.00139.01           N  
ATOM   1239  CA  GLY A 159     -44.634  17.105  42.658  1.00133.05           C  
ATOM   1240  C   GLY A 159     -45.029  15.972  41.737  1.00138.77           C  
ATOM   1241  O   GLY A 159     -46.208  15.658  41.618  1.00137.57           O  
ATOM   1242  N   LEU A 160     -44.041  15.344  41.105  1.00139.86           N  
ATOM   1243  CA  LEU A 160     -44.305  14.325  40.091  1.00140.61           C  
ATOM   1244  C   LEU A 160     -45.413  13.360  40.509  1.00142.79           C  
ATOM   1245  O   LEU A 160     -46.441  13.253  39.842  1.00141.46           O  
ATOM   1246  CB  LEU A 160     -43.031  13.538  39.745  1.00142.45           C  
ATOM   1247  CG  LEU A 160     -41.729  14.276  39.403  1.00142.24           C  
ATOM   1248  CD1 LEU A 160     -40.653  13.284  38.949  1.00135.66           C  
ATOM   1249  CD2 LEU A 160     -41.947  15.349  38.349  1.00141.51           C  
ATOM   1250  N   THR A 161     -45.203  12.666  41.622  1.00145.37           N  
ATOM   1251  CA  THR A 161     -46.105  11.591  42.039  1.00147.26           C  
ATOM   1252  C   THR A 161     -47.487  12.080  42.497  1.00144.02           C  
ATOM   1253  O   THR A 161     -48.420  11.285  42.626  1.00143.37           O  
ATOM   1254  CB  THR A 161     -45.462  10.691  43.133  1.00146.77           C  
ATOM   1255  OG1 THR A 161     -45.327  11.428  44.354  1.00144.63           O  
ATOM   1256  CG2 THR A 161     -44.087  10.198  42.679  1.00145.88           C  
ATOM   1257  N   ASN A 162     -47.617  13.383  42.737  1.00142.67           N  
ATOM   1258  CA  ASN A 162     -48.908  13.952  43.131  1.00142.40           C  
ATOM   1259  C   ASN A 162     -49.677  14.471  41.924  1.00141.70           C  
ATOM   1260  O   ASN A 162     -50.864  14.796  42.021  1.00138.62           O  
ATOM   1261  CB  ASN A 162     -48.738  15.063  44.175  1.00137.95           C  
ATOM   1262  CG  ASN A 162     -49.730  14.938  45.337  1.00135.33           C  
ATOM   1263  OD1 ASN A 162     -49.331  14.794  46.496  1.00131.07           O  
ATOM   1264  ND2 ASN A 162     -51.025  14.993  45.026  1.00130.33           N  
ATOM   1265  N   GLN A 163     -48.981  14.549  40.792  1.00144.29           N  
ATOM   1266  CA  GLN A 163     -49.590  14.922  39.520  1.00143.44           C  
ATOM   1267  C   GLN A 163     -50.249  13.712  38.889  1.00148.11           C  
ATOM   1268  O   GLN A 163     -51.381  13.788  38.406  1.00148.17           O  
ATOM   1269  CB  GLN A 163     -48.536  15.457  38.556  1.00139.48           C  
ATOM   1270  CG  GLN A 163     -48.656  16.930  38.272  1.00134.28           C  
ATOM   1271  CD  GLN A 163     -48.249  17.778  39.461  1.00129.32           C  
ATOM   1272  OE1 GLN A 163     -48.485  18.988  39.489  1.00126.05           O  
ATOM   1273  NE2 GLN A 163     -47.622  17.148  40.449  1.00133.48           N  
ATOM   1274  N   CYS A 164     -49.524  12.596  38.897  1.00148.74           N  
ATOM   1275  CA  CYS A 164     -49.996  11.356  38.300  1.00149.84           C  
ATOM   1276  C   CYS A 164     -51.404  11.007  38.766  1.00151.08           C  
ATOM   1277  O   CYS A 164     -52.056  10.157  38.170  1.00154.04           O  
ATOM   1278  CB  CYS A 164     -49.026  10.208  38.603  1.00150.29           C  
ATOM   1279  SG  CYS A 164     -47.436  10.299  37.719  1.00155.58           S  
ATOM   1280  N   LYS A 165     -51.871  11.670  39.822  1.00149.30           N  
ATOM   1281  CA  LYS A 165     -53.224  11.461  40.330  1.00149.36           C  
ATOM   1282  C   LYS A 165     -54.284  11.781  39.276  1.00154.17           C  
ATOM   1283  O   LYS A 165     -54.817  12.896  39.216  1.00150.47           O  
ATOM   1284  CB  LYS A 165     -53.465  12.280  41.596  1.00149.06           C  
ATOM   1285  CG  LYS A 165     -54.520  11.688  42.522  1.00145.24           C  
ATOM   1286  CD  LYS A 165     -54.293  12.131  43.959  1.00143.12           C  
ATOM   1287  CE  LYS A 165     -52.822  11.982  44.355  1.00141.72           C  
ATOM   1288  NZ  LYS A 165     -52.209  10.710  43.846  1.00137.68           N  
ATOM   1289  N   MET A 166     -54.565  10.775  38.448  1.00159.53           N  
ATOM   1290  CA  MET A 166     -55.590  10.820  37.399  1.00160.57           C  
ATOM   1291  C   MET A 166     -55.247  11.739  36.216  1.00156.45           C  
ATOM   1292  O   MET A 166     -56.112  12.474  35.731  1.00154.28           O  
ATOM   1293  CB  MET A 166     -56.972  11.163  37.992  1.00161.02           C  
ATOM   1294  CG  MET A 166     -57.623  10.031  38.816  1.00160.70           C  
ATOM   1295  SD  MET A 166     -57.312  10.068  40.605  1.00162.04           S  
ATOM   1296  CE  MET A 166     -58.038   8.505  41.112  1.00123.09           C  
ATOM   1297  N   ILE A 167     -53.995  11.681  35.748  1.00154.90           N  
ATOM   1298  CA  ILE A 167     -53.531  12.568  34.672  1.00156.31           C  
ATOM   1299  C   ILE A 167     -52.123  12.253  34.133  1.00156.10           C  
ATOM   1300  O   ILE A 167     -51.873  12.367  32.934  1.00155.76           O  
ATOM   1301  CB  ILE A 167     -53.609  14.055  35.103  1.00156.28           C  
ATOM   1302  CG1 ILE A 167     -53.545  14.170  36.644  1.00152.65           C  
ATOM   1303  CG2 ILE A 167     -54.854  14.720  34.501  1.00152.06           C  
ATOM   1304  CD1 ILE A 167     -54.578  15.097  37.297  1.00144.36           C  
ATOM   1305  N   ASN A 168     -51.219  11.878  35.035  1.00155.61           N  
ATOM   1306  CA  ASN A 168     -49.837  11.460  34.721  1.00159.12           C  
ATOM   1307  C   ASN A 168     -49.110  11.951  33.444  1.00160.17           C  
ATOM   1308  O   ASN A 168     -49.372  11.483  32.333  1.00157.54           O  
ATOM   1309  CB  ASN A 168     -49.703   9.934  34.850  1.00158.35           C  
ATOM   1310  CG  ASN A 168     -50.842   9.189  34.186  1.00157.20           C  
ATOM   1311  OD1 ASN A 168     -51.885   8.949  34.798  1.00152.51           O  
ATOM   1312  ND2 ASN A 168     -50.645   8.811  32.926  1.00158.98           N  
ATOM   1313  N   GLU A 169     -48.177  12.881  33.636  1.00158.22           N  
ATOM   1314  CA  GLU A 169     -47.191  13.238  32.619  1.00159.76           C  
ATOM   1315  C   GLU A 169     -45.822  13.000  33.249  1.00160.22           C  
ATOM   1316  O   GLU A 169     -45.609  11.960  33.877  1.00159.25           O  
ATOM   1317  CB  GLU A 169     -47.340  14.703  32.193  1.00162.32           C  
ATOM   1318  CG  GLU A 169     -46.542  15.114  30.939  1.00163.76           C  
ATOM   1319  CD  GLU A 169     -47.335  14.973  29.640  1.00166.06           C  
ATOM   1320  OE1 GLU A 169     -47.853  13.868  29.369  1.00170.22           O  
ATOM   1321  OE2 GLU A 169     -47.439  15.969  28.888  1.00158.88           O  
ATOM   1322  N   GLN A 170     -44.905  13.957  33.096  1.00158.96           N  
ATOM   1323  CA  GLN A 170     -43.599  13.900  33.771  1.00159.98           C  
ATOM   1324  C   GLN A 170     -43.004  15.293  34.067  1.00156.28           C  
ATOM   1325  O   GLN A 170     -43.732  16.239  34.372  1.00152.86           O  
ATOM   1326  CB  GLN A 170     -42.598  13.014  32.998  1.00160.45           C  
ATOM   1327  CG  GLN A 170     -42.746  11.491  33.226  1.00161.52           C  
ATOM   1328  CD  GLN A 170     -41.853  10.946  34.344  1.00159.72           C  
ATOM   1329  OE1 GLN A 170     -40.737  11.423  34.555  1.00158.00           O  
ATOM   1330  NE2 GLN A 170     -42.347   9.937  35.061  1.00152.78           N  
ATOM   1331  N   PHE A 171     -41.678  15.390  33.977  1.00156.06           N  
ATOM   1332  CA  PHE A 171     -40.915  16.608  34.281  1.00155.82           C  
ATOM   1333  C   PHE A 171     -41.418  17.853  33.524  1.00150.70           C  
ATOM   1334  O   PHE A 171     -42.524  17.854  32.978  1.00145.44           O  
ATOM   1335  CB  PHE A 171     -39.425  16.358  33.974  1.00161.84           C  
ATOM   1336  CG  PHE A 171     -38.465  17.147  34.841  1.00167.30           C  
ATOM   1337  CD1 PHE A 171     -38.576  17.125  36.230  1.00166.05           C  
ATOM   1338  CD2 PHE A 171     -37.427  17.883  34.264  1.00164.70           C  
ATOM   1339  CE1 PHE A 171     -37.686  17.844  37.030  1.00161.97           C  
ATOM   1340  CE2 PHE A 171     -36.532  18.604  35.056  1.00164.63           C  
ATOM   1341  CZ  PHE A 171     -36.662  18.583  36.441  1.00163.14           C  
ATOM   1342  N   GLU A 172     -40.604  18.911  33.506  1.00149.99           N  
ATOM   1343  CA  GLU A 172     -40.938  20.140  32.782  1.00145.26           C  
ATOM   1344  C   GLU A 172     -39.759  21.102  32.606  1.00149.48           C  
ATOM   1345  O   GLU A 172     -39.330  21.347  31.482  1.00151.55           O  
ATOM   1346  CB  GLU A 172     -42.097  20.870  33.448  1.00142.79           C  
ATOM   1347  CG  GLU A 172     -42.939  21.685  32.496  1.00139.75           C  
ATOM   1348  CD  GLU A 172     -44.127  20.898  31.971  1.00141.22           C  
ATOM   1349  OE1 GLU A 172     -45.138  21.523  31.585  1.00136.69           O  
ATOM   1350  OE2 GLU A 172     -44.054  19.649  31.957  1.00141.85           O  
ATOM   1351  N   PRO A 173     -39.240  21.671  33.708  1.00151.29           N  
ATOM   1352  CA  PRO A 173     -38.107  22.584  33.522  1.00154.97           C  
ATOM   1353  C   PRO A 173     -36.776  21.859  33.312  1.00155.88           C  
ATOM   1354  O   PRO A 173     -36.747  20.711  32.868  1.00155.19           O  
ATOM   1355  CB  PRO A 173     -38.085  23.378  34.829  1.00153.16           C  
ATOM   1356  CG  PRO A 173     -38.629  22.440  35.831  1.00152.11           C  
ATOM   1357  CD  PRO A 173     -39.668  21.615  35.116  1.00151.94           C  
ATOM   1358  N   LEU A 174     -35.685  22.534  33.650  1.00157.56           N  
ATOM   1359  CA  LEU A 174     -34.353  22.088  33.272  1.00160.97           C  
ATOM   1360  C   LEU A 174     -33.362  22.431  34.374  1.00160.12           C  
ATOM   1361  O   LEU A 174     -32.848  21.553  35.079  1.00152.39           O  
ATOM   1362  CB  LEU A 174     -33.930  22.820  31.985  1.00164.08           C  
ATOM   1363  CG  LEU A 174     -33.698  22.142  30.625  1.00162.05           C  
ATOM   1364  CD1 LEU A 174     -33.973  23.127  29.485  1.00157.58           C  
ATOM   1365  CD2 LEU A 174     -32.289  21.573  30.511  1.00154.43           C  
ATOM   1366  N   VAL A 175     -33.120  23.737  34.499  1.00162.16           N  
ATOM   1367  CA  VAL A 175     -32.053  24.304  35.319  1.00162.34           C  
ATOM   1368  C   VAL A 175     -32.312  24.143  36.815  1.00166.34           C  
ATOM   1369  O   VAL A 175     -33.391  24.505  37.303  1.00164.43           O  
ATOM   1370  CB  VAL A 175     -31.807  25.799  34.961  1.00158.49           C  
ATOM   1371  CG1 VAL A 175     -33.099  26.459  34.509  1.00153.60           C  
ATOM   1372  CG2 VAL A 175     -31.175  26.554  36.129  1.00161.42           C  
ATOM   1373  N   PRO A 176     -31.308  23.595  37.538  1.00168.80           N  
ATOM   1374  CA  PRO A 176     -31.230  23.240  38.967  1.00168.03           C  
ATOM   1375  C   PRO A 176     -32.178  23.992  39.923  1.00162.46           C  
ATOM   1376  O   PRO A 176     -33.328  23.559  40.108  1.00157.59           O  
ATOM   1377  CB  PRO A 176     -29.761  23.544  39.309  1.00166.53           C  
ATOM   1378  CG  PRO A 176     -29.007  23.395  37.966  1.00163.78           C  
ATOM   1379  CD  PRO A 176     -30.042  23.261  36.857  1.00163.26           C  
ATOM   1380  N   GLU A 177     -31.690  25.079  40.527  1.00159.51           N  
ATOM   1381  CA  GLU A 177     -32.453  25.835  41.523  1.00157.57           C  
ATOM   1382  C   GLU A 177     -31.201  26.435  42.173  1.00155.46           C  
ATOM   1383  O   GLU A 177     -30.181  26.615  41.513  1.00153.25           O  
ATOM   1384  CB  GLU A 177     -33.020  24.891  42.595  1.00158.34           C  
ATOM   1385  CG  GLU A 177     -34.296  25.374  43.285  1.00151.62           C  
ATOM   1386  CD  GLU A 177     -34.109  25.595  44.776  1.00151.02           C  
ATOM   1387  OE1 GLU A 177     -33.533  26.639  45.160  1.00151.51           O  
ATOM   1388  OE2 GLU A 177     -34.537  24.720  45.561  1.00150.08           O  
ATOM   1389  N   GLY A 178     -31.296  26.741  43.467  1.00152.92           N  
ATOM   1390  CA  GLY A 178     -30.484  27.675  44.224  1.00147.95           C  
ATOM   1391  C   GLY A 178     -31.039  29.070  44.098  1.00146.75           C  
ATOM   1392  O   GLY A 178     -30.371  30.054  44.413  1.00147.16           O  
ATOM   1393  N   ARG A 179     -32.279  29.138  43.631  1.00145.77           N  
ATOM   1394  CA  ARG A 179     -32.943  30.400  43.317  1.00149.37           C  
ATOM   1395  C   ARG A 179     -32.467  31.003  41.981  1.00151.47           C  
ATOM   1396  O   ARG A 179     -31.502  31.771  41.932  1.00151.94           O  
ATOM   1397  CB  ARG A 179     -32.854  31.381  44.495  1.00149.85           C  
ATOM   1398  CG  ARG A 179     -33.574  30.855  45.742  1.00150.53           C  
ATOM   1399  CD  ARG A 179     -33.817  31.930  46.794  1.00151.74           C  
ATOM   1400  NE  ARG A 179     -34.892  31.546  47.710  1.00150.84           N  
ATOM   1401  CZ  ARG A 179     -36.143  31.996  47.631  1.00150.28           C  
ATOM   1402  NH1 ARG A 179     -37.054  31.587  48.500  1.00146.18           N  
ATOM   1403  NH2 ARG A 179     -36.488  32.859  46.685  1.00148.26           N  
ATOM   1404  N   ASP A 180     -33.163  30.633  40.905  1.00148.05           N  
ATOM   1405  CA  ASP A 180     -32.804  31.043  39.560  1.00144.05           C  
ATOM   1406  C   ASP A 180     -33.976  30.935  38.612  1.00142.09           C  
ATOM   1407  O   ASP A 180     -34.254  31.870  37.877  1.00140.61           O  
ATOM   1408  CB  ASP A 180     -31.671  30.176  39.029  1.00150.60           C  
ATOM   1409  CG  ASP A 180     -30.387  30.954  38.834  1.00157.82           C  
ATOM   1410  OD1 ASP A 180     -29.770  30.818  37.752  1.00159.95           O  
ATOM   1411  OD2 ASP A 180     -29.990  31.695  39.764  1.00154.65           O  
ATOM   1412  N   ILE A 181     -34.657  29.789  38.636  1.00143.52           N  
ATOM   1413  CA  ILE A 181     -35.689  29.446  37.638  1.00145.57           C  
ATOM   1414  C   ILE A 181     -37.120  29.815  38.049  1.00137.60           C  
ATOM   1415  O   ILE A 181     -37.624  30.886  37.717  1.00132.39           O  
ATOM   1416  CB  ILE A 181     -35.690  27.921  37.300  1.00144.82           C  
ATOM   1417  CG1 ILE A 181     -34.306  27.301  37.520  1.00148.52           C  
ATOM   1418  CG2 ILE A 181     -36.230  27.672  35.881  1.00136.12           C  
ATOM   1419  CD1 ILE A 181     -33.948  27.090  38.965  1.00144.87           C  
ATOM   1420  N   PHE A 182     -37.775  28.892  38.744  1.00134.49           N  
ATOM   1421  CA  PHE A 182     -39.112  29.111  39.282  1.00128.74           C  
ATOM   1422  C   PHE A 182     -39.063  29.675  40.707  1.00130.68           C  
ATOM   1423  O   PHE A 182     -40.038  30.244  41.193  1.00127.16           O  
ATOM   1424  CB  PHE A 182     -39.915  27.807  39.266  1.00123.12           C  
ATOM   1425  CG  PHE A 182     -39.183  26.632  39.858  1.00125.82           C  
ATOM   1426  CD1 PHE A 182     -38.045  26.809  40.631  1.00131.65           C  
ATOM   1427  CD2 PHE A 182     -39.621  25.346  39.621  1.00123.77           C  
ATOM   1428  CE1 PHE A 182     -37.371  25.734  41.163  1.00134.35           C  
ATOM   1429  CE2 PHE A 182     -38.948  24.264  40.147  1.00127.42           C  
ATOM   1430  CZ  PHE A 182     -37.820  24.460  40.919  1.00133.04           C  
ATOM   1431  N   ASP A 183     -37.927  29.518  41.379  1.00133.90           N  
ATOM   1432  CA  ASP A 183     -37.802  29.970  42.763  1.00136.11           C  
ATOM   1433  C   ASP A 183     -37.478  31.456  42.868  1.00133.00           C  
ATOM   1434  O   ASP A 183     -36.970  31.917  43.892  1.00135.52           O  
ATOM   1435  CB  ASP A 183     -36.773  29.136  43.530  1.00142.98           C  
ATOM   1436  CG  ASP A 183     -35.515  28.880  42.728  1.00147.02           C  
ATOM   1437  OD1 ASP A 183     -34.659  28.107  43.211  1.00148.41           O  
ATOM   1438  OD2 ASP A 183     -35.380  29.447  41.616  1.00147.31           O  
ATOM   1439  N   VAL A 184     -37.766  32.194  41.802  1.00129.23           N  
ATOM   1440  CA  VAL A 184     -37.729  33.645  41.847  1.00128.43           C  
ATOM   1441  C   VAL A 184     -39.166  34.119  41.998  1.00123.06           C  
ATOM   1442  O   VAL A 184     -39.419  35.283  42.311  1.00122.21           O  
ATOM   1443  CB  VAL A 184     -37.126  34.246  40.571  1.00127.51           C  
ATOM   1444  CG1 VAL A 184     -36.672  35.667  40.838  1.00134.25           C  
ATOM   1445  CG2 VAL A 184     -35.966  33.401  40.094  1.00132.63           C  
ATOM   1446  N   TRP A 185     -40.099  33.191  41.781  1.00118.14           N  
ATOM   1447  CA  TRP A 185     -41.526  33.481  41.844  1.00110.12           C  
ATOM   1448  C   TRP A 185     -41.892  33.938  43.234  1.00108.97           C  
ATOM   1449  O   TRP A 185     -42.878  34.636  43.437  1.00105.46           O  
ATOM   1450  CB  TRP A 185     -42.346  32.247  41.498  1.00108.04           C  
ATOM   1451  CG  TRP A 185     -42.187  31.759  40.076  1.00116.26           C  
ATOM   1452  CD1 TRP A 185     -41.485  32.360  39.065  1.00118.49           C  
ATOM   1453  CD2 TRP A 185     -42.739  30.558  39.518  1.00114.94           C  
ATOM   1454  NE1 TRP A 185     -41.563  31.604  37.921  1.00114.80           N  
ATOM   1455  CE2 TRP A 185     -42.331  30.498  38.171  1.00115.01           C  
ATOM   1456  CE3 TRP A 185     -43.535  29.530  40.030  1.00111.32           C  
ATOM   1457  CZ2 TRP A 185     -42.700  29.458  37.330  1.00115.62           C  
ATOM   1458  CZ3 TRP A 185     -43.896  28.497  39.195  1.00114.81           C  
ATOM   1459  CH2 TRP A 185     -43.481  28.469  37.859  1.00116.82           C  
ATOM   1460  N   GLY A 186     -41.087  33.534  44.199  1.00111.72           N  
ATOM   1461  CA  GLY A 186     -41.293  33.980  45.555  1.00106.19           C  
ATOM   1462  C   GLY A 186     -41.453  35.488  45.636  1.00107.50           C  
ATOM   1463  O   GLY A 186     -42.388  35.987  46.258  1.00107.92           O  
ATOM   1464  N   ASN A 187     -40.551  36.222  44.998  1.00107.45           N  
ATOM   1465  CA  ASN A 187     -40.522  37.660  45.186  1.00109.37           C  
ATOM   1466  C   ASN A 187     -41.682  38.445  44.562  1.00106.29           C  
ATOM   1467  O   ASN A 187     -41.821  39.642  44.807  1.00105.95           O  
ATOM   1468  CB  ASN A 187     -39.177  38.232  44.749  1.00118.26           C  
ATOM   1469  CG  ASN A 187     -38.614  39.211  45.763  1.00130.43           C  
ATOM   1470  OD1 ASN A 187     -37.847  38.831  46.658  1.00134.85           O  
ATOM   1471  ND2 ASN A 187     -39.009  40.477  45.645  1.00130.01           N  
ATOM   1472  N   ASP A 188     -42.522  37.777  43.776  1.00102.89           N  
ATOM   1473  CA  ASP A 188     -43.650  38.441  43.121  1.00 98.11           C  
ATOM   1474  C   ASP A 188     -44.831  38.650  44.073  1.00 94.67           C  
ATOM   1475  O   ASP A 188     -45.633  37.752  44.291  1.00 92.33           O  
ATOM   1476  CB  ASP A 188     -44.097  37.657  41.882  1.00 98.98           C  
ATOM   1477  CG  ASP A 188     -44.989  38.476  40.952  1.00100.98           C  
ATOM   1478  OD1 ASP A 188     -44.460  39.303  40.173  1.00106.25           O  
ATOM   1479  OD2 ASP A 188     -46.224  38.290  40.982  1.00 97.48           O  
ATOM   1480  N   SER A 189     -44.933  39.850  44.632  1.00 93.05           N  
ATOM   1481  CA  SER A 189     -46.022  40.209  45.531  1.00 90.98           C  
ATOM   1482  C   SER A 189     -47.374  39.559  45.210  1.00 89.82           C  
ATOM   1483  O   SER A 189     -48.136  39.239  46.121  1.00 91.62           O  
ATOM   1484  CB  SER A 189     -46.171  41.738  45.583  1.00 94.35           C  
ATOM   1485  OG  SER A 189     -47.535  42.149  45.662  1.00 95.06           O  
ATOM   1486  N   ASN A 190     -47.675  39.367  43.932  1.00 90.03           N  
ATOM   1487  CA  ASN A 190     -48.988  38.869  43.516  1.00 89.07           C  
ATOM   1488  C   ASN A 190     -49.090  37.357  43.432  1.00 90.73           C  
ATOM   1489  O   ASN A 190     -50.178  36.797  43.576  1.00 88.90           O  
ATOM   1490  CB  ASN A 190     -49.387  39.464  42.177  1.00 92.41           C  
ATOM   1491  CG  ASN A 190     -49.553  40.954  42.244  1.00 96.88           C  
ATOM   1492  OD1 ASN A 190     -49.981  41.487  43.275  1.00 97.50           O  
ATOM   1493  ND2 ASN A 190     -49.200  41.651  41.154  1.00 96.36           N  
ATOM   1494  N   TYR A 191     -47.963  36.699  43.170  1.00 93.46           N  
ATOM   1495  CA  TYR A 191     -47.896  35.239  43.173  1.00 88.72           C  
ATOM   1496  C   TYR A 191     -48.114  34.708  44.588  1.00 89.31           C  
ATOM   1497  O   TYR A 191     -48.988  33.873  44.792  1.00 88.89           O  
ATOM   1498  CB  TYR A 191     -46.550  34.767  42.626  1.00 89.91           C  
ATOM   1499  CG  TYR A 191     -46.333  33.275  42.674  1.00 88.61           C  
ATOM   1500  CD1 TYR A 191     -45.346  32.716  43.484  1.00 91.85           C  
ATOM   1501  CD2 TYR A 191     -47.099  32.422  41.896  1.00 90.08           C  
ATOM   1502  CE1 TYR A 191     -45.144  31.346  43.525  1.00 92.83           C  
ATOM   1503  CE2 TYR A 191     -46.902  31.046  41.925  1.00 91.31           C  
ATOM   1504  CZ  TYR A 191     -45.928  30.516  42.742  1.00 93.21           C  
ATOM   1505  OH  TYR A 191     -45.738  29.159  42.765  1.00 92.72           O  
ATOM   1506  N   THR A 192     -47.340  35.203  45.564  1.00 88.34           N  
ATOM   1507  CA  THR A 192     -47.480  34.757  46.947  1.00 81.92           C  
ATOM   1508  C   THR A 192     -48.917  34.941  47.414  1.00 82.26           C  
ATOM   1509  O   THR A 192     -49.437  34.124  48.158  1.00 84.01           O  
ATOM   1510  CB  THR A 192     -46.502  35.479  47.919  1.00 80.56           C  
ATOM   1511  OG1 THR A 192     -46.891  36.842  48.105  1.00 81.80           O  
ATOM   1512  CG2 THR A 192     -45.103  35.455  47.383  1.00 83.73           C  
ATOM   1513  N   LYS A 193     -49.561  36.012  46.968  1.00 81.35           N  
ATOM   1514  CA  LYS A 193     -50.918  36.305  47.396  1.00 78.00           C  
ATOM   1515  C   LYS A 193     -51.897  35.237  46.939  1.00 78.69           C  
ATOM   1516  O   LYS A 193     -52.836  34.916  47.644  1.00 79.76           O  
ATOM   1517  CB  LYS A 193     -51.355  37.684  46.916  1.00 77.98           C  
ATOM   1518  CG  LYS A 193     -50.882  38.818  47.790  1.00 79.05           C  
ATOM   1519  CD  LYS A 193     -51.107  40.152  47.114  1.00 84.37           C  
ATOM   1520  CE  LYS A 193     -50.785  41.312  48.030  1.00 86.76           C  
ATOM   1521  NZ  LYS A 193     -50.483  42.548  47.258  1.00 88.83           N  
ATOM   1522  N   ILE A 194     -51.683  34.685  45.755  1.00 82.35           N  
ATOM   1523  CA  ILE A 194     -52.549  33.620  45.250  1.00 81.68           C  
ATOM   1524  C   ILE A 194     -52.326  32.356  46.069  1.00 82.52           C  
ATOM   1525  O   ILE A 194     -53.284  31.659  46.411  1.00 82.07           O  
ATOM   1526  CB  ILE A 194     -52.282  33.319  43.761  1.00 81.49           C  
ATOM   1527  CG1 ILE A 194     -52.507  34.566  42.918  1.00 83.03           C  
ATOM   1528  CG2 ILE A 194     -53.181  32.208  43.247  1.00 79.90           C  
ATOM   1529  CD1 ILE A 194     -52.277  34.313  41.463  1.00 88.26           C  
ATOM   1530  N   VAL A 195     -51.057  32.075  46.386  1.00 83.62           N  
ATOM   1531  CA  VAL A 195     -50.660  30.954  47.254  1.00 79.40           C  
ATOM   1532  C   VAL A 195     -51.315  31.054  48.637  1.00 80.40           C  
ATOM   1533  O   VAL A 195     -51.994  30.142  49.083  1.00 82.43           O  
ATOM   1534  CB  VAL A 195     -49.136  30.910  47.448  1.00 78.37           C  
ATOM   1535  CG1 VAL A 195     -48.741  29.748  48.328  1.00 79.12           C  
ATOM   1536  CG2 VAL A 195     -48.446  30.813  46.128  1.00 81.18           C  
ATOM   1537  N   ALA A 196     -51.119  32.166  49.322  1.00 75.92           N  
ATOM   1538  CA  ALA A 196     -51.822  32.366  50.571  1.00 76.07           C  
ATOM   1539  C   ALA A 196     -53.332  32.137  50.446  1.00 78.60           C  
ATOM   1540  O   ALA A 196     -53.909  31.386  51.231  1.00 81.56           O  
ATOM   1541  CB  ALA A 196     -51.538  33.734  51.123  1.00 77.80           C  
ATOM   1542  N   ALA A 197     -53.969  32.770  49.461  1.00 79.85           N  
ATOM   1543  CA  ALA A 197     -55.421  32.643  49.263  1.00 77.89           C  
ATOM   1544  C   ALA A 197     -55.890  31.204  49.042  1.00 79.61           C  
ATOM   1545  O   ALA A 197     -56.871  30.770  49.649  1.00 81.52           O  
ATOM   1546  CB  ALA A 197     -55.889  33.524  48.146  1.00 74.18           C  
ATOM   1547  N   VAL A 198     -55.195  30.467  48.180  1.00 79.04           N  
ATOM   1548  CA  VAL A 198     -55.449  29.031  48.013  1.00 80.85           C  
ATOM   1549  C   VAL A 198     -55.315  28.223  49.325  1.00 85.89           C  
ATOM   1550  O   VAL A 198     -56.224  27.484  49.704  1.00 87.27           O  
ATOM   1551  CB  VAL A 198     -54.507  28.410  46.971  1.00 79.27           C  
ATOM   1552  CG1 VAL A 198     -54.492  26.910  47.099  1.00 81.36           C  
ATOM   1553  CG2 VAL A 198     -54.939  28.790  45.594  1.00 84.11           C  
ATOM   1554  N   ASP A 199     -54.185  28.362  50.017  1.00 83.52           N  
ATOM   1555  CA  ASP A 199     -53.959  27.607  51.231  1.00 80.94           C  
ATOM   1556  C   ASP A 199     -54.951  27.968  52.320  1.00 82.58           C  
ATOM   1557  O   ASP A 199     -55.436  27.099  53.046  1.00 85.79           O  
ATOM   1558  CB  ASP A 199     -52.556  27.842  51.747  1.00 81.18           C  
ATOM   1559  CG  ASP A 199     -52.205  26.911  52.865  1.00 83.46           C  
ATOM   1560  OD1 ASP A 199     -51.837  25.763  52.562  1.00 87.54           O  
ATOM   1561  OD2 ASP A 199     -52.302  27.322  54.038  1.00 83.73           O  
ATOM   1562  N   MET A 200     -55.253  29.251  52.442  1.00 79.89           N  
ATOM   1563  CA  MET A 200     -56.203  29.691  53.464  1.00 82.20           C  
ATOM   1564  C   MET A 200     -57.609  29.190  53.185  1.00 86.34           C  
ATOM   1565  O   MET A 200     -58.376  28.883  54.112  1.00 87.01           O  
ATOM   1566  CB  MET A 200     -56.236  31.211  53.576  1.00 75.99           C  
ATOM   1567  CG  MET A 200     -57.405  31.724  54.371  1.00 72.63           C  
ATOM   1568  SD  MET A 200     -57.165  33.461  54.726  1.00 73.97           S  
ATOM   1569  CE  MET A 200     -58.677  33.853  55.583  1.00 85.22           C  
ATOM   1570  N   PHE A 201     -57.940  29.133  51.898  1.00 84.73           N  
ATOM   1571  CA  PHE A 201     -59.254  28.700  51.477  1.00 85.61           C  
ATOM   1572  C   PHE A 201     -59.433  27.192  51.667  1.00 90.77           C  
ATOM   1573  O   PHE A 201     -60.481  26.748  52.127  1.00 95.28           O  
ATOM   1574  CB  PHE A 201     -59.490  29.112  50.034  1.00 86.39           C  
ATOM   1575  CG  PHE A 201     -60.651  28.413  49.374  1.00 90.44           C  
ATOM   1576  CD1 PHE A 201     -60.480  27.160  48.780  1.00 89.60           C  
ATOM   1577  CD2 PHE A 201     -61.900  29.024  49.316  1.00 88.14           C  
ATOM   1578  CE1 PHE A 201     -61.524  26.533  48.166  1.00 89.35           C  
ATOM   1579  CE2 PHE A 201     -62.946  28.402  48.709  1.00 89.58           C  
ATOM   1580  CZ  PHE A 201     -62.761  27.152  48.130  1.00 92.61           C  
ATOM   1581  N   PHE A 202     -58.416  26.401  51.338  1.00 89.83           N  
ATOM   1582  CA  PHE A 202     -58.514  24.957  51.550  1.00 91.92           C  
ATOM   1583  C   PHE A 202     -58.212  24.525  52.991  1.00 94.97           C  
ATOM   1584  O   PHE A 202     -58.303  23.338  53.329  1.00 98.34           O  
ATOM   1585  CB  PHE A 202     -57.656  24.192  50.546  1.00 91.35           C  
ATOM   1586  CG  PHE A 202     -58.195  24.240  49.151  1.00 96.16           C  
ATOM   1587  CD1 PHE A 202     -57.519  24.930  48.149  1.00 97.33           C  
ATOM   1588  CD2 PHE A 202     -59.394  23.619  48.840  1.00 96.77           C  
ATOM   1589  CE1 PHE A 202     -58.017  24.976  46.861  1.00 94.26           C  
ATOM   1590  CE2 PHE A 202     -59.894  23.667  47.565  1.00 98.57           C  
ATOM   1591  CZ  PHE A 202     -59.207  24.346  46.571  1.00 98.51           C  
ATOM   1592  N   HIS A 203     -57.857  25.483  53.842  1.00 92.11           N  
ATOM   1593  CA  HIS A 203     -57.698  25.165  55.252  1.00 95.49           C  
ATOM   1594  C   HIS A 203     -59.046  25.322  55.919  1.00 95.01           C  
ATOM   1595  O   HIS A 203     -59.209  24.987  57.095  1.00 99.15           O  
ATOM   1596  CB  HIS A 203     -56.665  26.063  55.929  1.00 93.21           C  
ATOM   1597  CG  HIS A 203     -56.533  25.820  57.406  1.00 91.04           C  
ATOM   1598  ND1 HIS A 203     -55.935  24.690  57.921  1.00 92.88           N  
ATOM   1599  CD2 HIS A 203     -56.935  26.555  58.465  1.00 92.38           C  
ATOM   1600  CE1 HIS A 203     -55.962  24.748  59.241  1.00 92.87           C  
ATOM   1601  NE2 HIS A 203     -56.564  25.870  59.599  1.00 93.20           N  
ATOM   1602  N   MET A 204     -60.001  25.849  55.158  1.00 92.28           N  
ATOM   1603  CA  MET A 204     -61.367  26.004  55.625  1.00 94.31           C  
ATOM   1604  C   MET A 204     -62.195  24.859  55.104  1.00 96.48           C  
ATOM   1605  O   MET A 204     -62.828  24.144  55.868  1.00 99.86           O  
ATOM   1606  CB  MET A 204     -61.968  27.319  55.146  1.00 94.83           C  
ATOM   1607  CG  MET A 204     -63.471  27.384  55.285  1.00 93.48           C  
ATOM   1608  SD  MET A 204     -64.003  27.275  56.997  1.00 98.54           S  
ATOM   1609  CE  MET A 204     -64.264  29.000  57.414  1.00 93.35           C  
ATOM   1610  N   PHE A 205     -62.188  24.684  53.792  1.00 97.92           N  
ATOM   1611  CA  PHE A 205     -62.878  23.555  53.190  1.00 98.54           C  
ATOM   1612  C   PHE A 205     -61.911  22.402  53.057  1.00100.11           C  
ATOM   1613  O   PHE A 205     -61.669  21.922  51.955  1.00102.32           O  
ATOM   1614  CB  PHE A 205     -63.443  23.947  51.831  1.00 94.79           C  
ATOM   1615  CG  PHE A 205     -64.225  25.220  51.864  1.00 96.32           C  
ATOM   1616  CD1 PHE A 205     -65.539  25.233  52.296  1.00100.15           C  
ATOM   1617  CD2 PHE A 205     -63.637  26.415  51.486  1.00 98.50           C  
ATOM   1618  CE1 PHE A 205     -66.257  26.419  52.342  1.00104.98           C  
ATOM   1619  CE2 PHE A 205     -64.351  27.611  51.530  1.00100.45           C  
ATOM   1620  CZ  PHE A 205     -65.662  27.612  51.963  1.00103.75           C  
ATOM   1621  N   LYS A 206     -61.362  21.969  54.192  1.00 98.79           N  
ATOM   1622  CA  LYS A 206     -60.332  20.927  54.238  1.00102.82           C  
ATOM   1623  C   LYS A 206     -60.683  19.673  53.425  1.00107.95           C  
ATOM   1624  O   LYS A 206     -59.807  18.841  53.127  1.00104.44           O  
ATOM   1625  CB  LYS A 206     -60.056  20.521  55.692  1.00106.16           C  
ATOM   1626  CG  LYS A 206     -59.445  21.621  56.574  1.00109.53           C  
ATOM   1627  CD  LYS A 206     -59.365  21.182  58.048  1.00104.58           C  
ATOM   1628  CE  LYS A 206     -58.710  22.239  58.934  1.00103.71           C  
ATOM   1629  NZ  LYS A 206     -58.558  21.749  60.344  1.00112.40           N  
ATOM   1630  N   LYS A 207     -61.959  19.543  53.063  1.00108.46           N  
ATOM   1631  CA  LYS A 207     -62.452  18.316  52.451  1.00107.54           C  
ATOM   1632  C   LYS A 207     -62.902  18.472  50.993  1.00112.50           C  
ATOM   1633  O   LYS A 207     -63.511  17.561  50.423  1.00113.84           O  
ATOM   1634  CB  LYS A 207     -63.582  17.736  53.301  1.00106.96           C  
ATOM   1635  CG  LYS A 207     -63.820  16.247  53.061  1.00113.52           C  
ATOM   1636  CD  LYS A 207     -64.501  15.568  54.253  1.00111.36           C  
ATOM   1637  CE  LYS A 207     -63.499  15.149  55.315  1.00102.98           C  
ATOM   1638  NZ  LYS A 207     -64.206  14.723  56.546  1.00106.02           N  
ATOM   1639  N   HIS A 208     -62.600  19.618  50.388  1.00111.31           N  
ATOM   1640  CA  HIS A 208     -62.913  19.848  48.978  1.00112.42           C  
ATOM   1641  C   HIS A 208     -62.160  18.829  48.102  1.00114.64           C  
ATOM   1642  O   HIS A 208     -61.112  18.312  48.505  1.00112.23           O  
ATOM   1643  CB  HIS A 208     -62.537  21.279  48.599  1.00109.98           C  
ATOM   1644  CG  HIS A 208     -63.164  21.762  47.330  1.00110.71           C  
ATOM   1645  ND1 HIS A 208     -62.678  21.429  46.080  1.00111.61           N  
ATOM   1646  CD2 HIS A 208     -64.221  22.585  47.117  1.00108.65           C  
ATOM   1647  CE1 HIS A 208     -63.414  22.017  45.153  1.00115.58           C  
ATOM   1648  NE2 HIS A 208     -64.356  22.725  45.757  1.00114.22           N  
ATOM   1649  N   GLU A 209     -62.693  18.532  46.916  1.00115.97           N  
ATOM   1650  CA  GLU A 209     -62.051  17.572  46.005  1.00115.06           C  
ATOM   1651  C   GLU A 209     -60.689  18.078  45.520  1.00113.04           C  
ATOM   1652  O   GLU A 209     -59.753  17.295  45.308  1.00107.44           O  
ATOM   1653  CB  GLU A 209     -62.956  17.272  44.805  1.00114.70           C  
ATOM   1654  CG  GLU A 209     -64.132  18.244  44.653  1.00121.39           C  
ATOM   1655  CD  GLU A 209     -64.636  18.375  43.206  1.00127.17           C  
ATOM   1656  OE1 GLU A 209     -63.906  17.979  42.261  1.00123.24           O  
ATOM   1657  OE2 GLU A 209     -65.766  18.884  43.017  1.00125.29           O  
ATOM   1658  N   CYS A 210     -60.590  19.398  45.362  1.00112.25           N  
ATOM   1659  CA  CYS A 210     -59.381  20.032  44.851  1.00111.51           C  
ATOM   1660  C   CYS A 210     -58.428  20.496  45.962  1.00108.55           C  
ATOM   1661  O   CYS A 210     -57.427  21.164  45.698  1.00105.98           O  
ATOM   1662  CB  CYS A 210     -59.753  21.207  43.936  1.00111.16           C  
ATOM   1663  SG  CYS A 210     -60.436  20.736  42.309  1.00116.70           S  
ATOM   1664  N   ALA A 211     -58.735  20.131  47.202  1.00107.46           N  
ATOM   1665  CA  ALA A 211     -57.935  20.560  48.338  1.00103.47           C  
ATOM   1666  C   ALA A 211     -56.524  19.994  48.286  1.00101.24           C  
ATOM   1667  O   ALA A 211     -55.687  20.329  49.119  1.00 99.61           O  
ATOM   1668  CB  ALA A 211     -58.618  20.179  49.632  1.00103.89           C  
ATOM   1669  N   SER A 212     -56.266  19.140  47.302  1.00102.98           N  
ATOM   1670  CA  SER A 212     -54.941  18.560  47.105  1.00105.70           C  
ATOM   1671  C   SER A 212     -53.903  19.623  46.763  1.00103.78           C  
ATOM   1672  O   SER A 212     -52.698  19.361  46.771  1.00102.74           O  
ATOM   1673  CB  SER A 212     -54.988  17.503  45.998  1.00110.63           C  
ATOM   1674  OG  SER A 212     -55.507  18.043  44.788  1.00109.70           O  
ATOM   1675  N   PHE A 213     -54.385  20.825  46.462  1.00105.41           N  
ATOM   1676  CA  PHE A 213     -53.526  21.929  46.028  1.00104.44           C  
ATOM   1677  C   PHE A 213     -52.600  22.382  47.149  1.00 99.91           C  
ATOM   1678  O   PHE A 213     -51.491  22.842  46.895  1.00 99.49           O  
ATOM   1679  CB  PHE A 213     -54.366  23.104  45.496  1.00101.70           C  
ATOM   1680  CG  PHE A 213     -54.938  22.874  44.111  1.00103.35           C  
ATOM   1681  CD1 PHE A 213     -56.173  23.401  43.760  1.00105.24           C  
ATOM   1682  CD2 PHE A 213     -54.234  22.145  43.161  1.00103.11           C  
ATOM   1683  CE1 PHE A 213     -56.703  23.207  42.490  1.00101.17           C  
ATOM   1684  CE2 PHE A 213     -54.756  21.946  41.887  1.00104.96           C  
ATOM   1685  CZ  PHE A 213     -55.995  22.477  41.555  1.00103.02           C  
ATOM   1686  N   ARG A 214     -53.057  22.236  48.388  1.00100.53           N  
ATOM   1687  CA  ARG A 214     -52.231  22.550  49.552  1.00 97.34           C  
ATOM   1688  C   ARG A 214     -50.851  21.894  49.465  1.00 97.83           C  
ATOM   1689  O   ARG A 214     -49.950  22.245  50.217  1.00 94.81           O  
ATOM   1690  CB  ARG A 214     -52.905  22.070  50.846  1.00 97.00           C  
ATOM   1691  CG  ARG A 214     -54.338  22.507  51.064  1.00 93.65           C  
ATOM   1692  CD  ARG A 214     -54.407  23.858  51.730  1.00 92.80           C  
ATOM   1693  NE  ARG A 214     -53.631  23.968  52.970  1.00 92.45           N  
ATOM   1694  CZ  ARG A 214     -53.990  23.472  54.154  1.00 91.04           C  
ATOM   1695  NH1 ARG A 214     -55.116  22.771  54.275  1.00 91.77           N  
ATOM   1696  NH2 ARG A 214     -53.208  23.669  55.215  1.00 86.58           N  
ATOM   1697  N   TYR A 215     -50.689  20.934  48.560  1.00100.11           N  
ATOM   1698  CA  TYR A 215     -49.517  20.069  48.608  1.00105.05           C  
ATOM   1699  C   TYR A 215     -48.280  20.718  48.028  1.00101.10           C  
ATOM   1700  O   TYR A 215     -47.463  20.059  47.366  1.00103.27           O  
ATOM   1701  CB  TYR A 215     -49.811  18.686  48.005  1.00114.05           C  
ATOM   1702  CG  TYR A 215     -50.634  17.809  48.962  1.00125.10           C  
ATOM   1703  CD1 TYR A 215     -51.598  16.919  48.480  1.00125.72           C  
ATOM   1704  CD2 TYR A 215     -50.449  17.882  50.357  1.00118.16           C  
ATOM   1705  CE1 TYR A 215     -52.351  16.131  49.356  1.00121.47           C  
ATOM   1706  CE2 TYR A 215     -51.197  17.097  51.225  1.00121.49           C  
ATOM   1707  CZ  TYR A 215     -52.143  16.227  50.716  1.00123.29           C  
ATOM   1708  OH  TYR A 215     -52.887  15.441  51.560  1.00126.52           O  
ATOM   1709  N   GLY A 216     -48.165  22.011  48.326  1.00 93.63           N  
ATOM   1710  CA  GLY A 216     -47.075  22.866  47.907  1.00 93.24           C  
ATOM   1711  C   GLY A 216     -47.396  24.275  48.376  1.00 91.52           C  
ATOM   1712  O   GLY A 216     -46.521  25.130  48.510  1.00 92.15           O  
ATOM   1713  N   THR A 217     -48.673  24.506  48.653  1.00 89.13           N  
ATOM   1714  CA  THR A 217     -49.165  25.794  49.123  1.00 81.85           C  
ATOM   1715  C   THR A 217     -49.107  25.895  50.658  1.00 85.17           C  
ATOM   1716  O   THR A 217     -49.295  26.961  51.247  1.00 81.69           O  
ATOM   1717  CB  THR A 217     -50.611  25.968  48.646  1.00 83.62           C  
ATOM   1718  OG1 THR A 217     -50.854  27.329  48.303  1.00 85.35           O  
ATOM   1719  CG2 THR A 217     -51.587  25.530  49.703  1.00 85.09           C  
ATOM   1720  N   ILE A 218     -48.827  24.774  51.309  1.00 87.14           N  
ATOM   1721  CA  ILE A 218     -48.885  24.713  52.763  1.00 82.03           C  
ATOM   1722  C   ILE A 218     -47.745  25.436  53.464  1.00 79.05           C  
ATOM   1723  O   ILE A 218     -47.912  25.870  54.599  1.00 83.04           O  
ATOM   1724  CB  ILE A 218     -48.953  23.262  53.291  1.00 80.15           C  
ATOM   1725  CG1 ILE A 218     -49.547  23.248  54.694  1.00 79.84           C  
ATOM   1726  CG2 ILE A 218     -47.579  22.623  53.269  1.00 78.29           C  
ATOM   1727  CD1 ILE A 218     -49.417  21.929  55.389  1.00 78.72           C  
ATOM   1728  N   VAL A 219     -46.587  25.567  52.826  1.00 76.65           N  
ATOM   1729  CA  VAL A 219     -45.455  26.153  53.540  1.00 74.96           C  
ATOM   1730  C   VAL A 219     -45.662  27.635  53.656  1.00 73.57           C  
ATOM   1731  O   VAL A 219     -44.814  28.342  54.172  1.00 72.95           O  
ATOM   1732  CB  VAL A 219     -44.081  25.877  52.881  1.00 79.04           C  
ATOM   1733  CG1 VAL A 219     -43.872  24.378  52.656  1.00 84.88           C  
ATOM   1734  CG2 VAL A 219     -43.946  26.656  51.579  1.00 83.20           C  
ATOM   1735  N   SER A 220     -46.797  28.108  53.164  1.00 74.33           N  
ATOM   1736  CA  SER A 220     -47.138  29.513  53.331  1.00 76.40           C  
ATOM   1737  C   SER A 220     -47.674  29.796  54.729  1.00 77.90           C  
ATOM   1738  O   SER A 220     -47.404  30.855  55.305  1.00 76.55           O  
ATOM   1739  CB  SER A 220     -48.186  29.960  52.321  1.00 75.73           C  
ATOM   1740  OG  SER A 220     -48.584  31.295  52.620  1.00 78.19           O  
ATOM   1741  N   ARG A 221     -48.443  28.843  55.256  1.00 76.86           N  
ATOM   1742  CA  ARG A 221     -49.080  28.973  56.551  1.00 73.06           C  
ATOM   1743  C   ARG A 221     -48.052  29.028  57.687  1.00 74.71           C  
ATOM   1744  O   ARG A 221     -47.264  28.086  57.886  1.00 75.43           O  
ATOM   1745  CB  ARG A 221     -50.102  27.853  56.763  1.00 70.88           C  
ATOM   1746  CG  ARG A 221     -50.591  27.749  58.203  1.00 77.16           C  
ATOM   1747  CD  ARG A 221     -51.921  27.020  58.345  1.00 77.42           C  
ATOM   1748  NE  ARG A 221     -53.022  27.912  58.036  1.00 79.12           N  
ATOM   1749  CZ  ARG A 221     -53.930  28.301  58.920  1.00 82.85           C  
ATOM   1750  NH1 ARG A 221     -53.885  27.850  60.161  1.00 80.46           N  
ATOM   1751  NH2 ARG A 221     -54.891  29.135  58.560  1.00 85.61           N  
ATOM   1752  N   PHE A 222     -48.072  30.142  58.418  1.00 70.79           N  
ATOM   1753  CA  PHE A 222     -47.104  30.426  59.479  1.00 73.71           C  
ATOM   1754  C   PHE A 222     -45.660  30.667  58.987  1.00 77.36           C  
ATOM   1755  O   PHE A 222     -44.691  30.502  59.743  1.00 78.64           O  
ATOM   1756  CB  PHE A 222     -47.167  29.368  60.580  1.00 72.07           C  
ATOM   1757  CG  PHE A 222     -48.431  29.421  61.374  1.00 71.07           C  
ATOM   1758  CD1 PHE A 222     -49.403  28.453  61.234  1.00 69.80           C  
ATOM   1759  CD2 PHE A 222     -48.665  30.474  62.234  1.00 74.19           C  
ATOM   1760  CE1 PHE A 222     -50.564  28.524  61.939  1.00 68.63           C  
ATOM   1761  CE2 PHE A 222     -49.833  30.547  62.954  1.00 72.03           C  
ATOM   1762  CZ  PHE A 222     -50.780  29.568  62.802  1.00 71.07           C  
ATOM   1763  N   LYS A 223     -45.528  31.089  57.732  1.00 74.90           N  
ATOM   1764  CA  LYS A 223     -44.240  31.483  57.201  1.00 76.14           C  
ATOM   1765  C   LYS A 223     -43.678  32.586  58.075  1.00 77.34           C  
ATOM   1766  O   LYS A 223     -44.381  33.534  58.412  1.00 79.34           O  
ATOM   1767  CB  LYS A 223     -44.401  31.964  55.758  1.00 80.07           C  
ATOM   1768  CG  LYS A 223     -43.131  32.497  55.097  1.00 79.79           C  
ATOM   1769  CD  LYS A 223     -43.407  32.861  53.640  1.00 80.05           C  
ATOM   1770  CE  LYS A 223     -42.234  33.579  52.970  1.00 81.51           C  
ATOM   1771  NZ  LYS A 223     -42.530  33.894  51.529  1.00 80.83           N  
ATOM   1772  N   ASP A 224     -42.413  32.454  58.448  1.00 76.66           N  
ATOM   1773  CA  ASP A 224     -41.722  33.460  59.258  1.00 77.91           C  
ATOM   1774  C   ASP A 224     -42.342  33.609  60.672  1.00 81.37           C  
ATOM   1775  O   ASP A 224     -42.221  34.667  61.303  1.00 79.85           O  
ATOM   1776  CB  ASP A 224     -41.599  34.818  58.520  1.00 74.28           C  
ATOM   1777  CG  ASP A 224     -40.677  34.754  57.259  1.00 89.13           C  
ATOM   1778  OD1 ASP A 224     -39.885  33.797  57.106  1.00 95.74           O  
ATOM   1779  OD2 ASP A 224     -40.721  35.671  56.396  1.00 92.18           O  
ATOM   1780  N   CYS A 225     -42.979  32.540  61.173  1.00 81.32           N  
ATOM   1781  CA  CYS A 225     -43.602  32.533  62.516  1.00 78.11           C  
ATOM   1782  C   CYS A 225     -43.118  31.408  63.429  1.00 76.58           C  
ATOM   1783  O   CYS A 225     -43.930  30.813  64.128  1.00 74.90           O  
ATOM   1784  CB  CYS A 225     -45.112  32.336  62.408  1.00 75.09           C  
ATOM   1785  SG  CYS A 225     -46.032  33.588  61.585  1.00 75.27           S  
ATOM   1786  N   ALA A 226     -41.824  31.095  63.424  1.00 80.92           N  
ATOM   1787  CA  ALA A 226     -41.336  29.878  64.102  1.00 75.99           C  
ATOM   1788  C   ALA A 226     -41.392  29.937  65.623  1.00 76.61           C  
ATOM   1789  O   ALA A 226     -41.667  28.936  66.268  1.00 79.41           O  
ATOM   1790  CB  ALA A 226     -39.928  29.506  63.646  1.00 79.23           C  
ATOM   1791  N   ALA A 227     -41.117  31.092  66.205  1.00 74.65           N  
ATOM   1792  CA  ALA A 227     -41.188  31.198  67.651  1.00 73.37           C  
ATOM   1793  C   ALA A 227     -42.466  30.553  68.188  1.00 73.50           C  
ATOM   1794  O   ALA A 227     -42.404  29.784  69.147  1.00 76.63           O  
ATOM   1795  CB  ALA A 227     -41.094  32.658  68.104  1.00 74.87           C  
ATOM   1796  N   LEU A 228     -43.617  30.847  67.580  1.00 69.02           N  
ATOM   1797  CA  LEU A 228     -44.864  30.237  68.020  1.00 68.07           C  
ATOM   1798  C   LEU A 228     -44.780  28.723  67.991  1.00 71.00           C  
ATOM   1799  O   LEU A 228     -45.222  28.048  68.913  1.00 72.08           O  
ATOM   1800  CB  LEU A 228     -46.037  30.678  67.171  1.00 65.36           C  
ATOM   1801  CG  LEU A 228     -46.378  32.131  67.377  1.00 67.39           C  
ATOM   1802  CD1 LEU A 228     -47.699  32.395  66.730  1.00 70.03           C  
ATOM   1803  CD2 LEU A 228     -46.402  32.447  68.845  1.00 67.91           C  
ATOM   1804  N   ALA A 229     -44.220  28.175  66.923  1.00 75.12           N  
ATOM   1805  CA  ALA A 229     -44.140  26.718  66.795  1.00 75.13           C  
ATOM   1806  C   ALA A 229     -43.212  26.107  67.832  1.00 73.17           C  
ATOM   1807  O   ALA A 229     -43.522  25.063  68.408  1.00 73.48           O  
ATOM   1808  CB  ALA A 229     -43.696  26.332  65.413  1.00 72.96           C  
ATOM   1809  N   THR A 230     -42.073  26.750  68.067  1.00 71.45           N  
ATOM   1810  CA  THR A 230     -41.145  26.214  69.046  1.00 72.00           C  
ATOM   1811  C   THR A 230     -41.779  26.203  70.452  1.00 71.74           C  
ATOM   1812  O   THR A 230     -41.542  25.262  71.228  1.00 70.38           O  
ATOM   1813  CB  THR A 230     -39.749  26.900  69.052  1.00 68.00           C  
ATOM   1814  OG1 THR A 230     -39.538  27.502  70.329  1.00 67.47           O  
ATOM   1815  CG2 THR A 230     -39.587  27.943  67.932  1.00 66.34           C  
ATOM   1816  N   PHE A 231     -42.586  27.233  70.752  1.00 72.76           N  
ATOM   1817  CA  PHE A 231     -43.400  27.326  71.985  1.00 69.46           C  
ATOM   1818  C   PHE A 231     -44.331  26.118  72.137  1.00 71.11           C  
ATOM   1819  O   PHE A 231     -44.309  25.425  73.150  1.00 69.29           O  
ATOM   1820  CB  PHE A 231     -44.247  28.588  71.940  1.00 66.67           C  
ATOM   1821  CG  PHE A 231     -44.959  28.893  73.212  1.00 69.84           C  
ATOM   1822  CD1 PHE A 231     -44.596  28.275  74.399  1.00 74.82           C  
ATOM   1823  CD2 PHE A 231     -45.990  29.823  73.231  1.00 71.19           C  
ATOM   1824  CE1 PHE A 231     -45.255  28.575  75.592  1.00 71.03           C  
ATOM   1825  CE2 PHE A 231     -46.644  30.129  74.411  1.00 71.74           C  
ATOM   1826  CZ  PHE A 231     -46.280  29.503  75.592  1.00 70.78           C  
ATOM   1827  N   GLY A 232     -45.151  25.872  71.121  1.00 70.33           N  
ATOM   1828  CA  GLY A 232     -46.017  24.722  71.119  1.00 67.63           C  
ATOM   1829  C   GLY A 232     -45.237  23.434  71.297  1.00 70.91           C  
ATOM   1830  O   GLY A 232     -45.731  22.497  71.932  1.00 73.75           O  
ATOM   1831  N   HIS A 233     -44.027  23.367  70.739  1.00 72.68           N  
ATOM   1832  CA  HIS A 233     -43.218  22.143  70.831  1.00 73.16           C  
ATOM   1833  C   HIS A 233     -42.720  21.949  72.250  1.00 70.16           C  
ATOM   1834  O   HIS A 233     -42.804  20.854  72.801  1.00 70.45           O  
ATOM   1835  CB  HIS A 233     -42.031  22.181  69.875  1.00 70.78           C  
ATOM   1836  CG  HIS A 233     -42.398  21.948  68.438  1.00 80.22           C  
ATOM   1837  ND1 HIS A 233     -43.174  20.887  68.033  1.00 85.45           N  
ATOM   1838  CD2 HIS A 233     -42.059  22.626  67.312  1.00 79.70           C  
ATOM   1839  CE1 HIS A 233     -43.301  20.917  66.712  1.00 85.71           C  
ATOM   1840  NE2 HIS A 233     -42.634  21.959  66.253  1.00 83.87           N  
ATOM   1841  N   LEU A 234     -42.204  23.024  72.833  1.00 68.74           N  
ATOM   1842  CA  LEU A 234     -41.777  23.025  74.226  1.00 65.10           C  
ATOM   1843  C   LEU A 234     -42.900  22.535  75.134  1.00 65.64           C  
ATOM   1844  O   LEU A 234     -42.656  21.805  76.080  1.00 67.73           O  
ATOM   1845  CB  LEU A 234     -41.326  24.428  74.635  1.00 60.49           C  
ATOM   1846  CG  LEU A 234     -40.655  24.558  75.991  1.00 59.35           C  
ATOM   1847  CD1 LEU A 234     -39.595  23.493  76.151  1.00 59.71           C  
ATOM   1848  CD2 LEU A 234     -40.083  25.953  76.174  1.00 58.03           C  
ATOM   1849  N   CYS A 235     -44.136  22.922  74.842  1.00 66.96           N  
ATOM   1850  CA  CYS A 235     -45.263  22.520  75.682  1.00 66.48           C  
ATOM   1851  C   CYS A 235     -45.486  21.056  75.553  1.00 66.96           C  
ATOM   1852  O   CYS A 235     -45.639  20.377  76.550  1.00 71.11           O  
ATOM   1853  CB  CYS A 235     -46.547  23.258  75.307  1.00 66.63           C  
ATOM   1854  SG  CYS A 235     -46.552  25.033  75.784  1.00 77.12           S  
ATOM   1855  N   LYS A 236     -45.514  20.570  74.318  1.00 65.88           N  
ATOM   1856  CA  LYS A 236     -45.755  19.152  74.076  1.00 67.85           C  
ATOM   1857  C   LYS A 236     -44.662  18.279  74.664  1.00 66.42           C  
ATOM   1858  O   LYS A 236     -44.928  17.197  75.161  1.00 67.43           O  
ATOM   1859  CB  LYS A 236     -45.921  18.870  72.589  1.00 67.61           C  
ATOM   1860  CG  LYS A 236     -47.254  19.314  72.073  1.00 71.61           C  
ATOM   1861  CD  LYS A 236     -48.362  18.399  72.582  1.00 77.86           C  
ATOM   1862  CE  LYS A 236     -49.748  18.895  72.175  1.00 86.49           C  
ATOM   1863  NZ  LYS A 236     -49.927  18.980  70.670  1.00 92.97           N  
ATOM   1864  N   ILE A 237     -43.437  18.778  74.623  1.00 65.25           N  
ATOM   1865  CA  ILE A 237     -42.270  17.963  74.897  1.00 63.43           C  
ATOM   1866  C   ILE A 237     -42.042  17.825  76.398  1.00 69.42           C  
ATOM   1867  O   ILE A 237     -41.401  16.867  76.842  1.00 73.90           O  
ATOM   1868  CB  ILE A 237     -41.026  18.541  74.170  1.00 62.74           C  
ATOM   1869  CG1 ILE A 237     -40.160  17.442  73.561  1.00 66.49           C  
ATOM   1870  CG2 ILE A 237     -40.200  19.388  75.082  1.00 66.87           C  
ATOM   1871  CD1 ILE A 237     -39.207  16.823  74.531  1.00 69.81           C  
ATOM   1872  N   THR A 238     -42.586  18.768  77.173  1.00 68.16           N  
ATOM   1873  CA  THR A 238     -42.486  18.742  78.633  1.00 69.13           C  
ATOM   1874  C   THR A 238     -43.797  18.336  79.312  1.00 71.58           C  
ATOM   1875  O   THR A 238     -43.871  18.198  80.542  1.00 72.63           O  
ATOM   1876  CB  THR A 238     -42.072  20.112  79.223  1.00 66.73           C  
ATOM   1877  OG1 THR A 238     -43.124  21.064  79.030  1.00 63.83           O  
ATOM   1878  CG2 THR A 238     -40.798  20.600  78.592  1.00 65.06           C  
ATOM   1879  N   GLY A 239     -44.839  18.159  78.517  1.00 70.25           N  
ATOM   1880  CA  GLY A 239     -46.145  17.876  79.076  1.00 73.83           C  
ATOM   1881  C   GLY A 239     -46.781  18.995  79.902  1.00 70.72           C  
ATOM   1882  O   GLY A 239     -47.899  18.837  80.385  1.00 70.37           O  
ATOM   1883  N   MET A 240     -46.099  20.126  80.060  1.00 69.39           N  
ATOM   1884  CA  MET A 240     -46.661  21.232  80.833  1.00 69.35           C  
ATOM   1885  C   MET A 240     -47.710  22.012  80.062  1.00 71.71           C  
ATOM   1886  O   MET A 240     -47.882  21.820  78.852  1.00 76.06           O  
ATOM   1887  CB  MET A 240     -45.558  22.146  81.380  1.00 65.51           C  
ATOM   1888  CG  MET A 240     -44.667  21.392  82.330  1.00 68.28           C  
ATOM   1889  SD  MET A 240     -43.279  22.281  82.981  1.00 70.52           S  
ATOM   1890  CE  MET A 240     -44.018  23.325  84.221  1.00 77.83           C  
ATOM   1891  N   SER A 241     -48.427  22.876  80.775  1.00 74.73           N  
ATOM   1892  CA  SER A 241     -49.473  23.709  80.174  1.00 74.87           C  
ATOM   1893  C   SER A 241     -48.844  24.937  79.576  1.00 74.38           C  
ATOM   1894  O   SER A 241     -47.700  25.287  79.893  1.00 73.01           O  
ATOM   1895  CB  SER A 241     -50.475  24.178  81.234  1.00 79.98           C  
ATOM   1896  OG  SER A 241     -49.887  25.130  82.122  1.00 74.70           O  
ATOM   1897  N   THR A 242     -49.596  25.625  78.736  1.00 74.15           N  
ATOM   1898  CA  THR A 242     -49.057  26.829  78.158  1.00 73.86           C  
ATOM   1899  C   THR A 242     -48.742  27.841  79.265  1.00 75.49           C  
ATOM   1900  O   THR A 242     -47.742  28.548  79.188  1.00 74.45           O  
ATOM   1901  CB  THR A 242     -49.989  27.427  77.115  1.00 73.63           C  
ATOM   1902  OG1 THR A 242     -50.127  28.821  77.379  1.00 76.53           O  
ATOM   1903  CG2 THR A 242     -51.359  26.764  77.173  1.00 75.72           C  
ATOM   1904  N   GLU A 243     -49.569  27.894  80.312  1.00 79.20           N  
ATOM   1905  CA  GLU A 243     -49.380  28.905  81.358  1.00 74.27           C  
ATOM   1906  C   GLU A 243     -48.260  28.503  82.305  1.00 75.47           C  
ATOM   1907  O   GLU A 243     -47.587  29.380  82.845  1.00 76.10           O  
ATOM   1908  CB  GLU A 243     -50.688  29.226  82.095  1.00 68.68           C  
ATOM   1909  CG  GLU A 243     -51.777  28.171  81.915  1.00 79.28           C  
ATOM   1910  CD  GLU A 243     -52.782  28.539  80.829  1.00 85.89           C  
ATOM   1911  OE1 GLU A 243     -52.943  29.757  80.601  1.00 88.76           O  
ATOM   1912  OE2 GLU A 243     -53.403  27.626  80.208  1.00 83.89           O  
ATOM   1913  N   ASP A 244     -48.036  27.191  82.482  1.00 74.78           N  
ATOM   1914  CA  ASP A 244     -46.945  26.720  83.349  1.00 75.05           C  
ATOM   1915  C   ASP A 244     -45.564  26.897  82.694  1.00 74.66           C  
ATOM   1916  O   ASP A 244     -44.614  27.360  83.346  1.00 69.46           O  
ATOM   1917  CB  ASP A 244     -47.144  25.262  83.773  1.00 79.43           C  
ATOM   1918  CG  ASP A 244     -48.196  25.077  84.906  1.00 89.45           C  
ATOM   1919  OD1 ASP A 244     -48.342  25.949  85.819  1.00 87.04           O  
ATOM   1920  OD2 ASP A 244     -48.872  24.011  84.871  1.00 90.56           O  
ATOM   1921  N   VAL A 245     -45.461  26.539  81.407  1.00 76.60           N  
ATOM   1922  CA  VAL A 245     -44.242  26.797  80.624  1.00 69.17           C  
ATOM   1923  C   VAL A 245     -43.876  28.258  80.764  1.00 71.54           C  
ATOM   1924  O   VAL A 245     -42.747  28.585  81.107  1.00 73.49           O  
ATOM   1925  CB  VAL A 245     -44.400  26.532  79.137  1.00 65.64           C  
ATOM   1926  CG1 VAL A 245     -43.152  26.954  78.441  1.00 67.11           C  
ATOM   1927  CG2 VAL A 245     -44.646  25.085  78.856  1.00 68.02           C  
ATOM   1928  N   THR A 246     -44.839  29.142  80.520  1.00 71.18           N  
ATOM   1929  CA  THR A 246     -44.615  30.574  80.702  1.00 70.61           C  
ATOM   1930  C   THR A 246     -43.924  30.928  82.028  1.00 72.48           C  
ATOM   1931  O   THR A 246     -43.042  31.781  82.055  1.00 72.12           O  
ATOM   1932  CB  THR A 246     -45.910  31.387  80.608  1.00 69.71           C  
ATOM   1933  OG1 THR A 246     -46.512  31.214  79.318  1.00 69.36           O  
ATOM   1934  CG2 THR A 246     -45.592  32.852  80.818  1.00 71.38           C  
ATOM   1935  N   THR A 247     -44.306  30.281  83.127  1.00 72.46           N  
ATOM   1936  CA  THR A 247     -43.730  30.665  84.424  1.00 75.75           C  
ATOM   1937  C   THR A 247     -42.268  30.248  84.550  1.00 74.50           C  
ATOM   1938  O   THR A 247     -41.515  30.846  85.324  1.00 73.54           O  
ATOM   1939  CB  THR A 247     -44.547  30.157  85.652  1.00 74.43           C  
ATOM   1940  OG1 THR A 247     -44.453  28.737  85.745  1.00 75.82           O  
ATOM   1941  CG2 THR A 247     -46.008  30.548  85.533  1.00 73.74           C  
ATOM   1942  N   TRP A 248     -41.874  29.235  83.775  1.00 70.94           N  
ATOM   1943  CA  TRP A 248     -40.486  28.773  83.768  1.00 69.78           C  
ATOM   1944  C   TRP A 248     -39.526  29.647  82.933  1.00 69.76           C  
ATOM   1945  O   TRP A 248     -38.320  29.414  82.901  1.00 67.73           O  
ATOM   1946  CB  TRP A 248     -40.408  27.311  83.335  1.00 68.70           C  
ATOM   1947  CG  TRP A 248     -40.455  26.308  84.497  1.00 73.23           C  
ATOM   1948  CD1 TRP A 248     -41.554  25.619  84.952  1.00 72.21           C  
ATOM   1949  CD2 TRP A 248     -39.352  25.884  85.326  1.00 71.61           C  
ATOM   1950  NE1 TRP A 248     -41.201  24.808  85.995  1.00 70.99           N  
ATOM   1951  CE2 TRP A 248     -39.864  24.950  86.243  1.00 69.86           C  
ATOM   1952  CE3 TRP A 248     -37.987  26.202  85.370  1.00 70.70           C  
ATOM   1953  CZ2 TRP A 248     -39.057  24.330  87.190  1.00 70.40           C  
ATOM   1954  CZ3 TRP A 248     -37.195  25.591  86.314  1.00 70.22           C  
ATOM   1955  CH2 TRP A 248     -37.729  24.664  87.212  1.00 69.01           C  
ATOM   1956  N   ILE A 249     -40.053  30.661  82.261  1.00 68.69           N  
ATOM   1957  CA  ILE A 249     -39.182  31.651  81.648  1.00 68.05           C  
ATOM   1958  C   ILE A 249     -38.411  32.358  82.751  1.00 66.56           C  
ATOM   1959  O   ILE A 249     -39.012  32.868  83.681  1.00 72.08           O  
ATOM   1960  CB  ILE A 249     -39.976  32.671  80.796  1.00 68.98           C  
ATOM   1961  CG1 ILE A 249     -40.606  31.989  79.585  1.00 64.15           C  
ATOM   1962  CG2 ILE A 249     -39.084  33.815  80.320  1.00 68.87           C  
ATOM   1963  CD1 ILE A 249     -41.321  32.936  78.707  1.00 65.10           C  
ATOM   1964  N   LEU A 250     -37.088  32.384  82.648  1.00 65.49           N  
ATOM   1965  CA  LEU A 250     -36.236  32.871  83.740  1.00 68.86           C  
ATOM   1966  C   LEU A 250     -35.216  33.963  83.385  1.00 72.46           C  
ATOM   1967  O   LEU A 250     -34.264  34.159  84.155  1.00 72.98           O  
ATOM   1968  CB  LEU A 250     -35.447  31.713  84.364  1.00 64.19           C  
ATOM   1969  CG  LEU A 250     -36.218  30.643  85.115  1.00 68.77           C  
ATOM   1970  CD1 LEU A 250     -35.242  29.651  85.703  1.00 66.30           C  
ATOM   1971  CD2 LEU A 250     -37.072  31.251  86.221  1.00 70.31           C  
ATOM   1972  N   ASN A 251     -35.370  34.634  82.237  1.00 70.16           N  
ATOM   1973  CA  ASN A 251     -34.438  35.694  81.842  1.00 68.11           C  
ATOM   1974  C   ASN A 251     -35.184  36.898  81.233  1.00 73.53           C  
ATOM   1975  O   ASN A 251     -36.089  36.717  80.396  1.00 72.26           O  
ATOM   1976  CB  ASN A 251     -33.401  35.181  80.828  1.00 67.80           C  
ATOM   1977  CG  ASN A 251     -32.986  33.718  81.043  1.00 64.53           C  
ATOM   1978  OD1 ASN A 251     -33.774  32.768  80.861  1.00 58.70           O  
ATOM   1979  ND2 ASN A 251     -31.714  33.534  81.346  1.00 63.62           N  
ATOM   1980  N   ARG A 252     -34.810  38.116  81.634  1.00 74.26           N  
ATOM   1981  CA  ARG A 252     -35.385  39.328  81.031  1.00 76.62           C  
ATOM   1982  C   ARG A 252     -35.742  39.198  79.532  1.00 77.53           C  
ATOM   1983  O   ARG A 252     -36.894  39.408  79.155  1.00 76.78           O  
ATOM   1984  CB  ARG A 252     -34.447  40.521  81.223  1.00 83.80           C  
ATOM   1985  CG  ARG A 252     -35.056  41.712  81.955  1.00 91.41           C  
ATOM   1986  CD  ARG A 252     -35.918  42.592  81.055  1.00 98.61           C  
ATOM   1987  NE  ARG A 252     -35.163  43.177  79.934  1.00106.59           N  
ATOM   1988  CZ  ARG A 252     -35.548  44.245  79.231  1.00104.72           C  
ATOM   1989  NH1 ARG A 252     -36.688  44.879  79.528  1.00 95.25           N  
ATOM   1990  NH2 ARG A 252     -34.779  44.680  78.234  1.00 98.63           N  
ATOM   1991  N   GLU A 253     -34.777  38.841  78.680  1.00 74.45           N  
ATOM   1992  CA  GLU A 253     -35.000  38.955  77.241  1.00 73.17           C  
ATOM   1993  C   GLU A 253     -35.926  37.934  76.690  1.00 71.17           C  
ATOM   1994  O   GLU A 253     -36.575  38.180  75.678  1.00 72.80           O  
ATOM   1995  CB  GLU A 253     -33.712  38.961  76.431  1.00 73.88           C  
ATOM   1996  CG  GLU A 253     -32.902  40.224  76.654  1.00 88.46           C  
ATOM   1997  CD  GLU A 253     -32.392  40.304  78.110  1.00 97.86           C  
ATOM   1998  OE1 GLU A 253     -32.122  41.442  78.611  1.00102.96           O  
ATOM   1999  OE2 GLU A 253     -32.276  39.209  78.744  1.00 86.03           O  
ATOM   2000  N   VAL A 254     -35.996  36.780  77.336  1.00 69.62           N  
ATOM   2001  CA  VAL A 254     -36.962  35.787  76.888  1.00 65.54           C  
ATOM   2002  C   VAL A 254     -38.359  36.245  77.268  1.00 71.70           C  
ATOM   2003  O   VAL A 254     -39.300  36.128  76.476  1.00 70.77           O  
ATOM   2004  CB  VAL A 254     -36.721  34.439  77.480  1.00 60.73           C  
ATOM   2005  CG1 VAL A 254     -37.769  33.520  76.964  1.00 60.97           C  
ATOM   2006  CG2 VAL A 254     -35.338  33.943  77.111  1.00 59.85           C  
ATOM   2007  N   ALA A 255     -38.485  36.788  78.481  1.00 73.79           N  
ATOM   2008  CA  ALA A 255     -39.758  37.334  78.941  1.00 72.19           C  
ATOM   2009  C   ALA A 255     -40.217  38.480  78.050  1.00 76.48           C  
ATOM   2010  O   ALA A 255     -41.377  38.488  77.628  1.00 77.91           O  
ATOM   2011  CB  ALA A 255     -39.667  37.775  80.374  1.00 74.98           C  
ATOM   2012  N   ASP A 256     -39.316  39.430  77.763  1.00 75.09           N  
ATOM   2013  CA  ASP A 256     -39.589  40.508  76.803  1.00 74.94           C  
ATOM   2014  C   ASP A 256     -40.201  39.951  75.525  1.00 77.08           C  
ATOM   2015  O   ASP A 256     -41.218  40.444  75.051  1.00 79.60           O  
ATOM   2016  CB  ASP A 256     -38.309  41.236  76.411  1.00 75.67           C  
ATOM   2017  CG  ASP A 256     -37.915  42.324  77.387  1.00 84.34           C  
ATOM   2018  OD1 ASP A 256     -36.934  43.040  77.081  1.00 86.60           O  
ATOM   2019  OD2 ASP A 256     -38.572  42.479  78.438  1.00 84.22           O  
ATOM   2020  N   GLU A 257     -39.570  38.923  74.965  1.00 75.17           N  
ATOM   2021  CA  GLU A 257     -39.964  38.394  73.666  1.00 71.78           C  
ATOM   2022  C   GLU A 257     -41.259  37.621  73.753  1.00 74.19           C  
ATOM   2023  O   GLU A 257     -42.074  37.639  72.839  1.00 75.50           O  
ATOM   2024  CB  GLU A 257     -38.843  37.528  73.089  1.00 67.77           C  
ATOM   2025  CG  GLU A 257     -37.571  38.336  72.886  1.00 73.94           C  
ATOM   2026  CD  GLU A 257     -36.359  37.519  72.466  1.00 72.81           C  
ATOM   2027  OE1 GLU A 257     -35.255  38.122  72.372  1.00 71.39           O  
ATOM   2028  OE2 GLU A 257     -36.509  36.297  72.237  1.00 69.68           O  
ATOM   2029  N   MET A 258     -41.460  36.937  74.867  1.00 74.45           N  
ATOM   2030  CA  MET A 258     -42.669  36.143  75.004  1.00 74.52           C  
ATOM   2031  C   MET A 258     -43.869  37.078  75.032  1.00 77.71           C  
ATOM   2032  O   MET A 258     -44.885  36.812  74.371  1.00 75.70           O  
ATOM   2033  CB  MET A 258     -42.600  35.249  76.241  1.00 70.10           C  
ATOM   2034  CG  MET A 258     -43.925  34.634  76.643  1.00 70.34           C  
ATOM   2035  SD  MET A 258     -44.713  33.622  75.390  1.00 77.84           S  
ATOM   2036  CE  MET A 258     -43.651  32.186  75.326  1.00 67.76           C  
ATOM   2037  N   VAL A 259     -43.734  38.175  75.789  1.00 79.31           N  
ATOM   2038  CA  VAL A 259     -44.747  39.227  75.830  1.00 76.76           C  
ATOM   2039  C   VAL A 259     -45.016  39.720  74.431  1.00 79.32           C  
ATOM   2040  O   VAL A 259     -46.167  39.929  74.062  1.00 82.76           O  
ATOM   2041  CB  VAL A 259     -44.294  40.430  76.648  1.00 74.44           C  
ATOM   2042  CG1 VAL A 259     -45.148  41.634  76.323  1.00 69.82           C  
ATOM   2043  CG2 VAL A 259     -44.365  40.107  78.108  1.00 79.20           C  
ATOM   2044  N   GLN A 260     -43.946  39.904  73.658  1.00 78.87           N  
ATOM   2045  CA  GLN A 260     -44.051  40.370  72.281  1.00 77.09           C  
ATOM   2046  C   GLN A 260     -44.949  39.455  71.444  1.00 77.09           C  
ATOM   2047  O   GLN A 260     -45.784  39.936  70.680  1.00 77.11           O  
ATOM   2048  CB  GLN A 260     -42.665  40.456  71.637  1.00 77.09           C  
ATOM   2049  CG  GLN A 260     -42.670  40.957  70.175  1.00 80.17           C  
ATOM   2050  CD  GLN A 260     -41.308  40.847  69.514  1.00 80.93           C  
ATOM   2051  OE1 GLN A 260     -40.620  41.848  69.292  1.00 85.12           O  
ATOM   2052  NE2 GLN A 260     -40.909  39.622  69.206  1.00 76.56           N  
ATOM   2053  N   MET A 261     -44.782  38.143  71.589  1.00 74.52           N  
ATOM   2054  CA  MET A 261     -45.518  37.216  70.751  1.00 74.10           C  
ATOM   2055  C   MET A 261     -46.960  37.067  71.186  1.00 77.09           C  
ATOM   2056  O   MET A 261     -47.797  36.603  70.423  1.00 78.62           O  
ATOM   2057  CB  MET A 261     -44.874  35.838  70.749  1.00 74.17           C  
ATOM   2058  CG  MET A 261     -43.377  35.810  70.851  1.00 71.83           C  
ATOM   2059  SD  MET A 261     -42.848  34.099  70.664  1.00 68.80           S  
ATOM   2060  CE  MET A 261     -41.324  34.175  71.603  1.00 69.29           C  
ATOM   2061  N   MET A 262     -47.254  37.459  72.415  1.00 77.71           N  
ATOM   2062  CA  MET A 262     -48.569  37.196  72.976  1.00 79.72           C  
ATOM   2063  C   MET A 262     -49.519  38.391  72.971  1.00 83.50           C  
ATOM   2064  O   MET A 262     -50.624  38.297  73.506  1.00 85.63           O  
ATOM   2065  CB  MET A 262     -48.417  36.632  74.382  1.00 80.21           C  
ATOM   2066  CG  MET A 262     -47.732  35.286  74.395  1.00 76.40           C  
ATOM   2067  SD  MET A 262     -48.743  34.091  73.506  1.00 85.50           S  
ATOM   2068  CE  MET A 262     -47.531  32.887  72.998  1.00 79.75           C  
ATOM   2069  N   LEU A 263     -49.085  39.496  72.361  1.00 81.07           N  
ATOM   2070  CA  LEU A 263     -49.894  40.708  72.240  1.00 80.34           C  
ATOM   2071  C   LEU A 263     -51.276  40.339  71.721  1.00 85.99           C  
ATOM   2072  O   LEU A 263     -51.391  39.520  70.800  1.00 86.85           O  
ATOM   2073  CB  LEU A 263     -49.231  41.672  71.279  1.00 82.47           C  
ATOM   2074  CG  LEU A 263     -49.711  43.115  71.295  1.00 81.56           C  
ATOM   2075  CD1 LEU A 263     -49.172  43.824  72.512  1.00 79.19           C  
ATOM   2076  CD2 LEU A 263     -49.230  43.796  70.032  1.00 78.14           C  
ATOM   2077  N   PRO A 264     -52.326  40.939  72.314  1.00 86.14           N  
ATOM   2078  CA  PRO A 264     -53.658  40.312  72.340  1.00 89.80           C  
ATOM   2079  C   PRO A 264     -54.570  40.446  71.112  1.00 93.10           C  
ATOM   2080  O   PRO A 264     -55.482  39.614  70.967  1.00 99.74           O  
ATOM   2081  CB  PRO A 264     -54.318  40.927  73.583  1.00 81.03           C  
ATOM   2082  CG  PRO A 264     -53.182  41.464  74.385  1.00 85.05           C  
ATOM   2083  CD  PRO A 264     -52.194  41.946  73.368  1.00 86.00           C  
ATOM   2084  N   GLY A 265     -54.363  41.418  70.238  1.00 81.30           N  
ATOM   2085  CA  GLY A 265     -55.370  41.590  69.212  1.00 82.41           C  
ATOM   2086  C   GLY A 265     -55.117  40.892  67.900  1.00 87.92           C  
ATOM   2087  O   GLY A 265     -55.472  41.431  66.853  1.00 92.20           O  
ATOM   2088  N   GLN A 266     -54.525  39.701  67.916  1.00 88.60           N  
ATOM   2089  CA  GLN A 266     -53.906  39.200  66.676  1.00 84.53           C  
ATOM   2090  C   GLN A 266     -54.446  37.893  66.118  1.00 83.69           C  
ATOM   2091  O   GLN A 266     -54.048  37.485  65.046  1.00 84.46           O  
ATOM   2092  CB  GLN A 266     -52.390  39.102  66.830  1.00 82.37           C  
ATOM   2093  CG  GLN A 266     -51.749  40.335  67.445  1.00 84.96           C  
ATOM   2094  CD  GLN A 266     -52.003  41.599  66.648  1.00 86.24           C  
ATOM   2095  OE1 GLN A 266     -52.276  42.670  67.205  1.00 88.04           O  
ATOM   2096  NE2 GLN A 266     -51.895  41.489  65.335  1.00 87.23           N  
ATOM   2097  N   GLU A 267     -55.343  37.238  66.841  1.00 85.95           N  
ATOM   2098  CA  GLU A 267     -55.978  36.003  66.367  1.00 84.62           C  
ATOM   2099  C   GLU A 267     -55.032  34.826  66.178  1.00 86.26           C  
ATOM   2100  O   GLU A 267     -55.286  33.981  65.312  1.00 85.12           O  
ATOM   2101  CB  GLU A 267     -56.735  36.224  65.060  1.00 82.62           C  
ATOM   2102  CG  GLU A 267     -57.766  37.317  65.130  1.00 88.15           C  
ATOM   2103  CD  GLU A 267     -58.643  37.381  63.899  1.00 93.71           C  
ATOM   2104  OE1 GLU A 267     -59.177  38.478  63.639  1.00 93.69           O  
ATOM   2105  OE2 GLU A 267     -58.809  36.343  63.209  1.00 91.61           O  
ATOM   2106  N   ILE A 268     -53.967  34.742  66.983  1.00 87.29           N  
ATOM   2107  CA  ILE A 268     -53.003  33.650  66.813  1.00 82.02           C  
ATOM   2108  C   ILE A 268     -53.635  32.307  67.130  1.00 81.85           C  
ATOM   2109  O   ILE A 268     -53.433  31.338  66.399  1.00 82.03           O  
ATOM   2110  CB  ILE A 268     -51.677  33.859  67.578  1.00 73.34           C  
ATOM   2111  CG1 ILE A 268     -51.846  33.681  69.058  1.00 76.97           C  
ATOM   2112  CG2 ILE A 268     -51.138  35.258  67.375  1.00 77.43           C  
ATOM   2113  CD1 ILE A 268     -50.641  34.189  69.790  1.00 77.95           C  
ATOM   2114  N   ASP A 269     -54.451  32.270  68.181  1.00 83.59           N  
ATOM   2115  CA  ASP A 269     -55.127  31.025  68.592  1.00 87.70           C  
ATOM   2116  C   ASP A 269     -56.408  30.755  67.808  1.00 90.30           C  
ATOM   2117  O   ASP A 269     -57.096  29.759  68.070  1.00 89.03           O  
ATOM   2118  CB  ASP A 269     -55.447  31.006  70.100  1.00 87.41           C  
ATOM   2119  CG  ASP A 269     -56.274  32.206  70.536  1.00 92.57           C  
ATOM   2120  OD1 ASP A 269     -56.527  32.345  71.763  1.00 93.03           O  
ATOM   2121  OD2 ASP A 269     -56.651  33.022  69.646  1.00 90.62           O  
ATOM   2122  N   LYS A 270     -56.719  31.640  66.857  1.00 90.15           N  
ATOM   2123  CA  LYS A 270     -57.966  31.563  66.097  1.00 87.56           C  
ATOM   2124  C   LYS A 270     -57.966  30.428  65.094  1.00 87.32           C  
ATOM   2125  O   LYS A 270     -56.911  29.908  64.729  1.00 90.61           O  
ATOM   2126  CB  LYS A 270     -58.259  32.890  65.410  1.00 87.92           C  
ATOM   2127  CG  LYS A 270     -59.573  33.529  65.850  1.00 91.34           C  
ATOM   2128  CD  LYS A 270     -60.761  33.000  65.028  1.00 99.34           C  
ATOM   2129  CE  LYS A 270     -60.789  33.601  63.595  1.00 93.65           C  
ATOM   2130  NZ  LYS A 270     -61.980  33.160  62.799  1.00 88.64           N  
ATOM   2131  N   ALA A 271     -59.155  30.037  64.658  1.00 87.17           N  
ATOM   2132  CA  ALA A 271     -59.295  28.832  63.851  1.00 90.52           C  
ATOM   2133  C   ALA A 271     -58.793  29.058  62.438  1.00 92.52           C  
ATOM   2134  O   ALA A 271     -57.732  28.548  62.059  1.00 90.59           O  
ATOM   2135  CB  ALA A 271     -60.736  28.374  63.838  1.00 93.28           C  
ATOM   2136  N   ASP A 272     -59.570  29.820  61.665  1.00 92.43           N  
ATOM   2137  CA  ASP A 272     -59.201  30.184  60.291  1.00 89.34           C  
ATOM   2138  C   ASP A 272     -59.163  31.701  60.130  1.00 85.11           C  
ATOM   2139  O   ASP A 272     -60.129  32.314  59.702  1.00 88.23           O  
ATOM   2140  CB  ASP A 272     -60.159  29.551  59.265  1.00 90.79           C  
ATOM   2141  CG  ASP A 272     -60.331  28.052  59.475  1.00 95.16           C  
ATOM   2142  OD1 ASP A 272     -59.697  27.267  58.734  1.00 98.20           O  
ATOM   2143  OD2 ASP A 272     -61.089  27.657  60.393  1.00 91.54           O  
ATOM   2144  N   SER A 273     -58.041  32.307  60.489  1.00 82.88           N  
ATOM   2145  CA  SER A 273     -57.882  33.742  60.350  1.00 82.45           C  
ATOM   2146  C   SER A 273     -56.837  34.048  59.287  1.00 84.52           C  
ATOM   2147  O   SER A 273     -56.317  33.133  58.647  1.00 85.57           O  
ATOM   2148  CB  SER A 273     -57.459  34.342  61.676  1.00 83.89           C  
ATOM   2149  OG  SER A 273     -56.279  35.103  61.528  1.00 80.63           O  
ATOM   2150  N   TYR A 274     -56.534  35.328  59.091  1.00 82.81           N  
ATOM   2151  CA  TYR A 274     -55.523  35.737  58.118  1.00 80.37           C  
ATOM   2152  C   TYR A 274     -54.134  35.654  58.702  1.00 77.77           C  
ATOM   2153  O   TYR A 274     -53.153  35.679  57.978  1.00 78.54           O  
ATOM   2154  CB  TYR A 274     -55.731  37.189  57.679  1.00 84.39           C  
ATOM   2155  CG  TYR A 274     -56.808  37.432  56.636  1.00 88.21           C  
ATOM   2156  CD1 TYR A 274     -57.902  38.241  56.920  1.00 92.78           C  
ATOM   2157  CD2 TYR A 274     -56.722  36.875  55.364  1.00 88.29           C  
ATOM   2158  CE1 TYR A 274     -58.886  38.481  55.976  1.00 94.69           C  
ATOM   2159  CE2 TYR A 274     -57.702  37.118  54.403  1.00 91.23           C  
ATOM   2160  CZ  TYR A 274     -58.783  37.924  54.720  1.00 93.91           C  
ATOM   2161  OH  TYR A 274     -59.771  38.181  53.802  1.00 92.07           O  
ATOM   2162  N   MET A 275     -54.045  35.585  60.019  1.00 79.28           N  
ATOM   2163  CA  MET A 275     -52.762  35.812  60.686  1.00 77.30           C  
ATOM   2164  C   MET A 275     -51.613  34.864  60.304  1.00 73.07           C  
ATOM   2165  O   MET A 275     -50.468  35.295  60.232  1.00 73.61           O  
ATOM   2166  CB  MET A 275     -52.937  35.907  62.200  1.00 77.09           C  
ATOM   2167  CG  MET A 275     -51.644  35.911  62.964  1.00 76.20           C  
ATOM   2168  SD  MET A 275     -51.007  34.240  63.158  1.00 75.55           S  
ATOM   2169  CE  MET A 275     -49.408  34.612  63.899  1.00 74.38           C  
ATOM   2170  N   PRO A 276     -51.907  33.574  60.071  1.00 72.65           N  
ATOM   2171  CA  PRO A 276     -50.846  32.670  59.594  1.00 73.84           C  
ATOM   2172  C   PRO A 276     -50.166  33.161  58.297  1.00 77.69           C  
ATOM   2173  O   PRO A 276     -48.991  32.875  58.037  1.00 78.18           O  
ATOM   2174  CB  PRO A 276     -51.603  31.360  59.303  1.00 73.06           C  
ATOM   2175  CG  PRO A 276     -52.777  31.383  60.209  1.00 74.63           C  
ATOM   2176  CD  PRO A 276     -53.166  32.851  60.334  1.00 77.78           C  
ATOM   2177  N   TYR A 277     -50.902  33.905  57.486  1.00 73.87           N  
ATOM   2178  CA  TYR A 277     -50.374  34.324  56.218  1.00 72.89           C  
ATOM   2179  C   TYR A 277     -49.935  35.767  56.258  1.00 76.52           C  
ATOM   2180  O   TYR A 277     -49.871  36.438  55.224  1.00 78.48           O  
ATOM   2181  CB  TYR A 277     -51.436  34.113  55.151  1.00 73.36           C  
ATOM   2182  CG  TYR A 277     -51.987  32.717  55.203  1.00 71.91           C  
ATOM   2183  CD1 TYR A 277     -51.324  31.664  54.563  1.00 74.42           C  
ATOM   2184  CD2 TYR A 277     -53.147  32.443  55.897  1.00 69.19           C  
ATOM   2185  CE1 TYR A 277     -51.806  30.379  54.612  1.00 72.86           C  
ATOM   2186  CE2 TYR A 277     -53.638  31.166  55.948  1.00 72.99           C  
ATOM   2187  CZ  TYR A 277     -52.961  30.138  55.302  1.00 73.92           C  
ATOM   2188  OH  TYR A 277     -53.439  28.860  55.362  1.00 77.92           O  
ATOM   2189  N   LEU A 278     -49.623  36.251  57.447  1.00 73.91           N  
ATOM   2190  CA  LEU A 278     -49.307  37.658  57.579  1.00 77.16           C  
ATOM   2191  C   LEU A 278     -48.229  38.096  56.581  1.00 79.05           C  
ATOM   2192  O   LEU A 278     -48.233  39.240  56.146  1.00 81.37           O  
ATOM   2193  CB  LEU A 278     -48.916  38.010  59.020  1.00 76.24           C  
ATOM   2194  CG  LEU A 278     -47.458  37.900  59.441  1.00 72.94           C  
ATOM   2195  CD1 LEU A 278     -47.241  38.705  60.705  1.00 77.02           C  
ATOM   2196  CD2 LEU A 278     -47.073  36.465  59.637  1.00 74.52           C  
ATOM   2197  N   ILE A 279     -47.327  37.189  56.205  1.00 77.63           N  
ATOM   2198  CA  ILE A 279     -46.181  37.549  55.366  1.00 77.55           C  
ATOM   2199  C   ILE A 279     -46.497  37.508  53.867  1.00 81.07           C  
ATOM   2200  O   ILE A 279     -46.177  38.444  53.125  1.00 81.42           O  
ATOM   2201  CB  ILE A 279     -44.930  36.692  55.669  1.00 75.98           C  
ATOM   2202  CG1 ILE A 279     -44.348  37.055  57.037  1.00 80.13           C  
ATOM   2203  CG2 ILE A 279     -43.866  36.926  54.659  1.00 73.66           C  
ATOM   2204  CD1 ILE A 279     -43.698  38.405  57.102  1.00 78.63           C  
ATOM   2205  N   ASP A 280     -47.142  36.443  53.415  1.00 78.45           N  
ATOM   2206  CA  ASP A 280     -47.416  36.294  51.989  1.00 78.31           C  
ATOM   2207  C   ASP A 280     -48.600  37.118  51.447  1.00 77.81           C  
ATOM   2208  O   ASP A 280     -48.714  37.319  50.245  1.00 80.99           O  
ATOM   2209  CB  ASP A 280     -47.593  34.815  51.617  1.00 81.91           C  
ATOM   2210  CG  ASP A 280     -46.270  34.082  51.458  1.00 81.94           C  
ATOM   2211  OD1 ASP A 280     -45.215  34.731  51.334  1.00 79.98           O  
ATOM   2212  OD2 ASP A 280     -46.287  32.840  51.439  1.00 82.56           O  
ATOM   2213  N   PHE A 281     -49.504  37.557  52.306  1.00 78.41           N  
ATOM   2214  CA  PHE A 281     -50.573  38.457  51.873  1.00 76.99           C  
ATOM   2215  C   PHE A 281     -50.024  39.880  51.946  1.00 79.47           C  
ATOM   2216  O   PHE A 281     -50.697  40.845  51.574  1.00 81.95           O  
ATOM   2217  CB  PHE A 281     -51.802  38.345  52.791  1.00 77.65           C  
ATOM   2218  CG  PHE A 281     -52.778  37.281  52.397  1.00 76.86           C  
ATOM   2219  CD1 PHE A 281     -52.923  36.899  51.084  1.00 77.63           C  
ATOM   2220  CD2 PHE A 281     -53.564  36.670  53.346  1.00 74.64           C  
ATOM   2221  CE1 PHE A 281     -53.835  35.915  50.736  1.00 75.82           C  
ATOM   2222  CE2 PHE A 281     -54.472  35.698  52.992  1.00 74.02           C  
ATOM   2223  CZ  PHE A 281     -54.601  35.314  51.696  1.00 73.73           C  
ATOM   2224  N   GLY A 282     -48.797  40.003  52.445  1.00 78.15           N  
ATOM   2225  CA  GLY A 282     -48.181  41.298  52.643  1.00 78.29           C  
ATOM   2226  C   GLY A 282     -48.859  42.160  53.685  1.00 80.55           C  
ATOM   2227  O   GLY A 282     -48.937  43.374  53.518  1.00 83.56           O  
ATOM   2228  N   LEU A 283     -49.347  41.544  54.759  1.00 81.50           N  
ATOM   2229  CA  LEU A 283     -49.869  42.300  55.903  1.00 82.92           C  
ATOM   2230  C   LEU A 283     -48.739  42.779  56.820  1.00 81.41           C  
ATOM   2231  O   LEU A 283     -48.947  43.648  57.654  1.00 85.78           O  
ATOM   2232  CB  LEU A 283     -50.854  41.464  56.726  1.00 80.11           C  
ATOM   2233  CG  LEU A 283     -51.663  40.371  56.034  1.00 77.96           C  
ATOM   2234  CD1 LEU A 283     -52.781  39.903  56.939  1.00 74.26           C  
ATOM   2235  CD2 LEU A 283     -52.232  40.883  54.746  1.00 79.58           C  
ATOM   2236  N   SER A 284     -47.553  42.205  56.662  1.00 76.45           N  
ATOM   2237  CA  SER A 284     -46.429  42.516  57.523  1.00 77.80           C  
ATOM   2238  C   SER A 284     -45.128  42.270  56.809  1.00 81.87           C  
ATOM   2239  O   SER A 284     -45.014  41.330  56.035  1.00 85.54           O  
ATOM   2240  CB  SER A 284     -46.472  41.644  58.769  1.00 82.86           C  
ATOM   2241  OG  SER A 284     -45.325  41.845  59.580  1.00 84.23           O  
ATOM   2242  N   SER A 285     -44.142  43.116  57.070  1.00 84.19           N  
ATOM   2243  CA  SER A 285     -42.841  42.996  56.420  1.00 86.97           C  
ATOM   2244  C   SER A 285     -41.742  42.775  57.444  1.00 91.64           C  
ATOM   2245  O   SER A 285     -40.557  42.852  57.129  1.00 94.22           O  
ATOM   2246  CB  SER A 285     -42.540  44.236  55.570  1.00 92.11           C  
ATOM   2247  OG  SER A 285     -42.753  45.438  56.299  1.00 95.54           O  
ATOM   2248  N   LYS A 286     -42.160  42.528  58.683  1.00 90.97           N  
ATOM   2249  CA  LYS A 286     -41.277  42.069  59.750  1.00 86.39           C  
ATOM   2250  C   LYS A 286     -42.155  41.346  60.743  1.00 83.29           C  
ATOM   2251  O   LYS A 286     -42.890  41.983  61.486  1.00 87.54           O  
ATOM   2252  CB  LYS A 286     -40.573  43.234  60.432  1.00 87.88           C  
ATOM   2253  CG  LYS A 286     -39.625  42.808  61.542  1.00 90.68           C  
ATOM   2254  CD  LYS A 286     -38.274  42.380  60.995  1.00 96.88           C  
ATOM   2255  CE  LYS A 286     -37.563  43.544  60.327  1.00104.40           C  
ATOM   2256  NZ  LYS A 286     -36.390  43.110  59.508  1.00113.43           N  
ATOM   2257  N   SER A 287     -42.102  40.019  60.739  1.00 79.02           N  
ATOM   2258  CA  SER A 287     -42.981  39.236  61.594  1.00 76.34           C  
ATOM   2259  C   SER A 287     -42.538  39.247  63.055  1.00 77.40           C  
ATOM   2260  O   SER A 287     -41.387  38.942  63.365  1.00 78.25           O  
ATOM   2261  CB  SER A 287     -43.055  37.801  61.099  1.00 76.70           C  
ATOM   2262  OG  SER A 287     -43.663  36.967  62.070  1.00 75.69           O  
ATOM   2263  N   PRO A 288     -43.458  39.605  63.962  1.00 76.42           N  
ATOM   2264  CA  PRO A 288     -43.157  39.568  65.393  1.00 77.44           C  
ATOM   2265  C   PRO A 288     -43.005  38.129  65.939  1.00 75.35           C  
ATOM   2266  O   PRO A 288     -42.513  37.895  67.040  1.00 76.67           O  
ATOM   2267  CB  PRO A 288     -44.374  40.259  66.008  1.00 78.68           C  
ATOM   2268  CG  PRO A 288     -45.463  40.098  65.009  1.00 76.22           C  
ATOM   2269  CD  PRO A 288     -44.788  40.178  63.688  1.00 77.16           C  
ATOM   2270  N   TYR A 289     -43.405  37.154  65.149  1.00 73.44           N  
ATOM   2271  CA  TYR A 289     -43.395  35.778  65.593  1.00 71.47           C  
ATOM   2272  C   TYR A 289     -42.201  34.997  65.037  1.00 74.58           C  
ATOM   2273  O   TYR A 289     -42.142  33.773  65.153  1.00 72.67           O  
ATOM   2274  CB  TYR A 289     -44.705  35.132  65.143  1.00 73.40           C  
ATOM   2275  CG  TYR A 289     -45.897  35.991  65.495  1.00 76.07           C  
ATOM   2276  CD1 TYR A 289     -46.423  35.983  66.777  1.00 76.81           C  
ATOM   2277  CD2 TYR A 289     -46.483  36.831  64.556  1.00 78.21           C  
ATOM   2278  CE1 TYR A 289     -47.510  36.778  67.117  1.00 79.62           C  
ATOM   2279  CE2 TYR A 289     -47.570  37.637  64.887  1.00 76.83           C  
ATOM   2280  CZ  TYR A 289     -48.076  37.608  66.169  1.00 80.40           C  
ATOM   2281  OH  TYR A 289     -49.152  38.395  66.523  1.00 84.03           O  
ATOM   2282  N   SER A 290     -41.259  35.697  64.410  1.00 76.89           N  
ATOM   2283  CA  SER A 290     -40.109  35.030  63.803  1.00 74.68           C  
ATOM   2284  C   SER A 290     -39.065  34.680  64.860  1.00 74.84           C  
ATOM   2285  O   SER A 290     -39.037  35.260  65.953  1.00 74.42           O  
ATOM   2286  CB  SER A 290     -39.482  35.892  62.723  1.00 69.72           C  
ATOM   2287  OG  SER A 290     -38.720  36.957  63.256  1.00 67.04           O  
ATOM   2288  N   SER A 291     -38.200  33.727  64.539  1.00 73.77           N  
ATOM   2289  CA  SER A 291     -37.194  33.310  65.499  1.00 73.66           C  
ATOM   2290  C   SER A 291     -36.008  34.253  65.428  1.00 73.59           C  
ATOM   2291  O   SER A 291     -35.166  34.291  66.326  1.00 77.02           O  
ATOM   2292  CB  SER A 291     -36.771  31.864  65.252  1.00 74.56           C  
ATOM   2293  OG  SER A 291     -36.254  31.715  63.952  1.00 80.23           O  
ATOM   2294  N   VAL A 292     -35.963  35.022  64.350  1.00 75.00           N  
ATOM   2295  CA  VAL A 292     -34.929  36.022  64.160  1.00 75.46           C  
ATOM   2296  C   VAL A 292     -35.224  37.193  65.086  1.00 74.45           C  
ATOM   2297  O   VAL A 292     -34.304  37.785  65.649  1.00 75.92           O  
ATOM   2298  CB  VAL A 292     -34.889  36.508  62.690  1.00 73.13           C  
ATOM   2299  CG1 VAL A 292     -33.565  37.164  62.380  1.00 68.37           C  
ATOM   2300  CG2 VAL A 292     -35.130  35.333  61.745  1.00 72.04           C  
ATOM   2301  N   LYS A 293     -36.510  37.513  65.243  1.00 74.34           N  
ATOM   2302  CA  LYS A 293     -36.940  38.617  66.105  1.00 75.85           C  
ATOM   2303  C   LYS A 293     -37.254  38.102  67.511  1.00 78.45           C  
ATOM   2304  O   LYS A 293     -37.663  38.864  68.396  1.00 80.06           O  
ATOM   2305  CB  LYS A 293     -38.143  39.354  65.497  1.00 77.27           C  
ATOM   2306  CG  LYS A 293     -37.830  40.766  65.001  1.00 81.57           C  
ATOM   2307  CD  LYS A 293     -37.620  41.707  66.176  1.00 94.48           C  
ATOM   2308  CE  LYS A 293     -37.285  43.155  65.749  1.00102.85           C  
ATOM   2309  NZ  LYS A 293     -37.167  44.097  66.946  1.00105.66           N  
ATOM   2310  N   ASN A 294     -37.046  36.800  67.713  1.00 77.25           N  
ATOM   2311  CA  ASN A 294     -37.193  36.192  69.033  1.00 72.39           C  
ATOM   2312  C   ASN A 294     -36.031  35.287  69.384  1.00 71.32           C  
ATOM   2313  O   ASN A 294     -36.263  34.173  69.838  1.00 69.79           O  
ATOM   2314  CB  ASN A 294     -38.481  35.374  69.100  1.00 69.03           C  
ATOM   2315  CG  ASN A 294     -39.706  36.248  69.128  1.00 73.37           C  
ATOM   2316  OD1 ASN A 294     -39.936  36.960  70.103  1.00 72.71           O  
ATOM   2317  ND2 ASN A 294     -40.496  36.214  68.053  1.00 75.05           N  
ATOM   2318  N   PRO A 295     -34.782  35.773  69.212  1.00 70.52           N  
ATOM   2319  CA  PRO A 295     -33.576  34.946  69.358  1.00 69.32           C  
ATOM   2320  C   PRO A 295     -33.362  34.338  70.769  1.00 67.30           C  
ATOM   2321  O   PRO A 295     -33.080  33.132  70.873  1.00 65.64           O  
ATOM   2322  CB  PRO A 295     -32.444  35.917  69.002  1.00 65.81           C  
ATOM   2323  CG  PRO A 295     -32.963  37.222  69.350  1.00 66.30           C  
ATOM   2324  CD  PRO A 295     -34.432  37.189  69.028  1.00 69.86           C  
ATOM   2325  N   ALA A 296     -33.492  35.128  71.831  1.00 65.00           N  
ATOM   2326  CA  ALA A 296     -33.329  34.561  73.175  1.00 65.19           C  
ATOM   2327  C   ALA A 296     -34.353  33.473  73.447  1.00 64.44           C  
ATOM   2328  O   ALA A 296     -34.006  32.408  73.950  1.00 64.10           O  
ATOM   2329  CB  ALA A 296     -33.393  35.615  74.246  1.00 64.13           C  
ATOM   2330  N   PHE A 297     -35.611  33.720  73.101  1.00 64.78           N  
ATOM   2331  CA  PHE A 297     -36.621  32.685  73.294  1.00 62.79           C  
ATOM   2332  C   PHE A 297     -36.341  31.479  72.432  1.00 64.12           C  
ATOM   2333  O   PHE A 297     -36.604  30.353  72.829  1.00 66.29           O  
ATOM   2334  CB  PHE A 297     -38.015  33.188  72.982  1.00 59.36           C  
ATOM   2335  CG  PHE A 297     -39.047  32.127  73.065  1.00 57.00           C  
ATOM   2336  CD1 PHE A 297     -39.607  31.787  74.272  1.00 59.87           C  
ATOM   2337  CD2 PHE A 297     -39.435  31.441  71.943  1.00 61.43           C  
ATOM   2338  CE1 PHE A 297     -40.549  30.794  74.356  1.00 60.88           C  
ATOM   2339  CE2 PHE A 297     -40.378  30.463  72.020  1.00 65.54           C  
ATOM   2340  CZ  PHE A 297     -40.936  30.133  73.239  1.00 63.81           C  
ATOM   2341  N   HIS A 298     -35.807  31.712  71.246  1.00 63.87           N  
ATOM   2342  CA  HIS A 298     -35.549  30.622  70.312  1.00 65.17           C  
ATOM   2343  C   HIS A 298     -34.460  29.676  70.828  1.00 65.49           C  
ATOM   2344  O   HIS A 298     -34.607  28.453  70.791  1.00 65.81           O  
ATOM   2345  CB  HIS A 298     -35.171  31.173  68.940  1.00 69.32           C  
ATOM   2346  CG  HIS A 298     -34.972  30.120  67.911  1.00 68.86           C  
ATOM   2347  ND1 HIS A 298     -36.027  29.486  67.292  1.00 69.91           N  
ATOM   2348  CD2 HIS A 298     -33.839  29.570  67.405  1.00 66.06           C  
ATOM   2349  CE1 HIS A 298     -35.550  28.593  66.439  1.00 76.44           C  
ATOM   2350  NE2 HIS A 298     -34.225  28.621  66.496  1.00 70.69           N  
ATOM   2351  N   PHE A 299     -33.369  30.244  71.318  1.00 63.48           N  
ATOM   2352  CA  PHE A 299     -32.316  29.451  71.923  1.00 60.15           C  
ATOM   2353  C   PHE A 299     -32.810  28.711  73.156  1.00 65.83           C  
ATOM   2354  O   PHE A 299     -32.666  27.499  73.265  1.00 69.21           O  
ATOM   2355  CB  PHE A 299     -31.171  30.364  72.307  1.00 60.46           C  
ATOM   2356  CG  PHE A 299     -29.961  29.645  72.814  1.00 61.62           C  
ATOM   2357  CD1 PHE A 299     -29.733  29.517  74.158  1.00 62.35           C  
ATOM   2358  CD2 PHE A 299     -29.025  29.116  71.935  1.00 66.53           C  
ATOM   2359  CE1 PHE A 299     -28.612  28.870  74.620  1.00 62.97           C  
ATOM   2360  CE2 PHE A 299     -27.893  28.465  72.410  1.00 67.12           C  
ATOM   2361  CZ  PHE A 299     -27.694  28.353  73.758  1.00 63.52           C  
ATOM   2362  N   TRP A 300     -33.397  29.435  74.098  1.00 65.36           N  
ATOM   2363  CA  TRP A 300     -33.831  28.821  75.349  1.00 63.71           C  
ATOM   2364  C   TRP A 300     -34.783  27.663  75.071  1.00 66.90           C  
ATOM   2365  O   TRP A 300     -34.576  26.547  75.565  1.00 66.56           O  
ATOM   2366  CB  TRP A 300     -34.482  29.867  76.242  1.00 63.65           C  
ATOM   2367  CG  TRP A 300     -35.208  29.351  77.467  1.00 65.60           C  
ATOM   2368  CD1 TRP A 300     -34.659  29.045  78.682  1.00 68.79           C  
ATOM   2369  CD2 TRP A 300     -36.624  29.152  77.612  1.00 63.51           C  
ATOM   2370  NE1 TRP A 300     -35.641  28.646  79.564  1.00 69.70           N  
ATOM   2371  CE2 TRP A 300     -36.852  28.703  78.928  1.00 64.60           C  
ATOM   2372  CE3 TRP A 300     -37.718  29.301  76.754  1.00 64.03           C  
ATOM   2373  CZ2 TRP A 300     -38.113  28.395  79.394  1.00 64.04           C  
ATOM   2374  CZ3 TRP A 300     -38.970  28.998  77.219  1.00 63.86           C  
ATOM   2375  CH2 TRP A 300     -39.161  28.550  78.519  1.00 65.04           C  
ATOM   2376  N   GLY A 301     -35.794  27.921  74.244  1.00 64.32           N  
ATOM   2377  CA  GLY A 301     -36.835  26.943  73.986  1.00 65.32           C  
ATOM   2378  C   GLY A 301     -36.350  25.690  73.269  1.00 69.78           C  
ATOM   2379  O   GLY A 301     -36.733  24.554  73.619  1.00 69.00           O  
ATOM   2380  N   GLN A 302     -35.510  25.904  72.256  1.00 68.05           N  
ATOM   2381  CA  GLN A 302     -34.948  24.824  71.468  1.00 64.99           C  
ATOM   2382  C   GLN A 302     -33.885  24.046  72.268  1.00 68.52           C  
ATOM   2383  O   GLN A 302     -33.836  22.813  72.198  1.00 68.91           O  
ATOM   2384  CB  GLN A 302     -34.358  25.381  70.184  1.00 63.57           C  
ATOM   2385  CG  GLN A 302     -34.629  24.512  69.003  1.00 67.26           C  
ATOM   2386  CD  GLN A 302     -36.091  24.394  68.707  1.00 66.82           C  
ATOM   2387  OE1 GLN A 302     -36.801  25.393  68.670  1.00 68.16           O  
ATOM   2388  NE2 GLN A 302     -36.560  23.169  68.501  1.00 67.04           N  
ATOM   2389  N   LEU A 303     -33.048  24.750  73.038  1.00 66.06           N  
ATOM   2390  CA  LEU A 303     -32.045  24.071  73.853  1.00 64.14           C  
ATOM   2391  C   LEU A 303     -32.761  23.171  74.852  1.00 70.19           C  
ATOM   2392  O   LEU A 303     -32.495  21.975  74.931  1.00 70.53           O  
ATOM   2393  CB  LEU A 303     -31.125  25.052  74.586  1.00 61.41           C  
ATOM   2394  CG  LEU A 303     -30.227  24.410  75.661  1.00 60.27           C  
ATOM   2395  CD1 LEU A 303     -29.248  23.433  75.070  1.00 59.65           C  
ATOM   2396  CD2 LEU A 303     -29.469  25.451  76.423  1.00 60.42           C  
ATOM   2397  N   THR A 304     -33.686  23.744  75.609  1.00 68.66           N  
ATOM   2398  CA  THR A 304     -34.426  22.960  76.581  1.00 65.56           C  
ATOM   2399  C   THR A 304     -35.073  21.729  75.932  1.00 69.94           C  
ATOM   2400  O   THR A 304     -35.138  20.656  76.549  1.00 70.83           O  
ATOM   2401  CB  THR A 304     -35.497  23.794  77.268  1.00 62.51           C  
ATOM   2402  OG1 THR A 304     -34.867  24.810  78.055  1.00 64.84           O  
ATOM   2403  CG2 THR A 304     -36.337  22.923  78.164  1.00 62.48           C  
ATOM   2404  N   ALA A 305     -35.554  21.858  74.697  1.00 64.43           N  
ATOM   2405  CA  ALA A 305     -36.283  20.742  74.132  1.00 63.35           C  
ATOM   2406  C   ALA A 305     -35.291  19.676  73.723  1.00 67.21           C  
ATOM   2407  O   ALA A 305     -35.636  18.499  73.589  1.00 69.91           O  
ATOM   2408  CB  ALA A 305     -37.137  21.187  72.973  1.00 61.74           C  
ATOM   2409  N   LEU A 306     -34.042  20.092  73.545  1.00 65.25           N  
ATOM   2410  CA  LEU A 306     -33.002  19.165  73.090  1.00 66.51           C  
ATOM   2411  C   LEU A 306     -32.540  18.269  74.230  1.00 66.91           C  
ATOM   2412  O   LEU A 306     -32.304  17.073  74.048  1.00 67.80           O  
ATOM   2413  CB  LEU A 306     -31.801  19.922  72.518  1.00 65.72           C  
ATOM   2414  CG  LEU A 306     -30.552  19.073  72.319  1.00 63.93           C  
ATOM   2415  CD1 LEU A 306     -30.723  18.231  71.080  1.00 67.32           C  
ATOM   2416  CD2 LEU A 306     -29.363  19.964  72.191  1.00 65.52           C  
ATOM   2417  N   LEU A 307     -32.398  18.876  75.401  1.00 66.76           N  
ATOM   2418  CA  LEU A 307     -32.032  18.174  76.601  1.00 63.15           C  
ATOM   2419  C   LEU A 307     -33.135  17.188  76.985  1.00 68.83           C  
ATOM   2420  O   LEU A 307     -32.853  16.111  77.539  1.00 74.05           O  
ATOM   2421  CB  LEU A 307     -31.779  19.180  77.712  1.00 61.22           C  
ATOM   2422  CG  LEU A 307     -30.311  19.508  78.009  1.00 60.56           C  
ATOM   2423  CD1 LEU A 307     -29.409  18.968  76.959  1.00 65.60           C  
ATOM   2424  CD2 LEU A 307     -30.092  20.988  78.170  1.00 59.97           C  
ATOM   2425  N   LEU A 308     -34.386  17.544  76.681  1.00 66.68           N  
ATOM   2426  CA  LEU A 308     -35.527  16.659  76.942  1.00 68.16           C  
ATOM   2427  C   LEU A 308     -35.755  15.663  75.800  1.00 71.54           C  
ATOM   2428  O   LEU A 308     -36.809  15.035  75.706  1.00 73.24           O  
ATOM   2429  CB  LEU A 308     -36.796  17.461  77.230  1.00 63.30           C  
ATOM   2430  CG  LEU A 308     -37.035  17.739  78.709  1.00 63.23           C  
ATOM   2431  CD1 LEU A 308     -35.746  17.635  79.492  1.00 64.68           C  
ATOM   2432  CD2 LEU A 308     -37.664  19.102  78.891  1.00 63.33           C  
ATOM   2433  N   ARG A 309     -34.769  15.551  74.919  1.00 70.54           N  
ATOM   2434  CA  ARG A 309     -34.723  14.470  73.944  1.00 71.80           C  
ATOM   2435  C   ARG A 309     -35.372  14.719  72.576  1.00 73.21           C  
ATOM   2436  O   ARG A 309     -35.602  13.759  71.827  1.00 74.60           O  
ATOM   2437  CB  ARG A 309     -35.242  13.180  74.582  1.00 69.88           C  
ATOM   2438  CG  ARG A 309     -34.131  12.235  74.943  1.00 74.34           C  
ATOM   2439  CD  ARG A 309     -34.192  11.817  76.356  1.00 75.87           C  
ATOM   2440  NE  ARG A 309     -33.121  12.396  77.159  1.00 78.85           N  
ATOM   2441  CZ  ARG A 309     -33.035  12.236  78.484  1.00 88.99           C  
ATOM   2442  NH1 ARG A 309     -33.963  11.530  79.142  1.00 86.86           N  
ATOM   2443  NH2 ARG A 309     -32.037  12.788  79.168  1.00 90.48           N  
ATOM   2444  N   SER A 310     -35.634  15.991  72.248  1.00 72.65           N  
ATOM   2445  CA  SER A 310     -36.192  16.381  70.938  1.00 72.21           C  
ATOM   2446  C   SER A 310     -35.279  16.014  69.784  1.00 75.02           C  
ATOM   2447  O   SER A 310     -34.051  16.067  69.903  1.00 75.39           O  
ATOM   2448  CB  SER A 310     -36.457  17.892  70.883  1.00 72.03           C  
ATOM   2449  OG  SER A 310     -36.872  18.313  69.594  1.00 71.40           O  
ATOM   2450  N   THR A 311     -35.867  15.651  68.652  1.00 79.42           N  
ATOM   2451  CA  THR A 311     -35.042  15.478  67.456  1.00 82.33           C  
ATOM   2452  C   THR A 311     -34.988  16.735  66.578  1.00 79.31           C  
ATOM   2453  O   THR A 311     -33.935  17.060  66.045  1.00 80.71           O  
ATOM   2454  CB  THR A 311     -35.433  14.249  66.652  1.00 82.58           C  
ATOM   2455  OG1 THR A 311     -36.859  14.204  66.534  1.00 86.53           O  
ATOM   2456  CG2 THR A 311     -34.937  13.005  67.374  1.00 82.95           C  
ATOM   2457  N   ARG A 312     -36.100  17.455  66.456  1.00 77.67           N  
ATOM   2458  CA  ARG A 312     -36.082  18.730  65.748  1.00 76.01           C  
ATOM   2459  C   ARG A 312     -35.013  19.648  66.306  1.00 73.52           C  
ATOM   2460  O   ARG A 312     -34.290  20.277  65.566  1.00 77.69           O  
ATOM   2461  CB  ARG A 312     -37.424  19.467  65.805  1.00 75.83           C  
ATOM   2462  CG  ARG A 312     -38.655  18.615  66.048  1.00 85.55           C  
ATOM   2463  CD  ARG A 312     -39.919  19.463  65.914  1.00 86.47           C  
ATOM   2464  NE  ARG A 312     -40.384  19.459  64.532  1.00104.26           N  
ATOM   2465  CZ  ARG A 312     -41.511  18.877  64.116  1.00106.66           C  
ATOM   2466  NH1 ARG A 312     -42.312  18.272  65.003  1.00101.04           N  
ATOM   2467  NH2 ARG A 312     -41.843  18.913  62.814  1.00 96.14           N  
ATOM   2468  N   ALA A 313     -34.907  19.731  67.618  1.00 72.26           N  
ATOM   2469  CA  ALA A 313     -33.995  20.698  68.222  1.00 69.60           C  
ATOM   2470  C   ALA A 313     -32.544  20.494  67.816  1.00 71.71           C  
ATOM   2471  O   ALA A 313     -31.758  21.425  67.902  1.00 68.73           O  
ATOM   2472  CB  ALA A 313     -34.121  20.671  69.732  1.00 68.19           C  
ATOM   2473  N   ARG A 314     -32.192  19.278  67.377  1.00 78.12           N  
ATOM   2474  CA  ARG A 314     -30.796  18.938  67.064  1.00 77.54           C  
ATOM   2475  C   ARG A 314     -30.204  19.860  65.996  1.00 76.27           C  
ATOM   2476  O   ARG A 314     -29.014  20.137  66.009  1.00 77.32           O  
ATOM   2477  CB  ARG A 314     -30.627  17.458  66.667  1.00 76.57           C  
ATOM   2478  CG  ARG A 314     -31.113  16.380  67.713  1.00 85.68           C  
ATOM   2479  CD  ARG A 314     -30.712  14.878  67.368  1.00 90.14           C  
ATOM   2480  NE  ARG A 314     -31.016  14.523  65.961  1.00109.36           N  
ATOM   2481  CZ  ARG A 314     -30.181  14.669  64.911  1.00114.18           C  
ATOM   2482  NH1 ARG A 314     -28.962  15.159  65.086  1.00110.36           N  
ATOM   2483  NH2 ARG A 314     -30.552  14.338  63.668  1.00104.35           N  
ATOM   2484  N   ASN A 315     -31.041  20.368  65.098  1.00 77.24           N  
ATOM   2485  CA  ASN A 315     -30.559  21.141  63.943  1.00 79.70           C  
ATOM   2486  C   ASN A 315     -30.959  22.616  63.919  1.00 76.72           C  
ATOM   2487  O   ASN A 315     -30.639  23.325  62.970  1.00 76.61           O  
ATOM   2488  CB  ASN A 315     -30.992  20.474  62.619  1.00 83.33           C  
ATOM   2489  CG  ASN A 315     -30.198  19.213  62.308  1.00 85.07           C  
ATOM   2490  OD1 ASN A 315     -29.057  19.057  62.747  1.00 84.91           O  
ATOM   2491  ND2 ASN A 315     -30.798  18.310  61.543  1.00 88.61           N  
ATOM   2492  N   ALA A 316     -31.679  23.072  64.938  1.00 75.23           N  
ATOM   2493  CA  ALA A 316     -32.153  24.446  64.939  1.00 73.63           C  
ATOM   2494  C   ALA A 316     -30.933  25.331  64.915  1.00 74.67           C  
ATOM   2495  O   ALA A 316     -29.852  24.922  65.322  1.00 74.56           O  
ATOM   2496  CB  ALA A 316     -32.984  24.725  66.159  1.00 74.15           C  
ATOM   2497  N   ARG A 317     -31.101  26.545  64.424  1.00 74.19           N  
ATOM   2498  CA  ARG A 317     -29.975  27.452  64.313  1.00 74.72           C  
ATOM   2499  C   ARG A 317     -29.707  28.267  65.604  1.00 69.83           C  
ATOM   2500  O   ARG A 317     -30.632  28.669  66.326  1.00 68.75           O  
ATOM   2501  CB  ARG A 317     -30.099  28.329  63.046  1.00 78.17           C  
ATOM   2502  CG  ARG A 317     -31.406  29.138  62.915  1.00 88.22           C  
ATOM   2503  CD  ARG A 317     -32.645  28.335  63.362  1.00 87.86           C  
ATOM   2504  NE  ARG A 317     -33.786  28.495  62.462  1.00100.12           N  
ATOM   2505  CZ  ARG A 317     -34.956  27.870  62.604  1.00102.12           C  
ATOM   2506  NH1 ARG A 317     -35.140  27.044  63.629  1.00 90.71           N  
ATOM   2507  NH2 ARG A 317     -35.942  28.068  61.718  1.00104.02           N  
ATOM   2508  N   GLN A 318     -28.425  28.481  65.882  1.00 66.88           N  
ATOM   2509  CA  GLN A 318     -27.975  29.158  67.084  1.00 66.53           C  
ATOM   2510  C   GLN A 318     -27.830  30.648  66.859  1.00 67.48           C  
ATOM   2511  O   GLN A 318     -26.842  31.087  66.287  1.00 72.12           O  
ATOM   2512  CB  GLN A 318     -26.624  28.595  67.504  1.00 65.87           C  
ATOM   2513  CG  GLN A 318     -25.918  29.362  68.605  1.00 65.66           C  
ATOM   2514  CD  GLN A 318     -24.546  28.768  68.906  1.00 72.22           C  
ATOM   2515  OE1 GLN A 318     -24.198  27.715  68.367  1.00 76.86           O  
ATOM   2516  NE2 GLN A 318     -23.753  29.440  69.746  1.00 68.35           N  
ATOM   2517  N   PRO A 319     -28.799  31.442  67.335  1.00 64.34           N  
ATOM   2518  CA  PRO A 319     -28.791  32.880  67.080  1.00 63.85           C  
ATOM   2519  C   PRO A 319     -27.546  33.544  67.598  1.00 67.67           C  
ATOM   2520  O   PRO A 319     -26.980  33.063  68.547  1.00 68.79           O  
ATOM   2521  CB  PRO A 319     -29.989  33.374  67.877  1.00 63.89           C  
ATOM   2522  CG  PRO A 319     -30.877  32.227  67.959  1.00 66.44           C  
ATOM   2523  CD  PRO A 319     -29.980  31.045  68.109  1.00 65.42           C  
ATOM   2524  N   ASP A 320     -27.134  34.633  66.959  1.00 74.67           N  
ATOM   2525  CA  ASP A 320     -26.013  35.460  67.412  1.00 77.21           C  
ATOM   2526  C   ASP A 320     -26.536  36.530  68.358  1.00 73.25           C  
ATOM   2527  O   ASP A 320     -27.743  36.789  68.406  1.00 71.37           O  
ATOM   2528  CB  ASP A 320     -25.310  36.145  66.213  1.00 82.53           C  
ATOM   2529  CG  ASP A 320     -24.351  35.211  65.460  1.00 90.24           C  
ATOM   2530  OD1 ASP A 320     -23.571  34.479  66.125  1.00 91.90           O  
ATOM   2531  OD2 ASP A 320     -24.373  35.213  64.205  1.00 89.59           O  
ATOM   2532  N   ASP A 321     -25.631  37.155  69.102  1.00 71.95           N  
ATOM   2533  CA  ASP A 321     -25.993  38.305  69.922  1.00 73.95           C  
ATOM   2534  C   ASP A 321     -27.096  38.039  70.937  1.00 70.58           C  
ATOM   2535  O   ASP A 321     -27.972  38.880  71.141  1.00 71.51           O  
ATOM   2536  CB  ASP A 321     -26.404  39.487  69.037  1.00 79.97           C  
ATOM   2537  CG  ASP A 321     -25.206  40.258  68.487  1.00 84.73           C  
ATOM   2538  OD1 ASP A 321     -24.089  40.050  69.019  1.00 85.65           O  
ATOM   2539  OD2 ASP A 321     -25.389  41.069  67.539  1.00 85.67           O  
ATOM   2540  N   ILE A 322     -27.061  36.863  71.551  1.00 68.09           N  
ATOM   2541  CA  ILE A 322     -27.874  36.580  72.730  1.00 66.63           C  
ATOM   2542  C   ILE A 322     -26.960  36.287  73.913  1.00 69.24           C  
ATOM   2543  O   ILE A 322     -25.742  36.284  73.781  1.00 70.45           O  
ATOM   2544  CB  ILE A 322     -28.830  35.379  72.555  1.00 62.84           C  
ATOM   2545  CG1 ILE A 322     -28.048  34.100  72.302  1.00 62.84           C  
ATOM   2546  CG2 ILE A 322     -29.882  35.653  71.498  1.00 63.27           C  
ATOM   2547  CD1 ILE A 322     -28.932  32.931  72.014  1.00 64.10           C  
ATOM   2548  N   GLU A 323     -27.542  36.036  75.075  1.00 69.84           N  
ATOM   2549  CA  GLU A 323     -26.725  35.834  76.251  1.00 72.00           C  
ATOM   2550  C   GLU A 323     -26.568  34.333  76.567  1.00 74.18           C  
ATOM   2551  O   GLU A 323     -27.286  33.762  77.408  1.00 71.46           O  
ATOM   2552  CB  GLU A 323     -27.317  36.605  77.408  1.00 69.86           C  
ATOM   2553  CG  GLU A 323     -26.326  36.862  78.476  1.00 77.97           C  
ATOM   2554  CD  GLU A 323     -27.019  37.300  79.730  1.00 89.67           C  
ATOM   2555  OE1 GLU A 323     -28.217  37.651  79.583  1.00 91.76           O  
ATOM   2556  OE2 GLU A 323     -26.398  37.276  80.835  1.00 85.17           O  
ATOM   2557  N   TYR A 324     -25.609  33.707  75.883  1.00 71.08           N  
ATOM   2558  CA  TYR A 324     -25.506  32.253  75.839  1.00 66.67           C  
ATOM   2559  C   TYR A 324     -25.379  31.591  77.203  1.00 69.07           C  
ATOM   2560  O   TYR A 324     -26.014  30.572  77.464  1.00 69.41           O  
ATOM   2561  CB  TYR A 324     -24.346  31.799  74.950  1.00 67.35           C  
ATOM   2562  CG  TYR A 324     -24.408  32.222  73.487  1.00 67.99           C  
ATOM   2563  CD1 TYR A 324     -23.475  33.116  72.982  1.00 65.65           C  
ATOM   2564  CD2 TYR A 324     -25.371  31.706  72.611  1.00 66.41           C  
ATOM   2565  CE1 TYR A 324     -23.498  33.499  71.675  1.00 68.00           C  
ATOM   2566  CE2 TYR A 324     -25.394  32.083  71.280  1.00 64.33           C  
ATOM   2567  CZ  TYR A 324     -24.447  32.989  70.818  1.00 69.93           C  
ATOM   2568  OH  TYR A 324     -24.426  33.425  69.499  1.00 72.89           O  
ATOM   2569  N   THR A 325     -24.554  32.137  78.082  1.00 70.98           N  
ATOM   2570  CA  THR A 325     -24.303  31.404  79.317  1.00 71.26           C  
ATOM   2571  C   THR A 325     -25.529  31.362  80.246  1.00 74.93           C  
ATOM   2572  O   THR A 325     -25.862  30.290  80.782  1.00 75.87           O  
ATOM   2573  CB  THR A 325     -23.049  31.884  80.056  1.00 70.61           C  
ATOM   2574  OG1 THR A 325     -23.295  33.158  80.653  1.00 78.02           O  
ATOM   2575  CG2 THR A 325     -21.913  32.013  79.108  1.00 68.58           C  
ATOM   2576  N   SER A 326     -26.213  32.493  80.434  1.00 72.07           N  
ATOM   2577  CA  SER A 326     -27.347  32.503  81.356  1.00 68.74           C  
ATOM   2578  C   SER A 326     -28.539  31.881  80.687  1.00 69.31           C  
ATOM   2579  O   SER A 326     -29.401  31.335  81.346  1.00 70.73           O  
ATOM   2580  CB  SER A 326     -27.715  33.898  81.806  1.00 72.52           C  
ATOM   2581  OG  SER A 326     -26.625  34.507  82.451  1.00 81.05           O  
ATOM   2582  N   LEU A 327     -28.599  31.963  79.366  1.00 69.83           N  
ATOM   2583  CA  LEU A 327     -29.709  31.359  78.654  1.00 64.28           C  
ATOM   2584  C   LEU A 327     -29.625  29.842  78.804  1.00 64.81           C  
ATOM   2585  O   LEU A 327     -30.640  29.163  78.983  1.00 62.24           O  
ATOM   2586  CB  LEU A 327     -29.702  31.798  77.192  1.00 64.95           C  
ATOM   2587  CG  LEU A 327     -30.804  32.766  76.737  1.00 65.88           C  
ATOM   2588  CD1 LEU A 327     -31.582  33.246  77.937  1.00 63.16           C  
ATOM   2589  CD2 LEU A 327     -30.271  33.955  75.904  1.00 62.52           C  
ATOM   2590  N   THR A 328     -28.408  29.305  78.774  1.00 68.08           N  
ATOM   2591  CA  THR A 328     -28.241  27.851  78.869  1.00 69.90           C  
ATOM   2592  C   THR A 328     -28.329  27.353  80.310  1.00 69.62           C  
ATOM   2593  O   THR A 328     -28.859  26.276  80.554  1.00 70.50           O  
ATOM   2594  CB  THR A 328     -26.946  27.295  78.162  1.00 68.23           C  
ATOM   2595  OG1 THR A 328     -25.824  27.387  79.039  1.00 72.72           O  
ATOM   2596  CG2 THR A 328     -26.636  28.045  76.895  1.00 67.16           C  
ATOM   2597  N   THR A 329     -27.824  28.112  81.271  1.00 66.72           N  
ATOM   2598  CA  THR A 329     -28.019  27.682  82.653  1.00 67.74           C  
ATOM   2599  C   THR A 329     -29.521  27.498  82.950  1.00 65.77           C  
ATOM   2600  O   THR A 329     -29.927  26.481  83.507  1.00 64.57           O  
ATOM   2601  CB  THR A 329     -27.392  28.658  83.662  1.00 69.96           C  
ATOM   2602  OG1 THR A 329     -25.964  28.627  83.548  1.00 70.84           O  
ATOM   2603  CG2 THR A 329     -27.789  28.282  85.059  1.00 65.62           C  
ATOM   2604  N   ALA A 330     -30.340  28.466  82.538  1.00 63.85           N  
ATOM   2605  CA  ALA A 330     -31.791  28.402  82.718  1.00 61.47           C  
ATOM   2606  C   ALA A 330     -32.429  27.234  81.988  1.00 63.31           C  
ATOM   2607  O   ALA A 330     -33.360  26.615  82.497  1.00 61.45           O  
ATOM   2608  CB  ALA A 330     -32.428  29.676  82.269  1.00 63.41           C  
ATOM   2609  N   GLY A 331     -31.946  26.947  80.780  1.00 66.11           N  
ATOM   2610  CA  GLY A 331     -32.415  25.787  80.044  1.00 62.96           C  
ATOM   2611  C   GLY A 331     -32.097  24.493  80.786  1.00 63.10           C  
ATOM   2612  O   GLY A 331     -32.942  23.620  80.926  1.00 64.04           O  
ATOM   2613  N   LEU A 332     -30.863  24.375  81.264  1.00 63.62           N  
ATOM   2614  CA  LEU A 332     -30.425  23.231  82.065  1.00 65.93           C  
ATOM   2615  C   LEU A 332     -31.339  22.999  83.246  1.00 66.69           C  
ATOM   2616  O   LEU A 332     -31.697  21.866  83.551  1.00 67.45           O  
ATOM   2617  CB  LEU A 332     -29.030  23.468  82.628  1.00 61.33           C  
ATOM   2618  CG  LEU A 332     -28.062  22.292  82.604  1.00 58.28           C  
ATOM   2619  CD1 LEU A 332     -27.204  22.404  83.826  1.00 65.19           C  
ATOM   2620  CD2 LEU A 332     -28.793  20.985  82.552  1.00 58.28           C  
ATOM   2621  N   LEU A 333     -31.709  24.070  83.928  1.00 62.83           N  
ATOM   2622  CA  LEU A 333     -32.514  23.898  85.125  1.00 67.85           C  
ATOM   2623  C   LEU A 333     -33.887  23.324  84.790  1.00 68.34           C  
ATOM   2624  O   LEU A 333     -34.365  22.380  85.426  1.00 69.39           O  
ATOM   2625  CB  LEU A 333     -32.675  25.230  85.885  1.00 69.00           C  
ATOM   2626  CG  LEU A 333     -33.328  25.161  87.276  1.00 64.72           C  
ATOM   2627  CD1 LEU A 333     -32.483  24.277  88.143  1.00 68.55           C  
ATOM   2628  CD2 LEU A 333     -33.464  26.525  87.893  1.00 61.63           C  
ATOM   2629  N   TYR A 334     -34.519  23.918  83.791  1.00 64.80           N  
ATOM   2630  CA  TYR A 334     -35.884  23.588  83.441  1.00 65.48           C  
ATOM   2631  C   TYR A 334     -35.955  22.163  82.902  1.00 67.05           C  
ATOM   2632  O   TYR A 334     -36.896  21.411  83.207  1.00 66.30           O  
ATOM   2633  CB  TYR A 334     -36.347  24.565  82.365  1.00 68.62           C  
ATOM   2634  CG  TYR A 334     -37.781  24.411  81.938  1.00 68.10           C  
ATOM   2635  CD1 TYR A 334     -38.663  23.641  82.666  1.00 69.04           C  
ATOM   2636  CD2 TYR A 334     -38.247  25.034  80.805  1.00 65.01           C  
ATOM   2637  CE1 TYR A 334     -39.971  23.507  82.269  1.00 69.11           C  
ATOM   2638  CE2 TYR A 334     -39.546  24.903  80.406  1.00 65.62           C  
ATOM   2639  CZ  TYR A 334     -40.406  24.148  81.135  1.00 66.02           C  
ATOM   2640  OH  TYR A 334     -41.713  24.036  80.726  1.00 68.12           O  
ATOM   2641  N   ALA A 335     -34.955  21.807  82.093  1.00 65.34           N  
ATOM   2642  CA  ALA A 335     -34.870  20.491  81.484  1.00 64.14           C  
ATOM   2643  C   ALA A 335     -34.546  19.434  82.538  1.00 70.71           C  
ATOM   2644  O   ALA A 335     -34.925  18.273  82.403  1.00 73.11           O  
ATOM   2645  CB  ALA A 335     -33.836  20.495  80.414  1.00 61.46           C  
ATOM   2646  N   TYR A 336     -33.839  19.841  83.589  1.00 71.13           N  
ATOM   2647  CA  TYR A 336     -33.455  18.927  84.649  1.00 71.09           C  
ATOM   2648  C   TYR A 336     -34.639  18.707  85.576  1.00 73.35           C  
ATOM   2649  O   TYR A 336     -34.859  17.598  86.071  1.00 77.32           O  
ATOM   2650  CB  TYR A 336     -32.260  19.476  85.431  1.00 71.67           C  
ATOM   2651  CG  TYR A 336     -31.811  18.593  86.578  1.00 74.71           C  
ATOM   2652  CD1 TYR A 336     -32.050  18.956  87.899  1.00 73.20           C  
ATOM   2653  CD2 TYR A 336     -31.151  17.398  86.332  1.00 76.80           C  
ATOM   2654  CE1 TYR A 336     -31.647  18.162  88.940  1.00 75.47           C  
ATOM   2655  CE2 TYR A 336     -30.742  16.585  87.364  1.00 79.62           C  
ATOM   2656  CZ  TYR A 336     -30.995  16.971  88.677  1.00 82.83           C  
ATOM   2657  OH  TYR A 336     -30.599  16.162  89.730  1.00 84.37           O  
ATOM   2658  N   ALA A 337     -35.400  19.768  85.815  1.00 72.11           N  
ATOM   2659  CA  ALA A 337     -36.610  19.661  86.618  1.00 71.90           C  
ATOM   2660  C   ALA A 337     -37.572  18.681  85.955  1.00 74.36           C  
ATOM   2661  O   ALA A 337     -37.831  17.603  86.474  1.00 80.81           O  
ATOM   2662  CB  ALA A 337     -37.259  21.032  86.802  1.00 68.79           C  
ATOM   2663  N   VAL A 338     -38.074  19.046  84.787  1.00 72.48           N  
ATOM   2664  CA  VAL A 338     -38.974  18.179  84.053  1.00 73.31           C  
ATOM   2665  C   VAL A 338     -38.375  16.792  83.930  1.00 75.04           C  
ATOM   2666  O   VAL A 338     -39.071  15.785  83.967  1.00 76.29           O  
ATOM   2667  CB  VAL A 338     -39.200  18.751  82.650  1.00 70.43           C  
ATOM   2668  CG1 VAL A 338     -39.749  17.696  81.698  1.00 70.66           C  
ATOM   2669  CG2 VAL A 338     -40.101  19.970  82.721  1.00 69.12           C  
ATOM   2670  N   GLY A 339     -37.057  16.759  83.808  1.00 76.81           N  
ATOM   2671  CA  GLY A 339     -36.348  15.567  83.391  1.00 78.60           C  
ATOM   2672  C   GLY A 339     -36.217  14.455  84.401  1.00 80.88           C  
ATOM   2673  O   GLY A 339     -36.279  13.286  84.024  1.00 83.73           O  
ATOM   2674  N   SER A 340     -36.018  14.799  85.669  1.00 78.77           N  
ATOM   2675  CA  SER A 340     -35.833  13.774  86.682  1.00 84.27           C  
ATOM   2676  C   SER A 340     -37.150  13.359  87.368  1.00 91.96           C  
ATOM   2677  O   SER A 340     -37.444  12.162  87.507  1.00 98.64           O  
ATOM   2678  CB  SER A 340     -34.756  14.191  87.681  1.00 85.64           C  
ATOM   2679  OG  SER A 340     -34.700  15.594  87.790  1.00 81.28           O  
ATOM   2680  N   SER A 341     -37.957  14.335  87.770  1.00 87.78           N  
ATOM   2681  CA  SER A 341     -39.264  14.026  88.357  1.00 91.95           C  
ATOM   2682  C   SER A 341     -40.361  13.774  87.295  1.00 88.46           C  
ATOM   2683  O   SER A 341     -41.052  14.707  86.882  1.00 85.96           O  
ATOM   2684  CB  SER A 341     -39.701  15.151  89.306  1.00 94.74           C  
ATOM   2685  OG  SER A 341     -40.096  16.309  88.579  1.00 85.97           O  
ATOM   2686  N   ALA A 342     -40.532  12.519  86.881  1.00 81.69           N  
ATOM   2687  CA  ALA A 342     -41.566  12.155  85.910  1.00 80.57           C  
ATOM   2688  C   ALA A 342     -43.008  12.445  86.382  1.00 83.13           C  
ATOM   2689  O   ALA A 342     -43.237  12.583  87.576  1.00 88.46           O  
ATOM   2690  CB  ALA A 342     -41.420  10.702  85.562  1.00 79.51           C  
ATOM   2691  N   ASP A 343     -43.973  12.544  85.456  1.00 80.38           N  
ATOM   2692  CA  ASP A 343     -45.392  12.676  85.835  1.00 78.73           C  
ATOM   2693  C   ASP A 343     -45.685  11.465  86.682  1.00 82.77           C  
ATOM   2694  O   ASP A 343     -45.400  11.457  87.874  1.00 93.84           O  
ATOM   2695  CB  ASP A 343     -46.378  12.628  84.650  1.00 86.13           C  
ATOM   2696  CG  ASP A 343     -45.870  13.341  83.378  1.00 94.63           C  
ATOM   2697  OD1 ASP A 343     -45.670  12.633  82.343  1.00 88.34           O  
ATOM   2698  OD2 ASP A 343     -45.726  14.595  83.389  1.00 92.23           O  
ATOM   2699  N   LEU A 344     -46.243  10.431  86.054  1.00 78.37           N  
ATOM   2700  CA  LEU A 344     -46.365   9.107  86.670  1.00 76.33           C  
ATOM   2701  C   LEU A 344     -47.447   9.044  87.743  1.00 78.78           C  
ATOM   2702  O   LEU A 344     -47.213   9.387  88.900  1.00 84.53           O  
ATOM   2703  CB  LEU A 344     -45.029   8.659  87.283  1.00 76.93           C  
ATOM   2704  CG  LEU A 344     -44.184   7.613  86.568  1.00 72.86           C  
ATOM   2705  CD1 LEU A 344     -45.020   6.419  86.217  1.00 72.62           C  
ATOM   2706  CD2 LEU A 344     -43.636   8.199  85.319  1.00 76.20           C  
ATOM   2707  N   ALA A 345     -48.626   8.581  87.366  1.00 76.04           N  
ATOM   2708  CA  ALA A 345     -49.701   8.400  88.323  1.00 73.35           C  
ATOM   2709  C   ALA A 345     -50.582   7.311  87.779  1.00 73.55           C  
ATOM   2710  O   ALA A 345     -50.757   7.202  86.566  1.00 74.51           O  
ATOM   2711  CB  ALA A 345     -50.481   9.674  88.474  1.00 73.11           C  
ATOM   2712  N   GLN A 346     -51.127   6.483  88.653  1.00 72.52           N  
ATOM   2713  CA  GLN A 346     -51.997   5.435  88.158  1.00 76.63           C  
ATOM   2714  C   GLN A 346     -53.165   6.078  87.402  1.00 78.21           C  
ATOM   2715  O   GLN A 346     -53.603   7.172  87.757  1.00 79.53           O  
ATOM   2716  CB  GLN A 346     -52.496   4.544  89.289  1.00 78.40           C  
ATOM   2717  CG  GLN A 346     -53.561   3.567  88.827  1.00 83.11           C  
ATOM   2718  CD  GLN A 346     -53.825   2.484  89.818  1.00 86.53           C  
ATOM   2719  OE1 GLN A 346     -53.324   2.524  90.937  1.00 90.04           O  
ATOM   2720  NE2 GLN A 346     -54.614   1.497  89.415  1.00 88.25           N  
ATOM   2721  N   GLN A 347     -53.662   5.414  86.358  1.00 76.57           N  
ATOM   2722  CA  GLN A 347     -54.692   6.015  85.509  1.00 76.67           C  
ATOM   2723  C   GLN A 347     -55.964   5.185  85.436  1.00 78.97           C  
ATOM   2724  O   GLN A 347     -57.063   5.739  85.376  1.00 82.82           O  
ATOM   2725  CB  GLN A 347     -54.151   6.251  84.095  1.00 77.95           C  
ATOM   2726  CG  GLN A 347     -52.947   7.173  84.027  1.00 73.94           C  
ATOM   2727  CD  GLN A 347     -53.324   8.611  84.274  1.00 77.87           C  
ATOM   2728  OE1 GLN A 347     -52.646   9.317  85.036  1.00 78.13           O  
ATOM   2729  NE2 GLN A 347     -54.414   9.067  83.626  1.00 75.88           N  
ATOM   2730  N   PHE A 348     -55.807   3.864  85.415  1.00 76.81           N  
ATOM   2731  CA  PHE A 348     -56.942   2.944  85.460  1.00 80.25           C  
ATOM   2732  C   PHE A 348     -56.774   1.928  86.610  1.00 86.77           C  
ATOM   2733  O   PHE A 348     -55.645   1.615  87.015  1.00 84.14           O  
ATOM   2734  CB  PHE A 348     -57.087   2.183  84.143  1.00 80.45           C  
ATOM   2735  CG  PHE A 348     -57.244   3.060  82.930  1.00 80.30           C  
ATOM   2736  CD1 PHE A 348     -56.146   3.421  82.170  1.00 75.85           C  
ATOM   2737  CD2 PHE A 348     -58.492   3.487  82.531  1.00 83.63           C  
ATOM   2738  CE1 PHE A 348     -56.279   4.208  81.056  1.00 74.59           C  
ATOM   2739  CE2 PHE A 348     -58.637   4.272  81.406  1.00 83.72           C  
ATOM   2740  CZ  PHE A 348     -57.526   4.639  80.671  1.00 81.12           C  
ATOM   2741  N   CYS A 349     -57.895   1.406  87.118  1.00 91.34           N  
ATOM   2742  CA  CYS A 349     -57.884   0.477  88.251  1.00 91.81           C  
ATOM   2743  C   CYS A 349     -59.043  -0.514  88.187  1.00 93.45           C  
ATOM   2744  O   CYS A 349     -59.885  -0.445  87.283  1.00 89.73           O  
ATOM   2745  CB  CYS A 349     -57.954   1.250  89.574  1.00 97.28           C  
ATOM   2746  SG  CYS A 349     -59.557   2.015  89.920  1.00 94.34           S  
ATOM   2747  N   VAL A 350     -59.081  -1.420  89.165  1.00101.82           N  
ATOM   2748  CA  VAL A 350     -60.207  -2.346  89.351  1.00105.57           C  
ATOM   2749  C   VAL A 350     -60.733  -2.397  90.817  1.00111.34           C  
ATOM   2750  O   VAL A 350     -60.735  -3.458  91.438  1.00113.15           O  
ATOM   2751  CB  VAL A 350     -59.812  -3.765  88.898  1.00 99.39           C  
ATOM   2752  CG1 VAL A 350     -61.048  -4.628  88.742  1.00105.35           C  
ATOM   2753  CG2 VAL A 350     -59.030  -3.706  87.606  1.00 89.91           C  
ATOM   2754  N   GLY A 351     -61.184  -1.259  91.354  1.00112.71           N  
ATOM   2755  CA  GLY A 351     -61.521  -1.140  92.767  1.00114.85           C  
ATOM   2756  C   GLY A 351     -60.307  -0.975  93.688  1.00123.36           C  
ATOM   2757  O   GLY A 351     -60.438  -0.696  94.886  1.00125.59           O  
ATOM   2758  N   ASP A 352     -59.114  -1.139  93.116  1.00122.65           N  
ATOM   2759  CA  ASP A 352     -57.842  -1.115  93.857  1.00121.01           C  
ATOM   2760  C   ASP A 352     -56.839  -0.095  93.280  1.00116.01           C  
ATOM   2761  O   ASP A 352     -56.219  -0.343  92.237  1.00113.28           O  
ATOM   2762  CB  ASP A 352     -57.225  -2.524  93.828  1.00123.56           C  
ATOM   2763  CG  ASP A 352     -55.702  -2.516  93.906  1.00118.63           C  
ATOM   2764  OD1 ASP A 352     -55.146  -1.851  94.796  1.00116.42           O  
ATOM   2765  OD2 ASP A 352     -55.054  -3.184  93.075  1.00113.21           O  
ATOM   2766  N   ASN A 353     -56.672   1.044  93.954  1.00113.91           N  
ATOM   2767  CA  ASN A 353     -55.782   2.100  93.452  1.00108.95           C  
ATOM   2768  C   ASN A 353     -54.739   2.582  94.466  1.00105.00           C  
ATOM   2769  O   ASN A 353     -54.768   2.180  95.613  1.00105.29           O  
ATOM   2770  CB  ASN A 353     -56.589   3.276  92.870  1.00112.67           C  
ATOM   2771  CG  ASN A 353     -57.561   3.876  93.867  1.00120.62           C  
ATOM   2772  OD1 ASN A 353     -57.543   3.534  95.051  1.00129.26           O  
ATOM   2773  ND2 ASN A 353     -58.416   4.784  93.393  1.00117.37           N  
ATOM   2774  N   LYS A 354     -53.815   3.434  94.033  1.00104.79           N  
ATOM   2775  CA  LYS A 354     -52.747   3.896  94.908  1.00107.02           C  
ATOM   2776  C   LYS A 354     -52.840   5.391  95.205  1.00119.62           C  
ATOM   2777  O   LYS A 354     -52.461   6.210  94.370  1.00119.82           O  
ATOM   2778  CB  LYS A 354     -51.379   3.564  94.310  1.00 96.49           C  
ATOM   2779  CG  LYS A 354     -50.198   3.859  95.219  1.00 99.78           C  
ATOM   2780  CD  LYS A 354     -49.379   5.038  94.698  1.00103.49           C  
ATOM   2781  CE  LYS A 354     -48.385   5.563  95.731  1.00108.33           C  
ATOM   2782  NZ  LYS A 354     -47.395   4.545  96.177  1.00 94.06           N  
ATOM   2783  N   TYR A 355     -53.345   5.735  96.395  1.00129.97           N  
ATOM   2784  CA  TYR A 355     -53.327   7.115  96.891  1.00133.13           C  
ATOM   2785  C   TYR A 355     -51.905   7.434  97.326  1.00132.48           C  
ATOM   2786  O   TYR A 355     -51.438   6.924  98.350  1.00130.59           O  
ATOM   2787  CB  TYR A 355     -54.259   7.289  98.097  1.00140.19           C  
ATOM   2788  CG  TYR A 355     -55.755   7.212  97.811  1.00151.30           C  
ATOM   2789  CD1 TYR A 355     -56.666   7.001  98.852  1.00155.24           C  
ATOM   2790  CD2 TYR A 355     -56.265   7.363  96.512  1.00148.58           C  
ATOM   2791  CE1 TYR A 355     -58.041   6.930  98.615  1.00155.02           C  
ATOM   2792  CE2 TYR A 355     -57.650   7.292  96.264  1.00151.78           C  
ATOM   2793  CZ  TYR A 355     -58.529   7.075  97.324  1.00153.98           C  
ATOM   2794  OH  TYR A 355     -59.891   7.002  97.102  1.00149.36           O  
ATOM   2795  N   THR A 356     -51.226   8.281  96.556  1.00132.33           N  
ATOM   2796  CA  THR A 356     -49.788   8.490  96.732  1.00135.43           C  
ATOM   2797  C   THR A 356     -49.344   9.200  98.016  1.00143.83           C  
ATOM   2798  O   THR A 356     -48.492   8.674  98.734  1.00145.78           O  
ATOM   2799  CB  THR A 356     -49.150   9.197  95.519  1.00137.05           C  
ATOM   2800  OG1 THR A 356     -48.236  10.203  95.979  1.00135.79           O  
ATOM   2801  CG2 THR A 356     -50.220   9.838  94.642  1.00135.29           C  
ATOM   2802  N   PRO A 357     -49.908  10.397  98.301  1.00150.81           N  
ATOM   2803  CA  PRO A 357     -49.435  11.293  99.378  1.00157.59           C  
ATOM   2804  C   PRO A 357     -49.380  10.726 100.807  1.00155.98           C  
ATOM   2805  O   PRO A 357     -50.228  11.002 101.668  1.00151.22           O  
ATOM   2806  CB  PRO A 357     -50.393  12.492  99.293  1.00156.92           C  
ATOM   2807  CG  PRO A 357     -50.840  12.500  97.856  1.00146.05           C  
ATOM   2808  CD  PRO A 357     -50.981  11.034  97.510  1.00147.12           C  
ATOM   2809  N   ASP A 358     -48.339   9.937 101.035  1.00161.03           N  
ATOM   2810  CA  ASP A 358     -47.907   9.588 102.372  1.00167.65           C  
ATOM   2811  C   ASP A 358     -46.467  10.075 102.597  1.00172.69           C  
ATOM   2812  O   ASP A 358     -45.758  10.473 101.648  1.00169.30           O  
ATOM   2813  CB  ASP A 358     -48.092   8.090 102.658  1.00164.57           C  
ATOM   2814  CG  ASP A 358     -47.801   7.228 101.452  1.00158.56           C  
ATOM   2815  OD1 ASP A 358     -48.634   6.359 101.107  1.00153.13           O  
ATOM   2816  OD2 ASP A 358     -46.729   7.426 100.850  1.00156.21           O  
ATOM   2817  N   ASP A 359     -46.095  10.090 103.881  1.00179.38           N  
ATOM   2818  CA  ASP A 359     -44.846  10.667 104.396  1.00178.95           C  
ATOM   2819  C   ASP A 359     -44.347  11.883 103.608  1.00176.12           C  
ATOM   2820  O   ASP A 359     -43.552  11.756 102.672  1.00171.42           O  
ATOM   2821  CB  ASP A 359     -43.760   9.595 104.519  1.00179.82           C  
ATOM   2822  CG  ASP A 359     -44.118   8.323 103.772  1.00185.81           C  
ATOM   2823  OD1 ASP A 359     -44.972   7.550 104.276  1.00181.82           O  
ATOM   2824  OD2 ASP A 359     -43.556   8.101 102.673  1.00189.59           O  
ATOM   2825  N   THR A 365     -33.178  14.878 102.274  1.00146.65           N  
ATOM   2826  CA  THR A 365     -33.036  16.004 103.199  1.00158.76           C  
ATOM   2827  C   THR A 365     -33.015  17.378 102.494  1.00150.42           C  
ATOM   2828  O   THR A 365     -34.042  17.846 101.996  1.00141.54           O  
ATOM   2829  CB  THR A 365     -31.822  15.818 104.195  1.00159.05           C  
ATOM   2830  OG1 THR A 365     -31.802  16.874 105.171  1.00152.56           O  
ATOM   2831  CG2 THR A 365     -30.476  15.754 103.458  1.00155.23           C  
ATOM   2832  N   THR A 366     -31.852  18.017 102.457  1.00146.84           N  
ATOM   2833  CA  THR A 366     -31.758  19.403 102.015  1.00144.49           C  
ATOM   2834  C   THR A 366     -31.328  19.497 100.559  1.00137.70           C  
ATOM   2835  O   THR A 366     -32.006  20.122  99.743  1.00133.14           O  
ATOM   2836  CB  THR A 366     -30.754  20.210 102.883  1.00148.42           C  
ATOM   2837  OG1 THR A 366     -30.895  19.849 104.264  1.00151.71           O  
ATOM   2838  CG2 THR A 366     -30.976  21.714 102.718  1.00142.00           C  
ATOM   2839  N   ASN A 367     -30.192  18.882 100.240  1.00134.52           N  
ATOM   2840  CA  ASN A 367     -29.639  18.972  98.894  1.00128.65           C  
ATOM   2841  C   ASN A 367     -30.411  18.131  97.879  1.00125.06           C  
ATOM   2842  O   ASN A 367     -30.102  18.163  96.684  1.00121.90           O  
ATOM   2843  CB  ASN A 367     -28.144  18.615  98.876  1.00131.76           C  
ATOM   2844  CG  ASN A 367     -27.250  19.789  99.276  1.00130.68           C  
ATOM   2845  OD1 ASN A 367     -27.705  20.933  99.373  1.00125.25           O  
ATOM   2846  ND2 ASN A 367     -25.966  19.505  99.500  1.00128.83           N  
ATOM   2847  N   ALA A 368     -31.411  17.387  98.355  1.00125.26           N  
ATOM   2848  CA  ALA A 368     -32.316  16.651  97.466  1.00116.27           C  
ATOM   2849  C   ALA A 368     -33.346  17.595  96.812  1.00110.94           C  
ATOM   2850  O   ALA A 368     -34.048  18.350  97.489  1.00111.61           O  
ATOM   2851  CB  ALA A 368     -33.004  15.500  98.204  1.00116.12           C  
ATOM   2852  N   PRO A 369     -33.417  17.567  95.479  1.00103.29           N  
ATOM   2853  CA  PRO A 369     -34.238  18.500  94.710  1.00 96.31           C  
ATOM   2854  C   PRO A 369     -35.727  18.278  94.916  1.00 90.99           C  
ATOM   2855  O   PRO A 369     -36.120  17.172  95.255  1.00 94.11           O  
ATOM   2856  CB  PRO A 369     -33.856  18.169  93.276  1.00 93.47           C  
ATOM   2857  CG  PRO A 369     -33.330  16.769  93.339  1.00 94.32           C  
ATOM   2858  CD  PRO A 369     -32.633  16.670  94.616  1.00100.23           C  
ATOM   2859  N   PRO A 370     -36.539  19.324  94.714  1.00 85.64           N  
ATOM   2860  CA  PRO A 370     -38.003  19.351  94.837  1.00 88.17           C  
ATOM   2861  C   PRO A 370     -38.708  18.186  94.153  1.00 91.05           C  
ATOM   2862  O   PRO A 370     -38.146  17.549  93.252  1.00 90.06           O  
ATOM   2863  CB  PRO A 370     -38.380  20.663  94.149  1.00 84.92           C  
ATOM   2864  CG  PRO A 370     -37.220  21.559  94.402  1.00 82.28           C  
ATOM   2865  CD  PRO A 370     -35.992  20.666  94.447  1.00 86.04           C  
ATOM   2866  N   GLN A 371     -39.949  17.932  94.567  1.00 96.34           N  
ATOM   2867  CA  GLN A 371     -40.652  16.699  94.197  1.00101.07           C  
ATOM   2868  C   GLN A 371     -41.503  16.856  92.936  1.00 98.99           C  
ATOM   2869  O   GLN A 371     -41.824  15.877  92.258  1.00100.50           O  
ATOM   2870  CB  GLN A 371     -41.513  16.191  95.371  1.00106.63           C  
ATOM   2871  CG  GLN A 371     -40.797  16.172  96.765  1.00116.11           C  
ATOM   2872  CD  GLN A 371     -41.203  17.334  97.721  1.00117.95           C  
ATOM   2873  OE1 GLN A 371     -41.336  18.499  97.307  1.00111.05           O  
ATOM   2874  NE2 GLN A 371     -41.393  17.003  99.002  1.00111.52           N  
ATOM   2875  N   GLY A 372     -41.870  18.090  92.623  1.00 94.51           N  
ATOM   2876  CA  GLY A 372     -42.649  18.346  91.431  1.00 87.68           C  
ATOM   2877  C   GLY A 372     -41.892  19.169  90.418  1.00 83.35           C  
ATOM   2878  O   GLY A 372     -40.670  19.043  90.281  1.00 80.24           O  
ATOM   2879  N   ARG A 373     -42.635  20.019  89.716  1.00 82.52           N  
ATOM   2880  CA  ARG A 373     -42.082  20.867  88.670  1.00 79.54           C  
ATOM   2881  C   ARG A 373     -42.480  22.317  88.898  1.00 79.85           C  
ATOM   2882  O   ARG A 373     -42.825  23.028  87.957  1.00 80.27           O  
ATOM   2883  CB  ARG A 373     -42.593  20.427  87.291  1.00 78.42           C  
ATOM   2884  CG  ARG A 373     -42.273  19.004  86.887  1.00 77.04           C  
ATOM   2885  CD  ARG A 373     -42.999  18.618  85.605  1.00 71.92           C  
ATOM   2886  NE  ARG A 373     -42.633  17.268  85.201  1.00 73.60           N  
ATOM   2887  CZ  ARG A 373     -42.991  16.702  84.058  1.00 77.32           C  
ATOM   2888  NH1 ARG A 373     -43.717  17.377  83.194  1.00 81.33           N  
ATOM   2889  NH2 ARG A 373     -42.610  15.466  83.766  1.00 81.51           N  
ATOM   2890  N   ASP A 374     -42.450  22.774  90.139  1.00 82.86           N  
ATOM   2891  CA  ASP A 374     -42.837  24.157  90.360  1.00 84.47           C  
ATOM   2892  C   ASP A 374     -41.647  25.114  90.375  1.00 85.09           C  
ATOM   2893  O   ASP A 374     -40.646  24.867  91.062  1.00 82.23           O  
ATOM   2894  CB  ASP A 374     -43.649  24.314  91.634  1.00 87.25           C  
ATOM   2895  CG  ASP A 374     -43.971  25.771  91.936  1.00 97.50           C  
ATOM   2896  OD1 ASP A 374     -43.157  26.444  92.609  1.00 94.89           O  
ATOM   2897  OD2 ASP A 374     -45.033  26.250  91.481  1.00106.94           O  
ATOM   2898  N   VAL A 375     -41.777  26.214  89.632  1.00 82.10           N  
ATOM   2899  CA  VAL A 375     -40.706  27.204  89.512  1.00 81.03           C  
ATOM   2900  C   VAL A 375     -40.164  27.690  90.844  1.00 83.06           C  
ATOM   2901  O   VAL A 375     -38.960  27.844  91.012  1.00 82.62           O  
ATOM   2902  CB  VAL A 375     -41.162  28.456  88.754  1.00 82.40           C  
ATOM   2903  CG1 VAL A 375     -39.980  29.380  88.518  1.00 79.23           C  
ATOM   2904  CG2 VAL A 375     -41.852  28.075  87.446  1.00 82.93           C  
ATOM   2905  N   VAL A 376     -41.051  27.962  91.788  1.00 85.14           N  
ATOM   2906  CA  VAL A 376     -40.605  28.548  93.037  1.00 84.16           C  
ATOM   2907  C   VAL A 376     -39.838  27.542  93.886  1.00 81.63           C  
ATOM   2908  O   VAL A 376     -38.751  27.838  94.369  1.00 80.89           O  
ATOM   2909  CB  VAL A 376     -41.756  29.150  93.812  1.00 89.96           C  
ATOM   2910  CG1 VAL A 376     -41.227  30.248  94.689  1.00 89.92           C  
ATOM   2911  CG2 VAL A 376     -42.792  29.707  92.846  1.00 94.54           C  
ATOM   2912  N   GLU A 377     -40.391  26.349  94.056  1.00 82.21           N  
ATOM   2913  CA  GLU A 377     -39.663  25.299  94.762  1.00 85.87           C  
ATOM   2914  C   GLU A 377     -38.252  25.168  94.164  1.00 84.77           C  
ATOM   2915  O   GLU A 377     -37.248  25.135  94.896  1.00 82.21           O  
ATOM   2916  CB  GLU A 377     -40.406  23.949  94.687  1.00 91.05           C  
ATOM   2917  CG  GLU A 377     -41.174  23.521  95.957  1.00 96.93           C  
ATOM   2918  CD  GLU A 377     -41.730  22.076  95.885  1.00107.56           C  
ATOM   2919  OE1 GLU A 377     -42.366  21.713  94.869  1.00109.58           O  
ATOM   2920  OE2 GLU A 377     -41.530  21.293  96.844  1.00103.60           O  
ATOM   2921  N   TRP A 378     -38.185  25.122  92.830  1.00 82.29           N  
ATOM   2922  CA  TRP A 378     -36.942  24.831  92.121  1.00 75.69           C  
ATOM   2923  C   TRP A 378     -35.950  25.992  92.136  1.00 76.96           C  
ATOM   2924  O   TRP A 378     -34.735  25.803  92.251  1.00 75.67           O  
ATOM   2925  CB  TRP A 378     -37.254  24.418  90.703  1.00 68.40           C  
ATOM   2926  CG  TRP A 378     -37.546  22.997  90.583  1.00 70.11           C  
ATOM   2927  CD1 TRP A 378     -38.777  22.400  90.543  1.00 73.33           C  
ATOM   2928  CD2 TRP A 378     -36.590  21.951  90.479  1.00 69.26           C  
ATOM   2929  NE1 TRP A 378     -38.642  21.034  90.422  1.00 70.72           N  
ATOM   2930  CE2 TRP A 378     -37.305  20.736  90.376  1.00 70.17           C  
ATOM   2931  CE3 TRP A 378     -35.191  21.920  90.451  1.00 69.25           C  
ATOM   2932  CZ2 TRP A 378     -36.669  19.512  90.255  1.00 73.94           C  
ATOM   2933  CZ3 TRP A 378     -34.561  20.707  90.325  1.00 70.42           C  
ATOM   2934  CH2 TRP A 378     -35.297  19.516  90.231  1.00 74.57           C  
ATOM   2935  N   LEU A 379     -36.477  27.203  92.022  1.00 77.49           N  
ATOM   2936  CA  LEU A 379     -35.656  28.401  92.096  1.00 79.17           C  
ATOM   2937  C   LEU A 379     -34.997  28.471  93.464  1.00 89.96           C  
ATOM   2938  O   LEU A 379     -33.804  28.762  93.570  1.00 92.26           O  
ATOM   2939  CB  LEU A 379     -36.505  29.645  91.841  1.00 78.20           C  
ATOM   2940  CG  LEU A 379     -36.465  30.136  90.406  1.00 73.99           C  
ATOM   2941  CD1 LEU A 379     -37.546  31.147  90.115  1.00 74.19           C  
ATOM   2942  CD2 LEU A 379     -35.097  30.718  90.199  1.00 74.62           C  
ATOM   2943  N   GLY A 380     -35.782  28.196  94.509  1.00 88.93           N  
ATOM   2944  CA  GLY A 380     -35.281  28.131  95.866  1.00 85.34           C  
ATOM   2945  C   GLY A 380     -34.222  27.069  96.062  1.00 86.84           C  
ATOM   2946  O   GLY A 380     -33.175  27.333  96.650  1.00 89.34           O  
ATOM   2947  N   TRP A 381     -34.490  25.864  95.573  1.00 83.28           N  
ATOM   2948  CA  TRP A 381     -33.488  24.803  95.619  1.00 86.77           C  
ATOM   2949  C   TRP A 381     -32.175  25.199  94.938  1.00 93.47           C  
ATOM   2950  O   TRP A 381     -31.096  24.752  95.354  1.00 94.00           O  
ATOM   2951  CB  TRP A 381     -34.025  23.528  94.981  1.00 84.92           C  
ATOM   2952  CG  TRP A 381     -33.010  22.422  94.926  1.00 89.88           C  
ATOM   2953  CD1 TRP A 381     -32.705  21.540  95.918  1.00 95.73           C  
ATOM   2954  CD2 TRP A 381     -32.169  22.077  93.811  1.00 91.44           C  
ATOM   2955  NE1 TRP A 381     -31.732  20.669  95.498  1.00 99.00           N  
ATOM   2956  CE2 TRP A 381     -31.388  20.975  94.210  1.00 96.21           C  
ATOM   2957  CE3 TRP A 381     -32.005  22.592  92.517  1.00 88.91           C  
ATOM   2958  CZ2 TRP A 381     -30.453  20.379  93.356  1.00 95.45           C  
ATOM   2959  CZ3 TRP A 381     -31.080  21.996  91.674  1.00 87.06           C  
ATOM   2960  CH2 TRP A 381     -30.314  20.903  92.099  1.00 90.88           C  
ATOM   2961  N   PHE A 382     -32.280  26.019  93.884  1.00 91.65           N  
ATOM   2962  CA  PHE A 382     -31.121  26.482  93.116  1.00 89.40           C  
ATOM   2963  C   PHE A 382     -30.319  27.535  93.909  1.00 93.74           C  
ATOM   2964  O   PHE A 382     -29.092  27.481  93.936  1.00 97.75           O  
ATOM   2965  CB  PHE A 382     -31.555  26.988  91.722  1.00 87.50           C  
ATOM   2966  CG  PHE A 382     -30.408  27.187  90.735  1.00 85.07           C  
ATOM   2967  CD1 PHE A 382     -29.637  26.109  90.319  1.00 86.41           C  
ATOM   2968  CD2 PHE A 382     -30.125  28.445  90.212  1.00 82.62           C  
ATOM   2969  CE1 PHE A 382     -28.598  26.276  89.417  1.00 85.50           C  
ATOM   2970  CE2 PHE A 382     -29.085  28.617  89.332  1.00 85.48           C  
ATOM   2971  CZ  PHE A 382     -28.322  27.522  88.928  1.00 86.30           C  
ATOM   2972  N   GLU A 383     -31.000  28.477  94.562  1.00 93.11           N  
ATOM   2973  CA  GLU A 383     -30.325  29.376  95.506  1.00100.60           C  
ATOM   2974  C   GLU A 383     -29.504  28.554  96.501  1.00 97.73           C  
ATOM   2975  O   GLU A 383     -28.304  28.752  96.654  1.00 94.98           O  
ATOM   2976  CB  GLU A 383     -31.341  30.242  96.268  1.00104.47           C  
ATOM   2977  CG  GLU A 383     -31.976  31.381  95.458  1.00110.46           C  
ATOM   2978  CD  GLU A 383     -31.135  32.657  95.468  1.00120.60           C  
ATOM   2979  OE1 GLU A 383     -30.926  33.240  94.375  1.00118.95           O  
ATOM   2980  OE2 GLU A 383     -30.691  33.074  96.570  1.00117.03           O  
ATOM   2981  N   ASP A 384     -30.177  27.621  97.164  1.00 96.76           N  
ATOM   2982  CA  ASP A 384     -29.542  26.681  98.082  1.00100.34           C  
ATOM   2983  C   ASP A 384     -28.232  26.100  97.545  1.00102.91           C  
ATOM   2984  O   ASP A 384     -27.299  25.866  98.308  1.00106.30           O  
ATOM   2985  CB  ASP A 384     -30.501  25.522  98.402  1.00103.69           C  
ATOM   2986  CG  ASP A 384     -31.185  25.656  99.769  1.00111.41           C  
ATOM   2987  OD1 ASP A 384     -32.374  25.262  99.903  1.00105.85           O  
ATOM   2988  OD2 ASP A 384     -30.530  26.137 100.718  1.00119.77           O  
ATOM   2989  N   GLN A 385     -28.162  25.852  96.240  1.00100.42           N  
ATOM   2990  CA  GLN A 385     -27.012  25.159  95.668  1.00100.22           C  
ATOM   2991  C   GLN A 385     -25.926  26.090  95.118  1.00102.96           C  
ATOM   2992  O   GLN A 385     -25.056  25.657  94.355  1.00101.93           O  
ATOM   2993  CB  GLN A 385     -27.467  24.202  94.576  1.00 98.64           C  
ATOM   2994  CG  GLN A 385     -26.871  22.842  94.718  1.00 99.96           C  
ATOM   2995  CD  GLN A 385     -27.459  22.112  95.891  1.00107.77           C  
ATOM   2996  OE1 GLN A 385     -28.492  22.522  96.427  1.00105.17           O  
ATOM   2997  NE2 GLN A 385     -26.816  21.017  96.300  1.00108.80           N  
ATOM   2998  N   ASN A 386     -25.984  27.361  95.513  1.00103.77           N  
ATOM   2999  CA  ASN A 386     -25.009  28.387  95.103  1.00108.21           C  
ATOM   3000  C   ASN A 386     -25.242  28.946  93.692  1.00103.87           C  
ATOM   3001  O   ASN A 386     -24.324  29.472  93.067  1.00102.50           O  
ATOM   3002  CB  ASN A 386     -23.556  27.887  95.231  1.00112.88           C  
ATOM   3003  CG  ASN A 386     -23.267  27.231  96.575  1.00119.68           C  
ATOM   3004  OD1 ASN A 386     -22.684  26.139  96.632  1.00120.88           O  
ATOM   3005  ND2 ASN A 386     -23.669  27.892  97.663  1.00116.68           N  
ATOM   3006  N   ARG A 387     -26.474  28.835  93.212  1.00 98.38           N  
ATOM   3007  CA  ARG A 387     -26.833  29.251  91.867  1.00 97.14           C  
ATOM   3008  C   ARG A 387     -25.862  28.739  90.805  1.00 96.82           C  
ATOM   3009  O   ARG A 387     -25.702  29.364  89.750  1.00 96.82           O  
ATOM   3010  CB  ARG A 387     -26.982  30.772  91.788  1.00 99.63           C  
ATOM   3011  CG  ARG A 387     -28.032  31.348  92.732  1.00102.86           C  
ATOM   3012  CD  ARG A 387     -28.539  32.703  92.247  1.00108.28           C  
ATOM   3013  NE  ARG A 387     -27.442  33.595  91.858  1.00117.68           N  
ATOM   3014  CZ  ARG A 387     -27.092  33.859  90.597  1.00110.62           C  
ATOM   3015  NH1 ARG A 387     -27.761  33.299  89.596  1.00102.18           N  
ATOM   3016  NH2 ARG A 387     -26.076  34.681  90.337  1.00101.27           N  
ATOM   3017  N   LYS A 388     -25.219  27.608  91.097  1.00 98.60           N  
ATOM   3018  CA  LYS A 388     -24.350  26.906  90.142  1.00 99.75           C  
ATOM   3019  C   LYS A 388     -24.809  25.455  89.996  1.00 94.35           C  
ATOM   3020  O   LYS A 388     -25.094  24.798  90.992  1.00 97.20           O  
ATOM   3021  CB  LYS A 388     -22.878  26.950  90.590  1.00103.50           C  
ATOM   3022  CG  LYS A 388     -22.244  28.351  90.561  1.00109.56           C  
ATOM   3023  CD  LYS A 388     -20.725  28.324  90.814  1.00114.42           C  
ATOM   3024  CE  LYS A 388     -20.123  29.746  90.879  1.00108.14           C  
ATOM   3025  NZ  LYS A 388     -18.625  29.749  91.022  1.00100.48           N  
ATOM   3026  N   PRO A 389     -24.885  24.948  88.761  1.00 88.19           N  
ATOM   3027  CA  PRO A 389     -25.448  23.611  88.553  1.00 88.38           C  
ATOM   3028  C   PRO A 389     -24.739  22.483  89.341  1.00 86.37           C  
ATOM   3029  O   PRO A 389     -23.509  22.425  89.399  1.00 84.33           O  
ATOM   3030  CB  PRO A 389     -25.334  23.409  87.028  1.00 86.96           C  
ATOM   3031  CG  PRO A 389     -24.402  24.460  86.551  1.00 84.86           C  
ATOM   3032  CD  PRO A 389     -24.540  25.607  87.496  1.00 88.58           C  
ATOM   3033  N   THR A 390     -25.527  21.596  89.946  1.00 84.57           N  
ATOM   3034  CA  THR A 390     -24.981  20.471  90.697  1.00 85.20           C  
ATOM   3035  C   THR A 390     -24.405  19.475  89.717  1.00 84.59           C  
ATOM   3036  O   THR A 390     -24.906  19.369  88.599  1.00 84.90           O  
ATOM   3037  CB  THR A 390     -26.066  19.759  91.580  1.00 86.88           C  
ATOM   3038  OG1 THR A 390     -26.877  18.885  90.785  1.00 86.71           O  
ATOM   3039  CG2 THR A 390     -26.958  20.769  92.283  1.00 88.67           C  
ATOM   3040  N   PRO A 391     -23.378  18.713  90.140  1.00 86.57           N  
ATOM   3041  CA  PRO A 391     -22.703  17.763  89.253  1.00 87.82           C  
ATOM   3042  C   PRO A 391     -23.660  16.697  88.688  1.00 87.59           C  
ATOM   3043  O   PRO A 391     -23.381  16.108  87.633  1.00 83.67           O  
ATOM   3044  CB  PRO A 391     -21.685  17.109  90.187  1.00 81.24           C  
ATOM   3045  CG  PRO A 391     -22.337  17.137  91.487  1.00 78.36           C  
ATOM   3046  CD  PRO A 391     -22.985  18.483  91.537  1.00 83.89           C  
ATOM   3047  N   ASP A 392     -24.767  16.437  89.388  1.00 89.37           N  
ATOM   3048  CA  ASP A 392     -25.740  15.479  88.871  1.00 90.53           C  
ATOM   3049  C   ASP A 392     -26.439  16.049  87.636  1.00 84.42           C  
ATOM   3050  O   ASP A 392     -26.535  15.366  86.620  1.00 82.41           O  
ATOM   3051  CB  ASP A 392     -26.758  15.028  89.939  1.00 86.57           C  
ATOM   3052  CG  ASP A 392     -27.819  14.085  89.365  1.00 91.40           C  
ATOM   3053  OD1 ASP A 392     -29.007  14.277  89.705  1.00 90.20           O  
ATOM   3054  OD2 ASP A 392     -27.469  13.167  88.565  1.00 89.31           O  
ATOM   3055  N   MET A 393     -26.908  17.294  87.734  1.00 82.12           N  
ATOM   3056  CA  MET A 393     -27.603  17.914  86.615  1.00 83.45           C  
ATOM   3057  C   MET A 393     -26.642  18.212  85.469  1.00 82.70           C  
ATOM   3058  O   MET A 393     -27.036  18.215  84.300  1.00 83.49           O  
ATOM   3059  CB  MET A 393     -28.429  19.138  87.029  1.00 77.04           C  
ATOM   3060  CG  MET A 393     -27.675  20.383  87.399  1.00 76.43           C  
ATOM   3061  SD  MET A 393     -28.724  21.394  88.471  1.00 75.15           S  
ATOM   3062  CE  MET A 393     -28.701  22.984  87.659  1.00 77.20           C  
ATOM   3063  N   MET A 394     -25.373  18.402  85.804  1.00 81.94           N  
ATOM   3064  CA  MET A 394     -24.333  18.492  84.793  1.00 80.63           C  
ATOM   3065  C   MET A 394     -24.138  17.141  84.089  1.00 83.57           C  
ATOM   3066  O   MET A 394     -23.850  17.071  82.890  1.00 85.27           O  
ATOM   3067  CB  MET A 394     -23.032  18.942  85.435  1.00 82.45           C  
ATOM   3068  CG  MET A 394     -22.204  19.841  84.541  1.00 87.40           C  
ATOM   3069  SD  MET A 394     -22.907  21.483  84.323  1.00 80.78           S  
ATOM   3070  CE  MET A 394     -22.301  21.829  82.690  1.00 70.13           C  
ATOM   3071  N   GLN A 395     -24.310  16.070  84.851  1.00 87.28           N  
ATOM   3072  CA  GLN A 395     -24.190  14.718  84.338  1.00 87.66           C  
ATOM   3073  C   GLN A 395     -25.445  14.372  83.528  1.00 88.04           C  
ATOM   3074  O   GLN A 395     -25.380  13.622  82.549  1.00 90.10           O  
ATOM   3075  CB  GLN A 395     -23.978  13.735  85.508  1.00 88.47           C  
ATOM   3076  CG  GLN A 395     -23.758  12.269  85.106  1.00 93.14           C  
ATOM   3077  CD  GLN A 395     -22.491  12.044  84.264  1.00103.63           C  
ATOM   3078  OE1 GLN A 395     -22.481  11.244  83.302  1.00 99.15           O  
ATOM   3079  NE2 GLN A 395     -21.415  12.741  84.631  1.00 99.94           N  
ATOM   3080  N   TYR A 396     -26.584  14.927  83.937  1.00 84.04           N  
ATOM   3081  CA  TYR A 396     -27.849  14.702  83.245  1.00 84.16           C  
ATOM   3082  C   TYR A 396     -27.756  15.232  81.823  1.00 85.49           C  
ATOM   3083  O   TYR A 396     -28.214  14.590  80.860  1.00 82.20           O  
ATOM   3084  CB  TYR A 396     -28.986  15.414  83.973  1.00 79.93           C  
ATOM   3085  CG  TYR A 396     -30.314  15.279  83.274  1.00 78.00           C  
ATOM   3086  CD1 TYR A 396     -30.842  16.326  82.540  1.00 76.92           C  
ATOM   3087  CD2 TYR A 396     -31.032  14.098  83.340  1.00 79.63           C  
ATOM   3088  CE1 TYR A 396     -32.048  16.197  81.893  1.00 75.40           C  
ATOM   3089  CE2 TYR A 396     -32.240  13.962  82.702  1.00 82.68           C  
ATOM   3090  CZ  TYR A 396     -32.740  15.014  81.980  1.00 79.66           C  
ATOM   3091  OH  TYR A 396     -33.939  14.867  81.335  1.00 81.66           O  
ATOM   3092  N   ALA A 397     -27.158  16.419  81.722  1.00 84.70           N  
ATOM   3093  CA  ALA A 397     -26.960  17.108  80.461  1.00 79.99           C  
ATOM   3094  C   ALA A 397     -25.989  16.357  79.583  1.00 83.86           C  
ATOM   3095  O   ALA A 397     -26.192  16.291  78.374  1.00 86.87           O  
ATOM   3096  CB  ALA A 397     -26.459  18.483  80.696  1.00 77.99           C  
ATOM   3097  N   LYS A 398     -24.939  15.789  80.177  1.00 84.60           N  
ATOM   3098  CA  LYS A 398     -23.970  15.003  79.401  1.00 86.29           C  
ATOM   3099  C   LYS A 398     -24.616  13.801  78.690  1.00 86.15           C  
ATOM   3100  O   LYS A 398     -24.411  13.582  77.493  1.00 84.64           O  
ATOM   3101  CB  LYS A 398     -22.804  14.551  80.278  1.00 85.45           C  
ATOM   3102  CG  LYS A 398     -21.647  13.945  79.502  1.00 86.25           C  
ATOM   3103  CD  LYS A 398     -20.640  13.276  80.434  1.00 92.64           C  
ATOM   3104  CE  LYS A 398     -19.405  12.770  79.693  1.00 97.66           C  
ATOM   3105  NZ  LYS A 398     -18.449  12.077  80.619  1.00 99.33           N  
ATOM   3106  N   ARG A 399     -25.409  13.037  79.428  1.00 86.87           N  
ATOM   3107  CA  ARG A 399     -26.076  11.870  78.864  1.00 89.05           C  
ATOM   3108  C   ARG A 399     -26.993  12.221  77.700  1.00 89.28           C  
ATOM   3109  O   ARG A 399     -27.128  11.434  76.755  1.00 93.80           O  
ATOM   3110  CB  ARG A 399     -26.841  11.087  79.942  1.00 92.64           C  
ATOM   3111  CG  ARG A 399     -25.961  10.132  80.753  1.00 96.53           C  
ATOM   3112  CD  ARG A 399     -26.781   9.159  81.578  1.00 97.09           C  
ATOM   3113  NE  ARG A 399     -27.216   9.786  82.823  1.00109.18           N  
ATOM   3114  CZ  ARG A 399     -28.395  10.386  83.016  1.00111.19           C  
ATOM   3115  NH1 ARG A 399     -29.307  10.445  82.037  1.00106.18           N  
ATOM   3116  NH2 ARG A 399     -28.667  10.929  84.207  1.00102.42           N  
ATOM   3117  N   ALA A 400     -27.614  13.394  77.757  1.00 84.54           N  
ATOM   3118  CA  ALA A 400     -28.565  13.779  76.721  1.00 82.78           C  
ATOM   3119  C   ALA A 400     -27.902  14.243  75.418  1.00 86.02           C  
ATOM   3120  O   ALA A 400     -28.490  14.119  74.335  1.00 86.06           O  
ATOM   3121  CB  ALA A 400     -29.533  14.824  77.229  1.00 77.39           C  
ATOM   3122  N   VAL A 401     -26.682  14.768  75.508  1.00 85.83           N  
ATOM   3123  CA  VAL A 401     -25.996  15.286  74.318  1.00 81.54           C  
ATOM   3124  C   VAL A 401     -24.880  14.392  73.807  1.00 85.86           C  
ATOM   3125  O   VAL A 401     -24.649  14.335  72.601  1.00 87.99           O  
ATOM   3126  CB  VAL A 401     -25.437  16.696  74.524  1.00 78.77           C  
ATOM   3127  CG1 VAL A 401     -26.568  17.675  74.656  1.00 77.63           C  
ATOM   3128  CG2 VAL A 401     -24.561  16.741  75.740  1.00 83.24           C  
ATOM   3129  N   MET A 402     -24.182  13.694  74.702  1.00 89.40           N  
ATOM   3130  CA  MET A 402     -23.238  12.675  74.242  1.00 92.89           C  
ATOM   3131  C   MET A 402     -24.018  11.706  73.333  1.00 95.34           C  
ATOM   3132  O   MET A 402     -25.228  11.530  73.493  1.00 98.08           O  
ATOM   3133  CB  MET A 402     -22.575  11.943  75.421  1.00 86.52           C  
ATOM   3134  CG  MET A 402     -23.329  10.706  75.916  1.00 89.80           C  
ATOM   3135  SD  MET A 402     -22.529   9.766  77.272  1.00 95.17           S  
ATOM   3136  CE  MET A 402     -22.776  10.821  78.671  1.00 89.08           C  
ATOM   3137  N   SER A 403     -23.350  11.108  72.362  1.00 91.80           N  
ATOM   3138  CA  SER A 403     -24.000  10.101  71.518  1.00 96.57           C  
ATOM   3139  C   SER A 403     -24.991  10.655  70.469  1.00 94.00           C  
ATOM   3140  O   SER A 403     -25.667   9.887  69.774  1.00 91.22           O  
ATOM   3141  CB  SER A 403     -24.642   8.987  72.365  1.00 95.40           C  
ATOM   3142  OG  SER A 403     -25.939   9.344  72.800  1.00 92.17           O  
ATOM   3143  N   LEU A 404     -25.068  11.978  70.350  1.00 91.65           N  
ATOM   3144  CA  LEU A 404     -25.686  12.582  69.178  1.00 88.53           C  
ATOM   3145  C   LEU A 404     -24.632  12.530  68.102  1.00 91.56           C  
ATOM   3146  O   LEU A 404     -23.442  12.557  68.411  1.00 90.07           O  
ATOM   3147  CB  LEU A 404     -26.035  14.047  69.436  1.00 86.39           C  
ATOM   3148  CG  LEU A 404     -27.260  14.408  70.278  1.00 84.54           C  
ATOM   3149  CD1 LEU A 404     -27.307  15.901  70.561  1.00 73.81           C  
ATOM   3150  CD2 LEU A 404     -28.538  13.926  69.574  1.00 89.57           C  
ATOM   3151  N   GLN A 405     -25.042  12.461  66.838  1.00 94.24           N  
ATOM   3152  CA  GLN A 405     -24.067  12.596  65.755  1.00 92.93           C  
ATOM   3153  C   GLN A 405     -24.627  13.281  64.535  1.00 90.42           C  
ATOM   3154  O   GLN A 405     -25.843  13.395  64.366  1.00 91.81           O  
ATOM   3155  CB  GLN A 405     -23.440  11.255  65.371  1.00 95.93           C  
ATOM   3156  CG  GLN A 405     -21.948  11.190  65.649  1.00101.92           C  
ATOM   3157  CD  GLN A 405     -21.607  10.190  66.744  1.00112.69           C  
ATOM   3158  OE1 GLN A 405     -22.119   9.062  66.742  1.00114.10           O  
ATOM   3159  NE2 GLN A 405     -20.746  10.596  67.693  1.00108.57           N  
ATOM   3160  N   GLY A 406     -23.715  13.741  63.689  1.00 88.81           N  
ATOM   3161  CA  GLY A 406     -24.084  14.355  62.427  1.00 92.59           C  
ATOM   3162  C   GLY A 406     -24.482  15.798  62.648  1.00 90.21           C  
ATOM   3163  O   GLY A 406     -25.354  16.337  61.948  1.00 89.44           O  
ATOM   3164  N   LEU A 407     -23.835  16.425  63.626  1.00 85.99           N  
ATOM   3165  CA  LEU A 407     -24.193  17.780  64.006  1.00 85.49           C  
ATOM   3166  C   LEU A 407     -23.604  18.848  63.085  1.00 85.92           C  
ATOM   3167  O   LEU A 407     -22.379  18.993  62.972  1.00 83.95           O  
ATOM   3168  CB  LEU A 407     -23.803  18.038  65.453  1.00 83.54           C  
ATOM   3169  CG  LEU A 407     -24.512  17.110  66.452  1.00 83.35           C  
ATOM   3170  CD1 LEU A 407     -24.177  17.481  67.889  1.00 77.75           C  
ATOM   3171  CD2 LEU A 407     -26.028  17.097  66.243  1.00 82.59           C  
ATOM   3172  N   ARG A 408     -24.500  19.593  62.436  1.00 85.96           N  
ATOM   3173  CA  ARG A 408     -24.122  20.653  61.509  1.00 84.64           C  
ATOM   3174  C   ARG A 408     -23.517  21.833  62.263  1.00 85.23           C  
ATOM   3175  O   ARG A 408     -23.845  22.061  63.409  1.00 85.33           O  
ATOM   3176  CB  ARG A 408     -25.334  21.104  60.693  1.00 83.07           C  
ATOM   3177  CG  ARG A 408     -26.159  19.963  60.113  1.00 84.00           C  
ATOM   3178  CD  ARG A 408     -27.121  20.487  59.071  1.00 92.81           C  
ATOM   3179  NE  ARG A 408     -28.385  19.756  59.028  1.00 98.81           N  
ATOM   3180  CZ  ARG A 408     -29.297  19.895  58.066  1.00108.49           C  
ATOM   3181  NH1 ARG A 408     -29.086  20.729  57.047  1.00112.14           N  
ATOM   3182  NH2 ARG A 408     -30.422  19.190  58.117  1.00108.49           N  
ATOM   3183  N   GLU A 409     -22.625  22.572  61.618  1.00 88.68           N  
ATOM   3184  CA  GLU A 409     -21.974  23.705  62.255  1.00 92.23           C  
ATOM   3185  C   GLU A 409     -22.999  24.814  62.482  1.00 90.83           C  
ATOM   3186  O   GLU A 409     -23.802  25.114  61.598  1.00 88.96           O  
ATOM   3187  CB  GLU A 409     -20.817  24.203  61.375  1.00101.51           C  
ATOM   3188  CG  GLU A 409     -19.844  25.181  62.054  1.00109.14           C  
ATOM   3189  CD  GLU A 409     -19.139  26.143  61.063  1.00121.55           C  
ATOM   3190  OE1 GLU A 409     -18.878  27.316  61.440  1.00120.67           O  
ATOM   3191  OE2 GLU A 409     -18.844  25.733  59.916  1.00116.67           O  
ATOM   3192  N   LYS A 410     -22.972  25.403  63.676  1.00 89.94           N  
ATOM   3193  CA  LYS A 410     -23.880  26.492  64.057  1.00 86.18           C  
ATOM   3194  C   LYS A 410     -25.299  26.077  64.461  1.00 83.12           C  
ATOM   3195  O   LYS A 410     -26.197  26.900  64.391  1.00 86.74           O  
ATOM   3196  CB  LYS A 410     -23.969  27.552  62.943  1.00 89.51           C  
ATOM   3197  CG  LYS A 410     -22.788  28.525  62.888  1.00 98.58           C  
ATOM   3198  CD  LYS A 410     -22.909  29.645  63.924  1.00 97.26           C  
ATOM   3199  CE  LYS A 410     -23.942  30.691  63.490  1.00 98.63           C  
ATOM   3200  NZ  LYS A 410     -23.825  31.993  64.236  1.00 94.45           N  
ATOM   3201  N   THR A 411     -25.522  24.832  64.870  1.00 79.64           N  
ATOM   3202  CA  THR A 411     -26.842  24.426  65.369  1.00 78.11           C  
ATOM   3203  C   THR A 411     -26.862  24.461  66.897  1.00 76.67           C  
ATOM   3204  O   THR A 411     -25.802  24.367  67.522  1.00 75.13           O  
ATOM   3205  CB  THR A 411     -27.200  22.998  64.948  1.00 79.01           C  
ATOM   3206  OG1 THR A 411     -26.069  22.142  65.169  1.00 82.14           O  
ATOM   3207  CG2 THR A 411     -27.599  22.952  63.501  1.00 77.47           C  
ATOM   3208  N   ILE A 412     -28.047  24.584  67.507  1.00 74.78           N  
ATOM   3209  CA  ILE A 412     -28.098  24.583  68.982  1.00 75.04           C  
ATOM   3210  C   ILE A 412     -27.754  23.168  69.447  1.00 72.46           C  
ATOM   3211  O   ILE A 412     -27.436  22.918  70.612  1.00 70.95           O  
ATOM   3212  CB  ILE A 412     -29.429  25.179  69.664  1.00 65.36           C  
ATOM   3213  CG1 ILE A 412     -30.546  24.176  69.676  1.00 67.97           C  
ATOM   3214  CG2 ILE A 412     -29.921  26.452  69.032  1.00 67.21           C  
ATOM   3215  CD1 ILE A 412     -30.564  23.395  70.922  1.00 72.72           C  
ATOM   3216  N   GLY A 413     -27.785  22.241  68.503  1.00 73.42           N  
ATOM   3217  CA  GLY A 413     -27.330  20.893  68.777  1.00 74.12           C  
ATOM   3218  C   GLY A 413     -25.829  20.831  68.988  1.00 74.04           C  
ATOM   3219  O   GLY A 413     -25.371  20.317  69.988  1.00 68.54           O  
ATOM   3220  N   LYS A 414     -25.057  21.359  68.039  1.00 78.87           N  
ATOM   3221  CA  LYS A 414     -23.603  21.311  68.166  1.00 75.81           C  
ATOM   3222  C   LYS A 414     -23.160  22.118  69.362  1.00 76.43           C  
ATOM   3223  O   LYS A 414     -22.163  21.798  70.005  1.00 78.37           O  
ATOM   3224  CB  LYS A 414     -22.892  21.815  66.915  1.00 73.91           C  
ATOM   3225  CG  LYS A 414     -21.410  21.479  66.929  1.00 76.38           C  
ATOM   3226  CD  LYS A 414     -20.738  21.873  65.624  1.00 92.23           C  
ATOM   3227  CE  LYS A 414     -19.469  21.039  65.320  1.00100.67           C  
ATOM   3228  NZ  LYS A 414     -18.961  21.260  63.904  1.00 97.80           N  
ATOM   3229  N   TYR A 415     -23.906  23.176  69.652  1.00 75.80           N  
ATOM   3230  CA  TYR A 415     -23.578  24.011  70.791  1.00 74.24           C  
ATOM   3231  C   TYR A 415     -23.711  23.200  72.051  1.00 75.53           C  
ATOM   3232  O   TYR A 415     -22.857  23.244  72.932  1.00 76.83           O  
ATOM   3233  CB  TYR A 415     -24.499  25.226  70.886  1.00 73.85           C  
ATOM   3234  CG  TYR A 415     -24.337  25.937  72.197  1.00 69.72           C  
ATOM   3235  CD1 TYR A 415     -25.018  25.500  73.316  1.00 71.80           C  
ATOM   3236  CD2 TYR A 415     -23.477  27.009  72.337  1.00 68.32           C  
ATOM   3237  CE1 TYR A 415     -24.869  26.112  74.534  1.00 69.69           C  
ATOM   3238  CE2 TYR A 415     -23.322  27.635  73.562  1.00 72.26           C  
ATOM   3239  CZ  TYR A 415     -24.025  27.173  74.654  1.00 71.62           C  
ATOM   3240  OH  TYR A 415     -23.899  27.764  75.887  1.00 74.37           O  
ATOM   3241  N   ALA A 416     -24.801  22.454  72.132  1.00 76.00           N  
ATOM   3242  CA  ALA A 416     -25.116  21.714  73.345  1.00 73.83           C  
ATOM   3243  C   ALA A 416     -24.111  20.597  73.633  1.00 78.00           C  
ATOM   3244  O   ALA A 416     -23.746  20.390  74.779  1.00 79.36           O  
ATOM   3245  CB  ALA A 416     -26.531  21.172  73.270  1.00 72.11           C  
ATOM   3246  N   LYS A 417     -23.660  19.880  72.600  1.00 80.36           N  
ATOM   3247  CA  LYS A 417     -22.723  18.771  72.801  1.00 80.40           C  
ATOM   3248  C   LYS A 417     -21.378  19.320  73.212  1.00 83.21           C  
ATOM   3249  O   LYS A 417     -20.759  18.864  74.165  1.00 83.21           O  
ATOM   3250  CB  LYS A 417     -22.559  17.922  71.547  1.00 75.04           C  
ATOM   3251  CG  LYS A 417     -21.636  16.765  71.766  1.00 78.74           C  
ATOM   3252  CD  LYS A 417     -21.755  15.765  70.653  1.00 83.90           C  
ATOM   3253  CE  LYS A 417     -20.971  14.499  70.950  1.00 88.86           C  
ATOM   3254  NZ  LYS A 417     -20.962  13.624  69.740  1.00 99.40           N  
ATOM   3255  N   SER A 418     -20.932  20.329  72.486  1.00 84.95           N  
ATOM   3256  CA  SER A 418     -19.642  20.944  72.759  1.00 85.91           C  
ATOM   3257  C   SER A 418     -19.577  21.495  74.190  1.00 82.01           C  
ATOM   3258  O   SER A 418     -18.510  21.522  74.811  1.00 83.26           O  
ATOM   3259  CB  SER A 418     -19.348  22.019  71.699  1.00 83.42           C  
ATOM   3260  OG  SER A 418     -18.055  22.557  71.857  1.00 91.91           O  
ATOM   3261  N   GLU A 419     -20.729  21.901  74.715  1.00 80.60           N  
ATOM   3262  CA  GLU A 419     -20.787  22.539  76.033  1.00 80.68           C  
ATOM   3263  C   GLU A 419     -20.942  21.529  77.170  1.00 83.66           C  
ATOM   3264  O   GLU A 419     -20.524  21.787  78.292  1.00 84.22           O  
ATOM   3265  CB  GLU A 419     -21.916  23.579  76.093  1.00 76.46           C  
ATOM   3266  CG  GLU A 419     -22.142  24.210  77.460  1.00 75.48           C  
ATOM   3267  CD  GLU A 419     -21.445  25.558  77.629  1.00 82.01           C  
ATOM   3268  OE1 GLU A 419     -21.713  26.256  78.625  1.00 78.60           O  
ATOM   3269  OE2 GLU A 419     -20.624  25.930  76.773  1.00 86.59           O  
ATOM   3270  N   PHE A 420     -21.536  20.374  76.887  1.00 83.97           N  
ATOM   3271  CA  PHE A 420     -21.792  19.406  77.946  1.00 80.04           C  
ATOM   3272  C   PHE A 420     -21.003  18.100  77.823  1.00 84.04           C  
ATOM   3273  O   PHE A 420     -20.513  17.594  78.816  1.00 90.11           O  
ATOM   3274  CB  PHE A 420     -23.287  19.125  78.064  1.00 79.20           C  
ATOM   3275  CG  PHE A 420     -24.085  20.296  78.535  1.00 74.81           C  
ATOM   3276  CD1 PHE A 420     -25.063  20.853  77.736  1.00 74.55           C  
ATOM   3277  CD2 PHE A 420     -23.868  20.830  79.779  1.00 74.89           C  
ATOM   3278  CE1 PHE A 420     -25.799  21.922  78.175  1.00 70.64           C  
ATOM   3279  CE2 PHE A 420     -24.607  21.897  80.229  1.00 69.50           C  
ATOM   3280  CZ  PHE A 420     -25.560  22.450  79.425  1.00 64.77           C  
ATOM   3281  N   ASP A 421     -20.892  17.543  76.623  1.00 86.36           N  
ATOM   3282  CA  ASP A 421     -20.104  16.326  76.436  1.00 89.14           C  
ATOM   3283  C   ASP A 421     -18.642  16.677  76.365  1.00 94.27           C  
ATOM   3284  O   ASP A 421     -18.090  16.927  75.291  1.00 91.72           O  
ATOM   3285  CB  ASP A 421     -20.497  15.562  75.167  1.00 92.38           C  
ATOM   3286  CG  ASP A 421     -19.739  14.244  75.019  1.00 98.51           C  
ATOM   3287  OD1 ASP A 421     -19.362  13.635  76.053  1.00 98.33           O  
ATOM   3288  OD2 ASP A 421     -19.524  13.818  73.860  1.00101.38           O  
ATOM   3289  N   LYS A 422     -18.024  16.677  77.533  1.00100.46           N  
ATOM   3290  CA  LYS A 422     -16.605  16.982  77.681  1.00108.07           C  
ATOM   3291  C   LYS A 422     -15.706  16.196  76.713  1.00113.52           C  
ATOM   3292  O   LYS A 422     -15.414  16.688  75.617  1.00105.40           O  
ATOM   3293  CB  LYS A 422     -16.178  16.792  79.156  1.00104.63           C  
ATOM   3294  CG  LYS A 422     -16.865  17.777  80.130  1.00102.51           C  
ATOM   3295  CD  LYS A 422     -16.447  19.261  79.879  1.00109.71           C  
ATOM   3296  CE  LYS A 422     -16.997  19.894  78.550  1.00103.65           C  
ATOM   3297  NZ  LYS A 422     -16.074  19.933  77.353  1.00 92.66           N  
ATOM   3298  OXT LYS A 422     -15.267  15.067  76.985  1.00118.95           O  
TER    3299      LYS A 422                                                      
ATOM   3300  N   SER B   2       9.215  61.832  81.775  1.00112.87           N  
ATOM   3301  CA  SER B   2       9.329  63.078  82.533  1.00120.19           C  
ATOM   3302  C   SER B   2      10.493  63.110  83.533  1.00116.80           C  
ATOM   3303  O   SER B   2      10.910  64.197  83.951  1.00111.14           O  
ATOM   3304  CB  SER B   2       8.014  63.393  83.264  1.00119.08           C  
ATOM   3305  OG  SER B   2       8.206  64.380  84.269  1.00112.49           O  
ATOM   3306  N   VAL B   3      11.020  61.945  83.925  1.00113.96           N  
ATOM   3307  CA  VAL B   3      11.972  61.953  85.034  1.00115.10           C  
ATOM   3308  C   VAL B   3      13.409  61.596  84.641  1.00109.79           C  
ATOM   3309  O   VAL B   3      13.749  61.624  83.452  1.00110.54           O  
ATOM   3310  CB  VAL B   3      11.341  61.279  86.306  1.00117.79           C  
ATOM   3311  CG1 VAL B   3      10.560  60.015  86.012  1.00113.14           C  
ATOM   3312  CG2 VAL B   3      12.140  61.407  87.622  1.00111.51           C  
ATOM   3313  N   THR B   4      14.257  61.328  85.627  1.00106.56           N  
ATOM   3314  CA  THR B   4      15.693  61.247  85.385  1.00103.53           C  
ATOM   3315  C   THR B   4      16.239  59.845  85.565  1.00100.08           C  
ATOM   3316  O   THR B   4      16.193  59.299  86.660  1.00100.35           O  
ATOM   3317  CB  THR B   4      16.471  62.212  86.309  1.00101.12           C  
ATOM   3318  OG1 THR B   4      16.362  63.551  85.805  1.00102.50           O  
ATOM   3319  CG2 THR B   4      17.943  61.818  86.385  1.00 93.96           C  
ATOM   3320  N   VAL B   5      16.751  59.259  84.488  1.00 97.02           N  
ATOM   3321  CA  VAL B   5      17.393  57.955  84.584  1.00 90.45           C  
ATOM   3322  C   VAL B   5      18.899  58.166  84.606  1.00 88.04           C  
ATOM   3323  O   VAL B   5      19.450  58.833  83.746  1.00 91.26           O  
ATOM   3324  CB  VAL B   5      17.028  57.047  83.397  1.00 84.98           C  
ATOM   3325  CG1 VAL B   5      17.582  55.665  83.630  1.00 81.23           C  
ATOM   3326  CG2 VAL B   5      15.515  56.994  83.189  1.00 81.75           C  
ATOM   3327  N   LYS B   6      19.574  57.627  85.601  1.00 85.11           N  
ATOM   3328  CA  LYS B   6      21.017  57.770  85.649  1.00 87.47           C  
ATOM   3329  C   LYS B   6      21.671  56.406  85.705  1.00 86.88           C  
ATOM   3330  O   LYS B   6      21.154  55.485  86.323  1.00 89.41           O  
ATOM   3331  CB  LYS B   6      21.468  58.661  86.826  1.00 91.53           C  
ATOM   3332  CG  LYS B   6      20.882  58.297  88.187  1.00101.64           C  
ATOM   3333  CD  LYS B   6      21.585  59.036  89.346  1.00110.48           C  
ATOM   3334  CE  LYS B   6      21.137  58.525  90.736  1.00107.41           C  
ATOM   3335  NZ  LYS B   6      22.308  58.181  91.601  1.00104.68           N  
ATOM   3336  N   ARG B   7      22.810  56.274  85.048  1.00 85.31           N  
ATOM   3337  CA  ARG B   7      23.522  55.007  84.999  1.00 87.08           C  
ATOM   3338  C   ARG B   7      24.391  54.780  86.232  1.00 84.96           C  
ATOM   3339  O   ARG B   7      25.358  55.497  86.444  1.00 87.50           O  
ATOM   3340  CB  ARG B   7      24.381  54.962  83.729  1.00 88.38           C  
ATOM   3341  CG  ARG B   7      25.447  53.893  83.761  1.00 91.17           C  
ATOM   3342  CD  ARG B   7      25.676  53.259  82.399  1.00 88.05           C  
ATOM   3343  NE  ARG B   7      26.052  51.862  82.595  1.00 90.54           N  
ATOM   3344  CZ  ARG B   7      26.820  51.159  81.770  1.00 89.84           C  
ATOM   3345  NH1 ARG B   7      27.313  51.724  80.659  1.00 83.15           N  
ATOM   3346  NH2 ARG B   7      27.097  49.889  82.073  1.00 87.86           N  
ATOM   3347  N   ILE B   8      24.072  53.774  87.036  1.00 83.12           N  
ATOM   3348  CA  ILE B   8      24.728  53.693  88.345  1.00 86.87           C  
ATOM   3349  C   ILE B   8      26.259  53.590  88.271  1.00 88.88           C  
ATOM   3350  O   ILE B   8      26.955  54.442  88.825  1.00 92.23           O  
ATOM   3351  CB  ILE B   8      24.093  52.667  89.348  1.00 82.41           C  
ATOM   3352  CG1 ILE B   8      24.959  51.434  89.508  1.00 85.86           C  
ATOM   3353  CG2 ILE B   8      22.663  52.307  88.981  1.00 82.05           C  
ATOM   3354  CD1 ILE B   8      24.348  50.418  90.460  1.00 90.00           C  
ATOM   3355  N   ILE B   9      26.790  52.601  87.561  1.00 88.88           N  
ATOM   3356  CA  ILE B   9      28.242  52.404  87.541  1.00 90.90           C  
ATOM   3357  C   ILE B   9      29.075  53.698  87.494  1.00 93.15           C  
ATOM   3358  O   ILE B   9      30.058  53.834  88.217  1.00 94.66           O  
ATOM   3359  CB  ILE B   9      28.703  51.462  86.401  1.00 92.07           C  
ATOM   3360  CG1 ILE B   9      30.160  51.060  86.611  1.00 89.82           C  
ATOM   3361  CG2 ILE B   9      28.560  52.136  85.054  1.00 92.52           C  
ATOM   3362  CD1 ILE B   9      30.478  50.702  88.059  1.00 94.99           C  
ATOM   3363  N   ASP B  10      28.693  54.649  86.651  1.00 92.63           N  
ATOM   3364  CA  ASP B  10      29.499  55.863  86.518  1.00 96.07           C  
ATOM   3365  C   ASP B  10      28.707  57.155  86.780  1.00 96.93           C  
ATOM   3366  O   ASP B  10      29.158  58.258  86.444  1.00 97.19           O  
ATOM   3367  CB  ASP B  10      30.221  55.905  85.152  1.00 94.02           C  
ATOM   3368  CG  ASP B  10      29.268  56.113  83.977  1.00 98.01           C  
ATOM   3369  OD1 ASP B  10      29.664  55.858  82.812  1.00 95.97           O  
ATOM   3370  OD2 ASP B  10      28.121  56.541  84.214  1.00 98.15           O  
ATOM   3371  N   ASN B  11      27.536  57.004  87.392  1.00 93.70           N  
ATOM   3372  CA  ASN B  11      26.604  58.114  87.608  1.00 95.07           C  
ATOM   3373  C   ASN B  11      26.509  59.157  86.481  1.00 97.12           C  
ATOM   3374  O   ASN B  11      26.744  60.344  86.708  1.00 98.83           O  
ATOM   3375  CB  ASN B  11      26.867  58.810  88.946  1.00 95.15           C  
ATOM   3376  CG  ASN B  11      25.584  59.123  89.692  1.00104.53           C  
ATOM   3377  OD1 ASN B  11      24.982  60.181  89.481  1.00106.44           O  
ATOM   3378  ND2 ASN B  11      25.140  58.191  90.555  1.00103.60           N  
ATOM   3379  N   THR B  12      26.157  58.708  85.277  1.00 94.62           N  
ATOM   3380  CA  THR B  12      25.855  59.614  84.173  1.00 92.11           C  
ATOM   3381  C   THR B  12      24.392  59.540  83.769  1.00 88.52           C  
ATOM   3382  O   THR B  12      23.715  58.548  84.006  1.00 86.91           O  
ATOM   3383  CB  THR B  12      26.708  59.314  82.925  1.00 93.49           C  
ATOM   3384  OG1 THR B  12      26.757  57.897  82.705  1.00 92.98           O  
ATOM   3385  CG2 THR B  12      28.124  59.847  83.094  1.00 95.78           C  
ATOM   3386  N   VAL B  13      23.911  60.595  83.137  1.00 86.72           N  
ATOM   3387  CA  VAL B  13      22.538  60.619  82.694  1.00 86.53           C  
ATOM   3388  C   VAL B  13      22.380  59.868  81.366  1.00 88.73           C  
ATOM   3389  O   VAL B  13      23.282  59.848  80.529  1.00 89.08           O  
ATOM   3390  CB  VAL B  13      22.053  62.061  82.558  1.00 88.19           C  
ATOM   3391  CG1 VAL B  13      20.644  62.113  81.986  1.00 87.48           C  
ATOM   3392  CG2 VAL B  13      22.102  62.745  83.901  1.00 88.80           C  
ATOM   3393  N   ILE B  14      21.242  59.210  81.202  1.00 86.02           N  
ATOM   3394  CA  ILE B  14      20.864  58.609  79.941  1.00 82.27           C  
ATOM   3395  C   ILE B  14      19.429  59.078  79.748  1.00 82.68           C  
ATOM   3396  O   ILE B  14      18.682  59.175  80.710  1.00 82.08           O  
ATOM   3397  CB  ILE B  14      20.956  57.074  79.980  1.00 78.18           C  
ATOM   3398  CG1 ILE B  14      20.883  56.477  78.580  1.00 80.55           C  
ATOM   3399  CG2 ILE B  14      19.846  56.496  80.798  1.00 81.09           C  
ATOM   3400  CD1 ILE B  14      21.004  54.957  78.566  1.00 78.86           C  
ATOM   3401  N   VAL B  15      19.050  59.414  78.520  1.00 81.26           N  
ATOM   3402  CA  VAL B  15      17.731  59.988  78.282  1.00 78.24           C  
ATOM   3403  C   VAL B  15      16.916  59.108  77.355  1.00 81.62           C  
ATOM   3404  O   VAL B  15      16.761  59.414  76.168  1.00 85.38           O  
ATOM   3405  CB  VAL B  15      17.851  61.336  77.611  1.00 81.10           C  
ATOM   3406  CG1 VAL B  15      16.523  62.054  77.659  1.00 76.56           C  
ATOM   3407  CG2 VAL B  15      18.942  62.142  78.264  1.00 81.45           C  
ATOM   3408  N   PRO B  16      16.389  58.005  77.883  1.00 77.54           N  
ATOM   3409  CA  PRO B  16      15.733  57.055  76.993  1.00 79.93           C  
ATOM   3410  C   PRO B  16      14.636  57.731  76.195  1.00 77.77           C  
ATOM   3411  O   PRO B  16      13.758  58.385  76.770  1.00 78.00           O  
ATOM   3412  CB  PRO B  16      15.173  55.992  77.957  1.00 76.23           C  
ATOM   3413  CG  PRO B  16      15.190  56.617  79.263  1.00 76.71           C  
ATOM   3414  CD  PRO B  16      16.354  57.550  79.272  1.00 78.99           C  
ATOM   3415  N   LYS B  17      14.722  57.575  74.876  1.00 75.39           N  
ATOM   3416  CA  LYS B  17      13.738  58.104  73.946  1.00 79.10           C  
ATOM   3417  C   LYS B  17      13.550  57.052  72.865  1.00 76.00           C  
ATOM   3418  O   LYS B  17      14.413  56.190  72.689  1.00 74.08           O  
ATOM   3419  CB  LYS B  17      14.244  59.421  73.358  1.00 81.19           C  
ATOM   3420  CG  LYS B  17      15.752  59.415  73.157  1.00 83.46           C  
ATOM   3421  CD  LYS B  17      16.326  60.737  72.684  1.00 86.00           C  
ATOM   3422  CE  LYS B  17      17.869  60.713  72.742  1.00 90.51           C  
ATOM   3423  NZ  LYS B  17      18.400  60.652  74.161  1.00 85.10           N  
ATOM   3424  N   LEU B  18      12.421  57.089  72.167  1.00 72.37           N  
ATOM   3425  CA  LEU B  18      12.237  56.195  71.023  1.00 77.40           C  
ATOM   3426  C   LEU B  18      11.473  56.818  69.820  1.00 82.55           C  
ATOM   3427  O   LEU B  18      10.715  57.786  69.976  1.00 83.28           O  
ATOM   3428  CB  LEU B  18      11.688  54.834  71.466  1.00 70.89           C  
ATOM   3429  CG  LEU B  18      10.399  54.736  72.249  1.00 71.33           C  
ATOM   3430  CD1 LEU B  18       9.236  55.046  71.354  1.00 77.98           C  
ATOM   3431  CD2 LEU B  18      10.270  53.337  72.787  1.00 73.97           C  
ATOM   3432  N   PRO B  19      11.692  56.277  68.607  1.00 82.62           N  
ATOM   3433  CA  PRO B  19      11.155  56.909  67.389  1.00 84.40           C  
ATOM   3434  C   PRO B  19       9.720  57.415  67.544  1.00 84.35           C  
ATOM   3435  O   PRO B  19       8.895  56.812  68.212  1.00 82.59           O  
ATOM   3436  CB  PRO B  19      11.234  55.790  66.347  1.00 82.19           C  
ATOM   3437  CG  PRO B  19      12.403  54.964  66.797  1.00 83.33           C  
ATOM   3438  CD  PRO B  19      12.389  55.008  68.315  1.00 80.33           C  
ATOM   3439  N   ALA B  20       9.439  58.543  66.914  1.00 91.14           N  
ATOM   3440  CA  ALA B  20       8.114  59.139  66.945  1.00 92.31           C  
ATOM   3441  C   ALA B  20       7.118  58.315  66.153  1.00 96.69           C  
ATOM   3442  O   ALA B  20       7.471  57.680  65.149  1.00102.21           O  
ATOM   3443  CB  ALA B  20       8.174  60.540  66.382  1.00 92.40           C  
ATOM   3444  N   ASN B  21       5.869  58.326  66.602  1.00100.20           N  
ATOM   3445  CA  ASN B  21       4.780  57.735  65.827  1.00105.55           C  
ATOM   3446  C   ASN B  21       3.658  58.744  65.727  1.00108.03           C  
ATOM   3447  O   ASN B  21       3.549  59.627  66.573  1.00112.31           O  
ATOM   3448  CB  ASN B  21       4.282  56.435  66.459  1.00108.36           C  
ATOM   3449  CG  ASN B  21       4.048  55.335  65.428  1.00111.17           C  
ATOM   3450  OD1 ASN B  21       3.478  55.581  64.352  1.00108.55           O  
ATOM   3451  ND2 ASN B  21       4.494  54.111  65.753  1.00107.67           N  
ATOM   3452  N   GLU B  22       2.823  58.629  64.703  1.00110.19           N  
ATOM   3453  CA  GLU B  22       1.857  59.695  64.446  1.00113.24           C  
ATOM   3454  C   GLU B  22       0.463  59.238  63.994  1.00113.32           C  
ATOM   3455  O   GLU B  22      -0.311  58.692  64.792  1.00113.11           O  
ATOM   3456  CB  GLU B  22       2.442  60.706  63.447  1.00118.24           C  
ATOM   3457  CG  GLU B  22       2.152  62.178  63.782  1.00122.86           C  
ATOM   3458  CD  GLU B  22       2.723  62.625  65.136  1.00119.28           C  
ATOM   3459  OE1 GLU B  22       3.621  63.505  65.146  1.00113.05           O  
ATOM   3460  OE2 GLU B  22       2.260  62.108  66.184  1.00115.34           O  
ATOM   3461  N   ASP B  23       0.166  59.444  62.710  1.00115.92           N  
ATOM   3462  CA  ASP B  23      -1.222  59.446  62.227  1.00117.08           C  
ATOM   3463  C   ASP B  23      -2.288  59.429  63.349  1.00108.34           C  
ATOM   3464  O   ASP B  23      -2.708  58.369  63.832  1.00104.30           O  
ATOM   3465  CB  ASP B  23      -1.493  58.441  61.071  1.00115.08           C  
ATOM   3466  CG  ASP B  23      -1.082  56.999  61.397  1.00121.52           C  
ATOM   3467  OD1 ASP B  23      -0.562  56.318  60.470  1.00119.58           O  
ATOM   3468  OD2 ASP B  23      -1.297  56.538  62.553  1.00117.88           O  
ATOM   3469  N   PRO B  24      -2.681  60.633  63.790  1.00100.52           N  
ATOM   3470  CA  PRO B  24      -3.823  60.913  64.658  1.00 99.46           C  
ATOM   3471  C   PRO B  24      -5.104  60.609  63.933  1.00 94.00           C  
ATOM   3472  O   PRO B  24      -5.152  60.782  62.724  1.00 94.92           O  
ATOM   3473  CB  PRO B  24      -3.738  62.423  64.858  1.00101.05           C  
ATOM   3474  CG  PRO B  24      -2.312  62.747  64.655  1.00103.55           C  
ATOM   3475  CD  PRO B  24      -1.851  61.829  63.577  1.00101.93           C  
ATOM   3476  N   VAL B  25      -6.129  60.178  64.650  1.00 90.65           N  
ATOM   3477  CA  VAL B  25      -7.394  59.890  64.014  1.00 88.64           C  
ATOM   3478  C   VAL B  25      -8.041  61.203  63.621  1.00 85.98           C  
ATOM   3479  O   VAL B  25      -7.636  62.250  64.086  1.00 85.39           O  
ATOM   3480  CB  VAL B  25      -8.322  59.156  64.963  1.00 85.21           C  
ATOM   3481  CG1 VAL B  25      -7.578  58.039  65.645  1.00 88.49           C  
ATOM   3482  CG2 VAL B  25      -8.858  60.106  65.982  1.00 81.22           C  
ATOM   3483  N   GLU B  26      -9.045  61.133  62.758  1.00 83.39           N  
ATOM   3484  CA  GLU B  26      -9.783  62.304  62.324  1.00 82.83           C  
ATOM   3485  C   GLU B  26     -11.267  62.016  62.477  1.00 81.70           C  
ATOM   3486  O   GLU B  26     -11.788  61.089  61.854  1.00 82.19           O  
ATOM   3487  CB  GLU B  26      -9.454  62.624  60.853  1.00 88.65           C  
ATOM   3488  CG  GLU B  26      -7.964  62.948  60.594  1.00 93.64           C  
ATOM   3489  CD  GLU B  26      -7.527  62.777  59.145  1.00 97.83           C  
ATOM   3490  OE1 GLU B  26      -8.408  62.656  58.264  1.00 92.76           O  
ATOM   3491  OE2 GLU B  26      -6.294  62.756  58.905  1.00100.61           O  
ATOM   3492  N   TYR B  27     -11.948  62.803  63.306  1.00 80.32           N  
ATOM   3493  CA  TYR B  27     -13.384  62.603  63.552  1.00 81.10           C  
ATOM   3494  C   TYR B  27     -14.251  63.191  62.440  1.00 84.58           C  
ATOM   3495  O   TYR B  27     -13.814  64.081  61.713  1.00 89.54           O  
ATOM   3496  CB  TYR B  27     -13.801  63.177  64.910  1.00 79.70           C  
ATOM   3497  CG  TYR B  27     -13.247  62.425  66.114  1.00 79.75           C  
ATOM   3498  CD1 TYR B  27     -11.993  62.722  66.621  1.00 74.80           C  
ATOM   3499  CD2 TYR B  27     -13.988  61.424  66.743  1.00 78.99           C  
ATOM   3500  CE1 TYR B  27     -11.488  62.048  67.710  1.00 74.91           C  
ATOM   3501  CE2 TYR B  27     -13.492  60.740  67.831  1.00 77.78           C  
ATOM   3502  CZ  TYR B  27     -12.239  61.054  68.321  1.00 78.93           C  
ATOM   3503  OH  TYR B  27     -11.729  60.387  69.424  1.00 77.39           O  
ATOM   3504  N   PRO B  28     -15.478  62.685  62.283  1.00 80.91           N  
ATOM   3505  CA  PRO B  28     -16.290  63.209  61.191  1.00 82.16           C  
ATOM   3506  C   PRO B  28     -16.739  64.631  61.448  1.00 89.00           C  
ATOM   3507  O   PRO B  28     -16.592  65.473  60.579  1.00 93.83           O  
ATOM   3508  CB  PRO B  28     -17.489  62.256  61.143  1.00 78.54           C  
ATOM   3509  CG  PRO B  28     -17.514  61.601  62.441  1.00 82.63           C  
ATOM   3510  CD  PRO B  28     -16.096  61.513  62.908  1.00 82.04           C  
ATOM   3511  N   ALA B  29     -17.271  64.913  62.624  1.00 91.24           N  
ATOM   3512  CA  ALA B  29     -17.753  66.258  62.904  1.00 88.95           C  
ATOM   3513  C   ALA B  29     -16.686  67.290  62.589  1.00 91.48           C  
ATOM   3514  O   ALA B  29     -16.939  68.231  61.849  1.00 94.30           O  
ATOM   3515  CB  ALA B  29     -18.189  66.374  64.345  1.00 91.49           C  
ATOM   3516  N   ASP B  30     -15.491  67.100  63.150  1.00 94.49           N  
ATOM   3517  CA  ASP B  30     -14.408  68.075  63.038  1.00 97.79           C  
ATOM   3518  C   ASP B  30     -13.991  68.210  61.522  1.00101.17           C  
ATOM   3519  O   ASP B  30     -12.889  68.657  61.205  1.00109.64           O  
ATOM   3520  CB  ASP B  30     -13.229  67.786  64.060  1.00 87.79           C  
ATOM   3521  CG  ASP B  30     -13.675  67.805  65.615  1.00 99.62           C  
ATOM   3522  OD1 ASP B  30     -14.882  67.823  65.960  1.00 98.59           O  
ATOM   3523  OD2 ASP B  30     -12.807  67.778  66.532  1.00 85.30           O  
ATOM   3524  N   TYR B  31     -14.899  67.848  60.603  1.00 93.77           N  
ATOM   3525  CA  TYR B  31     -14.697  67.992  59.136  1.00 97.06           C  
ATOM   3526  C   TYR B  31     -15.745  68.858  58.452  1.00 99.71           C  
ATOM   3527  O   TYR B  31     -15.473  69.479  57.430  1.00 99.60           O  
ATOM   3528  CB  TYR B  31     -14.707  66.638  58.402  1.00 94.82           C  
ATOM   3529  CG  TYR B  31     -15.134  66.704  56.923  1.00 93.25           C  
ATOM   3530  CD1 TYR B  31     -16.467  66.912  56.553  1.00 93.44           C  
ATOM   3531  CD2 TYR B  31     -14.208  66.526  55.897  1.00 96.22           C  
ATOM   3532  CE1 TYR B  31     -16.860  66.958  55.196  1.00 91.81           C  
ATOM   3533  CE2 TYR B  31     -14.593  66.571  54.546  1.00 89.46           C  
ATOM   3534  CZ  TYR B  31     -15.918  66.786  54.207  1.00 88.74           C  
ATOM   3535  OH  TYR B  31     -16.298  66.834  52.884  1.00 85.28           O  
ATOM   3536  N   PHE B  32     -16.965  68.837  58.966  1.00 98.64           N  
ATOM   3537  CA  PHE B  32     -17.984  69.757  58.491  1.00 96.50           C  
ATOM   3538  C   PHE B  32     -17.744  71.126  59.129  1.00101.69           C  
ATOM   3539  O   PHE B  32     -18.569  72.032  59.024  1.00102.27           O  
ATOM   3540  CB  PHE B  32     -19.374  69.251  58.839  1.00 94.89           C  
ATOM   3541  CG  PHE B  32     -19.818  68.088  58.011  1.00 95.35           C  
ATOM   3542  CD1 PHE B  32     -20.343  68.287  56.748  1.00 96.76           C  
ATOM   3543  CD2 PHE B  32     -19.738  66.796  58.496  1.00 93.83           C  
ATOM   3544  CE1 PHE B  32     -20.771  67.222  55.974  1.00 90.59           C  
ATOM   3545  CE2 PHE B  32     -20.168  65.727  57.725  1.00 92.10           C  
ATOM   3546  CZ  PHE B  32     -20.682  65.946  56.461  1.00 88.50           C  
ATOM   3547  N   ARG B  33     -16.610  71.251  59.813  1.00104.04           N  
ATOM   3548  CA  ARG B  33     -16.136  72.533  60.309  1.00104.37           C  
ATOM   3549  C   ARG B  33     -15.488  73.262  59.146  1.00103.35           C  
ATOM   3550  O   ARG B  33     -15.653  74.464  58.978  1.00106.33           O  
ATOM   3551  CB  ARG B  33     -15.100  72.329  61.414  1.00107.63           C  
ATOM   3552  CG  ARG B  33     -15.487  72.920  62.760  1.00111.57           C  
ATOM   3553  CD  ARG B  33     -16.649  72.156  63.395  1.00113.16           C  
ATOM   3554  NE  ARG B  33     -16.470  71.909  64.833  1.00119.59           N  
ATOM   3555  CZ  ARG B  33     -15.351  71.443  65.390  1.00116.83           C  
ATOM   3556  NH1 ARG B  33     -14.282  71.177  64.638  1.00111.06           N  
ATOM   3557  NH2 ARG B  33     -15.297  71.245  66.705  1.00111.56           N  
ATOM   3558  N   LYS B  34     -14.747  72.515  58.338  1.00104.50           N  
ATOM   3559  CA  LYS B  34     -14.045  73.079  57.189  1.00107.82           C  
ATOM   3560  C   LYS B  34     -15.001  73.285  56.008  1.00107.05           C  
ATOM   3561  O   LYS B  34     -15.484  74.396  55.779  1.00108.98           O  
ATOM   3562  CB  LYS B  34     -12.832  72.208  56.807  1.00107.52           C  
ATOM   3563  CG  LYS B  34     -11.634  72.335  57.769  1.00113.37           C  
ATOM   3564  CD  LYS B  34     -12.020  72.040  59.234  1.00113.83           C  
ATOM   3565  CE  LYS B  34     -11.183  72.846  60.240  1.00114.80           C  
ATOM   3566  NZ  LYS B  34     -11.715  72.755  61.646  1.00114.21           N  
ATOM   3567  N   SER B  35     -15.288  72.213  55.276  1.00105.52           N  
ATOM   3568  CA  SER B  35     -16.227  72.268  54.153  1.00103.91           C  
ATOM   3569  C   SER B  35     -17.667  72.077  54.641  1.00100.68           C  
ATOM   3570  O   SER B  35     -17.890  71.818  55.817  1.00104.22           O  
ATOM   3571  CB  SER B  35     -15.855  71.213  53.100  1.00102.70           C  
ATOM   3572  OG  SER B  35     -16.818  71.132  52.062  1.00104.87           O  
ATOM   3573  N   LYS B  36     -18.644  72.219  53.752  1.00 97.61           N  
ATOM   3574  CA  LYS B  36     -20.034  71.996  54.132  1.00 98.44           C  
ATOM   3575  C   LYS B  36     -20.784  71.230  53.038  1.00 97.47           C  
ATOM   3576  O   LYS B  36     -22.006  71.321  52.916  1.00 94.84           O  
ATOM   3577  CB  LYS B  36     -20.734  73.322  54.457  1.00 96.91           C  
ATOM   3578  CG  LYS B  36     -21.416  73.382  55.835  1.00100.61           C  
ATOM   3579  CD  LYS B  36     -20.426  73.685  56.969  1.00104.06           C  
ATOM   3580  CE  LYS B  36     -21.128  74.119  58.279  1.00103.52           C  
ATOM   3581  NZ  LYS B  36     -21.661  73.017  59.135  1.00 98.80           N  
ATOM   3582  N   GLU B  37     -20.037  70.462  52.253  1.00 95.80           N  
ATOM   3583  CA  GLU B  37     -20.606  69.681  51.161  1.00 96.89           C  
ATOM   3584  C   GLU B  37     -19.671  68.537  50.746  1.00 98.40           C  
ATOM   3585  O   GLU B  37     -18.461  68.587  50.991  1.00 97.99           O  
ATOM   3586  CB  GLU B  37     -20.831  70.580  49.961  1.00103.84           C  
ATOM   3587  CG  GLU B  37     -19.526  71.089  49.370  1.00106.48           C  
ATOM   3588  CD  GLU B  37     -19.736  71.996  48.177  1.00110.95           C  
ATOM   3589  OE1 GLU B  37     -20.893  72.403  47.940  1.00110.74           O  
ATOM   3590  OE2 GLU B  37     -18.741  72.295  47.481  1.00111.99           O  
ATOM   3591  N   ILE B  38     -20.226  67.510  50.107  1.00 96.83           N  
ATOM   3592  CA  ILE B  38     -19.398  66.407  49.626  1.00 95.59           C  
ATOM   3593  C   ILE B  38     -19.414  66.336  48.105  1.00 94.31           C  
ATOM   3594  O   ILE B  38     -20.422  65.959  47.506  1.00 96.37           O  
ATOM   3595  CB  ILE B  38     -19.818  65.038  50.208  1.00 91.02           C  
ATOM   3596  CG1 ILE B  38     -20.887  65.219  51.288  1.00 94.58           C  
ATOM   3597  CG2 ILE B  38     -18.607  64.297  50.733  1.00 89.34           C  
ATOM   3598  CD1 ILE B  38     -20.571  64.564  52.618  1.00 83.15           C  
ATOM   3599  N   PRO B  39     -18.287  66.701  47.479  1.00 90.62           N  
ATOM   3600  CA  PRO B  39     -18.105  66.740  46.026  1.00 92.12           C  
ATOM   3601  C   PRO B  39     -18.167  65.368  45.361  1.00 92.61           C  
ATOM   3602  O   PRO B  39     -17.376  64.493  45.700  1.00 93.78           O  
ATOM   3603  CB  PRO B  39     -16.693  67.309  45.881  1.00 92.60           C  
ATOM   3604  CG  PRO B  39     -16.036  67.026  47.195  1.00 88.35           C  
ATOM   3605  CD  PRO B  39     -17.098  67.189  48.193  1.00 88.37           C  
ATOM   3606  N   LEU B  40     -19.082  65.179  44.419  1.00 92.26           N  
ATOM   3607  CA  LEU B  40     -19.096  63.953  43.626  1.00 94.39           C  
ATOM   3608  C   LEU B  40     -18.711  64.285  42.181  1.00100.23           C  
ATOM   3609  O   LEU B  40     -19.555  64.755  41.412  1.00103.05           O  
ATOM   3610  CB  LEU B  40     -20.486  63.313  43.659  1.00 91.28           C  
ATOM   3611  CG  LEU B  40     -20.618  61.785  43.608  1.00 87.62           C  
ATOM   3612  CD1 LEU B  40     -21.975  61.398  43.035  1.00 85.69           C  
ATOM   3613  CD2 LEU B  40     -19.493  61.118  42.823  1.00 88.89           C  
ATOM   3614  N   TYR B  41     -17.450  64.049  41.809  1.00100.95           N  
ATOM   3615  CA  TYR B  41     -16.967  64.421  40.470  1.00102.17           C  
ATOM   3616  C   TYR B  41     -17.331  63.409  39.391  1.00103.77           C  
ATOM   3617  O   TYR B  41     -16.722  62.347  39.274  1.00102.70           O  
ATOM   3618  CB  TYR B  41     -15.455  64.699  40.469  1.00101.19           C  
ATOM   3619  CG  TYR B  41     -15.058  65.784  41.440  1.00100.77           C  
ATOM   3620  CD1 TYR B  41     -15.495  67.093  41.266  1.00101.69           C  
ATOM   3621  CD2 TYR B  41     -14.275  65.496  42.548  1.00101.76           C  
ATOM   3622  CE1 TYR B  41     -15.152  68.086  42.163  1.00100.79           C  
ATOM   3623  CE2 TYR B  41     -13.927  66.486  43.459  1.00101.99           C  
ATOM   3624  CZ  TYR B  41     -14.363  67.780  43.260  1.00101.37           C  
ATOM   3625  OH  TYR B  41     -14.014  68.768  44.161  1.00 98.18           O  
ATOM   3626  N   ILE B  42     -18.344  63.747  38.605  1.00108.81           N  
ATOM   3627  CA  ILE B  42     -18.692  62.939  37.446  1.00113.79           C  
ATOM   3628  C   ILE B  42     -18.477  63.740  36.152  1.00120.18           C  
ATOM   3629  O   ILE B  42     -19.228  63.604  35.176  1.00118.27           O  
ATOM   3630  CB  ILE B  42     -20.116  62.398  37.548  1.00106.53           C  
ATOM   3631  CG1 ILE B  42     -20.316  61.745  38.904  1.00103.69           C  
ATOM   3632  CG2 ILE B  42     -20.373  61.382  36.467  1.00107.17           C  
ATOM   3633  CD1 ILE B  42     -21.373  60.697  38.904  1.00102.77           C  
ATOM   3634  N   ASN B  43     -17.432  64.572  36.185  1.00124.30           N  
ATOM   3635  CA  ASN B  43     -16.922  65.328  35.032  1.00133.24           C  
ATOM   3636  C   ASN B  43     -17.716  65.101  33.736  1.00137.12           C  
ATOM   3637  O   ASN B  43     -18.628  65.872  33.384  1.00133.74           O  
ATOM   3638  CB  ASN B  43     -15.437  64.986  34.758  1.00133.48           C  
ATOM   3639  CG  ASN B  43     -14.685  64.512  36.000  1.00126.80           C  
ATOM   3640  OD1 ASN B  43     -14.763  65.134  37.059  1.00124.22           O  
ATOM   3641  ND2 ASN B  43     -13.947  63.405  35.866  1.00121.10           N  
ATOM   3642  N   THR B  44     -17.342  64.039  33.026  1.00134.41           N  
ATOM   3643  CA  THR B  44     -18.021  63.673  31.801  1.00131.42           C  
ATOM   3644  C   THR B  44     -19.498  63.367  32.077  1.00129.92           C  
ATOM   3645  O   THR B  44     -19.849  62.592  32.977  1.00120.21           O  
ATOM   3646  CB  THR B  44     -17.310  62.504  31.059  1.00128.39           C  
ATOM   3647  OG1 THR B  44     -17.244  61.356  31.910  1.00128.48           O  
ATOM   3648  CG2 THR B  44     -15.899  62.903  30.653  1.00129.49           C  
ATOM   3649  N   THR B  45     -20.345  64.048  31.312  1.00133.75           N  
ATOM   3650  CA  THR B  45     -21.764  63.739  31.200  1.00132.72           C  
ATOM   3651  C   THR B  45     -22.101  63.692  29.698  1.00133.86           C  
ATOM   3652  O   THR B  45     -22.122  64.729  29.013  1.00127.48           O  
ATOM   3653  CB  THR B  45     -22.624  64.776  31.930  1.00129.86           C  
ATOM   3654  OG1 THR B  45     -22.057  65.029  33.222  1.00123.98           O  
ATOM   3655  CG2 THR B  45     -24.059  64.270  32.080  1.00128.20           C  
ATOM   3656  N   LYS B  46     -22.329  62.472  29.200  1.00132.28           N  
ATOM   3657  CA  LYS B  46     -22.458  62.205  27.772  1.00122.72           C  
ATOM   3658  C   LYS B  46     -23.354  61.004  27.484  1.00122.86           C  
ATOM   3659  O   LYS B  46     -22.867  59.876  27.432  1.00121.57           O  
ATOM   3660  CB  LYS B  46     -21.080  61.955  27.157  1.00119.03           C  
ATOM   3661  CG  LYS B  46     -20.306  63.225  26.833  1.00121.48           C  
ATOM   3662  CD  LYS B  46     -19.516  63.760  28.010  1.00119.78           C  
ATOM   3663  CE  LYS B  46     -19.145  65.209  27.781  1.00118.63           C  
ATOM   3664  NZ  LYS B  46     -18.122  65.676  28.728  1.00122.33           N  
ATOM   3665  N   SER B  47     -24.652  61.262  27.295  1.00125.82           N  
ATOM   3666  CA  SER B  47     -25.647  60.258  26.884  1.00126.04           C  
ATOM   3667  C   SER B  47     -25.865  59.147  27.902  1.00125.20           C  
ATOM   3668  O   SER B  47     -25.028  58.260  28.054  1.00122.88           O  
ATOM   3669  CB  SER B  47     -25.278  59.641  25.536  1.00126.56           C  
ATOM   3670  OG  SER B  47     -25.063  60.642  24.554  1.00128.61           O  
ATOM   3671  N   LEU B  48     -27.002  59.187  28.587  1.00127.22           N  
ATOM   3672  CA  LEU B  48     -27.338  58.158  29.568  1.00127.28           C  
ATOM   3673  C   LEU B  48     -27.459  56.789  28.889  1.00125.10           C  
ATOM   3674  O   LEU B  48     -27.521  55.760  29.566  1.00121.94           O  
ATOM   3675  CB  LEU B  48     -28.642  58.521  30.306  1.00130.13           C  
ATOM   3676  CG  LEU B  48     -28.691  59.713  31.291  1.00134.45           C  
ATOM   3677  CD1 LEU B  48     -28.121  61.012  30.712  1.00130.61           C  
ATOM   3678  CD2 LEU B  48     -30.115  59.948  31.850  1.00127.35           C  
ATOM   3679  N   SER B  49     -27.483  56.801  27.552  1.00124.55           N  
ATOM   3680  CA  SER B  49     -27.709  55.602  26.741  1.00126.15           C  
ATOM   3681  C   SER B  49     -26.471  55.124  25.975  1.00124.63           C  
ATOM   3682  O   SER B  49     -26.347  53.936  25.657  1.00118.20           O  
ATOM   3683  CB  SER B  49     -28.857  55.831  25.759  1.00125.99           C  
ATOM   3684  OG  SER B  49     -28.932  54.790  24.792  1.00125.91           O  
ATOM   3685  N   ASP B  50     -25.573  56.051  25.657  1.00127.13           N  
ATOM   3686  CA  ASP B  50     -24.261  55.679  25.131  1.00128.19           C  
ATOM   3687  C   ASP B  50     -23.492  54.930  26.210  1.00123.98           C  
ATOM   3688  O   ASP B  50     -22.858  53.912  25.930  1.00121.01           O  
ATOM   3689  CB  ASP B  50     -23.457  56.916  24.715  1.00132.16           C  
ATOM   3690  CG  ASP B  50     -23.754  57.370  23.295  1.00135.65           C  
ATOM   3691  OD1 ASP B  50     -24.170  56.524  22.465  1.00135.40           O  
ATOM   3692  OD2 ASP B  50     -23.547  58.576  23.015  1.00136.37           O  
ATOM   3693  N   LEU B  51     -23.562  55.456  27.440  1.00125.48           N  
ATOM   3694  CA  LEU B  51     -22.877  54.909  28.624  1.00116.98           C  
ATOM   3695  C   LEU B  51     -23.323  53.492  28.935  1.00114.18           C  
ATOM   3696  O   LEU B  51     -22.498  52.626  29.193  1.00111.90           O  
ATOM   3697  CB  LEU B  51     -23.108  55.802  29.842  1.00108.19           C  
ATOM   3698  CG  LEU B  51     -22.382  57.149  29.823  1.00106.37           C  
ATOM   3699  CD1 LEU B  51     -23.037  58.182  30.733  1.00102.51           C  
ATOM   3700  CD2 LEU B  51     -20.920  56.968  30.164  1.00102.61           C  
ATOM   3701  N   ARG B  52     -24.631  53.262  28.896  1.00113.69           N  
ATOM   3702  CA  ARG B  52     -25.201  51.923  29.038  1.00113.95           C  
ATOM   3703  C   ARG B  52     -24.419  50.878  28.246  1.00117.94           C  
ATOM   3704  O   ARG B  52     -24.243  49.754  28.708  1.00112.20           O  
ATOM   3705  CB  ARG B  52     -26.667  51.933  28.594  1.00115.41           C  
ATOM   3706  CG  ARG B  52     -27.428  50.651  28.857  1.00113.28           C  
ATOM   3707  CD  ARG B  52     -28.840  50.756  28.296  1.00122.74           C  
ATOM   3708  NE  ARG B  52     -29.575  51.889  28.852  1.00125.77           N  
ATOM   3709  CZ  ARG B  52     -30.747  52.332  28.396  1.00127.96           C  
ATOM   3710  NH1 ARG B  52     -31.330  51.744  27.361  1.00130.47           N  
ATOM   3711  NH2 ARG B  52     -31.336  53.373  28.971  1.00123.52           N  
ATOM   3712  N   GLY B  53     -23.951  51.269  27.057  1.00123.41           N  
ATOM   3713  CA  GLY B  53     -23.220  50.389  26.155  1.00122.47           C  
ATOM   3714  C   GLY B  53     -21.733  50.267  26.444  1.00122.90           C  
ATOM   3715  O   GLY B  53     -21.192  49.159  26.468  1.00118.77           O  
ATOM   3716  N   TYR B  54     -21.068  51.404  26.647  1.00124.06           N  
ATOM   3717  CA  TYR B  54     -19.645  51.418  26.995  1.00123.65           C  
ATOM   3718  C   TYR B  54     -19.354  50.398  28.089  1.00122.01           C  
ATOM   3719  O   TYR B  54     -18.357  49.671  28.037  1.00118.99           O  
ATOM   3720  CB  TYR B  54     -19.205  52.801  27.487  1.00124.41           C  
ATOM   3721  CG  TYR B  54     -19.066  53.871  26.426  1.00128.24           C  
ATOM   3722  CD1 TYR B  54     -17.887  54.019  25.711  1.00133.51           C  
ATOM   3723  CD2 TYR B  54     -20.105  54.752  26.165  1.00127.87           C  
ATOM   3724  CE1 TYR B  54     -17.753  55.008  24.755  1.00136.18           C  
ATOM   3725  CE2 TYR B  54     -19.981  55.738  25.214  1.00132.62           C  
ATOM   3726  CZ  TYR B  54     -18.803  55.866  24.514  1.00136.28           C  
ATOM   3727  OH  TYR B  54     -18.690  56.860  23.572  1.00138.45           O  
ATOM   3728  N   VAL B  55     -20.231  50.366  29.092  1.00122.62           N  
ATOM   3729  CA  VAL B  55     -20.071  49.456  30.226  1.00122.65           C  
ATOM   3730  C   VAL B  55     -20.541  48.052  29.871  1.00121.51           C  
ATOM   3731  O   VAL B  55     -19.845  47.081  30.151  1.00120.88           O  
ATOM   3732  CB  VAL B  55     -20.827  49.941  31.493  1.00121.20           C  
ATOM   3733  CG1 VAL B  55     -20.023  50.987  32.263  1.00111.70           C  
ATOM   3734  CG2 VAL B  55     -22.193  50.477  31.111  1.00123.09           C  
ATOM   3735  N   TYR B  56     -21.713  47.935  29.254  1.00118.90           N  
ATOM   3736  CA  TYR B  56     -22.209  46.609  28.902  1.00121.67           C  
ATOM   3737  C   TYR B  56     -21.125  45.791  28.182  1.00127.38           C  
ATOM   3738  O   TYR B  56     -20.888  44.632  28.529  1.00129.04           O  
ATOM   3739  CB  TYR B  56     -23.501  46.669  28.073  1.00122.60           C  
ATOM   3740  CG  TYR B  56     -24.079  45.292  27.789  1.00128.47           C  
ATOM   3741  CD1 TYR B  56     -25.069  45.101  26.825  1.00130.40           C  
ATOM   3742  CD2 TYR B  56     -23.626  44.177  28.490  1.00128.72           C  
ATOM   3743  CE1 TYR B  56     -25.576  43.835  26.574  1.00129.97           C  
ATOM   3744  CE2 TYR B  56     -24.124  42.918  28.244  1.00128.44           C  
ATOM   3745  CZ  TYR B  56     -25.101  42.751  27.293  1.00130.46           C  
ATOM   3746  OH  TYR B  56     -25.593  41.492  27.060  1.00132.28           O  
ATOM   3747  N   GLN B  57     -20.460  46.392  27.193  1.00125.95           N  
ATOM   3748  CA  GLN B  57     -19.397  45.687  26.472  1.00126.73           C  
ATOM   3749  C   GLN B  57     -18.094  45.693  27.275  1.00128.30           C  
ATOM   3750  O   GLN B  57     -17.490  44.644  27.510  1.00128.08           O  
ATOM   3751  CB  GLN B  57     -19.180  46.284  25.073  1.00127.84           C  
ATOM   3752  CG  GLN B  57     -18.934  45.249  23.974  1.00123.21           C  
ATOM   3753  CD  GLN B  57     -20.193  44.467  23.595  1.00123.12           C  
ATOM   3754  OE1 GLN B  57     -21.256  45.045  23.316  1.00118.33           O  
ATOM   3755  NE2 GLN B  57     -20.076  43.142  23.589  1.00115.99           N  
ATOM   3756  N   GLY B  58     -17.678  46.882  27.704  1.00127.60           N  
ATOM   3757  CA  GLY B  58     -16.443  47.045  28.447  1.00129.07           C  
ATOM   3758  C   GLY B  58     -16.324  46.070  29.597  1.00131.17           C  
ATOM   3759  O   GLY B  58     -15.233  45.875  30.132  1.00130.53           O  
ATOM   3760  N   LEU B  59     -17.450  45.458  29.966  1.00130.52           N  
ATOM   3761  CA  LEU B  59     -17.519  44.542  31.110  1.00133.19           C  
ATOM   3762  C   LEU B  59     -17.202  43.095  30.746  1.00136.13           C  
ATOM   3763  O   LEU B  59     -16.841  42.294  31.610  1.00136.93           O  
ATOM   3764  CB  LEU B  59     -18.895  44.611  31.793  1.00133.17           C  
ATOM   3765  CG  LEU B  59     -19.027  45.446  33.077  1.00129.19           C  
ATOM   3766  CD1 LEU B  59     -20.490  45.603  33.487  1.00123.15           C  
ATOM   3767  CD2 LEU B  59     -18.208  44.859  34.217  1.00118.13           C  
ATOM   3768  N   LYS B  60     -17.344  42.754  29.471  1.00137.21           N  
ATOM   3769  CA  LYS B  60     -16.987  41.415  29.019  1.00138.70           C  
ATOM   3770  C   LYS B  60     -15.502  41.379  28.616  1.00139.28           C  
ATOM   3771  O   LYS B  60     -15.080  40.595  27.770  1.00140.72           O  
ATOM   3772  CB  LYS B  60     -17.919  40.969  27.889  1.00136.68           C  
ATOM   3773  CG  LYS B  60     -19.370  41.418  28.103  1.00136.76           C  
ATOM   3774  CD  LYS B  60     -20.359  40.702  27.185  1.00138.27           C  
ATOM   3775  CE  LYS B  60     -20.650  39.293  27.679  1.00143.98           C  
ATOM   3776  NZ  LYS B  60     -21.835  38.695  26.997  1.00143.90           N  
ATOM   3777  N   SER B  61     -14.717  42.232  29.268  1.00139.94           N  
ATOM   3778  CA  SER B  61     -13.296  42.383  28.988  1.00136.83           C  
ATOM   3779  C   SER B  61     -12.665  43.358  29.990  1.00139.35           C  
ATOM   3780  O   SER B  61     -13.267  44.373  30.347  1.00134.60           O  
ATOM   3781  CB  SER B  61     -13.101  42.896  27.566  1.00133.64           C  
ATOM   3782  OG  SER B  61     -14.006  43.953  27.284  1.00129.75           O  
ATOM   3783  N   GLY B  62     -11.451  43.051  30.437  1.00141.15           N  
ATOM   3784  CA  GLY B  62     -10.789  43.841  31.463  1.00139.69           C  
ATOM   3785  C   GLY B  62     -10.208  45.161  30.989  1.00144.49           C  
ATOM   3786  O   GLY B  62      -9.005  45.263  30.742  1.00145.32           O  
ATOM   3787  N   ASN B  63     -11.056  46.181  30.877  1.00143.70           N  
ATOM   3788  CA  ASN B  63     -10.609  47.492  30.404  1.00144.07           C  
ATOM   3789  C   ASN B  63     -11.662  48.606  30.469  1.00141.96           C  
ATOM   3790  O   ASN B  63     -11.408  49.723  29.988  1.00140.03           O  
ATOM   3791  CB  ASN B  63     -10.063  47.386  28.974  1.00145.29           C  
ATOM   3792  CG  ASN B  63     -11.127  46.974  27.967  1.00142.77           C  
ATOM   3793  OD1 ASN B  63     -12.186  46.454  28.334  1.00138.58           O  
ATOM   3794  ND2 ASN B  63     -10.846  47.200  26.688  1.00145.65           N  
ATOM   3795  N   VAL B  64     -12.831  48.308  31.047  1.00137.20           N  
ATOM   3796  CA  VAL B  64     -13.881  49.320  31.233  1.00130.57           C  
ATOM   3797  C   VAL B  64     -13.437  50.413  32.207  1.00123.08           C  
ATOM   3798  O   VAL B  64     -12.946  50.130  33.303  1.00115.66           O  
ATOM   3799  CB  VAL B  64     -15.204  48.716  31.739  1.00126.97           C  
ATOM   3800  CG1 VAL B  64     -14.986  48.015  33.060  1.00122.19           C  
ATOM   3801  CG2 VAL B  64     -16.260  49.807  31.878  1.00120.88           C  
ATOM   3802  N   SER B  65     -13.609  51.666  31.801  1.00121.08           N  
ATOM   3803  CA  SER B  65     -13.099  52.771  32.593  1.00117.43           C  
ATOM   3804  C   SER B  65     -13.963  53.025  33.804  1.00112.36           C  
ATOM   3805  O   SER B  65     -15.185  53.170  33.705  1.00110.15           O  
ATOM   3806  CB  SER B  65     -13.002  54.049  31.765  1.00119.81           C  
ATOM   3807  OG  SER B  65     -12.419  55.089  32.535  1.00118.17           O  
ATOM   3808  N   ILE B  66     -13.317  53.089  34.956  1.00110.60           N  
ATOM   3809  CA  ILE B  66     -14.031  53.420  36.170  1.00110.08           C  
ATOM   3810  C   ILE B  66     -14.740  54.778  36.000  1.00110.04           C  
ATOM   3811  O   ILE B  66     -15.755  55.035  36.657  1.00111.21           O  
ATOM   3812  CB  ILE B  66     -13.108  53.384  37.425  1.00106.62           C  
ATOM   3813  CG1 ILE B  66     -13.928  53.558  38.704  1.00102.28           C  
ATOM   3814  CG2 ILE B  66     -12.002  54.428  37.337  1.00106.92           C  
ATOM   3815  CD1 ILE B  66     -14.951  52.477  38.903  1.00 99.88           C  
ATOM   3816  N   ILE B  67     -14.230  55.635  35.113  1.00106.07           N  
ATOM   3817  CA  ILE B  67     -14.859  56.932  34.894  1.00104.44           C  
ATOM   3818  C   ILE B  67     -16.210  56.745  34.213  1.00104.99           C  
ATOM   3819  O   ILE B  67     -17.096  57.602  34.290  1.00102.22           O  
ATOM   3820  CB  ILE B  67     -13.986  57.850  34.039  1.00102.51           C  
ATOM   3821  CG1 ILE B  67     -12.561  57.885  34.580  1.00103.83           C  
ATOM   3822  CG2 ILE B  67     -14.581  59.255  33.990  1.00101.11           C  
ATOM   3823  CD1 ILE B  67     -11.933  59.270  34.516  1.00104.90           C  
ATOM   3824  N   HIS B  68     -16.360  55.604  33.555  1.00107.11           N  
ATOM   3825  CA  HIS B  68     -17.549  55.343  32.767  1.00108.88           C  
ATOM   3826  C   HIS B  68     -18.671  54.797  33.631  1.00105.47           C  
ATOM   3827  O   HIS B  68     -19.832  55.188  33.472  1.00103.93           O  
ATOM   3828  CB  HIS B  68     -17.233  54.406  31.594  1.00115.36           C  
ATOM   3829  CG  HIS B  68     -16.842  55.121  30.333  1.00117.55           C  
ATOM   3830  ND1 HIS B  68     -16.317  54.471  29.235  1.00120.02           N  
ATOM   3831  CD2 HIS B  68     -16.910  56.435  29.995  1.00114.48           C  
ATOM   3832  CE1 HIS B  68     -16.071  55.349  28.282  1.00127.44           C  
ATOM   3833  NE2 HIS B  68     -16.420  56.546  28.715  1.00124.37           N  
ATOM   3834  N   VAL B  69     -18.331  53.906  34.559  1.00108.54           N  
ATOM   3835  CA  VAL B  69     -19.335  53.393  35.498  1.00104.79           C  
ATOM   3836  C   VAL B  69     -19.910  54.513  36.367  1.00 99.47           C  
ATOM   3837  O   VAL B  69     -21.124  54.653  36.456  1.00 99.12           O  
ATOM   3838  CB  VAL B  69     -18.810  52.233  36.377  1.00 96.87           C  
ATOM   3839  CG1 VAL B  69     -18.425  51.058  35.526  1.00 98.97           C  
ATOM   3840  CG2 VAL B  69     -17.638  52.675  37.193  1.00102.38           C  
ATOM   3841  N   ASN B  70     -19.049  55.322  36.981  1.00 97.56           N  
ATOM   3842  CA  ASN B  70     -19.532  56.429  37.794  1.00 97.50           C  
ATOM   3843  C   ASN B  70     -20.562  57.218  37.012  1.00 98.98           C  
ATOM   3844  O   ASN B  70     -21.631  57.549  37.534  1.00 95.51           O  
ATOM   3845  CB  ASN B  70     -18.400  57.363  38.224  1.00 99.84           C  
ATOM   3846  CG  ASN B  70     -17.322  56.656  39.031  1.00 98.97           C  
ATOM   3847  OD1 ASN B  70     -16.321  57.260  39.412  1.00 99.64           O  
ATOM   3848  ND2 ASN B  70     -17.516  55.374  39.281  1.00 98.00           N  
ATOM   3849  N   SER B  71     -20.234  57.497  35.749  1.00101.36           N  
ATOM   3850  CA  SER B  71     -21.067  58.339  34.899  1.00 97.26           C  
ATOM   3851  C   SER B  71     -22.373  57.638  34.589  1.00 96.67           C  
ATOM   3852  O   SER B  71     -23.440  58.256  34.627  1.00 93.99           O  
ATOM   3853  CB  SER B  71     -20.328  58.713  33.618  1.00100.62           C  
ATOM   3854  OG  SER B  71     -19.245  59.585  33.881  1.00105.21           O  
ATOM   3855  N   TYR B  72     -22.283  56.340  34.298  1.00 98.07           N  
ATOM   3856  CA  TYR B  72     -23.467  55.523  34.047  1.00 97.74           C  
ATOM   3857  C   TYR B  72     -24.352  55.430  35.282  1.00101.17           C  
ATOM   3858  O   TYR B  72     -25.565  55.693  35.221  1.00100.35           O  
ATOM   3859  CB  TYR B  72     -23.078  54.118  33.633  1.00 98.38           C  
ATOM   3860  CG  TYR B  72     -24.249  53.175  33.647  1.00103.04           C  
ATOM   3861  CD1 TYR B  72     -24.252  52.057  34.452  1.00102.52           C  
ATOM   3862  CD2 TYR B  72     -25.370  53.417  32.864  1.00106.19           C  
ATOM   3863  CE1 TYR B  72     -25.328  51.190  34.470  1.00104.56           C  
ATOM   3864  CE2 TYR B  72     -26.452  52.549  32.869  1.00109.78           C  
ATOM   3865  CZ  TYR B  72     -26.424  51.435  33.678  1.00107.98           C  
ATOM   3866  OH  TYR B  72     -27.501  50.575  33.684  1.00110.05           O  
ATOM   3867  N   LEU B  73     -23.733  55.043  36.399  1.00 98.80           N  
ATOM   3868  CA  LEU B  73     -24.415  54.958  37.681  1.00 92.92           C  
ATOM   3869  C   LEU B  73     -25.158  56.244  37.971  1.00 94.19           C  
ATOM   3870  O   LEU B  73     -26.347  56.203  38.258  1.00 96.93           O  
ATOM   3871  CB  LEU B  73     -23.436  54.631  38.813  1.00 90.29           C  
ATOM   3872  CG  LEU B  73     -22.989  53.169  38.934  1.00 87.91           C  
ATOM   3873  CD1 LEU B  73     -21.881  52.985  39.938  1.00 82.38           C  
ATOM   3874  CD2 LEU B  73     -24.157  52.275  39.265  1.00 90.03           C  
ATOM   3875  N   TYR B  74     -24.476  57.381  37.892  1.00 91.50           N  
ATOM   3876  CA  TYR B  74     -25.164  58.642  38.115  1.00 94.09           C  
ATOM   3877  C   TYR B  74     -26.433  58.631  37.286  1.00 97.20           C  
ATOM   3878  O   TYR B  74     -27.526  58.854  37.804  1.00 99.63           O  
ATOM   3879  CB  TYR B  74     -24.304  59.847  37.724  1.00 96.03           C  
ATOM   3880  CG  TYR B  74     -24.935  61.192  38.037  1.00 95.40           C  
ATOM   3881  CD1 TYR B  74     -26.007  61.672  37.298  1.00 94.94           C  
ATOM   3882  CD2 TYR B  74     -24.457  61.974  39.070  1.00 99.26           C  
ATOM   3883  CE1 TYR B  74     -26.595  62.888  37.589  1.00 96.77           C  
ATOM   3884  CE2 TYR B  74     -25.029  63.194  39.364  1.00102.42           C  
ATOM   3885  CZ  TYR B  74     -26.099  63.646  38.622  1.00102.01           C  
ATOM   3886  OH  TYR B  74     -26.673  64.860  38.923  1.00106.27           O  
ATOM   3887  N   GLY B  75     -26.278  58.333  36.000  1.00 94.86           N  
ATOM   3888  CA  GLY B  75     -27.356  58.458  35.036  1.00 98.08           C  
ATOM   3889  C   GLY B  75     -28.525  57.511  35.206  1.00 95.75           C  
ATOM   3890  O   GLY B  75     -29.666  57.866  34.922  1.00 97.14           O  
ATOM   3891  N   ALA B  76     -28.247  56.299  35.651  1.00 92.15           N  
ATOM   3892  CA  ALA B  76     -29.306  55.325  35.858  1.00 97.10           C  
ATOM   3893  C   ALA B  76     -29.953  55.433  37.253  1.00104.52           C  
ATOM   3894  O   ALA B  76     -30.967  54.791  37.522  1.00106.54           O  
ATOM   3895  CB  ALA B  76     -28.767  53.920  35.629  1.00100.12           C  
ATOM   3896  N   LEU B  77     -29.372  56.252  38.128  1.00102.82           N  
ATOM   3897  CA  LEU B  77     -29.770  56.302  39.530  1.00 97.84           C  
ATOM   3898  C   LEU B  77     -30.446  57.588  39.995  1.00102.77           C  
ATOM   3899  O   LEU B  77     -30.939  57.624  41.123  1.00104.78           O  
ATOM   3900  CB  LEU B  77     -28.567  56.033  40.439  1.00 94.88           C  
ATOM   3901  CG  LEU B  77     -28.072  54.596  40.589  1.00 95.69           C  
ATOM   3902  CD1 LEU B  77     -26.919  54.528  41.572  1.00 87.33           C  
ATOM   3903  CD2 LEU B  77     -29.196  53.679  41.033  1.00 95.53           C  
ATOM   3904  N   LYS B  78     -30.465  58.643  39.178  1.00100.54           N  
ATOM   3905  CA  LYS B  78     -31.156  59.860  39.604  1.00100.97           C  
ATOM   3906  C   LYS B  78     -32.666  59.687  39.587  1.00107.87           C  
ATOM   3907  O   LYS B  78     -33.389  60.618  39.264  1.00106.06           O  
ATOM   3908  CB  LYS B  78     -30.790  61.081  38.779  1.00 98.23           C  
ATOM   3909  CG  LYS B  78     -29.394  61.091  38.248  1.00101.52           C  
ATOM   3910  CD  LYS B  78     -29.377  60.667  36.785  1.00102.30           C  
ATOM   3911  CE  LYS B  78     -30.181  61.600  35.893  1.00101.82           C  
ATOM   3912  NZ  LYS B  78     -29.585  62.967  35.815  1.00100.70           N  
ATOM   3913  N   ASP B  79     -33.134  58.484  39.911  1.00115.69           N  
ATOM   3914  CA  ASP B  79     -34.503  58.311  40.395  1.00117.76           C  
ATOM   3915  C   ASP B  79     -34.699  59.248  41.609  1.00118.97           C  
ATOM   3916  O   ASP B  79     -34.194  59.008  42.735  1.00108.13           O  
ATOM   3917  CB  ASP B  79     -34.829  56.824  40.711  1.00120.20           C  
ATOM   3918  CG  ASP B  79     -34.286  56.338  42.077  1.00111.72           C  
ATOM   3919  OD1 ASP B  79     -33.546  55.322  42.093  1.00101.71           O  
ATOM   3920  OD2 ASP B  79     -34.643  56.931  43.122  1.00104.88           O  
ATOM   3921  N   ILE B  80     -35.389  60.356  41.351  1.00118.62           N  
ATOM   3922  CA  ILE B  80     -35.594  61.367  42.381  1.00117.44           C  
ATOM   3923  C   ILE B  80     -36.711  60.890  43.317  1.00115.24           C  
ATOM   3924  O   ILE B  80     -37.492  61.688  43.829  1.00114.48           O  
ATOM   3925  CB  ILE B  80     -35.828  62.794  41.758  1.00111.28           C  
ATOM   3926  CG1 ILE B  80     -35.865  63.878  42.838  1.00115.55           C  
ATOM   3927  CG2 ILE B  80     -37.083  62.829  40.898  1.00113.75           C  
ATOM   3928  CD1 ILE B  80     -35.371  65.255  42.384  1.00109.94           C  
ATOM   3929  N   ARG B  81     -36.757  59.574  43.540  1.00111.57           N  
ATOM   3930  CA  ARG B  81     -37.823  58.935  44.313  1.00114.00           C  
ATOM   3931  C   ARG B  81     -37.566  59.072  45.809  1.00113.58           C  
ATOM   3932  O   ARG B  81     -36.506  59.541  46.207  1.00115.86           O  
ATOM   3933  CB  ARG B  81     -37.967  57.456  43.924  1.00119.09           C  
ATOM   3934  CG  ARG B  81     -38.354  57.207  42.442  1.00122.66           C  
ATOM   3935  CD  ARG B  81     -38.342  55.706  42.067  1.00121.97           C  
ATOM   3936  NE  ARG B  81     -38.179  55.501  40.625  1.00128.76           N  
ATOM   3937  CZ  ARG B  81     -37.889  54.332  40.054  1.00129.41           C  
ATOM   3938  NH1 ARG B  81     -37.727  53.250  40.804  1.00126.57           N  
ATOM   3939  NH2 ARG B  81     -37.761  54.245  38.731  1.00123.35           N  
ATOM   3940  N   GLY B  82     -38.533  58.685  46.638  1.00110.13           N  
ATOM   3941  CA  GLY B  82     -38.389  58.839  48.081  1.00109.95           C  
ATOM   3942  C   GLY B  82     -38.908  60.132  48.716  1.00113.50           C  
ATOM   3943  O   GLY B  82     -38.431  61.238  48.417  1.00110.57           O  
ATOM   3944  N   LYS B  83     -39.874  59.977  49.623  1.00114.26           N  
ATOM   3945  CA  LYS B  83     -40.571  61.099  50.259  1.00117.70           C
[truncated: 1,018,009 more chars]
