# Supplementary material for: Using structure prediction of negative sense RNA virus nucleoproteins to assess evolutionary relationships
Source: bioRxiv. 2024 May 22:2024.02.16.580771. Originally published 2024 Feb 17. Preprint. [Version 2] doi: 10.1101/2024.02.16.580771 (PMC10888975; doi:10.1101/2024.02.16.580771)
Supplement: Supplement 3 — Supplementary File 1: Initial Dataset NP PDBs (.pdb files) [file media-3.zip › Initial Dataset NP PDBs/2WJ8.pdb]

HEADER    RNA BINDING PROTEIN/RNA                 25-MAY-09   2WJ8              
TITLE     RESPIRATORY SYNCITIAL VIRUS RIBONUCLEOPROTEIN                         
COMPND    MOL_ID: 1;                                                            
COMPND   2 MOLECULE: NUCLEOPROTEIN;                                             
COMPND   3 CHAIN: A, B, C, D, E, F, G, H, I, J, K, L, M, N, O, P, Q, R, S, T;   
COMPND   4 SYNONYM: PROTEIN N, NUCLEOCAPSID PROTEIN;                            
COMPND   5 ENGINEERED: YES;                                                     
COMPND   6 MOL_ID: 2;                                                           
COMPND   7 MOLECULE: RNA (5'-R(*CP*CP*CP*CP*CP*C)-3');                          
COMPND   8 CHAIN: a, b, c, d, e, f, g, h, i, j, k, l, m, n, o, p, q, r, s, t;   
COMPND   9 OTHER_DETAILS: NON SPECIFIC RNA FROM CELLULAR ORIGIN BOUND TO THE    
COMPND  10 NUCLEOPROTEIN                                                        
SOURCE    MOL_ID: 1;                                                            
SOURCE   2 ORGANISM_SCIENTIFIC: HUMAN RESPIRATORY SYNCYTIAL VIRUS A STRAIN      
SOURCE   3 LONG;                                                                
SOURCE   4 ORGANISM_TAXID: 11260;                                               
SOURCE   5 EXPRESSION_SYSTEM: ESCHERICHIA COLI;                                 
SOURCE   6 EXPRESSION_SYSTEM_TAXID: 469008;                                     
SOURCE   7 EXPRESSION_SYSTEM_STRAIN: BL21(DE3);                                 
SOURCE   8 EXPRESSION_SYSTEM_VECTOR_TYPE: PLASMID;                              
SOURCE   9 EXPRESSION_SYSTEM_VECTOR: PET-28B;                                   
SOURCE  10 EXPRESSION_SYSTEM_PLASMID: PET;                                      
SOURCE  11 MOL_ID: 2;                                                           
SOURCE  12 ORGANISM_SCIENTIFIC: ESCHERICHIA COLI;                               
SOURCE  13 ORGANISM_TAXID: 469008;                                              
SOURCE  14 STRAIN: BL21(DE3);                                                   
SOURCE  15 ATCC: BAA-1025                                                       
KEYWDS    RNA BINDING PROTEIN RNA COMPLEX, NUCLEOCAPSID (N), RIBONUCLEOPROTEIN, 
KEYWDS   2 RESPIRATORY SYNCYTIAL VIRUS (RSV), VIRAL NUCLEOPROTEIN, TEMPLATE-    
KEYWDS   3 LIKE ASSEMBLY, RNA, VIRION, COMPLEX, CYTOPLASM, RNA BINDING PROTEIN, 
KEYWDS   4 RNA BINDING PROTEIN-RNA COMPLEX                                      
EXPDTA    X-RAY DIFFRACTION                                                     
AUTHOR    R.G.TAWAR,S.DUQUERROY,C.VONRHEIN,P.F.VARELA,L.DAMIER-PIOLLE,          
AUTHOR   2 N.CASTAGNE,K.MACLELLAN,H.BEDOUELLE,G.BRICOGNE,D.BHELLA,J.ELEOUET,    
AUTHOR   3 F.A.REY                                                              
REVDAT   5   13-NOV-19 2WJ8    1       REMARK                                   
REVDAT   4   30-OCT-19 2WJ8    1       REMARK LINK                              
REVDAT   3   21-NOV-18 2WJ8    1       REMARK                                   
REVDAT   2   17-APR-13 2WJ8    1       JRNL   REMARK VERSN                      
REVDAT   1   08-DEC-09 2WJ8    0                                                
JRNL        AUTH   R.G.TAWAR,S.DUQUERROY,C.VONRHEIN,P.F.VARELA,L.DAMIER-PIOLLE, 
JRNL        AUTH 2 N.CASTAGNE,K.MACLELLAN,H.BEDOUELLE,G.BRICOGNE,D.BHELLA,      
JRNL        AUTH 3 J.ELEOUET,F.A.REY                                            
JRNL        TITL   CRYSTAL STRUCTURE OF A NUCLEOCAPSID-LIKE NUCLEOPROTEIN-RNA   
JRNL        TITL 2 COMPLEX OF RESPIRATORY SYNCYTIAL VIRUS                       
JRNL        REF    SCIENCE                       V. 326  1279 2009              
JRNL        REFN                   ISSN 0036-8075                               
JRNL        PMID   19965480                                                     
JRNL        DOI    10.1126/SCIENCE.1177634                                      
REMARK   1                                                                      
REMARK   1 REFERENCE 1                                                          
REMARK   1  AUTH   K.MACLELLAN,C.LONEY,R.P.YEO,D.BHELLA                         
REMARK   1  TITL   THE 24-ANGSTROM STRUCTURE OF RESPIRATORY SYNCYTIAL VIRUS     
REMARK   1  TITL 2 NUCLEOCAPSID PROTEIN-RNA DECAMERIC RINGS.                    
REMARK   1  REF    J.VIROL.                      V.  81  9519 2007              
REMARK   1  REFN                   ISSN 0022-538X                               
REMARK   1  PMID   17567697                                                     
REMARK   1  DOI    10.1128/JVI.00526-07                                         
REMARK   2                                                                      
REMARK   2 RESOLUTION.    3.29 ANGSTROMS.                                       
REMARK   3                                                                      
REMARK   3 REFINEMENT.                                                          
REMARK   3   PROGRAM     : BUSTER-TNT 2.7.0                                     
REMARK   3   AUTHORS     : BRICOGNE,BLANC,BRANDL,FLENSBURG,KELLER,              
REMARK   3               : PACIOREK,ROVERSI,SMART,VONRHEIN,WOMACK,              
REMARK   3               : MATTHEWS,TEN EYCK,TRONRUD                            
REMARK   3                                                                      
REMARK   3  DATA USED IN REFINEMENT.                                            
REMARK   3   RESOLUTION RANGE HIGH (ANGSTROMS) : 3.29                           
REMARK   3   RESOLUTION RANGE LOW  (ANGSTROMS) : 79.18                          
REMARK   3   DATA CUTOFF            (SIGMA(F)) : 0.000                          
REMARK   3   COMPLETENESS FOR RANGE        (%) : 96.7                           
REMARK   3   NUMBER OF REFLECTIONS             : 150167                         
REMARK   3                                                                      
REMARK   3  FIT TO DATA USED IN REFINEMENT.                                     
REMARK   3   CROSS-VALIDATION METHOD           : RESOLUTION SHELLS              
REMARK   3   FREE R VALUE TEST SET SELECTION   : RANDOM                         
REMARK   3   R VALUE     (WORKING + TEST SET)  : 0.206                          
REMARK   3   R VALUE            (WORKING SET)  : 0.205                          
REMARK   3   FREE R VALUE                      : 0.226                          
REMARK   3   FREE R VALUE TEST SET SIZE   (%)  : 3.400                          
REMARK   3   FREE R VALUE TEST SET COUNT       : 5094                           
REMARK   3   ESTIMATED ERROR OF FREE R VALUE   : NULL                           
REMARK   3                                                                      
REMARK   3  FIT IN THE HIGHEST RESOLUTION BIN.                                  
REMARK   3   TOTAL NUMBER OF BINS USED               : 20                       
REMARK   3   BIN RESOLUTION RANGE HIGH   (ANGSTROMS) : 3.29                     
REMARK   3   BIN RESOLUTION RANGE LOW    (ANGSTROMS) : 3.38                     
REMARK   3   BIN COMPLETENESS (WORKING+TEST)     (%) : 96.65                    
REMARK   3   REFLECTIONS IN BIN (WORKING + TEST SET) : 10427                    
REMARK   3   BIN R VALUE        (WORKING + TEST SET) : 0.2308                   
REMARK   3   REFLECTIONS IN BIN        (WORKING SET) : 10175                    
REMARK   3   BIN R VALUE               (WORKING SET) : 0.2301                   
REMARK   3   BIN FREE R VALUE                        : 0.2592                   
REMARK   3   BIN FREE R VALUE TEST SET SIZE      (%) : 2.42                     
REMARK   3   BIN FREE R VALUE TEST SET COUNT         : 252                      
REMARK   3   ESTIMATED ERROR OF BIN FREE R VALUE     : NULL                     
REMARK   3                                                                      
REMARK   3  NUMBER OF NON-HYDROGEN ATOMS USED IN REFINEMENT.                    
REMARK   3   PROTEIN ATOMS            : 58383                                   
REMARK   3   NUCLEIC ACID ATOMS       : 2800                                    
REMARK   3   HETEROGEN ATOMS          : 60                                      
REMARK   3   SOLVENT ATOMS            : 685                                     
REMARK   3                                                                      
REMARK   3  B VALUES.                                                           
REMARK   3   FROM WILSON PLOT           (A**2) : 79.61                          
REMARK   3   MEAN B VALUE      (OVERALL, A**2) : 71.43                          
REMARK   3   OVERALL ANISOTROPIC B VALUE.                                       
REMARK   3    B11 (A**2) : -12.97900                                            
REMARK   3    B22 (A**2) : 26.10850                                             
REMARK   3    B33 (A**2) : -13.12940                                            
REMARK   3    B12 (A**2) : 0.00000                                              
REMARK   3    B13 (A**2) : 2.62240                                              
REMARK   3    B23 (A**2) : 0.00000                                              
REMARK   3                                                                      
REMARK   3  ESTIMATED COORDINATE ERROR.                                         
REMARK   3   ESD FROM LUZZATI PLOT                    (A) : NULL                
REMARK   3   DPI (BLOW EQ-10) BASED ON R VALUE        (A) : NULL                
REMARK   3   DPI (BLOW EQ-9) BASED ON FREE R VALUE    (A) : NULL                
REMARK   3   DPI (CRUICKSHANK) BASED ON R VALUE       (A) : NULL                
REMARK   3   DPI (CRUICKSHANK) BASED ON FREE R VALUE  (A) : NULL                
REMARK   3                                                                      
REMARK   3   REFERENCES: BLOW, D. (2002) ACTA CRYST D58, 792-797                
REMARK   3               CRUICKSHANK, D.W.J. (1999) ACTA CRYST D55, 583-601     
REMARK   3                                                                      
REMARK   3 CORRELATION COEFFICIENTS.                                            
REMARK   3   CORRELATION COEFFICIENT FO-FC      : NULL                          
REMARK   3   CORRELATION COEFFICIENT FO-FC FREE : NULL                          
REMARK   3                                                                      
REMARK   3   NUMBER OF GEOMETRIC FUNCTION TERMS DEFINED : 15                    
REMARK   3   TERM                          COUNT    WEIGHT   FUNCTION.          
REMARK   3    BOND LENGTHS              : NULL   ; NULL   ; NULL                
REMARK   3    BOND ANGLES               : NULL   ; NULL   ; NULL                
REMARK   3    TORSION ANGLES            : NULL   ; NULL   ; NULL                
REMARK   3    TRIGONAL CARBON PLANES    : NULL   ; NULL   ; NULL                
REMARK   3    GENERAL PLANES            : NULL   ; NULL   ; NULL                
REMARK   3    ISOTROPIC THERMAL FACTORS : NULL   ; NULL   ; NULL                
REMARK   3    BAD NON-BONDED CONTACTS   : NULL   ; NULL   ; NULL                
REMARK   3    IMPROPER TORSIONS         : NULL   ; NULL   ; NULL                
REMARK   3    PSEUDOROTATION ANGLES     : NULL   ; NULL   ; NULL                
REMARK   3    CHIRAL IMPROPER TORSION   : NULL   ; NULL   ; NULL                
REMARK   3    SUM OF OCCUPANCIES        : NULL   ; NULL   ; NULL                
REMARK   3    UTILITY DISTANCES         : NULL   ; NULL   ; NULL                
REMARK   3    UTILITY ANGLES            : NULL   ; NULL   ; NULL                
REMARK   3    UTILITY TORSION           : NULL   ; NULL   ; NULL                
REMARK   3    IDEAL-DIST CONTACT TERM   : NULL   ; NULL   ; NULL                
REMARK   3                                                                      
REMARK   3   RMS DEVIATIONS FROM IDEAL VALUES.                                  
REMARK   3    BOND LENGTHS                       (A) : NULL                     
REMARK   3    BOND ANGLES                  (DEGREES) : NULL                     
REMARK   3    PEPTIDE OMEGA TORSION ANGLES (DEGREES) : NULL                     
REMARK   3    OTHER TORSION ANGLES         (DEGREES) : NULL                     
REMARK   3                                                                      
REMARK   3  TLS DETAILS                                                         
REMARK   3   NUMBER OF TLS GROUPS  : NULL                                       
REMARK   3                                                                      
REMARK   3  OTHER REFINEMENT REMARKS: HYDROGENS HAVE BEEN ADDED IN THE RIDING   
REMARK   3  POSITIONS. RESIDUE TYPES WITHOUT IDEAL-DIST CONTACT DATA, C BO4.    
REMARK   3  THE RNA MOLECULE WAS NON SPECIFICALLY INCORPORATED. EACH BASE       
REMARK   3  WAS MODELED AS A CYTOSINE BUT CORRESPOND TO AN AVERAGE OF FOUR      
REMARK   3  POSSIBLE BASES OF THE GENETIC CODE. C TERMINAL ENDS ARE             
REMARK   3  DISORDERED. NCS RESTRAINT LSSR (-AUTONCS)                           
REMARK   4                                                                      
REMARK   4 2WJ8 COMPLIES WITH FORMAT V. 3.30, 13-JUL-11                         
REMARK 100                                                                      
REMARK 100 THIS ENTRY HAS BEEN PROCESSED BY PDBE ON 25-MAY-09.                  
REMARK 100 THE DEPOSITION ID IS D_1290039906.                                   
REMARK 200                                                                      
REMARK 200 EXPERIMENTAL DETAILS                                                 
REMARK 200  EXPERIMENT TYPE                : X-RAY DIFFRACTION                  
REMARK 200  DATE OF DATA COLLECTION        : 30-NOV-08                          
REMARK 200  TEMPERATURE           (KELVIN) : 200                                
REMARK 200  PH                             : NULL                               
REMARK 200  NUMBER OF CRYSTALS USED        : 1                                  
REMARK 200                                                                      
REMARK 200  SYNCHROTRON              (Y/N) : Y                                  
REMARK 200  RADIATION SOURCE               : SLS                                
REMARK 200  BEAMLINE                       : X06SA                              
REMARK 200  X-RAY GENERATOR MODEL          : NULL                               
REMARK 200  MONOCHROMATIC OR LAUE    (M/L) : M                                  
REMARK 200  WAVELENGTH OR RANGE        (A) : 0.900                              
REMARK 200  MONOCHROMATOR                  : DOUBLE CRYSTAL MONOCHROMATOR,      
REMARK 200                                   SAGITALLY FOCUSSING                
REMARK 200  OPTICS                         : NULL                               
REMARK 200                                                                      
REMARK 200  DETECTOR TYPE                  : PIXEL                              
REMARK 200  DETECTOR MANUFACTURER          : DECTRIS PILATUS 6M                 
REMARK 200  INTENSITY-INTEGRATION SOFTWARE : XDS                                
REMARK 200  DATA SCALING SOFTWARE          : SCALA                              
REMARK 200                                                                      
REMARK 200  NUMBER OF UNIQUE REFLECTIONS   : 384943                             
REMARK 200  RESOLUTION RANGE HIGH      (A) : 3.300                              
REMARK 200  RESOLUTION RANGE LOW       (A) : 80.000                             
REMARK 200  REJECTION CRITERIA  (SIGMA(I)) : -2.000                             
REMARK 200                                                                      
REMARK 200 OVERALL.                                                             
REMARK 200  COMPLETENESS FOR RANGE     (%) : 96.9                               
REMARK 200  DATA REDUNDANCY                : 2.600                              
REMARK 200  R MERGE                    (I) : 0.12000                            
REMARK 200  R SYM                      (I) : NULL                               
REMARK 200  <I/SIGMA(I)> FOR THE DATA SET  : 8.2000                             
REMARK 200                                                                      
REMARK 200 IN THE HIGHEST RESOLUTION SHELL.                                     
REMARK 200  HIGHEST RESOLUTION SHELL, RANGE HIGH (A) : 3.30                     
REMARK 200  HIGHEST RESOLUTION SHELL, RANGE LOW  (A) : 3.47                     
REMARK 200  COMPLETENESS FOR SHELL     (%) : 94.7                               
REMARK 200  DATA REDUNDANCY IN SHELL       : 2.30                               
REMARK 200  R MERGE FOR SHELL          (I) : 0.40000                            
REMARK 200  R SYM FOR SHELL            (I) : NULL                               
REMARK 200  <I/SIGMA(I)> FOR SHELL         : 2.000                              
REMARK 200                                                                      
REMARK 200 DIFFRACTION PROTOCOL: SINGLE WAVELENGTH                              
REMARK 200 METHOD USED TO DETERMINE THE STRUCTURE: MOLECULAR REPLACEMENT        
REMARK 200 SOFTWARE USED: AMORE, MOLREP                                         
REMARK 200 STARTING MODEL: EMDB ENTRY EMD-1622                                  
REMARK 200                                                                      
REMARK 200 REMARK: STRUCTURE WAS SOLVED BY MOLECULAR REPLACEMENT USING 24 ANG   
REMARK 200  EM MAP AND PHASES WERE EXTENDED TO 3.3 ANG BY PHASE EXTENSION       
REMARK 200  USING 20-FOLD NCS                                                   
REMARK 280                                                                      
REMARK 280 CRYSTAL                                                              
REMARK 280 SOLVENT CONTENT, VS   (%): 57.00                                     
REMARK 280 MATTHEWS COEFFICIENT, VM (ANGSTROMS**3/DA): 2.88                     
REMARK 280                                                                      
REMARK 280 CRYSTALLIZATION CONDITIONS: 12%MPD, 50MM MGCL2, 100MM TRIS PH 8.5    
REMARK 290                                                                      
REMARK 290 CRYSTALLOGRAPHIC SYMMETRY                                            
REMARK 290 SYMMETRY OPERATORS FOR SPACE GROUP: C 1 2 1                          
REMARK 290                                                                      
REMARK 290      SYMOP   SYMMETRY                                                
REMARK 290     NNNMMM   OPERATOR                                                
REMARK 290       1555   X,Y,Z                                                   
REMARK 290       2555   -X,Y,-Z                                                 
REMARK 290       3555   X+1/2,Y+1/2,Z                                           
REMARK 290       4555   -X+1/2,Y+1/2,-Z                                         
REMARK 290                                                                      
REMARK 290     WHERE NNN -> OPERATOR NUMBER                                     
REMARK 290           MMM -> TRANSLATION VECTOR                                  
REMARK 290                                                                      
REMARK 290 CRYSTALLOGRAPHIC SYMMETRY TRANSFORMATIONS                            
REMARK 290 THE FOLLOWING TRANSFORMATIONS OPERATE ON THE ATOM/HETATM             
REMARK 290 RECORDS IN THIS ENTRY TO PRODUCE CRYSTALLOGRAPHICALLY                
REMARK 290 RELATED MOLECULES.                                                   
REMARK 290   SMTRY1   1  1.000000  0.000000  0.000000        0.00000            
REMARK 290   SMTRY2   1  0.000000  1.000000  0.000000        0.00000            
REMARK 290   SMTRY3   1  0.000000  0.000000  1.000000        0.00000            
REMARK 290   SMTRY1   2 -1.000000  0.000000  0.000000        0.00000            
REMARK 290   SMTRY2   2  0.000000  1.000000  0.000000        0.00000            
REMARK 290   SMTRY3   2  0.000000  0.000000 -1.000000        0.00000            
REMARK 290   SMTRY1   3  1.000000  0.000000  0.000000      109.10000            
REMARK 290   SMTRY2   3  0.000000  1.000000  0.000000      110.49500            
REMARK 290   SMTRY3   3  0.000000  0.000000  1.000000        0.00000            
REMARK 290   SMTRY1   4 -1.000000  0.000000  0.000000      109.10000            
REMARK 290   SMTRY2   4  0.000000  1.000000  0.000000      110.49500            
REMARK 290   SMTRY3   4  0.000000  0.000000 -1.000000        0.00000            
REMARK 290                                                                      
REMARK 290 REMARK: NULL                                                         
REMARK 300                                                                      
REMARK 300 BIOMOLECULE: 1, 2                                                    
REMARK 300 SEE REMARK 350 FOR THE AUTHOR PROVIDED AND/OR PROGRAM                
REMARK 300 GENERATED ASSEMBLY INFORMATION FOR THE STRUCTURE IN                  
REMARK 300 THIS ENTRY. THE REMARK MAY ALSO PROVIDE INFORMATION ON               
REMARK 300 BURIED SURFACE AREA.                                                 
REMARK 350                                                                      
REMARK 350 COORDINATES FOR A COMPLETE MULTIMER REPRESENTING THE KNOWN           
REMARK 350 BIOLOGICALLY SIGNIFICANT OLIGOMERIZATION STATE OF THE                
REMARK 350 MOLECULE CAN BE GENERATED BY APPLYING BIOMT TRANSFORMATIONS          
REMARK 350 GIVEN BELOW.  BOTH NON-CRYSTALLOGRAPHIC AND                          
REMARK 350 CRYSTALLOGRAPHIC OPERATIONS ARE GIVEN.                               
REMARK 350                                                                      
REMARK 350 BIOMOLECULE: 1                                                       
REMARK 350 AUTHOR DETERMINED BIOLOGICAL UNIT: EICOSAMERIC                       
REMARK 350 SOFTWARE DETERMINED QUATERNARY STRUCTURE: EICOSAMERIC                
REMARK 350 SOFTWARE USED: PISA                                                  
REMARK 350 TOTAL BURIED SURFACE AREA: 75970 ANGSTROM**2                         
REMARK 350 SURFACE AREA OF THE COMPLEX: 147400 ANGSTROM**2                      
REMARK 350 CHANGE IN SOLVENT FREE ENERGY: -455.1 KCAL/MOL                       
REMARK 350 APPLY THE FOLLOWING TO CHAINS: K, L, M, N, O, P, Q, R, S, T,         
REMARK 350                    AND CHAINS: k, l, m, n, o, p, q, r, s, t          
REMARK 350   BIOMT1   1  1.000000  0.000000  0.000000        0.00000            
REMARK 350   BIOMT2   1  0.000000  1.000000  0.000000        0.00000            
REMARK 350   BIOMT3   1  0.000000  0.000000  1.000000        0.00000            
REMARK 350                                                                      
REMARK 350 BIOMOLECULE: 2                                                       
REMARK 350 AUTHOR DETERMINED BIOLOGICAL UNIT: EICOSAMERIC                       
REMARK 350 SOFTWARE DETERMINED QUATERNARY STRUCTURE: EICOSAMERIC                
REMARK 350 SOFTWARE USED: PISA                                                  
REMARK 350 TOTAL BURIED SURFACE AREA: 75820 ANGSTROM**2                         
REMARK 350 SURFACE AREA OF THE COMPLEX: 147060 ANGSTROM**2                      
REMARK 350 CHANGE IN SOLVENT FREE ENERGY: -452.5 KCAL/MOL                       
REMARK 350 APPLY THE FOLLOWING TO CHAINS: A, B, C, D, E, F, G, H, I, J,         
REMARK 350                    AND CHAINS: a, b, c, d, e, f, g, h, i, j          
REMARK 350   BIOMT1   1  1.000000  0.000000  0.000000        0.00000            
REMARK 350   BIOMT2   1  0.000000  1.000000  0.000000        0.00000            
REMARK 350   BIOMT3   1  0.000000  0.000000  1.000000        0.00000            
REMARK 375                                                                      
REMARK 375 SPECIAL POSITION                                                     
REMARK 375 THE FOLLOWING ATOMS ARE FOUND TO BE WITHIN 0.15 ANGSTROMS            
REMARK 375 OF A SYMMETRY RELATED ATOM AND ARE ASSUMED TO BE ON SPECIAL          
REMARK 375 POSITIONS.                                                           
REMARK 375                                                                      
REMARK 375 ATOM RES CSSEQI                                                      
REMARK 375 B    BO4 D2001  LIES ON A SPECIAL POSITION.                          
REMARK 375 B    BO4 I2001  LIES ON A SPECIAL POSITION.                          
REMARK 375 B    BO4 T2001  LIES ON A SPECIAL POSITION.                          
REMARK 465                                                                      
REMARK 465 MISSING RESIDUES                                                     
REMARK 465 THE FOLLOWING RESIDUES WERE NOT LOCATED IN THE                       
REMARK 465 EXPERIMENT. (M=MODEL NUMBER; RES=RESIDUE NAME; C=CHAIN               
REMARK 465 IDENTIFIER; SSSEQ=SEQUENCE NUMBER; I=INSERTION CODE.)                
REMARK 465                                                                      
REMARK 465   M RES C SSSEQI                                                     
REMARK 465     MET A     1                                                      
REMARK 465     GLU A   376                                                      
REMARK 465     ALA A   377                                                      
REMARK 465     ILE A   378                                                      
REMARK 465     LYS A   379                                                      
REMARK 465     HIS A   380                                                      
REMARK 465     GLN A   381                                                      
REMARK 465     LEU A   382                                                      
REMARK 465     ASN A   383                                                      
REMARK 465     PRO A   384                                                      
REMARK 465     LYS A   385                                                      
REMARK 465     ASP A   386                                                      
REMARK 465     ASN A   387                                                      
REMARK 465     ASP A   388                                                      
REMARK 465     VAL A   389                                                      
REMARK 465     GLU A   390                                                      
REMARK 465     LEU A   391                                                      
REMARK 465     MET B     1                                                      
REMARK 465     ALA B   377                                                      
REMARK 465     ILE B   378                                                      
REMARK 465     LYS B   379                                                      
REMARK 465     HIS B   380                                                      
REMARK 465     GLN B   381                                                      
REMARK 465     LEU B   382                                                      
REMARK 465     ASN B   383                                                      
REMARK 465     PRO B   384                                                      
REMARK 465     LYS B   385                                                      
REMARK 465     ASP B   386                                                      
REMARK 465     ASN B   387                                                      
REMARK 465     ASP B   388                                                      
REMARK 465     VAL B   389                                                      
REMARK 465     GLU B   390                                                      
REMARK 465     LEU B   391                                                      
REMARK 465     MET C     1                                                      
REMARK 465     LYS C   379                                                      
REMARK 465     HIS C   380                                                      
REMARK 465     GLN C   381                                                      
REMARK 465     LEU C   382                                                      
REMARK 465     ASN C   383                                                      
REMARK 465     PRO C   384                                                      
REMARK 465     LYS C   385                                                      
REMARK 465     ASP C   386                                                      
REMARK 465     ASN C   387                                                      
REMARK 465     ASP C   388                                                      
REMARK 465     VAL C   389                                                      
REMARK 465     GLU C   390                                                      
REMARK 465     LEU C   391                                                      
REMARK 465     MET D     1                                                      
REMARK 465     GLU D   376                                                      
REMARK 465     ALA D   377                                                      
REMARK 465     ILE D   378                                                      
REMARK 465     LYS D   379                                                      
REMARK 465     HIS D   380                                                      
REMARK 465     GLN D   381                                                      
REMARK 465     LEU D   382                                                      
REMARK 465     ASN D   383                                                      
REMARK 465     PRO D   384                                                      
REMARK 465     LYS D   385                                                      
REMARK 465     ASP D   386                                                      
REMARK 465     ASN D   387                                                      
REMARK 465     ASP D   388                                                      
REMARK 465     VAL D   389                                                      
REMARK 465     GLU D   390                                                      
REMARK 465     LEU D   391                                                      
REMARK 465     MET E     1                                                      
REMARK 465     GLU E   376                                                      
REMARK 465     ALA E   377                                                      
REMARK 465     ILE E   378                                                      
REMARK 465     LYS E   379                                                      
REMARK 465     HIS E   380                                                      
REMARK 465     GLN E   381                                                      
REMARK 465     LEU E   382                                                      
REMARK 465     ASN E   383                                                      
REMARK 465     PRO E   384                                                      
REMARK 465     LYS E   385                                                      
REMARK 465     ASP E   386                                                      
REMARK 465     ASN E   387                                                      
REMARK 465     ASP E   388                                                      
REMARK 465     VAL E   389                                                      
REMARK 465     GLU E   390                                                      
REMARK 465     LEU E   391                                                      
REMARK 465     MET F     1                                                      
REMARK 465     LYS F   379                                                      
REMARK 465     HIS F   380                                                      
REMARK 465     GLN F   381                                                      
REMARK 465     LEU F   382                                                      
REMARK 465     ASN F   383                                                      
REMARK 465     PRO F   384                                                      
REMARK 465     LYS F   385                                                      
REMARK 465     ASP F   386                                                      
REMARK 465     ASN F   387                                                      
REMARK 465     ASP F   388                                                      
REMARK 465     VAL F   389                                                      
REMARK 465     GLU F   390                                                      
REMARK 465     LEU F   391                                                      
REMARK 465     MET G     1                                                      
REMARK 465     LYS G   379                                                      
REMARK 465     HIS G   380                                                      
REMARK 465     GLN G   381                                                      
REMARK 465     LEU G   382                                                      
REMARK 465     ASN G   383                                                      
REMARK 465     PRO G   384                                                      
REMARK 465     LYS G   385                                                      
REMARK 465     ASP G   386                                                      
REMARK 465     ASN G   387                                                      
REMARK 465     ASP G   388                                                      
REMARK 465     VAL G   389                                                      
REMARK 465     GLU G   390                                                      
REMARK 465     LEU G   391                                                      
REMARK 465     MET H     1                                                      
REMARK 465     ALA H   377                                                      
REMARK 465     ILE H   378                                                      
REMARK 465     LYS H   379                                                      
REMARK 465     HIS H   380                                                      
REMARK 465     GLN H   381                                                      
REMARK 465     LEU H   382                                                      
REMARK 465     ASN H   383                                                      
REMARK 465     PRO H   384                                                      
REMARK 465     LYS H   385                                                      
REMARK 465     ASP H   386                                                      
REMARK 465     ASN H   387                                                      
REMARK 465     ASP H   388                                                      
REMARK 465     VAL H   389                                                      
REMARK 465     GLU H   390                                                      
REMARK 465     LEU H   391                                                      
REMARK 465     MET I     1                                                      
REMARK 465     GLU I   376                                                      
REMARK 465     ALA I   377                                                      
REMARK 465     ILE I   378                                                      
REMARK 465     LYS I   379                                                      
REMARK 465     HIS I   380                                                      
REMARK 465     GLN I   381                                                      
REMARK 465     LEU I   382                                                      
REMARK 465     ASN I   383                                                      
REMARK 465     PRO I   384                                                      
REMARK 465     LYS I   385                                                      
REMARK 465     ASP I   386                                                      
REMARK 465     ASN I   387                                                      
REMARK 465     ASP I   388                                                      
REMARK 465     VAL I   389                                                      
REMARK 465     GLU I   390                                                      
REMARK 465     LEU I   391                                                      
REMARK 465     MET J     1                                                      
REMARK 465     ALA J   372                                                      
REMARK 465     GLU J   373                                                      
REMARK 465     GLU J   374                                                      
REMARK 465     LEU J   375                                                      
REMARK 465     GLU J   376                                                      
REMARK 465     ALA J   377                                                      
REMARK 465     ILE J   378                                                      
REMARK 465     LYS J   379                                                      
REMARK 465     HIS J   380                                                      
REMARK 465     GLN J   381                                                      
REMARK 465     LEU J   382                                                      
REMARK 465     ASN J   383                                                      
REMARK 465     PRO J   384                                                      
REMARK 465     LYS J   385                                                      
REMARK 465     ASP J   386                                                      
REMARK 465     ASN J   387                                                      
REMARK 465     ASP J   388                                                      
REMARK 465     VAL J   389                                                      
REMARK 465     GLU J   390                                                      
REMARK 465     LEU J   391                                                      
REMARK 465     MET K     1                                                      
REMARK 465     GLU K   376                                                      
REMARK 465     ALA K   377                                                      
REMARK 465     ILE K   378                                                      
REMARK 465     LYS K   379                                                      
REMARK 465     HIS K   380                                                      
REMARK 465     GLN K   381                                                      
REMARK 465     LEU K   382                                                      
REMARK 465     ASN K   383                                                      
REMARK 465     PRO K   384                                                      
REMARK 465     LYS K   385                                                      
REMARK 465     ASP K   386                                                      
REMARK 465     ASN K   387                                                      
REMARK 465     ASP K   388                                                      
REMARK 465     VAL K   389                                                      
REMARK 465     GLU K   390                                                      
REMARK 465     LEU K   391                                                      
REMARK 465     MET L     1                                                      
REMARK 465     LYS L   379                                                      
REMARK 465     HIS L   380                                                      
REMARK 465     GLN L   381                                                      
REMARK 465     LEU L   382                                                      
REMARK 465     ASN L   383                                                      
REMARK 465     PRO L   384                                                      
REMARK 465     LYS L   385                                                      
REMARK 465     ASP L   386                                                      
REMARK 465     ASN L   387                                                      
REMARK 465     ASP L   388                                                      
REMARK 465     VAL L   389                                                      
REMARK 465     GLU L   390                                                      
REMARK 465     LEU L   391                                                      
REMARK 465     MET M     1                                                      
REMARK 465     GLU M   376                                                      
REMARK 465     ALA M   377                                                      
REMARK 465     ILE M   378                                                      
REMARK 465     LYS M   379                                                      
REMARK 465     HIS M   380                                                      
REMARK 465     GLN M   381                                                      
REMARK 465     LEU M   382                                                      
REMARK 465     ASN M   383                                                      
REMARK 465     PRO M   384                                                      
REMARK 465     LYS M   385                                                      
REMARK 465     ASP M   386                                                      
REMARK 465     ASN M   387                                                      
REMARK 465     ASP M   388                                                      
REMARK 465     VAL M   389                                                      
REMARK 465     GLU M   390                                                      
REMARK 465     LEU M   391                                                      
REMARK 465     MET N     1                                                      
REMARK 465     HIS N   380                                                      
REMARK 465     GLN N   381                                                      
REMARK 465     LEU N   382                                                      
REMARK 465     ASN N   383                                                      
REMARK 465     PRO N   384                                                      
REMARK 465     LYS N   385                                                      
REMARK 465     ASP N   386                                                      
REMARK 465     ASN N   387                                                      
REMARK 465     ASP N   388                                                      
REMARK 465     VAL N   389                                                      
REMARK 465     GLU N   390                                                      
REMARK 465     LEU N   391                                                      
REMARK 465     MET O     1                                                      
REMARK 465     LEU O   375                                                      
REMARK 465     GLU O   376                                                      
REMARK 465     ALA O   377                                                      
REMARK 465     ILE O   378                                                      
REMARK 465     LYS O   379                                                      
REMARK 465     HIS O   380                                                      
REMARK 465     GLN O   381                                                      
REMARK 465     LEU O   382                                                      
REMARK 465     ASN O   383                                                      
REMARK 465     PRO O   384                                                      
REMARK 465     LYS O   385                                                      
REMARK 465     ASP O   386                                                      
REMARK 465     ASN O   387                                                      
REMARK 465     ASP O   388                                                      
REMARK 465     VAL O   389                                                      
REMARK 465     GLU O   390                                                      
REMARK 465     LEU O   391                                                      
REMARK 465     MET P     1                                                      
REMARK 465     GLU P   376                                                      
REMARK 465     ALA P   377                                                      
REMARK 465     ILE P   378                                                      
REMARK 465     LYS P   379                                                      
REMARK 465     HIS P   380                                                      
REMARK 465     GLN P   381                                                      
REMARK 465     LEU P   382                                                      
REMARK 465     ASN P   383                                                      
REMARK 465     PRO P   384                                                      
REMARK 465     LYS P   385                                                      
REMARK 465     ASP P   386                                                      
REMARK 465     ASN P   387                                                      
REMARK 465     ASP P   388                                                      
REMARK 465     VAL P   389                                                      
REMARK 465     GLU P   390                                                      
REMARK 465     LEU P   391                                                      
REMARK 465     MET Q     1                                                      
REMARK 465     GLU Q   376                                                      
REMARK 465     ALA Q   377                                                      
REMARK 465     ILE Q   378                                                      
REMARK 465     LYS Q   379                                                      
REMARK 465     HIS Q   380                                                      
REMARK 465     GLN Q   381                                                      
REMARK 465     LEU Q   382                                                      
REMARK 465     ASN Q   383                                                      
REMARK 465     PRO Q   384                                                      
REMARK 465     LYS Q   385                                                      
REMARK 465     ASP Q   386                                                      
REMARK 465     ASN Q   387                                                      
REMARK 465     ASP Q   388                                                      
REMARK 465     VAL Q   389                                                      
REMARK 465     GLU Q   390                                                      
REMARK 465     LEU Q   391                                                      
REMARK 465     MET R     1                                                      
REMARK 465     ILE R   378                                                      
REMARK 465     LYS R   379                                                      
REMARK 465     HIS R   380                                                      
REMARK 465     GLN R   381                                                      
REMARK 465     LEU R   382                                                      
REMARK 465     ASN R   383                                                      
REMARK 465     PRO R   384                                                      
REMARK 465     LYS R   385                                                      
REMARK 465     ASP R   386                                                      
REMARK 465     ASN R   387                                                      
REMARK 465     ASP R   388                                                      
REMARK 465     VAL R   389                                                      
REMARK 465     GLU R   390                                                      
REMARK 465     LEU R   391                                                      
REMARK 465     MET S     1                                                      
REMARK 465     HIS S   380                                                      
REMARK 465     GLN S   381                                                      
REMARK 465     LEU S   382                                                      
REMARK 465     ASN S   383                                                      
REMARK 465     PRO S   384                                                      
REMARK 465     LYS S   385                                                      
REMARK 465     ASP S   386                                                      
REMARK 465     ASN S   387                                                      
REMARK 465     ASP S   388                                                      
REMARK 465     VAL S   389                                                      
REMARK 465     GLU S   390                                                      
REMARK 465     LEU S   391                                                      
REMARK 465     MET T     1                                                      
REMARK 465     GLU T   376                                                      
REMARK 465     ALA T   377                                                      
REMARK 465     ILE T   378                                                      
REMARK 465     LYS T   379                                                      
REMARK 465     HIS T   380                                                      
REMARK 465     GLN T   381                                                      
REMARK 465     LEU T   382                                                      
REMARK 465     ASN T   383                                                      
REMARK 465     PRO T   384                                                      
REMARK 465     LYS T   385                                                      
REMARK 465     ASP T   386                                                      
REMARK 465     ASN T   387                                                      
REMARK 465     ASP T   388                                                      
REMARK 465     VAL T   389                                                      
REMARK 465     GLU T   390                                                      
REMARK 465     LEU T   391                                                      
REMARK 500                                                                      
REMARK 500 GEOMETRY AND STEREOCHEMISTRY                                         
REMARK 500 SUBTOPIC: CLOSE CONTACTS IN SAME ASYMMETRIC UNIT                     
REMARK 500                                                                      
REMARK 500 THE FOLLOWING ATOMS ARE IN CLOSE CONTACT.                            
REMARK 500                                                                      
REMARK 500  ATM1  RES C  SSEQI   ATM2  RES C  SSEQI           DISTANCE          
REMARK 500   O3'    C c  1007     P      C d  1001              1.59            
REMARK 500   O3'    C g  1007     P      C h  1001              1.59            
REMARK 500   O3'    C k  1007     P      C l  1001              1.59            
REMARK 500   O3'    C q  1007     P      C r  1001              1.59            
REMARK 500   O3'    C r  1007     P      C s  1001              1.59            
REMARK 500   O3'    C p  1007     P      C q  1001              1.60            
REMARK 500   O3'    C l  1007     P      C m  1001              1.60            
REMARK 500   O3'    C h  1007     P      C i  1001              1.60            
REMARK 500   O3'    C f  1007     P      C g  1001              1.60            
REMARK 500   O3'    C n  1007     P      C o  1001              1.60            
REMARK 500   O3'    C a  1007     P      C b  1001              1.61            
REMARK 500   O3'    C e  1007     P      C f  1001              1.61            
REMARK 500   O3'    C m  1007     P      C n  1001              1.61            
REMARK 500   O3'    C b  1007     P      C c  1001              1.61            
REMARK 500   P      C a  1001     O3'    C j  1007              1.61            
REMARK 500   O3'    C o  1007     P      C p  1001              1.61            
REMARK 500   O3'    C d  1007     P      C e  1001              1.62            
REMARK 500   O3'    C s  1007     P      C t  1001              1.62            
REMARK 500   O3'    C i  1007     P      C j  1001              1.62            
REMARK 500   P      C k  1001     O3'    C t  1007              1.62            
REMARK 500   OD1  ASN D   364     O    GLY E   273              2.09            
REMARK 500                                                                      
REMARK 500 REMARK: NULL                                                         
REMARK 500                                                                      
REMARK 500 GEOMETRY AND STEREOCHEMISTRY                                         
REMARK 500 SUBTOPIC: CLOSE CONTACTS                                             
REMARK 500                                                                      
REMARK 500 THE FOLLOWING ATOMS THAT ARE RELATED BY CRYSTALLOGRAPHIC             
REMARK 500 SYMMETRY ARE IN CLOSE CONTACT.  AN ATOM LOCATED WITHIN 0.15          
REMARK 500 ANGSTROMS OF A SYMMETRY RELATED ATOM IS ASSUMED TO BE ON A           
REMARK 500 SPECIAL POSITION AND IS, THEREFORE, LISTED IN REMARK 375             
REMARK 500 INSTEAD OF REMARK 500.  ATOMS WITH NON-BLANK ALTERNATE               
REMARK 500 LOCATION INDICATORS ARE NOT INCLUDED IN THE CALCULATIONS.            
REMARK 500                                                                      
REMARK 500 DISTANCE CUTOFF:                                                     
REMARK 500 2.2 ANGSTROMS FOR CONTACTS NOT INVOLVING HYDROGEN ATOMS              
REMARK 500 1.6 ANGSTROMS FOR CONTACTS INVOLVING HYDROGEN ATOMS                  
REMARK 500                                                                      
REMARK 500  ATM1  RES C  SSEQI   ATM2  RES C  SSEQI  SSYMOP   DISTANCE          
REMARK 500   OD1  ASN I    93     O2   BO4 I  2001     2557     2.07            
REMARK 500   OD1  ASN P    93     O2   BO4 N  2001     2656     2.12            
REMARK 500                                                                      
REMARK 500 REMARK: NULL                                                         
REMARK 500                                                                      
REMARK 500 GEOMETRY AND STEREOCHEMISTRY                                         
REMARK 500 SUBTOPIC: COVALENT BOND ANGLES                                       
REMARK 500                                                                      
REMARK 500 THE STEREOCHEMICAL PARAMETERS OF THE FOLLOWING RESIDUES              
REMARK 500 HAVE VALUES WHICH DEVIATE FROM EXPECTED VALUES BY MORE               
REMARK 500 THAN 6*RMSD (M=MODEL NUMBER; RES=RESIDUE NAME; C=CHAIN               
REMARK 500 IDENTIFIER; SSEQ=SEQUENCE NUMBER; I=INSERTION CODE).                 
REMARK 500                                                                      
REMARK 500 STANDARD TABLE:                                                      
REMARK 500 FORMAT: (10X,I3,1X,A3,1X,A1,I4,A1,3(1X,A4,2X),12X,F5.1)              
REMARK 500                                                                      
REMARK 500 EXPECTED VALUES PROTEIN: ENGH AND HUBER, 1999                        
REMARK 500 EXPECTED VALUES NUCLEIC ACID: CLOWNEY ET AL 1996                     
REMARK 500                                                                      
REMARK 500  M RES CSSEQI ATM1   ATM2   ATM3                                     
REMARK 500      C a1002   C6  -  N1  -  C1' ANGL. DEV. =  18.6 DEGREES          
REMARK 500      C a1002   C2  -  N1  -  C1' ANGL. DEV. = -18.5 DEGREES          
REMARK 500      C a1003   C6  -  N1  -  C1' ANGL. DEV. =  -8.3 DEGREES          
REMARK 500      C a1003   C2  -  N1  -  C1' ANGL. DEV. =   8.2 DEGREES          
REMARK 500      C a1005   C6  -  N1  -  C1' ANGL. DEV. =  16.0 DEGREES          
REMARK 500      C a1005   C2  -  N1  -  C1' ANGL. DEV. = -15.9 DEGREES          
REMARK 500      C a1007   C6  -  N1  -  C1' ANGL. DEV. =   9.1 DEGREES          
REMARK 500      C a1007   C2  -  N1  -  C1' ANGL. DEV. =  -8.8 DEGREES          
REMARK 500      C b1002   C6  -  N1  -  C1' ANGL. DEV. =  18.7 DEGREES          
REMARK 500      C b1002   C2  -  N1  -  C1' ANGL. DEV. = -18.6 DEGREES          
REMARK 500      C b1003   C6  -  N1  -  C1' ANGL. DEV. =  -8.3 DEGREES          
REMARK 500      C b1003   C2  -  N1  -  C1' ANGL. DEV. =   8.1 DEGREES          
REMARK 500      C b1005   C6  -  N1  -  C1' ANGL. DEV. =  16.0 DEGREES          
REMARK 500      C b1005   C2  -  N1  -  C1' ANGL. DEV. = -16.0 DEGREES          
REMARK 500      C b1007   C6  -  N1  -  C1' ANGL. DEV. =   9.1 DEGREES          
REMARK 500      C b1007   C2  -  N1  -  C1' ANGL. DEV. =  -8.8 DEGREES          
REMARK 500      C c1002   C6  -  N1  -  C1' ANGL. DEV. =  18.6 DEGREES          
REMARK 500      C c1002   C2  -  N1  -  C1' ANGL. DEV. = -18.4 DEGREES          
REMARK 500      C c1003   C6  -  N1  -  C1' ANGL. DEV. =  -8.3 DEGREES          
REMARK 500      C c1003   C2  -  N1  -  C1' ANGL. DEV. =   8.4 DEGREES          
REMARK 500      C c1005   C6  -  N1  -  C1' ANGL. DEV. =  16.1 DEGREES          
REMARK 500      C c1005   C2  -  N1  -  C1' ANGL. DEV. = -16.0 DEGREES          
REMARK 500      C c1007   C6  -  N1  -  C1' ANGL. DEV. =   9.1 DEGREES          
REMARK 500      C c1007   C2  -  N1  -  C1' ANGL. DEV. =  -8.8 DEGREES          
REMARK 500      C d1002   C6  -  N1  -  C1' ANGL. DEV. =  18.6 DEGREES          
REMARK 500      C d1002   C2  -  N1  -  C1' ANGL. DEV. = -18.4 DEGREES          
REMARK 500      C d1003   C6  -  N1  -  C1' ANGL. DEV. =  -8.2 DEGREES          
REMARK 500      C d1003   C2  -  N1  -  C1' ANGL. DEV. =   8.2 DEGREES          
REMARK 500      C d1005   C6  -  N1  -  C1' ANGL. DEV. =  16.3 DEGREES          
REMARK 500      C d1005   C2  -  N1  -  C1' ANGL. DEV. = -16.1 DEGREES          
REMARK 500      C d1007   C6  -  N1  -  C1' ANGL. DEV. =   9.1 DEGREES          
REMARK 500      C d1007   C2  -  N1  -  C1' ANGL. DEV. =  -8.8 DEGREES          
REMARK 500      C e1002   C6  -  N1  -  C1' ANGL. DEV. =  18.6 DEGREES          
REMARK 500      C e1002   C2  -  N1  -  C1' ANGL. DEV. = -18.4 DEGREES          
REMARK 500      C e1003   C6  -  N1  -  C1' ANGL. DEV. =  -8.3 DEGREES          
REMARK 500      C e1003   C2  -  N1  -  C1' ANGL. DEV. =   8.4 DEGREES          
REMARK 500      C e1005   C6  -  N1  -  C1' ANGL. DEV. =  16.1 DEGREES          
REMARK 500      C e1005   C2  -  N1  -  C1' ANGL. DEV. = -16.0 DEGREES          
REMARK 500      C e1007   C6  -  N1  -  C1' ANGL. DEV. =   9.1 DEGREES          
REMARK 500      C e1007   C2  -  N1  -  C1' ANGL. DEV. =  -8.6 DEGREES          
REMARK 500      C f1002   C6  -  N1  -  C1' ANGL. DEV. =  18.6 DEGREES          
REMARK 500      C f1002   C2  -  N1  -  C1' ANGL. DEV. = -18.5 DEGREES          
REMARK 500      C f1003   C6  -  N1  -  C1' ANGL. DEV. =  -8.4 DEGREES          
REMARK 500      C f1003   C2  -  N1  -  C1' ANGL. DEV. =   8.2 DEGREES          
REMARK 500      C f1005   C6  -  N1  -  C1' ANGL. DEV. =  16.0 DEGREES          
REMARK 500      C f1005   C2  -  N1  -  C1' ANGL. DEV. = -15.9 DEGREES          
REMARK 500      C f1007   C6  -  N1  -  C1' ANGL. DEV. =   9.1 DEGREES          
REMARK 500      C f1007   C2  -  N1  -  C1' ANGL. DEV. =  -8.8 DEGREES          
REMARK 500      C g1002   C6  -  N1  -  C1' ANGL. DEV. =  18.6 DEGREES          
REMARK 500      C g1002   C2  -  N1  -  C1' ANGL. DEV. = -18.4 DEGREES          
REMARK 500                                                                      
REMARK 500 THIS ENTRY HAS     160 ANGLE DEVIATIONS.                             
REMARK 500                                                                      
REMARK 500 REMARK: NULL                                                         
REMARK 500                                                                      
REMARK 500 GEOMETRY AND STEREOCHEMISTRY                                         
REMARK 500 SUBTOPIC: TORSION ANGLES                                             
REMARK 500                                                                      
REMARK 500 TORSION ANGLES OUTSIDE THE EXPECTED RAMACHANDRAN REGIONS:            
REMARK 500 (M=MODEL NUMBER; RES=RESIDUE NAME; C=CHAIN IDENTIFIER;               
REMARK 500 SSEQ=SEQUENCE NUMBER; I=INSERTION CODE).                             
REMARK 500                                                                      
REMARK 500 STANDARD TABLE:                                                      
REMARK 500 FORMAT:(10X,I3,1X,A3,1X,A1,I4,A1,4X,F7.2,3X,F7.2)                    
REMARK 500                                                                      
REMARK 500 EXPECTED VALUES: GJ KLEYWEGT AND TA JONES (1996). PHI/PSI-           
REMARK 500 CHOLOGY: RAMACHANDRAN REVISITED. STRUCTURE 4, 1395 - 1400            
REMARK 500                                                                      
REMARK 500  M RES CSSEQI        PSI       PHI                                   
REMARK 500    SER A  20       42.92   -108.02                                   
REMARK 500    HIS A  59       33.05    -88.83                                   
REMARK 500    ARG A  76      -59.84    -19.79                                   
REMARK 500    ASP A 175       16.32   -154.55                                   
REMARK 500    GLN A 255       43.40   -147.35                                   
REMARK 500    ARG A 338       20.62    -77.48                                   
REMARK 500    ASN A 360     -159.36    -87.43                                   
REMARK 500    THR A 371     -103.97    -94.09                                   
REMARK 500    SER B  20       42.92   -107.89                                   
REMARK 500    HIS B  59       33.02    -88.79                                   
REMARK 500    ARG B  76      -59.72    -19.84                                   
REMARK 500    ASP B 175       16.32   -154.52                                   
REMARK 500    GLN B 255       43.40   -147.35                                   
REMARK 500    ARG B 338       20.56    -77.47                                   
REMARK 500    ASN B 360     -159.90    -87.42                                   
REMARK 500    THR B 371     -103.80    -93.97                                   
REMARK 500    SER C  20       43.14   -108.15                                   
REMARK 500    HIS C  59       32.97    -88.89                                   
REMARK 500    ARG C  76      -59.57    -19.92                                   
REMARK 500    ASP C 175       16.35   -154.29                                   
REMARK 500    GLN C 255       43.38   -147.20                                   
REMARK 500    ARG C 338       20.62    -77.47                                   
REMARK 500    THR C 371     -104.13    -94.29                                   
REMARK 500    SER D  20       43.33   -108.29                                   
REMARK 500    HIS D  59       33.11    -88.86                                   
REMARK 500    ARG D  76      -59.81    -19.74                                   
REMARK 500    ASP D 175       16.40   -154.56                                   
REMARK 500    GLN D 255       43.41   -147.29                                   
REMARK 500    ARG D 338       20.47    -77.41                                   
REMARK 500    ASN D 360     -159.04    -87.80                                   
REMARK 500    THR D 371     -103.58    -93.87                                   
REMARK 500    SER E  20       43.61   -108.49                                   
REMARK 500    HIS E  59       32.98    -88.89                                   
REMARK 500    ARG E  76      -59.64    -19.81                                   
REMARK 500    ASP E 175       16.25   -154.44                                   
REMARK 500    GLN E 255       43.27   -147.29                                   
REMARK 500    ARG E 338       20.64    -77.61                                   
REMARK 500    ASN E 360     -159.73    -87.43                                   
REMARK 500    THR E 371     -104.13    -94.07                                   
REMARK 500    SER F  20       42.80   -107.76                                   
REMARK 500    HIS F  59       33.01    -88.82                                   
REMARK 500    ARG F  76      -59.70    -19.90                                   
REMARK 500    ASP F 175       16.35   -154.50                                   
REMARK 500    GLN F 255       43.36   -147.33                                   
REMARK 500    ARG F 338       20.52    -77.42                                   
REMARK 500    ASN F 360     -159.58    -87.63                                   
REMARK 500    THR F 371     -103.98    -94.07                                   
REMARK 500    SER G  20       42.71   -107.65                                   
REMARK 500    HIS G  59       33.07    -88.80                                   
REMARK 500    ARG G  76      -59.75    -19.85                                   
REMARK 500                                                                      
REMARK 500 THIS ENTRY HAS     156 RAMACHANDRAN OUTLIERS.                        
REMARK 500                                                                      
REMARK 500 REMARK: NULL                                                         
REMARK 525                                                                      
REMARK 525 SOLVENT                                                              
REMARK 525                                                                      
REMARK 525 THE SOLVENT MOLECULES HAVE CHAIN IDENTIFIERS THAT                    
REMARK 525 INDICATE THE POLYMER CHAIN WITH WHICH THEY ARE MOST                  
REMARK 525 CLOSELY ASSOCIATED. THE REMARK LISTS ALL THE SOLVENT                 
REMARK 525 MOLECULES WHICH ARE MORE THAN 5A AWAY FROM THE                       
REMARK 525 NEAREST POLYMER CHAIN (M = MODEL NUMBER;                             
REMARK 525 RES=RESIDUE NAME; C=CHAIN IDENTIFIER; SSEQ=SEQUENCE                  
REMARK 525 NUMBER; I=INSERTION CODE):                                           
REMARK 525                                                                      
REMARK 525  M RES CSSEQI                                                        
REMARK 525    HOH B3011        DISTANCE =  6.42 ANGSTROMS                       
REMARK 525    HOH F3009        DISTANCE =  7.53 ANGSTROMS                       
REMARK 525    HOH G3013        DISTANCE =  7.91 ANGSTROMS                       
REMARK 525    HOH H3006        DISTANCE =  7.40 ANGSTROMS                       
REMARK 525    HOH H3007        DISTANCE =  6.74 ANGSTROMS                       
REMARK 525    HOH I3001        DISTANCE =  7.11 ANGSTROMS                       
REMARK 525    HOH I3010        DISTANCE =  6.12 ANGSTROMS                       
REMARK 525    HOH K3007        DISTANCE =  6.26 ANGSTROMS                       
REMARK 525    HOH R3004        DISTANCE =  8.15 ANGSTROMS                       
REMARK 525    HOH T3002        DISTANCE =  6.08 ANGSTROMS                       
REMARK 525    HOH T3010        DISTANCE =  6.11 ANGSTROMS                       
REMARK 525    HOH T3014        DISTANCE =  6.12 ANGSTROMS                       
REMARK 525    HOH T3017        DISTANCE =  6.25 ANGSTROMS                       
REMARK 800                                                                      
REMARK 800 SITE                                                                 
REMARK 800 SITE_IDENTIFIER: AC1                                                 
REMARK 800 EVIDENCE_CODE: SOFTWARE                                              
REMARK 800 SITE_DESCRIPTION: BINDING SITE FOR RESIDUE BO4 A 2001                
REMARK 800                                                                      
REMARK 800 SITE_IDENTIFIER: AC2                                                 
REMARK 800 EVIDENCE_CODE: SOFTWARE                                              
REMARK 800 SITE_DESCRIPTION: BINDING SITE FOR RESIDUE BO4 B 2001                
REMARK 800                                                                      
REMARK 800 SITE_IDENTIFIER: AC3                                                 
REMARK 800 EVIDENCE_CODE: SOFTWARE                                              
REMARK 800 SITE_DESCRIPTION: BINDING SITE FOR RESIDUE BO4 C 2001                
REMARK 800                                                                      
REMARK 800 SITE_IDENTIFIER: AC4                                                 
REMARK 800 EVIDENCE_CODE: SOFTWARE                                              
REMARK 800 SITE_DESCRIPTION: BINDING SITE FOR RESIDUE BO4 D 2001                
REMARK 800                                                                      
REMARK 800 SITE_IDENTIFIER: AC5                                                 
REMARK 800 EVIDENCE_CODE: SOFTWARE                                              
REMARK 800 SITE_DESCRIPTION: BINDING SITE FOR RESIDUE BO4 H 2001                
REMARK 800                                                                      
REMARK 800 SITE_IDENTIFIER: AC6                                                 
REMARK 800 EVIDENCE_CODE: SOFTWARE                                              
REMARK 800 SITE_DESCRIPTION: BINDING SITE FOR RESIDUE BO4 I 2001                
REMARK 800                                                                      
REMARK 800 SITE_IDENTIFIER: AC7                                                 
REMARK 800 EVIDENCE_CODE: SOFTWARE                                              
REMARK 800 SITE_DESCRIPTION: BINDING SITE FOR RESIDUE BO4 K 2001                
REMARK 800                                                                      
REMARK 800 SITE_IDENTIFIER: AC8                                                 
REMARK 800 EVIDENCE_CODE: SOFTWARE                                              
REMARK 800 SITE_DESCRIPTION: BINDING SITE FOR RESIDUE BO4 L 2001                
REMARK 800                                                                      
REMARK 800 SITE_IDENTIFIER: AC9                                                 
REMARK 800 EVIDENCE_CODE: SOFTWARE                                              
REMARK 800 SITE_DESCRIPTION: BINDING SITE FOR RESIDUE BO4 M 2001                
REMARK 800                                                                      
REMARK 800 SITE_IDENTIFIER: BC1                                                 
REMARK 800 EVIDENCE_CODE: SOFTWARE                                              
REMARK 800 SITE_DESCRIPTION: BINDING SITE FOR RESIDUE BO4 N 2001                
REMARK 800                                                                      
REMARK 800 SITE_IDENTIFIER: BC2                                                 
REMARK 800 EVIDENCE_CODE: SOFTWARE                                              
REMARK 800 SITE_DESCRIPTION: BINDING SITE FOR RESIDUE BO4 O 2001                
REMARK 800                                                                      
REMARK 800 SITE_IDENTIFIER: BC3                                                 
REMARK 800 EVIDENCE_CODE: SOFTWARE                                              
REMARK 800 SITE_DESCRIPTION: BINDING SITE FOR RESIDUE BO4 T 2001                
REMARK 900                                                                      
REMARK 900 RELATED ENTRIES                                                      
REMARK 900 RELATED ID: EMD-1622   RELATED DB: EMDB                              
REMARK 900 HELICAL RECONSTRUCTION OF RESPIRATORY SYNCYTIAL VIRUS N-RNA HELICES  
DBREF  2WJ8 A    1   391  UNP    P03418   NCAP_HRSVA       1    391             
DBREF  2WJ8 B    1   391  UNP    P03418   NCAP_HRSVA       1    391             
DBREF  2WJ8 C    1   391  UNP    P03418   NCAP_HRSVA       1    391             
DBREF  2WJ8 D    1   391  UNP    P03418   NCAP_HRSVA       1    391             
DBREF  2WJ8 E    1   391  UNP    P03418   NCAP_HRSVA       1    391             
DBREF  2WJ8 F    1   391  UNP    P03418   NCAP_HRSVA       1    391             
DBREF  2WJ8 G    1   391  UNP    P03418   NCAP_HRSVA       1    391             
DBREF  2WJ8 H    1   391  UNP    P03418   NCAP_HRSVA       1    391             
DBREF  2WJ8 I    1   391  UNP    P03418   NCAP_HRSVA       1    391             
DBREF  2WJ8 J    1   391  UNP    P03418   NCAP_HRSVA       1    391             
DBREF  2WJ8 K    1   391  UNP    P03418   NCAP_HRSVA       1    391             
DBREF  2WJ8 L    1   391  UNP    P03418   NCAP_HRSVA       1    391             
DBREF  2WJ8 M    1   391  UNP    P03418   NCAP_HRSVA       1    391             
DBREF  2WJ8 N    1   391  UNP    P03418   NCAP_HRSVA       1    391             
DBREF  2WJ8 O    1   391  UNP    P03418   NCAP_HRSVA       1    391             
DBREF  2WJ8 P    1   391  UNP    P03418   NCAP_HRSVA       1    391             
DBREF  2WJ8 Q    1   391  UNP    P03418   NCAP_HRSVA       1    391             
DBREF  2WJ8 R    1   391  UNP    P03418   NCAP_HRSVA       1    391             
DBREF  2WJ8 S    1   391  UNP    P03418   NCAP_HRSVA       1    391             
DBREF  2WJ8 T    1   391  UNP    P03418   NCAP_HRSVA       1    391             
DBREF  2WJ8 a 1001  1007  PDB    2WJ8     2WJ8          1001   1007             
DBREF  2WJ8 b 1001  1007  PDB    2WJ8     2WJ8          1001   1007             
DBREF  2WJ8 c 1001  1007  PDB    2WJ8     2WJ8          1001   1007             
DBREF  2WJ8 d 1001  1007  PDB    2WJ8     2WJ8          1001   1007             
DBREF  2WJ8 e 1001  1007  PDB    2WJ8     2WJ8          1001   1007             
DBREF  2WJ8 f 1001  1007  PDB    2WJ8     2WJ8          1001   1007             
DBREF  2WJ8 g 1001  1007  PDB    2WJ8     2WJ8          1001   1007             
DBREF  2WJ8 h 1001  1007  PDB    2WJ8     2WJ8          1001   1007             
DBREF  2WJ8 i 1001  1007  PDB    2WJ8     2WJ8          1001   1007             
DBREF  2WJ8 j 1001  1007  PDB    2WJ8     2WJ8          1001   1007             
DBREF  2WJ8 k 1001  1007  PDB    2WJ8     2WJ8          1001   1007             
DBREF  2WJ8 l 1001  1007  PDB    2WJ8     2WJ8          1001   1007             
DBREF  2WJ8 m 1001  1007  PDB    2WJ8     2WJ8          1001   1007             
DBREF  2WJ8 n 1001  1007  PDB    2WJ8     2WJ8          1001   1007             
DBREF  2WJ8 o 1001  1007  PDB    2WJ8     2WJ8          1001   1007             
DBREF  2WJ8 p 1001  1007  PDB    2WJ8     2WJ8          1001   1007             
DBREF  2WJ8 q 1001  1007  PDB    2WJ8     2WJ8          1001   1007             
DBREF  2WJ8 r 1001  1007  PDB    2WJ8     2WJ8          1001   1007             
DBREF  2WJ8 s 1001  1007  PDB    2WJ8     2WJ8          1001   1007             
DBREF  2WJ8 t 1001  1007  PDB    2WJ8     2WJ8          1001   1007             
SEQRES   1 A  391  MET ALA LEU SER LYS VAL LYS LEU ASN ASP THR LEU ASN          
SEQRES   2 A  391  LYS ASP GLN LEU LEU SER SER SER LYS TYR THR ILE GLN          
SEQRES   3 A  391  ARG SER THR GLY ASP SER ILE ASP THR PRO ASN TYR ASP          
SEQRES   4 A  391  VAL GLN LYS HIS ILE ASN LYS LEU CYS GLY MET LEU LEU          
SEQRES   5 A  391  ILE THR GLU ASP ALA ASN HIS LYS PHE THR GLY LEU ILE          
SEQRES   6 A  391  GLY MET LEU TYR ALA MET SER ARG LEU GLY ARG GLU ASP          
SEQRES   7 A  391  THR ILE LYS ILE LEU ARG ASP ALA GLY TYR HIS VAL LYS          
SEQRES   8 A  391  ALA ASN GLY VAL ASP VAL THR THR HIS ARG GLN ASP ILE          
SEQRES   9 A  391  ASN GLY LYS GLU MET LYS PHE GLU VAL LEU THR LEU ALA          
SEQRES  10 A  391  SER LEU THR THR GLU ILE GLN ILE ASN ILE GLU ILE GLU          
SEQRES  11 A  391  SER ARG LYS SER TYR LYS LYS MET LEU LYS GLU MET GLY          
SEQRES  12 A  391  GLU VAL ALA PRO GLU TYR ARG HIS ASP SER PRO ASP CYS          
SEQRES  13 A  391  GLY MET ILE ILE LEU CYS ILE ALA ALA LEU VAL ILE THR          
SEQRES  14 A  391  LYS LEU ALA ALA GLY ASP ARG SER GLY LEU THR ALA VAL          
SEQRES  15 A  391  ILE ARG ARG ALA ASN ASN VAL LEU LYS ASN GLU MET LYS          
SEQRES  16 A  391  ARG TYR LYS GLY LEU LEU PRO LYS ASP ILE ALA ASN SER          
SEQRES  17 A  391  PHE TYR GLU VAL PHE GLU LYS HIS PRO HIS PHE ILE ASP          
SEQRES  18 A  391  VAL PHE VAL HIS PHE GLY ILE ALA GLN SER SER THR ARG          
SEQRES  19 A  391  GLY GLY SER ARG VAL GLU GLY ILE PHE ALA GLY LEU PHE          
SEQRES  20 A  391  MET ASN ALA TYR GLY ALA GLY GLN VAL MET LEU ARG TRP          
SEQRES  21 A  391  GLY VAL LEU ALA LYS SER VAL LYS ASN ILE MET LEU GLY          
SEQRES  22 A  391  HIS ALA SER VAL GLN ALA GLU MET GLU GLN VAL VAL GLU          
SEQRES  23 A  391  VAL TYR GLU TYR ALA GLN LYS LEU GLY GLY GLU ALA GLY          
SEQRES  24 A  391  PHE TYR HIS ILE LEU ASN ASN PRO LYS ALA SER LEU LEU          
SEQRES  25 A  391  SER LEU THR GLN PHE PRO HIS PHE SER SER VAL VAL LEU          
SEQRES  26 A  391  GLY ASN ALA ALA GLY LEU GLY ILE MET GLY GLU TYR ARG          
SEQRES  27 A  391  GLY THR PRO ARG ASN GLN ASP LEU TYR ASP ALA ALA LYS          
SEQRES  28 A  391  ALA TYR ALA GLU GLN LEU LYS GLU ASN GLY VAL ILE ASN          
SEQRES  29 A  391  TYR SER VAL LEU ASP LEU THR ALA GLU GLU LEU GLU ALA          
SEQRES  30 A  391  ILE LYS HIS GLN LEU ASN PRO LYS ASP ASN ASP VAL GLU          
SEQRES  31 A  391  LEU                                                          
SEQRES   1 B  391  MET ALA LEU SER LYS VAL LYS LEU ASN ASP THR LEU ASN          
SEQRES   2 B  391  LYS ASP GLN LEU LEU SER SER SER LYS TYR THR ILE GLN          
SEQRES   3 B  391  ARG SER THR GLY ASP SER ILE ASP THR PRO ASN TYR ASP          
SEQRES   4 B  391  VAL GLN LYS HIS ILE ASN LYS LEU CYS GLY MET LEU LEU          
SEQRES   5 B  391  ILE THR GLU ASP ALA ASN HIS LYS PHE THR GLY LEU ILE          
SEQRES   6 B  391  GLY MET LEU TYR ALA MET SER ARG LEU GLY ARG GLU ASP          
SEQRES   7 B  391  THR ILE LYS ILE LEU ARG ASP ALA GLY TYR HIS VAL LYS          
SEQRES   8 B  391  ALA ASN GLY VAL ASP VAL THR THR HIS ARG GLN ASP ILE          
SEQRES   9 B  391  ASN GLY LYS GLU MET LYS PHE GLU VAL LEU THR LEU ALA          
SEQRES  10 B  391  SER LEU THR THR GLU ILE GLN ILE ASN ILE GLU ILE GLU          
SEQRES  11 B  391  SER ARG LYS SER TYR LYS LYS MET LEU LYS GLU MET GLY          
SEQRES  12 B  391  GLU VAL ALA PRO GLU TYR ARG HIS ASP SER PRO ASP CYS          
SEQRES  13 B  391  GLY MET ILE ILE LEU CYS ILE ALA ALA LEU VAL ILE THR          
SEQRES  14 B  391  LYS LEU ALA ALA GLY ASP ARG SER GLY LEU THR ALA VAL          
SEQRES  15 B  391  ILE ARG ARG ALA ASN ASN VAL LEU LYS ASN GLU MET LYS          
SEQRES  16 B  391  ARG TYR LYS GLY LEU LEU PRO LYS ASP ILE ALA ASN SER          
SEQRES  17 B  391  PHE TYR GLU VAL PHE GLU LYS HIS PRO HIS PHE ILE ASP          
SEQRES  18 B  391  VAL PHE VAL HIS PHE GLY ILE ALA GLN SER SER THR ARG          
SEQRES  19 B  391  GLY GLY SER ARG VAL GLU GLY ILE PHE ALA GLY LEU PHE          
SEQRES  20 B  391  MET ASN ALA TYR GLY ALA GLY GLN VAL MET LEU ARG TRP          
SEQRES  21 B  391  GLY VAL LEU ALA LYS SER VAL LYS ASN ILE MET LEU GLY          
SEQRES  22 B  391  HIS ALA SER VAL GLN ALA GLU MET GLU GLN VAL VAL GLU          
SEQRES  23 B  391  VAL TYR GLU TYR ALA GLN LYS LEU GLY GLY GLU ALA GLY          
SEQRES  24 B  391  PHE TYR HIS ILE LEU ASN ASN PRO LYS ALA SER LEU LEU          
SEQRES  25 B  391  SER LEU THR GLN PHE PRO HIS PHE SER SER VAL VAL LEU          
SEQRES  26 B  391  GLY ASN ALA ALA GLY LEU GLY ILE MET GLY GLU TYR ARG          
SEQRES  27 B  391  GLY THR PRO ARG ASN GLN ASP LEU TYR ASP ALA ALA LYS          
SEQRES  28 B  391  ALA TYR ALA GLU GLN LEU LYS GLU ASN GLY VAL ILE ASN          
SEQRES  29 B  391  TYR SER VAL LEU ASP LEU THR ALA GLU GLU LEU GLU ALA          
SEQRES  30 B  391  ILE LYS HIS GLN LEU ASN PRO LYS ASP ASN ASP VAL GLU          
SEQRES  31 B  391  LEU                                                          
SEQRES   1 C  391  MET ALA LEU SER LYS VAL LYS LEU ASN ASP THR LEU ASN          
SEQRES   2 C  391  LYS ASP GLN LEU LEU SER SER SER LYS TYR THR ILE GLN          
SEQRES   3 C  391  ARG SER THR GLY ASP SER ILE ASP THR PRO ASN TYR ASP          
SEQRES   4 C  391  VAL GLN LYS HIS ILE ASN LYS LEU CYS GLY MET LEU LEU          
SEQRES   5 C  391  ILE THR GLU ASP ALA ASN HIS LYS PHE THR GLY LEU ILE          
SEQRES   6 C  391  GLY MET LEU TYR ALA MET SER ARG LEU GLY ARG GLU ASP          
SEQRES   7 C  391  THR ILE LYS ILE LEU ARG ASP ALA GLY TYR HIS VAL LYS          
SEQRES   8 C  391  ALA ASN GLY VAL ASP VAL THR THR HIS ARG GLN ASP ILE          
SEQRES   9 C  391  ASN GLY LYS GLU MET LYS PHE GLU VAL LEU THR LEU ALA          
SEQRES  10 C  391  SER LEU THR THR GLU ILE GLN ILE ASN ILE GLU ILE GLU          
SEQRES  11 C  391  SER ARG LYS SER TYR LYS LYS MET LEU LYS GLU MET GLY          
SEQRES  12 C  391  GLU VAL ALA PRO GLU TYR ARG HIS ASP SER PRO ASP CYS          
SEQRES  13 C  391  GLY MET ILE ILE LEU CYS ILE ALA ALA LEU VAL ILE THR          
SEQRES  14 C  391  LYS LEU ALA ALA GLY ASP ARG SER GLY LEU THR ALA VAL          
SEQRES  15 C  391  ILE ARG ARG ALA ASN ASN VAL LEU LYS ASN GLU MET LYS          
SEQRES  16 C  391  ARG TYR LYS GLY LEU LEU PRO LYS ASP ILE ALA ASN SER          
SEQRES  17 C  391  PHE TYR GLU VAL PHE GLU LYS HIS PRO HIS PHE ILE ASP          
SEQRES  18 C  391  VAL PHE VAL HIS PHE GLY ILE ALA GLN SER SER THR ARG          
SEQRES  19 C  391  GLY GLY SER ARG VAL GLU GLY ILE PHE ALA GLY LEU PHE          
SEQRES  20 C  391  MET ASN ALA TYR GLY ALA GLY GLN VAL MET LEU ARG TRP          
SEQRES  21 C  391  GLY VAL LEU ALA LYS SER VAL LYS ASN ILE MET LEU GLY          
SEQRES  22 C  391  HIS ALA SER VAL GLN ALA GLU MET GLU GLN VAL VAL GLU          
SEQRES  23 C  391  VAL TYR GLU TYR ALA GLN LYS LEU GLY GLY GLU ALA GLY          
SEQRES  24 C  391  PHE TYR HIS ILE LEU ASN ASN PRO LYS ALA SER LEU LEU          
SEQRES  25 C  391  SER LEU THR GLN PHE PRO HIS PHE SER SER VAL VAL LEU          
SEQRES  26 C  391  GLY ASN ALA ALA GLY LEU GLY ILE MET GLY GLU TYR ARG          
SEQRES  27 C  391  GLY THR PRO ARG ASN GLN ASP LEU TYR ASP ALA ALA LYS          
SEQRES  28 C  391  ALA TYR ALA GLU GLN LEU LYS GLU ASN GLY VAL ILE ASN          
SEQRES  29 C  391  TYR SER VAL LEU ASP LEU THR ALA GLU GLU LEU GLU ALA          
SEQRES  30 C  391  ILE LYS HIS GLN LEU ASN PRO LYS ASP ASN ASP VAL GLU          
SEQRES  31 C  391  LEU                                                          
SEQRES   1 D  391  MET ALA LEU SER LYS VAL LYS LEU ASN ASP THR LEU ASN          
SEQRES   2 D  391  LYS ASP GLN LEU LEU SER SER SER LYS TYR THR ILE GLN          
SEQRES   3 D  391  ARG SER THR GLY ASP SER ILE ASP THR PRO ASN TYR ASP          
SEQRES   4 D  391  VAL GLN LYS HIS ILE ASN LYS LEU CYS GLY MET LEU LEU          
SEQRES   5 D  391  ILE THR GLU ASP ALA ASN HIS LYS PHE THR GLY LEU ILE          
SEQRES   6 D  391  GLY MET LEU TYR ALA MET SER ARG LEU GLY ARG GLU ASP          
SEQRES   7 D  391  THR ILE LYS ILE LEU ARG ASP ALA GLY TYR HIS VAL LYS          
SEQRES   8 D  391  ALA ASN GLY VAL ASP VAL THR THR HIS ARG GLN ASP ILE          
SEQRES   9 D  391  ASN GLY LYS GLU MET LYS PHE GLU VAL LEU THR LEU ALA          
SEQRES  10 D  391  SER LEU THR THR GLU ILE GLN ILE ASN ILE GLU ILE GLU          
SEQRES  11 D  391  SER ARG LYS SER TYR LYS LYS MET LEU LYS GLU MET GLY          
SEQRES  12 D  391  GLU VAL ALA PRO GLU TYR ARG HIS ASP SER PRO ASP CYS          
SEQRES  13 D  391  GLY MET ILE ILE LEU CYS ILE ALA ALA LEU VAL ILE THR          
SEQRES  14 D  391  LYS LEU ALA ALA GLY ASP ARG SER GLY LEU THR ALA VAL          
SEQRES  15 D  391  ILE ARG ARG ALA ASN ASN VAL LEU LYS ASN GLU MET LYS          
SEQRES  16 D  391  ARG TYR LYS GLY LEU LEU PRO LYS ASP ILE ALA ASN SER          
SEQRES  17 D  391  PHE TYR GLU VAL PHE GLU LYS HIS PRO HIS PHE ILE ASP          
SEQRES  18 D  391  VAL PHE VAL HIS PHE GLY ILE ALA GLN SER SER THR ARG          
SEQRES  19 D  391  GLY GLY SER ARG VAL GLU GLY ILE PHE ALA GLY LEU PHE          
SEQRES  20 D  391  MET ASN ALA TYR GLY ALA GLY GLN VAL MET LEU ARG TRP          
SEQRES  21 D  391  GLY VAL LEU ALA LYS SER VAL LYS ASN ILE MET LEU GLY          
SEQRES  22 D  391  HIS ALA SER VAL GLN ALA GLU MET GLU GLN VAL VAL GLU          
SEQRES  23 D  391  VAL TYR GLU TYR ALA GLN LYS LEU GLY GLY GLU ALA GLY          
SEQRES  24 D  391  PHE TYR HIS ILE LEU ASN ASN PRO LYS ALA SER LEU LEU          
SEQRES  25 D  391  SER LEU THR GLN PHE PRO HIS PHE SER SER VAL VAL LEU          
SEQRES  26 D  391  GLY ASN ALA ALA GLY LEU GLY ILE MET GLY GLU TYR ARG          
SEQRES  27 D  391  GLY THR PRO ARG ASN GLN ASP LEU TYR ASP ALA ALA LYS          
SEQRES  28 D  391  ALA TYR ALA GLU GLN LEU LYS GLU ASN GLY VAL ILE ASN          
SEQRES  29 D  391  TYR SER VAL LEU ASP LEU THR ALA GLU GLU LEU GLU ALA          
SEQRES  30 D  391  ILE LYS HIS GLN LEU ASN PRO LYS ASP ASN ASP VAL GLU          
SEQRES  31 D  391  LEU                                                          
SEQRES   1 E  391  MET ALA LEU SER LYS VAL LYS LEU ASN ASP THR LEU ASN          
SEQRES   2 E  391  LYS ASP GLN LEU LEU SER SER SER LYS TYR THR ILE GLN          
SEQRES   3 E  391  ARG SER THR GLY ASP SER ILE ASP THR PRO ASN TYR ASP          
SEQRES   4 E  391  VAL GLN LYS HIS ILE ASN LYS LEU CYS GLY MET LEU LEU          
SEQRES   5 E  391  ILE THR GLU ASP ALA ASN HIS LYS PHE THR GLY LEU ILE          
SEQRES   6 E  391  GLY MET LEU TYR ALA MET SER ARG LEU GLY ARG GLU ASP          
SEQRES   7 E  391  THR ILE LYS ILE LEU ARG ASP ALA GLY TYR HIS VAL LYS          
SEQRES   8 E  391  ALA ASN GLY VAL ASP VAL THR THR HIS ARG GLN ASP ILE          
SEQRES   9 E  391  ASN GLY LYS GLU MET LYS PHE GLU VAL LEU THR LEU ALA          
SEQRES  10 E  391  SER LEU THR THR GLU ILE GLN ILE ASN ILE GLU ILE GLU          
SEQRES  11 E  391  SER ARG LYS SER TYR LYS LYS MET LEU LYS GLU MET GLY          
SEQRES  12 E  391  GLU VAL ALA PRO GLU TYR ARG HIS ASP SER PRO ASP CYS          
SEQRES  13 E  391  GLY MET ILE ILE LEU CYS ILE ALA ALA LEU VAL ILE THR          
SEQRES  14 E  391  LYS LEU ALA ALA GLY ASP ARG SER GLY LEU THR ALA VAL          
SEQRES  15 E  391  ILE ARG ARG ALA ASN ASN VAL LEU LYS ASN GLU MET LYS          
SEQRES  16 E  391  ARG TYR LYS GLY LEU LEU PRO LYS ASP ILE ALA ASN SER          
SEQRES  17 E  391  PHE TYR GLU VAL PHE GLU LYS HIS PRO HIS PHE ILE ASP          
SEQRES  18 E  391  VAL PHE VAL HIS PHE GLY ILE ALA GLN SER SER THR ARG          
SEQRES  19 E  391  GLY GLY SER ARG VAL GLU GLY ILE PHE ALA GLY LEU PHE          
SEQRES  20 E  391  MET ASN ALA TYR GLY ALA GLY GLN VAL MET LEU ARG TRP          
SEQRES  21 E  391  GLY VAL LEU ALA LYS SER VAL LYS ASN ILE MET LEU GLY          
SEQRES  22 E  391  HIS ALA SER VAL GLN ALA GLU MET GLU GLN VAL VAL GLU          
SEQRES  23 E  391  VAL TYR GLU TYR ALA GLN LYS LEU GLY GLY GLU ALA GLY          
SEQRES  24 E  391  PHE TYR HIS ILE LEU ASN ASN PRO LYS ALA SER LEU LEU          
SEQRES  25 E  391  SER LEU THR GLN PHE PRO HIS PHE SER SER VAL VAL LEU          
SEQRES  26 E  391  GLY ASN ALA ALA GLY LEU GLY ILE MET GLY GLU TYR ARG          
SEQRES  27 E  391  GLY THR PRO ARG ASN GLN ASP LEU TYR ASP ALA ALA LYS          
SEQRES  28 E  391  ALA TYR ALA GLU GLN LEU LYS GLU ASN GLY VAL ILE ASN          
SEQRES  29 E  391  TYR SER VAL LEU ASP LEU THR ALA GLU GLU LEU GLU ALA          
SEQRES  30 E  391  ILE LYS HIS GLN LEU ASN PRO LYS ASP ASN ASP VAL GLU          
SEQRES  31 E  391  LEU                                                          
SEQRES   1 F  391  MET ALA LEU SER LYS VAL LYS LEU ASN ASP THR LEU ASN          
SEQRES   2 F  391  LYS ASP GLN LEU LEU SER SER SER LYS TYR THR ILE GLN          
SEQRES   3 F  391  ARG SER THR GLY ASP SER ILE ASP THR PRO ASN TYR ASP          
SEQRES   4 F  391  VAL GLN LYS HIS ILE ASN LYS LEU CYS GLY MET LEU LEU          
SEQRES   5 F  391  ILE THR GLU ASP ALA ASN HIS LYS PHE THR GLY LEU ILE          
SEQRES   6 F  391  GLY MET LEU TYR ALA MET SER ARG LEU GLY ARG GLU ASP          
SEQRES   7 F  391  THR ILE LYS ILE LEU ARG ASP ALA GLY TYR HIS VAL LYS          
SEQRES   8 F  391  ALA ASN GLY VAL ASP VAL THR THR HIS ARG GLN ASP ILE          
SEQRES   9 F  391  ASN GLY LYS GLU MET LYS PHE GLU VAL LEU THR LEU ALA          
SEQRES  10 F  391  SER LEU THR THR GLU ILE GLN ILE ASN ILE GLU ILE GLU          
SEQRES  11 F  391  SER ARG LYS SER TYR LYS LYS MET LEU LYS GLU MET GLY          
SEQRES  12 F  391  GLU VAL ALA PRO GLU TYR ARG HIS ASP SER PRO ASP CYS          
SEQRES  13 F  391  GLY MET ILE ILE LEU CYS ILE ALA ALA LEU VAL ILE THR          
SEQRES  14 F  391  LYS LEU ALA ALA GLY ASP ARG SER GLY LEU THR ALA VAL          
SEQRES  15 F  391  ILE ARG ARG ALA ASN ASN VAL LEU LYS ASN GLU MET LYS          
SEQRES  16 F  391  ARG TYR LYS GLY LEU LEU PRO LYS ASP ILE ALA ASN SER          
SEQRES  17 F  391  PHE TYR GLU VAL PHE GLU LYS HIS PRO HIS PHE ILE ASP          
SEQRES  18 F  391  VAL PHE VAL HIS PHE GLY ILE ALA GLN SER SER THR ARG          
SEQRES  19 F  391  GLY GLY SER ARG VAL GLU GLY ILE PHE ALA GLY LEU PHE          
SEQRES  20 F  391  MET ASN ALA TYR GLY ALA GLY GLN VAL MET LEU ARG TRP          
SEQRES  21 F  391  GLY VAL LEU ALA LYS SER VAL LYS ASN ILE MET LEU GLY          
SEQRES  22 F  391  HIS ALA SER VAL GLN ALA GLU MET GLU GLN VAL VAL GLU          
SEQRES  23 F  391  VAL TYR GLU TYR ALA GLN LYS LEU GLY GLY GLU ALA GLY          
SEQRES  24 F  391  PHE TYR HIS ILE LEU ASN ASN PRO LYS ALA SER LEU LEU          
SEQRES  25 F  391  SER LEU THR GLN PHE PRO HIS PHE SER SER VAL VAL LEU          
SEQRES  26 F  391  GLY ASN ALA ALA GLY LEU GLY ILE MET GLY GLU TYR ARG          
SEQRES  27 F  391  GLY THR PRO ARG ASN GLN ASP LEU TYR ASP ALA ALA LYS          
SEQRES  28 F  391  ALA TYR ALA GLU GLN LEU LYS GLU ASN GLY VAL ILE ASN          
SEQRES  29 F  391  TYR SER VAL LEU ASP LEU THR ALA GLU GLU LEU GLU ALA          
SEQRES  30 F  391  ILE LYS HIS GLN LEU ASN PRO LYS ASP ASN ASP VAL GLU          
SEQRES  31 F  391  LEU                                                          
SEQRES   1 G  391  MET ALA LEU SER LYS VAL LYS LEU ASN ASP THR LEU ASN          
SEQRES   2 G  391  LYS ASP GLN LEU LEU SER SER SER LYS TYR THR ILE GLN          
SEQRES   3 G  391  ARG SER THR GLY ASP SER ILE ASP THR PRO ASN TYR ASP          
SEQRES   4 G  391  VAL GLN LYS HIS ILE ASN LYS LEU CYS GLY MET LEU LEU          
SEQRES   5 G  391  ILE THR GLU ASP ALA ASN HIS LYS PHE THR GLY LEU ILE          
SEQRES   6 G  391  GLY MET LEU TYR ALA MET SER ARG LEU GLY ARG GLU ASP          
SEQRES   7 G  391  THR ILE LYS ILE LEU ARG ASP ALA GLY TYR HIS VAL LYS          
SEQRES   8 G  391  ALA ASN GLY VAL ASP VAL THR THR HIS ARG GLN ASP ILE          
SEQRES   9 G  391  ASN GLY LYS GLU MET LYS PHE GLU VAL LEU THR LEU ALA          
SEQRES  10 G  391  SER LEU THR THR GLU ILE GLN ILE ASN ILE GLU ILE GLU          
SEQRES  11 G  391  SER ARG LYS SER TYR LYS LYS MET LEU LYS GLU MET GLY          
SEQRES  12 G  391  GLU VAL ALA PRO GLU TYR ARG HIS ASP SER PRO ASP CYS          
SEQRES  13 G  391  GLY MET ILE ILE LEU CYS ILE ALA ALA LEU VAL ILE THR          
SEQRES  14 G  391  LYS LEU ALA ALA GLY ASP ARG SER GLY LEU THR ALA VAL          
SEQRES  15 G  391  ILE ARG ARG ALA ASN ASN VAL LEU LYS ASN GLU MET LYS          
SEQRES  16 G  391  ARG TYR LYS GLY LEU LEU PRO LYS ASP ILE ALA ASN SER          
SEQRES  17 G  391  PHE TYR GLU VAL PHE GLU LYS HIS PRO HIS PHE ILE ASP          
SEQRES  18 G  391  VAL PHE VAL HIS PHE GLY ILE ALA GLN SER SER THR ARG          
SEQRES  19 G  391  GLY GLY SER ARG VAL GLU GLY ILE PHE ALA GLY LEU PHE          
SEQRES  20 G  391  MET ASN ALA TYR GLY ALA GLY GLN VAL MET LEU ARG TRP          
SEQRES  21 G  391  GLY VAL LEU ALA LYS SER VAL LYS ASN ILE MET LEU GLY          
SEQRES  22 G  391  HIS ALA SER VAL GLN ALA GLU MET GLU GLN VAL VAL GLU          
SEQRES  23 G  391  VAL TYR GLU TYR ALA GLN LYS LEU GLY GLY GLU ALA GLY          
SEQRES  24 G  391  PHE TYR HIS ILE LEU ASN ASN PRO LYS ALA SER LEU LEU          
SEQRES  25 G  391  SER LEU THR GLN PHE PRO HIS PHE SER SER VAL VAL LEU          
SEQRES  26 G  391  GLY ASN ALA ALA GLY LEU GLY ILE MET GLY GLU TYR ARG          
SEQRES  27 G  391  GLY THR PRO ARG ASN GLN ASP LEU TYR ASP ALA ALA LYS          
SEQRES  28 G  391  ALA TYR ALA GLU GLN LEU LYS GLU ASN GLY VAL ILE ASN          
SEQRES  29 G  391  TYR SER VAL LEU ASP LEU THR ALA GLU GLU LEU GLU ALA          
SEQRES  30 G  391  ILE LYS HIS GLN LEU ASN PRO LYS ASP ASN ASP VAL GLU          
SEQRES  31 G  391  LEU                                                          
SEQRES   1 H  391  MET ALA LEU SER LYS VAL LYS LEU ASN ASP THR LEU ASN          
SEQRES   2 H  391  LYS ASP GLN LEU LEU SER SER SER LYS TYR THR ILE GLN          
SEQRES   3 H  391  ARG SER THR GLY ASP SER ILE ASP THR PRO ASN TYR ASP          
SEQRES   4 H  391  VAL GLN LYS HIS ILE ASN LYS LEU CYS GLY MET LEU LEU          
SEQRES   5 H  391  ILE THR GLU ASP ALA ASN HIS LYS PHE THR GLY LEU ILE          
SEQRES   6 H  391  GLY MET LEU TYR ALA MET SER ARG LEU GLY ARG GLU ASP          
SEQRES   7 H  391  THR ILE LYS ILE LEU ARG ASP ALA GLY TYR HIS VAL LYS          
SEQRES   8 H  391  ALA ASN GLY VAL ASP VAL THR THR HIS ARG GLN ASP ILE          
SEQRES   9 H  391  ASN GLY LYS GLU MET LYS PHE GLU VAL LEU THR LEU ALA          
SEQRES  10 H  391  SER LEU THR THR GLU ILE GLN ILE ASN ILE GLU ILE GLU          
SEQRES  11 H  391  SER ARG LYS SER TYR LYS LYS MET LEU LYS GLU MET GLY          
SEQRES  12 H  391  GLU VAL ALA PRO GLU TYR ARG HIS ASP SER PRO ASP CYS          
SEQRES  13 H  391  GLY MET ILE ILE LEU CYS ILE ALA ALA LEU VAL ILE THR          
SEQRES  14 H  391  LYS LEU ALA ALA GLY ASP ARG SER GLY LEU THR ALA VAL          
SEQRES  15 H  391  ILE ARG ARG ALA ASN ASN VAL LEU LYS ASN GLU MET LYS          
SEQRES  16 H  391  ARG TYR LYS GLY LEU LEU PRO LYS ASP ILE ALA ASN SER          
SEQRES  17 H  391  PHE TYR GLU VAL PHE GLU LYS HIS PRO HIS PHE ILE ASP          
SEQRES  18 H  391  VAL PHE VAL HIS PHE GLY ILE ALA GLN SER SER THR ARG          
SEQRES  19 H  391  GLY GLY SER ARG VAL GLU GLY ILE PHE ALA GLY LEU PHE          
SEQRES  20 H  391  MET ASN ALA TYR GLY ALA GLY GLN VAL MET LEU ARG TRP          
SEQRES  21 H  391  GLY VAL LEU ALA LYS SER VAL LYS ASN ILE MET LEU GLY          
SEQRES  22 H  391  HIS ALA SER VAL GLN ALA GLU MET GLU GLN VAL VAL GLU          
SEQRES  23 H  391  VAL TYR GLU TYR ALA GLN LYS LEU GLY GLY GLU ALA GLY          
SEQRES  24 H  391  PHE TYR HIS ILE LEU ASN ASN PRO LYS ALA SER LEU LEU          
SEQRES  25 H  391  SER LEU THR GLN PHE PRO HIS PHE SER SER VAL VAL LEU          
SEQRES  26 H  391  GLY ASN ALA ALA GLY LEU GLY ILE MET GLY GLU TYR ARG          
SEQRES  27 H  391  GLY THR PRO ARG ASN GLN ASP LEU TYR ASP ALA ALA LYS          
SEQRES  28 H  391  ALA TYR ALA GLU GLN LEU LYS GLU ASN GLY VAL ILE ASN          
SEQRES  29 H  391  TYR SER VAL LEU ASP LEU THR ALA GLU GLU LEU GLU ALA          
SEQRES  30 H  391  ILE LYS HIS GLN LEU ASN PRO LYS ASP ASN ASP VAL GLU          
SEQRES  31 H  391  LEU                                                          
SEQRES   1 I  391  MET ALA LEU SER LYS VAL LYS LEU ASN ASP THR LEU ASN          
SEQRES   2 I  391  LYS ASP GLN LEU LEU SER SER SER LYS TYR THR ILE GLN          
SEQRES   3 I  391  ARG SER THR GLY ASP SER ILE ASP THR PRO ASN TYR ASP          
SEQRES   4 I  391  VAL GLN LYS HIS ILE ASN LYS LEU CYS GLY MET LEU LEU          
SEQRES   5 I  391  ILE THR GLU ASP ALA ASN HIS LYS PHE THR GLY LEU ILE          
SEQRES   6 I  391  GLY MET LEU TYR ALA MET SER ARG LEU GLY ARG GLU ASP          
SEQRES   7 I  391  THR ILE LYS ILE LEU ARG ASP ALA GLY TYR HIS VAL LYS          
SEQRES   8 I  391  ALA ASN GLY VAL ASP VAL THR THR HIS ARG GLN ASP ILE          
SEQRES   9 I  391  ASN GLY LYS GLU MET LYS PHE GLU VAL LEU THR LEU ALA          
SEQRES  10 I  391  SER LEU THR THR GLU ILE GLN ILE ASN ILE GLU ILE GLU          
SEQRES  11 I  391  SER ARG LYS SER TYR LYS LYS MET LEU LYS GLU MET GLY          
SEQRES  12 I  391  GLU VAL ALA PRO GLU TYR ARG HIS ASP SER PRO ASP CYS          
SEQRES  13 I  391  GLY MET ILE ILE LEU CYS ILE ALA ALA LEU VAL ILE THR          
SEQRES  14 I  391  LYS LEU ALA ALA GLY ASP ARG SER GLY LEU THR ALA VAL          
SEQRES  15 I  391  ILE ARG ARG ALA ASN ASN VAL LEU LYS ASN GLU MET LYS          
SEQRES  16 I  391  ARG TYR LYS GLY LEU LEU PRO LYS ASP ILE ALA ASN SER          
SEQRES  17 I  391  PHE TYR GLU VAL PHE GLU LYS HIS PRO HIS PHE ILE ASP          
SEQRES  18 I  391  VAL PHE VAL HIS PHE GLY ILE ALA GLN SER SER THR ARG          
SEQRES  19 I  391  GLY GLY SER ARG VAL GLU GLY ILE PHE ALA GLY LEU PHE          
SEQRES  20 I  391  MET ASN ALA TYR GLY ALA GLY GLN VAL MET LEU ARG TRP          
SEQRES  21 I  391  GLY VAL LEU ALA LYS SER VAL LYS ASN ILE MET LEU GLY          
SEQRES  22 I  391  HIS ALA SER VAL GLN ALA GLU MET GLU GLN VAL VAL GLU          
SEQRES  23 I  391  VAL TYR GLU TYR ALA GLN LYS LEU GLY GLY GLU ALA GLY          
SEQRES  24 I  391  PHE TYR HIS ILE LEU ASN ASN PRO LYS ALA SER LEU LEU          
SEQRES  25 I  391  SER LEU THR GLN PHE PRO HIS PHE SER SER VAL VAL LEU          
SEQRES  26 I  391  GLY ASN ALA ALA GLY LEU GLY ILE MET GLY GLU TYR ARG          
SEQRES  27 I  391  GLY THR PRO ARG ASN GLN ASP LEU TYR ASP ALA ALA LYS          
SEQRES  28 I  391  ALA TYR ALA GLU GLN LEU LYS GLU ASN GLY VAL ILE ASN          
SEQRES  29 I  391  TYR SER VAL LEU ASP LEU THR ALA GLU GLU LEU GLU ALA          
SEQRES  30 I  391  ILE LYS HIS GLN LEU ASN PRO LYS ASP ASN ASP VAL GLU          
SEQRES  31 I  391  LEU                                                          
SEQRES   1 J  391  MET ALA LEU SER LYS VAL LYS LEU ASN ASP THR LEU ASN          
SEQRES   2 J  391  LYS ASP GLN LEU LEU SER SER SER LYS TYR THR ILE GLN          
SEQRES   3 J  391  ARG SER THR GLY ASP SER ILE ASP THR PRO ASN TYR ASP          
SEQRES   4 J  391  VAL GLN LYS HIS ILE ASN LYS LEU CYS GLY MET LEU LEU          
SEQRES   5 J  391  ILE THR GLU ASP ALA ASN HIS LYS PHE THR GLY LEU ILE          
SEQRES   6 J  391  GLY MET LEU TYR ALA MET SER ARG LEU GLY ARG GLU ASP          
SEQRES   7 J  391  THR ILE LYS ILE LEU ARG ASP ALA GLY TYR HIS VAL LYS          
SEQRES   8 J  391  ALA ASN GLY VAL ASP VAL THR THR HIS ARG GLN ASP ILE          
SEQRES   9 J  391  ASN GLY LYS GLU MET LYS PHE GLU VAL LEU THR LEU ALA          
SEQRES  10 J  391  SER LEU THR THR GLU ILE GLN ILE ASN ILE GLU ILE GLU          
SEQRES  11 J  391  SER ARG LYS SER TYR LYS LYS MET LEU LYS GLU MET GLY          
SEQRES  12 J  391  GLU VAL ALA PRO GLU TYR ARG HIS ASP SER PRO ASP CYS          
SEQRES  13 J  391  GLY MET ILE ILE LEU CYS ILE ALA ALA LEU VAL ILE THR          
SEQRES  14 J  391  LYS LEU ALA ALA GLY ASP ARG SER GLY LEU THR ALA VAL          
SEQRES  15 J  391  ILE ARG ARG ALA ASN ASN VAL LEU LYS ASN GLU MET LYS          
SEQRES  16 J  391  ARG TYR LYS GLY LEU LEU PRO LYS ASP ILE ALA ASN SER          
SEQRES  17 J  391  PHE TYR GLU VAL PHE GLU LYS HIS PRO HIS PHE ILE ASP          
SEQRES  18 J  391  VAL PHE VAL HIS PHE GLY ILE ALA GLN SER SER THR ARG          
SEQRES  19 J  391  GLY GLY SER ARG VAL GLU GLY ILE PHE ALA GLY LEU PHE          
SEQRES  20 J  391  MET ASN ALA TYR GLY ALA GLY GLN VAL MET LEU ARG TRP          
SEQRES  21 J  391  GLY VAL LEU ALA LYS SER VAL LYS ASN ILE MET LEU GLY          
SEQRES  22 J  391  HIS ALA SER VAL GLN ALA GLU MET GLU GLN VAL VAL GLU          
SEQRES  23 J  391  VAL TYR GLU TYR ALA GLN LYS LEU GLY GLY GLU ALA GLY          
SEQRES  24 J  391  PHE TYR HIS ILE LEU ASN ASN PRO LYS ALA SER LEU LEU          
SEQRES  25 J  391  SER LEU THR GLN PHE PRO HIS PHE SER SER VAL VAL LEU          
SEQRES  26 J  391  GLY ASN ALA ALA GLY LEU GLY ILE MET GLY GLU TYR ARG          
SEQRES  27 J  391  GLY THR PRO ARG ASN GLN ASP LEU TYR ASP ALA ALA LYS          
SEQRES  28 J  391  ALA TYR ALA GLU GLN LEU LYS GLU ASN GLY VAL ILE ASN          
SEQRES  29 J  391  TYR SER VAL LEU ASP LEU THR ALA GLU GLU LEU GLU ALA          
SEQRES  30 J  391  ILE LYS HIS GLN LEU ASN PRO LYS ASP ASN ASP VAL GLU          
SEQRES  31 J  391  LEU                                                          
SEQRES   1 K  391  MET ALA LEU SER LYS VAL LYS LEU ASN ASP THR LEU ASN          
SEQRES   2 K  391  LYS ASP GLN LEU LEU SER SER SER LYS TYR THR ILE GLN          
SEQRES   3 K  391  ARG SER THR GLY ASP SER ILE ASP THR PRO ASN TYR ASP          
SEQRES   4 K  391  VAL GLN LYS HIS ILE ASN LYS LEU CYS GLY MET LEU LEU          
SEQRES   5 K  391  ILE THR GLU ASP ALA ASN HIS LYS PHE THR GLY LEU ILE          
SEQRES   6 K  391  GLY MET LEU TYR ALA MET SER ARG LEU GLY ARG GLU ASP          
SEQRES   7 K  391  THR ILE LYS ILE LEU ARG ASP ALA GLY TYR HIS VAL LYS          
SEQRES   8 K  391  ALA ASN GLY VAL ASP VAL THR THR HIS ARG GLN ASP ILE          
SEQRES   9 K  391  ASN GLY LYS GLU MET LYS PHE GLU VAL LEU THR LEU ALA          
SEQRES  10 K  391  SER LEU THR THR GLU ILE GLN ILE ASN ILE GLU ILE GLU          
SEQRES  11 K  391  SER ARG LYS SER TYR LYS LYS MET LEU LYS GLU MET GLY          
SEQRES  12 K  391  GLU VAL ALA PRO GLU TYR ARG HIS ASP SER PRO ASP CYS          
SEQRES  13 K  391  GLY MET ILE ILE LEU CYS ILE ALA ALA LEU VAL ILE THR          
SEQRES  14 K  391  LYS LEU ALA ALA GLY ASP ARG SER GLY LEU THR ALA VAL          
SEQRES  15 K  391  ILE ARG ARG ALA ASN ASN VAL LEU LYS ASN GLU MET LYS          
SEQRES  16 K  391  ARG TYR LYS GLY LEU LEU PRO LYS ASP ILE ALA ASN SER          
SEQRES  17 K  391  PHE TYR GLU VAL PHE GLU LYS HIS PRO HIS PHE ILE ASP          
SEQRES  18 K  391  VAL PHE VAL HIS PHE GLY ILE ALA GLN SER SER THR ARG          
SEQRES  19 K  391  GLY GLY SER ARG VAL GLU GLY ILE PHE ALA GLY LEU PHE          
SEQRES  20 K  391  MET ASN ALA TYR GLY ALA GLY GLN VAL MET LEU ARG TRP          
SEQRES  21 K  391  GLY VAL LEU ALA LYS SER VAL LYS ASN ILE MET LEU GLY          
SEQRES  22 K  391  HIS ALA SER VAL GLN ALA GLU MET GLU GLN VAL VAL GLU          
SEQRES  23 K  391  VAL TYR GLU TYR ALA GLN LYS LEU GLY GLY GLU ALA GLY          
SEQRES  24 K  391  PHE TYR HIS ILE LEU ASN ASN PRO LYS ALA SER LEU LEU          
SEQRES  25 K  391  SER LEU THR GLN PHE PRO HIS PHE SER SER VAL VAL LEU          
SEQRES  26 K  391  GLY ASN ALA ALA GLY LEU GLY ILE MET GLY GLU TYR ARG          
SEQRES  27 K  391  GLY THR PRO ARG ASN GLN ASP LEU TYR ASP ALA ALA LYS          
SEQRES  28 K  391  ALA TYR ALA GLU GLN LEU LYS GLU ASN GLY VAL ILE ASN          
SEQRES  29 K  391  TYR SER VAL LEU ASP LEU THR ALA GLU GLU LEU GLU ALA          
SEQRES  30 K  391  ILE LYS HIS GLN LEU ASN PRO LYS ASP ASN ASP VAL GLU          
SEQRES  31 K  391  LEU                                                          
SEQRES   1 L  391  MET ALA LEU SER LYS VAL LYS LEU ASN ASP THR LEU ASN          
SEQRES   2 L  391  LYS ASP GLN LEU LEU SER SER SER LYS TYR THR ILE GLN          
SEQRES   3 L  391  ARG SER THR GLY ASP SER ILE ASP THR PRO ASN TYR ASP          
SEQRES   4 L  391  VAL GLN LYS HIS ILE ASN LYS LEU CYS GLY MET LEU LEU          
SEQRES   5 L  391  ILE THR GLU ASP ALA ASN HIS LYS PHE THR GLY LEU ILE          
SEQRES   6 L  391  GLY MET LEU TYR ALA MET SER ARG LEU GLY ARG GLU ASP          
SEQRES   7 L  391  THR ILE LYS ILE LEU ARG ASP ALA GLY TYR HIS VAL LYS          
SEQRES   8 L  391  ALA ASN GLY VAL ASP VAL THR THR HIS ARG GLN ASP ILE          
SEQRES   9 L  391  ASN GLY LYS GLU MET LYS PHE GLU VAL LEU THR LEU ALA          
SEQRES  10 L  391  SER LEU THR THR GLU ILE GLN ILE ASN ILE GLU ILE GLU          
SEQRES  11 L  391  SER ARG LYS SER TYR LYS LYS MET LEU LYS GLU MET GLY          
SEQRES  12 L  391  GLU VAL ALA PRO GLU TYR ARG HIS ASP SER PRO ASP CYS          
SEQRES  13 L  391  GLY MET ILE ILE LEU CYS ILE ALA ALA LEU VAL ILE THR          
SEQRES  14 L  391  LYS LEU ALA ALA GLY ASP ARG SER GLY LEU THR ALA VAL          
SEQRES  15 L  391  ILE ARG ARG ALA ASN ASN VAL LEU LYS ASN GLU MET LYS          
SEQRES  16 L  391  ARG TYR LYS GLY LEU LEU PRO LYS ASP ILE ALA ASN SER          
SEQRES  17 L  391  PHE TYR GLU VAL PHE GLU LYS HIS PRO HIS PHE ILE ASP          
SEQRES  18 L  391  VAL PHE VAL HIS PHE GLY ILE ALA GLN SER SER THR ARG          
SEQRES  19 L  391  GLY GLY SER ARG VAL GLU GLY ILE PHE ALA GLY LEU PHE          
SEQRES  20 L  391  MET ASN ALA TYR GLY ALA GLY GLN VAL MET LEU ARG TRP          
SEQRES  21 L  391  GLY VAL LEU ALA LYS SER VAL LYS ASN ILE MET LEU GLY          
SEQRES  22 L  391  HIS ALA SER VAL GLN ALA GLU MET GLU GLN VAL VAL GLU          
SEQRES  23 L  391  VAL TYR GLU TYR ALA GLN LYS LEU GLY GLY GLU ALA GLY          
SEQRES  24 L  391  PHE TYR HIS ILE LEU ASN ASN PRO LYS ALA SER LEU LEU          
SEQRES  25 L  391  SER LEU THR GLN PHE PRO HIS PHE SER SER VAL VAL LEU          
SEQRES  26 L  391  GLY ASN ALA ALA GLY LEU GLY ILE MET GLY GLU TYR ARG          
SEQRES  27 L  391  GLY THR PRO ARG ASN GLN ASP LEU TYR ASP ALA ALA LYS          
SEQRES  28 L  391  ALA TYR ALA GLU GLN LEU LYS GLU ASN GLY VAL ILE ASN          
SEQRES  29 L  391  TYR SER VAL LEU ASP LEU THR ALA GLU GLU LEU GLU ALA          
SEQRES  30 L  391  ILE LYS HIS GLN LEU ASN PRO LYS ASP ASN ASP VAL GLU          
SEQRES  31 L  391  LEU                                                          
SEQRES   1 M  391  MET ALA LEU SER LYS VAL LYS LEU ASN ASP THR LEU ASN          
SEQRES   2 M  391  LYS ASP GLN LEU LEU SER SER SER LYS TYR THR ILE GLN          
SEQRES   3 M  391  ARG SER THR GLY ASP SER ILE ASP THR PRO ASN TYR ASP          
SEQRES   4 M  391  VAL GLN LYS HIS ILE ASN LYS LEU CYS GLY MET LEU LEU          
SEQRES   5 M  391  ILE THR GLU ASP ALA ASN HIS LYS PHE THR GLY LEU ILE          
SEQRES   6 M  391  GLY MET LEU TYR ALA MET SER ARG LEU GLY ARG GLU ASP          
SEQRES   7 M  391  THR ILE LYS ILE LEU ARG ASP ALA GLY TYR HIS VAL LYS          
SEQRES   8 M  391  ALA ASN GLY VAL ASP VAL THR THR HIS ARG GLN ASP ILE          
SEQRES   9 M  391  ASN GLY LYS GLU MET LYS PHE GLU VAL LEU THR LEU ALA          
SEQRES  10 M  391  SER LEU THR THR GLU ILE GLN ILE ASN ILE GLU ILE GLU          
SEQRES  11 M  391  SER ARG LYS SER TYR LYS LYS MET LEU LYS GLU MET GLY          
SEQRES  12 M  391  GLU VAL ALA PRO GLU TYR ARG HIS ASP SER PRO ASP CYS          
SEQRES  13 M  391  GLY MET ILE ILE LEU CYS ILE ALA ALA LEU VAL ILE THR          
SEQRES  14 M  391  LYS LEU ALA ALA GLY ASP ARG SER GLY LEU THR ALA VAL          
SEQRES  15 M  391  ILE ARG ARG ALA ASN ASN VAL LEU LYS ASN GLU MET LYS          
SEQRES  16 M  391  ARG TYR LYS GLY LEU LEU PRO LYS ASP ILE ALA ASN SER          
SEQRES  17 M  391  PHE TYR GLU VAL PHE GLU LYS HIS PRO HIS PHE ILE ASP          
SEQRES  18 M  391  VAL PHE VAL HIS PHE GLY ILE ALA GLN SER SER THR ARG          
SEQRES  19 M  391  GLY GLY SER ARG VAL GLU GLY ILE PHE ALA GLY LEU PHE          
SEQRES  20 M  391  MET ASN ALA TYR GLY ALA GLY GLN VAL MET LEU ARG TRP          
SEQRES  21 M  391  GLY VAL LEU ALA LYS SER VAL LYS ASN ILE MET LEU GLY          
SEQRES  22 M  391  HIS ALA SER VAL GLN ALA GLU MET GLU GLN VAL VAL GLU          
SEQRES  23 M  391  VAL TYR GLU TYR ALA GLN LYS LEU GLY GLY GLU ALA GLY          
SEQRES  24 M  391  PHE TYR HIS ILE LEU ASN ASN PRO LYS ALA SER LEU LEU          
SEQRES  25 M  391  SER LEU THR GLN PHE PRO HIS PHE SER SER VAL VAL LEU          
SEQRES  26 M  391  GLY ASN ALA ALA GLY LEU GLY ILE MET GLY GLU TYR ARG          
SEQRES  27 M  391  GLY THR PRO ARG ASN GLN ASP LEU TYR ASP ALA ALA LYS          
SEQRES  28 M  391  ALA TYR ALA GLU GLN LEU LYS GLU ASN GLY VAL ILE ASN          
SEQRES  29 M  391  TYR SER VAL LEU ASP LEU THR ALA GLU GLU LEU GLU ALA          
SEQRES  30 M  391  ILE LYS HIS GLN LEU ASN PRO LYS ASP ASN ASP VAL GLU          
SEQRES  31 M  391  LEU                                                          
SEQRES   1 N  391  MET ALA LEU SER LYS VAL LYS LEU ASN ASP THR LEU ASN          
SEQRES   2 N  391  LYS ASP GLN LEU LEU SER SER SER LYS TYR THR ILE GLN          
SEQRES   3 N  391  ARG SER THR GLY ASP SER ILE ASP THR PRO ASN TYR ASP          
SEQRES   4 N  391  VAL GLN LYS HIS ILE ASN LYS LEU CYS GLY MET LEU LEU          
SEQRES   5 N  391  ILE THR GLU ASP ALA ASN HIS LYS PHE THR GLY LEU ILE          
SEQRES   6 N  391  GLY MET LEU TYR ALA MET SER ARG LEU GLY ARG GLU ASP          
SEQRES   7 N  391  THR ILE LYS ILE LEU ARG ASP ALA GLY TYR HIS VAL LYS          
SEQRES   8 N  391  ALA ASN GLY VAL ASP VAL THR THR HIS ARG GLN ASP ILE          
SEQRES   9 N  391  ASN GLY LYS GLU MET LYS PHE GLU VAL LEU THR LEU ALA          
SEQRES  10 N  391  SER LEU THR THR GLU ILE GLN ILE ASN ILE GLU ILE GLU          
SEQRES  11 N  391  SER ARG LYS SER TYR LYS LYS MET LEU LYS GLU MET GLY          
SEQRES  12 N  391  GLU VAL ALA PRO GLU TYR ARG HIS ASP SER PRO ASP CYS          
SEQRES  13 N  391  GLY MET ILE ILE LEU CYS ILE ALA ALA LEU VAL ILE THR          
SEQRES  14 N  391  LYS LEU ALA ALA GLY ASP ARG SER GLY LEU THR ALA VAL          
SEQRES  15 N  391  ILE ARG ARG ALA ASN ASN VAL LEU LYS ASN GLU MET LYS          
SEQRES  16 N  391  ARG TYR LYS GLY LEU LEU PRO LYS ASP ILE ALA ASN SER          
SEQRES  17 N  391  PHE TYR GLU VAL PHE GLU LYS HIS PRO HIS PHE ILE ASP          
SEQRES  18 N  391  VAL PHE VAL HIS PHE GLY ILE ALA GLN SER SER THR ARG          
SEQRES  19 N  391  GLY GLY SER ARG VAL GLU GLY ILE PHE ALA GLY LEU PHE          
SEQRES  20 N  391  MET ASN ALA TYR GLY ALA GLY GLN VAL MET LEU ARG TRP          
SEQRES  21 N  391  GLY VAL LEU ALA LYS SER VAL LYS ASN ILE MET LEU GLY          
SEQRES  22 N  391  HIS ALA SER VAL GLN ALA GLU MET GLU GLN VAL VAL GLU          
SEQRES  23 N  391  VAL TYR GLU TYR ALA GLN LYS LEU GLY GLY GLU ALA GLY          
SEQRES  24 N  391  PHE TYR HIS ILE LEU ASN ASN PRO LYS ALA SER LEU LEU          
SEQRES  25 N  391  SER LEU THR GLN PHE PRO HIS PHE SER SER VAL VAL LEU          
SEQRES  26 N  391  GLY ASN ALA ALA GLY LEU GLY ILE MET GLY GLU TYR ARG          
SEQRES  27 N  391  GLY THR PRO ARG ASN GLN ASP LEU TYR ASP ALA ALA LYS          
SEQRES  28 N  391  ALA TYR ALA GLU GLN LEU LYS GLU ASN GLY VAL ILE ASN          
SEQRES  29 N  391  TYR SER VAL LEU ASP LEU THR ALA GLU GLU LEU GLU ALA          
SEQRES  30 N  391  ILE LYS HIS GLN LEU ASN PRO LYS ASP ASN ASP VAL GLU          
SEQRES  31 N  391  LEU                                                          
SEQRES   1 O  391  MET ALA LEU SER LYS VAL LYS LEU ASN ASP THR LEU ASN          
SEQRES   2 O  391  LYS ASP GLN LEU LEU SER SER SER LYS TYR THR ILE GLN          
SEQRES   3 O  391  ARG SER THR GLY ASP SER ILE ASP THR PRO ASN TYR ASP          
SEQRES   4 O  391  VAL GLN LYS HIS ILE ASN LYS LEU CYS GLY MET LEU LEU          
SEQRES   5 O  391  ILE THR GLU ASP ALA ASN HIS LYS PHE THR GLY LEU ILE          
SEQRES   6 O  391  GLY MET LEU TYR ALA MET SER ARG LEU GLY ARG GLU ASP          
SEQRES   7 O  391  THR ILE LYS ILE LEU ARG ASP ALA GLY TYR HIS VAL LYS          
SEQRES   8 O  391  ALA ASN GLY VAL ASP VAL THR THR HIS ARG GLN ASP ILE          
SEQRES   9 O  391  ASN GLY LYS GLU MET LYS PHE GLU VAL LEU THR LEU ALA          
SEQRES  10 O  391  SER LEU THR THR GLU ILE GLN ILE ASN ILE GLU ILE GLU          
SEQRES  11 O  391  SER ARG LYS SER TYR LYS LYS MET LEU LYS GLU MET GLY          
SEQRES  12 O  391  GLU VAL ALA PRO GLU TYR ARG HIS ASP SER PRO ASP CYS          
SEQRES  13 O  391  GLY MET ILE ILE LEU CYS ILE ALA ALA LEU VAL ILE THR          
SEQRES  14 O  391  LYS LEU ALA ALA GLY ASP ARG SER GLY LEU THR ALA VAL          
SEQRES  15 O  391  ILE ARG ARG ALA ASN ASN VAL LEU LYS ASN GLU MET LYS          
SEQRES  16 O  391  ARG TYR LYS GLY LEU LEU PRO LYS ASP ILE ALA ASN SER          
SEQRES  17 O  391  PHE TYR GLU VAL PHE GLU LYS HIS PRO HIS PHE ILE ASP          
SEQRES  18 O  391  VAL PHE VAL HIS PHE GLY ILE ALA GLN SER SER THR ARG          
SEQRES  19 O  391  GLY GLY SER ARG VAL GLU GLY ILE PHE ALA GLY LEU PHE          
SEQRES  20 O  391  MET ASN ALA TYR GLY ALA GLY GLN VAL MET LEU ARG TRP          
SEQRES  21 O  391  GLY VAL LEU ALA LYS SER VAL LYS ASN ILE MET LEU GLY          
SEQRES  22 O  391  HIS ALA SER VAL GLN ALA GLU MET GLU GLN VAL VAL GLU          
SEQRES  23 O  391  VAL TYR GLU TYR ALA GLN LYS LEU GLY GLY GLU ALA GLY          
SEQRES  24 O  391  PHE TYR HIS ILE LEU ASN ASN PRO LYS ALA SER LEU LEU          
SEQRES  25 O  391  SER LEU THR GLN PHE PRO HIS PHE SER SER VAL VAL LEU          
SEQRES  26 O  391  GLY ASN ALA ALA GLY LEU GLY ILE MET GLY GLU TYR ARG          
SEQRES  27 O  391  GLY THR PRO ARG ASN GLN ASP LEU TYR ASP ALA ALA LYS          
SEQRES  28 O  391  ALA TYR ALA GLU GLN LEU LYS GLU ASN GLY VAL ILE ASN          
SEQRES  29 O  391  TYR SER VAL LEU ASP LEU THR ALA GLU GLU LEU GLU ALA          
SEQRES  30 O  391  ILE LYS HIS GLN LEU ASN PRO LYS ASP ASN ASP VAL GLU          
SEQRES  31 O  391  LEU                                                          
SEQRES   1 P  391  MET ALA LEU SER LYS VAL LYS LEU ASN ASP THR LEU ASN          
SEQRES   2 P  391  LYS ASP GLN LEU LEU SER SER SER LYS TYR THR ILE GLN          
SEQRES   3 P  391  ARG SER THR GLY ASP SER ILE ASP THR PRO ASN TYR ASP          
SEQRES   4 P  391  VAL GLN LYS HIS ILE ASN LYS LEU CYS GLY MET LEU LEU          
SEQRES   5 P  391  ILE THR GLU ASP ALA ASN HIS LYS PHE THR GLY LEU ILE          
SEQRES   6 P  391  GLY MET LEU TYR ALA MET SER ARG LEU GLY ARG GLU ASP          
SEQRES   7 P  391  THR ILE LYS ILE LEU ARG ASP ALA GLY TYR HIS VAL LYS          
SEQRES   8 P  391  ALA ASN GLY VAL ASP VAL THR THR HIS ARG GLN ASP ILE          
SEQRES   9 P  391  ASN GLY LYS GLU MET LYS PHE GLU VAL LEU THR LEU ALA          
SEQRES  10 P  391  SER LEU THR THR GLU ILE GLN ILE ASN ILE GLU ILE GLU          
SEQRES  11 P  391  SER ARG LYS SER TYR LYS LYS MET LEU LYS GLU MET GLY          
SEQRES  12 P  391  GLU VAL ALA PRO GLU TYR ARG HIS ASP SER PRO ASP CYS          
SEQRES  13 P  391  GLY MET ILE ILE LEU CYS ILE ALA ALA LEU VAL ILE THR          
SEQRES  14 P  391  LYS LEU ALA ALA GLY ASP ARG SER GLY LEU THR ALA VAL          
SEQRES  15 P  391  ILE ARG ARG ALA ASN ASN VAL LEU LYS ASN GLU MET LYS          
SEQRES  16 P  391  ARG TYR LYS GLY LEU LEU PRO LYS ASP ILE ALA ASN SER          
SEQRES  17 P  391  PHE TYR GLU VAL PHE GLU LYS HIS PRO HIS PHE ILE ASP          
SEQRES  18 P  391  VAL PHE VAL HIS PHE GLY ILE ALA GLN SER SER THR ARG          
SEQRES  19 P  391  GLY GLY SER ARG VAL GLU GLY ILE PHE ALA GLY LEU PHE          
SEQRES  20 P  391  MET ASN ALA TYR GLY ALA GLY GLN VAL MET LEU ARG TRP          
SEQRES  21 P  391  GLY VAL LEU ALA LYS SER VAL LYS ASN ILE MET LEU GLY          
SEQRES  22 P  391  HIS ALA SER VAL GLN ALA GLU MET GLU GLN VAL VAL GLU          
SEQRES  23 P  391  VAL TYR GLU TYR ALA GLN LYS LEU GLY GLY GLU ALA GLY          
SEQRES  24 P  391  PHE TYR HIS ILE LEU ASN ASN PRO LYS ALA SER LEU LEU          
SEQRES  25 P  391  SER LEU THR GLN PHE PRO HIS PHE SER SER VAL VAL LEU          
SEQRES  26 P  391  GLY ASN ALA ALA GLY LEU GLY ILE MET GLY GLU TYR ARG          
SEQRES  27 P  391  GLY THR PRO ARG ASN GLN ASP LEU TYR ASP ALA ALA LYS          
SEQRES  28 P  391  ALA TYR ALA GLU GLN LEU LYS GLU ASN GLY VAL ILE ASN          
SEQRES  29 P  391  TYR SER VAL LEU ASP LEU THR ALA GLU GLU LEU GLU ALA          
SEQRES  30 P  391  ILE LYS HIS GLN LEU ASN PRO LYS ASP ASN ASP VAL GLU          
SEQRES  31 P  391  LEU                                                          
SEQRES   1 Q  391  MET ALA LEU SER LYS VAL LYS LEU ASN ASP THR LEU ASN          
SEQRES   2 Q  391  LYS ASP GLN LEU LEU SER SER SER LYS TYR THR ILE GLN          
SEQRES   3 Q  391  ARG SER THR GLY ASP SER ILE ASP THR PRO ASN TYR ASP          
SEQRES   4 Q  391  VAL GLN LYS HIS ILE ASN LYS LEU CYS GLY MET LEU LEU          
SEQRES   5 Q  391  ILE THR GLU ASP ALA ASN HIS LYS PHE THR GLY LEU ILE          
SEQRES   6 Q  391  GLY MET LEU TYR ALA MET SER ARG LEU GLY ARG GLU ASP          
SEQRES   7 Q  391  THR ILE LYS ILE LEU ARG ASP ALA GLY TYR HIS VAL LYS          
SEQRES   8 Q  391  ALA ASN GLY VAL ASP VAL THR THR HIS ARG GLN ASP ILE          
SEQRES   9 Q  391  ASN GLY LYS GLU MET LYS PHE GLU VAL LEU THR LEU ALA          
SEQRES  10 Q  391  SER LEU THR THR GLU ILE GLN ILE ASN ILE GLU ILE GLU          
SEQRES  11 Q  391  SER ARG LYS SER TYR LYS LYS MET LEU LYS GLU MET GLY          
SEQRES  12 Q  391  GLU VAL ALA PRO GLU TYR ARG HIS ASP SER PRO ASP CYS          
SEQRES  13 Q  391  GLY MET ILE ILE LEU CYS ILE ALA ALA LEU VAL ILE THR          
SEQRES  14 Q  391  LYS LEU ALA ALA GLY ASP ARG SER GLY LEU THR ALA VAL          
SEQRES  15 Q  391  ILE ARG ARG ALA ASN ASN VAL LEU LYS ASN GLU MET LYS          
SEQRES  16 Q  391  ARG TYR LYS GLY LEU LEU PRO LYS ASP ILE ALA ASN SER          
SEQRES  17 Q  391  PHE TYR GLU VAL PHE GLU LYS HIS PRO HIS PHE ILE ASP          
SEQRES  18 Q  391  VAL PHE VAL HIS PHE GLY ILE ALA GLN SER SER THR ARG          
SEQRES  19 Q  391  GLY GLY SER ARG VAL GLU GLY ILE PHE ALA GLY LEU PHE          
SEQRES  20 Q  391  MET ASN ALA TYR GLY ALA GLY GLN VAL MET LEU ARG TRP          
SEQRES  21 Q  391  GLY VAL LEU ALA LYS SER VAL LYS ASN ILE MET LEU GLY          
SEQRES  22 Q  391  HIS ALA SER VAL GLN ALA GLU MET GLU GLN VAL VAL GLU          
SEQRES  23 Q  391  VAL TYR GLU TYR ALA GLN LYS LEU GLY GLY GLU ALA GLY          
SEQRES  24 Q  391  PHE TYR HIS ILE LEU ASN ASN PRO LYS ALA SER LEU LEU          
SEQRES  25 Q  391  SER LEU THR GLN PHE PRO HIS PHE SER SER VAL VAL LEU          
SEQRES  26 Q  391  GLY ASN ALA ALA GLY LEU GLY ILE MET GLY GLU TYR ARG          
SEQRES  27 Q  391  GLY THR PRO ARG ASN GLN ASP LEU TYR ASP ALA ALA LYS          
SEQRES  28 Q  391  ALA TYR ALA GLU GLN LEU LYS GLU ASN GLY VAL ILE ASN          
SEQRES  29 Q  391  TYR SER VAL LEU ASP LEU THR ALA GLU GLU LEU GLU ALA          
SEQRES  30 Q  391  ILE LYS HIS GLN LEU ASN PRO LYS ASP ASN ASP VAL GLU          
SEQRES  31 Q  391  LEU                                                          
SEQRES   1 R  391  MET ALA LEU SER LYS VAL LYS LEU ASN ASP THR LEU ASN          
SEQRES   2 R  391  LYS ASP GLN LEU LEU SER SER SER LYS TYR THR ILE GLN          
SEQRES   3 R  391  ARG SER THR GLY ASP SER ILE ASP THR PRO ASN TYR ASP          
SEQRES   4 R  391  VAL GLN LYS HIS ILE ASN LYS LEU CYS GLY MET LEU LEU          
SEQRES   5 R  391  ILE THR GLU ASP ALA ASN HIS LYS PHE THR GLY LEU ILE          
SEQRES   6 R  391  GLY MET LEU TYR ALA MET SER ARG LEU GLY ARG GLU ASP          
SEQRES   7 R  391  THR ILE LYS ILE LEU ARG ASP ALA GLY TYR HIS VAL LYS          
SEQRES   8 R  391  ALA ASN GLY VAL ASP VAL THR THR HIS ARG GLN ASP ILE          
SEQRES   9 R  391  ASN GLY LYS GLU MET LYS PHE GLU VAL LEU THR LEU ALA          
SEQRES  10 R  391  SER LEU THR THR GLU ILE GLN ILE ASN ILE GLU ILE GLU          
SEQRES  11 R  391  SER ARG LYS SER TYR LYS LYS MET LEU LYS GLU MET GLY          
SEQRES  12 R  391  GLU VAL ALA PRO GLU TYR ARG HIS ASP SER PRO ASP CYS          
SEQRES  13 R  391  GLY MET ILE ILE LEU CYS ILE ALA ALA LEU VAL ILE THR          
SEQRES  14 R  391  LYS LEU ALA ALA GLY ASP ARG SER GLY LEU THR ALA VAL          
SEQRES  15 R  391  ILE ARG ARG ALA ASN ASN VAL LEU LYS ASN GLU MET LYS          
SEQRES  16 R  391  ARG TYR LYS GLY LEU LEU PRO LYS ASP ILE ALA ASN SER          
SEQRES  17 R  391  PHE TYR GLU VAL PHE GLU LYS HIS PRO HIS PHE ILE ASP          
SEQRES  18 R  391  VAL PHE VAL HIS PHE GLY ILE ALA GLN SER SER THR ARG          
SEQRES  19 R  391  GLY GLY SER ARG VAL GLU GLY ILE PHE ALA GLY LEU PHE          
SEQRES  20 R  391  MET ASN ALA TYR GLY ALA GLY GLN VAL MET LEU ARG TRP          
SEQRES  21 R  391  GLY VAL LEU ALA LYS SER VAL LYS ASN ILE MET LEU GLY          
SEQRES  22 R  391  HIS ALA SER VAL GLN ALA GLU MET GLU GLN VAL VAL GLU          
SEQRES  23 R  391  VAL TYR GLU TYR ALA GLN LYS LEU GLY GLY GLU ALA GLY          
SEQRES  24 R  391  PHE TYR HIS ILE LEU ASN ASN PRO LYS ALA SER LEU LEU          
SEQRES  25 R  391  SER LEU THR GLN PHE PRO HIS PHE SER SER VAL VAL LEU          
SEQRES  26 R  391  GLY ASN ALA ALA GLY LEU GLY ILE MET GLY GLU TYR ARG          
SEQRES  27 R  391  GLY THR PRO ARG ASN GLN ASP LEU TYR ASP ALA ALA LYS          
SEQRES  28 R  391  ALA TYR ALA GLU GLN LEU LYS GLU ASN GLY VAL ILE ASN          
SEQRES  29 R  391  TYR SER VAL LEU ASP LEU THR ALA GLU GLU LEU GLU ALA          
SEQRES  30 R  391  ILE LYS HIS GLN LEU ASN PRO LYS ASP ASN ASP VAL GLU          
SEQRES  31 R  391  LEU                                                          
SEQRES   1 S  391  MET ALA LEU SER LYS VAL LYS LEU ASN ASP THR LEU ASN          
SEQRES   2 S  391  LYS ASP GLN LEU LEU SER SER SER LYS TYR THR ILE GLN          
SEQRES   3 S  391  ARG SER THR GLY ASP SER ILE ASP THR PRO ASN TYR ASP          
SEQRES   4 S  391  VAL GLN LYS HIS ILE ASN LYS LEU CYS GLY MET LEU LEU          
SEQRES   5 S  391  ILE THR GLU ASP ALA ASN HIS LYS PHE THR GLY LEU ILE          
SEQRES   6 S  391  GLY MET LEU TYR ALA MET SER ARG LEU GLY ARG GLU ASP          
SEQRES   7 S  391  THR ILE LYS ILE LEU ARG ASP ALA GLY TYR HIS VAL LYS          
SEQRES   8 S  391  ALA ASN GLY VAL ASP VAL THR THR HIS ARG GLN ASP ILE          
SEQRES   9 S  391  ASN GLY LYS GLU MET LYS PHE GLU VAL LEU THR LEU ALA          
SEQRES  10 S  391  SER LEU THR THR GLU ILE GLN ILE ASN ILE GLU ILE GLU          
SEQRES  11 S  391  SER ARG LYS SER TYR LYS LYS MET LEU LYS GLU MET GLY          
SEQRES  12 S  391  GLU VAL ALA PRO GLU TYR ARG HIS ASP SER PRO ASP CYS          
SEQRES  13 S  391  GLY MET ILE ILE LEU CYS ILE ALA ALA LEU VAL ILE THR          
SEQRES  14 S  391  LYS LEU ALA ALA GLY ASP ARG SER GLY LEU THR ALA VAL          
SEQRES  15 S  391  ILE ARG ARG ALA ASN ASN VAL LEU LYS ASN GLU MET LYS          
SEQRES  16 S  391  ARG TYR LYS GLY LEU LEU PRO LYS ASP ILE ALA ASN SER          
SEQRES  17 S  391  PHE TYR GLU VAL PHE GLU LYS HIS PRO HIS PHE ILE ASP          
SEQRES  18 S  391  VAL PHE VAL HIS PHE GLY ILE ALA GLN SER SER THR ARG          
SEQRES  19 S  391  GLY GLY SER ARG VAL GLU GLY ILE PHE ALA GLY LEU PHE          
SEQRES  20 S  391  MET ASN ALA TYR GLY ALA GLY GLN VAL MET LEU ARG TRP          
SEQRES  21 S  391  GLY VAL LEU ALA LYS SER VAL LYS ASN ILE MET LEU GLY          
SEQRES  22 S  391  HIS ALA SER VAL GLN ALA GLU MET GLU GLN VAL VAL GLU          
SEQRES  23 S  391  VAL TYR GLU TYR ALA GLN LYS LEU GLY GLY GLU ALA GLY          
SEQRES  24 S  391  PHE TYR HIS ILE LEU ASN ASN PRO LYS ALA SER LEU LEU          
SEQRES  25 S  391  SER LEU THR GLN PHE PRO HIS PHE SER SER VAL VAL LEU          
SEQRES  26 S  391  GLY ASN ALA ALA GLY LEU GLY ILE MET GLY GLU TYR ARG          
SEQRES  27 S  391  GLY THR PRO ARG ASN GLN ASP LEU TYR ASP ALA ALA LYS          
SEQRES  28 S  391  ALA TYR ALA GLU GLN LEU LYS GLU ASN GLY VAL ILE ASN          
SEQRES  29 S  391  TYR SER VAL LEU ASP LEU THR ALA GLU GLU LEU GLU ALA          
SEQRES  30 S  391  ILE LYS HIS GLN LEU ASN PRO LYS ASP ASN ASP VAL GLU          
SEQRES  31 S  391  LEU                                                          
SEQRES   1 T  391  MET ALA LEU SER LYS VAL LYS LEU ASN ASP THR LEU ASN          
SEQRES   2 T  391  LYS ASP GLN LEU LEU SER SER SER LYS TYR THR ILE GLN          
SEQRES   3 T  391  ARG SER THR GLY ASP SER ILE ASP THR PRO ASN TYR ASP          
SEQRES   4 T  391  VAL GLN LYS HIS ILE ASN LYS LEU CYS GLY MET LEU LEU          
SEQRES   5 T  391  ILE THR GLU ASP ALA ASN HIS LYS PHE THR GLY LEU ILE          
SEQRES   6 T  391  GLY MET LEU TYR ALA MET SER ARG LEU GLY ARG GLU ASP          
SEQRES   7 T  391  THR ILE LYS ILE LEU ARG ASP ALA GLY TYR HIS VAL LYS          
SEQRES   8 T  391  ALA ASN GLY VAL ASP VAL THR THR HIS ARG GLN ASP ILE          
SEQRES   9 T  391  ASN GLY LYS GLU MET LYS PHE GLU VAL LEU THR LEU ALA          
SEQRES  10 T  391  SER LEU THR THR GLU ILE GLN ILE ASN ILE GLU ILE GLU          
SEQRES  11 T  391  SER ARG LYS SER TYR LYS LYS MET LEU LYS GLU MET GLY          
SEQRES  12 T  391  GLU VAL ALA PRO GLU TYR ARG HIS ASP SER PRO ASP CYS          
SEQRES  13 T  391  GLY MET ILE ILE LEU CYS ILE ALA ALA LEU VAL ILE THR          
SEQRES  14 T  391  LYS LEU ALA ALA GLY ASP ARG SER GLY LEU THR ALA VAL          
SEQRES  15 T  391  ILE ARG ARG ALA ASN ASN VAL LEU LYS ASN GLU MET LYS          
SEQRES  16 T  391  ARG TYR LYS GLY LEU LEU PRO LYS ASP ILE ALA ASN SER          
SEQRES  17 T  391  PHE TYR GLU VAL PHE GLU LYS HIS PRO HIS PHE ILE ASP          
SEQRES  18 T  391  VAL PHE VAL HIS PHE GLY ILE ALA GLN SER SER THR ARG          
SEQRES  19 T  391  GLY GLY SER ARG VAL GLU GLY ILE PHE ALA GLY LEU PHE          
SEQRES  20 T  391  MET ASN ALA TYR GLY ALA GLY GLN VAL MET LEU ARG TRP          
SEQRES  21 T  391  GLY VAL LEU ALA LYS SER VAL LYS ASN ILE MET LEU GLY          
SEQRES  22 T  391  HIS ALA SER VAL GLN ALA GLU MET GLU GLN VAL VAL GLU          
SEQRES  23 T  391  VAL TYR GLU TYR ALA GLN LYS LEU GLY GLY GLU ALA GLY          
SEQRES  24 T  391  PHE TYR HIS ILE LEU ASN ASN PRO LYS ALA SER LEU LEU          
SEQRES  25 T  391  SER LEU THR GLN PHE PRO HIS PHE SER SER VAL VAL LEU          
SEQRES  26 T  391  GLY ASN ALA ALA GLY LEU GLY ILE MET GLY GLU TYR ARG          
SEQRES  27 T  391  GLY THR PRO ARG ASN GLN ASP LEU TYR ASP ALA ALA LYS          
SEQRES  28 T  391  ALA TYR ALA GLU GLN LEU LYS GLU ASN GLY VAL ILE ASN          
SEQRES  29 T  391  TYR SER VAL LEU ASP LEU THR ALA GLU GLU LEU GLU ALA          
SEQRES  30 T  391  ILE LYS HIS GLN LEU ASN PRO LYS ASP ASN ASP VAL GLU          
SEQRES  31 T  391  LEU                                                          
SEQRES   1 a    7    C   C   C   C   C   C   C                                  
SEQRES   1 b    7    C   C   C   C   C   C   C                                  
SEQRES   1 c    7    C   C   C   C   C   C   C                                  
SEQRES   1 d    7    C   C   C   C   C   C   C                                  
SEQRES   1 e    7    C   C   C   C   C   C   C                                  
SEQRES   1 f    7    C   C   C   C   C   C   C                                  
SEQRES   1 g    7    C   C   C   C   C   C   C                                  
SEQRES   1 h    7    C   C   C   C   C   C   C                                  
SEQRES   1 i    7    C   C   C   C   C   C   C                                  
SEQRES   1 j    7    C   C   C   C   C   C   C                                  
SEQRES   1 k    7    C   C   C   C   C   C   C                                  
SEQRES   1 l    7    C   C   C   C   C   C   C                                  
SEQRES   1 m    7    C   C   C   C   C   C   C                                  
SEQRES   1 n    7    C   C   C   C   C   C   C                                  
SEQRES   1 o    7    C   C   C   C   C   C   C                                  
SEQRES   1 p    7    C   C   C   C   C   C   C                                  
SEQRES   1 q    7    C   C   C   C   C   C   C                                  
SEQRES   1 r    7    C   C   C   C   C   C   C                                  
SEQRES   1 s    7    C   C   C   C   C   C   C                                  
SEQRES   1 t    7    C   C   C   C   C   C   C                                  
HET    BO4  A2001       5                                                       
HET    BO4  B2001       5                                                       
HET    BO4  C2001       5                                                       
HET    BO4  D2001       5                                                       
HET    BO4  H2001       5                                                       
HET    BO4  I2001       5                                                       
HET    BO4  K2001       5                                                       
HET    BO4  L2001       5                                                       
HET    BO4  M2001       5                                                       
HET    BO4  N2001       5                                                       
HET    BO4  O2001       5                                                       
HET    BO4  T2001       5                                                       
HETNAM     BO4 BORATE ION                                                       
FORMUL  41  BO4    12(B H4 O4 1-)                                               
FORMUL  53  HOH   *685(H2 O)                                                    
HELIX    1   1 ASN A    9  SER A   20  1                                  12    
HELIX    2   2 ASN A   37  ASP A   39  5                                   3    
HELIX    3   3 VAL A   40  THR A   54  1                                  15    
HELIX    4   4 PHE A   61  GLY A   75  1                                  15    
HELIX    5   5 GLY A   75  GLY A   87  1                                  13    
HELIX    6   6 THR A  120  GLY A  143  1                                  24    
HELIX    7   7 PRO A  154  LYS A  170  1                                  17    
HELIX    8   8 LEU A  171  GLY A  174  5                                   4    
HELIX    9   9 GLY A  178  VAL A  189  1                                  12    
HELIX   10  10 LEU A  190  TYR A  197  1                                   8    
HELIX   11  11 LEU A  201  HIS A  216  1                                  16    
HELIX   12  12 HIS A  216  SER A  231  1                                  16    
HELIX   13  13 SER A  237  ASN A  249  1                                  13    
HELIX   14  14 GLN A  255  VAL A  267  1                                  13    
HELIX   15  15 ASN A  269  GLY A  273  5                                   5    
HELIX   16  16 HIS A  274  GLY A  295  1                                  22    
HELIX   17  17 GLY A  296  TYR A  301  5                                   6    
HELIX   18  18 ASN A  306  SER A  313  5                                   8    
HELIX   19  19 PHE A  317  LEU A  331  1                                  15    
HELIX   20  20 ASN A  343  LYS A  358  1                                  16    
HELIX   21  21 ASN B    9  SER B   20  1                                  12    
HELIX   22  22 ASN B   37  ASP B   39  5                                   3    
HELIX   23  23 VAL B   40  THR B   54  1                                  15    
HELIX   24  24 PHE B   61  GLY B   75  1                                  15    
HELIX   25  25 GLY B   75  GLY B   87  1                                  13    
HELIX   26  26 THR B  120  GLY B  143  1                                  24    
HELIX   27  27 PRO B  154  LYS B  170  1                                  17    
HELIX   28  28 LEU B  171  GLY B  174  5                                   4    
HELIX   29  29 GLY B  178  VAL B  189  1                                  12    
HELIX   30  30 LEU B  190  TYR B  197  1                                   8    
HELIX   31  31 LEU B  201  HIS B  216  1                                  16    
HELIX   32  32 HIS B  216  SER B  231  1                                  16    
HELIX   33  33 SER B  237  ASN B  249  1                                  13    
HELIX   34  34 GLN B  255  VAL B  267  1                                  13    
HELIX   35  35 ASN B  269  GLY B  273  5                                   5    
HELIX   36  36 HIS B  274  GLY B  295  1                                  22    
HELIX   37  37 GLY B  296  TYR B  301  5                                   6    
HELIX   38  38 ASN B  306  SER B  313  5                                   8    
HELIX   39  39 PHE B  317  LEU B  331  1                                  15    
HELIX   40  40 ASN B  343  LYS B  358  1                                  16    
HELIX   41  41 ASN C    9  SER C   20  1                                  12    
HELIX   42  42 ASN C   37  ASP C   39  5                                   3    
HELIX   43  43 VAL C   40  THR C   54  1                                  15    
HELIX   44  44 PHE C   61  GLY C   75  1                                  15    
HELIX   45  45 GLY C   75  GLY C   87  1                                  13    
HELIX   46  46 THR C  120  GLY C  143  1                                  24    
HELIX   47  47 PRO C  154  LYS C  170  1                                  17    
HELIX   48  48 LEU C  171  GLY C  174  5                                   4    
HELIX   49  49 GLY C  178  VAL C  189  1                                  12    
HELIX   50  50 LEU C  190  TYR C  197  1                                   8    
HELIX   51  51 LEU C  201  HIS C  216  1                                  16    
HELIX   52  52 HIS C  216  SER C  231  1                                  16    
HELIX   53  53 SER C  237  ASN C  249  1                                  13    
HELIX   54  54 GLN C  255  VAL C  267  1                                  13    
HELIX   55  55 ASN C  269  GLY C  273  5                                   5    
HELIX   56  56 HIS C  274  GLY C  295  1                                  22    
HELIX   57  57 GLY C  296  TYR C  301  5                                   6    
HELIX   58  58 ASN C  306  SER C  313  5                                   8    
HELIX   59  59 PHE C  317  LEU C  331  1                                  15    
HELIX   60  60 ASN C  343  LYS C  358  1                                  16    
HELIX   61  61 ASN D    9  SER D   20  1                                  12    
HELIX   62  62 ASN D   37  ASP D   39  5                                   3    
HELIX   63  63 VAL D   40  THR D   54  1                                  15    
HELIX   64  64 PHE D   61  GLY D   75  1                                  15    
HELIX   65  65 GLY D   75  GLY D   87  1                                  13    
HELIX   66  66 THR D  120  GLY D  143  1                                  24    
HELIX   67  67 PRO D  154  LYS D  170  1                                  17    
HELIX   68  68 LEU D  171  GLY D  174  5                                   4    
HELIX   69  69 GLY D  178  VAL D  189  1                                  12    
HELIX   70  70 LEU D  190  TYR D  197  1                                   8    
HELIX   71  71 LEU D  201  HIS D  216  1                                  16    
HELIX   72  72 HIS D  216  SER D  231  1                                  16    
HELIX   73  73 SER D  237  ASN D  249  1                                  13    
HELIX   74  74 GLN D  255  VAL D  267  1                                  13    
HELIX   75  75 ASN D  269  GLY D  273  5                                   5    
HELIX   76  76 HIS D  274  GLY D  295  1                                  22    
HELIX   77  77 GLY D  296  TYR D  301  5                                   6    
HELIX   78  78 ASN D  306  SER D  313  5                                   8    
HELIX   79  79 PHE D  317  LEU D  331  1                                  15    
HELIX   80  80 ASN D  343  LYS D  358  1                                  16    
HELIX   81  81 ASN E    9  SER E   20  1                                  12    
HELIX   82  82 ASN E   37  ASP E   39  5                                   3    
HELIX   83  83 VAL E   40  THR E   54  1                                  15    
HELIX   84  84 PHE E   61  GLY E   75  1                                  15    
HELIX   85  85 GLY E   75  GLY E   87  1                                  13    
HELIX   86  86 THR E  120  GLY E  143  1                                  24    
HELIX   87  87 PRO E  154  LYS E  170  1                                  17    
HELIX   88  88 LEU E  171  GLY E  174  5                                   4    
HELIX   89  89 GLY E  178  VAL E  189  1                                  12    
HELIX   90  90 LEU E  190  TYR E  197  1                                   8    
HELIX   91  91 LEU E  201  HIS E  216  1                                  16    
HELIX   92  92 HIS E  216  SER E  231  1                                  16    
HELIX   93  93 SER E  237  ASN E  249  1                                  13    
HELIX   94  94 GLN E  255  VAL E  267  1                                  13    
HELIX   95  95 ASN E  269  GLY E  273  5                                   5    
HELIX   96  96 HIS E  274  GLY E  295  1                                  22    
HELIX   97  97 GLY E  296  TYR E  301  5                                   6    
HELIX   98  98 ASN E  306  SER E  313  5                                   8    
HELIX   99  99 PHE E  317  LEU E  331  1                                  15    
HELIX  100 100 ASN E  343  LYS E  358  1                                  16    
HELIX  101 101 ASN F    9  SER F   20  1                                  12    
HELIX  102 102 ASN F   37  ASP F   39  5                                   3    
HELIX  103 103 VAL F   40  THR F   54  1                                  15    
HELIX  104 104 PHE F   61  GLY F   75  1                                  15    
HELIX  105 105 GLY F   75  GLY F   87  1                                  13    
HELIX  106 106 THR F  120  GLY F  143  1                                  24    
HELIX  107 107 PRO F  154  LYS F  170  1                                  17    
HELIX  108 108 LEU F  171  GLY F  174  5                                   4    
HELIX  109 109 GLY F  178  VAL F  189  1                                  12    
HELIX  110 110 LEU F  190  TYR F  197  1                                   8    
HELIX  111 111 LEU F  201  HIS F  216  1                                  16    
HELIX  112 112 HIS F  216  SER F  231  1                                  16    
HELIX  113 113 SER F  237  ASN F  249  1                                  13    
HELIX  114 114 GLN F  255  VAL F  267  1                                  13    
HELIX  115 115 ASN F  269  GLY F  273  5                                   5    
HELIX  116 116 HIS F  274  GLY F  295  1                                  22    
HELIX  117 117 GLY F  296  TYR F  301  5                                   6    
HELIX  118 118 ASN F  306  SER F  313  5                                   8    
HELIX  119 119 PHE F  317  LEU F  331  1                                  15    
HELIX  120 120 ASN F  343  LYS F  358  1                                  16    
HELIX  121 121 ASN G    9  SER G   20  1                                  12    
HELIX  122 122 ASN G   37  ASP G   39  5                                   3    
HELIX  123 123 VAL G   40  THR G   54  1                                  15    
HELIX  124 124 PHE G   61  GLY G   75  1                                  15    
HELIX  125 125 GLY G   75  GLY G   87  1                                  13    
HELIX  126 126 THR G  120  GLY G  143  1                                  24    
HELIX  127 127 PRO G  154  LYS G  170  1                                  17    
HELIX  128 128 LEU G  171  GLY G  174  5                                   4    
HELIX  129 129 GLY G  178  VAL G  189  1                                  12    
HELIX  130 130 LEU G  190  TYR G  197  1                                   8    
HELIX  131 131 LEU G  201  HIS G  216  1                                  16    
HELIX  132 132 HIS G  216  SER G  231  1                                  16    
HELIX  133 133 SER G  237  ASN G  249  1                                  13    
HELIX  134 134 GLN G  255  VAL G  267  1                                  13    
HELIX  135 135 ASN G  269  GLY G  273  5                                   5    
HELIX  136 136 HIS G  274  GLY G  295  1                                  22    
HELIX  137 137 GLY G  296  TYR G  301  5                                   6    
HELIX  138 138 ASN G  306  SER G  313  5                                   8    
HELIX  139 139 PHE G  317  LEU G  331  1                                  15    
HELIX  140 140 ASN G  343  LYS G  358  1                                  16    
HELIX  141 141 ASN H    9  SER H   20  1                                  12    
HELIX  142 142 ASN H   37  ASP H   39  5                                   3    
HELIX  143 143 VAL H   40  THR H   54  1                                  15    
HELIX  144 144 PHE H   61  GLY H   75  1                                  15    
HELIX  145 145 GLY H   75  GLY H   87  1                                  13    
HELIX  146 146 THR H  120  GLY H  143  1                                  24    
HELIX  147 147 PRO H  154  LYS H  170  1                                  17    
HELIX  148 148 LEU H  171  GLY H  174  5                                   4    
HELIX  149 149 GLY H  178  VAL H  189  1                                  12    
HELIX  150 150 LEU H  190  TYR H  197  1                                   8    
HELIX  151 151 LEU H  201  HIS H  216  1                                  16    
HELIX  152 152 HIS H  216  SER H  231  1                                  16    
HELIX  153 153 SER H  237  ASN H  249  1                                  13    
HELIX  154 154 GLN H  255  VAL H  267  1                                  13    
HELIX  155 155 ASN H  269  GLY H  273  5                                   5    
HELIX  156 156 HIS H  274  GLY H  295  1                                  22    
HELIX  157 157 GLY H  296  TYR H  301  5                                   6    
HELIX  158 158 ASN H  306  SER H  313  5                                   8    
HELIX  159 159 PHE H  317  LEU H  331  1                                  15    
HELIX  160 160 ASN H  343  LYS H  358  1                                  16    
HELIX  161 161 ASN I    9  SER I   20  1                                  12    
HELIX  162 162 ASN I   37  ASP I   39  5                                   3    
HELIX  163 163 VAL I   40  THR I   54  1                                  15    
HELIX  164 164 PHE I   61  GLY I   75  1                                  15    
HELIX  165 165 GLY I   75  GLY I   87  1                                  13    
HELIX  166 166 THR I  120  GLY I  143  1                                  24    
HELIX  167 167 PRO I  154  LYS I  170  1                                  17    
HELIX  168 168 LEU I  171  GLY I  174  5                                   4    
HELIX  169 169 GLY I  178  VAL I  189  1                                  12    
HELIX  170 170 LEU I  190  TYR I  197  1                                   8    
HELIX  171 171 LEU I  201  HIS I  216  1                                  16    
HELIX  172 172 HIS I  216  SER I  231  1                                  16    
HELIX  173 173 SER I  237  ASN I  249  1                                  13    
HELIX  174 174 GLN I  255  VAL I  267  1                                  13    
HELIX  175 175 ASN I  269  GLY I  273  5                                   5    
HELIX  176 176 HIS I  274  GLY I  295  1                                  22    
HELIX  177 177 GLY I  296  TYR I  301  5                                   6    
HELIX  178 178 ASN I  306  SER I  313  5                                   8    
HELIX  179 179 PHE I  317  LEU I  331  1                                  15    
HELIX  180 180 ASN I  343  LYS I  358  1                                  16    
HELIX  181 181 ASN J    9  SER J   20  1                                  12    
HELIX  182 182 ASN J   37  ASP J   39  5                                   3    
HELIX  183 183 VAL J   40  THR J   54  1                                  15    
HELIX  184 184 PHE J   61  GLY J   75  1                                  15    
HELIX  185 185 GLY J   75  GLY J   87  1                                  13    
HELIX  186 186 THR J  120  GLY J  143  1                                  24    
HELIX  187 187 PRO J  154  LYS J  170  1                                  17    
HELIX  188 188 LEU J  171  GLY J  174  5                                   4    
HELIX  189 189 GLY J  178  VAL J  189  1                                  12    
HELIX  190 190 LEU J  190  TYR J  197  1                                   8    
HELIX  191 191 LEU J  201  HIS J  216  1                                  16    
HELIX  192 192 HIS J  216  SER J  231  1                                  16    
HELIX  193 193 SER J  237  ASN J  249  1                                  13    
HELIX  194 194 GLN J  255  VAL J  267  1                                  13    
HELIX  195 195 ASN J  269  GLY J  273  5                                   5    
HELIX  196 196 HIS J  274  GLY J  295  1                                  22    
HELIX  197 197 GLY J  296  TYR J  301  5                                   6    
HELIX  198 198 ASN J  306  SER J  313  5                                   8    
HELIX  199 199 PHE J  317  LEU J  331  1                                  15    
HELIX  200 200 ASN J  343  LYS J  358  1                                  16    
HELIX  201 201 ASN K    9  SER K   20  1                                  12    
HELIX  202 202 ASN K   37  ASP K   39  5                                   3    
HELIX  203 203 VAL K   40  THR K   54  1                                  15    
HELIX  204 204 PHE K   61  GLY K   75  1                                  15    
HELIX  205 205 GLY K   75  GLY K   87  1                                  13    
HELIX  206 206 THR K  120  GLY K  143  1                                  24    
HELIX  207 207 PRO K  154  LYS K  170  1                                  17    
HELIX  208 208 LEU K  171  GLY K  174  5                                   4    
HELIX  209 209 GLY K  178  VAL K  189  1                                  12    
HELIX  210 210 LEU K  190  TYR K  197  1                                   8    
HELIX  211 211 LEU K  201  HIS K  216  1                                  16    
HELIX  212 212 HIS K  216  SER K  231  1                                  16    
HELIX  213 213 SER K  237  ASN K  249  1                                  13    
HELIX  214 214 GLN K  255  VAL K  267  1                                  13    
HELIX  215 215 ASN K  269  GLY K  273  5                                   5    
HELIX  216 216 HIS K  274  GLY K  295  1                                  22    
HELIX  217 217 GLY K  296  TYR K  301  5                                   6    
HELIX  218 218 ASN K  306  SER K  313  5                                   8    
HELIX  219 219 PHE K  317  LEU K  331  1                                  15    
HELIX  220 220 ASN K  343  LYS K  358  1                                  16    
HELIX  221 221 ASN L    9  SER L   20  1                                  12    
HELIX  222 222 ASN L   37  ASP L   39  5                                   3    
HELIX  223 223 VAL L   40  THR L   54  1                                  15    
HELIX  224 224 PHE L   61  GLY L   75  1                                  15    
HELIX  225 225 GLY L   75  GLY L   87  1                                  13    
HELIX  226 226 THR L  120  GLY L  143  1                                  24    
HELIX  227 227 PRO L  154  LYS L  170  1                                  17    
HELIX  228 228 LEU L  171  GLY L  174  5                                   4    
HELIX  229 229 GLY L  178  VAL L  189  1                                  12    
HELIX  230 230 LEU L  190  TYR L  197  1                                   8    
HELIX  231 231 LEU L  201  HIS L  216  1                                  16    
HELIX  232 232 HIS L  216  SER L  231  1                                  16    
HELIX  233 233 SER L  237  ASN L  249  1                                  13    
HELIX  234 234 GLN L  255  VAL L  267  1                                  13    
HELIX  235 235 ASN L  269  GLY L  273  5                                   5    
HELIX  236 236 HIS L  274  GLY L  295  1                                  22    
HELIX  237 237 GLY L  296  TYR L  301  5                                   6    
HELIX  238 238 ASN L  306  SER L  313  5                                   8    
HELIX  239 239 PHE L  317  LEU L  331  1                                  15    
HELIX  240 240 ASN L  343  LYS L  358  1                                  16    
HELIX  241 241 ASN M    9  SER M   20  1                                  12    
HELIX  242 242 ASN M   37  ASP M   39  5                                   3    
HELIX  243 243 VAL M   40  THR M   54  1                                  15    
HELIX  244 244 PHE M   61  GLY M   75  1                                  15    
HELIX  245 245 GLY M   75  GLY M   87  1                                  13    
HELIX  246 246 THR M  120  GLY M  143  1                                  24    
HELIX  247 247 PRO M  154  LYS M  170  1                                  17    
HELIX  248 248 LEU M  171  GLY M  174  5                                   4    
HELIX  249 249 GLY M  178  VAL M  189  1                                  12    
HELIX  250 250 LEU M  190  TYR M  197  1                                   8    
HELIX  251 251 LEU M  201  HIS M  216  1                                  16    
HELIX  252 252 HIS M  216  SER M  231  1                                  16    
HELIX  253 253 SER M  237  ASN M  249  1                                  13    
HELIX  254 254 GLN M  255  VAL M  267  1                                  13    
HELIX  255 255 ASN M  269  GLY M  273  5                                   5    
HELIX  256 256 HIS M  274  GLY M  295  1                                  22    
HELIX  257 257 GLY M  296  TYR M  301  5                                   6    
HELIX  258 258 ASN M  306  SER M  313  5                                   8    
HELIX  259 259 PHE M  317  LEU M  331  1                                  15    
HELIX  260 260 ASN M  343  LYS M  358  1                                  16    
HELIX  261 261 ASN N    9  SER N   20  1                                  12    
HELIX  262 262 ASN N   37  ASP N   39  5                                   3    
HELIX  263 263 VAL N   40  THR N   54  1                                  15    
HELIX  264 264 PHE N   61  GLY N   75  1                                  15    
HELIX  265 265 GLY N   75  GLY N   87  1                                  13    
HELIX  266 266 THR N  120  GLY N  143  1                                  24    
HELIX  267 267 PRO N  154  LYS N  170  1                                  17    
HELIX  268 268 LEU N  171  GLY N  174  5                                   4    
HELIX  269 269 GLY N  178  VAL N  189  1                                  12    
HELIX  270 270 LEU N  190  TYR N  197  1                                   8    
HELIX  271 271 LEU N  201  HIS N  216  1                                  16    
HELIX  272 272 HIS N  216  SER N  231  1                                  16    
HELIX  273 273 SER N  237  ASN N  249  1                                  13    
HELIX  274 274 GLN N  255  VAL N  267  1                                  13    
HELIX  275 275 ASN N  269  GLY N  273  5                                   5    
HELIX  276 276 HIS N  274  GLY N  295  1                                  22    
HELIX  277 277 GLY N  296  TYR N  301  5                                   6    
HELIX  278 278 ASN N  306  SER N  313  5                                   8    
HELIX  279 279 PHE N  317  LEU N  331  1                                  15    
HELIX  280 280 ASN N  343  LYS N  358  1                                  16    
HELIX  281 281 GLU N  374  LYS N  379  1                                   6    
HELIX  282 282 ASN O    9  SER O   20  1                                  12    
HELIX  283 283 ASN O   37  ASP O   39  5                                   3    
HELIX  284 284 VAL O   40  THR O   54  1                                  15    
HELIX  285 285 PHE O   61  GLY O   75  1                                  15    
HELIX  286 286 GLY O   75  GLY O   87  1                                  13    
HELIX  287 287 THR O  120  GLY O  143  1                                  24    
HELIX  288 288 PRO O  154  LYS O  170  1                                  17    
HELIX  289 289 LEU O  171  GLY O  174  5                                   4    
HELIX  290 290 GLY O  178  VAL O  189  1                                  12    
HELIX  291 291 LEU O  190  TYR O  197  1                                   8    
HELIX  292 292 LEU O  201  HIS O  216  1                                  16    
HELIX  293 293 HIS O  216  SER O  231  1                                  16    
HELIX  294 294 SER O  237  ASN O  249  1                                  13    
HELIX  295 295 GLN O  255  VAL O  267  1                                  13    
HELIX  296 296 ASN O  269  GLY O  273  5                                   5    
HELIX  297 297 HIS O  274  GLY O  295  1                                  22    
HELIX  298 298 GLY O  296  TYR O  301  5                                   6    
HELIX  299 299 ASN O  306  SER O  313  5                                   8    
HELIX  300 300 PHE O  317  LEU O  331  1                                  15    
HELIX  301 301 ASN O  343  LYS O  358  1                                  16    
HELIX  302 302 ASN P    9  SER P   20  1                                  12    
HELIX  303 303 ASN P   37  ASP P   39  5                                   3    
HELIX  304 304 VAL P   40  THR P   54  1                                  15    
HELIX  305 305 PHE P   61  GLY P   75  1                                  15    
HELIX  306 306 GLY P   75  GLY P   87  1                                  13    
HELIX  307 307 THR P  120  GLY P  143  1                                  24    
HELIX  308 308 PRO P  154  LYS P  170  1                                  17    
HELIX  309 309 LEU P  171  GLY P  174  5                                   4    
HELIX  310 310 GLY P  178  VAL P  189  1                                  12    
HELIX  311 311 LEU P  190  TYR P  197  1                                   8    
HELIX  312 312 LEU P  201  HIS P  216  1                                  16    
HELIX  313 313 HIS P  216  SER P  231  1                                  16    
HELIX  314 314 SER P  237  ASN P  249  1                                  13    
HELIX  315 315 GLN P  255  VAL P  267  1                                  13    
HELIX  316 316 ASN P  269  GLY P  273  5                                   5    
HELIX  317 317 HIS P  274  GLY P  295  1                                  22    
HELIX  318 318 GLY P  296  TYR P  301  5                                   6    
HELIX  319 319 ASN P  306  SER P  313  5                                   8    
HELIX  320 320 PHE P  317  LEU P  331  1                                  15    
HELIX  321 321 ASN P  343  LYS P  358  1                                  16    
HELIX  322 322 ASN Q    9  SER Q   20  1                                  12    
HELIX  323 323 ASN Q   37  ASP Q   39  5                                   3    
HELIX  324 324 VAL Q   40  THR Q   54  1                                  15    
HELIX  325 325 PHE Q   61  GLY Q   75  1                                  15    
HELIX  326 326 GLY Q   75  GLY Q   87  1                                  13    
HELIX  327 327 THR Q  120  GLY Q  143  1                                  24    
HELIX  328 328 PRO Q  154  LYS Q  170  1                                  17    
HELIX  329 329 LEU Q  171  GLY Q  174  5                                   4    
HELIX  330 330 GLY Q  178  VAL Q  189  1                                  12    
HELIX  331 331 LEU Q  190  TYR Q  197  1                                   8    
HELIX  332 332 LEU Q  201  HIS Q  216  1                                  16    
HELIX  333 333 HIS Q  216  SER Q  231  1                                  16    
HELIX  334 334 SER Q  237  ASN Q  249  1                                  13    
HELIX  335 335 GLN Q  255  VAL Q  267  1                                  13    
HELIX  336 336 ASN Q  269  GLY Q  273  5                                   5    
HELIX  337 337 HIS Q  274  GLY Q  295  1                                  22    
HELIX  338 338 GLY Q  296  TYR Q  301  5                                   6    
HELIX  339 339 ASN Q  306  SER Q  313  5                                   8    
HELIX  340 340 PHE Q  317  LEU Q  331  1                                  15    
HELIX  341 341 ASN Q  343  LYS Q  358  1                                  16    
HELIX  342 342 ASN R    9  SER R   20  1                                  12    
HELIX  343 343 ASN R   37  ASP R   39  5                                   3    
HELIX  344 344 VAL R   40  THR R   54  1                                  15    
HELIX  345 345 PHE R   61  GLY R   75  1                                  15    
HELIX  346 346 GLY R   75  GLY R   87  1                                  13    
HELIX  347 347 THR R  120  GLY R  143  1                                  24    
HELIX  348 348 PRO R  154  LYS R  170  1                                  17    
HELIX  349 349 LEU R  171  GLY R  174  5                                   4    
HELIX  350 350 GLY R  178  VAL R  189  1                                  12    
HELIX  351 351 LEU R  190  TYR R  197  1                                   8    
HELIX  352 352 LEU R  201  HIS R  216  1                                  16    
HELIX  353 353 HIS R  216  SER R  231  1                                  16    
HELIX  354 354 SER R  237  ASN R  249  1                                  13    
HELIX  355 355 GLN R  255  VAL R  267  1                                  13    
HELIX  356 356 ASN R  269  GLY R  273  5                                   5    
HELIX  357 357 HIS R  274  GLY R  295  1                                  22    
HELIX  358 358 GLY R  296  TYR R  301  5                                   6    
HELIX  359 359 ASN R  306  SER R  313  5                                   8    
HELIX  360 360 PHE R  317  LEU R  331  1                                  15    
HELIX  361 361 ASN R  343  LYS R  358  1                                  16    
HELIX  362 362 ASN S    9  SER S   20  1                                  12    
HELIX  363 363 ASN S   37  ASP S   39  5                                   3    
HELIX  364 364 VAL S   40  THR S   54  1                                  15    
HELIX  365 365 PHE S   61  GLY S   75  1                                  15    
HELIX  366 366 GLY S   75  GLY S   87  1                                  13    
HELIX  367 367 THR S  120  GLY S  143  1                                  24    
HELIX  368 368 PRO S  154  LYS S  170  1                                  17    
HELIX  369 369 LEU S  171  GLY S  174  5                                   4    
HELIX  370 370 GLY S  178  VAL S  189  1                                  12    
HELIX  371 371 LEU S  190  TYR S  197  1                                   8    
HELIX  372 372 LEU S  201  HIS S  216  1                                  16    
HELIX  373 373 HIS S  216  SER S  231  1                                  16    
HELIX  374 374 SER S  237  ASN S  249  1                                  13    
HELIX  375 375 GLN S  255  VAL S  267  1                                  13    
HELIX  376 376 ASN S  269  GLY S  273  5                                   5    
HELIX  377 377 HIS S  274  GLY S  295  1                                  22    
HELIX  378 378 GLY S  296  TYR S  301  5                                   6    
HELIX  379 379 ASN S  306  SER S  313  5                                   8    
HELIX  380 380 PHE S  317  LEU S  331  1                                  15    
HELIX  381 381 ASN S  343  LYS S  358  1                                  16    
HELIX  382 382 GLU S  374  LYS S  379  1                                   6    
HELIX  383 383 ASN T    9  SER T   20  1                                  12    
HELIX  384 384 ASN T   37  ASP T   39  5                                   3    
HELIX  385 385 VAL T   40  THR T   54  1                                  15    
HELIX  386 386 PHE T   61  GLY T   75  1                                  15    
HELIX  387 387 GLY T   75  GLY T   87  1                                  13    
HELIX  388 388 THR T  120  GLY T  143  1                                  24    
HELIX  389 389 PRO T  154  LYS T  170  1                                  17    
HELIX  390 390 LEU T  171  GLY T  174  5                                   4    
HELIX  391 391 GLY T  178  VAL T  189  1                                  12    
HELIX  392 392 LEU T  190  TYR T  197  1                                   8    
HELIX  393 393 LEU T  201  HIS T  216  1                                  16    
HELIX  394 394 HIS T  216  SER T  231  1                                  16    
HELIX  395 395 SER T  237  ASN T  249  1                                  13    
HELIX  396 396 GLN T  255  VAL T  267  1                                  13    
HELIX  397 397 ASN T  269  GLY T  273  5                                   5    
HELIX  398 398 HIS T  274  GLY T  295  1                                  22    
HELIX  399 399 GLY T  296  TYR T  301  5                                   6    
HELIX  400 400 ASN T  306  SER T  313  5                                   8    
HELIX  401 401 PHE T  317  LEU T  331  1                                  15    
HELIX  402 402 ASN T  343  LYS T  358  1                                  16    
SHEET    1  AA 2 ARG A  27  SER A  28  0                                        
SHEET    2  AA 2 TYR A  88  HIS A  89  1  N  HIS A  89   O  ARG A  27           
SHEET    1  AB 2 ILE A  33  THR A  35  0                                        
SHEET    2  AB 2 ALA A  92  GLY A  94  1  O  ASN A  93   N  THR A  35           
SHEET    1  AC 2 VAL A  97  ILE A 104  0                                        
SHEET    2  AC 2 LYS A 107  LEU A 114 -1  O  LYS A 107   N  ILE A 104           
SHEET    1  BA 2 ARG B  27  SER B  28  0                                        
SHEET    2  BA 2 TYR B  88  HIS B  89  1  N  HIS B  89   O  ARG B  27           
SHEET    1  BB 2 ILE B  33  THR B  35  0                                        
SHEET    2  BB 2 ALA B  92  GLY B  94  1  O  ASN B  93   N  THR B  35           
SHEET    1  BC 2 VAL B  97  ILE B 104  0                                        
SHEET    2  BC 2 LYS B 107  LEU B 114 -1  O  LYS B 107   N  ILE B 104           
SHEET    1  CA 2 ARG C  27  SER C  28  0                                        
SHEET    2  CA 2 TYR C  88  HIS C  89  1  N  HIS C  89   O  ARG C  27           
SHEET    1  CB 2 ILE C  33  THR C  35  0                                        
SHEET    2  CB 2 ALA C  92  GLY C  94  1  O  ASN C  93   N  THR C  35           
SHEET    1  CC 2 VAL C  97  ILE C 104  0                                        
SHEET    2  CC 2 LYS C 107  LEU C 114 -1  O  LYS C 107   N  ILE C 104           
SHEET    1  DA 2 ARG D  27  SER D  28  0                                        
SHEET    2  DA 2 TYR D  88  HIS D  89  1  N  HIS D  89   O  ARG D  27           
SHEET    1  DB 2 ILE D  33  THR D  35  0                                        
SHEET    2  DB 2 ALA D  92  GLY D  94  1  O  ASN D  93   N  THR D  35           
SHEET    1  DC 2 VAL D  97  ILE D 104  0                                        
SHEET    2  DC 2 LYS D 107  LEU D 114 -1  O  LYS D 107   N  ILE D 104           
SHEET    1  EA 2 ARG E  27  SER E  28  0                                        
SHEET    2  EA 2 TYR E  88  HIS E  89  1  N  HIS E  89   O  ARG E  27           
SHEET    1  EB 2 ILE E  33  THR E  35  0                                        
SHEET    2  EB 2 ALA E  92  GLY E  94  1  O  ASN E  93   N  THR E  35           
SHEET    1  EC 2 VAL E  97  ILE E 104  0                                        
SHEET    2  EC 2 LYS E 107  LEU E 114 -1  O  LYS E 107   N  ILE E 104           
SHEET    1  FA 2 ARG F  27  SER F  28  0                                        
SHEET    2  FA 2 TYR F  88  HIS F  89  1  N  HIS F  89   O  ARG F  27           
SHEET    1  FB 2 ILE F  33  THR F  35  0                                        
SHEET    2  FB 2 ALA F  92  GLY F  94  1  O  ASN F  93   N  THR F  35           
SHEET    1  FC 2 VAL F  97  ILE F 104  0                                        
SHEET    2  FC 2 LYS F 107  LEU F 114 -1  O  LYS F 107   N  ILE F 104           
SHEET    1  GA 2 ARG G  27  SER G  28  0                                        
SHEET    2  GA 2 TYR G  88  HIS G  89  1  N  HIS G  89   O  ARG G  27           
SHEET    1  GB 2 ILE G  33  THR G  35  0                                        
SHEET    2  GB 2 ALA G  92  GLY G  94  1  O  ASN G  93   N  THR G  35           
SHEET    1  GC 2 VAL G  97  ILE G 104  0                                        
SHEET    2  GC 2 LYS G 107  LEU G 114 -1  O  LYS G 107   N  ILE G 104           
SHEET    1  HA 2 ARG H  27  SER H  28  0                                        
SHEET    2  HA 2 TYR H  88  HIS H  89  1  N  HIS H  89   O  ARG H  27           
SHEET    1  HB 2 ILE H  33  THR H  35  0                                        
SHEET    2  HB 2 ALA H  92  GLY H  94  1  O  ASN H  93   N  THR H  35           
SHEET    1  HC 2 VAL H  97  ILE H 104  0                                        
SHEET    2  HC 2 LYS H 107  LEU H 114 -1  O  LYS H 107   N  ILE H 104           
SHEET    1  IA 2 ARG I  27  SER I  28  0                                        
SHEET    2  IA 2 TYR I  88  HIS I  89  1  N  HIS I  89   O  ARG I  27           
SHEET    1  IB 2 ILE I  33  THR I  35  0                                        
SHEET    2  IB 2 ALA I  92  GLY I  94  1  O  ASN I  93   N  THR I  35           
SHEET    1  IC 2 VAL I  97  ILE I 104  0                                        
SHEET    2  IC 2 LYS I 107  LEU I 114 -1  O  LYS I 107   N  ILE I 104           
SHEET    1  JA 2 ARG J  27  SER J  28  0                                        
SHEET    2  JA 2 TYR J  88  HIS J  89  1  N  HIS J  89   O  ARG J  27           
SHEET    1  JB 2 ILE J  33  THR J  35  0                                        
SHEET    2  JB 2 ALA J  92  GLY J  94  1  O  ASN J  93   N  THR J  35           
SHEET    1  JC 2 VAL J  97  ILE J 104  0                                        
SHEET    2  JC 2 LYS J 107  LEU J 114 -1  O  LYS J 107   N  ILE J 104           
SHEET    1  KA 2 ARG K  27  SER K  28  0                                        
SHEET    2  KA 2 TYR K  88  HIS K  89  1  N  HIS K  89   O  ARG K  27           
SHEET    1  KB 2 ILE K  33  THR K  35  0                                        
SHEET    2  KB 2 ALA K  92  GLY K  94  1  O  ASN K  93   N  THR K  35           
SHEET    1  KC 2 VAL K  97  ILE K 104  0                                        
SHEET    2  KC 2 LYS K 107  LEU K 114 -1  O  LYS K 107   N  ILE K 104           
SHEET    1  LA 2 ARG L  27  SER L  28  0                                        
SHEET    2  LA 2 TYR L  88  HIS L  89  1  N  HIS L  89   O  ARG L  27           
SHEET    1  LB 2 ILE L  33  THR L  35  0                                        
SHEET    2  LB 2 ALA L  92  GLY L  94  1  O  ASN L  93   N  THR L  35           
SHEET    1  LC 2 VAL L  97  ILE L 104  0                                        
SHEET    2  LC 2 LYS L 107  LEU L 114 -1  O  LYS L 107   N  ILE L 104           
SHEET    1  MA 2 ARG M  27  SER M  28  0                                        
SHEET    2  MA 2 TYR M  88  HIS M  89  1  N  HIS M  89   O  ARG M  27           
SHEET    1  MB 2 ILE M  33  THR M  35  0                                        
SHEET    2  MB 2 ALA M  92  GLY M  94  1  O  ASN M  93   N  THR M  35           
SHEET    1  MC 2 VAL M  97  ILE M 104  0                                        
SHEET    2  MC 2 LYS M 107  LEU M 114 -1  O  LYS M 107   N  ILE M 104           
SHEET    1  NA 2 ARG N  27  SER N  28  0                                        
SHEET    2  NA 2 TYR N  88  HIS N  89  1  N  HIS N  89   O  ARG N  27           
SHEET    1  NB 2 ILE N  33  THR N  35  0                                        
SHEET    2  NB 2 ALA N  92  GLY N  94  1  O  ASN N  93   N  THR N  35           
SHEET    1  NC 2 VAL N  97  ILE N 104  0                                        
SHEET    2  NC 2 LYS N 107  LEU N 114 -1  O  LYS N 107   N  ILE N 104           
SHEET    1  OA 2 ARG O  27  SER O  28  0                                        
SHEET    2  OA 2 TYR O  88  HIS O  89  1  N  HIS O  89   O  ARG O  27           
SHEET    1  OB 2 ILE O  33  THR O  35  0                                        
SHEET    2  OB 2 ALA O  92  GLY O  94  1  O  ASN O  93   N  THR O  35           
SHEET    1  OC 2 VAL O  97  ILE O 104  0                                        
SHEET    2  OC 2 LYS O 107  LEU O 114 -1  O  LYS O 107   N  ILE O 104           
SHEET    1  PA 2 ARG P  27  SER P  28  0                                        
SHEET    2  PA 2 TYR P  88  HIS P  89  1  N  HIS P  89   O  ARG P  27           
SHEET    1  PB 2 ILE P  33  THR P  35  0                                        
SHEET    2  PB 2 ALA P  92  GLY P  94  1  O  ASN P  93   N  THR P  35           
SHEET    1  PC 2 VAL P  97  ILE P 104  0                                        
SHEET    2  PC 2 LYS P 107  LEU P 114 -1  O  LYS P 107   N  ILE P 104           
SHEET    1  QA 2 ARG Q  27  SER Q  28  0                                        
SHEET    2  QA 2 TYR Q  88  HIS Q  89  1  N  HIS Q  89   O  ARG Q  27           
SHEET    1  QB 2 ILE Q  33  THR Q  35  0                                        
SHEET    2  QB 2 ALA Q  92  GLY Q  94  1  O  ASN Q  93   N  THR Q  35           
SHEET    1  QC 2 VAL Q  97  ILE Q 104  0                                        
SHEET    2  QC 2 LYS Q 107  LEU Q 114 -1  O  LYS Q 107   N  ILE Q 104           
SHEET    1  RA 2 ARG R  27  SER R  28  0                                        
SHEET    2  RA 2 TYR R  88  HIS R  89  1  N  HIS R  89   O  ARG R  27           
SHEET    1  RB 2 ILE R  33  THR R  35  0                                        
SHEET    2  RB 2 ALA R  92  GLY R  94  1  O  ASN R  93   N  THR R  35           
SHEET    1  RC 2 VAL R  97  ILE R 104  0                                        
SHEET    2  RC 2 LYS R 107  LEU R 114 -1  O  LYS R 107   N  ILE R 104           
SHEET    1  SA 2 ARG S  27  SER S  28  0                                        
SHEET    2  SA 2 TYR S  88  HIS S  89  1  N  HIS S  89   O  ARG S  27           
SHEET    1  SB 2 ILE S  33  THR S  35  0                                        
SHEET    2  SB 2 ALA S  92  GLY S  94  1  O  ASN S  93   N  THR S  35           
SHEET    1  SC 2 VAL S  97  ILE S 104  0                                        
SHEET    2  SC 2 LYS S 107  LEU S 114 -1  O  LYS S 107   N  ILE S 104           
SHEET    1  TA 2 ARG T  27  SER T  28  0                                        
SHEET    2  TA 2 TYR T  88  HIS T  89  1  N  HIS T  89   O  ARG T  27           
SHEET    1  TB 2 ILE T  33  THR T  35  0                                        
SHEET    2  TB 2 ALA T  92  GLY T  94  1  O  ASN T  93   N  THR T  35           
SHEET    1  TC 2 VAL T  97  ILE T 104  0                                        
SHEET    2  TC 2 LYS T 107  LEU T 114 -1  O  LYS T 107   N  ILE T 104           
CISPEP   1 GLY A  335    GLU A  336          0         0.43                     
CISPEP   2 GLY B  335    GLU B  336          0         0.35                     
CISPEP   3 GLY C  335    GLU C  336          0         0.39                     
CISPEP   4 GLY D  335    GLU D  336          0         0.41                     
CISPEP   5 GLY E  335    GLU E  336          0         0.41                     
CISPEP   6 GLY F  335    GLU F  336          0         0.40                     
CISPEP   7 GLY G  335    GLU G  336          0         0.39                     
CISPEP   8 GLY H  335    GLU H  336          0         0.46                     
CISPEP   9 GLY I  335    GLU I  336          0         0.41                     
CISPEP  10 GLY J  335    GLU J  336          0         0.35                     
CISPEP  11 GLY K  335    GLU K  336          0         0.48                     
CISPEP  12 GLY L  335    GLU L  336          0         0.42                     
CISPEP  13 GLY M  335    GLU M  336          0         0.36                     
CISPEP  14 GLY N  335    GLU N  336          0         0.45                     
CISPEP  15 GLY O  335    GLU O  336          0         0.35                     
CISPEP  16 GLY P  335    GLU P  336          0         0.35                     
CISPEP  17 GLY Q  335    GLU Q  336          0         0.35                     
CISPEP  18 GLY R  335    GLU R  336          0         0.34                     
CISPEP  19 GLY S  335    GLU S  336          0         0.35                     
CISPEP  20 GLY T  335    GLU T  336          0         0.34                     
SITE     1 AC1  6 ASN A  93  GLY A  94  HOH A3029  ASN G  93                    
SITE     2 AC1  6 GLY G  94  THR G 115                                          
SITE     1 AC2  5 ASN B  93  GLY B  94  ASN F  93  GLY F  94                    
SITE     2 AC2  5 THR F 115                                                     
SITE     1 AC3  5 ASN C  93  GLY C  94  ASN E  93  GLY E  94                    
SITE     2 AC3  5 THR E 115                                                     
SITE     1 AC4  3 ASN D  93  GLY D  94  THR D 115                               
SITE     1 AC5  5 ASN H  93  GLY H  94  ASN J  93  GLY J  94                    
SITE     2 AC5  5 THR J 115                                                     
SITE     1 AC6  3 ASN I  93  GLY I  94  THR I 115                               
SITE     1 AC7  5 ASN K  93  GLY K  94  ASN S  93  GLY S  94                    
SITE     2 AC7  5 THR S 115                                                     
SITE     1 AC8  5 ASN L  93  GLY L  94  ASN R  93  GLY R  94                    
SITE     2 AC8  5 THR R 115                                                     
SITE     1 AC9  5 ASN M  93  GLY M  94  ASN Q  93  GLY Q  94                    
SITE     2 AC9  5 THR Q 115                                                     
SITE     1 BC1  5 ASN N  93  GLY N  94  ASN P  93  GLY P  94                    
SITE     2 BC1  5 THR P 115                                                     
SITE     1 BC2  2 ASN O  93  GLY O  94                                          
SITE     1 BC3  3 ASN T  93  GLY T  94  THR T 115                               
CRYST1  218.200  220.990  218.100  90.00  93.09  90.00 C 1 2 1      80          
ORIGX1      1.000000  0.000000  0.000000        0.00000                         
ORIGX2      0.000000  1.000000  0.000000        0.00000                         
ORIGX3      0.000000  0.000000  1.000000        0.00000                         
SCALE1      0.004583  0.000000  0.000247        0.00000                         
SCALE2      0.000000  0.004525  0.000000        0.00000                         
SCALE3      0.000000  0.000000  0.004592        0.00000                         
MTRIX1   1  0.898076 -0.428888  0.097529       25.02422    1                    
MTRIX2   1  0.428709  0.804014 -0.412026      115.41074    1                    
MTRIX3   1  0.098295  0.411854  0.905939      -24.10942    1                    
MTRIX1   2  0.634794 -0.692750  0.342254       -2.36447    1                    
MTRIX2   2  0.693488  0.315450 -0.647746      224.13570    1                    
MTRIX3   2  0.340764  0.648534  0.680651        2.21694    1                    
MTRIX1   3  0.316302 -0.702916  0.637077      -69.76667    1                    
MTRIX2   3  0.694719 -0.285672 -0.660121      292.71124    1                    
MTRIX3   3  0.646003  0.651381  0.397972       67.24315    1                    
MTRIX1   4  0.038770 -0.436650  0.898795     -158.91490    1                    
MTRIX2   4  0.435356 -0.802233 -0.408518      292.79144    1                    
MTRIX3   4  0.899421  0.407140  0.158999      148.95276    1                    
MTRIX1   5 -0.066286  0.005566  0.997782     -230.47574    1                    
MTRIX2   5 -0.002468 -0.999981  0.005415      220.53116    1                    
MTRIX3   5  0.997794 -0.002103  0.066298      215.34981    1                    
MTRIX1   6  0.036404  0.434608  0.899884     -255.35376    1                    
MTRIX2   6 -0.426183 -0.807737  0.407343      107.21156    1                    
MTRIX3   6  0.903904 -0.398349  0.155815      238.38187    1                    
MTRIX1   7  0.304546  0.692706  0.653766     -226.97728    1                    
MTRIX2   7 -0.686417 -0.316251  0.654836       -3.92357    1                    
MTRIX3   7  0.660364 -0.648187  0.379173      214.13055    1                    
MTRIX1   8  0.630712  0.695352  0.344505     -156.30705    1                    
MTRIX2   8 -0.688620  0.296833  0.661582      -72.93071    1                    
MTRIX3   8  0.357768 -0.654505  0.666052      148.82530    1                    
MTRIX1   9  0.895024  0.435361  0.096972      -70.47168    1                    
MTRIX2   9 -0.434082  0.800233  0.413760      -71.99734    1                    
MTRIX3   9  0.102533 -0.412414  0.905211       67.31360    1                    
MTRIX1  10  0.034091 -0.433687  0.900421      -44.26447    1                    
MTRIX2  10 -0.428210  0.807723  0.405245      -72.44729    1                    
MTRIX3  10 -0.903040 -0.399381 -0.158172      177.26276    1                    
MTRIX1  11 -0.070460  0.004435  0.997499     -114.93875    1                    
MTRIX2  11  0.001253  0.999986 -0.004358       -0.20702    1                    
MTRIX3  11 -0.997514  0.000943 -0.070466      112.92480    1                    
MTRIX1  12  0.031241  0.423956  0.905148     -139.70630    1                    
MTRIX2  12  0.416584  0.817658 -0.397358      110.68253    1                    
MTRIX3  12 -0.908557  0.389482 -0.151062       89.05310    1                    
MTRIX1  13  0.295733  0.695397  0.654952     -112.38541    1                    
MTRIX2  13  0.690991  0.317683 -0.649313      224.03156    1                    
MTRIX3  13 -0.659596  0.644593 -0.386569      114.49227    1                    
MTRIX1  14  0.633852  0.698281  0.332615      -39.53724    1                    
MTRIX2  14  0.688383 -0.313223 -0.654236      294.67053    1                    
MTRIX3  14 -0.352652  0.643658 -0.679224      181.32082    1                    
MTRIX1  15  0.897091  0.432754  0.089134       46.16614    1                    
MTRIX2  15  0.429288 -0.805968 -0.407576      292.36072    1                    
MTRIX3  15 -0.104541  0.403902 -0.908809      260.64883    1                    
MTRIX1  16  0.999990 -0.001009 -0.004393      115.73892    1                    
MTRIX2  16 -0.001009 -1.000004  0.000039      220.71881    1                    
MTRIX3  16 -0.004393 -0.000035 -0.999994      326.21722    1                    
MTRIX1  17  0.900408 -0.424800  0.093920      140.13438    1                    
MTRIX2  17 -0.426053 -0.817292  0.387961      110.65357    1                    
MTRIX3  17 -0.088048 -0.389338 -0.916879      349.66214    1                    
MTRIX1  18  0.632746 -0.696889  0.337594      113.98705    1                    
MTRIX2  18 -0.695018 -0.318878  0.644411       -3.07732    1                    
MTRIX3  18 -0.341442 -0.642389 -0.686120      324.70236    1                    
MTRIX1  19  0.309955 -0.700310  0.643033       44.05276    1                    
MTRIX2  19 -0.690662  0.298950  0.658494      -73.81007    1                    
MTRIX3  19 -0.653395 -0.648222 -0.391014      258.21420    1                    
ATOM      1  N   ALA A   2     -39.852  81.110 172.002  1.00 76.60           N  
ATOM      2  CA  ALA A   2     -39.716  81.744 170.696  1.00 76.30           C  
ATOM      3  C   ALA A   2     -38.444  81.293 169.983  1.00 80.02           C  
ATOM      4  O   ALA A   2     -37.395  81.115 170.614  1.00 79.81           O  
ATOM      5  CB  ALA A   2     -39.736  83.265 170.834  1.00 76.96           C  
ATOM      6  N   LEU A   3     -38.540  81.151 168.659  1.00 75.81           N  
ATOM      7  CA  LEU A   3     -37.402  80.758 167.823  1.00 74.84           C  
ATOM      8  C   LEU A   3     -36.348  81.863 167.691  1.00 76.19           C  
ATOM      9  O   LEU A   3     -35.260  81.634 167.166  1.00 75.68           O  
ATOM     10  CB  LEU A   3     -37.872  80.276 166.449  1.00 74.97           C  
ATOM     11  CG  LEU A   3     -37.439  78.852 166.098  1.00 79.53           C  
ATOM     12  CD1 LEU A   3     -38.606  77.884 166.257  1.00 79.68           C  
ATOM     13  CD2 LEU A   3     -36.885  78.806 164.684  1.00 81.74           C  
ATOM     14  N   SER A   4     -36.684  83.055 168.181  1.00 71.54           N  
ATOM     15  CA  SER A   4     -35.776  84.199 168.189  1.00 71.12           C  
ATOM     16  C   SER A   4     -34.740  84.016 169.297  1.00 74.04           C  
ATOM     17  O   SER A   4     -33.606  84.485 169.179  1.00 73.37           O  
ATOM     18  CB  SER A   4     -36.557  85.498 168.409  1.00 75.06           C  
ATOM     19  OG  SER A   4     -37.355  85.431 169.583  1.00 84.81           O  
ATOM     20  N   LYS A   5     -35.153  83.311 170.355  1.00 70.08           N  
ATOM     21  CA  LYS A   5     -34.328  83.030 171.531  1.00 69.28           C  
ATOM     22  C   LYS A   5     -33.257  81.958 171.300  1.00 71.72           C  
ATOM     23  O   LYS A   5     -32.269  81.907 172.043  1.00 71.22           O  
ATOM     24  CB  LYS A   5     -35.207  82.662 172.734  1.00 71.40           C  
ATOM     25  CG  LYS A   5     -36.248  83.711 173.116  1.00 83.96           C  
ATOM     26  CD  LYS A   5     -36.406  83.778 174.621  1.00 94.13           C  
ATOM     27  CE  LYS A   5     -37.690  84.458 175.036  1.00107.35           C  
ATOM     28  NZ  LYS A   5     -37.796  84.501 176.524  1.00116.49           N  
ATOM     29  N   VAL A   6     -33.454  81.112 170.284  1.00 67.22           N  
ATOM     30  CA  VAL A   6     -32.480  80.071 169.937  1.00 66.92           C  
ATOM     31  C   VAL A   6     -31.244  80.660 169.240  1.00 71.07           C  
ATOM     32  O   VAL A   6     -31.159  80.724 168.010  1.00 70.71           O  
ATOM     33  CB  VAL A   6     -33.114  78.768 169.297  1.00 70.74           C  
ATOM     34  CG1 VAL A   6     -34.087  79.078 168.193  1.00 70.52           C  
ATOM     35  CG2 VAL A   6     -32.057  77.793 168.796  1.00 70.57           C  
ATOM     36  N   LYS A   7     -30.326  81.155 170.071  1.00 67.62           N  
ATOM     37  CA  LYS A   7     -29.073  81.766 169.629  1.00 67.44           C  
ATOM     38  C   LYS A   7     -27.962  81.528 170.652  1.00 70.59           C  
ATOM     39  O   LYS A   7     -28.230  81.157 171.799  1.00 69.72           O  
ATOM     40  CB  LYS A   7     -29.257  83.273 169.342  1.00 70.15           C  
ATOM     41  CG  LYS A   7     -29.314  84.189 170.580  1.00 82.44           C  
ATOM     42  CD  LYS A   7     -30.651  84.902 170.721  1.00 89.48           C  
ATOM     43  CE  LYS A   7     -30.699  86.193 169.910  1.00 97.60           C  
ATOM     44  NZ  LYS A   7     -32.051  86.821 169.967  1.00104.09           N  
ATOM     45  N   LEU A   8     -26.722  81.752 170.223  1.00 67.32           N  
ATOM     46  CA  LEU A   8     -25.541  81.597 171.070  1.00 67.37           C  
ATOM     47  C   LEU A   8     -24.408  82.442 170.491  1.00 72.25           C  
ATOM     48  O   LEU A   8     -23.992  82.232 169.341  1.00 72.06           O  
ATOM     49  CB  LEU A   8     -25.143  80.115 171.157  1.00 67.31           C  
ATOM     50  CG  LEU A   8     -24.227  79.601 172.271  1.00 72.03           C  
ATOM     51  CD1 LEU A   8     -24.679  80.024 173.673  1.00 72.04           C  
ATOM     52  CD2 LEU A   8     -24.150  78.088 172.172  1.00 75.32           C  
ATOM     53  N   ASN A   9     -23.956  83.430 171.265  1.00 68.81           N  
ATOM     54  CA  ASN A   9     -22.888  84.326 170.821  1.00 68.69           C  
ATOM     55  C   ASN A   9     -21.518  83.754 171.174  1.00 71.15           C  
ATOM     56  O   ASN A   9     -20.870  84.196 172.127  1.00 71.00           O  
ATOM     57  CB  ASN A   9     -23.081  85.748 171.374  1.00 71.94           C  
ATOM     58  CG  ASN A   9     -22.247  86.804 170.627  1.00 99.48           C  
ATOM     59  OD1 ASN A   9     -21.263  86.496 169.942  1.00 89.74           O  
ATOM     60  ND2 ASN A   9     -22.612  88.069 170.815  1.00 94.68           N  
ATOM     61  N   ASP A  10     -21.087  82.777 170.378  1.00 66.22           N  
ATOM     62  CA  ASP A  10     -19.806  82.097 170.567  1.00 65.20           C  
ATOM     63  C   ASP A  10     -18.581  83.007 170.502  1.00 66.68           C  
ATOM     64  O   ASP A  10     -17.641  82.818 171.274  1.00 65.87           O  
ATOM     65  CB  ASP A  10     -19.661  80.916 169.596  1.00 67.03           C  
ATOM     66  CG  ASP A  10     -20.381  79.660 170.073  1.00 74.81           C  
ATOM     67  OD1 ASP A  10     -20.529  79.462 171.302  1.00 74.96           O  
ATOM     68  OD2 ASP A  10     -20.750  78.837 169.209  1.00 79.15           O  
ATOM     69  N   THR A  11     -18.613  83.997 169.606  1.00 61.93           N  
ATOM     70  CA  THR A  11     -17.514  84.955 169.423  1.00 61.34           C  
ATOM     71  C   THR A  11     -17.266  85.772 170.694  1.00 64.82           C  
ATOM     72  O   THR A  11     -16.126  85.879 171.156  1.00 64.52           O  
ATOM     73  CB  THR A  11     -17.731  85.865 168.185  1.00 68.79           C  
ATOM     74  OG1 THR A  11     -18.356  85.121 167.131  1.00 71.46           O  
ATOM     75  CG2 THR A  11     -16.406  86.428 167.680  1.00 66.46           C  
ATOM     76  N   LEU A  12     -18.349  86.303 171.262  1.00 61.05           N  
ATOM     77  CA  LEU A  12     -18.305  87.109 172.482  1.00 60.47           C  
ATOM     78  C   LEU A  12     -17.940  86.281 173.718  1.00 60.57           C  
ATOM     79  O   LEU A  12     -17.158  86.735 174.559  1.00 59.42           O  
ATOM     80  CB  LEU A  12     -19.646  87.818 172.681  1.00 61.02           C  
ATOM     81  CG  LEU A  12     -19.820  88.804 173.835  1.00 66.88           C  
ATOM     82  CD1 LEU A  12     -20.261  90.155 173.297  1.00 67.78           C  
ATOM     83  CD2 LEU A  12     -20.826  88.256 174.843  1.00 69.70           C  
ATOM     84  N   ASN A  13     -18.515  85.080 173.810  1.00 54.98           N  
ATOM     85  CA  ASN A  13     -18.279  84.161 174.921  1.00 53.95           C  
ATOM     86  C   ASN A  13     -16.843  83.635 174.970  1.00 56.84           C  
ATOM     87  O   ASN A  13     -16.265  83.518 176.054  1.00 56.06           O  
ATOM     88  CB  ASN A  13     -19.281  82.999 174.894  1.00 55.26           C  
ATOM     89  CG  ASN A  13     -20.719  83.441 175.147  1.00 88.63           C  
ATOM     90  OD1 ASN A  13     -20.981  84.390 175.894  1.00 85.07           O  
ATOM     91  ND2 ASN A  13     -21.664  82.722 174.547  1.00 84.38           N  
ATOM     92  N   LYS A  14     -16.272  83.343 173.797  1.00 53.40           N  
ATOM     93  CA  LYS A  14     -14.887  82.867 173.684  1.00 52.77           C  
ATOM     94  C   LYS A  14     -13.913  83.932 174.188  1.00 54.93           C  
ATOM     95  O   LYS A  14     -12.984  83.624 174.940  1.00 53.83           O  
ATOM     96  CB  LYS A  14     -14.554  82.470 172.242  1.00 54.97           C  
ATOM     97  CG  LYS A  14     -14.968  81.059 171.875  1.00 63.36           C  
ATOM     98  CD  LYS A  14     -14.463  80.670 170.501  1.00 69.09           C  
ATOM     99  CE  LYS A  14     -15.573  80.072 169.657  1.00 75.31           C  
ATOM    100  NZ  LYS A  14     -15.067  79.565 168.356  1.00 81.97           N  
ATOM    101  N   ASP A  15     -14.176  85.183 173.808  1.00 51.39           N  
ATOM    102  CA  ASP A  15     -13.396  86.339 174.247  1.00 51.41           C  
ATOM    103  C   ASP A  15     -13.530  86.520 175.762  1.00 54.91           C  
ATOM    104  O   ASP A  15     -12.529  86.738 176.450  1.00 54.88           O  
ATOM    105  CB  ASP A  15     -13.861  87.597 173.508  1.00 53.33           C  
ATOM    106  CG  ASP A  15     -13.452  88.883 174.212  1.00 63.40           C  
ATOM    107  OD1 ASP A  15     -12.293  89.318 174.042  1.00 62.85           O  
ATOM    108  OD2 ASP A  15     -14.310  89.483 174.896  1.00 72.01           O  
ATOM    109  N   GLN A  16     -14.766  86.406 176.259  1.00 50.58           N  
ATOM    110  CA  GLN A  16     -15.091  86.513 177.685  1.00 49.87           C  
ATOM    111  C   GLN A  16     -14.282  85.507 178.509  1.00 51.90           C  
ATOM    112  O   GLN A  16     -13.729  85.867 179.550  1.00 51.07           O  
ATOM    113  CB  GLN A  16     -16.604  86.326 177.900  1.00 51.37           C  
ATOM    114  CG  GLN A  16     -17.079  86.311 179.358  1.00 70.82           C  
ATOM    115  CD  GLN A  16     -17.423  84.910 179.851  1.00 99.44           C  
ATOM    116  OE1 GLN A  16     -18.431  84.326 179.450  1.00 97.83           O  
ATOM    117  NE2 GLN A  16     -16.595  84.376 180.743  1.00 94.16           N  
ATOM    118  N   LEU A  17     -14.185  84.274 178.003  1.00 47.92           N  
ATOM    119  CA  LEU A  17     -13.430  83.190 178.637  1.00 47.18           C  
ATOM    120  C   LEU A  17     -11.938  83.525 178.745  1.00 52.23           C  
ATOM    121  O   LEU A  17     -11.319  83.290 179.790  1.00 52.39           O  
ATOM    122  CB  LEU A  17     -13.639  81.875 177.867  1.00 46.45           C  
ATOM    123  CG  LEU A  17     -12.871  80.603 178.246  1.00 49.36           C  
ATOM    124  CD1 LEU A  17     -13.491  79.905 179.433  1.00 48.85           C  
ATOM    125  CD2 LEU A  17     -12.823  79.665 177.061  1.00 50.44           C  
ATOM    126  N   LEU A  18     -11.385  84.091 177.671  1.00 48.74           N  
ATOM    127  CA  LEU A  18      -9.974  84.461 177.617  1.00 49.07           C  
ATOM    128  C   LEU A  18      -9.638  85.733 178.391  1.00 56.14           C  
ATOM    129  O   LEU A  18      -8.550  85.846 178.974  1.00 56.51           O  
ATOM    130  CB  LEU A  18      -9.480  84.546 176.173  1.00 48.81           C  
ATOM    131  CG  LEU A  18      -9.625  83.301 175.297  1.00 53.43           C  
ATOM    132  CD1 LEU A  18      -8.953  83.517 173.959  1.00 53.69           C  
ATOM    133  CD2 LEU A  18      -9.107  82.028 175.968  1.00 56.41           C  
ATOM    134  N   SER A  19     -10.582  86.672 178.411  1.00 53.25           N  
ATOM    135  CA  SER A  19     -10.425  87.931 179.132  1.00 53.26           C  
ATOM    136  C   SER A  19     -10.525  87.738 180.648  1.00 57.20           C  
ATOM    137  O   SER A  19      -9.948  88.516 181.412  1.00 57.33           O  
ATOM    138  CB  SER A  19     -11.461  88.951 178.659  1.00 57.57           C  
ATOM    139  OG  SER A  19     -11.386  89.142 177.253  1.00 67.87           O  
ATOM    140  N   SER A  20     -11.238  86.693 181.069  1.00 53.29           N  
ATOM    141  CA  SER A  20     -11.441  86.392 182.484  1.00 53.18           C  
ATOM    142  C   SER A  20     -10.671  85.166 182.999  1.00 57.22           C  
ATOM    143  O   SER A  20     -11.210  84.365 183.774  1.00 57.14           O  
ATOM    144  CB  SER A  20     -12.939  86.273 182.788  1.00 56.92           C  
ATOM    145  OG  SER A  20     -13.504  85.150 182.131  1.00 66.30           O  
ATOM    146  N   SER A  21      -9.406  85.040 182.595  1.00 53.31           N  
ATOM    147  CA  SER A  21      -8.558  83.931 183.039  1.00 52.74           C  
ATOM    148  C   SER A  21      -8.091  84.170 184.475  1.00 56.77           C  
ATOM    149  O   SER A  21      -7.604  85.258 184.808  1.00 56.76           O  
ATOM    150  CB  SER A  21      -7.355  83.758 182.112  1.00 55.53           C  
ATOM    151  OG  SER A  21      -6.597  82.610 182.460  1.00 61.56           O  
ATOM    152  N   LYS A  22      -8.260  83.157 185.322  1.00 52.85           N  
ATOM    153  CA  LYS A  22      -7.867  83.239 186.736  1.00 52.39           C  
ATOM    154  C   LYS A  22      -6.368  82.981 186.933  1.00 54.81           C  
ATOM    155  O   LYS A  22      -5.803  83.308 187.984  1.00 54.20           O  
ATOM    156  CB  LYS A  22      -8.668  82.248 187.602  1.00 55.43           C  
ATOM    157  CG  LYS A  22     -10.141  82.054 187.237  1.00 79.27           C  
ATOM    158  CD  LYS A  22     -10.364  80.673 186.626  1.00 94.33           C  
ATOM    159  CE  LYS A  22     -11.841  80.312 186.568  1.00109.75           C  
ATOM    160  NZ  LYS A  22     -12.048  78.935 186.036  1.00121.42           N  
ATOM    161  N   TYR A  23      -5.747  82.362 185.928  1.00 50.63           N  
ATOM    162  CA  TYR A  23      -4.337  81.972 185.966  1.00 49.93           C  
ATOM    163  C   TYR A  23      -3.544  82.552 184.797  1.00 54.46           C  
ATOM    164  O   TYR A  23      -4.129  82.972 183.789  1.00 53.99           O  
ATOM    165  CB  TYR A  23      -4.213  80.448 186.020  1.00 50.46           C  
ATOM    166  CG  TYR A  23      -5.302  79.781 186.849  1.00 51.53           C  
ATOM    167  CD1 TYR A  23      -5.303  79.872 188.250  1.00 53.09           C  
ATOM    168  CD2 TYR A  23      -6.360  79.104 186.232  1.00 52.36           C  
ATOM    169  CE1 TYR A  23      -6.312  79.272 189.017  1.00 52.63           C  
ATOM    170  CE2 TYR A  23      -7.377  78.505 186.995  1.00 53.21           C  
ATOM    171  CZ  TYR A  23      -7.340  78.594 188.382  1.00 58.01           C  
ATOM    172  OH  TYR A  23      -8.335  78.012 189.126  1.00 57.24           O  
ATOM    173  N   THR A  24      -2.220  82.611 184.959  1.00 51.31           N  
ATOM    174  CA  THR A  24      -1.323  83.224 183.971  1.00 51.15           C  
ATOM    175  C   THR A  24      -0.074  82.410 183.656  1.00 56.08           C  
ATOM    176  O   THR A  24       0.525  81.790 184.550  1.00 56.42           O  
ATOM    177  CB  THR A  24      -0.883  84.640 184.428  1.00 56.58           C  
ATOM    178  OG1 THR A  24      -0.351  84.574 185.759  1.00 52.45           O  
ATOM    179  CG2 THR A  24      -2.037  85.634 184.376  1.00 56.67           C  
ATOM    180  N   ILE A  25       0.360  82.501 182.396  1.00 52.25           N  
ATOM    181  CA  ILE A  25       1.598  81.865 181.945  1.00 51.75           C  
ATOM    182  C   ILE A  25       2.714  82.895 181.769  1.00 56.07           C  
ATOM    183  O   ILE A  25       2.453  84.045 181.412  1.00 55.80           O  
ATOM    184  CB  ILE A  25       1.425  80.941 180.696  1.00 54.28           C  
ATOM    185  CG1 ILE A  25       0.978  81.715 179.461  1.00 54.06           C  
ATOM    186  CG2 ILE A  25       0.523  79.766 180.998  1.00 55.25           C  
ATOM    187  CD1 ILE A  25       2.036  81.796 178.388  1.00 58.74           C  
ATOM    188  N   GLN A  26       3.947  82.473 182.035  1.00 52.98           N  
ATOM    189  CA  GLN A  26       5.123  83.315 181.873  1.00 53.24           C  
ATOM    190  C   GLN A  26       6.167  82.555 181.075  1.00 58.83           C  
ATOM    191  O   GLN A  26       6.555  81.447 181.443  1.00 59.43           O  
ATOM    192  CB  GLN A  26       5.661  83.778 183.223  1.00 54.87           C  
ATOM    193  CG  GLN A  26       4.915  84.964 183.811  1.00 80.27           C  
ATOM    194  CD  GLN A  26       5.245  85.209 185.258  1.00109.26           C  
ATOM    195  OE1 GLN A  26       6.291  85.777 185.586  1.00103.35           O  
ATOM    196  NE2 GLN A  26       4.341  84.798 186.142  1.00109.60           N  
ATOM    197  N   ARG A  27       6.566  83.142 179.952  1.00 56.47           N  
ATOM    198  CA  ARG A  27       7.489  82.522 179.005  1.00 57.27           C  
ATOM    199  C   ARG A  27       8.941  82.933 179.184  1.00 65.66           C  
ATOM    200  O   ARG A  27       9.235  84.095 179.452  1.00 65.07           O  
ATOM    201  CB  ARG A  27       7.043  82.826 177.575  1.00 55.57           C  
ATOM    202  CG  ARG A  27       5.604  82.438 177.290  1.00 61.90           C  
ATOM    203  CD  ARG A  27       5.122  82.977 175.970  1.00 63.84           C  
ATOM    204  NE  ARG A  27       4.744  84.387 176.037  1.00 65.12           N  
ATOM    205  CZ  ARG A  27       3.903  84.990 175.198  1.00 71.06           C  
ATOM    206  NH1 ARG A  27       3.304  84.311 174.230  1.00 56.92           N  
ATOM    207  NH2 ARG A  27       3.646  86.282 175.339  1.00 54.25           N  
ATOM    208  N   SER A  28       9.844  81.971 179.008  1.00 66.52           N  
ATOM    209  CA  SER A  28      11.279  82.226 179.095  1.00 68.58           C  
ATOM    210  C   SER A  28      11.781  82.711 177.731  1.00 77.00           C  
ATOM    211  O   SER A  28      11.629  82.010 176.719  1.00 76.79           O  
ATOM    212  CB  SER A  28      12.034  80.969 179.552  1.00 72.55           C  
ATOM    213  OG  SER A  28      11.743  80.654 180.903  1.00 81.25           O  
ATOM    214  N   THR A  29      12.329  83.929 177.709  1.00 76.64           N  
ATOM    215  CA  THR A  29      12.857  84.559 176.488  1.00 78.12           C  
ATOM    216  C   THR A  29      14.135  83.908 175.968  1.00 85.27           C  
ATOM    217  O   THR A  29      14.430  83.963 174.768  1.00 85.12           O  
ATOM    218  CB  THR A  29      13.050  86.090 176.640  1.00 88.96           C  
ATOM    219  OG1 THR A  29      13.295  86.434 178.011  1.00 87.33           O  
ATOM    220  CG2 THR A  29      11.836  86.832 176.139  1.00 89.71           C  
ATOM    221  N   GLY A  30      14.887  83.309 176.886  1.00 83.82           N  
ATOM    222  CA  GLY A  30      16.152  82.661 176.609  1.00 84.15           C  
ATOM    223  C   GLY A  30      17.089  82.958 177.758  1.00 88.32           C  
ATOM    224  O   GLY A  30      16.722  82.774 178.927  1.00 88.08           O  
ATOM    225  N   ASP A  31      18.276  83.464 177.428  1.00 84.28           N  
ATOM    226  CA  ASP A  31      19.277  83.776 178.441  1.00 83.67           C  
ATOM    227  C   ASP A  31      19.316  85.224 178.921  1.00 84.53           C  
ATOM    228  O   ASP A  31      19.205  85.469 180.128  1.00 85.05           O  
ATOM    229  CB  ASP A  31      20.667  83.249 178.050  1.00 86.04           C  
ATOM    230  CG  ASP A  31      20.933  81.826 178.556  1.00100.83           C  
ATOM    231  OD1 ASP A  31      19.975  81.100 178.926  1.00102.25           O  
ATOM    232  OD2 ASP A  31      22.119  81.428 178.565  1.00108.49           O  
ATOM    233  N   SER A  32      19.474  86.169 177.988  1.00 77.22           N  
ATOM    234  CA  SER A  32      19.553  87.596 178.319  1.00 75.31           C  
ATOM    235  C   SER A  32      19.080  88.511 177.198  1.00 75.87           C  
ATOM    236  O   SER A  32      19.311  88.229 176.017  1.00 75.93           O  
ATOM    237  CB  SER A  32      20.985  87.984 178.703  1.00 78.63           C  
ATOM    238  OG  SER A  32      21.121  88.118 180.105  1.00 88.04           O  
ATOM    239  N   ILE A  33      18.443  89.616 177.590  1.00 69.01           N  
ATOM    240  CA  ILE A  33      17.982  90.652 176.662  1.00 67.07           C  
ATOM    241  C   ILE A  33      18.649  91.965 177.055  1.00 68.14           C  
ATOM    242  O   ILE A  33      18.581  92.378 178.219  1.00 67.64           O  
ATOM    243  CB  ILE A  33      16.424  90.783 176.616  1.00 69.73           C  
ATOM    244  CG1 ILE A  33      15.806  89.586 175.886  1.00 70.05           C  
ATOM    245  CG2 ILE A  33      15.996  92.090 175.905  1.00 70.01           C  
ATOM    246  CD1 ILE A  33      14.288  89.561 175.887  1.00 75.92           C  
ATOM    247  N   ASP A  34      19.280  92.612 176.075  1.00 62.65           N  
ATOM    248  CA  ASP A  34      19.914  93.910 176.271  1.00 61.57           C  
ATOM    249  C   ASP A  34      18.800  94.944 176.379  1.00 64.44           C  
ATOM    250  O   ASP A  34      17.942  95.040 175.490  1.00 63.99           O  
ATOM    251  CB  ASP A  34      20.812  94.275 175.086  1.00 62.95           C  
ATOM    252  CG  ASP A  34      21.759  93.168 174.704  1.00 69.02           C  
ATOM    253  OD1 ASP A  34      22.894  93.160 175.212  1.00 67.62           O  
ATOM    254  OD2 ASP A  34      21.366  92.314 173.885  1.00 77.19           O  
ATOM    255  N   THR A  35      18.799  95.681 177.487  1.00 59.94           N  
ATOM    256  CA  THR A  35      17.813  96.728 177.728  1.00 59.37           C  
ATOM    257  C   THR A  35      18.542  98.075 177.800  1.00 62.98           C  
ATOM    258  O   THR A  35      18.926  98.524 178.890  1.00 62.83           O  
ATOM    259  CB  THR A  35      16.937  96.438 178.969  1.00 64.45           C  
ATOM    260  OG1 THR A  35      17.774  96.144 180.089  1.00 60.80           O  
ATOM    261  CG2 THR A  35      16.008  95.262 178.715  1.00 64.92           C  
ATOM    262  N   PRO A  36      18.801  98.704 176.628  1.00 58.90           N  
ATOM    263  CA  PRO A  36      19.519  99.982 176.673  1.00 58.39           C  
ATOM    264  C   PRO A  36      18.629 101.133 177.128  1.00 60.59           C  
ATOM    265  O   PRO A  36      17.439 101.187 176.790  1.00 60.83           O  
ATOM    266  CB  PRO A  36      19.975 100.185 175.224  1.00 60.21           C  
ATOM    267  CG  PRO A  36      19.000  99.447 174.406  1.00 64.72           C  
ATOM    268  CD  PRO A  36      18.476  98.316 175.238  1.00 60.44           C  
ATOM    269  N   ASN A  37      19.212 102.021 177.928  1.00 54.61           N  
ATOM    270  CA  ASN A  37      18.506 103.190 178.433  1.00 53.44           C  
ATOM    271  C   ASN A  37      18.817 104.393 177.541  1.00 54.66           C  
ATOM    272  O   ASN A  37      19.600 104.281 176.588  1.00 53.85           O  
ATOM    273  CB  ASN A  37      18.871 103.448 179.900  1.00 56.01           C  
ATOM    274  CG  ASN A  37      17.754 104.137 180.675  1.00 85.43           C  
ATOM    275  OD1 ASN A  37      16.586 103.742 180.607  1.00 74.74           O  
ATOM    276  ND2 ASN A  37      18.117 105.163 181.434  1.00 83.43           N  
ATOM    277  N   TYR A  38      18.177 105.524 177.844  1.00 49.80           N  
ATOM    278  CA  TYR A  38      18.306 106.776 177.093  1.00 48.87           C  
ATOM    279  C   TYR A  38      19.739 107.282 176.884  1.00 53.91           C  
ATOM    280  O   TYR A  38      20.026 107.931 175.875  1.00 52.97           O  
ATOM    281  CB  TYR A  38      17.456 107.871 177.742  1.00 49.03           C  
ATOM    282  CG  TYR A  38      16.067 107.446 178.181  1.00 49.12           C  
ATOM    283  CD1 TYR A  38      15.043 107.265 177.248  1.00 50.95           C  
ATOM    284  CD2 TYR A  38      15.758 107.302 179.537  1.00 49.66           C  
ATOM    285  CE1 TYR A  38      13.749 106.906 177.652  1.00 51.99           C  
ATOM    286  CE2 TYR A  38      14.464 106.953 179.955  1.00 50.71           C  
ATOM    287  CZ  TYR A  38      13.465 106.759 179.005  1.00 59.27           C  
ATOM    288  OH  TYR A  38      12.191 106.407 179.398  1.00 61.31           O  
ATOM    289  N   ASP A  39      20.624 106.986 177.839  1.00 52.35           N  
ATOM    290  CA  ASP A  39      22.031 107.398 177.782  1.00 53.20           C  
ATOM    291  C   ASP A  39      22.801 106.818 176.592  1.00 57.51           C  
ATOM    292  O   ASP A  39      23.703 107.457 176.046  1.00 57.67           O  
ATOM    293  CB  ASP A  39      22.752 107.094 179.113  1.00 55.75           C  
ATOM    294  CG  ASP A  39      22.812 105.597 179.452  1.00 73.26           C  
ATOM    295  OD1 ASP A  39      21.974 104.802 178.970  1.00 76.20           O  
ATOM    296  OD2 ASP A  39      23.690 105.221 180.259  1.00 80.79           O  
ATOM    297  N   VAL A  40      22.397 105.621 176.184  1.00 54.22           N  
ATOM    298  CA  VAL A  40      23.013 104.873 175.097  1.00 54.21           C  
ATOM    299  C   VAL A  40      22.359 105.135 173.719  1.00 57.78           C  
ATOM    300  O   VAL A  40      22.934 104.797 172.677  1.00 57.09           O  
ATOM    301  CB  VAL A  40      23.149 103.377 175.535  1.00 58.39           C  
ATOM    302  CG1 VAL A  40      22.958 102.380 174.415  1.00 58.51           C  
ATOM    303  CG2 VAL A  40      24.457 103.151 176.264  1.00 58.15           C  
ATOM    304  N   GLN A  41      21.205 105.810 173.733  1.00 54.69           N  
ATOM    305  CA  GLN A  41      20.415 106.141 172.536  1.00 54.61           C  
ATOM    306  C   GLN A  41      21.180 106.834 171.410  1.00 58.85           C  
ATOM    307  O   GLN A  41      21.065 106.431 170.246  1.00 58.42           O  
ATOM    308  CB  GLN A  41      19.174 106.958 172.916  1.00 55.71           C  
ATOM    309  CG  GLN A  41      18.096 107.033 171.843  1.00 57.71           C  
ATOM    310  CD  GLN A  41      17.093 108.130 172.106  1.00 63.07           C  
ATOM    311  OE1 GLN A  41      17.047 109.127 171.386  1.00 50.87           O  
ATOM    312  NE2 GLN A  41      16.284 107.957 173.144  1.00 57.65           N  
ATOM    313  N   LYS A  42      21.949 107.866 171.767  1.00 55.51           N  
ATOM    314  CA  LYS A  42      22.751 108.627 170.806  1.00 55.30           C  
ATOM    315  C   LYS A  42      23.823 107.767 170.130  1.00 59.02           C  
ATOM    316  O   LYS A  42      24.065 107.909 168.928  1.00 58.64           O  
ATOM    317  CB  LYS A  42      23.380 109.852 171.473  1.00 57.71           C  
ATOM    318  CG  LYS A  42      22.848 111.192 170.973  1.00 71.18           C  
ATOM    319  CD  LYS A  42      22.782 112.229 172.108  1.00 82.61           C  
ATOM    320  CE  LYS A  42      24.129 112.898 172.390  1.00 90.52           C  
ATOM    321  NZ  LYS A  42      24.126 113.574 173.711  1.00 96.06           N  
ATOM    322  N   HIS A  43      24.419 106.857 170.903  1.00 55.28           N  
ATOM    323  CA  HIS A  43      25.439 105.933 170.412  1.00 55.09           C  
ATOM    324  C   HIS A  43      24.874 104.940 169.392  1.00 58.16           C  
ATOM    325  O   HIS A  43      25.545 104.627 168.401  1.00 57.37           O  
ATOM    326  CB  HIS A  43      26.097 105.190 171.578  1.00 56.17           C  
ATOM    327  CG  HIS A  43      27.319 104.414 171.192  1.00 59.62           C  
ATOM    328  ND1 HIS A  43      27.255 103.206 170.531  1.00 61.39           N  
ATOM    329  CD2 HIS A  43      28.635 104.667 171.388  1.00 61.24           C  
ATOM    330  CE1 HIS A  43      28.478 102.753 170.327  1.00 60.78           C  
ATOM    331  NE2 HIS A  43      29.334 103.621 170.837  1.00 61.10           N  
ATOM    332  N   ILE A  44      23.654 104.451 169.644  1.00 54.94           N  
ATOM    333  CA  ILE A  44      22.976 103.509 168.743  1.00 54.72           C  
ATOM    334  C   ILE A  44      22.602 104.206 167.433  1.00 59.22           C  
ATOM    335  O   ILE A  44      22.754 103.622 166.355  1.00 59.70           O  
ATOM    336  CB  ILE A  44      21.765 102.774 169.399  1.00 57.57           C  
ATOM    337  CG1 ILE A  44      22.182 102.089 170.710  1.00 57.76           C  
ATOM    338  CG2 ILE A  44      21.189 101.722 168.431  1.00 58.17           C  
ATOM    339  CD1 ILE A  44      21.033 101.444 171.487  1.00 64.66           C  
ATOM    340  N   ASN A  45      22.164 105.464 167.533  1.00 55.21           N  
ATOM    341  CA  ASN A  45      21.820 106.277 166.363  1.00 54.99           C  
ATOM    342  C   ASN A  45      23.038 106.463 165.452  1.00 59.04           C  
ATOM    343  O   ASN A  45      22.909 106.419 164.224  1.00 58.80           O  
ATOM    344  CB  ASN A  45      21.260 107.636 166.785  1.00 54.29           C  
ATOM    345  CG  ASN A  45      20.842 108.487 165.601  1.00 74.98           C  
ATOM    346  OD1 ASN A  45      19.811 108.237 164.973  1.00 73.65           O  
ATOM    347  ND2 ASN A  45      21.664 109.473 165.264  1.00 63.06           N  
ATOM    348  N   LYS A  46      24.208 106.642 166.073  1.00 55.38           N  
ATOM    349  CA  LYS A  46      25.486 106.784 165.376  1.00 55.17           C  
ATOM    350  C   LYS A  46      25.835 105.463 164.681  1.00 59.75           C  
ATOM    351  O   LYS A  46      26.293 105.471 163.533  1.00 59.86           O  
ATOM    352  CB  LYS A  46      26.588 107.186 166.364  1.00 57.66           C  
ATOM    353  CG  LYS A  46      27.856 107.750 165.730  1.00 70.78           C  
ATOM    354  CD  LYS A  46      29.004 107.772 166.735  1.00 79.93           C  
ATOM    355  CE  LYS A  46      30.262 108.398 166.146  1.00 86.61           C  
ATOM    356  NZ  LYS A  46      31.455 108.169 167.005  1.00 92.81           N  
ATOM    357  N   LEU A  47      25.566 104.345 165.367  1.00 56.40           N  
ATOM    358  CA  LEU A  47      25.795 102.993 164.839  1.00 56.45           C  
ATOM    359  C   LEU A  47      24.877 102.699 163.647  1.00 62.66           C  
ATOM    360  O   LEU A  47      25.297 102.055 162.680  1.00 62.74           O  
ATOM    361  CB  LEU A  47      25.624 101.937 165.942  1.00 56.16           C  
ATOM    362  CG  LEU A  47      25.840 100.451 165.634  1.00 60.84           C  
ATOM    363  CD1 LEU A  47      27.302 100.120 165.359  1.00 61.17           C  
ATOM    364  CD2 LEU A  47      25.321  99.603 166.776  1.00 63.60           C  
ATOM    365  N   CYS A  48      23.642 103.202 163.724  1.00 60.16           N  
ATOM    366  CA  CYS A  48      22.654 103.082 162.654  1.00 60.46           C  
ATOM    367  C   CYS A  48      23.134 103.870 161.439  1.00 66.97           C  
ATOM    368  O   CYS A  48      23.067 103.378 160.309  1.00 66.59           O  
ATOM    369  CB  CYS A  48      21.302 103.627 163.117  1.00 60.63           C  
ATOM    370  SG  CYS A  48      20.382 102.509 164.165  1.00 64.50           S  
ATOM    371  N   GLY A  49      23.657 105.071 161.699  1.00 65.45           N  
ATOM    372  CA  GLY A  49      24.204 105.970 160.699  1.00 66.17           C  
ATOM    373  C   GLY A  49      25.420 105.398 160.000  1.00 72.28           C  
ATOM    374  O   GLY A  49      25.610 105.628 158.803  1.00 71.96           O  
ATOM    375  N   MET A  50      26.233 104.656 160.756  1.00 70.12           N  
ATOM    376  CA  MET A  50      27.431 104.000 160.238  1.00 70.63           C  
ATOM    377  C   MET A  50      27.083 102.960 159.178  1.00 75.05           C  
ATOM    378  O   MET A  50      27.769 102.866 158.159  1.00 74.78           O  
ATOM    379  CB  MET A  50      28.234 103.369 161.372  1.00 73.16           C  
ATOM    380  CG  MET A  50      29.095 104.357 162.126  1.00 77.15           C  
ATOM    381  SD  MET A  50      29.843 103.608 163.570  1.00 81.74           S  
ATOM    382  CE  MET A  50      30.437 105.044 164.408  1.00 78.71           C  
ATOM    383  N   LEU A  51      25.994 102.223 159.409  1.00 71.71           N  
ATOM    384  CA  LEU A  51      25.489 101.220 158.467  1.00 71.52           C  
ATOM    385  C   LEU A  51      24.862 101.892 157.242  1.00 75.24           C  
ATOM    386  O   LEU A  51      24.946 101.366 156.127  1.00 75.29           O  
ATOM    387  CB  LEU A  51      24.459 100.308 159.141  1.00 71.53           C  
ATOM    388  CG  LEU A  51      24.943  99.229 160.113  1.00 76.00           C  
ATOM    389  CD1 LEU A  51      23.892  98.977 161.176  1.00 75.84           C  
ATOM    390  CD2 LEU A  51      25.291  97.935 159.388  1.00 78.85           C  
ATOM    391  N   LEU A  52      24.249 103.057 157.462  1.00 70.63           N  
ATOM    392  CA  LEU A  52      23.605 103.828 156.402  1.00 69.85           C  
ATOM    393  C   LEU A  52      24.580 104.526 155.454  1.00 74.09           C  
ATOM    394  O   LEU A  52      24.263 104.721 154.282  1.00 73.58           O  
ATOM    395  CB  LEU A  52      22.594 104.822 156.981  1.00 69.45           C  
ATOM    396  CG  LEU A  52      21.262 104.276 157.505  1.00 73.11           C  
ATOM    397  CD1 LEU A  52      20.675 105.246 158.494  1.00 72.89           C  
ATOM    398  CD2 LEU A  52      20.268 103.990 156.385  1.00 74.61           C  
ATOM    399  N   ILE A  53      25.752 104.908 155.959  1.00 71.29           N  
ATOM    400  CA  ILE A  53      26.776 105.555 155.126  1.00 71.30           C  
ATOM    401  C   ILE A  53      27.620 104.534 154.356  1.00 76.27           C  
ATOM    402  O   ILE A  53      28.189 104.857 153.308  1.00 75.28           O  
ATOM    403  CB  ILE A  53      27.639 106.616 155.887  1.00 74.01           C  
ATOM    404  CG1 ILE A  53      28.497 105.977 156.988  1.00 74.23           C  
ATOM    405  CG2 ILE A  53      26.766 107.757 156.414  1.00 74.67           C  
ATOM    406  CD1 ILE A  53      29.824 106.680 157.229  1.00 81.30           C  
ATOM    407  N   THR A  54      27.672 103.307 154.882  1.00 74.37           N  
ATOM    408  CA  THR A  54      28.433 102.206 154.291  1.00 74.96           C  
ATOM    409  C   THR A  54      27.830 101.721 152.973  1.00 81.09           C  
ATOM    410  O   THR A  54      26.715 101.190 152.943  1.00 80.43           O  
ATOM    411  CB  THR A  54      28.643 101.035 155.296  1.00 81.75           C  
ATOM    412  OG1 THR A  54      29.212 101.531 156.512  1.00 80.25           O  
ATOM    413  CG2 THR A  54      29.572  99.967 154.717  1.00 80.99           C  
ATOM    414  N   GLU A  55      28.597 101.899 151.898  1.00 79.49           N  
ATOM    415  CA  GLU A  55      28.225 101.446 150.559  1.00 80.04           C  
ATOM    416  C   GLU A  55      28.329  99.917 150.574  1.00 84.41           C  
ATOM    417  O   GLU A  55      29.356  99.364 150.996  1.00 83.63           O  
ATOM    418  CB  GLU A  55      29.184 102.046 149.523  1.00 81.74           C  
ATOM    419  CG  GLU A  55      28.726 101.933 148.072  1.00 95.44           C  
ATOM    420  CD  GLU A  55      29.848 102.204 147.079  1.00122.88           C  
ATOM    421  OE1 GLU A  55      30.213 101.270 146.332  1.00125.22           O  
ATOM    422  OE2 GLU A  55      30.369 103.345 147.050  1.00114.95           O  
ATOM    423  N   ASP A  56      27.242  99.256 150.167  1.00 81.83           N  
ATOM    424  CA  ASP A  56      27.119  97.788 150.173  1.00 81.90           C  
ATOM    425  C   ASP A  56      27.391  97.214 151.573  1.00 84.72           C  
ATOM    426  O   ASP A  56      28.288  96.385 151.774  1.00 84.10           O  
ATOM    427  CB  ASP A  56      27.976  97.126 149.075  1.00 84.26           C  
ATOM    428  CG  ASP A  56      27.530  97.506 147.665  1.00 95.60           C  
ATOM    429  OD1 ASP A  56      26.371  97.208 147.296  1.00 96.19           O  
ATOM    430  OD2 ASP A  56      28.359  98.062 146.910  1.00100.92           O  
ATOM    431  N   ALA A  57      26.624  97.722 152.538  1.00 80.68           N  
ATOM    432  CA  ALA A  57      26.741  97.360 153.947  1.00 80.06           C  
ATOM    433  C   ALA A  57      26.218  95.964 154.262  1.00 82.20           C  
ATOM    434  O   ALA A  57      25.333  95.444 153.569  1.00 81.47           O  
ATOM    435  CB  ALA A  57      26.027  98.395 154.808  1.00 80.80           C  
ATOM    436  N   ASN A  58      26.769  95.379 155.328  1.00 77.49           N  
ATOM    437  CA  ASN A  58      26.350  94.072 155.819  1.00 76.45           C  
ATOM    438  C   ASN A  58      25.224  94.300 156.825  1.00 78.74           C  
ATOM    439  O   ASN A  58      25.466  94.652 157.991  1.00 77.77           O  
ATOM    440  CB  ASN A  58      27.528  93.315 156.454  1.00 75.01           C  
ATOM    441  CG  ASN A  58      27.112  91.992 157.089  1.00 86.80           C  
ATOM    442  OD1 ASN A  58      26.320  91.230 156.524  1.00 74.88           O  
ATOM    443  ND2 ASN A  58      27.658  91.711 158.266  1.00 78.55           N  
ATOM    444  N   HIS A  59      23.992  94.133 156.344  1.00 74.30           N  
ATOM    445  CA  HIS A  59      22.800  94.335 157.162  1.00 73.46           C  
ATOM    446  C   HIS A  59      22.333  93.088 157.919  1.00 76.37           C  
ATOM    447  O   HIS A  59      21.138  92.911 158.161  1.00 76.05           O  
ATOM    448  CB  HIS A  59      21.667  94.957 156.335  1.00 73.88           C  
ATOM    449  CG  HIS A  59      21.921  96.377 155.938  1.00 77.02           C  
ATOM    450  ND1 HIS A  59      21.930  97.414 156.845  1.00 78.65           N  
ATOM    451  CD2 HIS A  59      22.166  96.933 154.729  1.00 78.83           C  
ATOM    452  CE1 HIS A  59      22.184  98.547 156.214  1.00 78.10           C  
ATOM    453  NE2 HIS A  59      22.326  98.283 154.929  1.00 78.54           N  
ATOM    454  N   LYS A  60      23.291  92.253 158.324  1.00 71.64           N  
ATOM    455  CA  LYS A  60      23.022  91.023 159.070  1.00 70.69           C  
ATOM    456  C   LYS A  60      22.550  91.337 160.491  1.00 73.06           C  
ATOM    457  O   LYS A  60      21.758  90.589 161.072  1.00 72.32           O  
ATOM    458  CB  LYS A  60      24.293  90.161 159.122  1.00 73.02           C  
ATOM    459  CG  LYS A  60      24.092  88.725 159.601  1.00 87.07           C  
ATOM    460  CD  LYS A  60      25.427  88.039 159.851  1.00 97.23           C  
ATOM    461  CE  LYS A  60      25.250  86.612 160.357  1.00107.65           C  
ATOM    462  NZ  LYS A  60      24.880  85.662 159.269  1.00119.57           N  
ATOM    463  N   PHE A  61      23.024  92.465 161.019  1.00 68.91           N  
ATOM    464  CA  PHE A  61      22.754  92.882 162.390  1.00 68.37           C  
ATOM    465  C   PHE A  61      21.839  94.096 162.542  1.00 70.89           C  
ATOM    466  O   PHE A  61      21.493  94.472 163.667  1.00 70.22           O  
ATOM    467  CB  PHE A  61      24.080  93.121 163.119  1.00 70.31           C  
ATOM    468  CG  PHE A  61      25.107  92.049 162.878  1.00 72.09           C  
ATOM    469  CD1 PHE A  61      25.131  90.896 163.668  1.00 75.29           C  
ATOM    470  CD2 PHE A  61      26.050  92.185 161.851  1.00 74.56           C  
ATOM    471  CE1 PHE A  61      26.085  89.893 163.446  1.00 76.28           C  
ATOM    472  CE2 PHE A  61      27.006  91.187 161.616  1.00 77.42           C  
ATOM    473  CZ  PHE A  61      27.028  90.042 162.423  1.00 75.48           C  
ATOM    474  N   THR A  62      21.439  94.683 161.412  1.00 66.51           N  
ATOM    475  CA  THR A  62      20.576  95.871 161.375  1.00 65.76           C  
ATOM    476  C   THR A  62      19.198  95.685 162.026  1.00 68.42           C  
ATOM    477  O   THR A  62      18.686  96.612 162.662  1.00 69.12           O  
ATOM    478  CB  THR A  62      20.516  96.482 159.961  1.00 71.99           C  
ATOM    479  OG1 THR A  62      21.837  96.496 159.411  1.00 73.11           O  
ATOM    480  CG2 THR A  62      19.995  97.916 160.000  1.00 69.09           C  
ATOM    481  N   GLY A  63      18.633  94.484 161.908  1.00 62.37           N  
ATOM    482  CA  GLY A  63      17.358  94.134 162.517  1.00 61.08           C  
ATOM    483  C   GLY A  63      17.448  94.210 164.032  1.00 62.11           C  
ATOM    484  O   GLY A  63      16.574  94.782 164.687  1.00 60.40           O  
ATOM    485  N   LEU A  64      18.545  93.676 164.569  1.00 58.04           N  
ATOM    486  CA  LEU A  64      18.829  93.686 166.001  1.00 57.49           C  
ATOM    487  C   LEU A  64      19.222  95.086 166.492  1.00 60.49           C  
ATOM    488  O   LEU A  64      18.761  95.517 167.552  1.00 60.29           O  
ATOM    489  CB  LEU A  64      19.912  92.645 166.328  1.00 57.51           C  
ATOM    490  CG  LEU A  64      20.363  92.265 167.746  1.00 62.19           C  
ATOM    491  CD1 LEU A  64      21.527  93.105 168.216  1.00 62.19           C  
ATOM    492  CD2 LEU A  64      19.246  92.203 168.793  1.00 65.56           C  
ATOM    493  N   ILE A  65      20.058  95.783 165.713  1.00 55.96           N  
ATOM    494  CA  ILE A  65      20.505  97.154 166.017  1.00 55.35           C  
ATOM    495  C   ILE A  65      19.302  98.103 166.032  1.00 58.59           C  
ATOM    496  O   ILE A  65      19.187  98.954 166.922  1.00 58.66           O  
ATOM    497  CB  ILE A  65      21.663  97.627 165.072  1.00 58.35           C  
ATOM    498  CG1 ILE A  65      22.964  96.897 165.435  1.00 58.90           C  
ATOM    499  CG2 ILE A  65      21.896  99.148 165.179  1.00 58.60           C  
ATOM    500  CD1 ILE A  65      23.965  96.765 164.298  1.00 66.84           C  
ATOM    501  N   GLY A  66      18.386  97.898 165.081  1.00 54.00           N  
ATOM    502  CA  GLY A  66      17.141  98.641 164.964  1.00 53.27           C  
ATOM    503  C   GLY A  66      16.295  98.473 166.213  1.00 55.53           C  
ATOM    504  O   GLY A  66      15.771  99.457 166.743  1.00 55.53           O  
ATOM    505  N   MET A  67      16.228  97.233 166.710  1.00 49.85           N  
ATOM    506  CA  MET A  67      15.504  96.899 167.935  1.00 48.56           C  
ATOM    507  C   MET A  67      16.111  97.557 169.163  1.00 48.69           C  
ATOM    508  O   MET A  67      15.381  98.014 170.046  1.00 48.08           O  
ATOM    509  CB  MET A  67      15.411  95.385 168.135  1.00 51.22           C  
ATOM    510  CG  MET A  67      14.278  94.712 167.375  1.00 55.30           C  
ATOM    511  SD  MET A  67      12.668  95.506 167.609  1.00 59.83           S  
ATOM    512  CE  MET A  67      12.479  96.266 166.013  1.00 56.71           C  
ATOM    513  N   LEU A  68      17.441  97.630 169.191  1.00 43.00           N  
ATOM    514  CA  LEU A  68      18.172  98.272 170.278  1.00 42.35           C  
ATOM    515  C   LEU A  68      17.880  99.772 170.335  1.00 46.76           C  
ATOM    516  O   LEU A  68      17.712 100.325 171.426  1.00 45.97           O  
ATOM    517  CB  LEU A  68      19.674  98.006 170.170  1.00 42.03           C  
ATOM    518  CG  LEU A  68      20.166  96.573 170.398  1.00 46.03           C  
ATOM    519  CD1 LEU A  68      21.593  96.423 169.910  1.00 46.30           C  
ATOM    520  CD2 LEU A  68      20.043  96.148 171.854  1.00 47.10           C  
ATOM    521  N   TYR A  69      17.762 100.403 169.161  1.00 43.88           N  
ATOM    522  CA  TYR A  69      17.430 101.823 169.073  1.00 43.96           C  
ATOM    523  C   TYR A  69      16.013 102.099 169.573  1.00 47.49           C  
ATOM    524  O   TYR A  69      15.790 103.072 170.300  1.00 48.16           O  
ATOM    525  CB  TYR A  69      17.632 102.386 167.661  1.00 45.46           C  
ATOM    526  CG  TYR A  69      17.458 103.896 167.585  1.00 47.57           C  
ATOM    527  CD1 TYR A  69      18.398 104.762 168.163  1.00 49.29           C  
ATOM    528  CD2 TYR A  69      16.332 104.459 166.968  1.00 48.70           C  
ATOM    529  CE1 TYR A  69      18.220 106.153 168.124  1.00 50.56           C  
ATOM    530  CE2 TYR A  69      16.147 105.852 166.917  1.00 49.51           C  
ATOM    531  CZ  TYR A  69      17.099 106.690 167.488  1.00 55.80           C  
ATOM    532  OH  TYR A  69      16.931 108.055 167.429  1.00 54.40           O  
ATOM    533  N   ALA A  70      15.075 101.222 169.208  1.00 42.36           N  
ATOM    534  CA  ALA A  70      13.682 101.329 169.637  1.00 41.53           C  
ATOM    535  C   ALA A  70      13.582 101.163 171.152  1.00 45.19           C  
ATOM    536  O   ALA A  70      12.815 101.873 171.807  1.00 44.05           O  
ATOM    537  CB  ALA A  70      12.826 100.300 168.924  1.00 42.06           C  
ATOM    538  N   MET A  71      14.405 100.263 171.697  1.00 42.70           N  
ATOM    539  CA  MET A  71      14.466 100.002 173.136  1.00 42.97           C  
ATOM    540  C   MET A  71      15.118 101.155 173.896  1.00 48.88           C  
ATOM    541  O   MET A  71      14.691 101.479 175.009  1.00 49.63           O  
ATOM    542  CB  MET A  71      15.181  98.683 173.433  1.00 44.92           C  
ATOM    543  CG  MET A  71      14.338  97.449 173.146  1.00 48.19           C  
ATOM    544  SD  MET A  71      15.095  95.896 173.641  1.00 52.08           S  
ATOM    545  CE  MET A  71      16.309  95.663 172.368  1.00 48.63           C  
ATOM    546  N   SER A  72      16.121 101.784 173.278  1.00 45.01           N  
ATOM    547  CA  SER A  72      16.821 102.933 173.864  1.00 44.31           C  
ATOM    548  C   SER A  72      15.948 104.188 173.885  1.00 47.29           C  
ATOM    549  O   SER A  72      16.158 105.078 174.713  1.00 47.15           O  
ATOM    550  CB  SER A  72      18.143 103.205 173.149  1.00 47.40           C  
ATOM    551  OG  SER A  72      17.935 103.652 171.823  1.00 53.83           O  
ATOM    552  N   ARG A  73      14.974 104.241 172.974  1.00 43.10           N  
ATOM    553  CA  ARG A  73      14.000 105.331 172.912  1.00 42.27           C  
ATOM    554  C   ARG A  73      12.961 105.134 174.016  1.00 46.76           C  
ATOM    555  O   ARG A  73      12.565 106.097 174.673  1.00 45.35           O  
ATOM    556  CB  ARG A  73      13.335 105.414 171.538  1.00 39.06           C  
ATOM    557  CG  ARG A  73      14.191 106.102 170.496  1.00 41.64           C  
ATOM    558  CD  ARG A  73      13.349 106.665 169.374  1.00 46.81           C  
ATOM    559  NE  ARG A  73      14.001 107.812 168.747  1.00 54.18           N  
ATOM    560  CZ  ARG A  73      13.364 108.865 168.237  1.00 67.87           C  
ATOM    561  NH1 ARG A  73      12.039 108.940 168.269  1.00 46.26           N  
ATOM    562  NH2 ARG A  73      14.061 109.857 167.693  1.00 60.57           N  
ATOM    563  N   LEU A  74      12.575 103.875 174.245  1.00 45.00           N  
ATOM    564  CA  LEU A  74      11.642 103.501 175.310  1.00 45.61           C  
ATOM    565  C   LEU A  74      12.309 103.645 176.683  1.00 52.49           C  
ATOM    566  O   LEU A  74      11.670 104.091 177.645  1.00 52.64           O  
ATOM    567  CB  LEU A  74      11.150 102.058 175.123  1.00 45.41           C  
ATOM    568  CG  LEU A  74      10.153 101.711 174.010  1.00 49.50           C  
ATOM    569  CD1 LEU A  74      10.179 100.218 173.744  1.00 49.29           C  
ATOM    570  CD2 LEU A  74       8.739 102.166 174.345  1.00 51.31           C  
ATOM    571  N   GLY A  75      13.590 103.274 176.755  1.00 50.60           N  
ATOM    572  CA  GLY A  75      14.408 103.342 177.958  1.00 51.20           C  
ATOM    573  C   GLY A  75      14.208 102.150 178.869  1.00 56.71           C  
ATOM    574  O   GLY A  75      13.065 101.781 179.144  1.00 56.78           O  
ATOM    575  N   ARG A  76      15.323 101.570 179.330  1.00 54.10           N  
ATOM    576  CA  ARG A  76      15.374 100.382 180.204  1.00 54.28           C  
ATOM    577  C   ARG A  76      14.108 100.029 180.995  1.00 58.92           C  
ATOM    578  O   ARG A  76      13.549  98.950 180.803  1.00 58.38           O  
ATOM    579  CB  ARG A  76      16.612 100.410 181.116  1.00 54.08           C  
ATOM    580  CG  ARG A  76      16.982  99.066 181.730  1.00 64.71           C  
ATOM    581  CD  ARG A  76      17.904  99.224 182.923  1.00 79.59           C  
ATOM    582  NE  ARG A  76      17.876  98.045 183.798  1.00 92.33           N  
ATOM    583  CZ  ARG A  76      18.736  97.024 183.748  1.00105.80           C  
ATOM    584  NH1 ARG A  76      19.726  97.000 182.860  1.00 89.94           N  
ATOM    585  NH2 ARG A  76      18.607  96.012 184.599  1.00 91.27           N  
ATOM    586  N   GLU A  77      13.658 100.955 181.847  1.00 56.26           N  
ATOM    587  CA  GLU A  77      12.472 100.776 182.689  1.00 56.45           C  
ATOM    588  C   GLU A  77      11.209 100.377 181.921  1.00 58.59           C  
ATOM    589  O   GLU A  77      10.579  99.365 182.253  1.00 58.48           O  
ATOM    590  CB  GLU A  77      12.208 102.024 183.538  1.00 58.32           C  
ATOM    591  CG  GLU A  77      12.744 101.951 184.959  1.00 73.61           C  
ATOM    592  CD  GLU A  77      12.135 103.023 185.857  1.00109.13           C  
ATOM    593  OE1 GLU A  77      12.734 104.117 185.985  1.00113.11           O  
ATOM    594  OE2 GLU A  77      11.034 102.785 186.405  1.00106.44           O  
ATOM    595  N   ASP A  78      10.871 101.160 180.893  1.00 53.31           N  
ATOM    596  CA  ASP A  78       9.704 100.906 180.048  1.00 52.16           C  
ATOM    597  C   ASP A  78       9.823  99.635 179.215  1.00 55.08           C  
ATOM    598  O   ASP A  78       8.882  98.854 179.182  1.00 55.15           O  
ATOM    599  CB  ASP A  78       9.340 102.114 179.177  1.00 53.68           C  
ATOM    600  CG  ASP A  78       8.097 102.852 179.675  1.00 63.45           C  
ATOM    601  OD1 ASP A  78       7.135 102.199 180.140  1.00 62.49           O  
ATOM    602  OD2 ASP A  78       8.066 104.097 179.569  1.00 71.66           O  
ATOM    603  N   THR A  79      10.982  99.405 178.590  1.00 50.70           N  
ATOM    604  CA  THR A  79      11.200  98.181 177.803  1.00 50.08           C  
ATOM    605  C   THR A  79      11.051  96.884 178.609  1.00 53.37           C  
ATOM    606  O   THR A  79      10.403  95.945 178.140  1.00 52.45           O  
ATOM    607  CB  THR A  79      12.403  98.222 176.795  1.00 56.68           C  
ATOM    608  OG1 THR A  79      12.970  96.914 176.652  1.00 55.06           O  
ATOM    609  CG2 THR A  79      13.493  99.183 177.218  1.00 55.90           C  
ATOM    610  N   ILE A  80      11.563  96.879 179.845  1.00 49.99           N  
ATOM    611  CA  ILE A  80      11.420  95.742 180.770  1.00 49.60           C  
ATOM    612  C   ILE A  80       9.932  95.538 181.089  1.00 54.71           C  
ATOM    613  O   ILE A  80       9.441  94.407 181.065  1.00 55.21           O  
ATOM    614  CB  ILE A  80      12.283  95.908 182.064  1.00 52.32           C  
ATOM    615  CG1 ILE A  80      13.777  95.788 181.735  1.00 52.44           C  
ATOM    616  CG2 ILE A  80      11.914  94.843 183.114  1.00 52.96           C  
ATOM    617  CD1 ILE A  80      14.706  96.371 182.796  1.00 58.92           C  
ATOM    618  N   LYS A  81       9.228  96.647 181.334  1.00 51.21           N  
ATOM    619  CA  LYS A  81       7.792  96.655 181.613  1.00 51.07           C  
ATOM    620  C   LYS A  81       6.989  96.055 180.451  1.00 56.25           C  
ATOM    621  O   LYS A  81       6.119  95.217 180.683  1.00 56.82           O  
ATOM    622  CB  LYS A  81       7.317  98.075 181.953  1.00 53.35           C  
ATOM    623  CG  LYS A  81       5.855  98.208 182.360  1.00 68.01           C  
ATOM    624  CD  LYS A  81       5.529  99.645 182.757  1.00 80.31           C  
ATOM    625  CE  LYS A  81       4.034  99.942 182.662  1.00 97.35           C  
ATOM    626  NZ  LYS A  81       3.208  99.218 183.678  1.00108.90           N  
ATOM    627  N   ILE A  82       7.326  96.435 179.213  1.00 52.83           N  
ATOM    628  CA  ILE A  82       6.642  95.904 178.024  1.00 52.61           C  
ATOM    629  C   ILE A  82       6.890  94.412 177.820  1.00 56.07           C  
ATOM    630  O   ILE A  82       5.989  93.694 177.396  1.00 56.25           O  
ATOM    631  CB  ILE A  82       6.786  96.778 176.717  1.00 55.92           C  
ATOM    632  CG1 ILE A  82       7.785  96.199 175.713  1.00 56.94           C  
ATOM    633  CG2 ILE A  82       7.105  98.234 177.017  1.00 55.89           C  
ATOM    634  CD1 ILE A  82       8.021  97.106 174.523  1.00 69.88           C  
ATOM    635  N   LEU A  83       8.094  93.957 178.173  1.00 51.93           N  
ATOM    636  CA  LEU A  83       8.472  92.546 178.081  1.00 51.23           C  
ATOM    637  C   LEU A  83       7.735  91.708 179.125  1.00 55.07           C  
ATOM    638  O   LEU A  83       7.279  90.604 178.823  1.00 54.66           O  
ATOM    639  CB  LEU A  83       9.992  92.366 178.229  1.00 50.90           C  
ATOM    640  CG  LEU A  83      10.927  92.104 177.035  1.00 54.93           C  
ATOM    641  CD1 LEU A  83      10.307  91.376 175.842  1.00 54.84           C  
ATOM    642  CD2 LEU A  83      11.668  93.339 176.599  1.00 57.67           C  
ATOM    643  N   ARG A  84       7.606  92.251 180.337  1.00 52.07           N  
ATOM    644  CA  ARG A  84       6.914  91.577 181.437  1.00 52.41           C  
ATOM    645  C   ARG A  84       5.402  91.543 181.236  1.00 56.01           C  
ATOM    646  O   ARG A  84       4.766  90.516 181.497  1.00 55.12           O  
ATOM    647  CB  ARG A  84       7.285  92.185 182.794  1.00 53.94           C  
ATOM    648  CG  ARG A  84       8.739  91.949 183.192  1.00 68.05           C  
ATOM    649  CD  ARG A  84       8.956  92.051 184.699  1.00 81.04           C  
ATOM    650  NE  ARG A  84      10.355  92.341 185.037  1.00 92.42           N  
ATOM    651  CZ  ARG A  84      11.342  91.443 185.100  1.00108.61           C  
ATOM    652  NH1 ARG A  84      11.122  90.154 184.844  1.00 98.58           N  
ATOM    653  NH2 ARG A  84      12.568  91.842 185.416  1.00 92.74           N  
ATOM    654  N   ASP A  85       4.846  92.646 180.727  1.00 52.64           N  
ATOM    655  CA  ASP A  85       3.414  92.753 180.437  1.00 52.62           C  
ATOM    656  C   ASP A  85       2.990  91.834 179.290  1.00 58.05           C  
ATOM    657  O   ASP A  85       1.844  91.369 179.255  1.00 57.94           O  
ATOM    658  CB  ASP A  85       3.025  94.197 180.113  1.00 54.23           C  
ATOM    659  CG  ASP A  85       3.066  95.117 181.330  1.00 65.04           C  
ATOM    660  OD1 ASP A  85       2.961  96.347 181.139  1.00 66.18           O  
ATOM    661  OD2 ASP A  85       3.208  94.632 182.472  1.00 71.66           O  
ATOM    662  N   ALA A  86       3.922  91.573 178.368  1.00 55.11           N  
ATOM    663  CA  ALA A  86       3.694  90.687 177.224  1.00 55.16           C  
ATOM    664  C   ALA A  86       3.620  89.223 177.649  1.00 59.32           C  
ATOM    665  O   ALA A  86       2.988  88.410 176.968  1.00 58.89           O  
ATOM    666  CB  ALA A  86       4.771  90.882 176.173  1.00 56.00           C  
ATOM    667  N   GLY A  87       4.257  88.908 178.778  1.00 56.22           N  
ATOM    668  CA  GLY A  87       4.284  87.581 179.366  1.00 56.26           C  
ATOM    669  C   GLY A  87       5.628  86.888 179.271  1.00 61.31           C  
ATOM    670  O   GLY A  87       5.677  85.671 179.069  1.00 61.30           O  
ATOM    671  N   TYR A  88       6.708  87.653 179.434  1.00 58.85           N  
ATOM    672  CA  TYR A  88       8.064  87.118 179.346  1.00 59.23           C  
ATOM    673  C   TYR A  88       8.913  87.344 180.590  1.00 68.65           C  
ATOM    674  O   TYR A  88       8.866  88.414 181.204  1.00 67.59           O  
ATOM    675  CB  TYR A  88       8.794  87.658 178.113  1.00 58.94           C  
ATOM    676  CG  TYR A  88       8.145  87.327 176.785  1.00 58.56           C  
ATOM    677  CD1 TYR A  88       8.391  86.108 176.144  1.00 60.18           C  
ATOM    678  CD2 TYR A  88       7.308  88.247 176.151  1.00 58.84           C  
ATOM    679  CE1 TYR A  88       7.809  85.809 174.902  1.00 61.03           C  
ATOM    680  CE2 TYR A  88       6.711  87.954 174.920  1.00 59.54           C  
ATOM    681  CZ  TYR A  88       6.968  86.740 174.298  1.00 66.01           C  
ATOM    682  OH  TYR A  88       6.386  86.454 173.081  1.00 64.30           O  
ATOM    683  N   HIS A  89       9.693  86.321 180.936  1.00 70.97           N  
ATOM    684  CA  HIS A  89      10.632  86.356 182.056  1.00 73.59           C  
ATOM    685  C   HIS A  89      11.930  86.923 181.502  1.00 80.82           C  
ATOM    686  O   HIS A  89      12.549  86.322 180.615  1.00 80.58           O  
ATOM    687  CB  HIS A  89      10.859  84.945 182.608  1.00 75.23           C  
ATOM    688  CG  HIS A  89      10.108  84.667 183.871  1.00 79.47           C  
ATOM    689  ND1 HIS A  89      10.707  84.675 185.113  1.00 81.75           N  
ATOM    690  CD2 HIS A  89       8.798  84.411 184.089  1.00 81.61           C  
ATOM    691  CE1 HIS A  89       9.799  84.419 186.039  1.00 81.26           C  
ATOM    692  NE2 HIS A  89       8.631  84.257 185.444  1.00 81.55           N  
ATOM    693  N   VAL A  90      12.307  88.106 181.983  1.00 79.53           N  
ATOM    694  CA  VAL A  90      13.485  88.802 181.463  1.00 80.05           C  
ATOM    695  C   VAL A  90      14.695  89.017 182.365  1.00 85.03           C  
ATOM    696  O   VAL A  90      14.591  89.602 183.451  1.00 84.60           O  
ATOM    697  CB  VAL A  90      13.130  90.077 180.650  1.00 83.95           C  
ATOM    698  CG1 VAL A  90      12.554  89.697 179.294  1.00 84.12           C  
ATOM    699  CG2 VAL A  90      12.192  91.016 181.427  1.00 83.47           C  
ATOM    700  N   LYS A  91      15.846  88.565 181.862  1.00 82.16           N  
ATOM    701  CA  LYS A  91      17.141  88.762 182.502  1.00 82.15           C  
ATOM    702  C   LYS A  91      17.738  89.943 181.733  1.00 85.49           C  
ATOM    703  O   LYS A  91      18.279  89.782 180.629  1.00 85.43           O  
ATOM    704  CB  LYS A  91      18.011  87.498 182.385  1.00 84.92           C  
ATOM    705  CG  LYS A  91      19.438  87.606 182.951  1.00 98.59           C  
ATOM    706  CD  LYS A  91      19.506  87.324 184.444  1.00109.91           C  
ATOM    707  CE  LYS A  91      20.943  87.149 184.898  1.00122.56           C  
ATOM    708  NZ  LYS A  91      21.041  87.058 186.378  1.00134.15           N  
ATOM    709  N   ALA A  92      17.534  91.135 182.290  1.00 80.65           N  
ATOM    710  CA  ALA A  92      17.964  92.382 181.673  1.00 79.75           C  
ATOM    711  C   ALA A  92      19.470  92.591 181.694  1.00 82.20           C  
ATOM    712  O   ALA A  92      20.113  92.445 182.735  1.00 82.05           O  
ATOM    713  CB  ALA A  92      17.250  93.557 182.316  1.00 80.57           C  
ATOM    714  N   ASN A  93      20.014  92.936 180.531  1.00 77.99           N  
ATOM    715  CA  ASN A  93      21.433  93.236 180.374  1.00 77.78           C  
ATOM    716  C   ASN A  93      21.597  94.750 180.216  1.00 82.26           C  
ATOM    717  O   ASN A  93      20.992  95.363 179.328  1.00 82.13           O  
ATOM    718  CB  ASN A  93      22.025  92.490 179.169  1.00 78.48           C  
ATOM    719  CG  ASN A  93      23.513  92.777 178.962  1.00105.54           C  
ATOM    720  OD1 ASN A  93      24.278  92.908 179.920  1.00 98.59           O  
ATOM    721  ND2 ASN A  93      23.929  92.851 177.704  1.00 99.51           N  
ATOM    722  N   GLY A  94      22.392  95.345 181.103  1.00 78.63           N  
ATOM    723  CA  GLY A  94      22.665  96.772 181.106  1.00 78.25           C  
ATOM    724  C   GLY A  94      23.668  97.153 180.038  1.00 81.59           C  
ATOM    725  O   GLY A  94      24.793  96.643 180.026  1.00 81.58           O  
ATOM    726  N   VAL A  95      23.255  98.049 179.144  1.00 76.99           N  
ATOM    727  CA  VAL A  95      24.102  98.515 178.047  1.00 76.21           C  
ATOM    728  C   VAL A  95      24.866  99.772 178.466  1.00 79.24           C  
ATOM    729  O   VAL A  95      24.262 100.797 178.812  1.00 78.99           O  
ATOM    730  CB  VAL A  95      23.298  98.712 176.734  1.00 80.12           C  
ATOM    731  CG1 VAL A  95      24.233  98.969 175.563  1.00 80.00           C  
ATOM    732  CG2 VAL A  95      22.429  97.493 176.442  1.00 79.98           C  
ATOM    733  N   ASP A  96      26.196  99.665 178.448  1.00 75.01           N  
ATOM    734  CA  ASP A  96      27.102 100.756 178.816  1.00 74.56           C  
ATOM    735  C   ASP A  96      28.131 100.982 177.710  1.00 78.46           C  
ATOM    736  O   ASP A  96      28.461 100.055 176.966  1.00 77.63           O  
ATOM    737  CB  ASP A  96      27.843 100.435 180.128  1.00 76.30           C  
ATOM    738  CG  ASP A  96      26.918  99.944 181.241  1.00 85.09           C  
ATOM    739  OD1 ASP A  96      25.849 100.555 181.475  1.00 85.20           O  
ATOM    740  OD2 ASP A  96      27.298  98.968 181.922  1.00 90.51           O  
ATOM    741  N   VAL A  97      28.653 102.205 177.628  1.00 76.14           N  
ATOM    742  CA  VAL A  97      29.672 102.556 176.635  1.00 76.55           C  
ATOM    743  C   VAL A  97      31.066 102.353 177.237  1.00 82.94           C  
ATOM    744  O   VAL A  97      31.366 102.863 178.322  1.00 82.10           O  
ATOM    745  CB  VAL A  97      29.491 103.996 176.058  1.00 79.93           C  
ATOM    746  CG1 VAL A  97      30.421 104.228 174.867  1.00 79.61           C  
ATOM    747  CG2 VAL A  97      28.052 104.247 175.634  1.00 79.70           C  
ATOM    748  N   THR A  98      31.893 101.586 176.529  1.00 81.86           N  
ATOM    749  CA  THR A  98      33.272 101.301 176.932  1.00 82.77           C  
ATOM    750  C   THR A  98      34.212 101.515 175.751  1.00 89.96           C  
ATOM    751  O   THR A  98      33.827 101.301 174.596  1.00 89.25           O  
ATOM    752  CB  THR A  98      33.438  99.872 177.503  1.00 89.03           C  
ATOM    753  OG1 THR A  98      32.823  98.923 176.623  1.00 90.26           O  
ATOM    754  CG2 THR A  98      32.833  99.756 178.897  1.00 86.09           C  
ATOM    755  N   THR A  99      35.442 101.932 176.050  1.00 89.30           N  
ATOM    756  CA  THR A  99      36.460 102.158 175.027  1.00 90.23           C  
ATOM    757  C   THR A  99      37.284 100.886 174.839  1.00 96.39           C  
ATOM    758  O   THR A  99      37.845 100.354 175.799  1.00 96.05           O  
ATOM    759  CB  THR A  99      37.343 103.392 175.334  1.00 98.72           C  
ATOM    760  OG1 THR A  99      36.543 104.432 175.914  1.00 98.44           O  
ATOM    761  CG2 THR A  99      37.997 103.916 174.057  1.00 97.59           C  
ATOM    762  N   HIS A 100      37.317 100.395 173.602  1.00 94.76           N  
ATOM    763  CA  HIS A 100      38.057  99.188 173.252  1.00 95.60           C  
ATOM    764  C   HIS A 100      39.265  99.520 172.383  1.00102.09           C  
ATOM    765  O   HIS A 100      39.136 100.183 171.346  1.00101.30           O  
ATOM    766  CB  HIS A 100      37.146  98.171 172.555  1.00 96.34           C  
ATOM    767  CG  HIS A 100      37.858  96.938 172.086  1.00 99.63           C  
ATOM    768  ND1 HIS A 100      38.234  95.925 172.941  1.00101.29           N  
ATOM    769  CD2 HIS A 100      38.267  96.560 170.851  1.00101.29           C  
ATOM    770  CE1 HIS A 100      38.845  94.976 172.253  1.00100.68           C  
ATOM    771  NE2 HIS A 100      38.877  95.337 170.983  1.00101.00           N  
ATOM    772  N   ARG A 101      40.432  99.051 172.821  1.00101.30           N  
ATOM    773  CA  ARG A 101      41.687  99.260 172.105  1.00102.51           C  
ATOM    774  C   ARG A 101      42.102  97.981 171.386  1.00109.15           C  
ATOM    775  O   ARG A 101      42.274  96.929 172.013  1.00108.48           O  
ATOM    776  CB  ARG A 101      42.792  99.748 173.048  1.00103.69           C  
ATOM    777  CG  ARG A 101      42.610 101.179 173.545  1.00117.64           C  
ATOM    778  CD  ARG A 101      43.738 101.588 174.480  1.00132.42           C  
ATOM    779  NE  ARG A 101      43.415 102.807 175.225  1.00145.03           N  
ATOM    780  CZ  ARG A 101      44.231 103.425 176.081  1.00160.39           C  
ATOM    781  NH1 ARG A 101      45.452 102.956 176.328  1.00146.56           N  
ATOM    782  NH2 ARG A 101      43.820 104.526 176.697  1.00148.15           N  
ATOM    783  N   GLN A 102      42.211  98.078 170.062  1.00108.37           N  
ATOM    784  CA  GLN A 102      42.596  96.959 169.204  1.00109.50           C  
ATOM    785  C   GLN A 102      43.460  97.467 168.052  1.00117.07           C  
ATOM    786  O   GLN A 102      43.139  98.485 167.426  1.00116.48           O  
ATOM    787  CB  GLN A 102      41.355  96.238 168.665  1.00110.74           C  
ATOM    788  CG  GLN A 102      41.621  94.833 168.129  1.00124.51           C  
ATOM    789  CD  GLN A 102      40.389  94.191 167.516  1.00141.82           C  
ATOM    790  OE1 GLN A 102      39.440  93.840 168.218  1.00137.09           O  
ATOM    791  NE2 GLN A 102      40.415  94.005 166.201  1.00132.85           N  
ATOM    792  N   ASP A 103      44.555  96.753 167.790  1.00116.58           N  
ATOM    793  CA  ASP A 103      45.484  97.110 166.717  1.00117.65           C  
ATOM    794  C   ASP A 103      45.089  96.551 165.351  1.00122.95           C  
ATOM    795  O   ASP A 103      45.343  95.381 165.034  1.00122.14           O  
ATOM    796  CB  ASP A 103      46.955  96.814 167.070  1.00120.03           C  
ATOM    797  CG  ASP A 103      47.108  95.900 168.276  1.00135.22           C  
ATOM    798  OD1 ASP A 103      47.351  96.421 169.388  1.00136.15           O  
ATOM    799  OD2 ASP A 103      46.994  94.665 168.109  1.00143.49           O  
ATOM    800  N   ILE A 104      44.436  97.408 164.566  1.00120.90           N  
ATOM    801  CA  ILE A 104      43.989  97.081 163.212  1.00121.26           C  
ATOM    802  C   ILE A 104      45.052  97.592 162.239  1.00125.82           C  
ATOM    803  O   ILE A 104      45.383  98.788 162.238  1.00125.23           O  
ATOM    804  CB  ILE A 104      42.544  97.625 162.929  1.00124.52           C  
ATOM    805  CG1 ILE A 104      41.491  96.749 163.624  1.00125.03           C  
ATOM    806  CG2 ILE A 104      42.229  97.643 161.428  1.00125.33           C  
ATOM    807  CD1 ILE A 104      41.023  97.267 164.975  1.00133.05           C  
ATOM    808  N   ASN A 105      45.595  96.658 161.449  1.00122.98           N  
ATOM    809  CA  ASN A 105      46.667  96.901 160.469  1.00122.97           C  
ATOM    810  C   ASN A 105      47.955  97.448 161.112  1.00126.93           C  
ATOM    811  O   ASN A 105      48.611  98.347 160.570  1.00126.22           O  
ATOM    812  CB  ASN A 105      46.188  97.760 159.277  1.00123.83           C  
ATOM    813  CG  ASN A 105      45.016  97.137 158.531  1.00146.67           C  
ATOM    814  OD1 ASN A 105      45.081  95.990 158.085  1.00143.12           O  
ATOM    815  ND2 ASN A 105      43.952  97.913 158.354  1.00137.00           N  
ATOM    816  N   GLY A 106      48.293  96.899 162.281  1.00123.77           N  
ATOM    817  CA  GLY A 106      49.464  97.273 163.059  1.00123.69           C  
ATOM    818  C   GLY A 106      49.239  98.426 164.024  1.00127.98           C  
ATOM    819  O   GLY A 106      49.647  98.354 165.189  1.00127.70           O  
ATOM    820  N   LYS A 107      48.600  99.487 163.527  1.00124.47           N  
ATOM    821  CA  LYS A 107      48.304 100.696 164.299  1.00124.04           C  
ATOM    822  C   LYS A 107      47.203 100.449 165.331  1.00127.21           C  
ATOM    823  O   LYS A 107      46.107  99.988 164.982  1.00126.97           O  
ATOM    824  CB  LYS A 107      47.909 101.850 163.364  1.00126.48           C  
ATOM    825  CG  LYS A 107      49.003 102.282 162.392  1.00141.29           C  
ATOM    826  CD  LYS A 107      48.473 103.242 161.342  1.00150.87           C  
ATOM    827  CE  LYS A 107      49.551 103.583 160.321  1.00159.65           C  
ATOM    828  NZ  LYS A 107      49.043 104.484 159.256  1.00167.39           N  
ATOM    829  N   GLU A 108      47.513 100.748 166.597  1.00122.69           N  
ATOM    830  CA  GLU A 108      46.571 100.586 167.707  1.00121.86           C  
ATOM    831  C   GLU A 108      45.475 101.646 167.610  1.00123.89           C  
ATOM    832  O   GLU A 108      45.763 102.847 167.526  1.00123.47           O  
ATOM    833  CB  GLU A 108      47.286 100.658 169.061  1.00123.25           C  
ATOM    834  CG  GLU A 108      46.492 100.052 170.216  1.00134.02           C  
ATOM    835  CD  GLU A 108      47.081 100.383 171.572  1.00154.93           C  
ATOM    836  OE1 GLU A 108      46.630 101.369 172.194  1.00145.41           O  
ATOM    837  OE2 GLU A 108      47.991  99.654 172.019  1.00151.37           O  
ATOM    838  N   MET A 109      44.226 101.181 167.580  1.00118.92           N  
ATOM    839  CA  MET A 109      43.062 102.054 167.433  1.00118.04           C  
ATOM    840  C   MET A 109      42.069 101.969 168.589  1.00119.14           C  
ATOM    841  O   MET A 109      41.910 100.911 169.207  1.00118.80           O  
ATOM    842  CB  MET A 109      42.344 101.774 166.108  1.00120.60           C  
ATOM    843  CG  MET A 109      43.213 101.922 164.864  1.00124.54           C  
ATOM    844  SD  MET A 109      42.270 102.368 163.402  1.00128.99           S  
ATOM    845  CE  MET A 109      42.097 104.151 163.627  1.00125.61           C  
ATOM    846  N   LYS A 110      41.397 103.091 168.854  1.00113.35           N  
ATOM    847  CA  LYS A 110      40.380 103.199 169.901  1.00111.92           C  
ATOM    848  C   LYS A 110      38.981 103.192 169.290  1.00112.48           C  
ATOM    849  O   LYS A 110      38.745 103.805 168.240  1.00111.93           O  
ATOM    850  CB  LYS A 110      40.574 104.474 170.728  1.00114.59           C  
ATOM    851  CG  LYS A 110      41.707 104.414 171.743  1.00130.95           C  
ATOM    852  CD  LYS A 110      41.646 105.607 172.686  1.00142.02           C  
ATOM    853  CE  LYS A 110      42.905 105.723 173.527  1.00153.96           C  
ATOM    854  NZ  LYS A 110      42.769 106.760 174.587  1.00163.11           N  
ATOM    855  N   PHE A 111      38.066 102.490 169.956  1.00106.49           N  
ATOM    856  CA  PHE A 111      36.676 102.376 169.517  1.00104.89           C  
ATOM    857  C   PHE A 111      35.710 102.481 170.689  1.00104.56           C  
ATOM    858  O   PHE A 111      35.945 101.898 171.751  1.00103.98           O  
ATOM    859  CB  PHE A 111      36.443 101.036 168.819  1.00106.74           C  
ATOM    860  CG  PHE A 111      37.140 100.899 167.497  1.00108.53           C  
ATOM    861  CD1 PHE A 111      36.522 101.328 166.320  1.00111.91           C  
ATOM    862  CD2 PHE A 111      38.379 100.263 167.414  1.00111.01           C  
ATOM    863  CE1 PHE A 111      37.153 101.172 165.077  1.00112.95           C  
ATOM    864  CE2 PHE A 111      39.023 100.103 166.180  1.00113.98           C  
ATOM    865  CZ  PHE A 111      38.406 100.556 165.008  1.00112.06           C  
ATOM    866  N   GLU A 112      34.608 103.196 170.474  1.00 97.82           N  
ATOM    867  CA  GLU A 112      33.558 103.327 171.477  1.00 96.00           C  
ATOM    868  C   GLU A 112      32.534 102.235 171.184  1.00 95.84           C  
ATOM    869  O   GLU A 112      31.852 102.270 170.153  1.00 95.84           O  
ATOM    870  CB  GLU A 112      32.918 104.719 171.429  1.00 97.39           C  
ATOM    871  CG  GLU A 112      33.777 105.834 172.012  1.00109.72           C  
ATOM    872  CD  GLU A 112      33.776 105.849 173.530  1.00136.25           C  
ATOM    873  OE1 GLU A 112      32.909 106.531 174.118  1.00133.51           O  
ATOM    874  OE2 GLU A 112      34.643 105.181 174.133  1.00132.43           O  
ATOM    875  N   VAL A 113      32.498 101.225 172.052  1.00 88.60           N  
ATOM    876  CA  VAL A 113      31.599 100.078 171.894  1.00 86.56           C  
ATOM    877  C   VAL A 113      30.579  99.960 173.027  1.00 87.14           C  
ATOM    878  O   VAL A 113      30.756 100.550 174.098  1.00 86.86           O  
ATOM    879  CB  VAL A 113      32.366  98.739 171.657  1.00 89.88           C  
ATOM    880  CG1 VAL A 113      33.060  98.736 170.305  1.00 89.49           C  
ATOM    881  CG2 VAL A 113      33.347  98.434 172.791  1.00 89.67           C  
ATOM    882  N   LEU A 114      29.521  99.189 172.775  1.00 80.60           N  
ATOM    883  CA  LEU A 114      28.466  98.948 173.754  1.00 78.96           C  
ATOM    884  C   LEU A 114      28.594  97.553 174.353  1.00 80.47           C  
ATOM    885  O   LEU A 114      28.953  96.598 173.652  1.00 79.90           O  
ATOM    886  CB  LEU A 114      27.083  99.105 173.116  1.00 78.85           C  
ATOM    887  CG  LEU A 114      26.628 100.432 172.503  1.00 83.28           C  
ATOM    888  CD1 LEU A 114      25.296 100.237 171.809  1.00 83.30           C  
ATOM    889  CD2 LEU A 114      26.533 101.551 173.527  1.00 85.47           C  
ATOM    890  N   THR A 115      28.285  97.443 175.646  1.00 75.21           N  
ATOM    891  CA  THR A 115      28.328  96.162 176.352  1.00 73.86           C  
ATOM    892  C   THR A 115      27.036  95.397 176.060  1.00 76.08           C  
ATOM    893  O   THR A 115      26.069  95.435 176.835  1.00 75.65           O  
ATOM    894  CB  THR A 115      28.640  96.312 177.863  1.00 77.92           C  
ATOM    895  OG1 THR A 115      27.632  97.110 178.494  1.00 76.84           O  
ATOM    896  CG2 THR A 115      30.009  96.948 178.074  1.00 74.58           C  
ATOM    897  N   LEU A 116      27.027  94.755 174.893  1.00 71.01           N  
ATOM    898  CA  LEU A 116      25.882  93.996 174.407  1.00 69.84           C  
ATOM    899  C   LEU A 116      26.173  92.503 174.370  1.00 73.29           C  
ATOM    900  O   LEU A 116      27.283  92.085 174.019  1.00 72.43           O  
ATOM    901  CB  LEU A 116      25.473  94.472 173.005  1.00 69.32           C  
ATOM    902  CG  LEU A 116      24.983  95.907 172.786  1.00 72.91           C  
ATOM    903  CD1 LEU A 116      25.195  96.323 171.347  1.00 73.03           C  
ATOM    904  CD2 LEU A 116      23.531  96.059 173.166  1.00 73.99           C  
ATOM    905  N   ALA A 117      25.161  91.713 174.723  1.00 70.03           N  
ATOM    906  CA  ALA A 117      25.247  90.256 174.701  1.00 69.99           C  
ATOM    907  C   ALA A 117      24.944  89.754 173.292  1.00 74.08           C  
ATOM    908  O   ALA A 117      25.645  88.879 172.770  1.00 73.98           O  
ATOM    909  CB  ALA A 117      24.280  89.654 175.705  1.00 70.77           C  
ATOM    910  N   SER A 118      23.915  90.345 172.682  1.00 70.44           N  
ATOM    911  CA  SER A 118      23.470  90.021 171.327  1.00 70.28           C  
ATOM    912  C   SER A 118      24.472  90.427 170.243  1.00 74.38           C  
ATOM    913  O   SER A 118      24.548  89.785 169.191  1.00 74.78           O  
ATOM    914  CB  SER A 118      22.124  90.686 171.050  1.00 73.34           C  
ATOM    915  OG  SER A 118      22.191  92.076 171.314  1.00 80.77           O  
ATOM    916  N   LEU A 119      25.230  91.491 170.507  1.00 69.67           N  
ATOM    917  CA  LEU A 119      26.214  92.004 169.562  1.00 68.90           C  
ATOM    918  C   LEU A 119      27.629  92.025 170.132  1.00 73.65           C  
ATOM    919  O   LEU A 119      27.889  92.655 171.165  1.00 72.69           O  
ATOM    920  CB  LEU A 119      25.801  93.397 169.082  1.00 68.53           C  
ATOM    921  CG  LEU A 119      25.923  93.719 167.594  1.00 72.53           C  
ATOM    922  CD1 LEU A 119      24.907  92.946 166.764  1.00 72.75           C  
ATOM    923  CD2 LEU A 119      25.763  95.207 167.370  1.00 73.65           C  
ATOM    924  N   THR A 120      28.533  91.328 169.443  1.00 71.62           N  
ATOM    925  CA  THR A 120      29.943  91.225 169.830  1.00 71.94           C  
ATOM    926  C   THR A 120      30.660  92.552 169.626  1.00 77.39           C  
ATOM    927  O   THR A 120      30.350  93.290 168.687  1.00 76.67           O  
ATOM    928  CB  THR A 120      30.684  90.115 169.041  1.00 78.85           C  
ATOM    929  OG1 THR A 120      29.749  89.199 168.461  1.00 79.55           O  
ATOM    930  CG2 THR A 120      31.645  89.366 169.945  1.00 76.38           C  
ATOM    931  N   THR A 121      31.645  92.820 170.485  1.00 75.56           N  
ATOM    932  CA  THR A 121      32.479  94.026 170.392  1.00 75.96           C  
ATOM    933  C   THR A 121      33.355  93.957 169.140  1.00 80.98           C  
ATOM    934  O   THR A 121      33.716  94.987 168.569  1.00 81.12           O  
ATOM    935  CB  THR A 121      33.332  94.251 171.661  1.00 84.79           C  
ATOM    936  OG1 THR A 121      33.993  93.031 172.020  1.00 85.23           O  
ATOM    937  CG2 THR A 121      32.461  94.722 172.824  1.00 84.48           C  
ATOM    938  N   GLU A 122      33.651  92.728 168.714  1.00 77.88           N  
ATOM    939  CA  GLU A 122      34.447  92.448 167.520  1.00 77.80           C  
ATOM    940  C   GLU A 122      33.653  92.778 166.254  1.00 80.18           C  
ATOM    941  O   GLU A 122      34.230  93.214 165.257  1.00 79.78           O  
ATOM    942  CB  GLU A 122      34.912  90.977 167.474  1.00 79.43           C  
ATOM    943  CG  GLU A 122      35.110  90.253 168.832  1.00 90.71           C  
ATOM    944  CD  GLU A 122      36.199  90.852 169.721  1.00113.44           C  
ATOM    945  OE1 GLU A 122      37.299  91.173 169.216  1.00110.56           O  
ATOM    946  OE2 GLU A 122      35.967  90.944 170.947  1.00108.17           O  
ATOM    947  N   ILE A 123      32.339  92.561 166.296  1.00 75.58           N  
ATOM    948  CA  ILE A 123      31.482  92.859 165.146  1.00 75.18           C  
ATOM    949  C   ILE A 123      31.080  94.341 165.095  1.00 78.00           C  
ATOM    950  O   ILE A 123      30.796  94.875 164.019  1.00 77.84           O  
ATOM    951  CB  ILE A 123      30.296  91.841 164.941  1.00 78.18           C  
ATOM    952  CG1 ILE A 123      29.010  92.277 165.637  1.00 78.27           C  
ATOM    953  CG2 ILE A 123      30.687  90.408 165.295  1.00 79.19           C  
ATOM    954  CD1 ILE A 123      28.042  92.946 164.701  1.00 82.89           C  
ATOM    955  N   GLN A 124      31.058  94.978 166.268  1.00 72.91           N  
ATOM    956  CA  GLN A 124      30.725  96.394 166.417  1.00 71.76           C  
ATOM    957  C   GLN A 124      31.811  97.276 165.812  1.00 76.46           C  
ATOM    958  O   GLN A 124      31.502  98.269 165.145  1.00 76.17           O  
ATOM    959  CB  GLN A 124      30.547  96.753 167.893  1.00 72.45           C  
ATOM    960  CG  GLN A 124      29.170  96.472 168.458  1.00 75.48           C  
ATOM    961  CD  GLN A 124      29.024  96.951 169.888  1.00 87.62           C  
ATOM    962  OE1 GLN A 124      29.097  98.150 170.166  1.00 82.78           O  
ATOM    963  NE2 GLN A 124      28.810  96.015 170.804  1.00 78.08           N  
ATOM    964  N   ILE A 125      33.074  96.904 166.052  1.00 73.79           N  
ATOM    965  CA  ILE A 125      34.238  97.632 165.529  1.00 74.04           C  
ATOM    966  C   ILE A 125      34.315  97.557 164.005  1.00 78.50           C  
ATOM    967  O   ILE A 125      34.684  98.536 163.356  1.00 78.28           O  
ATOM    968  CB  ILE A 125      35.592  97.264 166.230  1.00 77.22           C  
ATOM    969  CG1 ILE A 125      35.935  95.779 166.079  1.00 78.09           C  
ATOM    970  CG2 ILE A 125      35.578  97.654 167.700  1.00 77.51           C  
ATOM    971  CD1 ILE A 125      37.327  95.513 165.535  1.00 88.11           C  
ATOM    972  N   ASN A 126      33.904  96.411 163.454  1.00 75.01           N  
ATOM    973  CA  ASN A 126      33.875  96.182 162.010  1.00 74.67           C  
ATOM    974  C   ASN A 126      32.851  97.045 161.278  1.00 77.95           C  
ATOM    975  O   ASN A 126      33.058  97.387 160.112  1.00 77.54           O  
ATOM    976  CB  ASN A 126      33.689  94.699 161.687  1.00 76.33           C  
ATOM    977  CG  ASN A 126      34.995  93.922 161.744  1.00105.92           C  
ATOM    978  OD1 ASN A 126      35.937  94.203 160.996  1.00101.87           O  
ATOM    979  ND2 ASN A 126      35.054  92.931 162.624  1.00 98.94           N  
ATOM    980  N   ILE A 127      31.774  97.416 161.975  1.00 74.65           N  
ATOM    981  CA  ILE A 127      30.743  98.308 161.432  1.00 74.70           C  
ATOM    982  C   ILE A 127      31.354  99.712 161.304  1.00 79.74           C  
ATOM    983  O   ILE A 127      31.184 100.371 160.274  1.00 79.21           O  
ATOM    984  CB  ILE A 127      29.422  98.287 162.280  1.00 77.52           C  
ATOM    985  CG1 ILE A 127      28.773  96.897 162.230  1.00 77.48           C  
ATOM    986  CG2 ILE A 127      28.415  99.335 161.765  1.00 78.26           C  
ATOM    987  CD1 ILE A 127      27.874  96.576 163.413  1.00 81.99           C  
ATOM    988  N   GLU A 128      32.107 100.118 162.332  1.00 77.22           N  
ATOM    989  CA  GLU A 128      32.807 101.405 162.363  1.00 77.35           C  
ATOM    990  C   GLU A 128      33.963 101.440 161.353  1.00 81.11           C  
ATOM    991  O   GLU A 128      34.171 102.457 160.687  1.00 80.60           O  
ATOM    992  CB  GLU A 128      33.293 101.732 163.786  1.00 78.91           C  
ATOM    993  CG  GLU A 128      34.043 103.069 163.921  1.00 91.12           C  
ATOM    994  CD  GLU A 128      33.812 103.788 165.248  1.00113.00           C  
ATOM    995  OE1 GLU A 128      33.751 103.128 166.310  1.00108.15           O  
ATOM    996  OE2 GLU A 128      33.761 105.036 165.230  1.00105.32           O  
ATOM    997  N   ILE A 129      34.680 100.319 161.232  1.00 77.94           N  
ATOM    998  CA  ILE A 129      35.803 100.176 160.298  1.00 77.92           C  
ATOM    999  C   ILE A 129      35.360 100.367 158.844  1.00 81.79           C  
ATOM   1000  O   ILE A 129      35.926 101.200 158.129  1.00 81.24           O  
ATOM   1001  CB  ILE A 129      36.611  98.856 160.553  1.00 81.14           C  
ATOM   1002  CG1 ILE A 129      37.583  99.058 161.723  1.00 81.75           C  
ATOM   1003  CG2 ILE A 129      37.388  98.404 159.301  1.00 81.74           C  
ATOM   1004  CD1 ILE A 129      37.915  97.791 162.502  1.00 89.86           C  
ATOM   1005  N   GLU A 130      34.317  99.637 158.442  1.00 78.87           N  
ATOM   1006  CA  GLU A 130      33.777  99.713 157.084  1.00 79.29           C  
ATOM   1007  C   GLU A 130      33.086 101.039 156.765  1.00 83.66           C  
ATOM   1008  O   GLU A 130      33.043 101.445 155.599  1.00 82.90           O  
ATOM   1009  CB  GLU A 130      32.856  98.526 156.772  1.00 80.88           C  
ATOM   1010  CG  GLU A 130      33.529  97.139 156.786  1.00 93.79           C  
ATOM   1011  CD  GLU A 130      34.677  96.995 155.791  1.00119.60           C  
ATOM   1012  OE1 GLU A 130      34.470  97.246 154.581  1.00110.03           O  
ATOM   1013  OE2 GLU A 130      35.780  96.590 156.221  1.00119.54           O  
ATOM   1014  N   SER A 131      32.565 101.706 157.798  1.00 81.16           N  
ATOM   1015  CA  SER A 131      31.913 103.009 157.646  1.00 81.43           C  
ATOM   1016  C   SER A 131      32.942 104.103 157.384  1.00 86.62           C  
ATOM   1017  O   SER A 131      32.717 104.971 156.536  1.00 86.58           O  
ATOM   1018  CB  SER A 131      31.045 103.357 158.860  1.00 84.91           C  
ATOM   1019  OG  SER A 131      31.831 103.715 159.984  1.00 94.69           O  
ATOM   1020  N   ARG A 132      34.076 104.027 158.091  1.00 83.49           N  
ATOM   1021  CA  ARG A 132      35.191 104.967 157.941  1.00 83.44           C  
ATOM   1022  C   ARG A 132      35.774 104.913 156.526  1.00 88.88           C  
ATOM   1023  O   ARG A 132      36.150 105.948 155.968  1.00 88.34           O  
ATOM   1024  CB  ARG A 132      36.280 104.695 158.982  1.00 82.77           C  
ATOM   1025  CG  ARG A 132      35.974 105.228 160.375  1.00 92.37           C  
ATOM   1026  CD  ARG A 132      37.052 104.820 161.369  1.00104.33           C  
ATOM   1027  NE  ARG A 132      36.654 105.075 162.755  1.00116.37           N  
ATOM   1028  CZ  ARG A 132      37.395 104.795 163.828  1.00130.80           C  
ATOM   1029  NH1 ARG A 132      38.599 104.246 163.703  1.00115.86           N  
ATOM   1030  NH2 ARG A 132      36.927 105.067 165.039  1.00118.74           N  
ATOM   1031  N   LYS A 133      35.804 103.706 155.953  1.00 87.00           N  
ATOM   1032  CA  LYS A 133      36.265 103.466 154.583  1.00 87.59           C  
ATOM   1033  C   LYS A 133      35.330 104.180 153.603  1.00 93.90           C  
ATOM   1034  O   LYS A 133      35.791 104.896 152.708  1.00 93.74           O  
ATOM   1035  CB  LYS A 133      36.286 101.962 154.267  1.00 89.78           C  
ATOM   1036  CG  LYS A 133      37.344 101.152 155.001  1.00101.19           C  
ATOM   1037  CD  LYS A 133      37.271  99.689 154.590  1.00108.89           C  
ATOM   1038  CE  LYS A 133      38.263  98.841 155.364  1.00117.52           C  
ATOM   1039  NZ  LYS A 133      38.202  97.412 154.945  1.00126.13           N  
ATOM   1040  N   SER A 134      34.022 104.009 153.816  1.00 92.10           N  
ATOM   1041  CA  SER A 134      32.982 104.629 152.996  1.00 92.70           C  
ATOM   1042  C   SER A 134      32.896 106.138 153.202  1.00 99.82           C  
ATOM   1043  O   SER A 134      32.474 106.859 152.297  1.00 99.23           O  
ATOM   1044  CB  SER A 134      31.622 103.983 153.265  1.00 95.27           C  
ATOM   1045  OG  SER A 134      31.581 102.654 152.775  1.00101.52           O  
ATOM   1046  N   TYR A 135      33.300 106.599 154.388  1.00 99.36           N  
ATOM   1047  CA  TYR A 135      33.298 108.020 154.737  1.00100.70           C  
ATOM   1048  C   TYR A 135      34.450 108.762 154.062  1.00107.38           C  
ATOM   1049  O   TYR A 135      34.258 109.878 153.576  1.00107.09           O  
ATOM   1050  CB  TYR A 135      33.350 108.213 156.258  1.00102.19           C  
ATOM   1051  CG  TYR A 135      33.276 109.655 156.723  1.00104.51           C  
ATOM   1052  CD1 TYR A 135      32.048 110.244 157.053  1.00106.72           C  
ATOM   1053  CD2 TYR A 135      34.442 110.417 156.889  1.00105.35           C  
ATOM   1054  CE1 TYR A 135      31.979 111.573 157.507  1.00107.79           C  
ATOM   1055  CE2 TYR A 135      34.385 111.746 157.326  1.00106.28           C  
ATOM   1056  CZ  TYR A 135      33.155 112.315 157.639  1.00113.95           C  
ATOM   1057  OH  TYR A 135      33.110 113.615 158.089  1.00115.06           O  
ATOM   1058  N   LYS A 136      35.641 108.154 154.063  1.00105.79           N  
ATOM   1059  CA  LYS A 136      36.821 108.759 153.442  1.00106.35           C  
ATOM   1060  C   LYS A 136      36.719 108.800 151.912  1.00111.94           C  
ATOM   1061  O   LYS A 136      37.228 109.729 151.278  1.00111.85           O  
ATOM   1062  CB  LYS A 136      38.131 108.131 153.947  1.00108.80           C  
ATOM   1063  CG  LYS A 136      38.545 106.798 153.306  1.00124.19           C  
ATOM   1064  CD  LYS A 136      39.988 106.842 152.788  1.00134.82           C  
ATOM   1065  CE  LYS A 136      40.087 107.456 151.389  1.00144.30           C  
ATOM   1066  NZ  LYS A 136      41.497 107.714 150.975  1.00152.69           N  
ATOM   1067  N   LYS A 137      36.013 107.816 151.349  1.00109.28           N  
ATOM   1068  CA  LYS A 137      35.747 107.718 149.912  1.00109.45           C  
ATOM   1069  C   LYS A 137      34.732 108.802 149.531  1.00114.12           C  
ATOM   1070  O   LYS A 137      34.830 109.408 148.461  1.00113.77           O  
ATOM   1071  CB  LYS A 137      35.196 106.325 149.576  1.00112.04           C  
ATOM   1072  CG  LYS A 137      35.053 106.026 148.087  1.00129.16           C  
ATOM   1073  CD  LYS A 137      34.282 104.735 147.856  1.00140.99           C  
ATOM   1074  CE  LYS A 137      33.955 104.540 146.381  1.00151.79           C  
ATOM   1075  NZ  LYS A 137      33.240 103.257 146.134  1.00160.24           N  
ATOM   1076  N   MET A 138      33.782 109.041 150.436  1.00111.32           N  
ATOM   1077  CA  MET A 138      32.736 110.053 150.293  1.00111.44           C  
ATOM   1078  C   MET A 138      33.330 111.458 150.443  1.00115.79           C  
ATOM   1079  O   MET A 138      32.907 112.388 149.754  1.00115.64           O  
ATOM   1080  CB  MET A 138      31.659 109.808 151.354  1.00113.78           C  
ATOM   1081  CG  MET A 138      30.402 110.653 151.256  1.00117.45           C  
ATOM   1082  SD  MET A 138      29.124 110.075 152.400  1.00121.74           S  
ATOM   1083  CE  MET A 138      29.895 110.336 154.028  1.00118.35           C  
ATOM   1084  N   LEU A 139      34.317 111.587 151.333  1.00112.23           N  
ATOM   1085  CA  LEU A 139      35.020 112.849 151.583  1.00111.81           C  
ATOM   1086  C   LEU A 139      35.921 113.214 150.399  1.00115.10           C  
ATOM   1087  O   LEU A 139      36.141 114.393 150.120  1.00114.53           O  
ATOM   1088  CB  LEU A 139      35.848 112.747 152.870  1.00111.80           C  
ATOM   1089  CG  LEU A 139      36.298 114.025 153.584  1.00116.57           C  
ATOM   1090  CD1 LEU A 139      35.161 114.651 154.394  1.00116.84           C  
ATOM   1091  CD2 LEU A 139      37.476 113.708 154.488  1.00119.10           C  
ATOM   1092  N   LYS A 140      36.426 112.188 149.711  1.00111.20           N  
ATOM   1093  CA  LYS A 140      37.280 112.344 148.534  1.00110.59           C  
ATOM   1094  C   LYS A 140      36.460 112.763 147.307  1.00114.38           C  
ATOM   1095  O   LYS A 140      36.972 113.457 146.424  1.00113.96           O  
ATOM   1096  CB  LYS A 140      38.009 111.029 148.248  1.00112.50           C  
ATOM   1097  CG  LYS A 140      39.389 111.185 147.637  1.00124.12           C  
ATOM   1098  CD  LYS A 140      40.169 109.884 147.748  1.00133.04           C  
ATOM   1099  CE  LYS A 140      41.597 110.040 147.270  1.00141.68           C  
ATOM   1100  NZ  LYS A 140      42.401 108.820 147.576  1.00149.07           N  
ATOM   1101  N   GLU A 141      35.197 112.334 147.270  1.00110.84           N  
ATOM   1102  CA  GLU A 141      34.275 112.614 146.165  1.00110.49           C  
ATOM   1103  C   GLU A 141      33.605 113.989 146.212  1.00113.81           C  
ATOM   1104  O   GLU A 141      33.443 114.630 145.170  1.00113.22           O  
ATOM   1105  CB  GLU A 141      33.207 111.520 146.063  1.00111.80           C  
ATOM   1106  CG  GLU A 141      33.677 110.224 145.402  1.00121.77           C  
ATOM   1107  CD  GLU A 141      32.821 109.012 145.765  1.00140.82           C  
ATOM   1108  OE1 GLU A 141      31.594 109.160 145.966  1.00136.48           O  
ATOM   1109  OE2 GLU A 141      33.378 107.894 145.819  1.00132.02           O  
ATOM   1110  N   MET A 142      33.192 114.420 147.405  1.00110.15           N  
ATOM   1111  CA  MET A 142      32.497 115.700 147.573  1.00109.87           C  
ATOM   1112  C   MET A 142      33.223 116.787 148.383  1.00113.48           C  
ATOM   1113  O   MET A 142      32.681 117.882 148.585  1.00113.15           O  
ATOM   1114  CB  MET A 142      31.041 115.496 148.033  1.00112.19           C  
ATOM   1115  CG  MET A 142      30.859 114.934 149.446  1.00115.76           C  
ATOM   1116  SD  MET A 142      29.162 114.415 149.808  1.00119.85           S  
ATOM   1117  CE  MET A 142      28.392 115.981 150.276  1.00116.41           C  
ATOM   1118  N   GLY A 143      34.448 116.495 148.821  1.00109.54           N  
ATOM   1119  CA  GLY A 143      35.266 117.425 149.586  1.00108.98           C  
ATOM   1120  C   GLY A 143      34.816 117.549 151.027  1.00111.86           C  
ATOM   1121  O   GLY A 143      35.494 117.069 151.940  1.00111.43           O  
ATOM   1122  N   GLU A 144      33.672 118.203 151.218  1.00107.87           N  
ATOM   1123  CA  GLU A 144      33.066 118.409 152.532  1.00107.47           C  
ATOM   1124  C   GLU A 144      31.722 117.674 152.574  1.00110.16           C  
ATOM   1125  O   GLU A 144      30.895 117.821 151.662  1.00110.26           O  
ATOM   1126  CB  GLU A 144      32.871 119.912 152.790  1.00108.94           C  
ATOM   1127  CG  GLU A 144      32.387 120.279 154.195  1.00121.01           C  
ATOM   1128  CD  GLU A 144      32.040 121.756 154.334  1.00146.97           C  
ATOM   1129  OE1 GLU A 144      31.095 122.219 153.657  1.00145.03           O  
ATOM   1130  OE2 GLU A 144      32.689 122.447 155.148  1.00143.29           O  
ATOM   1131  N   VAL A 145      31.519 116.882 153.628  1.00104.82           N  
ATOM   1132  CA  VAL A 145      30.281 116.114 153.803  1.00103.55           C  
ATOM   1133  C   VAL A 145      29.210 116.858 154.597  1.00104.27           C  
ATOM   1134  O   VAL A 145      29.422 117.236 155.756  1.00103.47           O  
ATOM   1135  CB  VAL A 145      30.518 114.655 154.282  1.00107.44           C  
ATOM   1136  CG1 VAL A 145      31.166 113.824 153.182  1.00107.19           C  
ATOM   1137  CG2 VAL A 145      31.357 114.613 155.545  1.00107.26           C  
ATOM   1138  N   ALA A 146      28.072 117.077 153.940  1.00 98.91           N  
ATOM   1139  CA  ALA A 146      26.926 117.789 154.506  1.00 97.84           C  
ATOM   1140  C   ALA A 146      26.288 117.033 155.683  1.00 99.82           C  
ATOM   1141  O   ALA A 146      26.462 115.813 155.796  1.00 99.22           O  
ATOM   1142  CB  ALA A 146      25.893 118.059 153.413  1.00 98.52           C  
ATOM   1143  N   PRO A 147      25.547 117.745 156.575  1.00 94.85           N  
ATOM   1144  CA  PRO A 147      24.892 117.082 157.717  1.00 94.08           C  
ATOM   1145  C   PRO A 147      23.875 115.992 157.347  1.00 96.13           C  
ATOM   1146  O   PRO A 147      23.619 115.086 158.143  1.00 95.62           O  
ATOM   1147  CB  PRO A 147      24.191 118.238 158.427  1.00 95.81           C  
ATOM   1148  CG  PRO A 147      25.059 119.391 158.168  1.00100.25           C  
ATOM   1149  CD  PRO A 147      25.573 119.210 156.769  1.00 95.95           C  
ATOM   1150  N   GLU A 148      23.319 116.089 156.140  1.00 91.26           N  
ATOM   1151  CA  GLU A 148      22.328 115.142 155.624  1.00 90.29           C  
ATOM   1152  C   GLU A 148      22.948 113.802 155.225  1.00 91.63           C  
ATOM   1153  O   GLU A 148      22.297 112.759 155.331  1.00 90.60           O  
ATOM   1154  CB  GLU A 148      21.590 115.724 154.409  1.00 91.83           C  
ATOM   1155  CG  GLU A 148      21.189 117.198 154.511  1.00103.36           C  
ATOM   1156  CD  GLU A 148      22.238 118.136 153.929  1.00122.34           C  
ATOM   1157  OE1 GLU A 148      22.511 118.053 152.711  1.00115.56           O  
ATOM   1158  OE2 GLU A 148      22.780 118.963 154.693  1.00115.58           O  
ATOM   1159  N   TYR A 149      24.190 113.849 154.741  1.00 87.02           N  
ATOM   1160  CA  TYR A 149      24.910 112.668 154.261  1.00 86.29           C  
ATOM   1161  C   TYR A 149      25.695 111.888 155.320  1.00 87.87           C  
ATOM   1162  O   TYR A 149      26.132 110.761 155.055  1.00 86.90           O  
ATOM   1163  CB  TYR A 149      25.834 113.044 153.094  1.00 87.83           C  
ATOM   1164  CG  TYR A 149      25.121 113.609 151.883  1.00 90.41           C  
ATOM   1165  CD1 TYR A 149      24.565 112.763 150.916  1.00 92.78           C  
ATOM   1166  CD2 TYR A 149      25.028 114.992 151.686  1.00 91.34           C  
ATOM   1167  CE1 TYR A 149      23.903 113.281 149.793  1.00 94.28           C  
ATOM   1168  CE2 TYR A 149      24.370 115.524 150.567  1.00 92.44           C  
ATOM   1169  CZ  TYR A 149      23.813 114.661 149.625  1.00101.52           C  
ATOM   1170  OH  TYR A 149      23.171 115.171 148.520  1.00104.06           O  
ATOM   1171  N   ARG A 150      25.869 112.483 156.503  1.00 83.02           N  
ATOM   1172  CA  ARG A 150      26.638 111.874 157.597  1.00 81.84           C  
ATOM   1173  C   ARG A 150      25.877 110.989 158.591  1.00 82.72           C  
ATOM   1174  O   ARG A 150      24.650 111.062 158.704  1.00 81.85           O  
ATOM   1175  CB  ARG A 150      27.509 112.912 158.324  1.00 82.46           C  
ATOM   1176  CG  ARG A 150      26.750 114.088 158.941  1.00 94.27           C  
ATOM   1177  CD  ARG A 150      27.606 114.899 159.913  1.00106.24           C  
ATOM   1178  NE  ARG A 150      28.771 115.524 159.284  1.00117.55           N  
ATOM   1179  CZ  ARG A 150      30.033 115.126 159.446  1.00134.62           C  
ATOM   1180  NH1 ARG A 150      30.330 114.090 160.224  1.00120.65           N  
ATOM   1181  NH2 ARG A 150      31.010 115.772 158.823  1.00124.94           N  
ATOM   1182  N   HIS A 151      26.644 110.171 159.315  1.00 77.60           N  
ATOM   1183  CA  HIS A 151      26.149 109.237 160.332  1.00 76.70           C  
ATOM   1184  C   HIS A 151      25.635 109.900 161.622  1.00 78.38           C  
ATOM   1185  O   HIS A 151      24.878 109.281 162.379  1.00 78.12           O  
ATOM   1186  CB  HIS A 151      27.245 108.223 160.672  1.00 77.58           C  
ATOM   1187  CG  HIS A 151      28.500 108.843 161.199  1.00 81.14           C  
ATOM   1188  ND1 HIS A 151      28.800 108.887 162.543  1.00 83.06           N  
ATOM   1189  CD2 HIS A 151      29.520 109.470 160.566  1.00 82.79           C  
ATOM   1190  CE1 HIS A 151      29.957 109.502 162.714  1.00 82.41           C  
ATOM   1191  NE2 HIS A 151      30.413 109.866 161.530  1.00 82.64           N  
ATOM   1192  N   ASP A 152      26.072 111.138 161.869  1.00 72.52           N  
ATOM   1193  CA  ASP A 152      25.698 111.923 163.050  1.00 70.84           C  
ATOM   1194  C   ASP A 152      24.214 112.279 163.116  1.00 72.32           C  
ATOM   1195  O   ASP A 152      23.662 112.408 164.213  1.00 72.37           O  
ATOM   1196  CB  ASP A 152      26.502 113.226 163.101  1.00 72.61           C  
ATOM   1197  CG  ASP A 152      27.969 113.003 163.400  1.00 84.23           C  
ATOM   1198  OD1 ASP A 152      28.312 112.824 164.588  1.00 84.88           O  
ATOM   1199  OD2 ASP A 152      28.787 113.073 162.457  1.00 91.03           O  
ATOM   1200  N   SER A 153      23.602 112.479 161.944  1.00 66.39           N  
ATOM   1201  CA  SER A 153      22.197 112.879 161.795  1.00 64.70           C  
ATOM   1202  C   SER A 153      21.225 112.129 162.706  1.00 67.12           C  
ATOM   1203  O   SER A 153      21.295 110.901 162.810  1.00 66.67           O  
ATOM   1204  CB  SER A 153      21.755 112.770 160.334  1.00 66.58           C  
ATOM   1205  OG  SER A 153      20.460 113.315 160.137  1.00 71.02           O  
ATOM   1206  N   PRO A 154      20.326 112.865 163.397  1.00 62.75           N  
ATOM   1207  CA  PRO A 154      19.337 112.271 164.312  1.00 62.68           C  
ATOM   1208  C   PRO A 154      18.301 111.372 163.631  1.00 67.48           C  
ATOM   1209  O   PRO A 154      17.659 110.545 164.294  1.00 67.80           O  
ATOM   1210  CB  PRO A 154      18.649 113.494 164.930  1.00 64.42           C  
ATOM   1211  CG  PRO A 154      18.958 114.627 164.010  1.00 68.70           C  
ATOM   1212  CD  PRO A 154      20.322 114.336 163.497  1.00 64.11           C  
ATOM   1213  N   ASP A 155      18.151 111.541 162.317  1.00 63.95           N  
ATOM   1214  CA  ASP A 155      17.208 110.771 161.506  1.00 63.84           C  
ATOM   1215  C   ASP A 155      17.611 109.303 161.343  1.00 67.03           C  
ATOM   1216  O   ASP A 155      16.743 108.432 161.238  1.00 66.56           O  
ATOM   1217  CB  ASP A 155      17.038 111.412 160.123  1.00 65.83           C  
ATOM   1218  CG  ASP A 155      16.556 112.850 160.193  1.00 76.27           C  
ATOM   1219  OD1 ASP A 155      15.367 113.075 160.518  1.00 76.12           O  
ATOM   1220  OD2 ASP A 155      17.361 113.753 159.876  1.00 83.32           O  
ATOM   1221  N   CYS A 156      18.924 109.055 161.323  1.00 62.91           N  
ATOM   1222  CA  CYS A 156      19.527 107.730 161.129  1.00 62.55           C  
ATOM   1223  C   CYS A 156      18.835 106.517 161.744  1.00 65.55           C  
ATOM   1224  O   CYS A 156      18.460 105.589 161.021  1.00 65.40           O  
ATOM   1225  CB  CYS A 156      21.014 107.750 161.482  1.00 62.98           C  
ATOM   1226  SG  CYS A 156      21.996 108.759 160.365  1.00 66.91           S  
ATOM   1227  N   GLY A 157      18.654 106.536 163.064  1.00 61.25           N  
ATOM   1228  CA  GLY A 157      17.998 105.462 163.792  1.00 60.68           C  
ATOM   1229  C   GLY A 157      16.578 105.227 163.304  1.00 62.60           C  
ATOM   1230  O   GLY A 157      16.197 104.089 163.011  1.00 62.18           O  
ATOM   1231  N   MET A 158      15.827 106.319 163.165  1.00 57.26           N  
ATOM   1232  CA  MET A 158      14.441 106.281 162.696  1.00 56.07           C  
ATOM   1233  C   MET A 158      14.278 105.892 161.226  1.00 58.54           C  
ATOM   1234  O   MET A 158      13.254 105.311 160.856  1.00 57.69           O  
ATOM   1235  CB  MET A 158      13.711 107.589 163.011  1.00 58.01           C  
ATOM   1236  CG  MET A 158      13.447 107.817 164.503  1.00 60.73           C  
ATOM   1237  SD  MET A 158      12.422 106.544 165.284  1.00 63.73           S  
ATOM   1238  CE  MET A 158      10.831 106.900 164.584  1.00 60.19           C  
ATOM   1239  N   ILE A 159      15.294 106.192 160.409  1.00 54.07           N  
ATOM   1240  CA  ILE A 159      15.314 105.825 158.987  1.00 52.88           C  
ATOM   1241  C   ILE A 159      15.310 104.294 158.891  1.00 56.45           C  
ATOM   1242  O   ILE A 159      14.520 103.719 158.136  1.00 57.50           O  
ATOM   1243  CB  ILE A 159      16.505 106.482 158.221  1.00 55.50           C  
ATOM   1244  CG1 ILE A 159      16.222 107.968 157.963  1.00 56.20           C  
ATOM   1245  CG2 ILE A 159      16.745 105.778 156.890  1.00 55.42           C  
ATOM   1246  CD1 ILE A 159      17.421 108.786 157.489  1.00 65.41           C  
ATOM   1247  N   ILE A 160      16.152 103.654 159.707  1.00 50.94           N  
ATOM   1248  CA  ILE A 160      16.230 102.197 159.788  1.00 49.99           C  
ATOM   1249  C   ILE A 160      14.905 101.607 160.289  1.00 53.45           C  
ATOM   1250  O   ILE A 160      14.391 100.643 159.714  1.00 53.14           O  
ATOM   1251  CB  ILE A 160      17.495 101.734 160.564  1.00 52.86           C  
ATOM   1252  CG1 ILE A 160      18.667 101.636 159.585  1.00 53.23           C  
ATOM   1253  CG2 ILE A 160      17.285 100.377 161.259  1.00 53.43           C  
ATOM   1254  CD1 ILE A 160      20.031 101.787 160.210  1.00 59.79           C  
ATOM   1255  N   LEU A 161      14.319 102.247 161.301  1.00 49.49           N  
ATOM   1256  CA  LEU A 161      13.034 101.818 161.851  1.00 48.74           C  
ATOM   1257  C   LEU A 161      11.844 102.060 160.916  1.00 52.77           C  
ATOM   1258  O   LEU A 161      10.771 101.488 161.121  1.00 52.27           O  
ATOM   1259  CB  LEU A 161      12.793 102.407 163.243  1.00 48.38           C  
ATOM   1260  CG  LEU A 161      13.633 101.853 164.398  1.00 52.68           C  
ATOM   1261  CD1 LEU A 161      13.457 102.722 165.620  1.00 53.27           C  
ATOM   1262  CD2 LEU A 161      13.288 100.404 164.719  1.00 54.61           C  
ATOM   1263  N   CYS A 162      12.054 102.870 159.875  1.00 49.71           N  
ATOM   1264  CA  CYS A 162      11.025 103.140 158.870  1.00 49.79           C  
ATOM   1265  C   CYS A 162      10.753 101.901 158.018  1.00 55.30           C  
ATOM   1266  O   CYS A 162       9.591 101.587 157.731  1.00 55.07           O  
ATOM   1267  CB  CYS A 162      11.391 104.336 157.995  1.00 49.72           C  
ATOM   1268  SG  CYS A 162      10.910 105.929 158.686  1.00 53.30           S  
ATOM   1269  N   ILE A 163      11.816 101.175 157.659  1.00 52.34           N  
ATOM   1270  CA  ILE A 163      11.652  99.925 156.917  1.00 52.48           C  
ATOM   1271  C   ILE A 163      11.181  98.790 157.821  1.00 56.36           C  
ATOM   1272  O   ILE A 163      10.535  97.851 157.351  1.00 55.66           O  
ATOM   1273  CB  ILE A 163      12.812  99.560 155.936  1.00 55.80           C  
ATOM   1274  CG1 ILE A 163      14.168  99.476 156.641  1.00 56.65           C  
ATOM   1275  CG2 ILE A 163      12.790 100.457 154.685  1.00 56.26           C  
ATOM   1276  CD1 ILE A 163      15.082 100.697 156.469  1.00 68.19           C  
ATOM   1277  N   ALA A 164      11.428  98.935 159.126  1.00 53.43           N  
ATOM   1278  CA  ALA A 164      10.954  97.989 160.141  1.00 53.22           C  
ATOM   1279  C   ALA A 164       9.429  98.096 160.255  1.00 56.39           C  
ATOM   1280  O   ALA A 164       8.745  97.091 160.478  1.00 56.23           O  
ATOM   1281  CB  ALA A 164      11.604  98.268 161.480  1.00 53.89           C  
ATOM   1282  N   ALA A 165       8.916  99.315 160.058  1.00 51.95           N  
ATOM   1283  CA  ALA A 165       7.481  99.599 160.058  1.00 51.10           C  
ATOM   1284  C   ALA A 165       6.840  99.017 158.797  1.00 54.65           C  
ATOM   1285  O   ALA A 165       5.675  98.615 158.816  1.00 54.59           O  
ATOM   1286  CB  ALA A 165       7.234 101.100 160.142  1.00 51.62           C  
ATOM   1287  N   LEU A 166       7.616  98.962 157.712  1.00 50.34           N  
ATOM   1288  CA  LEU A 166       7.159  98.391 156.446  1.00 49.55           C  
ATOM   1289  C   LEU A 166       7.108  96.866 156.518  1.00 53.09           C  
ATOM   1290  O   LEU A 166       6.205  96.248 155.942  1.00 53.26           O  
ATOM   1291  CB  LEU A 166       8.032  98.862 155.279  1.00 49.43           C  
ATOM   1292  CG  LEU A 166       7.835 100.295 154.775  1.00 54.05           C  
ATOM   1293  CD1 LEU A 166       9.036 100.738 153.973  1.00 54.05           C  
ATOM   1294  CD2 LEU A 166       6.563 100.434 153.948  1.00 56.20           C  
ATOM   1295  N   VAL A 167       8.062  96.278 157.251  1.00 48.65           N  
ATOM   1296  CA  VAL A 167       8.130  94.828 157.482  1.00 48.08           C  
ATOM   1297  C   VAL A 167       6.916  94.425 158.325  1.00 52.92           C  
ATOM   1298  O   VAL A 167       6.204  93.476 157.988  1.00 51.95           O  
ATOM   1299  CB  VAL A 167       9.484  94.404 158.138  1.00 51.40           C  
ATOM   1300  CG1 VAL A 167       9.453  92.949 158.624  1.00 50.94           C  
ATOM   1301  CG2 VAL A 167      10.624  94.586 157.165  1.00 51.18           C  
ATOM   1302  N   ILE A 168       6.662  95.207 159.376  1.00 51.55           N  
ATOM   1303  CA  ILE A 168       5.529  95.013 160.281  1.00 52.45           C  
ATOM   1304  C   ILE A 168       4.186  95.108 159.540  1.00 60.15           C  
ATOM   1305  O   ILE A 168       3.225  94.412 159.887  1.00 60.05           O  
ATOM   1306  CB  ILE A 168       5.661  95.928 161.555  1.00 55.42           C  
ATOM   1307  CG1 ILE A 168       5.522  95.114 162.835  1.00 56.35           C  
ATOM   1308  CG2 ILE A 168       4.683  97.098 161.575  1.00 55.42           C  
ATOM   1309  CD1 ILE A 168       6.766  94.381 163.244  1.00 64.91           C  
ATOM   1310  N   THR A 169       4.175  95.919 158.478  1.00 59.11           N  
ATOM   1311  CA  THR A 169       3.014  96.142 157.619  1.00 59.64           C  
ATOM   1312  C   THR A 169       2.595  94.870 156.870  1.00 66.26           C  
ATOM   1313  O   THR A 169       1.398  94.609 156.697  1.00 66.16           O  
ATOM   1314  CB  THR A 169       3.237  97.406 156.717  1.00 65.35           C  
ATOM   1315  OG1 THR A 169       2.410  98.479 157.181  1.00 68.28           O  
ATOM   1316  CG2 THR A 169       2.974  97.160 155.228  1.00 62.03           C  
ATOM   1317  N   LYS A 170       3.591  94.066 156.492  1.00 64.48           N  
ATOM   1318  CA  LYS A 170       3.388  92.832 155.729  1.00 64.91           C  
ATOM   1319  C   LYS A 170       3.627  91.522 156.505  1.00 70.47           C  
ATOM   1320  O   LYS A 170       3.744  90.447 155.897  1.00 69.67           O  
ATOM   1321  CB  LYS A 170       4.221  92.875 154.432  1.00 67.13           C  
ATOM   1322  CG  LYS A 170       3.812  93.965 153.428  1.00 80.07           C  
ATOM   1323  CD  LYS A 170       2.694  93.504 152.493  1.00 90.65           C  
ATOM   1324  CE  LYS A 170       1.521  94.478 152.481  1.00103.54           C  
ATOM   1325  NZ  LYS A 170       1.758  95.667 151.611  1.00112.86           N  
ATOM   1326  N   LEU A 171       3.663  91.605 157.839  1.00 68.55           N  
ATOM   1327  CA  LEU A 171       3.869  90.427 158.699  1.00 68.70           C  
ATOM   1328  C   LEU A 171       2.653  89.502 158.793  1.00 74.93           C  
ATOM   1329  O   LEU A 171       2.786  88.341 159.196  1.00 74.92           O  
ATOM   1330  CB  LEU A 171       4.315  90.827 160.115  1.00 68.34           C  
ATOM   1331  CG  LEU A 171       5.787  90.958 160.525  1.00 72.15           C  
ATOM   1332  CD1 LEU A 171       5.849  90.975 162.035  1.00 72.04           C  
ATOM   1333  CD2 LEU A 171       6.684  89.848 159.987  1.00 73.71           C  
ATOM   1334  N   ALA A 172       1.481  90.030 158.430  1.00 72.98           N  
ATOM   1335  CA  ALA A 172       0.208  89.302 158.447  1.00 73.17           C  
ATOM   1336  C   ALA A 172       0.206  88.055 157.558  1.00 78.40           C  
ATOM   1337  O   ALA A 172      -0.469  87.068 157.873  1.00 78.04           O  
ATOM   1338  CB  ALA A 172      -0.931  90.229 158.064  1.00 73.82           C  
ATOM   1339  N   ALA A 173       0.973  88.112 156.465  1.00 75.77           N  
ATOM   1340  CA  ALA A 173       1.136  86.995 155.532  1.00 75.98           C  
ATOM   1341  C   ALA A 173       1.948  85.860 156.182  1.00 80.79           C  
ATOM   1342  O   ALA A 173       1.709  84.679 155.902  1.00 79.99           O  
ATOM   1343  CB  ALA A 173       1.803  87.475 154.253  1.00 76.72           C  
ATOM   1344  N   GLY A 174       2.879  86.243 157.062  1.00 78.23           N  
ATOM   1345  CA  GLY A 174       3.744  85.364 157.837  1.00 78.27           C  
ATOM   1346  C   GLY A 174       4.659  84.427 157.064  1.00 82.50           C  
ATOM   1347  O   GLY A 174       4.858  83.279 157.489  1.00 81.97           O  
ATOM   1348  N   ASP A 175       5.222  84.908 155.950  1.00 79.10           N  
ATOM   1349  CA  ASP A 175       6.107  84.095 155.110  1.00 78.96           C  
ATOM   1350  C   ASP A 175       7.128  84.873 154.263  1.00 80.69           C  
ATOM   1351  O   ASP A 175       7.708  84.306 153.321  1.00 81.22           O  
ATOM   1352  CB  ASP A 175       5.282  83.140 154.220  1.00 81.39           C  
ATOM   1353  CG  ASP A 175       4.472  83.872 153.150  1.00 93.66           C  
ATOM   1354  OD1 ASP A 175       4.512  83.431 151.979  1.00 95.09           O  
ATOM   1355  OD2 ASP A 175       3.795  84.874 153.475  1.00 97.82           O  
ATOM   1356  N   ARG A 176       7.353  86.148 154.603  1.00 73.79           N  
ATOM   1357  CA  ARG A 176       8.286  87.042 153.881  1.00 72.20           C  
ATOM   1358  C   ARG A 176       7.873  87.368 152.438  1.00 75.94           C  
ATOM   1359  O   ARG A 176       8.667  87.929 151.672  1.00 75.36           O  
ATOM   1360  CB  ARG A 176       9.741  86.535 153.902  1.00 69.04           C  
ATOM   1361  CG  ARG A 176      10.414  86.540 155.250  1.00 70.81           C  
ATOM   1362  CD  ARG A 176      11.917  86.576 155.101  1.00 61.64           C  
ATOM   1363  NE  ARG A 176      12.584  86.045 156.287  1.00 57.53           N  
ATOM   1364  CZ  ARG A 176      13.875  86.201 156.573  1.00 66.07           C  
ATOM   1365  NH1 ARG A 176      14.675  86.899 155.773  1.00 58.54           N  
ATOM   1366  NH2 ARG A 176      14.372  85.663 157.677  1.00 41.77           N  
ATOM   1367  N   SER A 177       6.631  87.026 152.083  1.00 72.30           N  
ATOM   1368  CA  SER A 177       6.085  87.266 150.745  1.00 71.67           C  
ATOM   1369  C   SER A 177       5.943  88.757 150.434  1.00 73.94           C  
ATOM   1370  O   SER A 177       6.100  89.175 149.281  1.00 73.69           O  
ATOM   1371  CB  SER A 177       4.741  86.557 150.581  1.00 75.91           C  
ATOM   1372  OG  SER A 177       3.786  87.033 151.515  1.00 86.35           O  
ATOM   1373  N   GLY A 178       5.684  89.547 151.478  1.00 68.98           N  
ATOM   1374  CA  GLY A 178       5.523  90.989 151.400  1.00 67.99           C  
ATOM   1375  C   GLY A 178       6.773  91.774 151.046  1.00 70.16           C  
ATOM   1376  O   GLY A 178       6.660  92.934 150.648  1.00 69.52           O  
ATOM   1377  N   LEU A 179       7.945  91.143 151.176  1.00 66.12           N  
ATOM   1378  CA  LEU A 179       9.252  91.753 150.889  1.00 65.83           C  
ATOM   1379  C   LEU A 179       9.317  92.617 149.625  1.00 69.57           C  
ATOM   1380  O   LEU A 179       9.885  93.710 149.657  1.00 69.26           O  
ATOM   1381  CB  LEU A 179      10.367  90.692 150.897  1.00 65.87           C  
ATOM   1382  CG  LEU A 179      11.835  91.029 150.596  1.00 70.50           C  
ATOM   1383  CD1 LEU A 179      12.438  92.001 151.595  1.00 70.52           C  
ATOM   1384  CD2 LEU A 179      12.662  89.761 150.542  1.00 73.20           C  
ATOM   1385  N   THR A 180       8.704  92.136 148.542  1.00 66.06           N  
ATOM   1386  CA  THR A 180       8.646  92.854 147.261  1.00 65.80           C  
ATOM   1387  C   THR A 180       7.943  94.208 147.422  1.00 68.37           C  
ATOM   1388  O   THR A 180       8.455  95.235 146.962  1.00 67.74           O  
ATOM   1389  CB  THR A 180       7.985  92.004 146.150  1.00 76.36           C  
ATOM   1390  OG1 THR A 180       6.650  91.658 146.542  1.00 78.12           O  
ATOM   1391  CG2 THR A 180       8.784  90.730 145.888  1.00 74.79           C  
ATOM   1392  N   ALA A 181       6.803  94.194 148.120  1.00 63.77           N  
ATOM   1393  CA  ALA A 181       6.023  95.397 148.411  1.00 62.77           C  
ATOM   1394  C   ALA A 181       6.756  96.299 149.402  1.00 65.31           C  
ATOM   1395  O   ALA A 181       6.676  97.527 149.300  1.00 65.22           O  
ATOM   1396  CB  ALA A 181       4.646  95.025 148.944  1.00 63.41           C  
ATOM   1397  N   VAL A 182       7.481  95.675 150.337  1.00 60.38           N  
ATOM   1398  CA  VAL A 182       8.279  96.381 151.344  1.00 59.97           C  
ATOM   1399  C   VAL A 182       9.351  97.226 150.648  1.00 65.23           C  
ATOM   1400  O   VAL A 182       9.485  98.415 150.950  1.00 65.07           O  
ATOM   1401  CB  VAL A 182       8.869  95.417 152.422  1.00 63.21           C  
ATOM   1402  CG1 VAL A 182       9.827  96.148 153.361  1.00 63.03           C  
ATOM   1403  CG2 VAL A 182       7.756  94.766 153.236  1.00 62.74           C  
ATOM   1404  N   ILE A 183      10.054  96.619 149.683  1.00 61.83           N  
ATOM   1405  CA  ILE A 183      11.092  97.297 148.891  1.00 61.19           C  
ATOM   1406  C   ILE A 183      10.457  98.392 148.030  1.00 65.43           C  
ATOM   1407  O   ILE A 183      10.910  99.541 148.060  1.00 65.73           O  
ATOM   1408  CB  ILE A 183      11.948  96.302 148.042  1.00 63.75           C  
ATOM   1409  CG1 ILE A 183      12.655  95.280 148.940  1.00 63.87           C  
ATOM   1410  CG2 ILE A 183      13.008  97.059 147.228  1.00 64.06           C  
ATOM   1411  CD1 ILE A 183      12.862  93.924 148.290  1.00 69.70           C  
ATOM   1412  N   ARG A 184       9.395  98.027 147.306  1.00 61.23           N  
ATOM   1413  CA  ARG A 184       8.644  98.935 146.431  1.00 60.85           C  
ATOM   1414  C   ARG A 184       8.259 100.232 147.143  1.00 64.86           C  
ATOM   1415  O   ARG A 184       8.586 101.321 146.662  1.00 64.23           O  
ATOM   1416  CB  ARG A 184       7.394  98.232 145.888  1.00 60.11           C  
ATOM   1417  CG  ARG A 184       6.552  99.044 144.899  1.00 66.36           C  
ATOM   1418  CD  ARG A 184       5.080  98.643 144.957  1.00 73.39           C  
ATOM   1419  NE  ARG A 184       4.891  97.191 144.876  1.00 80.66           N  
ATOM   1420  CZ  ARG A 184       4.030  96.491 145.612  1.00 97.44           C  
ATOM   1421  NH1 ARG A 184       3.243  97.092 146.496  1.00 87.15           N  
ATOM   1422  NH2 ARG A 184       3.957  95.175 145.468  1.00 86.55           N  
ATOM   1423  N   ARG A 185       7.604 100.093 148.298  1.00 61.83           N  
ATOM   1424  CA  ARG A 185       7.162 101.226 149.113  1.00 61.91           C  
ATOM   1425  C   ARG A 185       8.318 102.029 149.712  1.00 66.63           C  
ATOM   1426  O   ARG A 185       8.247 103.259 149.785  1.00 66.14           O  
ATOM   1427  CB  ARG A 185       6.190 100.769 150.199  1.00 61.75           C  
ATOM   1428  CG  ARG A 185       4.796 100.446 149.685  1.00 68.47           C  
ATOM   1429  CD  ARG A 185       3.781 100.435 150.814  1.00 71.20           C  
ATOM   1430  NE  ARG A 185       3.460 101.783 151.285  1.00 73.75           N  
ATOM   1431  CZ  ARG A 185       2.937 102.070 152.475  1.00 90.63           C  
ATOM   1432  NH1 ARG A 185       2.671 101.108 153.353  1.00 79.68           N  
ATOM   1433  NH2 ARG A 185       2.687 103.332 152.797  1.00 80.93           N  
ATOM   1434  N   ALA A 186       9.396 101.329 150.080  1.00 64.02           N  
ATOM   1435  CA  ALA A 186      10.613 101.945 150.623  1.00 64.16           C  
ATOM   1436  C   ALA A 186      11.317 102.827 149.589  1.00 68.54           C  
ATOM   1437  O   ALA A 186      12.193 103.626 149.937  1.00 68.25           O  
ATOM   1438  CB  ALA A 186      11.567 100.878 151.137  1.00 64.92           C  
ATOM   1439  N   ASN A 187      10.918 102.678 148.325  1.00 65.36           N  
ATOM   1440  CA  ASN A 187      11.460 103.462 147.226  1.00 65.52           C  
ATOM   1441  C   ASN A 187      10.580 104.666 146.894  1.00 70.78           C  
ATOM   1442  O   ASN A 187      11.106 105.747 146.626  1.00 69.71           O  
ATOM   1443  CB  ASN A 187      11.708 102.582 145.997  1.00 66.36           C  
ATOM   1444  CG  ASN A 187      12.938 101.691 146.149  1.00 92.26           C  
ATOM   1445  OD1 ASN A 187      12.833 100.467 146.170  1.00 87.95           O  
ATOM   1446  ND2 ASN A 187      14.112 102.306 146.220  1.00 85.40           N  
ATOM   1447  N   ASN A 188       9.255 104.477 146.937  1.00 69.61           N  
ATOM   1448  CA  ASN A 188       8.270 105.545 146.674  1.00 70.31           C  
ATOM   1449  C   ASN A 188       8.312 106.547 147.829  1.00 75.73           C  
ATOM   1450  O   ASN A 188       8.589 107.731 147.626  1.00 76.17           O  
ATOM   1451  CB  ASN A 188       6.847 104.976 146.512  1.00 71.09           C  
ATOM   1452  CG  ASN A 188       6.781 103.789 145.557  1.00 98.55           C  
ATOM   1453  OD1 ASN A 188       7.526 103.711 144.573  1.00 94.26           O  
ATOM   1454  ND2 ASN A 188       5.860 102.867 145.833  1.00 91.21           N  
ATOM   1455  N   VAL A 189       8.082 106.034 149.040  1.00 72.34           N  
ATOM   1456  CA  VAL A 189       8.203 106.782 150.294  1.00 72.18           C  
ATOM   1457  C   VAL A 189       9.695 106.600 150.588  1.00 78.52           C  
ATOM   1458  O   VAL A 189      10.309 105.690 150.023  1.00 78.46           O  
ATOM   1459  CB  VAL A 189       7.355 106.116 151.430  1.00 75.28           C  
ATOM   1460  CG1 VAL A 189       7.192 107.051 152.612  1.00 75.11           C  
ATOM   1461  CG2 VAL A 189       5.988 105.662 150.925  1.00 74.85           C  
ATOM   1462  N   LEU A 190      10.285 107.448 151.434  1.00 76.50           N  
ATOM   1463  CA  LEU A 190      11.702 107.308 151.821  1.00 76.93           C  
ATOM   1464  C   LEU A 190      12.721 107.469 150.669  1.00 81.03           C  
ATOM   1465  O   LEU A 190      13.856 106.980 150.766  1.00 80.09           O  
ATOM   1466  CB  LEU A 190      11.907 105.945 152.525  1.00 77.03           C  
ATOM   1467  CG  LEU A 190      12.622 105.775 153.864  1.00 81.69           C  
ATOM   1468  CD1 LEU A 190      11.842 106.437 154.990  1.00 81.88           C  
ATOM   1469  CD2 LEU A 190      12.776 104.287 154.137  1.00 84.19           C  
ATOM   1470  N   LYS A 191      12.308 108.143 149.593  1.00 78.10           N  
ATOM   1471  CA  LYS A 191      13.158 108.365 148.413  1.00 78.28           C  
ATOM   1472  C   LYS A 191      14.319 109.323 148.660  1.00 83.34           C  
ATOM   1473  O   LYS A 191      15.442 109.067 148.214  1.00 83.23           O  
ATOM   1474  CB  LYS A 191      12.344 108.771 147.170  1.00 80.63           C  
ATOM   1475  CG  LYS A 191      11.350 109.916 147.365  1.00 96.76           C  
ATOM   1476  CD  LYS A 191      10.460 110.096 146.141  1.00106.41           C  
ATOM   1477  CE  LYS A 191       9.372 111.142 146.377  1.00116.56           C  
ATOM   1478  NZ  LYS A 191       8.279 110.668 147.277  1.00124.38           N  
ATOM   1479  N   ASN A 192      14.038 110.399 149.400  1.00 80.11           N  
ATOM   1480  CA  ASN A 192      15.028 111.414 149.765  1.00 79.73           C  
ATOM   1481  C   ASN A 192      16.087 110.839 150.717  1.00 82.54           C  
ATOM   1482  O   ASN A 192      17.265 111.205 150.644  1.00 81.84           O  
ATOM   1483  CB  ASN A 192      14.323 112.621 150.401  1.00 82.55           C  
ATOM   1484  CG  ASN A 192      15.288 113.741 150.767  1.00122.98           C  
ATOM   1485  OD1 ASN A 192      15.787 114.458 149.897  1.00121.63           O  
ATOM   1486  ND2 ASN A 192      15.564 113.888 152.061  1.00118.95           N  
ATOM   1487  N   GLU A 193      15.646 109.928 151.585  1.00 78.74           N  
ATOM   1488  CA  GLU A 193      16.491 109.255 152.573  1.00 78.48           C  
ATOM   1489  C   GLU A 193      17.499 108.323 151.900  1.00 82.26           C  
ATOM   1490  O   GLU A 193      18.642 108.197 152.354  1.00 82.31           O  
ATOM   1491  CB  GLU A 193      15.617 108.470 153.561  1.00 79.86           C  
ATOM   1492  CG  GLU A 193      14.932 109.305 154.648  1.00 92.18           C  
ATOM   1493  CD  GLU A 193      14.015 110.398 154.106  1.00118.30           C  
ATOM   1494  OE1 GLU A 193      13.091 110.090 153.316  1.00110.87           O  
ATOM   1495  OE2 GLU A 193      14.255 111.575 154.451  1.00115.12           O  
ATOM   1496  N   MET A 194      17.061 107.687 150.812  1.00 78.10           N  
ATOM   1497  CA  MET A 194      17.891 106.774 150.026  1.00 77.60           C  
ATOM   1498  C   MET A 194      18.968 107.519 149.240  1.00 80.51           C  
ATOM   1499  O   MET A 194      20.033 106.959 148.959  1.00 79.81           O  
ATOM   1500  CB  MET A 194      17.026 105.932 149.089  1.00 79.91           C  
ATOM   1501  CG  MET A 194      16.275 104.806 149.789  1.00 83.27           C  
ATOM   1502  SD  MET A 194      15.556 103.588 148.674  1.00 86.95           S  
ATOM   1503  CE  MET A 194      17.044 102.795 148.008  1.00 83.64           C  
ATOM   1504  N   LYS A 195      18.676 108.779 148.903  1.00 76.52           N  
ATOM   1505  CA  LYS A 195      19.603 109.656 148.186  1.00 76.11           C  
ATOM   1506  C   LYS A 195      20.785 110.017 149.087  1.00 79.16           C  
ATOM   1507  O   LYS A 195      21.942 109.956 148.654  1.00 79.48           O  
ATOM   1508  CB  LYS A 195      18.902 110.938 147.719  1.00 78.85           C  
ATOM   1509  CG  LYS A 195      17.904 110.764 146.582  1.00 99.56           C  
ATOM   1510  CD  LYS A 195      17.197 112.083 146.290  1.00112.37           C  
ATOM   1511  CE  LYS A 195      15.928 111.881 145.478  1.00122.81           C  
ATOM   1512  NZ  LYS A 195      15.085 113.109 145.468  1.00130.74           N  
ATOM   1513  N   ARG A 196      20.485 110.364 150.339  1.00 73.86           N  
ATOM   1514  CA  ARG A 196      21.509 110.739 151.314  1.00 72.74           C  
ATOM   1515  C   ARG A 196      22.314 109.587 151.918  1.00 75.54           C  
ATOM   1516  O   ARG A 196      23.456 109.788 152.353  1.00 75.10           O  
ATOM   1517  CB  ARG A 196      20.976 111.705 152.385  1.00 71.20           C  
ATOM   1518  CG  ARG A 196      19.620 111.358 152.980  1.00 73.89           C  
ATOM   1519  CD  ARG A 196      19.027 112.540 153.729  1.00 74.94           C  
ATOM   1520  NE  ARG A 196      19.493 112.599 155.115  1.00 81.77           N  
ATOM   1521  CZ  ARG A 196      18.701 112.621 156.189  1.00 96.96           C  
ATOM   1522  NH1 ARG A 196      17.376 112.608 156.062  1.00 86.00           N  
ATOM   1523  NH2 ARG A 196      19.238 112.668 157.403  1.00 81.44           N  
ATOM   1524  N   TYR A 197      21.741 108.383 151.908  1.00 71.24           N  
ATOM   1525  CA  TYR A 197      22.415 107.209 152.463  1.00 70.71           C  
ATOM   1526  C   TYR A 197      22.600 106.036 151.508  1.00 74.42           C  
ATOM   1527  O   TYR A 197      21.628 105.391 151.096  1.00 74.48           O  
ATOM   1528  CB  TYR A 197      21.786 106.782 153.792  1.00 71.61           C  
ATOM   1529  CG  TYR A 197      21.874 107.847 154.863  1.00 72.85           C  
ATOM   1530  CD1 TYR A 197      23.093 108.136 155.496  1.00 74.77           C  
ATOM   1531  CD2 TYR A 197      20.749 108.599 155.214  1.00 73.22           C  
ATOM   1532  CE1 TYR A 197      23.180 109.137 156.465  1.00 75.26           C  
ATOM   1533  CE2 TYR A 197      20.827 109.603 156.184  1.00 73.88           C  
ATOM   1534  CZ  TYR A 197      22.042 109.863 156.803  1.00 80.57           C  
ATOM   1535  OH  TYR A 197      22.115 110.845 157.756  1.00 80.90           O  
ATOM   1536  N   LYS A 198      23.867 105.775 151.179  1.00 70.83           N  
ATOM   1537  CA  LYS A 198      24.285 104.691 150.276  1.00 70.65           C  
ATOM   1538  C   LYS A 198      23.927 103.299 150.807  1.00 73.40           C  
ATOM   1539  O   LYS A 198      23.696 102.377 150.022  1.00 72.24           O  
ATOM   1540  CB  LYS A 198      25.802 104.747 150.030  1.00 73.56           C  
ATOM   1541  CG  LYS A 198      26.292 105.870 149.121  1.00 88.61           C  
ATOM   1542  CD  LYS A 198      27.817 105.843 149.026  1.00100.34           C  
ATOM   1543  CE  LYS A 198      28.368 107.003 148.207  1.00112.91           C  
ATOM   1544  NZ  LYS A 198      29.861 107.037 148.217  1.00121.44           N  
ATOM   1545  N   GLY A 199      23.916 103.162 152.135  1.00 69.78           N  
ATOM   1546  CA  GLY A 199      23.625 101.928 152.848  1.00 69.30           C  
ATOM   1547  C   GLY A 199      22.163 101.638 153.121  1.00 71.82           C  
ATOM   1548  O   GLY A 199      21.851 100.633 153.761  1.00 71.58           O  
ATOM   1549  N   LEU A 200      21.267 102.493 152.631  1.00 66.88           N  
ATOM   1550  CA  LEU A 200      19.836 102.263 152.784  1.00 66.27           C  
ATOM   1551  C   LEU A 200      19.414 101.280 151.689  1.00 69.86           C  
ATOM   1552  O   LEU A 200      18.992 101.679 150.599  1.00 69.18           O  
ATOM   1553  CB  LEU A 200      19.044 103.571 152.689  1.00 66.24           C  
ATOM   1554  CG  LEU A 200      17.733 103.681 153.475  1.00 70.87           C  
ATOM   1555  CD1 LEU A 200      17.259 105.105 153.423  1.00 71.13           C  
ATOM   1556  CD2 LEU A 200      16.623 102.747 152.994  1.00 73.37           C  
ATOM   1557  N   LEU A 201      19.592  99.996 151.988  1.00 66.38           N  
ATOM   1558  CA  LEU A 201      19.276  98.898 151.083  1.00 65.99           C  
ATOM   1559  C   LEU A 201      17.997  98.229 151.599  1.00 68.87           C  
ATOM   1560  O   LEU A 201      18.067  97.368 152.486  1.00 68.34           O  
ATOM   1561  CB  LEU A 201      20.435  97.886 151.075  1.00 66.32           C  
ATOM   1562  CG  LEU A 201      21.744  98.019 150.279  1.00 71.62           C  
ATOM   1563  CD1 LEU A 201      22.335  99.422 150.206  1.00 71.66           C  
ATOM   1564  CD2 LEU A 201      22.778  97.046 150.836  1.00 75.21           C  
ATOM   1565  N   PRO A 202      16.813  98.638 151.077  1.00 64.93           N  
ATOM   1566  CA  PRO A 202      15.531  98.084 151.535  1.00 64.63           C  
ATOM   1567  C   PRO A 202      15.492  96.563 151.682  1.00 68.77           C  
ATOM   1568  O   PRO A 202      15.162  96.074 152.758  1.00 68.28           O  
ATOM   1569  CB  PRO A 202      14.537  98.580 150.485  1.00 66.19           C  
ATOM   1570  CG  PRO A 202      15.105  99.871 150.054  1.00 70.57           C  
ATOM   1571  CD  PRO A 202      16.593  99.647 150.021  1.00 66.27           C  
ATOM   1572  N   LYS A 203      15.909  95.835 150.644  1.00 65.80           N  
ATOM   1573  CA  LYS A 203      15.935  94.367 150.658  1.00 66.12           C  
ATOM   1574  C   LYS A 203      16.767  93.798 151.813  1.00 70.93           C  
ATOM   1575  O   LYS A 203      16.293  92.927 152.548  1.00 71.04           O  
ATOM   1576  CB  LYS A 203      16.441  93.821 149.317  1.00 68.88           C  
ATOM   1577  CG  LYS A 203      16.252  92.312 149.120  1.00 84.94           C  
ATOM   1578  CD  LYS A 203      17.243  91.744 148.111  1.00 98.63           C  
ATOM   1579  CE  LYS A 203      18.538  91.286 148.778  1.00115.17           C  
ATOM   1580  NZ  LYS A 203      19.592  90.948 147.770  1.00125.49           N  
ATOM   1581  N   ASP A 204      17.988  94.314 151.969  1.00 67.66           N  
ATOM   1582  CA  ASP A 204      18.923  93.875 153.007  1.00 67.60           C  
ATOM   1583  C   ASP A 204      18.437  94.148 154.432  1.00 70.55           C  
ATOM   1584  O   ASP A 204      18.496  93.257 155.289  1.00 70.27           O  
ATOM   1585  CB  ASP A 204      20.312  94.488 152.779  1.00 69.92           C  
ATOM   1586  CG  ASP A 204      21.076  93.831 151.625  1.00 83.98           C  
ATOM   1587  OD1 ASP A 204      20.458  93.454 150.602  1.00 84.75           O  
ATOM   1588  OD2 ASP A 204      22.321  93.747 151.725  1.00 91.96           O  
ATOM   1589  N   ILE A 205      17.947  95.367 154.667  1.00 66.27           N  
ATOM   1590  CA  ILE A 205      17.438  95.778 155.981  1.00 65.56           C  
ATOM   1591  C   ILE A 205      16.114  95.078 156.309  1.00 69.48           C  
ATOM   1592  O   ILE A 205      15.920  94.625 157.442  1.00 68.96           O  
ATOM   1593  CB  ILE A 205      17.356  97.330 156.151  1.00 68.07           C  
ATOM   1594  CG1 ILE A 205      18.646  98.011 155.673  1.00 68.04           C  
ATOM   1595  CG2 ILE A 205      17.137  97.687 157.624  1.00 68.59           C  
ATOM   1596  CD1 ILE A 205      18.476  99.460 155.243  1.00 73.64           C  
ATOM   1597  N   ALA A 206      15.230  94.973 155.311  1.00 65.95           N  
ATOM   1598  CA  ALA A 206      13.925  94.322 155.472  1.00 65.74           C  
ATOM   1599  C   ALA A 206      14.037  92.851 155.853  1.00 68.71           C  
ATOM   1600  O   ALA A 206      13.281  92.374 156.702  1.00 68.72           O  
ATOM   1601  CB  ALA A 206      13.062  94.492 154.240  1.00 66.53           C  
ATOM   1602  N   ASN A 207      15.006  92.156 155.254  1.00 63.66           N  
ATOM   1603  CA  ASN A 207      15.266  90.750 155.556  1.00 62.52           C  
ATOM   1604  C   ASN A 207      15.800  90.588 156.978  1.00 65.99           C  
ATOM   1605  O   ASN A 207      15.437  89.632 157.671  1.00 65.97           O  
ATOM   1606  CB  ASN A 207      16.232  90.128 154.539  1.00 59.34           C  
ATOM   1607  CG  ASN A 207      15.522  89.586 153.303  1.00 67.58           C  
ATOM   1608  OD1 ASN A 207      14.535  88.851 153.401  1.00 52.90           O  
ATOM   1609  ND2 ASN A 207      16.064  89.900 152.132  1.00 60.32           N  
ATOM   1610  N   SER A 208      16.617  91.552 157.413  1.00 61.91           N  
ATOM   1611  CA  SER A 208      17.189  91.564 158.759  1.00 61.49           C  
ATOM   1612  C   SER A 208      16.101  91.675 159.822  1.00 64.41           C  
ATOM   1613  O   SER A 208      16.139  90.954 160.828  1.00 63.89           O  
ATOM   1614  CB  SER A 208      18.193  92.701 158.917  1.00 64.74           C  
ATOM   1615  OG  SER A 208      19.042  92.473 160.030  1.00 71.50           O  
ATOM   1616  N   PHE A 209      15.126  92.554 159.575  1.00 60.13           N  
ATOM   1617  CA  PHE A 209      13.991  92.736 160.476  1.00 59.79           C  
ATOM   1618  C   PHE A 209      13.062  91.529 160.448  1.00 62.06           C  
ATOM   1619  O   PHE A 209      12.625  91.064 161.503  1.00 62.12           O  
ATOM   1620  CB  PHE A 209      13.247  94.048 160.212  1.00 62.06           C  
ATOM   1621  CG  PHE A 209      13.890  95.247 160.861  1.00 64.35           C  
ATOM   1622  CD1 PHE A 209      13.861  95.407 162.252  1.00 68.13           C  
ATOM   1623  CD2 PHE A 209      14.535  96.214 160.086  1.00 66.80           C  
ATOM   1624  CE1 PHE A 209      14.477  96.511 162.865  1.00 69.33           C  
ATOM   1625  CE2 PHE A 209      15.147  97.327 160.687  1.00 69.75           C  
ATOM   1626  CZ  PHE A 209      15.119  97.472 162.079  1.00 68.12           C  
ATOM   1627  N   TYR A 210      12.850  90.971 159.253  1.00 56.69           N  
ATOM   1628  CA  TYR A 210      12.051  89.758 159.075  1.00 55.62           C  
ATOM   1629  C   TYR A 210      12.653  88.627 159.914  1.00 58.53           C  
ATOM   1630  O   TYR A 210      11.931  87.937 160.635  1.00 56.96           O  
ATOM   1631  CB  TYR A 210      12.010  89.344 157.599  1.00 56.38           C  
ATOM   1632  CG  TYR A 210      10.787  89.794 156.816  1.00 57.35           C  
ATOM   1633  CD1 TYR A 210       9.491  89.451 157.234  1.00 59.13           C  
ATOM   1634  CD2 TYR A 210      10.928  90.459 155.590  1.00 57.70           C  
ATOM   1635  CE1 TYR A 210       8.365  89.821 156.482  1.00 59.46           C  
ATOM   1636  CE2 TYR A 210       9.807  90.839 154.832  1.00 58.44           C  
ATOM   1637  CZ  TYR A 210       8.532  90.513 155.283  1.00 66.14           C  
ATOM   1638  OH  TYR A 210       7.427  90.871 154.541  1.00 68.42           O  
ATOM   1639  N   GLU A 211      13.984  88.511 159.865  1.00 56.35           N  
ATOM   1640  CA  GLU A 211      14.745  87.511 160.617  1.00 56.86           C  
ATOM   1641  C   GLU A 211      14.628  87.702 162.132  1.00 60.56           C  
ATOM   1642  O   GLU A 211      14.369  86.731 162.852  1.00 59.46           O  
ATOM   1643  CB  GLU A 211      16.221  87.516 160.185  1.00 58.60           C  
ATOM   1644  CG  GLU A 211      17.045  86.305 160.648  1.00 73.18           C  
ATOM   1645  CD  GLU A 211      16.744  85.039 159.859  1.00103.71           C  
ATOM   1646  OE1 GLU A 211      17.041  85.001 158.643  1.00 99.48           O  
ATOM   1647  OE2 GLU A 211      16.216  84.078 160.461  1.00104.71           O  
ATOM   1648  N   VAL A 212      14.806  88.944 162.599  1.00 57.36           N  
ATOM   1649  CA  VAL A 212      14.715  89.267 164.026  1.00 56.78           C  
ATOM   1650  C   VAL A 212      13.322  89.017 164.622  1.00 59.99           C  
ATOM   1651  O   VAL A 212      13.211  88.533 165.750  1.00 59.52           O  
ATOM   1652  CB  VAL A 212      15.375  90.641 164.395  1.00 60.31           C  
ATOM   1653  CG1 VAL A 212      14.460  91.821 164.117  1.00 60.19           C  
ATOM   1654  CG2 VAL A 212      15.833  90.658 165.844  1.00 59.89           C  
ATOM   1655  N   PHE A 213      12.280  89.277 163.827  1.00 55.96           N  
ATOM   1656  CA  PHE A 213      10.895  89.049 164.240  1.00 55.66           C  
ATOM   1657  C   PHE A 213      10.526  87.565 164.230  1.00 61.18           C  
ATOM   1658  O   PHE A 213       9.686  87.123 165.020  1.00 61.14           O  
ATOM   1659  CB  PHE A 213       9.918  89.874 163.393  1.00 56.99           C  
ATOM   1660  CG  PHE A 213      10.076  91.368 163.550  1.00 58.25           C  
ATOM   1661  CD1 PHE A 213      10.310  91.946 164.806  1.00 61.26           C  
ATOM   1662  CD2 PHE A 213       9.941  92.209 162.445  1.00 60.35           C  
ATOM   1663  CE1 PHE A 213      10.451  93.331 164.950  1.00 62.03           C  
ATOM   1664  CE2 PHE A 213      10.103  93.597 162.573  1.00 63.07           C  
ATOM   1665  CZ  PHE A 213      10.344  94.159 163.831  1.00 61.05           C  
ATOM   1666  N   GLU A 214      11.176  86.805 163.346  1.00 58.40           N  
ATOM   1667  CA  GLU A 214      10.975  85.360 163.240  1.00 58.24           C  
ATOM   1668  C   GLU A 214      11.711  84.633 164.365  1.00 61.87           C  
ATOM   1669  O   GLU A 214      11.140  83.761 165.019  1.00 61.45           O  
ATOM   1670  CB  GLU A 214      11.450  84.841 161.879  1.00 59.61           C  
ATOM   1671  CG  GLU A 214      10.437  85.005 160.746  1.00 69.74           C  
ATOM   1672  CD  GLU A 214      11.052  84.888 159.351  1.00 89.72           C  
ATOM   1673  OE1 GLU A 214      12.189  84.377 159.212  1.00 88.83           O  
ATOM   1674  OE2 GLU A 214      10.376  85.294 158.381  1.00 78.63           O  
ATOM   1675  N   LYS A 215      12.971  85.009 164.586  1.00 58.91           N  
ATOM   1676  CA  LYS A 215      13.812  84.404 165.618  1.00 59.14           C  
ATOM   1677  C   LYS A 215      13.415  84.833 167.037  1.00 63.70           C  
ATOM   1678  O   LYS A 215      13.458  84.020 167.967  1.00 63.36           O  
ATOM   1679  CB  LYS A 215      15.293  84.701 165.346  1.00 62.00           C  
ATOM   1680  CG  LYS A 215      16.274  83.749 166.030  1.00 77.76           C  
ATOM   1681  CD  LYS A 215      17.720  84.052 165.640  1.00 88.08           C  
ATOM   1682  CE  LYS A 215      18.721  83.354 166.567  1.00 94.73           C  
ATOM   1683  NZ  LYS A 215      18.790  81.867 166.378  1.00 99.07           N  
ATOM   1684  N   HIS A 216      13.034  86.101 167.194  1.00 60.50           N  
ATOM   1685  CA  HIS A 216      12.639  86.649 168.493  1.00 60.40           C  
ATOM   1686  C   HIS A 216      11.245  87.283 168.420  1.00 64.74           C  
ATOM   1687  O   HIS A 216      11.116  88.486 168.169  1.00 64.80           O  
ATOM   1688  CB  HIS A 216      13.684  87.649 168.995  1.00 61.09           C  
ATOM   1689  CG  HIS A 216      15.079  87.117 168.973  1.00 64.44           C  
ATOM   1690  ND1 HIS A 216      15.904  87.247 167.878  1.00 66.25           N  
ATOM   1691  CD2 HIS A 216      15.772  86.398 169.885  1.00 66.28           C  
ATOM   1692  CE1 HIS A 216      17.060  86.660 168.130  1.00 65.75           C  
ATOM   1693  NE2 HIS A 216      17.005  86.137 169.341  1.00 66.10           N  
ATOM   1694  N   PRO A 217      10.180  86.473 168.631  1.00 60.66           N  
ATOM   1695  CA  PRO A 217       8.794  86.963 168.565  1.00 60.05           C  
ATOM   1696  C   PRO A 217       8.431  88.024 169.605  1.00 62.45           C  
ATOM   1697  O   PRO A 217       7.466  88.772 169.424  1.00 61.34           O  
ATOM   1698  CB  PRO A 217       7.968  85.693 168.772  1.00 61.95           C  
ATOM   1699  CG  PRO A 217       8.857  84.598 168.315  1.00 66.33           C  
ATOM   1700  CD  PRO A 217      10.211  85.005 168.783  1.00 61.93           C  
ATOM   1701  N   HIS A 218       9.210  88.085 170.685  1.00 58.90           N  
ATOM   1702  CA  HIS A 218       9.007  89.076 171.739  1.00 58.89           C  
ATOM   1703  C   HIS A 218       9.414  90.472 171.267  1.00 62.21           C  
ATOM   1704  O   HIS A 218       8.882  91.470 171.757  1.00 62.60           O  
ATOM   1705  CB  HIS A 218       9.753  88.692 173.017  1.00 59.75           C  
ATOM   1706  CG  HIS A 218      11.198  88.380 172.804  1.00 63.30           C  
ATOM   1707  ND1 HIS A 218      11.646  87.112 172.509  1.00 65.28           N  
ATOM   1708  CD2 HIS A 218      12.296  89.171 172.838  1.00 65.44           C  
ATOM   1709  CE1 HIS A 218      12.962  87.131 172.385  1.00 64.99           C  
ATOM   1710  NE2 HIS A 218      13.380  88.371 172.569  1.00 65.32           N  
ATOM   1711  N   PHE A 219      10.330  90.525 170.296  1.00 56.48           N  
ATOM   1712  CA  PHE A 219      10.796  91.781 169.713  1.00 54.78           C  
ATOM   1713  C   PHE A 219       9.731  92.448 168.861  1.00 56.99           C  
ATOM   1714  O   PHE A 219       9.719  93.675 168.733  1.00 57.25           O  
ATOM   1715  CB  PHE A 219      12.088  91.592 168.918  1.00 56.26           C  
ATOM   1716  CG  PHE A 219      13.340  91.660 169.754  1.00 57.87           C  
ATOM   1717  CD1 PHE A 219      13.320  92.176 171.058  1.00 60.74           C  
ATOM   1718  CD2 PHE A 219      14.556  91.238 169.222  1.00 60.19           C  
ATOM   1719  CE1 PHE A 219      14.487  92.239 171.829  1.00 61.42           C  
ATOM   1720  CE2 PHE A 219      15.735  91.305 169.981  1.00 62.81           C  
ATOM   1721  CZ  PHE A 219      15.697  91.808 171.287  1.00 60.53           C  
ATOM   1722  N   ILE A 220       8.827  91.642 168.303  1.00 51.80           N  
ATOM   1723  CA  ILE A 220       7.711  92.168 167.521  1.00 50.75           C  
ATOM   1724  C   ILE A 220       6.736  92.899 168.455  1.00 52.10           C  
ATOM   1725  O   ILE A 220       6.213  93.956 168.095  1.00 51.79           O  
ATOM   1726  CB  ILE A 220       7.073  91.147 166.480  1.00 54.14           C  
ATOM   1727  CG1 ILE A 220       5.572  90.960 166.665  1.00 54.88           C  
ATOM   1728  CG2 ILE A 220       7.780  89.808 166.424  1.00 55.16           C  
ATOM   1729  CD1 ILE A 220       4.778  91.888 165.819  1.00 63.97           C  
ATOM   1730  N   ASP A 221       6.580  92.372 169.676  1.00 46.83           N  
ATOM   1731  CA  ASP A 221       5.760  92.993 170.721  1.00 46.23           C  
ATOM   1732  C   ASP A 221       6.426  94.296 171.166  1.00 50.14           C  
ATOM   1733  O   ASP A 221       5.748  95.311 171.363  1.00 50.28           O  
ATOM   1734  CB  ASP A 221       5.571  92.050 171.918  1.00 47.86           C  
ATOM   1735  CG  ASP A 221       4.485  92.526 172.892  1.00 56.87           C  
ATOM   1736  OD1 ASP A 221       4.700  93.536 173.599  1.00 55.90           O  
ATOM   1737  OD2 ASP A 221       3.447  91.836 173.010  1.00 65.35           O  
ATOM   1738  N   VAL A 222       7.755  94.257 171.278  1.00 45.93           N  
ATOM   1739  CA  VAL A 222       8.559  95.418 171.648  1.00 45.48           C  
ATOM   1740  C   VAL A 222       8.417  96.523 170.600  1.00 48.87           C  
ATOM   1741  O   VAL A 222       8.113  97.667 170.951  1.00 48.86           O  
ATOM   1742  CB  VAL A 222      10.038  95.044 171.984  1.00 49.52           C  
ATOM   1743  CG1 VAL A 222      10.901  96.288 172.179  1.00 49.01           C  
ATOM   1744  CG2 VAL A 222      10.100  94.188 173.242  1.00 49.64           C  
ATOM   1745  N   PHE A 223       8.561  96.155 169.323  1.00 44.55           N  
ATOM   1746  CA  PHE A 223       8.434  97.098 168.216  1.00 44.22           C  
ATOM   1747  C   PHE A 223       7.047  97.726 168.095  1.00 47.62           C  
ATOM   1748  O   PHE A 223       6.939  98.948 167.921  1.00 46.70           O  
ATOM   1749  CB  PHE A 223       8.874  96.488 166.885  1.00 46.47           C  
ATOM   1750  CG  PHE A 223       8.811  97.454 165.733  1.00 49.13           C  
ATOM   1751  CD1 PHE A 223       9.794  98.439 165.572  1.00 52.79           C  
ATOM   1752  CD2 PHE A 223       7.731  97.428 164.844  1.00 52.23           C  
ATOM   1753  CE1 PHE A 223       9.724  99.358 164.520  1.00 53.86           C  
ATOM   1754  CE2 PHE A 223       7.644  98.346 163.787  1.00 55.19           C  
ATOM   1755  CZ  PHE A 223       8.646  99.310 163.623  1.00 53.13           C  
ATOM   1756  N   VAL A 224       6.004  96.893 168.175  1.00 44.82           N  
ATOM   1757  CA  VAL A 224       4.613  97.358 168.088  1.00 45.25           C  
ATOM   1758  C   VAL A 224       4.327  98.375 169.192  1.00 51.35           C  
ATOM   1759  O   VAL A 224       3.822  99.467 168.914  1.00 50.74           O  
ATOM   1760  CB  VAL A 224       3.594  96.183 168.043  1.00 48.79           C  
ATOM   1761  CG1 VAL A 224       2.166  96.657 168.302  1.00 48.28           C  
ATOM   1762  CG2 VAL A 224       3.657  95.475 166.699  1.00 48.65           C  
ATOM   1763  N   HIS A 225       4.735  98.040 170.419  1.00 49.25           N  
ATOM   1764  CA  HIS A 225       4.564  98.929 171.565  1.00 49.59           C  
ATOM   1765  C   HIS A 225       5.422 100.182 171.520  1.00 53.65           C  
ATOM   1766  O   HIS A 225       5.004 101.227 172.027  1.00 53.45           O  
ATOM   1767  CB  HIS A 225       4.658  98.184 172.885  1.00 50.59           C  
ATOM   1768  CG  HIS A 225       3.465  97.326 173.153  1.00 54.59           C  
ATOM   1769  ND1 HIS A 225       3.393  96.013 172.744  1.00 56.67           N  
ATOM   1770  CD2 HIS A 225       2.251  97.626 173.673  1.00 56.91           C  
ATOM   1771  CE1 HIS A 225       2.203  95.525 173.048  1.00 56.42           C  
ATOM   1772  NE2 HIS A 225       1.492  96.481 173.620  1.00 56.79           N  
ATOM   1773  N   PHE A 226       6.576 100.090 170.854  1.00 50.07           N  
ATOM   1774  CA  PHE A 226       7.444 101.244 170.647  1.00 49.97           C  
ATOM   1775  C   PHE A 226       6.756 102.176 169.648  1.00 53.28           C  
ATOM   1776  O   PHE A 226       6.671 103.380 169.886  1.00 52.87           O  
ATOM   1777  CB  PHE A 226       8.840 100.844 170.127  1.00 52.06           C  
ATOM   1778  CG  PHE A 226       9.526 101.932 169.334  1.00 54.11           C  
ATOM   1779  CD1 PHE A 226      10.072 103.053 169.976  1.00 57.50           C  
ATOM   1780  CD2 PHE A 226       9.568 101.874 167.938  1.00 56.80           C  
ATOM   1781  CE1 PHE A 226      10.654 104.095 169.245  1.00 58.46           C  
ATOM   1782  CE2 PHE A 226      10.151 102.910 167.193  1.00 59.81           C  
ATOM   1783  CZ  PHE A 226      10.702 104.019 167.848  1.00 57.77           C  
ATOM   1784  N   GLY A 227       6.289 101.605 168.535  1.00 49.68           N  
ATOM   1785  CA  GLY A 227       5.607 102.314 167.465  1.00 49.75           C  
ATOM   1786  C   GLY A 227       4.404 103.102 167.949  1.00 54.39           C  
ATOM   1787  O   GLY A 227       4.202 104.238 167.519  1.00 54.26           O  
ATOM   1788  N   ILE A 228       3.626 102.497 168.851  1.00 51.10           N  
ATOM   1789  CA  ILE A 228       2.458 103.129 169.471  1.00 50.75           C  
ATOM   1790  C   ILE A 228       2.926 104.278 170.375  1.00 54.52           C  
ATOM   1791  O   ILE A 228       2.375 105.383 170.304  1.00 54.71           O  
ATOM   1792  CB  ILE A 228       1.559 102.091 170.215  1.00 54.08           C  
ATOM   1793  CG1 ILE A 228       0.920 101.119 169.207  1.00 54.57           C  
ATOM   1794  CG2 ILE A 228       0.447 102.792 171.018  1.00 55.03           C  
ATOM   1795  CD1 ILE A 228       0.524  99.772 169.785  1.00 57.94           C  
ATOM   1796  N   ALA A 229       3.970 104.019 171.173  1.00 50.55           N  
ATOM   1797  CA  ALA A 229       4.570 105.010 172.080  1.00 50.17           C  
ATOM   1798  C   ALA A 229       5.167 106.192 171.320  1.00 52.78           C  
ATOM   1799  O   ALA A 229       5.075 107.344 171.766  1.00 52.32           O  
ATOM   1800  CB  ALA A 229       5.626 104.361 172.960  1.00 51.06           C  
ATOM   1801  N   GLN A 230       5.774 105.881 170.172  1.00 48.71           N  
ATOM   1802  CA  GLN A 230       6.358 106.859 169.258  1.00 48.37           C  
ATOM   1803  C   GLN A 230       5.231 107.664 168.618  1.00 53.18           C  
ATOM   1804  O   GLN A 230       5.312 108.880 168.551  1.00 53.61           O  
ATOM   1805  CB  GLN A 230       7.203 106.150 168.186  1.00 49.33           C  
ATOM   1806  CG  GLN A 230       7.646 107.007 166.996  1.00 47.46           C  
ATOM   1807  CD  GLN A 230       8.726 108.007 167.350  1.00 57.53           C  
ATOM   1808  OE1 GLN A 230       9.726 107.662 167.978  1.00 48.12           O  
ATOM   1809  NE2 GLN A 230       8.543 109.245 166.924  1.00 54.22           N  
ATOM   1810  N   SER A 231       4.160 106.974 168.219  1.00 49.68           N  
ATOM   1811  CA  SER A 231       3.000 107.624 167.610  1.00 49.33           C  
ATOM   1812  C   SER A 231       2.113 108.402 168.599  1.00 52.46           C  
ATOM   1813  O   SER A 231       1.170 109.088 168.193  1.00 51.56           O  
ATOM   1814  CB  SER A 231       2.194 106.642 166.754  1.00 52.34           C  
ATOM   1815  OG  SER A 231       2.994 106.063 165.735  1.00 57.90           O  
ATOM   1816  N   SER A 232       2.456 108.320 169.886  1.00 49.12           N  
ATOM   1817  CA  SER A 232       1.760 109.042 170.953  1.00 48.95           C  
ATOM   1818  C   SER A 232       2.361 110.435 171.178  1.00 54.17           C  
ATOM   1819  O   SER A 232       1.797 111.255 171.914  1.00 52.75           O  
ATOM   1820  CB  SER A 232       1.821 108.238 172.248  1.00 50.91           C  
ATOM   1821  OG  SER A 232       1.184 106.989 172.083  1.00 58.01           O  
ATOM   1822  N   THR A 233       3.500 110.681 170.530  1.00 52.42           N  
ATOM   1823  CA  THR A 233       4.231 111.940 170.607  1.00 52.74           C  
ATOM   1824  C   THR A 233       3.420 113.154 170.145  1.00 57.82           C  
ATOM   1825  O   THR A 233       2.463 113.015 169.371  1.00 57.80           O  
ATOM   1826  CB  THR A 233       5.605 111.820 169.912  1.00 61.91           C  
ATOM   1827  OG1 THR A 233       6.547 112.668 170.535  1.00 65.13           O  
ATOM   1828  CG2 THR A 233       5.533 112.058 168.441  1.00 59.32           C  
ATOM   1829  N   ARG A 234       3.801 114.335 170.637  1.00 55.05           N  
ATOM   1830  CA  ARG A 234       3.138 115.605 170.314  1.00 55.31           C  
ATOM   1831  C   ARG A 234       3.516 116.130 168.924  1.00 61.03           C  
ATOM   1832  O   ARG A 234       2.705 116.773 168.252  1.00 60.81           O  
ATOM   1833  CB  ARG A 234       3.512 116.635 171.379  1.00 54.80           C  
ATOM   1834  CG  ARG A 234       2.588 117.842 171.456  1.00 61.08           C  
ATOM   1835  CD  ARG A 234       2.616 118.460 172.848  1.00 60.11           C  
ATOM   1836  NE  ARG A 234       3.865 119.167 173.123  1.00 56.89           N  
ATOM   1837  CZ  ARG A 234       4.156 119.769 174.272  1.00 71.04           C  
ATOM   1838  NH1 ARG A 234       3.292 119.758 175.281  1.00 63.94           N  
ATOM   1839  NH2 ARG A 234       5.313 120.400 174.408  1.00 56.91           N  
ATOM   1840  N   GLY A 235       4.766 115.883 168.535  1.00 58.43           N  
ATOM   1841  CA  GLY A 235       5.355 116.287 167.275  1.00 58.20           C  
ATOM   1842  C   GLY A 235       6.718 115.660 167.088  1.00 62.58           C  
ATOM   1843  O   GLY A 235       7.144 114.848 167.897  1.00 62.56           O  
ATOM   1844  N   GLY A 236       7.391 116.019 166.003  1.00 59.10           N  
ATOM   1845  CA  GLY A 236       8.718 115.519 165.698  1.00 58.74           C  
ATOM   1846  C   GLY A 236       9.242 115.885 164.326  1.00 61.68           C  
ATOM   1847  O   GLY A 236       8.740 116.811 163.686  1.00 61.26           O  
ATOM   1848  N   SER A 237      10.265 115.152 163.889  1.00 57.10           N  
ATOM   1849  CA  SER A 237      10.890 115.356 162.581  1.00 56.31           C  
ATOM   1850  C   SER A 237      10.007 114.787 161.471  1.00 58.61           C  
ATOM   1851  O   SER A 237       9.022 114.093 161.751  1.00 58.36           O  
ATOM   1852  CB  SER A 237      12.287 114.719 162.546  1.00 59.76           C  
ATOM   1853  OG  SER A 237      12.220 113.304 162.526  1.00 67.29           O  
ATOM   1854  N   ARG A 238      10.361 115.081 160.218  1.00 53.92           N  
ATOM   1855  CA  ARG A 238       9.609 114.564 159.077  1.00 53.43           C  
ATOM   1856  C   ARG A 238       9.777 113.050 158.914  1.00 55.32           C  
ATOM   1857  O   ARG A 238       8.820 112.358 158.549  1.00 55.00           O  
ATOM   1858  CB  ARG A 238       9.892 115.340 157.780  1.00 54.96           C  
ATOM   1859  CG  ARG A 238      11.270 115.143 157.156  1.00 64.11           C  
ATOM   1860  CD  ARG A 238      11.297 115.677 155.728  1.00 69.83           C  
ATOM   1861  NE  ARG A 238      10.685 114.764 154.758  1.00 74.69           N  
ATOM   1862  CZ  ARG A 238      11.343 113.826 154.077  1.00 89.36           C  
ATOM   1863  NH1 ARG A 238      12.648 113.648 154.256  1.00 80.97           N  
ATOM   1864  NH2 ARG A 238      10.694 113.059 153.210  1.00 71.31           N  
ATOM   1865  N   VAL A 239      10.972 112.554 159.260  1.00 50.00           N  
ATOM   1866  CA  VAL A 239      11.310 111.125 159.232  1.00 49.04           C  
ATOM   1867  C   VAL A 239      10.481 110.391 160.294  1.00 52.20           C  
ATOM   1868  O   VAL A 239       9.987 109.284 160.049  1.00 53.00           O  
ATOM   1869  CB  VAL A 239      12.848 110.894 159.385  1.00 52.76           C  
ATOM   1870  CG1 VAL A 239      13.185 109.421 159.623  1.00 52.41           C  
ATOM   1871  CG2 VAL A 239      13.588 111.400 158.157  1.00 52.65           C  
ATOM   1872  N   GLU A 240      10.291 111.047 161.440  1.00 47.32           N  
ATOM   1873  CA  GLU A 240       9.465 110.530 162.534  1.00 46.87           C  
ATOM   1874  C   GLU A 240       7.985 110.515 162.129  1.00 48.95           C  
ATOM   1875  O   GLU A 240       7.217 109.667 162.600  1.00 48.11           O  
ATOM   1876  CB  GLU A 240       9.656 111.363 163.800  1.00 48.48           C  
ATOM   1877  CG  GLU A 240      10.962 111.105 164.525  1.00 59.95           C  
ATOM   1878  CD  GLU A 240      11.030 111.809 165.860  1.00 88.10           C  
ATOM   1879  OE1 GLU A 240      11.335 113.021 165.888  1.00 79.90           O  
ATOM   1880  OE2 GLU A 240      10.780 111.142 166.880  1.00 90.85           O  
ATOM   1881  N   GLY A 241       7.608 111.444 161.248  1.00 44.59           N  
ATOM   1882  CA  GLY A 241       6.268 111.555 160.693  1.00 44.40           C  
ATOM   1883  C   GLY A 241       6.019 110.458 159.673  1.00 49.28           C  
ATOM   1884  O   GLY A 241       4.918 109.895 159.617  1.00 48.74           O  
ATOM   1885  N   ILE A 242       7.053 110.164 158.875  1.00 46.78           N  
ATOM   1886  CA  ILE A 242       7.028 109.097 157.865  1.00 46.76           C  
ATOM   1887  C   ILE A 242       6.828 107.762 158.588  1.00 51.19           C  
ATOM   1888  O   ILE A 242       5.921 107.000 158.232  1.00 50.98           O  
ATOM   1889  CB  ILE A 242       8.312 109.106 156.967  1.00 49.67           C  
ATOM   1890  CG1 ILE A 242       8.301 110.310 156.019  1.00 50.60           C  
ATOM   1891  CG2 ILE A 242       8.427 107.818 156.143  1.00 49.47           C  
ATOM   1892  CD1 ILE A 242       9.686 110.837 155.669  1.00 62.38           C  
ATOM   1893  N   PHE A 243       7.637 107.527 159.629  1.00 47.81           N  
ATOM   1894  CA  PHE A 243       7.557 106.316 160.447  1.00 47.79           C  
ATOM   1895  C   PHE A 243       6.151 106.113 160.997  1.00 52.26           C  
ATOM   1896  O   PHE A 243       5.582 105.032 160.859  1.00 51.88           O  
ATOM   1897  CB  PHE A 243       8.570 106.333 161.608  1.00 49.59           C  
ATOM   1898  CG  PHE A 243       8.387 105.194 162.585  1.00 51.39           C  
ATOM   1899  CD1 PHE A 243       9.005 103.957 162.361  1.00 55.03           C  
ATOM   1900  CD2 PHE A 243       7.553 105.335 163.703  1.00 53.18           C  
ATOM   1901  CE1 PHE A 243       8.804 102.883 163.243  1.00 55.82           C  
ATOM   1902  CE2 PHE A 243       7.332 104.263 164.580  1.00 56.09           C  
ATOM   1903  CZ  PHE A 243       7.964 103.038 164.351  1.00 54.49           C  
ATOM   1904  N   ALA A 244       5.618 107.159 161.627  1.00 49.25           N  
ATOM   1905  CA  ALA A 244       4.290 107.143 162.234  1.00 49.25           C  
ATOM   1906  C   ALA A 244       3.194 106.768 161.242  1.00 53.74           C  
ATOM   1907  O   ALA A 244       2.284 106.002 161.581  1.00 53.38           O  
ATOM   1908  CB  ALA A 244       3.999 108.477 162.876  1.00 49.94           C  
ATOM   1909  N   GLY A 245       3.318 107.288 160.016  1.00 50.64           N  
ATOM   1910  CA  GLY A 245       2.404 107.029 158.917  1.00 50.64           C  
ATOM   1911  C   GLY A 245       2.513 105.592 158.446  1.00 55.41           C  
ATOM   1912  O   GLY A 245       1.494 104.900 158.318  1.00 55.68           O  
ATOM   1913  N   LEU A 246       3.753 105.144 158.227  1.00 51.15           N  
ATOM   1914  CA  LEU A 246       4.049 103.777 157.794  1.00 50.19           C  
ATOM   1915  C   LEU A 246       3.671 102.735 158.843  1.00 54.21           C  
ATOM   1916  O   LEU A 246       3.210 101.645 158.492  1.00 54.03           O  
ATOM   1917  CB  LEU A 246       5.523 103.625 157.403  1.00 49.82           C  
ATOM   1918  CG  LEU A 246       6.099 104.360 156.187  1.00 53.94           C  
ATOM   1919  CD1 LEU A 246       7.598 104.126 156.126  1.00 54.49           C  
ATOM   1920  CD2 LEU A 246       5.441 103.957 154.872  1.00 54.71           C  
ATOM   1921  N   PHE A 247       3.860 103.079 160.120  1.00 50.84           N  
ATOM   1922  CA  PHE A 247       3.511 102.199 161.236  1.00 50.84           C  
ATOM   1923  C   PHE A 247       1.993 102.044 161.328  1.00 57.21           C  
ATOM   1924  O   PHE A 247       1.493 100.952 161.602  1.00 57.26           O  
ATOM   1925  CB  PHE A 247       4.090 102.720 162.560  1.00 52.26           C  
ATOM   1926  CG  PHE A 247       3.728 101.881 163.756  1.00 53.52           C  
ATOM   1927  CD1 PHE A 247       4.418 100.696 164.029  1.00 56.87           C  
ATOM   1928  CD2 PHE A 247       2.694 102.275 164.614  1.00 54.92           C  
ATOM   1929  CE1 PHE A 247       4.070  99.904 165.131  1.00 57.66           C  
ATOM   1930  CE2 PHE A 247       2.334 101.493 165.715  1.00 57.48           C  
ATOM   1931  CZ  PHE A 247       3.021 100.304 165.972  1.00 55.96           C  
ATOM   1932  N   MET A 248       1.270 103.135 161.075  1.00 54.88           N  
ATOM   1933  CA  MET A 248      -0.186 103.111 161.096  1.00 55.28           C  
ATOM   1934  C   MET A 248      -0.832 102.389 159.913  1.00 58.27           C  
ATOM   1935  O   MET A 248      -2.015 102.023 159.971  1.00 57.72           O  
ATOM   1936  CB  MET A 248      -0.775 104.504 161.326  1.00 58.36           C  
ATOM   1937  CG  MET A 248      -1.086 104.790 162.795  1.00 62.94           C  
ATOM   1938  SD  MET A 248      -1.966 103.409 163.590  1.00 67.68           S  
ATOM   1939  CE  MET A 248      -2.650 104.185 164.993  1.00 64.43           C  
ATOM   1940  N   ASN A 249      -0.036 102.142 158.868  1.00 54.25           N  
ATOM   1941  CA  ASN A 249      -0.483 101.385 157.700  1.00 53.79           C  
ATOM   1942  C   ASN A 249      -0.658  99.917 158.094  1.00 57.34           C  
ATOM   1943  O   ASN A 249      -1.458  99.194 157.486  1.00 58.08           O  
ATOM   1944  CB  ASN A 249       0.510 101.517 156.535  1.00 52.95           C  
ATOM   1945  CG  ASN A 249       0.536 102.921 155.919  1.00 71.75           C  
ATOM   1946  OD1 ASN A 249       1.545 103.328 155.343  1.00 62.12           O  
ATOM   1947  ND2 ASN A 249      -0.583 103.640 155.994  1.00 64.82           N  
ATOM   1948  N   ALA A 250       0.067  99.506 159.137  1.00 52.19           N  
ATOM   1949  CA  ALA A 250      -0.003  98.150 159.678  1.00 51.41           C  
ATOM   1950  C   ALA A 250      -1.301  97.882 160.441  1.00 53.13           C  
ATOM   1951  O   ALA A 250      -1.741  96.737 160.513  1.00 51.88           O  
ATOM   1952  CB  ALA A 250       1.203  97.857 160.552  1.00 52.13           C  
ATOM   1953  N   TYR A 251      -1.915  98.934 160.989  1.00 49.23           N  
ATOM   1954  CA  TYR A 251      -3.176  98.808 161.725  1.00 48.96           C  
ATOM   1955  C   TYR A 251      -4.240  98.166 160.837  1.00 54.63           C  
ATOM   1956  O   TYR A 251      -4.561  98.684 159.761  1.00 54.82           O  
ATOM   1957  CB  TYR A 251      -3.664 100.171 162.240  1.00 49.20           C  
ATOM   1958  CG  TYR A 251      -4.920 100.105 163.098  1.00 49.27           C  
ATOM   1959  CD1 TYR A 251      -4.843 100.181 164.498  1.00 51.24           C  
ATOM   1960  CD2 TYR A 251      -6.188  99.988 162.510  1.00 49.06           C  
ATOM   1961  CE1 TYR A 251      -6.004 100.130 165.292  1.00 51.13           C  
ATOM   1962  CE2 TYR A 251      -7.342  99.915 163.289  1.00 49.58           C  
ATOM   1963  CZ  TYR A 251      -7.246  99.991 164.673  1.00 54.96           C  
ATOM   1964  OH  TYR A 251      -8.397  99.930 165.420  1.00 52.57           O  
ATOM   1965  N   GLY A 252      -4.760  97.028 161.295  1.00 51.86           N  
ATOM   1966  CA  GLY A 252      -5.782  96.269 160.597  1.00 52.05           C  
ATOM   1967  C   GLY A 252      -5.259  95.245 159.605  1.00 57.08           C  
ATOM   1968  O   GLY A 252      -6.011  94.808 158.723  1.00 56.98           O  
ATOM   1969  N   ALA A 253      -3.987  94.860 159.743  1.00 53.71           N  
ATOM   1970  CA  ALA A 253      -3.387  93.845 158.875  1.00 53.31           C  
ATOM   1971  C   ALA A 253      -3.831  92.468 159.344  1.00 56.22           C  
ATOM   1972  O   ALA A 253      -3.906  92.213 160.549  1.00 55.59           O  
ATOM   1973  CB  ALA A 253      -1.871  93.951 158.865  1.00 53.97           C  
ATOM   1974  N   GLY A 254      -4.157  91.605 158.384  1.00 52.70           N  
ATOM   1975  CA  GLY A 254      -4.648  90.261 158.636  1.00 52.89           C  
ATOM   1976  C   GLY A 254      -6.149  90.264 158.864  1.00 57.10           C  
ATOM   1977  O   GLY A 254      -6.724  89.269 159.321  1.00 57.26           O  
ATOM   1978  N   GLN A 255      -6.775  91.400 158.561  1.00 52.63           N  
ATOM   1979  CA  GLN A 255      -8.213  91.593 158.730  1.00 52.36           C  
ATOM   1980  C   GLN A 255      -8.776  92.533 157.658  1.00 56.64           C  
ATOM   1981  O   GLN A 255      -9.603  93.410 157.944  1.00 56.60           O  
ATOM   1982  CB  GLN A 255      -8.566  92.043 160.167  1.00 53.49           C  
ATOM   1983  CG  GLN A 255      -7.463  92.802 160.906  1.00 61.63           C  
ATOM   1984  CD  GLN A 255      -7.776  93.043 162.363  1.00 72.05           C  
ATOM   1985  OE1 GLN A 255      -8.513  93.967 162.706  1.00 68.24           O  
ATOM   1986  NE2 GLN A 255      -7.155  92.260 163.235  1.00 57.81           N  
ATOM   1987  N   VAL A 256      -8.328  92.315 156.418  1.00 52.87           N  
ATOM   1988  CA  VAL A 256      -8.763  93.100 155.257  1.00 52.76           C  
ATOM   1989  C   VAL A 256     -10.216  92.800 154.873  1.00 59.25           C  
ATOM   1990  O   VAL A 256     -10.931  93.684 154.385  1.00 58.98           O  
ATOM   1991  CB  VAL A 256      -7.763  92.999 154.061  1.00 55.52           C  
ATOM   1992  CG1 VAL A 256      -7.868  91.658 153.330  1.00 55.25           C  
ATOM   1993  CG2 VAL A 256      -7.937  94.166 153.097  1.00 54.89           C  
ATOM   1994  N   MET A 257     -10.645  91.564 155.139  1.00 57.36           N  
ATOM   1995  CA  MET A 257     -12.002  91.110 154.854  1.00 57.90           C  
ATOM   1996  C   MET A 257     -13.046  91.893 155.653  1.00 60.45           C  
ATOM   1997  O   MET A 257     -14.162  92.126 155.174  1.00 60.12           O  
ATOM   1998  CB  MET A 257     -12.124  89.608 155.119  1.00 60.96           C  
ATOM   1999  CG  MET A 257     -13.122  88.895 154.207  1.00 65.82           C  
ATOM   2000  SD  MET A 257     -12.652  88.920 152.459  1.00 70.95           S  
ATOM   2001  CE  MET A 257     -11.411  87.637 152.429  1.00 67.64           C  
ATOM   2002  N   LEU A 258     -12.650  92.323 156.850  1.00 56.12           N  
ATOM   2003  CA  LEU A 258     -13.483  93.115 157.750  1.00 55.64           C  
ATOM   2004  C   LEU A 258     -13.766  94.488 157.138  1.00 58.74           C  
ATOM   2005  O   LEU A 258     -14.905  94.959 157.154  1.00 57.82           O  
ATOM   2006  CB  LEU A 258     -12.773  93.264 159.103  1.00 55.65           C  
ATOM   2007  CG  LEU A 258     -13.452  92.919 160.430  1.00 60.28           C  
ATOM   2008  CD1 LEU A 258     -13.986  91.496 160.481  1.00 60.16           C  
ATOM   2009  CD2 LEU A 258     -12.450  93.138 161.549  1.00 63.44           C  
ATOM   2010  N   ARG A 259     -12.729  95.092 156.557  1.00 55.02           N  
ATOM   2011  CA  ARG A 259     -12.826  96.403 155.922  1.00 54.62           C  
ATOM   2012  C   ARG A 259     -13.524  96.339 154.563  1.00 60.68           C  
ATOM   2013  O   ARG A 259     -14.299  97.239 154.213  1.00 60.25           O  
ATOM   2014  CB  ARG A 259     -11.445  97.058 155.817  1.00 51.49           C  
ATOM   2015  CG  ARG A 259     -10.966  97.728 157.109  1.00 54.88           C  
ATOM   2016  CD  ARG A 259     -10.298  96.744 158.070  1.00 53.97           C  
ATOM   2017  NE  ARG A 259      -9.937  97.359 159.347  1.00 52.92           N  
ATOM   2018  CZ  ARG A 259      -9.638  96.685 160.455  1.00 66.30           C  
ATOM   2019  NH1 ARG A 259      -9.676  95.358 160.475  1.00 57.30           N  
ATOM   2020  NH2 ARG A 259      -9.321  97.341 161.561  1.00 52.96           N  
ATOM   2021  N   TRP A 260     -13.279  95.249 153.831  1.00 57.95           N  
ATOM   2022  CA  TRP A 260     -13.907  95.006 152.532  1.00 57.68           C  
ATOM   2023  C   TRP A 260     -15.392  94.686 152.676  1.00 61.87           C  
ATOM   2024  O   TRP A 260     -16.174  94.911 151.746  1.00 61.56           O  
ATOM   2025  CB  TRP A 260     -13.179  93.893 151.777  1.00 56.23           C  
ATOM   2026  CG  TRP A 260     -11.875  94.325 151.155  1.00 57.17           C  
ATOM   2027  CD1 TRP A 260     -11.387  95.603 151.058  1.00 59.98           C  
ATOM   2028  CD2 TRP A 260     -10.913  93.481 150.507  1.00 56.86           C  
ATOM   2029  NE1 TRP A 260     -10.166  95.600 150.429  1.00 59.47           N  
ATOM   2030  CE2 TRP A 260      -9.862  94.318 150.055  1.00 60.79           C  
ATOM   2031  CE3 TRP A 260     -10.833  92.100 150.268  1.00 58.05           C  
ATOM   2032  CZ2 TRP A 260      -8.735  93.818 149.384  1.00 59.98           C  
ATOM   2033  CZ3 TRP A 260      -9.710  91.604 149.595  1.00 59.47           C  
ATOM   2034  CH2 TRP A 260      -8.675  92.464 149.169  1.00 60.02           C  
ATOM   2035  N   GLY A 261     -15.766  94.177 153.851  1.00 58.52           N  
ATOM   2036  CA  GLY A 261     -17.136  93.864 154.212  1.00 58.49           C  
ATOM   2037  C   GLY A 261     -17.946  95.135 154.381  1.00 62.60           C  
ATOM   2038  O   GLY A 261     -19.094  95.209 153.930  1.00 62.55           O  
ATOM   2039  N   VAL A 262     -17.326  96.143 155.000  1.00 58.86           N  
ATOM   2040  CA  VAL A 262     -17.941  97.457 155.209  1.00 58.63           C  
ATOM   2041  C   VAL A 262     -18.099  98.149 153.851  1.00 62.11           C  
ATOM   2042  O   VAL A 262     -19.104  98.828 153.613  1.00 61.53           O  
ATOM   2043  CB  VAL A 262     -17.140  98.330 156.228  1.00 62.81           C  
ATOM   2044  CG1 VAL A 262     -17.854  99.661 156.505  1.00 62.82           C  
ATOM   2045  CG2 VAL A 262     -16.938  97.587 157.542  1.00 62.56           C  
ATOM   2046  N   LEU A 263     -17.124  97.930 152.964  1.00 58.56           N  
ATOM   2047  CA  LEU A 263     -17.135  98.479 151.606  1.00 58.23           C  
ATOM   2048  C   LEU A 263     -18.312  97.943 150.790  1.00 62.16           C  
ATOM   2049  O   LEU A 263     -19.032  98.725 150.164  1.00 61.98           O  
ATOM   2050  CB  LEU A 263     -15.806  98.207 150.885  1.00 57.99           C  
ATOM   2051  CG  LEU A 263     -15.659  98.651 149.423  1.00 62.10           C  
ATOM   2052  CD1 LEU A 263     -15.714 100.168 149.257  1.00 62.01           C  
ATOM   2053  CD2 LEU A 263     -14.383  98.100 148.836  1.00 64.52           C  
ATOM   2054  N   ALA A 264     -18.510  96.622 150.839  1.00 58.30           N  
ATOM   2055  CA  ALA A 264     -19.605  95.933 150.149  1.00 57.85           C  
ATOM   2056  C   ALA A 264     -20.969  96.481 150.577  1.00 62.04           C  
ATOM   2057  O   ALA A 264     -21.860  96.666 149.743  1.00 61.18           O  
ATOM   2058  CB  ALA A 264     -19.519  94.432 150.390  1.00 58.46           C  
ATOM   2059  N   LYS A 265     -21.089  96.781 151.871  1.00 59.56           N  
ATOM   2060  CA  LYS A 265     -22.280  97.378 152.470  1.00 59.86           C  
ATOM   2061  C   LYS A 265     -22.431  98.826 151.985  1.00 66.56           C  
ATOM   2062  O   LYS A 265     -23.531  99.244 151.607  1.00 66.85           O  
ATOM   2063  CB  LYS A 265     -22.170  97.310 154.007  1.00 61.25           C  
ATOM   2064  CG  LYS A 265     -23.109  98.220 154.807  1.00 57.41           C  
ATOM   2065  CD  LYS A 265     -22.308  99.220 155.628  1.00 57.96           C  
ATOM   2066  CE  LYS A 265     -23.158  99.884 156.700  1.00 64.70           C  
ATOM   2067  NZ  LYS A 265     -22.327 100.587 157.713  1.00 71.53           N  
ATOM   2068  N   SER A 266     -21.318  99.566 151.986  1.00 64.67           N  
ATOM   2069  CA  SER A 266     -21.278 100.971 151.569  1.00 65.40           C  
ATOM   2070  C   SER A 266     -21.650 101.189 150.102  1.00 70.42           C  
ATOM   2071  O   SER A 266     -22.355 102.153 149.776  1.00 70.52           O  
ATOM   2072  CB  SER A 266     -19.918 101.601 151.891  1.00 69.31           C  
ATOM   2073  OG  SER A 266     -19.773 101.822 153.282  1.00 79.72           O  
ATOM   2074  N   VAL A 267     -21.202 100.275 149.236  1.00 66.40           N  
ATOM   2075  CA  VAL A 267     -21.505 100.328 147.802  1.00 65.79           C  
ATOM   2076  C   VAL A 267     -22.869  99.694 147.489  1.00 71.11           C  
ATOM   2077  O   VAL A 267     -23.369  99.809 146.363  1.00 71.52           O  
ATOM   2078  CB  VAL A 267     -20.362  99.745 146.919  1.00 69.04           C  
ATOM   2079  CG1 VAL A 267     -19.045 100.468 147.164  1.00 68.58           C  
ATOM   2080  CG2 VAL A 267     -20.214  98.238 147.107  1.00 68.89           C  
ATOM   2081  N   LYS A 268     -23.446  99.032 148.498  1.00 67.64           N  
ATOM   2082  CA  LYS A 268     -24.744  98.348 148.427  1.00 67.27           C  
ATOM   2083  C   LYS A 268     -24.784  97.239 147.369  1.00 70.92           C  
ATOM   2084  O   LYS A 268     -25.641  97.246 146.473  1.00 70.45           O  
ATOM   2085  CB  LYS A 268     -25.920  99.334 148.272  1.00 69.69           C  
ATOM   2086  CG  LYS A 268     -26.010 100.423 149.334  1.00 83.15           C  
ATOM   2087  CD  LYS A 268     -27.162 101.369 149.026  1.00 91.56           C  
ATOM   2088  CE  LYS A 268     -26.912 102.759 149.579  1.00 99.39           C  
ATOM   2089  NZ  LYS A 268     -28.002 103.696 149.183  1.00104.93           N  
ATOM   2090  N   ASN A 269     -23.840  96.301 147.478  1.00 67.49           N  
ATOM   2091  CA  ASN A 269     -23.751  95.160 146.565  1.00 67.40           C  
ATOM   2092  C   ASN A 269     -24.956  94.257 146.792  1.00 72.87           C  
ATOM   2093  O   ASN A 269     -25.170  93.759 147.899  1.00 72.07           O  
ATOM   2094  CB  ASN A 269     -22.446  94.384 146.763  1.00 66.10           C  
ATOM   2095  CG  ASN A 269     -22.172  93.394 145.637  1.00 83.86           C  
ATOM   2096  OD1 ASN A 269     -22.836  92.362 145.517  1.00 73.91           O  
ATOM   2097  ND2 ASN A 269     -21.161  93.691 144.829  1.00 77.55           N  
ATOM   2098  N   ILE A 270     -25.750  94.101 145.735  1.00 71.45           N  
ATOM   2099  CA  ILE A 270     -26.987  93.319 145.727  1.00 72.06           C  
ATOM   2100  C   ILE A 270     -26.908  91.912 146.328  1.00 76.54           C  
ATOM   2101  O   ILE A 270     -27.805  91.502 147.075  1.00 75.80           O  
ATOM   2102  CB  ILE A 270     -27.711  93.419 144.336  1.00 75.41           C  
ATOM   2103  CG1 ILE A 270     -28.563  94.697 144.244  1.00 76.10           C  
ATOM   2104  CG2 ILE A 270     -28.493  92.152 143.952  1.00 76.31           C  
ATOM   2105  CD1 ILE A 270     -29.487  94.997 145.442  1.00 84.42           C  
ATOM   2106  N   MET A 271     -25.798  91.224 146.061  1.00 73.96           N  
ATOM   2107  CA  MET A 271     -25.559  89.866 146.554  1.00 74.24           C  
ATOM   2108  C   MET A 271     -25.513  89.677 148.078  1.00 78.58           C  
ATOM   2109  O   MET A 271     -25.537  88.542 148.564  1.00 77.91           O  
ATOM   2110  CB  MET A 271     -24.351  89.226 145.859  1.00 76.70           C  
ATOM   2111  CG  MET A 271     -24.504  89.038 144.350  1.00 80.68           C  
ATOM   2112  SD  MET A 271     -26.110  88.391 143.821  1.00 85.51           S  
ATOM   2113  CE  MET A 271     -26.065  86.685 144.449  1.00 82.54           C  
ATOM   2114  N   LEU A 272     -25.493  90.788 148.817  1.00 75.87           N  
ATOM   2115  CA  LEU A 272     -25.510  90.776 150.283  1.00 76.00           C  
ATOM   2116  C   LEU A 272     -26.887  90.372 150.808  1.00 81.56           C  
ATOM   2117  O   LEU A 272     -27.003  89.851 151.923  1.00 81.99           O  
ATOM   2118  CB  LEU A 272     -25.151  92.159 150.836  1.00 75.78           C  
ATOM   2119  CG  LEU A 272     -23.793  92.504 151.458  1.00 79.78           C  
ATOM   2120  CD1 LEU A 272     -22.789  91.362 151.542  1.00 79.51           C  
ATOM   2121  CD2 LEU A 272     -23.202  93.698 150.753  1.00 82.33           C  
ATOM   2122  N   GLY A 273     -27.918  90.629 150.000  1.00 77.95           N  
ATOM   2123  CA  GLY A 273     -29.303  90.311 150.306  1.00 77.55           C  
ATOM   2124  C   GLY A 273     -29.703  88.874 150.011  1.00 80.81           C  
ATOM   2125  O   GLY A 273     -30.833  88.476 150.321  1.00 80.12           O  
ATOM   2126  N   HIS A 274     -28.783  88.102 149.423  1.00 77.31           N  
ATOM   2127  CA  HIS A 274     -29.012  86.695 149.087  1.00 77.44           C  
ATOM   2128  C   HIS A 274     -29.353  85.864 150.325  1.00 80.62           C  
ATOM   2129  O   HIS A 274     -28.832  86.119 151.417  1.00 80.58           O  
ATOM   2130  CB  HIS A 274     -27.799  86.110 148.364  1.00 78.65           C  
ATOM   2131  CG  HIS A 274     -28.025  84.732 147.829  1.00 82.57           C  
ATOM   2132  ND1 HIS A 274     -27.659  83.598 148.519  1.00 84.63           N  
ATOM   2133  CD2 HIS A 274     -28.621  84.305 146.691  1.00 84.88           C  
ATOM   2134  CE1 HIS A 274     -27.998  82.530 147.818  1.00 84.37           C  
ATOM   2135  NE2 HIS A 274     -28.581  82.932 146.703  1.00 84.78           N  
ATOM   2136  N   ALA A 275     -30.248  84.894 150.137  1.00 75.78           N  
ATOM   2137  CA  ALA A 275     -30.735  84.012 151.200  1.00 74.81           C  
ATOM   2138  C   ALA A 275     -29.659  83.332 152.056  1.00 75.98           C  
ATOM   2139  O   ALA A 275     -29.771  83.310 153.288  1.00 75.84           O  
ATOM   2140  CB  ALA A 275     -31.708  82.990 150.632  1.00 75.67           C  
ATOM   2141  N   SER A 276     -28.620  82.805 151.403  1.00 69.96           N  
ATOM   2142  CA  SER A 276     -27.519  82.126 152.091  1.00 68.83           C  
ATOM   2143  C   SER A 276     -26.572  83.084 152.823  1.00 70.35           C  
ATOM   2144  O   SER A 276     -25.896  82.686 153.777  1.00 70.06           O  
ATOM   2145  CB  SER A 276     -26.756  81.200 151.139  1.00 72.13           C  
ATOM   2146  OG  SER A 276     -26.004  81.933 150.193  1.00 81.16           O  
ATOM   2147  N   VAL A 277     -26.540  84.339 152.371  1.00 64.92           N  
ATOM   2148  CA  VAL A 277     -25.726  85.398 152.978  1.00 63.89           C  
ATOM   2149  C   VAL A 277     -26.471  85.935 154.204  1.00 67.32           C  
ATOM   2150  O   VAL A 277     -25.858  86.205 155.243  1.00 67.91           O  
ATOM   2151  CB  VAL A 277     -25.368  86.516 151.947  1.00 67.46           C  
ATOM   2152  CG1 VAL A 277     -24.550  87.633 152.587  1.00 67.16           C  
ATOM   2153  CG2 VAL A 277     -24.594  85.932 150.773  1.00 67.29           C  
ATOM   2154  N   GLN A 278     -27.795  86.041 154.080  1.00 62.67           N  
ATOM   2155  CA  GLN A 278     -28.671  86.507 155.156  1.00 62.13           C  
ATOM   2156  C   GLN A 278     -28.714  85.568 156.366  1.00 67.08           C  
ATOM   2157  O   GLN A 278     -28.915  86.021 157.499  1.00 66.79           O  
ATOM   2158  CB  GLN A 278     -30.083  86.786 154.632  1.00 62.81           C  
ATOM   2159  CG  GLN A 278     -30.242  88.129 153.923  1.00 67.77           C  
ATOM   2160  CD  GLN A 278     -29.830  89.316 154.785  1.00 78.97           C  
ATOM   2161  OE1 GLN A 278     -28.836  89.986 154.500  1.00 72.00           O  
ATOM   2162  NE2 GLN A 278     -30.567  89.551 155.868  1.00 68.34           N  
ATOM   2163  N   ALA A 279     -28.507  84.272 156.117  1.00 63.81           N  
ATOM   2164  CA  ALA A 279     -28.482  83.248 157.165  1.00 63.38           C  
ATOM   2165  C   ALA A 279     -27.279  83.430 158.098  1.00 66.33           C  
ATOM   2166  O   ALA A 279     -27.374  83.189 159.306  1.00 66.17           O  
ATOM   2167  CB  ALA A 279     -28.470  81.857 156.543  1.00 64.06           C  
ATOM   2168  N   GLU A 280     -26.165  83.880 157.523  1.00 61.88           N  
ATOM   2169  CA  GLU A 280     -24.922  84.110 158.255  1.00 61.34           C  
ATOM   2170  C   GLU A 280     -24.911  85.431 159.025  1.00 66.33           C  
ATOM   2171  O   GLU A 280     -24.190  85.563 160.018  1.00 65.81           O  
ATOM   2172  CB  GLU A 280     -23.728  84.048 157.301  1.00 62.42           C  
ATOM   2173  CG  GLU A 280     -23.574  82.708 156.586  1.00 70.97           C  
ATOM   2174  CD  GLU A 280     -22.429  82.673 155.591  1.00 90.34           C  
ATOM   2175  OE1 GLU A 280     -22.031  83.738 155.074  1.00 73.04           O  
ATOM   2176  OE2 GLU A 280     -21.944  81.562 155.301  1.00 91.26           O  
ATOM   2177  N   MET A 281     -25.725  86.386 158.566  1.00 63.85           N  
ATOM   2178  CA  MET A 281     -25.833  87.736 159.135  1.00 63.93           C  
ATOM   2179  C   MET A 281     -25.829  87.911 160.649  1.00 68.70           C  
ATOM   2180  O   MET A 281     -25.148  88.806 161.161  1.00 68.76           O  
ATOM   2181  CB  MET A 281     -26.981  88.514 158.507  1.00 66.21           C  
ATOM   2182  CG  MET A 281     -26.657  89.068 157.140  1.00 69.77           C  
ATOM   2183  SD  MET A 281     -25.267  90.196 157.187  1.00 73.78           S  
ATOM   2184  CE  MET A 281     -24.510  89.787 155.694  1.00 70.41           C  
ATOM   2185  N   GLU A 282     -26.584  87.061 161.349  1.00 65.19           N  
ATOM   2186  CA  GLU A 282     -26.677  87.077 162.816  1.00 64.68           C  
ATOM   2187  C   GLU A 282     -25.287  86.924 163.441  1.00 66.96           C  
ATOM   2188  O   GLU A 282     -24.931  87.660 164.364  1.00 66.66           O  
ATOM   2189  CB  GLU A 282     -27.607  85.949 163.296  1.00 66.28           C  
ATOM   2190  CG  GLU A 282     -27.933  85.945 164.802  1.00 80.59           C  
ATOM   2191  CD  GLU A 282     -28.124  84.538 165.374  1.00112.72           C  
ATOM   2192  OE1 GLU A 282     -28.959  83.768 164.841  1.00111.24           O  
ATOM   2193  OE2 GLU A 282     -27.452  84.212 166.377  1.00111.22           O  
ATOM   2194  N   GLN A 283     -24.505  85.997 162.889  1.00 62.43           N  
ATOM   2195  CA  GLN A 283     -23.157  85.705 163.360  1.00 61.78           C  
ATOM   2196  C   GLN A 283     -22.073  86.655 162.839  1.00 65.15           C  
ATOM   2197  O   GLN A 283     -21.078  86.869 163.535  1.00 65.19           O  
ATOM   2198  CB  GLN A 283     -22.780  84.242 163.101  1.00 62.94           C  
ATOM   2199  CG  GLN A 283     -23.688  83.208 163.759  1.00 74.34           C  
ATOM   2200  CD  GLN A 283     -24.683  82.610 162.782  1.00 94.36           C  
ATOM   2201  OE1 GLN A 283     -25.763  83.159 162.556  1.00 90.74           O  
ATOM   2202  NE2 GLN A 283     -24.313  81.487 162.183  1.00 86.30           N  
ATOM   2203  N   VAL A 284     -22.256  87.218 161.637  1.00 60.62           N  
ATOM   2204  CA  VAL A 284     -21.278  88.173 161.077  1.00 60.16           C  
ATOM   2205  C   VAL A 284     -21.307  89.495 161.840  1.00 65.23           C  
ATOM   2206  O   VAL A 284     -20.283  90.165 161.972  1.00 65.62           O  
ATOM   2207  CB  VAL A 284     -21.330  88.366 159.518  1.00 63.55           C  
ATOM   2208  CG1 VAL A 284     -21.432  87.047 158.775  1.00 63.40           C  
ATOM   2209  CG2 VAL A 284     -22.427  89.314 159.090  1.00 63.25           C  
ATOM   2210  N   VAL A 285     -22.486  89.840 162.358  1.00 61.40           N  
ATOM   2211  CA  VAL A 285     -22.681  91.045 163.157  1.00 60.72           C  
ATOM   2212  C   VAL A 285     -21.939  90.879 164.489  1.00 64.64           C  
ATOM   2213  O   VAL A 285     -21.273  91.815 164.944  1.00 64.33           O  
ATOM   2214  CB  VAL A 285     -24.191  91.397 163.296  1.00 64.24           C  
ATOM   2215  CG1 VAL A 285     -24.451  92.357 164.450  1.00 64.17           C  
ATOM   2216  CG2 VAL A 285     -24.717  91.995 161.998  1.00 63.85           C  
ATOM   2217  N   GLU A 286     -21.993  89.665 165.049  1.00 61.30           N  
ATOM   2218  CA  GLU A 286     -21.310  89.314 166.301  1.00 61.59           C  
ATOM   2219  C   GLU A 286     -19.815  89.650 166.250  1.00 64.53           C  
ATOM   2220  O   GLU A 286     -19.294  90.274 167.180  1.00 64.46           O  
ATOM   2221  CB  GLU A 286     -21.507  87.829 166.646  1.00 63.44           C  
ATOM   2222  CG  GLU A 286     -22.923  87.435 167.091  1.00 77.04           C  
ATOM   2223  CD  GLU A 286     -23.105  85.929 167.313  1.00100.11           C  
ATOM   2224  OE1 GLU A 286     -22.109  85.167 167.264  1.00 95.91           O  
ATOM   2225  OE2 GLU A 286     -24.260  85.507 167.553  1.00 94.95           O  
ATOM   2226  N   VAL A 287     -19.156  89.272 165.149  1.00 59.55           N  
ATOM   2227  CA  VAL A 287     -17.729  89.554 164.934  1.00 58.46           C  
ATOM   2228  C   VAL A 287     -17.450  91.043 164.719  1.00 60.91           C  
ATOM   2229  O   VAL A 287     -16.482  91.578 165.274  1.00 60.91           O  
ATOM   2230  CB  VAL A 287     -17.027  88.578 163.917  1.00 62.06           C  
ATOM   2231  CG1 VAL A 287     -18.007  87.947 162.970  1.00 61.97           C  
ATOM   2232  CG2 VAL A 287     -15.879  89.236 163.148  1.00 61.71           C  
ATOM   2233  N   TYR A 288     -18.327  91.712 163.966  1.00 55.89           N  
ATOM   2234  CA  TYR A 288     -18.207  93.152 163.732  1.00 54.97           C  
ATOM   2235  C   TYR A 288     -18.381  93.941 165.024  1.00 57.50           C  
ATOM   2236  O   TYR A 288     -17.600  94.858 165.297  1.00 57.18           O  
ATOM   2237  CB  TYR A 288     -19.159  93.641 162.635  1.00 56.00           C  
ATOM   2238  CG  TYR A 288     -18.556  93.557 161.253  1.00 57.47           C  
ATOM   2239  CD1 TYR A 288     -17.737  94.584 160.761  1.00 59.29           C  
ATOM   2240  CD2 TYR A 288     -18.756  92.426 160.453  1.00 58.12           C  
ATOM   2241  CE1 TYR A 288     -17.137  94.484 159.502  1.00 59.85           C  
ATOM   2242  CE2 TYR A 288     -18.162  92.314 159.195  1.00 58.91           C  
ATOM   2243  CZ  TYR A 288     -17.359  93.345 158.727  1.00 65.32           C  
ATOM   2244  OH  TYR A 288     -16.813  93.244 157.476  1.00 64.69           O  
ATOM   2245  N   GLU A 289     -19.345  93.515 165.846  1.00 52.79           N  
ATOM   2246  CA  GLU A 289     -19.602  94.112 167.157  1.00 52.03           C  
ATOM   2247  C   GLU A 289     -18.442  93.821 168.116  1.00 56.00           C  
ATOM   2248  O   GLU A 289     -18.111  94.654 168.965  1.00 55.29           O  
ATOM   2249  CB  GLU A 289     -20.933  93.620 167.737  1.00 53.03           C  
ATOM   2250  CG  GLU A 289     -22.172  94.229 167.070  1.00 60.45           C  
ATOM   2251  CD  GLU A 289     -23.492  93.744 167.665  1.00 76.23           C  
ATOM   2252  OE1 GLU A 289     -23.586  92.572 168.091  1.00 65.21           O  
ATOM   2253  OE2 GLU A 289     -24.465  94.525 167.654  1.00 68.90           O  
ATOM   2254  N   TYR A 290     -17.810  92.658 167.935  1.00 52.97           N  
ATOM   2255  CA  TYR A 290     -16.640  92.253 168.712  1.00 52.73           C  
ATOM   2256  C   TYR A 290     -15.431  93.119 168.341  1.00 57.70           C  
ATOM   2257  O   TYR A 290     -14.674  93.547 169.218  1.00 57.55           O  
ATOM   2258  CB  TYR A 290     -16.330  90.763 168.506  1.00 53.48           C  
ATOM   2259  CG  TYR A 290     -15.053  90.294 169.165  1.00 55.24           C  
ATOM   2260  CD1 TYR A 290     -14.826  90.506 170.531  1.00 56.79           C  
ATOM   2261  CD2 TYR A 290     -14.071  89.622 168.430  1.00 56.63           C  
ATOM   2262  CE1 TYR A 290     -13.639  90.110 171.134  1.00 57.53           C  
ATOM   2263  CE2 TYR A 290     -12.882  89.190 169.040  1.00 57.80           C  
ATOM   2264  CZ  TYR A 290     -12.690  89.417 170.400  1.00 64.67           C  
ATOM   2265  OH  TYR A 290     -11.529  89.012 171.015  1.00 64.99           O  
ATOM   2266  N   ALA A 291     -15.282  93.384 167.042  1.00 55.10           N  
ATOM   2267  CA  ALA A 291     -14.219  94.235 166.508  1.00 55.51           C  
ATOM   2268  C   ALA A 291     -14.405  95.678 166.990  1.00 60.75           C  
ATOM   2269  O   ALA A 291     -13.427  96.368 167.301  1.00 60.21           O  
ATOM   2270  CB  ALA A 291     -14.218  94.177 164.986  1.00 56.32           C  
ATOM   2271  N   GLN A 292     -15.671  96.100 167.068  1.00 58.28           N  
ATOM   2272  CA  GLN A 292     -16.062  97.423 167.552  1.00 58.59           C  
ATOM   2273  C   GLN A 292     -15.755  97.544 169.048  1.00 63.81           C  
ATOM   2274  O   GLN A 292     -15.279  98.590 169.504  1.00 63.60           O  
ATOM   2275  CB  GLN A 292     -17.561  97.651 167.315  1.00 59.80           C  
ATOM   2276  CG  GLN A 292     -17.940  98.065 165.892  1.00 69.70           C  
ATOM   2277  CD  GLN A 292     -19.369  97.676 165.518  1.00 85.37           C  
ATOM   2278  OE1 GLN A 292     -19.591  96.955 164.549  1.00 80.80           O  
ATOM   2279  NE2 GLN A 292     -20.342  98.166 166.278  1.00 78.18           N  
ATOM   2280  N   LYS A 293     -16.012  96.457 169.784  1.00 60.68           N  
ATOM   2281  CA  LYS A 293     -15.781  96.368 171.230  1.00 60.33           C  
ATOM   2282  C   LYS A 293     -14.300  96.502 171.586  1.00 63.79           C  
ATOM   2283  O   LYS A 293     -13.947  97.273 172.485  1.00 63.53           O  
ATOM   2284  CB  LYS A 293     -16.348  95.050 171.779  1.00 62.73           C  
ATOM   2285  CG  LYS A 293     -16.375  94.931 173.300  1.00 80.72           C  
ATOM   2286  CD  LYS A 293     -16.242  93.476 173.737  1.00 94.53           C  
ATOM   2287  CE  LYS A 293     -16.625  93.280 175.201  1.00109.62           C  
ATOM   2288  NZ  LYS A 293     -18.105  93.262 175.416  1.00119.03           N  
ATOM   2289  N   LEU A 294     -13.450  95.759 170.874  1.00 60.00           N  
ATOM   2290  CA  LEU A 294     -12.001  95.769 171.094  1.00 59.84           C  
ATOM   2291  C   LEU A 294     -11.348  97.111 170.777  1.00 63.69           C  
ATOM   2292  O   LEU A 294     -10.390  97.511 171.446  1.00 62.71           O  
ATOM   2293  CB  LEU A 294     -11.315  94.662 170.287  1.00 59.90           C  
ATOM   2294  CG  LEU A 294     -11.542  93.187 170.623  1.00 64.35           C  
ATOM   2295  CD1 LEU A 294     -11.005  92.342 169.493  1.00 64.54           C  
ATOM   2296  CD2 LEU A 294     -10.888  92.787 171.936  1.00 66.16           C  
ATOM   2297  N   GLY A 295     -11.872  97.787 169.756  1.00 61.35           N  
ATOM   2298  CA  GLY A 295     -11.384  99.078 169.308  1.00 61.77           C  
ATOM   2299  C   GLY A 295      -9.981  98.996 168.742  1.00 66.16           C  
ATOM   2300  O   GLY A 295      -9.674  98.080 167.969  1.00 65.27           O  
ATOM   2301  N   GLY A 296      -9.132  99.932 169.169  1.00 63.40           N  
ATOM   2302  CA  GLY A 296      -7.741 100.054 168.754  1.00 63.56           C  
ATOM   2303  C   GLY A 296      -6.865  98.848 169.033  1.00 67.57           C  
ATOM   2304  O   GLY A 296      -5.928  98.569 168.273  1.00 67.25           O  
ATOM   2305  N   GLU A 297      -7.190  98.135 170.112  1.00 63.98           N  
ATOM   2306  CA  GLU A 297      -6.486  96.926 170.549  1.00 63.62           C  
ATOM   2307  C   GLU A 297      -6.371  95.879 169.430  1.00 66.14           C  
ATOM   2308  O   GLU A 297      -5.293  95.314 169.212  1.00 65.84           O  
ATOM   2309  CB  GLU A 297      -7.215  96.330 171.763  1.00 65.14           C  
ATOM   2310  CG  GLU A 297      -6.381  95.393 172.626  1.00 77.47           C  
ATOM   2311  CD  GLU A 297      -7.197  94.706 173.715  1.00100.15           C  
ATOM   2312  OE1 GLU A 297      -7.880  95.404 174.496  1.00 90.64           O  
ATOM   2313  OE2 GLU A 297      -7.127  93.461 173.809  1.00 96.48           O  
ATOM   2314  N   ALA A 298      -7.476  95.687 168.705  1.00 61.57           N  
ATOM   2315  CA  ALA A 298      -7.604  94.722 167.612  1.00 60.94           C  
ATOM   2316  C   ALA A 298      -6.727  94.959 166.379  1.00 62.52           C  
ATOM   2317  O   ALA A 298      -6.513  94.035 165.593  1.00 61.53           O  
ATOM   2318  CB  ALA A 298      -9.061  94.598 167.203  1.00 61.87           C  
ATOM   2319  N   GLY A 299      -6.250  96.190 166.202  1.00 58.38           N  
ATOM   2320  CA  GLY A 299      -5.430  96.590 165.069  1.00 57.97           C  
ATOM   2321  C   GLY A 299      -4.166  95.782 164.833  1.00 61.03           C  
ATOM   2322  O   GLY A 299      -3.840  95.459 163.685  1.00 60.40           O  
ATOM   2323  N   PHE A 300      -3.472  95.445 165.919  1.00 56.97           N  
ATOM   2324  CA  PHE A 300      -2.223  94.690 165.844  1.00 56.43           C  
ATOM   2325  C   PHE A 300      -2.339  93.221 166.289  1.00 59.89           C  
ATOM   2326  O   PHE A 300      -1.326  92.548 166.528  1.00 59.91           O  
ATOM   2327  CB  PHE A 300      -1.091  95.447 166.562  1.00 57.93           C  
ATOM   2328  CG  PHE A 300      -0.728  96.755 165.905  1.00 58.91           C  
ATOM   2329  CD1 PHE A 300       0.268  96.806 164.925  1.00 61.73           C  
ATOM   2330  CD2 PHE A 300      -1.405  97.936 166.237  1.00 60.18           C  
ATOM   2331  CE1 PHE A 300       0.588  98.014 164.283  1.00 62.24           C  
ATOM   2332  CE2 PHE A 300      -1.092  99.145 165.599  1.00 62.56           C  
ATOM   2333  CZ  PHE A 300      -0.096  99.181 164.621  1.00 60.63           C  
ATOM   2334  N   TYR A 301      -3.578  92.724 166.323  1.00 54.95           N  
ATOM   2335  CA  TYR A 301      -3.896  91.346 166.710  1.00 54.13           C  
ATOM   2336  C   TYR A 301      -3.267  90.267 165.837  1.00 58.09           C  
ATOM   2337  O   TYR A 301      -3.001  89.169 166.319  1.00 57.64           O  
ATOM   2338  CB  TYR A 301      -5.413  91.138 166.774  1.00 54.67           C  
ATOM   2339  CG  TYR A 301      -6.025  91.245 168.159  1.00 55.36           C  
ATOM   2340  CD1 TYR A 301      -5.489  92.107 169.129  1.00 57.03           C  
ATOM   2341  CD2 TYR A 301      -7.179  90.522 168.485  1.00 55.84           C  
ATOM   2342  CE1 TYR A 301      -6.071  92.225 170.394  1.00 57.23           C  
ATOM   2343  CE2 TYR A 301      -7.771  90.634 169.749  1.00 56.76           C  
ATOM   2344  CZ  TYR A 301      -7.208  91.484 170.697  1.00 64.63           C  
ATOM   2345  OH  TYR A 301      -7.775  91.592 171.946  1.00 67.03           O  
ATOM   2346  N   HIS A 302      -3.051  90.569 164.557  1.00 55.09           N  
ATOM   2347  CA  HIS A 302      -2.444  89.611 163.637  1.00 54.73           C  
ATOM   2348  C   HIS A 302      -0.940  89.782 163.525  1.00 57.12           C  
ATOM   2349  O   HIS A 302      -0.222  88.789 163.369  1.00 56.64           O  
ATOM   2350  CB  HIS A 302      -3.113  89.641 162.267  1.00 55.60           C  
ATOM   2351  CG  HIS A 302      -4.469  89.008 162.247  1.00 59.19           C  
ATOM   2352  ND1 HIS A 302      -5.596  89.647 162.718  1.00 61.10           N  
ATOM   2353  CD2 HIS A 302      -4.877  87.788 161.824  1.00 61.25           C  
ATOM   2354  CE1 HIS A 302      -6.642  88.853 162.579  1.00 60.73           C  
ATOM   2355  NE2 HIS A 302      -6.233  87.718 162.040  1.00 61.15           N  
ATOM   2356  N   ILE A 303      -0.479  91.033 163.622  1.00 52.86           N  
ATOM   2357  CA  ILE A 303       0.948  91.381 163.577  1.00 52.88           C  
ATOM   2358  C   ILE A 303       1.656  90.657 164.731  1.00 57.51           C  
ATOM   2359  O   ILE A 303       2.514  89.802 164.488  1.00 56.79           O  
ATOM   2360  CB  ILE A 303       1.156  92.919 163.521  1.00 56.15           C  
ATOM   2361  CG1 ILE A 303       0.748  93.453 162.152  1.00 56.90           C  
ATOM   2362  CG2 ILE A 303       2.589  93.300 163.723  1.00 56.94           C  
ATOM   2363  CD1 ILE A 303      -0.438  94.345 162.214  1.00 67.06           C  
ATOM   2364  N   LEU A 304       1.219  90.932 165.964  1.00 54.98           N  
ATOM   2365  CA  LEU A 304       1.657  90.179 167.147  1.00 54.80           C  
ATOM   2366  C   LEU A 304       0.735  88.972 167.028  1.00 59.90           C  
ATOM   2367  O   LEU A 304      -0.448  89.151 166.733  1.00 60.42           O  
ATOM   2368  CB  LEU A 304       1.287  90.905 168.454  1.00 54.57           C  
ATOM   2369  CG  LEU A 304       1.297  92.424 168.651  1.00 58.63           C  
ATOM   2370  CD1 LEU A 304       0.164  92.820 169.576  1.00 58.84           C  
ATOM   2371  CD2 LEU A 304       2.605  92.847 169.243  1.00 60.04           C  
ATOM   2372  N   ASN A 305       1.240  87.754 167.196  1.00 56.17           N  
ATOM   2373  CA  ASN A 305       0.360  86.591 167.057  1.00 55.83           C  
ATOM   2374  C   ASN A 305      -0.580  86.416 168.252  1.00 59.44           C  
ATOM   2375  O   ASN A 305      -0.464  85.454 169.027  1.00 59.20           O  
ATOM   2376  CB  ASN A 305       1.125  85.314 166.706  1.00 56.25           C  
ATOM   2377  CG  ASN A 305       1.760  85.379 165.338  1.00 78.34           C  
ATOM   2378  OD1 ASN A 305       1.110  85.112 164.324  1.00 73.84           O  
ATOM   2379  ND2 ASN A 305       3.026  85.769 165.297  1.00 68.01           N  
ATOM   2380  N   ASN A 306      -1.500  87.374 168.388  1.00 55.30           N  
ATOM   2381  CA  ASN A 306      -2.500  87.384 169.451  1.00 55.04           C  
ATOM   2382  C   ASN A 306      -3.444  86.205 169.229  1.00 59.33           C  
ATOM   2383  O   ASN A 306      -3.889  85.970 168.102  1.00 59.74           O  
ATOM   2384  CB  ASN A 306      -3.282  88.704 169.459  1.00 54.84           C  
ATOM   2385  CG  ASN A 306      -4.083  88.912 170.737  1.00 74.55           C  
ATOM   2386  OD1 ASN A 306      -5.027  88.174 171.032  1.00 69.88           O  
ATOM   2387  ND2 ASN A 306      -3.754  89.972 171.463  1.00 65.08           N  
ATOM   2388  N   PRO A 307      -3.717  85.421 170.292  1.00 55.23           N  
ATOM   2389  CA  PRO A 307      -4.584  84.239 170.220  1.00 54.86           C  
ATOM   2390  C   PRO A 307      -6.007  84.539 169.759  1.00 57.85           C  
ATOM   2391  O   PRO A 307      -6.614  83.740 169.036  1.00 57.88           O  
ATOM   2392  CB  PRO A 307      -4.598  83.746 171.662  1.00 56.73           C  
ATOM   2393  CG  PRO A 307      -3.300  84.167 172.195  1.00 61.44           C  
ATOM   2394  CD  PRO A 307      -3.068  85.515 171.612  1.00 57.01           C  
ATOM   2395  N   LYS A 308      -6.508  85.705 170.160  1.00 53.01           N  
ATOM   2396  CA  LYS A 308      -7.854  86.157 169.828  1.00 52.31           C  
ATOM   2397  C   LYS A 308      -8.029  86.622 168.375  1.00 54.54           C  
ATOM   2398  O   LYS A 308      -9.160  86.883 167.947  1.00 53.45           O  
ATOM   2399  CB  LYS A 308      -8.298  87.253 170.805  1.00 55.01           C  
ATOM   2400  CG  LYS A 308      -8.501  86.788 172.245  1.00 67.11           C  
ATOM   2401  CD  LYS A 308      -8.080  87.846 173.261  1.00 76.03           C  
ATOM   2402  CE  LYS A 308      -9.187  88.859 173.513  1.00 87.44           C  
ATOM   2403  NZ  LYS A 308      -8.960  89.665 174.742  1.00 98.94           N  
ATOM   2404  N   ALA A 309      -6.926  86.702 167.621  1.00 50.88           N  
ATOM   2405  CA  ALA A 309      -6.943  87.127 166.212  1.00 51.13           C  
ATOM   2406  C   ALA A 309      -7.864  86.281 165.324  1.00 56.33           C  
ATOM   2407  O   ALA A 309      -8.458  86.792 164.363  1.00 56.67           O  
ATOM   2408  CB  ALA A 309      -5.542  87.146 165.644  1.00 51.76           C  
ATOM   2409  N   SER A 310      -7.981  84.999 165.675  1.00 52.69           N  
ATOM   2410  CA  SER A 310      -8.822  84.031 164.971  1.00 52.07           C  
ATOM   2411  C   SER A 310     -10.305  84.398 165.056  1.00 55.94           C  
ATOM   2412  O   SER A 310     -11.060  84.145 164.117  1.00 55.27           O  
ATOM   2413  CB  SER A 310      -8.606  82.628 165.550  1.00 54.69           C  
ATOM   2414  OG  SER A 310      -7.226  82.319 165.671  1.00 62.18           O  
ATOM   2415  N   LEU A 311     -10.696  85.007 166.177  1.00 53.09           N  
ATOM   2416  CA  LEU A 311     -12.080  85.413 166.447  1.00 53.15           C  
ATOM   2417  C   LEU A 311     -12.625  86.490 165.512  1.00 58.07           C  
ATOM   2418  O   LEU A 311     -13.845  86.617 165.355  1.00 57.61           O  
ATOM   2419  CB  LEU A 311     -12.240  85.867 167.902  1.00 53.04           C  
ATOM   2420  CG  LEU A 311     -11.956  84.887 169.039  1.00 57.26           C  
ATOM   2421  CD1 LEU A 311     -11.744  85.646 170.331  1.00 57.59           C  
ATOM   2422  CD2 LEU A 311     -13.094  83.902 169.188  1.00 58.97           C  
ATOM   2423  N   LEU A 312     -11.715  87.250 164.902  1.00 55.60           N  
ATOM   2424  CA  LEU A 312     -12.056  88.329 163.973  1.00 55.71           C  
ATOM   2425  C   LEU A 312     -12.249  87.853 162.520  1.00 62.33           C  
ATOM   2426  O   LEU A 312     -12.541  88.662 161.630  1.00 62.65           O  
ATOM   2427  CB  LEU A 312     -10.997  89.441 164.039  1.00 55.16           C  
ATOM   2428  CG  LEU A 312     -10.836  90.234 165.335  1.00 59.11           C  
ATOM   2429  CD1 LEU A 312      -9.436  90.802 165.448  1.00 59.30           C  
ATOM   2430  CD2 LEU A 312     -11.871  91.334 165.455  1.00 61.05           C  
ATOM   2431  N   SER A 313     -12.098  86.546 162.294  1.00 59.02           N  
ATOM   2432  CA  SER A 313     -12.233  85.946 160.966  1.00 58.61           C  
ATOM   2433  C   SER A 313     -13.667  85.896 160.448  1.00 61.90           C  
ATOM   2434  O   SER A 313     -14.595  85.549 161.186  1.00 60.48           O  
ATOM   2435  CB  SER A 313     -11.615  84.546 160.948  1.00 62.41           C  
ATOM   2436  OG  SER A 313     -11.846  83.881 159.717  1.00 70.16           O  
ATOM   2437  N   LEU A 314     -13.819  86.236 159.167  1.00 59.58           N  
ATOM   2438  CA  LEU A 314     -15.101  86.185 158.459  1.00 59.73           C  
ATOM   2439  C   LEU A 314     -15.134  84.979 157.513  1.00 66.46           C  
ATOM   2440  O   LEU A 314     -16.184  84.654 156.948  1.00 65.72           O  
ATOM   2441  CB  LEU A 314     -15.361  87.480 157.681  1.00 59.33           C  
ATOM   2442  CG  LEU A 314     -15.616  88.795 158.425  1.00 63.42           C  
ATOM   2443  CD1 LEU A 314     -15.640  89.942 157.430  1.00 63.64           C  
ATOM   2444  CD2 LEU A 314     -16.900  88.776 159.257  1.00 64.74           C  
ATOM   2445  N   THR A 315     -13.978  84.319 157.378  1.00 65.54           N  
ATOM   2446  CA  THR A 315     -13.774  83.111 156.560  1.00 65.85           C  
ATOM   2447  C   THR A 315     -14.705  81.976 157.008  1.00 69.86           C  
ATOM   2448  O   THR A 315     -15.147  81.166 156.187  1.00 69.02           O  
ATOM   2449  CB  THR A 315     -12.275  82.691 156.573  1.00 76.59           C  
ATOM   2450  OG1 THR A 315     -11.465  83.803 156.167  1.00 77.51           O  
ATOM   2451  CG2 THR A 315     -12.000  81.513 155.636  1.00 76.15           C  
ATOM   2452  N   GLN A 316     -15.046  81.977 158.298  1.00 66.99           N  
ATOM   2453  CA  GLN A 316     -15.989  81.025 158.893  1.00 66.93           C  
ATOM   2454  C   GLN A 316     -17.419  81.158 158.326  1.00 71.32           C  
ATOM   2455  O   GLN A 316     -18.281  80.312 158.586  1.00 70.48           O  
ATOM   2456  CB  GLN A 316     -15.989  81.146 160.425  1.00 68.21           C  
ATOM   2457  CG  GLN A 316     -16.167  82.566 160.961  1.00 83.39           C  
ATOM   2458  CD  GLN A 316     -16.488  82.613 162.442  1.00103.67           C  
ATOM   2459  OE1 GLN A 316     -17.461  82.010 162.900  1.00100.11           O  
ATOM   2460  NE2 GLN A 316     -15.706  83.385 163.191  1.00 94.95           N  
ATOM   2461  N   PHE A 317     -17.642  82.217 157.547  1.00 69.00           N  
ATOM   2462  CA  PHE A 317     -18.913  82.489 156.872  1.00 69.15           C  
ATOM   2463  C   PHE A 317     -18.648  82.487 155.358  1.00 74.43           C  
ATOM   2464  O   PHE A 317     -18.363  83.539 154.773  1.00 73.86           O  
ATOM   2465  CB  PHE A 317     -19.495  83.838 157.321  1.00 70.69           C  
ATOM   2466  CG  PHE A 317     -19.426  84.068 158.801  1.00 71.84           C  
ATOM   2467  CD1 PHE A 317     -20.262  83.366 159.674  1.00 74.47           C  
ATOM   2468  CD2 PHE A 317     -18.526  84.995 159.327  1.00 73.71           C  
ATOM   2469  CE1 PHE A 317     -20.190  83.571 161.050  1.00 75.22           C  
ATOM   2470  CE2 PHE A 317     -18.465  85.230 160.702  1.00 76.43           C  
ATOM   2471  CZ  PHE A 317     -19.300  84.514 161.567  1.00 74.41           C  
ATOM   2472  N   PRO A 318     -18.692  81.292 154.718  1.00 71.95           N  
ATOM   2473  CA  PRO A 318     -18.407  81.092 153.290  1.00 71.90           C  
ATOM   2474  C   PRO A 318     -19.162  81.996 152.317  1.00 76.71           C  
ATOM   2475  O   PRO A 318     -18.565  82.510 151.368  1.00 76.88           O  
ATOM   2476  CB  PRO A 318     -18.792  79.623 153.058  1.00 73.61           C  
ATOM   2477  CG  PRO A 318     -19.672  79.267 154.198  1.00 78.17           C  
ATOM   2478  CD  PRO A 318     -19.103  80.021 155.343  1.00 73.79           C  
ATOM   2479  N   HIS A 319     -20.459  82.186 152.560  1.00 73.53           N  
ATOM   2480  CA  HIS A 319     -21.317  82.993 151.694  1.00 73.56           C  
ATOM   2481  C   HIS A 319     -21.013  84.486 151.730  1.00 77.48           C  
ATOM   2482  O   HIS A 319     -20.784  85.087 150.676  1.00 77.46           O  
ATOM   2483  CB  HIS A 319     -22.801  82.702 151.946  1.00 74.47           C  
ATOM   2484  CG  HIS A 319     -23.133  81.241 151.944  1.00 77.95           C  
ATOM   2485  ND1 HIS A 319     -22.842  80.412 150.882  1.00 79.67           N  
ATOM   2486  CD2 HIS A 319     -23.702  80.456 152.890  1.00 79.78           C  
ATOM   2487  CE1 HIS A 319     -23.223  79.181 151.171  1.00 79.17           C  
ATOM   2488  NE2 HIS A 319     -23.751  79.182 152.382  1.00 79.58           N  
ATOM   2489  N   PHE A 320     -20.972  85.060 152.937  1.00 73.23           N  
ATOM   2490  CA  PHE A 320     -20.666  86.481 153.143  1.00 72.52           C  
ATOM   2491  C   PHE A 320     -19.260  86.843 152.664  1.00 74.03           C  
ATOM   2492  O   PHE A 320     -19.083  87.863 152.003  1.00 72.59           O  
ATOM   2493  CB  PHE A 320     -20.886  86.894 154.607  1.00 74.70           C  
ATOM   2494  CG  PHE A 320     -20.531  88.332 154.906  1.00 76.51           C  
ATOM   2495  CD1 PHE A 320     -21.340  89.380 154.459  1.00 79.39           C  
ATOM   2496  CD2 PHE A 320     -19.401  88.638 155.672  1.00 78.92           C  
ATOM   2497  CE1 PHE A 320     -21.024  90.715 154.756  1.00 80.15           C  
ATOM   2498  CE2 PHE A 320     -19.069  89.971 155.969  1.00 81.74           C  
ATOM   2499  CZ  PHE A 320     -19.888  91.011 155.513  1.00 79.60           C  
ATOM   2500  N   SER A 321     -18.285  85.981 152.965  1.00 70.48           N  
ATOM   2501  CA  SER A 321     -16.895  86.173 152.542  1.00 70.24           C  
ATOM   2502  C   SER A 321     -16.762  86.230 151.024  1.00 73.37           C  
ATOM   2503  O   SER A 321     -16.006  87.050 150.500  1.00 73.37           O  
ATOM   2504  CB  SER A 321     -15.997  85.068 153.097  1.00 74.22           C  
ATOM   2505  OG  SER A 321     -15.615  85.346 154.430  1.00 84.04           O  
ATOM   2506  N   SER A 322     -17.525  85.374 150.339  1.00 68.63           N  
ATOM   2507  CA  SER A 322     -17.535  85.280 148.879  1.00 67.54           C  
ATOM   2508  C   SER A 322     -18.070  86.528 148.183  1.00 69.76           C  
ATOM   2509  O   SER A 322     -17.447  87.014 147.234  1.00 68.80           O  
ATOM   2510  CB  SER A 322     -18.282  84.030 148.424  1.00 70.33           C  
ATOM   2511  OG  SER A 322     -17.602  82.865 148.856  1.00 77.39           O  
ATOM   2512  N   VAL A 323     -19.200  87.051 148.667  1.00 65.95           N  
ATOM   2513  CA  VAL A 323     -19.782  88.285 148.122  1.00 65.68           C  
ATOM   2514  C   VAL A 323     -18.866  89.487 148.399  1.00 68.61           C  
ATOM   2515  O   VAL A 323     -18.670  90.337 147.525  1.00 68.25           O  
ATOM   2516  CB  VAL A 323     -21.304  88.496 148.485  1.00 69.71           C  
ATOM   2517  CG1 VAL A 323     -21.603  88.138 149.914  1.00 69.57           C  
ATOM   2518  CG2 VAL A 323     -21.773  89.919 148.204  1.00 69.50           C  
ATOM   2519  N   VAL A 324     -18.247  89.485 149.583  1.00 64.35           N  
ATOM   2520  CA  VAL A 324     -17.293  90.515 150.008  1.00 63.76           C  
ATOM   2521  C   VAL A 324     -16.043  90.493 149.115  1.00 67.89           C  
ATOM   2522  O   VAL A 324     -15.594  91.545 148.640  1.00 67.12           O  
ATOM   2523  CB  VAL A 324     -16.990  90.402 151.531  1.00 67.37           C  
ATOM   2524  CG1 VAL A 324     -15.707  91.123 151.929  1.00 67.25           C  
ATOM   2525  CG2 VAL A 324     -18.162  90.936 152.334  1.00 67.07           C  
ATOM   2526  N   LEU A 325     -15.535  89.287 148.853  1.00 65.38           N  
ATOM   2527  CA  LEU A 325     -14.374  89.075 147.989  1.00 65.41           C  
ATOM   2528  C   LEU A 325     -14.695  89.383 146.527  1.00 70.23           C  
ATOM   2529  O   LEU A 325     -13.839  89.891 145.797  1.00 69.79           O  
ATOM   2530  CB  LEU A 325     -13.839  87.645 148.136  1.00 65.30           C  
ATOM   2531  CG  LEU A 325     -12.347  87.388 148.383  1.00 70.08           C  
ATOM   2532  CD1 LEU A 325     -11.701  86.668 147.218  1.00 70.70           C  
ATOM   2533  CD2 LEU A 325     -11.546  88.627 148.751  1.00 72.19           C  
ATOM   2534  N   GLY A 326     -15.935  89.093 146.125  1.00 67.42           N  
ATOM   2535  CA  GLY A 326     -16.458  89.351 144.791  1.00 67.38           C  
ATOM   2536  C   GLY A 326     -16.522  90.838 144.524  1.00 71.48           C  
ATOM   2537  O   GLY A 326     -15.974  91.315 143.529  1.00 71.34           O  
ATOM   2538  N   ASN A 327     -17.136  91.563 145.460  1.00 68.10           N  
ATOM   2539  CA  ASN A 327     -17.262  93.019 145.411  1.00 68.03           C  
ATOM   2540  C   ASN A 327     -15.891  93.698 145.306  1.00 73.12           C  
ATOM   2541  O   ASN A 327     -15.730  94.659 144.549  1.00 72.72           O  
ATOM   2542  CB  ASN A 327     -18.016  93.519 146.647  1.00 67.56           C  
ATOM   2543  CG  ASN A 327     -18.323  94.995 146.584  1.00 93.40           C  
ATOM   2544  OD1 ASN A 327     -19.187  95.426 145.825  1.00 89.79           O  
ATOM   2545  ND2 ASN A 327     -17.601  95.784 147.369  1.00 86.94           N  
ATOM   2546  N   ALA A 328     -14.913  93.159 146.039  1.00 70.67           N  
ATOM   2547  CA  ALA A 328     -13.531  93.641 146.044  1.00 70.92           C  
ATOM   2548  C   ALA A 328     -12.847  93.418 144.692  1.00 76.82           C  
ATOM   2549  O   ALA A 328     -12.018  94.227 144.268  1.00 76.74           O  
ATOM   2550  CB  ALA A 328     -12.743  92.964 147.156  1.00 71.57           C  
ATOM   2551  N   ALA A 329     -13.207  92.321 144.023  1.00 74.59           N  
ATOM   2552  CA  ALA A 329     -12.666  91.985 142.706  1.00 74.97           C  
ATOM   2553  C   ALA A 329     -13.333  92.820 141.613  1.00 80.07           C  
ATOM   2554  O   ALA A 329     -12.658  93.284 140.686  1.00 80.34           O  
ATOM   2555  CB  ALA A 329     -12.827  90.502 142.426  1.00 75.66           C  
ATOM   2556  N   GLY A 330     -14.649  93.017 141.741  1.00 76.20           N  
ATOM   2557  CA  GLY A 330     -15.466  93.794 140.820  1.00 75.54           C  
ATOM   2558  C   GLY A 330     -15.107  95.267 140.817  1.00 77.87           C  
ATOM   2559  O   GLY A 330     -15.165  95.923 139.772  1.00 77.70           O  
ATOM   2560  N   LEU A 331     -14.713  95.771 141.986  1.00 72.76           N  
ATOM   2561  CA  LEU A 331     -14.271  97.154 142.153  1.00 71.71           C  
ATOM   2562  C   LEU A 331     -12.782  97.296 141.797  1.00 76.35           C  
ATOM   2563  O   LEU A 331     -12.243  98.406 141.771  1.00 75.66           O  
ATOM   2564  CB  LEU A 331     -14.553  97.628 143.585  1.00 71.14           C  
ATOM   2565  CG  LEU A 331     -15.818  98.424 143.947  1.00 74.87           C  
ATOM   2566  CD1 LEU A 331     -17.042  98.165 143.083  1.00 74.92           C  
ATOM   2567  CD2 LEU A 331     -16.164  98.256 145.411  1.00 76.11           C  
ATOM   2568  N   GLY A 332     -12.145  96.164 141.492  1.00 74.16           N  
ATOM   2569  CA  GLY A 332     -10.748  96.065 141.105  1.00 74.98           C  
ATOM   2570  C   GLY A 332      -9.770  96.499 142.178  1.00 81.13           C  
ATOM   2571  O   GLY A 332      -8.752  97.123 141.868  1.00 80.90           O  
ATOM   2572  N   ILE A 333     -10.079  96.167 143.432  1.00 78.97           N  
ATOM   2573  CA  ILE A 333      -9.238  96.542 144.572  1.00 79.06           C  
ATOM   2574  C   ILE A 333      -8.353  95.442 145.166  1.00 84.33           C  
ATOM   2575  O   ILE A 333      -7.413  95.741 145.911  1.00 84.11           O  
ATOM   2576  CB  ILE A 333      -9.966  97.428 145.625  1.00 81.81           C  
ATOM   2577  CG1 ILE A 333     -11.300  96.819 146.048  1.00 81.81           C  
ATOM   2578  CG2 ILE A 333     -10.192  98.829 145.085  1.00 82.68           C  
ATOM   2579  CD1 ILE A 333     -11.358  96.484 147.490  1.00 87.60           C  
ATOM   2580  N   MET A 334      -8.618  94.189 144.795  1.00 81.66           N  
ATOM   2581  CA  MET A 334      -7.798  93.055 145.238  1.00 81.99           C  
ATOM   2582  C   MET A 334      -6.734  92.698 144.185  1.00 88.30           C  
ATOM   2583  O   MET A 334      -6.540  93.451 143.225  1.00 88.27           O  
ATOM   2584  CB  MET A 334      -8.665  91.849 145.641  1.00 84.12           C  
ATOM   2585  CG  MET A 334      -9.450  91.165 144.522  1.00 87.40           C  
ATOM   2586  SD  MET A 334     -10.264  89.645 145.077  1.00 91.23           S  
ATOM   2587  CE  MET A 334      -8.889  88.477 145.112  1.00 87.92           C  
ATOM   2588  N   GLY A 335      -6.038  91.575 144.371  1.00 86.44           N  
ATOM   2589  CA  GLY A 335      -5.013  91.117 143.446  1.00 87.02           C  
ATOM   2590  C   GLY A 335      -3.659  91.742 143.744  1.00 92.47           C  
ATOM   2591  O   GLY A 335      -3.545  92.967 143.726  1.00 92.56           O  
ATOM   2592  N   GLU A 336      -2.631  90.935 144.025  1.00 89.35           N  
ATOM   2593  CA  GLU A 336      -2.715  89.474 144.058  1.00 89.23           C  
ATOM   2594  C   GLU A 336      -3.002  88.959 145.478  1.00 92.32           C  
ATOM   2595  O   GLU A 336      -2.125  88.397 146.151  1.00 92.30           O  
ATOM   2596  CB  GLU A 336      -1.442  88.844 143.465  1.00 90.94           C  
ATOM   2597  CG  GLU A 336      -1.676  87.609 142.572  1.00106.35           C  
ATOM   2598  CD  GLU A 336      -2.020  86.334 143.348  1.00134.30           C  
ATOM   2599  OE1 GLU A 336      -1.187  85.868 144.160  1.00132.02           O  
ATOM   2600  OE2 GLU A 336      -3.105  85.763 143.095  1.00129.25           O  
ATOM   2601  N   TYR A 337      -4.239  89.173 145.922  1.00 87.52           N  
ATOM   2602  CA  TYR A 337      -4.700  88.722 147.227  1.00 86.61           C  
ATOM   2603  C   TYR A 337      -4.945  87.216 147.138  1.00 90.71           C  
ATOM   2604  O   TYR A 337      -5.726  86.751 146.298  1.00 90.70           O  
ATOM   2605  CB  TYR A 337      -5.968  89.481 147.646  1.00 87.10           C  
ATOM   2606  CG  TYR A 337      -6.538  89.063 148.988  1.00 88.09           C  
ATOM   2607  CD1 TYR A 337      -5.816  89.259 150.173  1.00 89.87           C  
ATOM   2608  CD2 TYR A 337      -7.812  88.496 149.078  1.00 88.63           C  
ATOM   2609  CE1 TYR A 337      -6.339  88.872 151.410  1.00 90.38           C  
ATOM   2610  CE2 TYR A 337      -8.348  88.116 150.314  1.00 89.43           C  
ATOM   2611  CZ  TYR A 337      -7.606  88.305 151.470  1.00 97.26           C  
ATOM   2612  OH  TYR A 337      -8.125  87.925 152.685  1.00 99.05           O  
ATOM   2613  N   ARG A 338      -4.235  86.463 147.979  1.00 86.83           N  
ATOM   2614  CA  ARG A 338      -4.301  84.998 147.993  1.00 86.45           C  
ATOM   2615  C   ARG A 338      -5.533  84.372 148.671  1.00 89.48           C  
ATOM   2616  O   ARG A 338      -5.523  83.190 149.034  1.00 89.42           O  
ATOM   2617  CB  ARG A 338      -2.988  84.399 148.514  1.00 87.70           C  
ATOM   2618  CG  ARG A 338      -1.790  84.593 147.576  1.00101.40           C  
ATOM   2619  CD  ARG A 338      -0.496  84.037 148.172  1.00115.21           C  
ATOM   2620  NE  ARG A 338      -0.024  84.815 149.321  1.00127.59           N  
ATOM   2621  CZ  ARG A 338       1.067  84.546 150.039  1.00143.27           C  
ATOM   2622  NH1 ARG A 338       1.844  83.506 149.745  1.00131.43           N  
ATOM   2623  NH2 ARG A 338       1.386  85.329 151.062  1.00130.01           N  
ATOM   2624  N   GLY A 339      -6.602  85.156 148.799  1.00 85.13           N  
ATOM   2625  CA  GLY A 339      -7.860  84.710 149.371  1.00 84.51           C  
ATOM   2626  C   GLY A 339      -8.730  84.082 148.301  1.00 87.53           C  
ATOM   2627  O   GLY A 339      -8.900  84.647 147.214  1.00 87.04           O  
ATOM   2628  N   THR A 340      -9.265  82.904 148.613  1.00 83.61           N  
ATOM   2629  CA  THR A 340     -10.112  82.146 147.694  1.00 83.21           C  
ATOM   2630  C   THR A 340     -11.555  82.109 148.211  1.00 85.66           C  
ATOM   2631  O   THR A 340     -11.781  81.825 149.393  1.00 84.85           O  
ATOM   2632  CB  THR A 340      -9.553  80.713 147.468  1.00 94.93           C  
ATOM   2633  OG1 THR A 340      -8.125  80.760 147.352  1.00 97.29           O  
ATOM   2634  CG2 THR A 340     -10.138  80.083 146.204  1.00 94.00           C  
ATOM   2635  N   PRO A 341     -12.546  82.390 147.333  1.00 81.79           N  
ATOM   2636  CA  PRO A 341     -13.952  82.331 147.760  1.00 81.57           C  
ATOM   2637  C   PRO A 341     -14.447  80.888 147.885  1.00 86.03           C  
ATOM   2638  O   PRO A 341     -14.233  80.068 146.981  1.00 85.83           O  
ATOM   2639  CB  PRO A 341     -14.693  83.050 146.626  1.00 83.15           C  
ATOM   2640  CG  PRO A 341     -13.778  82.967 145.458  1.00 87.55           C  
ATOM   2641  CD  PRO A 341     -12.417  83.091 146.040  1.00 83.15           C  
ATOM   2642  N   ARG A 342     -15.087  80.586 149.015  1.00 82.68           N  
ATOM   2643  CA  ARG A 342     -15.630  79.249 149.278  1.00 82.38           C  
ATOM   2644  C   ARG A 342     -16.843  78.936 148.393  1.00 85.87           C  
ATOM   2645  O   ARG A 342     -17.033  77.789 147.981  1.00 85.81           O  
ATOM   2646  CB  ARG A 342     -15.962  79.063 150.761  1.00 82.65           C  
ATOM   2647  CG  ARG A 342     -14.751  78.885 151.675  1.00 94.55           C  
ATOM   2648  CD  ARG A 342     -15.191  78.527 153.093  1.00105.73           C  
ATOM   2649  NE  ARG A 342     -14.135  78.724 154.092  1.00114.60           N  
ATOM   2650  CZ  ARG A 342     -13.545  77.752 154.791  1.00127.03           C  
ATOM   2651  NH1 ARG A 342     -13.884  76.479 154.619  1.00116.95           N  
ATOM   2652  NH2 ARG A 342     -12.607  78.055 155.677  1.00109.02           N  
ATOM   2653  N   ASN A 343     -17.634  79.967 148.089  1.00 81.72           N  
ATOM   2654  CA  ASN A 343     -18.794  79.860 147.203  1.00 81.25           C  
ATOM   2655  C   ASN A 343     -18.440  80.630 145.929  1.00 85.46           C  
ATOM   2656  O   ASN A 343     -18.396  81.866 145.929  1.00 85.57           O  
ATOM   2657  CB  ASN A 343     -20.043  80.454 147.872  1.00 80.46           C  
ATOM   2658  CG  ASN A 343     -21.328  80.144 147.112  1.00 95.43           C  
ATOM   2659  OD1 ASN A 343     -21.478  80.484 145.937  1.00 83.96           O  
ATOM   2660  ND2 ASN A 343     -22.295  79.569 147.816  1.00 89.62           N  
ATOM   2661  N   GLN A 344     -18.150  79.892 144.859  1.00 81.33           N  
ATOM   2662  CA  GLN A 344     -17.755  80.487 143.584  1.00 80.66           C  
ATOM   2663  C   GLN A 344     -18.869  81.262 142.881  1.00 84.06           C  
ATOM   2664  O   GLN A 344     -18.626  82.348 142.352  1.00 83.62           O  
ATOM   2665  CB  GLN A 344     -17.129  79.437 142.658  1.00 81.88           C  
ATOM   2666  CG  GLN A 344     -16.338  80.003 141.469  1.00 97.85           C  
ATOM   2667  CD  GLN A 344     -15.164  80.886 141.878  1.00116.37           C  
ATOM   2668  OE1 GLN A 344     -14.292  80.475 142.646  1.00112.06           O  
ATOM   2669  NE2 GLN A 344     -15.127  82.098 141.338  1.00107.37           N  
ATOM   2670  N   ASP A 345     -20.081  80.707 142.903  1.00 80.75           N  
ATOM   2671  CA  ASP A 345     -21.258  81.311 142.268  1.00 80.69           C  
ATOM   2672  C   ASP A 345     -21.628  82.684 142.839  1.00 83.61           C  
ATOM   2673  O   ASP A 345     -21.954  83.605 142.081  1.00 82.65           O  
ATOM   2674  CB  ASP A 345     -22.459  80.359 142.320  1.00 82.83           C  
ATOM   2675  CG  ASP A 345     -22.170  79.011 141.669  1.00 93.98           C  
ATOM   2676  OD1 ASP A 345     -22.020  78.960 140.428  1.00 94.60           O  
ATOM   2677  OD2 ASP A 345     -22.096  78.003 142.404  1.00 99.95           O  
ATOM   2678  N   LEU A 346     -21.545  82.812 144.165  1.00 80.00           N  
ATOM   2679  CA  LEU A 346     -21.832  84.064 144.867  1.00 79.74           C  
ATOM   2680  C   LEU A 346     -20.762  85.119 144.605  1.00 84.11           C  
ATOM   2681  O   LEU A 346     -21.075  86.308 144.510  1.00 83.73           O  
ATOM   2682  CB  LEU A 346     -21.983  83.827 146.375  1.00 79.66           C  
ATOM   2683  CG  LEU A 346     -23.401  83.686 146.938  1.00 84.05           C  
ATOM   2684  CD1 LEU A 346     -23.380  82.901 148.230  1.00 84.06           C  
ATOM   2685  CD2 LEU A 346     -24.063  85.041 147.150  1.00 86.07           C  
ATOM   2686  N   TYR A 347     -19.512  84.667 144.480  1.00 80.79           N  
ATOM   2687  CA  TYR A 347     -18.363  85.528 144.191  1.00 80.52           C  
ATOM   2688  C   TYR A 347     -18.516  86.150 142.802  1.00 83.88           C  
ATOM   2689  O   TYR A 347     -18.401  87.369 142.654  1.00 83.32           O  
ATOM   2690  CB  TYR A 347     -17.057  84.720 144.291  1.00 81.67           C  
ATOM   2691  CG  TYR A 347     -15.806  85.423 143.788  1.00 83.24           C  
ATOM   2692  CD1 TYR A 347     -15.013  86.186 144.651  1.00 85.22           C  
ATOM   2693  CD2 TYR A 347     -15.373  85.261 142.465  1.00 84.00           C  
ATOM   2694  CE1 TYR A 347     -13.843  86.818 144.194  1.00 86.21           C  
ATOM   2695  CE2 TYR A 347     -14.211  85.891 141.996  1.00 84.97           C  
ATOM   2696  CZ  TYR A 347     -13.451  86.662 142.866  1.00 91.97           C  
ATOM   2697  OH  TYR A 347     -12.302  87.263 142.408  1.00 91.36           O  
ATOM   2698  N   ASP A 348     -18.792  85.296 141.810  1.00 80.23           N  
ATOM   2699  CA  ASP A 348     -18.973  85.695 140.412  1.00 79.88           C  
ATOM   2700  C   ASP A 348     -20.146  86.655 140.221  1.00 83.52           C  
ATOM   2701  O   ASP A 348     -20.053  87.604 139.434  1.00 83.17           O  
ATOM   2702  CB  ASP A 348     -19.140  84.462 139.513  1.00 81.60           C  
ATOM   2703  CG  ASP A 348     -17.892  83.581 139.473  1.00 90.87           C  
ATOM   2704  OD1 ASP A 348     -16.763  84.115 139.382  1.00 90.71           O  
ATOM   2705  OD2 ASP A 348     -18.048  82.341 139.476  1.00 96.99           O  
ATOM   2706  N   ALA A 349     -21.225  86.413 140.968  1.00 79.39           N  
ATOM   2707  CA  ALA A 349     -22.422  87.251 140.937  1.00 78.72           C  
ATOM   2708  C   ALA A 349     -22.162  88.625 141.554  1.00 81.76           C  
ATOM   2709  O   ALA A 349     -22.652  89.639 141.045  1.00 81.47           O  
ATOM   2710  CB  ALA A 349     -23.569  86.553 141.641  1.00 79.40           C  
ATOM   2711  N   ALA A 350     -21.373  88.645 142.632  1.00 77.54           N  
ATOM   2712  CA  ALA A 350     -21.000  89.879 143.327  1.00 76.66           C  
ATOM   2713  C   ALA A 350     -19.980  90.687 142.537  1.00 77.95           C  
ATOM   2714  O   ALA A 350     -20.041  91.916 142.532  1.00 76.67           O  
ATOM   2715  CB  ALA A 350     -20.477  89.574 144.703  1.00 77.46           C  
ATOM   2716  N   LYS A 351     -19.058  89.984 141.873  1.00 73.67           N  
ATOM   2717  CA  LYS A 351     -18.032  90.596 141.027  1.00 72.83           C
[truncated: 4,804,354 more chars]
