# Supplementary material for: Using structure prediction of negative sense RNA virus nucleoproteins to assess evolutionary relationships
Source: bioRxiv. 2024 May 22:2024.02.16.580771. Originally published 2024 Feb 17. Preprint. [Version 2] doi: 10.1101/2024.02.16.580771 (PMC10888975; doi:10.1101/2024.02.16.580771)
Supplement: Supplement 3 — Supplementary File 1: Initial Dataset NP PDBs (.pdb files) [file media-3.zip › Initial Dataset NP PDBs/2GTT.pdb]

HEADER    VIRAL PROTEIN, RNA BINDING PROTEIN      28-APR-06   2GTT              
TITLE     CRYSTAL STRUCTURE OF THE RABIES VIRUS NUCLEOPROTEIN-RNA COMPLEX       
COMPND    MOL_ID: 1;                                                            
COMPND   2 MOLECULE: RNA (99-MER);                                              
COMPND   3 CHAIN: W;                                                            
COMPND   4 ENGINEERED: YES;                                                     
COMPND   5 MOL_ID: 2;                                                           
COMPND   6 MOLECULE: RNA (99-MER);                                              
COMPND   7 CHAIN: X;                                                            
COMPND   8 ENGINEERED: YES;                                                     
COMPND   9 MOL_ID: 3;                                                           
COMPND  10 MOLECULE: NUCLEOPROTEIN;                                             
COMPND  11 CHAIN: A, B, C, D, E, F, G, H, I, J, K, L, M, N, O, P, Q, R, S, T, U,
COMPND  12 V;                                                                   
COMPND  13 ENGINEERED: YES                                                      
SOURCE    MOL_ID: 1;                                                            
SOURCE   2 SYNTHETIC: YES;                                                      
SOURCE   3 MOL_ID: 2;                                                           
SOURCE   4 SYNTHETIC: YES;                                                      
SOURCE   5 MOL_ID: 3;                                                           
SOURCE   6 ORGANISM_SCIENTIFIC: RABIES VIRUS;                                   
SOURCE   7 ORGANISM_TAXID: 11292;                                               
SOURCE   8 EXPRESSION_SYSTEM: SPODOPTERA FRUGIPERDA;                            
SOURCE   9 EXPRESSION_SYSTEM_COMMON: FALL ARMYWORM;                             
SOURCE  10 EXPRESSION_SYSTEM_TAXID: 7108;                                       
SOURCE  11 EXPRESSION_SYSTEM_STRAIN: HF;                                        
SOURCE  12 EXPRESSION_SYSTEM_VECTOR_TYPE: BACULOVIRUS                           
KEYWDS    PROTEIN-RNA COMPLEX, RABIES VIRUS, NUCLEOPROTEIN, VIRAL PROTEIN, RNA  
KEYWDS   2 BINDING PROTEIN                                                      
EXPDTA    X-RAY DIFFRACTION                                                     
AUTHOR    A.A.V.ALBERTINI,A.K.WERNIMONT,T.MUZIOL,R.B.G.RAVELLI,W.WEISSENHORN,   
AUTHOR   2 R.W.H.RUIGROK                                                        
REVDAT   4   18-OCT-17 2GTT    1       REMARK                                   
REVDAT   3   13-JUL-11 2GTT    1       VERSN                                    
REVDAT   2   24-FEB-09 2GTT    1       VERSN                                    
REVDAT   1   19-SEP-06 2GTT    0                                                
JRNL        AUTH   A.A.V.ALBERTINI,A.K.WERNIMONT,T.MUZIOL,R.B.G.RAVELLI,        
JRNL        AUTH 2 C.R.CLAPIER,G.SCHOEHN,W.WEISSENHORN,R.W.H.RUIGROK            
JRNL        TITL   CRYSTAL STRUCTURE OF THE RABIES VIRUS NUCLEOPROTEIN-RNA      
JRNL        TITL 2 COMPLEX                                                      
JRNL        REF    SCIENCE                       V. 313   360 2006              
JRNL        REFN                   ISSN 0036-8075                               
JRNL        PMID   16778023                                                     
JRNL        DOI    10.1126/SCIENCE.1125280                                      
REMARK   2                                                                      
REMARK   2 RESOLUTION.    3.49 ANGSTROMS.                                       
REMARK   3                                                                      
REMARK   3 REFINEMENT.                                                          
REMARK   3   PROGRAM     : REFMAC 5.2.0005                                      
REMARK   3   AUTHORS     : MURSHUDOV,VAGIN,DODSON                               
REMARK   3                                                                      
REMARK   3    REFINEMENT TARGET : MAXIMUM LIKELIHOOD WITH PHASES                
REMARK   3                                                                      
REMARK   3  DATA USED IN REFINEMENT.                                            
REMARK   3   RESOLUTION RANGE HIGH (ANGSTROMS) : 3.49                           
REMARK   3   RESOLUTION RANGE LOW  (ANGSTROMS) : 25.00                          
REMARK   3   DATA CUTOFF            (SIGMA(F)) : NULL                           
REMARK   3   COMPLETENESS FOR RANGE        (%) : 99.4                           
REMARK   3   NUMBER OF REFLECTIONS             : 223764                         
REMARK   3                                                                      
REMARK   3  FIT TO DATA USED IN REFINEMENT.                                     
REMARK   3   CROSS-VALIDATION METHOD          : THROUGHOUT                      
REMARK   3   FREE R VALUE TEST SET SELECTION  : RANDOM                          
REMARK   3   R VALUE     (WORKING + TEST SET) : 0.270                           
REMARK   3   R VALUE            (WORKING SET) : 0.269                           
REMARK   3   FREE R VALUE                     : 0.313                           
REMARK   3   FREE R VALUE TEST SET SIZE   (%) : 1.000                           
REMARK   3   FREE R VALUE TEST SET COUNT      : 2260                            
REMARK   3                                                                      
REMARK   3  FIT IN THE HIGHEST RESOLUTION BIN.                                  
REMARK   3   TOTAL NUMBER OF BINS USED           : 20                           
REMARK   3   BIN RESOLUTION RANGE HIGH       (A) : 3.49                         
REMARK   3   BIN RESOLUTION RANGE LOW        (A) : 3.58                         
REMARK   3   REFLECTION IN BIN     (WORKING SET) : 14978                        
REMARK   3   BIN COMPLETENESS (WORKING+TEST) (%) : 92.22                        
REMARK   3   BIN R VALUE           (WORKING SET) : 0.3410                       
REMARK   3   BIN FREE R VALUE SET COUNT          : 145                          
REMARK   3   BIN FREE R VALUE                    : 0.4090                       
REMARK   3                                                                      
REMARK   3  NUMBER OF NON-HYDROGEN ATOMS USED IN REFINEMENT.                    
REMARK   3   PROTEIN ATOMS            : 70447                                   
REMARK   3   NUCLEIC ACID ATOMS       : 4104                                    
REMARK   3   HETEROGEN ATOMS          : 0                                       
REMARK   3   SOLVENT ATOMS            : 0                                       
REMARK   3                                                                      
REMARK   3  B VALUES.                                                           
REMARK   3   B VALUE TYPE : LIKELY RESIDUAL                                     
REMARK   3   FROM WILSON PLOT           (A**2) : NULL                           
REMARK   3   MEAN B VALUE      (OVERALL, A**2) : 83.06                          
REMARK   3   OVERALL ANISOTROPIC B VALUE.                                       
REMARK   3    B11 (A**2) : 0.49000                                              
REMARK   3    B22 (A**2) : 0.44000                                              
REMARK   3    B33 (A**2) : -0.93000                                             
REMARK   3    B12 (A**2) : 0.00000                                              
REMARK   3    B13 (A**2) : 0.00000                                              
REMARK   3    B23 (A**2) : 0.00000                                              
REMARK   3                                                                      
REMARK   3  ESTIMATED OVERALL COORDINATE ERROR.                                 
REMARK   3   ESU BASED ON R VALUE                            (A): NULL          
REMARK   3   ESU BASED ON FREE R VALUE                       (A): 0.634         
REMARK   3   ESU BASED ON MAXIMUM LIKELIHOOD                 (A): 0.605         
REMARK   3   ESU FOR B VALUES BASED ON MAXIMUM LIKELIHOOD (A**2): 84.643        
REMARK   3                                                                      
REMARK   3 CORRELATION COEFFICIENTS.                                            
REMARK   3   CORRELATION COEFFICIENT FO-FC      : 0.880                         
REMARK   3   CORRELATION COEFFICIENT FO-FC FREE : 0.830                         
REMARK   3                                                                      
REMARK   3  RMS DEVIATIONS FROM IDEAL VALUES        COUNT    RMS    WEIGHT      
REMARK   3   BOND LENGTHS REFINED ATOMS        (A): 76714 ; 0.018 ; 0.022       
REMARK   3   BOND LENGTHS OTHERS               (A):  NULL ;  NULL ;  NULL       
REMARK   3   BOND ANGLES REFINED ATOMS   (DEGREES):104489 ; 1.649 ; 2.016       
REMARK   3   BOND ANGLES OTHERS          (DEGREES):  NULL ;  NULL ;  NULL       
REMARK   3   TORSION ANGLES, PERIOD 1    (DEGREES):  8758 ; 3.649 ; 5.000       
REMARK   3   TORSION ANGLES, PERIOD 2    (DEGREES):  3369 ;31.790 ;23.078       
REMARK   3   TORSION ANGLES, PERIOD 3    (DEGREES): 12203 ;14.690 ;15.000       
REMARK   3   TORSION ANGLES, PERIOD 4    (DEGREES):   484 ;14.499 ;15.000       
REMARK   3   CHIRAL-CENTER RESTRAINTS       (A**3): 11500 ; 0.125 ; 0.200       
REMARK   3   GENERAL PLANES REFINED ATOMS      (A): 56820 ; 0.006 ; 0.020       
REMARK   3   GENERAL PLANES OTHERS             (A):  NULL ;  NULL ;  NULL       
REMARK   3   NON-BONDED CONTACTS REFINED ATOMS (A): 43533 ; 0.309 ; 0.200       
REMARK   3   NON-BONDED CONTACTS OTHERS        (A):  NULL ;  NULL ;  NULL       
REMARK   3   NON-BONDED TORSION REFINED ATOMS  (A): 53357 ; 0.337 ; 0.200       
REMARK   3   NON-BONDED TORSION OTHERS         (A):  NULL ;  NULL ;  NULL       
REMARK   3   H-BOND (X...Y) REFINED ATOMS      (A):  3261 ; 0.231 ; 0.200       
REMARK   3   H-BOND (X...Y) OTHERS             (A):  NULL ;  NULL ;  NULL       
REMARK   3   POTENTIAL METAL-ION REFINED ATOMS (A):  NULL ;  NULL ;  NULL       
REMARK   3   POTENTIAL METAL-ION OTHERS        (A):  NULL ;  NULL ;  NULL       
REMARK   3   SYMMETRY VDW REFINED ATOMS        (A):   108 ; 0.376 ; 0.200       
REMARK   3   SYMMETRY VDW OTHERS               (A):  NULL ;  NULL ;  NULL       
REMARK   3   SYMMETRY H-BOND REFINED ATOMS     (A):     3 ; 0.334 ; 0.200       
REMARK   3   SYMMETRY H-BOND OTHERS            (A):  NULL ;  NULL ;  NULL       
REMARK   3   SYMMETRY METAL-ION REFINED ATOMS  (A):  NULL ;  NULL ;  NULL       
REMARK   3   SYMMETRY METAL-ION OTHERS         (A):  NULL ;  NULL ;  NULL       
REMARK   3                                                                      
REMARK   3  ISOTROPIC THERMAL FACTOR RESTRAINTS.     COUNT   RMS    WEIGHT      
REMARK   3   MAIN-CHAIN BOND REFINED ATOMS  (A**2): 45242 ; 0.769 ; 1.500       
REMARK   3   MAIN-CHAIN BOND OTHER ATOMS    (A**2):  NULL ;  NULL ;  NULL       
REMARK   3   MAIN-CHAIN ANGLE REFINED ATOMS (A**2): 70763 ; 1.322 ; 2.000       
REMARK   3   MAIN-CHAIN ANGLE OTHER ATOMS   (A**2):  NULL ;  NULL ;  NULL       
REMARK   3   SIDE-CHAIN BOND REFINED ATOMS  (A**2): 36999 ; 1.517 ; 3.000       
REMARK   3   SIDE-CHAIN BOND OTHER ATOMS    (A**2):  NULL ;  NULL ;  NULL       
REMARK   3   SIDE-CHAIN ANGLE REFINED ATOMS (A**2): 33726 ; 2.510 ; 4.500       
REMARK   3   SIDE-CHAIN ANGLE OTHER ATOMS   (A**2):  NULL ;  NULL ;  NULL       
REMARK   3   LONG RANGE B REFINED ATOMS     (A**2):  NULL ;  NULL ;  NULL       
REMARK   3   LONG RANGE B OTHER ATOMS       (A**2):  NULL ;  NULL ;  NULL       
REMARK   3                                                                      
REMARK   3 ANISOTROPIC THERMAL FACTOR RESTRAINTS.    COUNT   RMS   WEIGHT       
REMARK   3   RIGID-BOND RESTRAINTS          (A**2):  NULL ;  NULL ;  NULL       
REMARK   3   SPHERICITY; FREE ATOMS         (A**2):  NULL ;  NULL ;  NULL       
REMARK   3   SPHERICITY; BONDED ATOMS       (A**2):  NULL ;  NULL ;  NULL       
REMARK   3                                                                      
REMARK   3  NCS RESTRAINTS STATISTICS                                           
REMARK   3   NUMBER OF DIFFERENT NCS GROUPS : 1                                 
REMARK   3                                                                      
REMARK   3  NCS GROUP NUMBER               : 1                                  
REMARK   3     CHAIN NAMES                    : A B C D E F G H I J K L M N O   
REMARK   3                                      P Q R S T U V                   
REMARK   3     NUMBER OF COMPONENTS NCS GROUP : 1                               
REMARK   3       COMPONENT C  SSSEQI  TO  C   SSSEQI   CODE                     
REMARK   3           1     A      6       A     448      6                      
REMARK   3           1     B      5       B     448      6                      
REMARK   3           1     C      5       C     448      6                      
REMARK   3           1     D      6       D     448      6                      
REMARK   3           1     E      6       E     448      6                      
REMARK   3           1     F      6       F     448      6                      
REMARK   3           1     G      6       G     448      6                      
REMARK   3           1     H      5       H     448      6                      
REMARK   3           1     I      6       I     448      6                      
REMARK   3           1     J      5       J     448      6                      
REMARK   3           1     K      5       K     448      6                      
REMARK   3           1     L      5       L     448      6                      
REMARK   3           1     M      5       M     448      6                      
REMARK   3           1     N      6       N     448      6                      
REMARK   3           1     O      6       O     448      6                      
REMARK   3           1     P      5       P     448      6                      
REMARK   3           1     Q      6       Q     448      6                      
REMARK   3           1     R      5       R     448      6                      
REMARK   3           1     S      5       S     448      6                      
REMARK   3           1     T      5       T     448      6                      
REMARK   3           1     U      5       U     448      6                      
REMARK   3           1     V      5       V     448      6                      
REMARK   3                   GROUP CHAIN        COUNT   RMS     WEIGHT          
REMARK   3   LOOSE POSITIONAL   1    A    (A):   3173 ;  0.38 ;  5.00           
REMARK   3   LOOSE POSITIONAL   1    B    (A):   3173 ;  0.42 ;  5.00           
REMARK   3   LOOSE POSITIONAL   1    C    (A):   3173 ;  0.43 ;  5.00           
REMARK   3   LOOSE POSITIONAL   1    D    (A):   3173 ;  0.36 ;  5.00           
REMARK   3   LOOSE POSITIONAL   1    E    (A):   3173 ;  0.51 ;  5.00           
REMARK   3   LOOSE POSITIONAL   1    F    (A):   3173 ;  0.43 ;  5.00           
REMARK   3   LOOSE POSITIONAL   1    G    (A):   3173 ;  0.37 ;  5.00           
REMARK   3   LOOSE POSITIONAL   1    H    (A):   3173 ;  0.35 ;  5.00           
REMARK   3   LOOSE POSITIONAL   1    I    (A):   3173 ;  0.38 ;  5.00           
REMARK   3   LOOSE POSITIONAL   1    J    (A):   3173 ;  0.37 ;  5.00           
REMARK   3   LOOSE POSITIONAL   1    K    (A):   3173 ;  0.32 ;  5.00           
REMARK   3   LOOSE POSITIONAL   1    L    (A):   3173 ;  0.44 ;  5.00           
REMARK   3   LOOSE POSITIONAL   1    M    (A):   3173 ;  0.51 ;  5.00           
REMARK   3   LOOSE POSITIONAL   1    N    (A):   3173 ;  0.47 ;  5.00           
REMARK   3   LOOSE POSITIONAL   1    O    (A):   3173 ;  0.42 ;  5.00           
REMARK   3   LOOSE POSITIONAL   1    P    (A):   3173 ;  0.35 ;  5.00           
REMARK   3   LOOSE POSITIONAL   1    Q    (A):   3173 ;  0.37 ;  5.00           
REMARK   3   LOOSE POSITIONAL   1    R    (A):   3173 ;  0.36 ;  5.00           
REMARK   3   LOOSE POSITIONAL   1    S    (A):   3173 ;  0.43 ;  5.00           
REMARK   3   LOOSE POSITIONAL   1    T    (A):   3173 ;  0.33 ;  5.00           
REMARK   3   LOOSE POSITIONAL   1    U    (A):   3173 ;  0.39 ;  5.00           
REMARK   3   LOOSE POSITIONAL   1    V    (A):   3173 ;  0.46 ;  5.00           
REMARK   3   LOOSE THERMAL      1    A (A**2):   3173 ;  2.48 ; 10.00           
REMARK   3   LOOSE THERMAL      1    B (A**2):   3173 ;  2.47 ; 10.00           
REMARK   3   LOOSE THERMAL      1    C (A**2):   3173 ;  3.98 ; 10.00           
REMARK   3   LOOSE THERMAL      1    D (A**2):   3173 ;  2.57 ; 10.00           
REMARK   3   LOOSE THERMAL      1    E (A**2):   3173 ;  4.31 ; 10.00           
REMARK   3   LOOSE THERMAL      1    F (A**2):   3173 ;  2.77 ; 10.00           
REMARK   3   LOOSE THERMAL      1    G (A**2):   3173 ;  3.95 ; 10.00           
REMARK   3   LOOSE THERMAL      1    H (A**2):   3173 ;  3.17 ; 10.00           
REMARK   3   LOOSE THERMAL      1    I (A**2):   3173 ;  3.47 ; 10.00           
REMARK   3   LOOSE THERMAL      1    J (A**2):   3173 ;  3.60 ; 10.00           
REMARK   3   LOOSE THERMAL      1    K (A**2):   3173 ;  3.27 ; 10.00           
REMARK   3   LOOSE THERMAL      1    L (A**2):   3173 ;  3.95 ; 10.00           
REMARK   3   LOOSE THERMAL      1    M (A**2):   3173 ;  3.35 ; 10.00           
REMARK   3   LOOSE THERMAL      1    N (A**2):   3173 ;  3.78 ; 10.00           
REMARK   3   LOOSE THERMAL      1    O (A**2):   3173 ;  3.75 ; 10.00           
REMARK   3   LOOSE THERMAL      1    P (A**2):   3173 ;  3.29 ; 10.00           
REMARK   3   LOOSE THERMAL      1    Q (A**2):   3173 ;  3.15 ; 10.00           
REMARK   3   LOOSE THERMAL      1    R (A**2):   3173 ;  4.67 ; 10.00           
REMARK   3   LOOSE THERMAL      1    S (A**2):   3173 ;  2.86 ; 10.00           
REMARK   3   LOOSE THERMAL      1    T (A**2):   3173 ;  4.15 ; 10.00           
REMARK   3   LOOSE THERMAL      1    U (A**2):   3173 ;  2.58 ; 10.00           
REMARK   3   LOOSE THERMAL      1    V (A**2):   3173 ;  3.52 ; 10.00           
REMARK   3                                                                      
REMARK   3  TLS DETAILS                                                         
REMARK   3   NUMBER OF TLS GROUPS  : 24                                         
REMARK   3                                                                      
REMARK   3   TLS GROUP : 1                                                      
REMARK   3    NUMBER OF COMPONENTS GROUP : 1                                    
REMARK   3    COMPONENTS        C SSSEQI   TO  C SSSEQI                         
REMARK   3    RESIDUE RANGE :   A     6        A   448                          
REMARK   3    ORIGIN FOR THE GROUP (A): 222.0486 243.8847  97.4633              
REMARK   3    T TENSOR                                                          
REMARK   3      T11:  -0.5438 T22:  -0.2755                                     
REMARK   3      T33:  -0.2351 T12:   0.0459                                     
REMARK   3      T13:  -0.1491 T23:  -0.2087                                     
REMARK   3    L TENSOR                                                          
REMARK   3      L11:   2.6531 L22:   0.8370                                     
REMARK   3      L33:   4.0566 L12:  -0.2054                                     
REMARK   3      L13:   0.0001 L23:  -0.8776                                     
REMARK   3    S TENSOR                                                          
REMARK   3      S11:   0.2526 S12:   0.7053 S13:   0.1956                       
REMARK   3      S21:   0.0330 S22:  -0.2537 S23:  -0.1156                       
REMARK   3      S31:  -0.1871 S32:   0.0366 S33:   0.0011                       
REMARK   3                                                                      
REMARK   3   TLS GROUP : 2                                                      
REMARK   3    NUMBER OF COMPONENTS GROUP : 1                                    
REMARK   3    COMPONENTS        C SSSEQI   TO  C SSSEQI                         
REMARK   3    RESIDUE RANGE :   B     5        B   448                          
REMARK   3    ORIGIN FOR THE GROUP (A): 247.3624 224.7337  99.5568              
REMARK   3    T TENSOR                                                          
REMARK   3      T11:  -0.2828 T22:  -0.3533                                     
REMARK   3      T33:  -0.1910 T12:   0.0212                                     
REMARK   3      T13:  -0.1914 T23:  -0.1710                                     
REMARK   3    L TENSOR                                                          
REMARK   3      L11:   1.4928 L22:   1.1045                                     
REMARK   3      L33:   3.3733 L12:  -0.2694                                     
REMARK   3      L13:   0.0330 L23:  -1.6874                                     
REMARK   3    S TENSOR                                                          
REMARK   3      S11:   0.3525 S12:   0.3248 S13:   0.0563                       
REMARK   3      S21:  -0.3519 S22:  -0.6007 S23:  -0.2221                       
REMARK   3      S31:   0.2885 S32:   0.4196 S33:   0.2482                       
REMARK   3                                                                      
REMARK   3   TLS GROUP : 3                                                      
REMARK   3    NUMBER OF COMPONENTS GROUP : 1                                    
REMARK   3    COMPONENTS        C SSSEQI   TO  C SSSEQI                         
REMARK   3    RESIDUE RANGE :   C     5        C   448                          
REMARK   3    ORIGIN FOR THE GROUP (A): 255.6562 194.4320 100.2986              
REMARK   3    T TENSOR                                                          
REMARK   3      T11:  -0.4449 T22:  -0.4957                                     
REMARK   3      T33:  -0.2165 T12:  -0.1341                                     
REMARK   3      T13:  -0.1567 T23:  -0.1153                                     
REMARK   3    L TENSOR                                                          
REMARK   3      L11:   1.2637 L22:   1.6671                                     
REMARK   3      L33:   3.8109 L12:  -0.2526                                     
REMARK   3      L13:  -0.9582 L23:   0.3671                                     
REMARK   3    S TENSOR                                                          
REMARK   3      S11:  -0.0648 S12:   0.0143 S13:  -0.0992                       
REMARK   3      S21:  -0.4462 S22:  -0.0042 S23:  -0.1786                       
REMARK   3      S31:  -0.2615 S32:   0.1795 S33:   0.0690                       
REMARK   3                                                                      
REMARK   3   TLS GROUP : 4                                                      
REMARK   3    NUMBER OF COMPONENTS GROUP : 1                                    
REMARK   3    COMPONENTS        C SSSEQI   TO  C SSSEQI                         
REMARK   3    RESIDUE RANGE :   D     6        D   448                          
REMARK   3    ORIGIN FOR THE GROUP (A): 249.7348 163.7331 101.8566              
REMARK   3    T TENSOR                                                          
REMARK   3      T11:  -0.2153 T22:  -0.3799                                     
REMARK   3      T33:   0.0175 T12:  -0.1487                                     
REMARK   3      T13:  -0.0501 T23:  -0.0003                                     
REMARK   3    L TENSOR                                                          
REMARK   3      L11:   0.7461 L22:   1.4887                                     
REMARK   3      L33:   2.6231 L12:   0.3452                                     
REMARK   3      L13:  -0.8624 L23:  -0.1846                                     
REMARK   3    S TENSOR                                                          
REMARK   3      S11:  -0.3500 S12:  -0.0535 S13:  -0.3301                       
REMARK   3      S21:  -0.3188 S22:   0.1844 S23:  -0.3650                       
REMARK   3      S31:   0.3371 S32:   0.3082 S33:   0.1656                       
REMARK   3                                                                      
REMARK   3   TLS GROUP : 5                                                      
REMARK   3    NUMBER OF COMPONENTS GROUP : 1                                    
REMARK   3    COMPONENTS        C SSSEQI   TO  C SSSEQI                         
REMARK   3    RESIDUE RANGE :   E     6        E   448                          
REMARK   3    ORIGIN FOR THE GROUP (A): 226.8097 142.1425 101.7392              
REMARK   3    T TENSOR                                                          
REMARK   3      T11:  -0.3318 T22:  -0.3130                                     
REMARK   3      T33:  -0.0205 T12:  -0.2974                                     
REMARK   3      T13:  -0.0408 T23:   0.0783                                     
REMARK   3    L TENSOR                                                          
REMARK   3      L11:   1.9291 L22:   2.2356                                     
REMARK   3      L33:   4.0197 L12:   0.4924                                     
REMARK   3      L13:  -0.7777 L23:  -0.0916                                     
REMARK   3    S TENSOR                                                          
REMARK   3      S11:  -0.2628 S12:   0.4632 S13:  -0.5307                       
REMARK   3      S21:  -0.4423 S22:   0.2120 S23:  -0.2175                       
REMARK   3      S31:   0.5480 S32:   0.2238 S33:   0.0508                       
REMARK   3                                                                      
REMARK   3   TLS GROUP : 6                                                      
REMARK   3    NUMBER OF COMPONENTS GROUP : 1                                    
REMARK   3    COMPONENTS        C SSSEQI   TO  C SSSEQI                         
REMARK   3    RESIDUE RANGE :   F     6        F   448                          
REMARK   3    ORIGIN FOR THE GROUP (A): 196.2591 137.3755 100.1553              
REMARK   3    T TENSOR                                                          
REMARK   3      T11:  -0.3171 T22:  -0.2368                                     
REMARK   3      T33:  -0.1209 T12:  -0.0161                                     
REMARK   3      T13:  -0.0028 T23:   0.1885                                     
REMARK   3    L TENSOR                                                          
REMARK   3      L11:   1.1263 L22:   1.3939                                     
REMARK   3      L33:   3.8328 L12:   0.5723                                     
REMARK   3      L13:   0.4923 L23:   0.6220                                     
REMARK   3    S TENSOR                                                          
REMARK   3      S11:   0.2511 S12:   0.4772 S13:  -0.2399                       
REMARK   3      S21:  -0.1040 S22:  -0.1746 S23:   0.0320                       
REMARK   3      S31:   0.2484 S32:   0.2667 S33:  -0.0764                       
REMARK   3                                                                      
REMARK   3   TLS GROUP : 7                                                      
REMARK   3    NUMBER OF COMPONENTS GROUP : 1                                    
REMARK   3    COMPONENTS        C SSSEQI   TO  C SSSEQI                         
REMARK   3    RESIDUE RANGE :   G     6        G   448                          
REMARK   3    ORIGIN FOR THE GROUP (A): 166.3530 147.4390  99.2134              
REMARK   3    T TENSOR                                                          
REMARK   3      T11:  -0.3202 T22:  -0.3050                                     
REMARK   3      T33:  -0.0015 T12:   0.0000                                     
REMARK   3      T13:   0.0005 T23:   0.1206                                     
REMARK   3    L TENSOR                                                          
REMARK   3      L11:   2.0050 L22:   1.8861                                     
REMARK   3      L33:   3.2656 L12:  -1.0013                                     
REMARK   3      L13:   0.1491 L23:   0.9733                                     
REMARK   3    S TENSOR                                                          
REMARK   3      S11:   0.5181 S12:   0.4652 S13:  -0.5333                       
REMARK   3      S21:  -0.2851 S22:  -0.5213 S23:   0.3126                       
REMARK   3      S31:   0.2362 S32:  -0.1978 S33:   0.0032                       
REMARK   3                                                                      
REMARK   3   TLS GROUP : 8                                                      
REMARK   3    NUMBER OF COMPONENTS GROUP : 1                                    
REMARK   3    COMPONENTS        C SSSEQI   TO  C SSSEQI                         
REMARK   3    RESIDUE RANGE :   H     5        H   448                          
REMARK   3    ORIGIN FOR THE GROUP (A): 148.1847 173.1897  98.0450              
REMARK   3    T TENSOR                                                          
REMARK   3      T11:  -0.1845 T22:  -0.3886                                     
REMARK   3      T33:  -0.0761 T12:  -0.0450                                     
REMARK   3      T13:   0.1003 T23:   0.1182                                     
REMARK   3    L TENSOR                                                          
REMARK   3      L11:   1.1273 L22:   2.0580                                     
REMARK   3      L33:   2.8885 L12:  -0.8281                                     
REMARK   3      L13:   0.4862 L23:   0.9787                                     
REMARK   3    S TENSOR                                                          
REMARK   3      S11:   0.3282 S12:   0.0109 S13:  -0.2348                       
REMARK   3      S21:  -0.5898 S22:  -0.2688 S23:   0.4948                       
REMARK   3      S31:   0.2645 S32:  -0.3478 S33:  -0.0594                       
REMARK   3                                                                      
REMARK   3   TLS GROUP : 9                                                      
REMARK   3    NUMBER OF COMPONENTS GROUP : 1                                    
REMARK   3    COMPONENTS        C SSSEQI   TO  C SSSEQI                         
REMARK   3    RESIDUE RANGE :   I     6        I   448                          
REMARK   3    ORIGIN FOR THE GROUP (A): 147.3297 204.3136  96.9862              
REMARK   3    T TENSOR                                                          
REMARK   3      T11:  -0.5361 T22:  -0.4206                                     
REMARK   3      T33:  -0.2507 T12:  -0.0250                                     
REMARK   3      T13:   0.1532 T23:  -0.0206                                     
REMARK   3    L TENSOR                                                          
REMARK   3      L11:   1.1343 L22:   1.5398                                     
REMARK   3      L33:   4.1577 L12:  -0.4235                                     
REMARK   3      L13:   1.3217 L23:  -0.2275                                     
REMARK   3    S TENSOR                                                          
REMARK   3      S11:  -0.1234 S12:  -0.0836 S13:   0.1608                       
REMARK   3      S21:  -0.4175 S22:  -0.0253 S23:   0.1787                       
REMARK   3      S31:   0.0388 S32:  -0.2840 S33:   0.1488                       
REMARK   3                                                                      
REMARK   3   TLS GROUP : 10                                                     
REMARK   3    NUMBER OF COMPONENTS GROUP : 1                                    
REMARK   3    COMPONENTS        C SSSEQI   TO  C SSSEQI                         
REMARK   3    RESIDUE RANGE :   J     5        J   448                          
REMARK   3    ORIGIN FOR THE GROUP (A): 162.7586 231.3546  96.6158              
REMARK   3    T TENSOR                                                          
REMARK   3      T11:  -0.3370 T22:  -0.2529                                     
REMARK   3      T33:  -0.0931 T12:   0.0025                                     
REMARK   3      T13:   0.0448 T23:  -0.0470                                     
REMARK   3    L TENSOR                                                          
REMARK   3      L11:   1.1386 L22:   1.7617                                     
REMARK   3      L33:   2.8301 L12:   0.6608                                     
REMARK   3      L13:  -0.0363 L23:  -0.3212                                     
REMARK   3    S TENSOR                                                          
REMARK   3      S11:  -0.3898 S12:   0.2260 S13:   0.3522                       
REMARK   3      S21:  -0.3151 S22:   0.3771 S23:   0.2399                       
REMARK   3      S31:  -0.2816 S32:  -0.5110 S33:   0.0127                       
REMARK   3                                                                      
REMARK   3   TLS GROUP : 11                                                     
REMARK   3    NUMBER OF COMPONENTS GROUP : 1                                    
REMARK   3    COMPONENTS        C SSSEQI   TO  C SSSEQI                         
REMARK   3    RESIDUE RANGE :   K     5        K   448                          
REMARK   3    ORIGIN FOR THE GROUP (A): 190.6281 246.1693  96.3450              
REMARK   3    T TENSOR                                                          
REMARK   3      T11:  -0.5161 T22:  -0.2740                                     
REMARK   3      T33:  -0.2653 T12:  -0.0305                                     
REMARK   3      T13:   0.0364 T23:  -0.1753                                     
REMARK   3    L TENSOR                                                          
REMARK   3      L11:   1.4172 L22:   1.2130                                     
REMARK   3      L33:   2.9117 L12:   0.5345                                     
REMARK   3      L13:   0.7807 L23:  -0.5369                                     
REMARK   3    S TENSOR                                                          
REMARK   3      S11:  -0.1110 S12:   0.2877 S13:   0.1891                       
REMARK   3      S21:  -0.0173 S22:   0.1997 S23:   0.0036                       
REMARK   3      S31:  -0.3572 S32:  -0.1805 S33:  -0.0887                       
REMARK   3                                                                      
REMARK   3   TLS GROUP : 12                                                     
REMARK   3    NUMBER OF COMPONENTS GROUP : 1                                    
REMARK   3    COMPONENTS        C SSSEQI   TO  C SSSEQI                         
REMARK   3    RESIDUE RANGE :   L     5        L   448                          
REMARK   3    ORIGIN FOR THE GROUP (A): 191.9099 241.1001  17.7329              
REMARK   3    T TENSOR                                                          
REMARK   3      T11:  -0.6239 T22:  -0.4343                                     
REMARK   3      T33:  -0.3137 T12:  -0.0758                                     
REMARK   3      T13:  -0.0045 T23:   0.1538                                     
REMARK   3    L TENSOR                                                          
REMARK   3      L11:   1.9849 L22:   1.0553                                     
REMARK   3      L33:   3.2784 L12:  -0.0121                                     
REMARK   3      L13:  -0.1957 L23:   0.7775                                     
REMARK   3    S TENSOR                                                          
REMARK   3      S11:   0.3806 S12:  -0.4501 S13:   0.1649                       
REMARK   3      S21:   0.1265 S22:  -0.2443 S23:   0.0844                       
REMARK   3      S31:  -0.3175 S32:   0.2050 S33:  -0.1363                       
REMARK   3                                                                      
REMARK   3   TLS GROUP : 13                                                     
REMARK   3    NUMBER OF COMPONENTS GROUP : 1                                    
REMARK   3    COMPONENTS        C SSSEQI   TO  C SSSEQI                         
REMARK   3    RESIDUE RANGE :   M     5        M   448                          
REMARK   3    ORIGIN FOR THE GROUP (A): 163.9627 226.3920  17.4010              
REMARK   3    T TENSOR                                                          
REMARK   3      T11:  -0.3612 T22:  -0.4048                                     
REMARK   3      T33:  -0.1222 T12:  -0.1217                                     
REMARK   3      T13:  -0.1166 T23:   0.1042                                     
REMARK   3    L TENSOR                                                          
REMARK   3      L11:   1.8673 L22:   1.5278                                     
REMARK   3      L33:   4.7563 L12:   0.3360                                     
REMARK   3      L13:  -0.0046 L23:   1.6760                                     
REMARK   3    S TENSOR                                                          
REMARK   3      S11:   0.7120 S12:  -0.4269 S13:   0.2394                       
REMARK   3      S21:   0.4643 S22:  -0.5418 S23:   0.5071                       
REMARK   3      S31:   0.0975 S32:  -0.5459 S33:  -0.1702                       
REMARK   3                                                                      
REMARK   3   TLS GROUP : 14                                                     
REMARK   3    NUMBER OF COMPONENTS GROUP : 1                                    
REMARK   3    COMPONENTS        C SSSEQI   TO  C SSSEQI                         
REMARK   3    RESIDUE RANGE :   N     6        N   448                          
REMARK   3    ORIGIN FOR THE GROUP (A): 150.2522 199.3170  18.2817              
REMARK   3    T TENSOR                                                          
REMARK   3      T11:  -0.2502 T22:  -0.4916                                     
REMARK   3      T33:  -0.1862 T12:  -0.1116                                     
REMARK   3      T13:  -0.1276 T23:   0.0623                                     
REMARK   3    L TENSOR                                                          
REMARK   3      L11:   1.5696 L22:   0.6352                                     
REMARK   3      L33:   4.3198 L12:   0.1488                                     
REMARK   3      L13:  -1.1041 L23:  -0.3705                                     
REMARK   3    S TENSOR                                                          
REMARK   3      S11:   0.0164 S12:  -0.0222 S13:   0.0268                       
REMARK   3      S21:   0.4808 S22:  -0.1316 S23:   0.2315                       
REMARK   3      S31:  -0.2671 S32:  -0.2281 S33:   0.1153                       
REMARK   3                                                                      
REMARK   3   TLS GROUP : 15                                                     
REMARK   3    NUMBER OF COMPONENTS GROUP : 1                                    
REMARK   3    COMPONENTS        C SSSEQI   TO  C SSSEQI                         
REMARK   3    RESIDUE RANGE :   O     6        O   448                          
REMARK   3    ORIGIN FOR THE GROUP (A): 151.0947 167.8065  18.9416              
REMARK   3    T TENSOR                                                          
REMARK   3      T11:  -0.2313 T22:  -0.3798                                     
REMARK   3      T33:   0.0136 T12:  -0.0324                                     
REMARK   3      T13:  -0.1366 T23:   0.1017                                     
REMARK   3    L TENSOR                                                          
REMARK   3      L11:   1.3476 L22:   2.6239                                     
REMARK   3      L33:   2.9860 L12:  -0.5067                                     
REMARK   3      L13:  -1.5560 L23:   0.1619                                     
REMARK   3    S TENSOR                                                          
REMARK   3      S11:  -0.4750 S12:   0.0301 S13:  -0.2472                       
REMARK   3      S21:   0.6661 S22:   0.3444 S23:   0.5126                       
REMARK   3      S31:   0.2189 S32:  -0.2400 S33:   0.1307                       
REMARK   3                                                                      
REMARK   3   TLS GROUP : 16                                                     
REMARK   3    NUMBER OF COMPONENTS GROUP : 1                                    
REMARK   3    COMPONENTS        C SSSEQI   TO  C SSSEQI                         
REMARK   3    RESIDUE RANGE :   P     5        P   448                          
REMARK   3    ORIGIN FOR THE GROUP (A): 170.8857 143.0851  20.3708              
REMARK   3    T TENSOR                                                          
REMARK   3      T11:  -0.3014 T22:  -0.2390                                     
REMARK   3      T33:  -0.0384 T12:  -0.0889                                     
REMARK   3      T13:  -0.1291 T23:  -0.0716                                     
REMARK   3    L TENSOR                                                          
REMARK   3      L11:   1.4284 L22:   1.4513                                     
REMARK   3      L33:   2.4427 L12:  -0.7934                                     
REMARK   3      L13:  -1.0689 L23:  -0.1364                                     
REMARK   3    S TENSOR                                                          
REMARK   3      S11:  -0.4502 S12:  -0.4259 S13:  -0.4501                       
REMARK   3      S21:   0.0979 S22:   0.4038 S23:   0.2865                       
REMARK   3      S31:   0.3582 S32:  -0.2440 S33:   0.0464                       
REMARK   3                                                                      
REMARK   3   TLS GROUP : 17                                                     
REMARK   3    NUMBER OF COMPONENTS GROUP : 1                                    
REMARK   3    COMPONENTS        C SSSEQI   TO  C SSSEQI                         
REMARK   3    RESIDUE RANGE :   Q     6        Q   448                          
REMARK   3    ORIGIN FOR THE GROUP (A): 200.6856 133.5781  21.4700              
REMARK   3    T TENSOR                                                          
REMARK   3      T11:  -0.4265 T22:  -0.3672                                     
REMARK   3      T33:  -0.2041 T12:   0.0361                                     
REMARK   3      T13:  -0.0248 T23:  -0.1799                                     
REMARK   3    L TENSOR                                                          
REMARK   3      L11:   1.1792 L22:   1.4438                                     
REMARK   3      L33:   4.0534 L12:  -0.1260                                     
REMARK   3      L13:  -0.3316 L23:  -1.0593                                     
REMARK   3    S TENSOR                                                          
REMARK   3      S11:  -0.0445 S12:  -0.4740 S13:  -0.2445                       
REMARK   3      S21:  -0.0803 S22:  -0.0765 S23:  -0.0528                       
REMARK   3      S31:   0.2711 S32:  -0.1025 S33:   0.1209                       
REMARK   3                                                                      
REMARK   3   TLS GROUP : 18                                                     
REMARK   3    NUMBER OF COMPONENTS GROUP : 1                                    
REMARK   3    COMPONENTS        C SSSEQI   TO  C SSSEQI                         
REMARK   3    RESIDUE RANGE :   R     5        R   448                          
REMARK   3    ORIGIN FOR THE GROUP (A): 231.2751 140.7537  22.3878              
REMARK   3    T TENSOR                                                          
REMARK   3      T11:  -0.3267 T22:  -0.2304                                     
REMARK   3      T33:   0.0214 T12:  -0.1019                                     
REMARK   3      T13:   0.0514 T23:  -0.1095                                     
REMARK   3    L TENSOR                                                          
REMARK   3      L11:   2.2548 L22:   1.0036                                     
REMARK   3      L33:   2.8385 L12:   0.6507                                     
REMARK   3      L13:   0.6110 L23:   0.2725                                     
REMARK   3    S TENSOR                                                          
REMARK   3      S11:   0.0817 S12:  -0.6846 S13:  -0.4568                       
REMARK   3      S21:   0.1736 S22:  -0.2314 S23:  -0.3986                       
REMARK   3      S31:   0.5944 S32:   0.0406 S33:   0.1497                       
REMARK   3                                                                      
REMARK   3   TLS GROUP : 19                                                     
REMARK   3    NUMBER OF COMPONENTS GROUP : 1                                    
REMARK   3    COMPONENTS        C SSSEQI   TO  C SSSEQI                         
REMARK   3    RESIDUE RANGE :   S     5        S   448                          
REMARK   3    ORIGIN FOR THE GROUP (A): 252.5475 163.4286  22.9362              
REMARK   3    T TENSOR                                                          
REMARK   3      T11:  -0.1914 T22:  -0.4568                                     
REMARK   3      T33:   0.0226 T12:  -0.1208                                     
REMARK   3      T13:  -0.0209 T23:  -0.1335                                     
REMARK   3    L TENSOR                                                          
REMARK   3      L11:   1.5275 L22:   1.7399                                     
REMARK   3      L33:   3.3398 L12:   0.7130                                     
REMARK   3      L13:   0.5613 L23:  -0.3217                                     
REMARK   3    S TENSOR                                                          
REMARK   3      S11:   0.3989 S12:  -0.1380 S13:  -0.3074                       
REMARK   3      S21:   0.5195 S22:  -0.3876 S23:  -0.3638                       
REMARK   3      S31:   0.3965 S32:   0.1143 S33:  -0.0114                       
REMARK   3                                                                      
REMARK   3   TLS GROUP : 20                                                     
REMARK   3    NUMBER OF COMPONENTS GROUP : 1                                    
REMARK   3    COMPONENTS        C SSSEQI   TO  C SSSEQI                         
REMARK   3    RESIDUE RANGE :   T     5        T   448                          
REMARK   3    ORIGIN FOR THE GROUP (A): 260.1205 193.9107  21.7740              
REMARK   3    T TENSOR                                                          
REMARK   3      T11:  -0.6973 T22:  -0.4744                                     
REMARK   3      T33:  -0.2402 T12:  -0.0809                                     
REMARK   3      T13:   0.0469 T23:  -0.1033                                     
REMARK   3    L TENSOR                                                          
REMARK   3      L11:   1.1446 L22:   1.9610                                     
REMARK   3      L33:   3.6445 L12:   0.1217                                     
REMARK   3      L13:   0.8755 L23:  -0.7575                                     
REMARK   3    S TENSOR                                                          
REMARK   3      S11:  -0.0144 S12:   0.0091 S13:   0.0100                       
REMARK   3      S21:   0.3700 S22:  -0.1447 S23:  -0.1508                       
REMARK   3      S31:   0.0153 S32:   0.3138 S33:   0.1591                       
REMARK   3                                                                      
REMARK   3   TLS GROUP : 21                                                     
REMARK   3    NUMBER OF COMPONENTS GROUP : 1                                    
REMARK   3    COMPONENTS        C SSSEQI   TO  C SSSEQI                         
REMARK   3    RESIDUE RANGE :   U     5        U   448                          
REMARK   3    ORIGIN FOR THE GROUP (A): 248.5083 223.0266  20.2758              
REMARK   3    T TENSOR                                                          
REMARK   3      T11:  -0.5167 T22:  -0.4692                                     
REMARK   3      T33:  -0.2152 T12:   0.0887                                     
REMARK   3      T13:   0.0957 T23:   0.0861                                     
REMARK   3    L TENSOR                                                          
REMARK   3      L11:   1.1188 L22:   2.0562                                     
REMARK   3      L33:   3.2950 L12:  -0.4085                                     
REMARK   3      L13:   0.3675 L23:   0.4460                                     
REMARK   3    S TENSOR                                                          
REMARK   3      S11:  -0.4570 S12:  -0.1509 S13:   0.2176                       
REMARK   3      S21:   0.4779 S22:   0.3545 S23:  -0.2719                       
REMARK   3      S31:  -0.0559 S32:   0.2951 S33:   0.1024                       
REMARK   3                                                                      
REMARK   3   TLS GROUP : 22                                                     
REMARK   3    NUMBER OF COMPONENTS GROUP : 1                                    
REMARK   3    COMPONENTS        C SSSEQI   TO  C SSSEQI                         
REMARK   3    RESIDUE RANGE :   V     5        V   448                          
REMARK   3    ORIGIN FOR THE GROUP (A): 222.9400 241.7124  18.4432              
REMARK   3    T TENSOR                                                          
REMARK   3      T11:  -0.5521 T22:  -0.2243                                     
REMARK   3      T33:  -0.2311 T12:   0.1541                                     
REMARK   3      T13:   0.0005 T23:   0.1485                                     
REMARK   3    L TENSOR                                                          
REMARK   3      L11:   2.2777 L22:   1.3698                                     
REMARK   3      L33:   3.1902 L12:  -0.3552                                     
REMARK   3      L13:   1.6813 L23:   0.2353                                     
REMARK   3    S TENSOR                                                          
REMARK   3      S11:  -0.4789 S12:  -0.6587 S13:   0.2540                       
REMARK   3      S21:   0.2054 S22:   0.2304 S23:  -0.0406                       
REMARK   3      S31:  -0.5802 S32:  -0.4509 S33:   0.2485                       
REMARK   3                                                                      
REMARK   3   TLS GROUP : 23                                                     
REMARK   3    NUMBER OF COMPONENTS GROUP : 1                                    
REMARK   3    COMPONENTS        C SSSEQI   TO  C SSSEQI                         
REMARK   3    RESIDUE RANGE :   W     1        W    99                          
REMARK   3    ORIGIN FOR THE GROUP (A): 201.5840 191.5901  94.6323              
REMARK   3    T TENSOR                                                          
REMARK   3      T11:   0.0208 T22:   0.0278                                     
REMARK   3      T33:   0.0020 T12:   0.0057                                     
REMARK   3      T13:  -0.0145 T23:  -0.0173                                     
REMARK   3    L TENSOR                                                          
REMARK   3      L11:   0.0000 L22:   0.0000                                     
REMARK   3      L33:   0.0000 L12:   0.0000                                     
REMARK   3      L13:   0.0000 L23:   0.0000                                     
REMARK   3    S TENSOR                                                          
REMARK   3      S11:  -0.1388 S12:   0.1037 S13:  -0.1086                       
REMARK   3      S21:  -0.0709 S22:   0.0730 S23:  -0.0293                       
REMARK   3      S31:   0.0102 S32:  -0.0021 S33:   0.0657                       
REMARK   3                                                                      
REMARK   3   TLS GROUP : 24                                                     
REMARK   3    NUMBER OF COMPONENTS GROUP : 1                                    
REMARK   3    COMPONENTS        C SSSEQI   TO  C SSSEQI                         
REMARK   3    RESIDUE RANGE :   X     1        X    99                          
REMARK   3    ORIGIN FOR THE GROUP (A): 203.9007 188.5096  24.1840              
REMARK   3    T TENSOR                                                          
REMARK   3      T11:   0.0641 T22:  -0.0028                                     
REMARK   3      T33:   0.0033 T12:  -0.0513                                     
REMARK   3      T13:   0.0754 T23:   0.0357                                     
REMARK   3    L TENSOR                                                          
REMARK   3      L11:   0.0000 L22:   0.0000                                     
REMARK   3      L33:   0.0000 L12:   0.0000                                     
REMARK   3      L13:   0.0000 L23:   0.0000                                     
REMARK   3    S TENSOR                                                          
REMARK   3      S11:  -0.0223 S12:  -0.0371 S13:  -0.0275                       
REMARK   3      S21:   0.0781 S22:  -0.0748 S23:   0.0619                       
REMARK   3      S31:   0.0346 S32:  -0.0039 S33:   0.0971                       
REMARK   3                                                                      
REMARK   3  BULK SOLVENT MODELLING.                                             
REMARK   3   METHOD USED : MASK                                                 
REMARK   3   PARAMETERS FOR MASK CALCULATION                                    
REMARK   3   VDW PROBE RADIUS   : 1.40                                          
REMARK   3   ION PROBE RADIUS   : 0.80                                          
REMARK   3   SHRINKAGE RADIUS   : 0.80                                          
REMARK   3                                                                      
REMARK   3  OTHER REFINEMENT REMARKS: HYDROGENS HAVE BEEN ADDED IN THE RIDING   
REMARK   3  POSITIONS                                                           
REMARK   4                                                                      
REMARK   4 2GTT COMPLIES WITH FORMAT V. 3.30, 13-JUL-11                         
REMARK 100                                                                      
REMARK 100 THIS ENTRY HAS BEEN PROCESSED BY RCSB ON 08-AUG-06.                  
REMARK 100 THE DEPOSITION ID IS D_1000037541.                                   
REMARK 200                                                                      
REMARK 200 EXPERIMENTAL DETAILS                                                 
REMARK 200  EXPERIMENT TYPE                : X-RAY DIFFRACTION                  
REMARK 200  DATE OF DATA COLLECTION        : 25-MAR-05; 10-JUL-05; 29-AUG-05    
REMARK 200  TEMPERATURE           (KELVIN) : 100; 100; 100                      
REMARK 200  PH                             : 7.0                                
REMARK 200  NUMBER OF CRYSTALS USED        : 3                                  
REMARK 200                                                                      
REMARK 200  SYNCHROTRON              (Y/N) : Y; Y; Y                            
REMARK 200  RADIATION SOURCE               : ESRF; ESRF; ESRF                   
REMARK 200  BEAMLINE                       : ID14-4; ID14-4; ID14-4             
REMARK 200  X-RAY GENERATOR MODEL          : NULL; NULL; NULL                   
REMARK 200  MONOCHROMATIC OR LAUE    (M/L) : M; M; M                            
REMARK 200  WAVELENGTH OR RANGE        (A) : 0.9394; 0.9794; 1.0372             
REMARK 200  MONOCHROMATOR                  : SILICON 111; SILICON 111;          
REMARK 200                                   SILICON 111                        
REMARK 200  OPTICS                         : NULL; NULL; NULL                   
REMARK 200                                                                      
REMARK 200  DETECTOR TYPE                  : CCD; CCD; CCD                      
REMARK 200  DETECTOR MANUFACTURER          : ADSC QUANTUM 4R; ADSC QUANTUM      
REMARK 200                                   4R; ADSC QUANTUM 4R                
REMARK 200  INTENSITY-INTEGRATION SOFTWARE : PRODC                              
REMARK 200  DATA SCALING SOFTWARE          : XDS                                
REMARK 200                                                                      
REMARK 200  NUMBER OF UNIQUE REFLECTIONS   : 226155                             
REMARK 200  RESOLUTION RANGE HIGH      (A) : 3.490                              
REMARK 200  RESOLUTION RANGE LOW       (A) : 25.000                             
REMARK 200  REJECTION CRITERIA  (SIGMA(I)) : NULL                               
REMARK 200                                                                      
REMARK 200 OVERALL.                                                             
REMARK 200  COMPLETENESS FOR RANGE     (%) : 99.9                               
REMARK 200  DATA REDUNDANCY                : NULL                               
REMARK 200  R MERGE                    (I) : NULL                               
REMARK 200  R SYM                      (I) : 0.09600                            
REMARK 200  <I/SIGMA(I)> FOR THE DATA SET  : 12.1500                            
REMARK 200                                                                      
REMARK 200 IN THE HIGHEST RESOLUTION SHELL.                                     
REMARK 200  HIGHEST RESOLUTION SHELL, RANGE HIGH (A) : 3.49                     
REMARK 200  HIGHEST RESOLUTION SHELL, RANGE LOW  (A) : 3.63                     
REMARK 200  COMPLETENESS FOR SHELL     (%) : 99.9                               
REMARK 200  DATA REDUNDANCY IN SHELL       : NULL                               
REMARK 200  R MERGE FOR SHELL          (I) : NULL                               
REMARK 200  R SYM FOR SHELL            (I) : 0.45700                            
REMARK 200  <I/SIGMA(I)> FOR SHELL         : 3.360                              
REMARK 200                                                                      
REMARK 200 DIFFRACTION PROTOCOL: SINGLE WAVELENGTH; SINGLE WAVELENGTH; SINGLE   
REMARK 200                       WAVELENGTH                                     
REMARK 200 METHOD USED TO DETERMINE THE STRUCTURE: SAD                          
REMARK 200 SOFTWARE USED: SHELXD                                                
REMARK 200 STARTING MODEL: NULL                                                 
REMARK 200                                                                      
REMARK 200 REMARK: NULL                                                         
REMARK 280                                                                      
REMARK 280 CRYSTAL                                                              
REMARK 280 SOLVENT CONTENT, VS   (%): 67.85                                     
REMARK 280 MATTHEWS COEFFICIENT, VM (ANGSTROMS**3/DA): 3.83                     
REMARK 280                                                                      
REMARK 280 CRYSTALLIZATION CONDITIONS: 60% TACSIMATE, 10% L-CYSTEIN, PH 7.0,    
REMARK 280  VAPOR DIFFUSION, HANGING DROP, TEMPERATURE 293K                     
REMARK 290                                                                      
REMARK 290 CRYSTALLOGRAPHIC SYMMETRY                                            
REMARK 290 SYMMETRY OPERATORS FOR SPACE GROUP: P 21 21 2                        
REMARK 290                                                                      
REMARK 290      SYMOP   SYMMETRY                                                
REMARK 290     NNNMMM   OPERATOR                                                
REMARK 290       1555   X,Y,Z                                                   
REMARK 290       2555   -X,-Y,Z                                                 
REMARK 290       3555   -X+1/2,Y+1/2,-Z                                         
REMARK 290       4555   X+1/2,-Y+1/2,-Z                                         
REMARK 290                                                                      
REMARK 290     WHERE NNN -> OPERATOR NUMBER                                     
REMARK 290           MMM -> TRANSLATION VECTOR                                  
REMARK 290                                                                      
REMARK 290 CRYSTALLOGRAPHIC SYMMETRY TRANSFORMATIONS                            
REMARK 290 THE FOLLOWING TRANSFORMATIONS OPERATE ON THE ATOM/HETATM             
REMARK 290 RECORDS IN THIS ENTRY TO PRODUCE CRYSTALLOGRAPHICALLY                
REMARK 290 RELATED MOLECULES.                                                   
REMARK 290   SMTRY1   1  1.000000  0.000000  0.000000        0.00000            
REMARK 290   SMTRY2   1  0.000000  1.000000  0.000000        0.00000            
REMARK 290   SMTRY3   1  0.000000  0.000000  1.000000        0.00000            
REMARK 290   SMTRY1   2 -1.000000  0.000000  0.000000        0.00000            
REMARK 290   SMTRY2   2  0.000000 -1.000000  0.000000        0.00000            
REMARK 290   SMTRY3   2  0.000000  0.000000  1.000000        0.00000            
REMARK 290   SMTRY1   3 -1.000000  0.000000  0.000000      135.21500            
REMARK 290   SMTRY2   3  0.000000  1.000000  0.000000      140.50000            
REMARK 290   SMTRY3   3  0.000000  0.000000 -1.000000        0.00000            
REMARK 290   SMTRY1   4  1.000000  0.000000  0.000000      135.21500            
REMARK 290   SMTRY2   4  0.000000 -1.000000  0.000000      140.50000            
REMARK 290   SMTRY3   4  0.000000  0.000000 -1.000000        0.00000            
REMARK 290                                                                      
REMARK 290 REMARK: NULL                                                         
REMARK 300                                                                      
REMARK 300 BIOMOLECULE: 1, 2                                                    
REMARK 300 THIS ENTRY CONTAINS THE CRYSTALLOGRAPHIC ASYMMETRIC                  
REMARK 300 UNIT WHICH CONSISTS OF 24CHAIN(S). SEE REMARK 350                    
REMARK 300 FOR INFORMATION ON GENERATING THE BIOLOGICAL                         
REMARK 300 MOLECULE(S).ADDITIONALLY THE BIOLOGICAL ASSEMBLY                     
REMARK 300 COULD ALSO BE CONSIDERED TO BE A SINGLE MONOMER IN                   
REMARK 300 COMPLEX WITH 9 NUCLEOTIDES (LIKE CHAIN G AND THE                     
REMARK 300 NUCLEIC ACIDS INTERACTING WITH IT).                                  
REMARK 350                                                                      
REMARK 350 COORDINATES FOR A COMPLETE MULTIMER REPRESENTING THE KNOWN           
REMARK 350 BIOLOGICALLY SIGNIFICANT OLIGOMERIZATION STATE OF THE                
REMARK 350 MOLECULE CAN BE GENERATED BY APPLYING BIOMT TRANSFORMATIONS          
REMARK 350 GIVEN BELOW.  BOTH NON-CRYSTALLOGRAPHIC AND                          
REMARK 350 CRYSTALLOGRAPHIC OPERATIONS ARE GIVEN.                               
REMARK 350                                                                      
REMARK 350 BIOMOLECULE: 1                                                       
REMARK 350 AUTHOR DETERMINED BIOLOGICAL UNIT: DODECAMERIC                       
REMARK 350 APPLY THE FOLLOWING TO CHAINS: W, A, B, C, D, E, F, G, H, I,         
REMARK 350                    AND CHAINS: J, K                                  
REMARK 350   BIOMT1   1  1.000000  0.000000  0.000000        0.00000            
REMARK 350   BIOMT2   1  0.000000  1.000000  0.000000        0.00000            
REMARK 350   BIOMT3   1  0.000000  0.000000  1.000000        0.00000            
REMARK 350                                                                      
REMARK 350 BIOMOLECULE: 2                                                       
REMARK 350 AUTHOR DETERMINED BIOLOGICAL UNIT: DODECAMERIC                       
REMARK 350 APPLY THE FOLLOWING TO CHAINS: X, L, M, N, O, P, Q, R, S, T,         
REMARK 350                    AND CHAINS: U, V                                  
REMARK 350   BIOMT1   1  1.000000  0.000000  0.000000        0.00000            
REMARK 350   BIOMT2   1  0.000000  1.000000  0.000000        0.00000            
REMARK 350   BIOMT3   1  0.000000  0.000000  1.000000        0.00000            
REMARK 465                                                                      
REMARK 465 MISSING RESIDUES                                                     
REMARK 465 THE FOLLOWING RESIDUES WERE NOT LOCATED IN THE                       
REMARK 465 EXPERIMENT. (M=MODEL NUMBER; RES=RESIDUE NAME; C=CHAIN               
REMARK 465 IDENTIFIER; SSSEQ=SEQUENCE NUMBER; I=INSERTION CODE.)                
REMARK 465                                                                      
REMARK 465   M RES C SSSEQI                                                     
REMARK 465     MET A     1                                                      
REMARK 465     ASP A     2                                                      
REMARK 465     ALA A     3                                                      
REMARK 465     ASP A     4                                                      
REMARK 465     LYS A     5                                                      
REMARK 465     THR A   104                                                      
REMARK 465     PRO A   105                                                      
REMARK 465     GLY A   106                                                      
REMARK 465     SER A   107                                                      
REMARK 465     LEU A   108                                                      
REMARK 465     VAL A   109                                                      
REMARK 465     GLU A   110                                                      
REMARK 465     ILE A   111                                                      
REMARK 465     LYS A   112                                                      
REMARK 465     ARG A   113                                                      
REMARK 465     THR A   114                                                      
REMARK 465     ASP A   115                                                      
REMARK 465     VAL A   116                                                      
REMARK 465     GLU A   117                                                      
REMARK 465     THR A   186                                                      
REMARK 465     LEU A   187                                                      
REMARK 465     MET A   188                                                      
REMARK 465     GLU A   373                                                      
REMARK 465     LEU A   374                                                      
REMARK 465     THR A   375                                                      
REMARK 465     LYS A   376                                                      
REMARK 465     THR A   377                                                      
REMARK 465     ASP A   378                                                      
REMARK 465     VAL A   379                                                      
REMARK 465     ALA A   380                                                      
REMARK 465     LEU A   381                                                      
REMARK 465     ALA A   382                                                      
REMARK 465     ASP A   383                                                      
REMARK 465     ASP A   384                                                      
REMARK 465     GLY A   385                                                      
REMARK 465     THR A   386                                                      
REMARK 465     VAL A   387                                                      
REMARK 465     ASN A   388                                                      
REMARK 465     SER A   389                                                      
REMARK 465     ASP A   390                                                      
REMARK 465     ASP A   391                                                      
REMARK 465     GLU A   392                                                      
REMARK 465     ASP A   393                                                      
REMARK 465     TYR A   394                                                      
REMARK 465     PHE A   395                                                      
REMARK 465     SER A   396                                                      
REMARK 465     GLY A   397                                                      
REMARK 465     ASP A   449                                                      
REMARK 465     SER A   450                                                      
REMARK 465     MET B     1                                                      
REMARK 465     ASP B     2                                                      
REMARK 465     ALA B     3                                                      
REMARK 465     ASP B     4                                                      
REMARK 465     THR B   104                                                      
REMARK 465     PRO B   105                                                      
REMARK 465     GLY B   106                                                      
REMARK 465     SER B   107                                                      
REMARK 465     LEU B   108                                                      
REMARK 465     VAL B   109                                                      
REMARK 465     GLU B   110                                                      
REMARK 465     ILE B   111                                                      
REMARK 465     LYS B   112                                                      
REMARK 465     ARG B   113                                                      
REMARK 465     THR B   114                                                      
REMARK 465     ASP B   115                                                      
REMARK 465     VAL B   116                                                      
REMARK 465     GLU B   117                                                      
REMARK 465     THR B   186                                                      
REMARK 465     LEU B   187                                                      
REMARK 465     MET B   188                                                      
REMARK 465     ALA B   372                                                      
REMARK 465     GLU B   373                                                      
REMARK 465     LEU B   374                                                      
REMARK 465     THR B   375                                                      
REMARK 465     LYS B   376                                                      
REMARK 465     THR B   377                                                      
REMARK 465     ASP B   378                                                      
REMARK 465     VAL B   379                                                      
REMARK 465     ALA B   380                                                      
REMARK 465     LEU B   381                                                      
REMARK 465     ALA B   382                                                      
REMARK 465     ASP B   383                                                      
REMARK 465     ASP B   384                                                      
REMARK 465     GLY B   385                                                      
REMARK 465     THR B   386                                                      
REMARK 465     VAL B   387                                                      
REMARK 465     ASN B   388                                                      
REMARK 465     SER B   389                                                      
REMARK 465     ASP B   390                                                      
REMARK 465     ASP B   391                                                      
REMARK 465     GLU B   392                                                      
REMARK 465     ASP B   393                                                      
REMARK 465     TYR B   394                                                      
REMARK 465     PHE B   395                                                      
REMARK 465     SER B   396                                                      
REMARK 465     GLY B   397                                                      
REMARK 465     ASP B   449                                                      
REMARK 465     SER B   450                                                      
REMARK 465     MET C     1                                                      
REMARK 465     ASP C     2                                                      
REMARK 465     ALA C     3                                                      
REMARK 465     ASP C     4                                                      
REMARK 465     THR C   104                                                      
REMARK 465     PRO C   105                                                      
REMARK 465     GLY C   106                                                      
REMARK 465     SER C   107                                                      
REMARK 465     LEU C   108                                                      
REMARK 465     VAL C   109                                                      
REMARK 465     GLU C   110                                                      
REMARK 465     ILE C   111                                                      
REMARK 465     LYS C   112                                                      
REMARK 465     ARG C   113                                                      
REMARK 465     THR C   114                                                      
REMARK 465     ASP C   115                                                      
REMARK 465     THR C   186                                                      
REMARK 465     LEU C   187                                                      
REMARK 465     MET C   188                                                      
REMARK 465     LEU C   374                                                      
REMARK 465     THR C   375                                                      
REMARK 465     LYS C   376                                                      
REMARK 465     THR C   377                                                      
REMARK 465     ASP C   378                                                      
REMARK 465     VAL C   379                                                      
REMARK 465     ALA C   380                                                      
REMARK 465     LEU C   381                                                      
REMARK 465     ALA C   382                                                      
REMARK 465     ASP C   383                                                      
REMARK 465     ASP C   384                                                      
REMARK 465     GLY C   385                                                      
REMARK 465     THR C   386                                                      
REMARK 465     VAL C   387                                                      
REMARK 465     ASN C   388                                                      
REMARK 465     SER C   389                                                      
REMARK 465     ASP C   390                                                      
REMARK 465     ASP C   391                                                      
REMARK 465     GLU C   392                                                      
REMARK 465     ASP C   393                                                      
REMARK 465     TYR C   394                                                      
REMARK 465     PHE C   395                                                      
REMARK 465     SER C   396                                                      
REMARK 465     GLY C   397                                                      
REMARK 465     GLU C   398                                                      
REMARK 465     ASP C   449                                                      
REMARK 465     SER C   450                                                      
REMARK 465     MET D     1                                                      
REMARK 465     ASP D     2                                                      
REMARK 465     ALA D     3                                                      
REMARK 465     ASP D     4                                                      
REMARK 465     LYS D     5                                                      
REMARK 465     THR D   104                                                      
REMARK 465     PRO D   105                                                      
REMARK 465     GLY D   106                                                      
REMARK 465     SER D   107                                                      
REMARK 465     LEU D   108                                                      
REMARK 465     VAL D   109                                                      
REMARK 465     GLU D   110                                                      
REMARK 465     ILE D   111                                                      
REMARK 465     LYS D   112                                                      
REMARK 465     ARG D   113                                                      
REMARK 465     THR D   114                                                      
REMARK 465     ASP D   115                                                      
REMARK 465     VAL D   116                                                      
REMARK 465     GLU D   117                                                      
REMARK 465     THR D   186                                                      
REMARK 465     LEU D   187                                                      
REMARK 465     MET D   188                                                      
REMARK 465     ALA D   372                                                      
REMARK 465     GLU D   373                                                      
REMARK 465     LEU D   374                                                      
REMARK 465     THR D   375                                                      
REMARK 465     LYS D   376                                                      
REMARK 465     THR D   377                                                      
REMARK 465     ASP D   378                                                      
REMARK 465     VAL D   379                                                      
REMARK 465     ALA D   380                                                      
REMARK 465     LEU D   381                                                      
REMARK 465     ALA D   382                                                      
REMARK 465     ASP D   383                                                      
REMARK 465     ASP D   384                                                      
REMARK 465     GLY D   385                                                      
REMARK 465     THR D   386                                                      
REMARK 465     VAL D   387                                                      
REMARK 465     ASN D   388                                                      
REMARK 465     SER D   389                                                      
REMARK 465     ASP D   390                                                      
REMARK 465     ASP D   391                                                      
REMARK 465     GLU D   392                                                      
REMARK 465     ASP D   393                                                      
REMARK 465     TYR D   394                                                      
REMARK 465     PHE D   395                                                      
REMARK 465     SER D   396                                                      
REMARK 465     GLY D   397                                                      
REMARK 465     ASP D   449                                                      
REMARK 465     SER D   450                                                      
REMARK 465     MET E     1                                                      
REMARK 465     ASP E     2                                                      
REMARK 465     ALA E     3                                                      
REMARK 465     ASP E     4                                                      
REMARK 465     LYS E     5                                                      
REMARK 465     THR E   104                                                      
REMARK 465     PRO E   105                                                      
REMARK 465     GLY E   106                                                      
REMARK 465     SER E   107                                                      
REMARK 465     LEU E   108                                                      
REMARK 465     VAL E   109                                                      
REMARK 465     GLU E   110                                                      
REMARK 465     ILE E   111                                                      
REMARK 465     LYS E   112                                                      
REMARK 465     ARG E   113                                                      
REMARK 465     THR E   114                                                      
REMARK 465     ASP E   115                                                      
REMARK 465     VAL E   116                                                      
REMARK 465     GLU E   117                                                      
REMARK 465     THR E   186                                                      
REMARK 465     LEU E   187                                                      
REMARK 465     MET E   188                                                      
REMARK 465     ALA E   372                                                      
REMARK 465     GLU E   373                                                      
REMARK 465     LEU E   374                                                      
REMARK 465     THR E   375                                                      
REMARK 465     LYS E   376                                                      
REMARK 465     THR E   377                                                      
REMARK 465     ASP E   378                                                      
REMARK 465     VAL E   379                                                      
REMARK 465     ALA E   380                                                      
REMARK 465     LEU E   381                                                      
REMARK 465     ALA E   382                                                      
REMARK 465     ASP E   383                                                      
REMARK 465     ASP E   384                                                      
REMARK 465     GLY E   385                                                      
REMARK 465     THR E   386                                                      
REMARK 465     VAL E   387                                                      
REMARK 465     ASN E   388                                                      
REMARK 465     SER E   389                                                      
REMARK 465     ASP E   390                                                      
REMARK 465     ASP E   391                                                      
REMARK 465     GLU E   392                                                      
REMARK 465     ASP E   393                                                      
REMARK 465     TYR E   394                                                      
REMARK 465     PHE E   395                                                      
REMARK 465     SER E   396                                                      
REMARK 465     GLY E   397                                                      
REMARK 465     ASP E   449                                                      
REMARK 465     SER E   450                                                      
REMARK 465     MET F     1                                                      
REMARK 465     ASP F     2                                                      
REMARK 465     ALA F     3                                                      
REMARK 465     ASP F     4                                                      
REMARK 465     LYS F     5                                                      
REMARK 465     THR F   104                                                      
REMARK 465     PRO F   105                                                      
REMARK 465     GLY F   106                                                      
REMARK 465     SER F   107                                                      
REMARK 465     LEU F   108                                                      
REMARK 465     VAL F   109                                                      
REMARK 465     GLU F   110                                                      
REMARK 465     ILE F   111                                                      
REMARK 465     LYS F   112                                                      
REMARK 465     ARG F   113                                                      
REMARK 465     THR F   114                                                      
REMARK 465     ASP F   115                                                      
REMARK 465     THR F   186                                                      
REMARK 465     LEU F   187                                                      
REMARK 465     MET F   188                                                      
REMARK 465     LYS F   376                                                      
REMARK 465     THR F   377                                                      
REMARK 465     ASP F   378                                                      
REMARK 465     VAL F   379                                                      
REMARK 465     ALA F   380                                                      
REMARK 465     LEU F   381                                                      
REMARK 465     ALA F   382                                                      
REMARK 465     ASP F   383                                                      
REMARK 465     ASP F   384                                                      
REMARK 465     GLY F   385                                                      
REMARK 465     THR F   386                                                      
REMARK 465     VAL F   387                                                      
REMARK 465     ASN F   388                                                      
REMARK 465     SER F   389                                                      
REMARK 465     ASP F   390                                                      
REMARK 465     ASP F   391                                                      
REMARK 465     GLU F   392                                                      
REMARK 465     ASP F   393                                                      
REMARK 465     TYR F   394                                                      
REMARK 465     PHE F   395                                                      
REMARK 465     SER F   396                                                      
REMARK 465     GLY F   397                                                      
REMARK 465     GLU F   398                                                      
REMARK 465     ASP F   449                                                      
REMARK 465     SER F   450                                                      
REMARK 465     MET G     1                                                      
REMARK 465     ASP G     2                                                      
REMARK 465     ALA G     3                                                      
REMARK 465     ASP G     4                                                      
REMARK 465     LYS G     5                                                      
REMARK 465     THR G   104                                                      
REMARK 465     PRO G   105                                                      
REMARK 465     GLY G   106                                                      
REMARK 465     SER G   107                                                      
REMARK 465     LEU G   108                                                      
REMARK 465     VAL G   109                                                      
REMARK 465     GLU G   110                                                      
REMARK 465     ILE G   111                                                      
REMARK 465     LYS G   112                                                      
REMARK 465     ARG G   113                                                      
REMARK 465     THR G   114                                                      
REMARK 465     ASP G   115                                                      
REMARK 465     VAL G   116                                                      
REMARK 465     GLU G   117                                                      
REMARK 465     THR G   186                                                      
REMARK 465     LEU G   187                                                      
REMARK 465     MET G   188                                                      
REMARK 465     GLU G   373                                                      
REMARK 465     LEU G   374                                                      
REMARK 465     THR G   375                                                      
REMARK 465     LYS G   376                                                      
REMARK 465     THR G   377                                                      
REMARK 465     ASP G   378                                                      
REMARK 465     VAL G   379                                                      
REMARK 465     ALA G   380                                                      
REMARK 465     LEU G   381                                                      
REMARK 465     ALA G   382                                                      
REMARK 465     ASP G   383                                                      
REMARK 465     ASP G   384                                                      
REMARK 465     GLY G   385                                                      
REMARK 465     THR G   386                                                      
REMARK 465     VAL G   387                                                      
REMARK 465     ASN G   388                                                      
REMARK 465     SER G   389                                                      
REMARK 465     ASP G   390                                                      
REMARK 465     ASP G   391                                                      
REMARK 465     GLU G   392                                                      
REMARK 465     ASP G   393                                                      
REMARK 465     TYR G   394                                                      
REMARK 465     PHE G   395                                                      
REMARK 465     SER G   396                                                      
REMARK 465     GLY G   397                                                      
REMARK 465     GLU G   398                                                      
REMARK 465     ASP G   449                                                      
REMARK 465     SER G   450                                                      
REMARK 465     MET H     1                                                      
REMARK 465     ASP H     2                                                      
REMARK 465     ALA H     3                                                      
REMARK 465     ASP H     4                                                      
REMARK 465     THR H   104                                                      
REMARK 465     PRO H   105                                                      
REMARK 465     GLY H   106                                                      
REMARK 465     SER H   107                                                      
REMARK 465     LEU H   108                                                      
REMARK 465     VAL H   109                                                      
REMARK 465     GLU H   110                                                      
REMARK 465     ILE H   111                                                      
REMARK 465     LYS H   112                                                      
REMARK 465     ARG H   113                                                      
REMARK 465     THR H   114                                                      
REMARK 465     ASP H   115                                                      
REMARK 465     VAL H   116                                                      
REMARK 465     GLU H   117                                                      
REMARK 465     THR H   186                                                      
REMARK 465     LEU H   187                                                      
REMARK 465     MET H   188                                                      
REMARK 465     ALA H   371                                                      
REMARK 465     ALA H   372                                                      
REMARK 465     GLU H   373                                                      
REMARK 465     LEU H   374                                                      
REMARK 465     THR H   375                                                      
REMARK 465     LYS H   376                                                      
REMARK 465     THR H   377                                                      
REMARK 465     ASP H   378                                                      
REMARK 465     VAL H   379                                                      
REMARK 465     ALA H   380                                                      
REMARK 465     LEU H   381                                                      
REMARK 465     ALA H   382                                                      
REMARK 465     ASP H   383                                                      
REMARK 465     ASP H   384                                                      
REMARK 465     GLY H   385                                                      
REMARK 465     THR H   386                                                      
REMARK 465     VAL H   387                                                      
REMARK 465     ASN H   388                                                      
REMARK 465     SER H   389                                                      
REMARK 465     ASP H   390                                                      
REMARK 465     ASP H   391                                                      
REMARK 465     GLU H   392                                                      
REMARK 465     ASP H   393                                                      
REMARK 465     TYR H   394                                                      
REMARK 465     PHE H   395                                                      
REMARK 465     SER H   396                                                      
REMARK 465     GLY H   397                                                      
REMARK 465     ASP H   449                                                      
REMARK 465     SER H   450                                                      
REMARK 465     MET I     1                                                      
REMARK 465     ASP I     2                                                      
REMARK 465     ALA I     3                                                      
REMARK 465     ASP I     4                                                      
REMARK 465     LYS I     5                                                      
REMARK 465     THR I   104                                                      
REMARK 465     PRO I   105                                                      
REMARK 465     GLY I   106                                                      
REMARK 465     SER I   107                                                      
REMARK 465     LEU I   108                                                      
REMARK 465     VAL I   109                                                      
REMARK 465     GLU I   110                                                      
REMARK 465     ILE I   111                                                      
REMARK 465     LYS I   112                                                      
REMARK 465     ARG I   113                                                      
REMARK 465     THR I   114                                                      
REMARK 465     ASP I   115                                                      
REMARK 465     VAL I   116                                                      
REMARK 465     THR I   186                                                      
REMARK 465     LEU I   187                                                      
REMARK 465     MET I   188                                                      
REMARK 465     THR I   375                                                      
REMARK 465     LYS I   376                                                      
REMARK 465     THR I   377                                                      
REMARK 465     ASP I   378                                                      
REMARK 465     VAL I   379                                                      
REMARK 465     ALA I   380                                                      
REMARK 465     LEU I   381                                                      
REMARK 465     ALA I   382                                                      
REMARK 465     ASP I   383                                                      
REMARK 465     ASP I   384                                                      
REMARK 465     GLY I   385                                                      
REMARK 465     THR I   386                                                      
REMARK 465     VAL I   387                                                      
REMARK 465     ASN I   388                                                      
REMARK 465     SER I   389                                                      
REMARK 465     ASP I   390                                                      
REMARK 465     ASP I   391                                                      
REMARK 465     GLU I   392                                                      
REMARK 465     ASP I   393                                                      
REMARK 465     TYR I   394                                                      
REMARK 465     PHE I   395                                                      
REMARK 465     SER I   396                                                      
REMARK 465     GLY I   397                                                      
REMARK 465     GLU I   398                                                      
REMARK 465     ASP I   449                                                      
REMARK 465     SER I   450                                                      
REMARK 465     MET J     1                                                      
REMARK 465     ASP J     2                                                      
REMARK 465     ALA J     3                                                      
REMARK 465     ASP J     4                                                      
REMARK 465     THR J   104                                                      
REMARK 465     PRO J   105                                                      
REMARK 465     GLY J   106                                                      
REMARK 465     SER J   107                                                      
REMARK 465     LEU J   108                                                      
REMARK 465     VAL J   109                                                      
REMARK 465     GLU J   110                                                      
REMARK 465     ILE J   111                                                      
REMARK 465     LYS J   112                                                      
REMARK 465     ARG J   113                                                      
REMARK 465     THR J   114                                                      
REMARK 465     ASP J   115                                                      
REMARK 465     VAL J   116                                                      
REMARK 465     GLU J   117                                                      
REMARK 465     THR J   186                                                      
REMARK 465     LEU J   187                                                      
REMARK 465     MET J   188                                                      
REMARK 465     LYS J   376                                                      
REMARK 465     THR J   377                                                      
REMARK 465     ASP J   378                                                      
REMARK 465     VAL J   379                                                      
REMARK 465     ALA J   380                                                      
REMARK 465     LEU J   381                                                      
REMARK 465     ALA J   382                                                      
REMARK 465     ASP J   383                                                      
REMARK 465     ASP J   384                                                      
REMARK 465     GLY J   385                                                      
REMARK 465     THR J   386                                                      
REMARK 465     VAL J   387                                                      
REMARK 465     ASN J   388                                                      
REMARK 465     SER J   389                                                      
REMARK 465     ASP J   390                                                      
REMARK 465     ASP J   391                                                      
REMARK 465     GLU J   392                                                      
REMARK 465     ASP J   393                                                      
REMARK 465     TYR J   394                                                      
REMARK 465     PHE J   395                                                      
REMARK 465     SER J   396                                                      
REMARK 465     GLY J   397                                                      
REMARK 465     ASP J   449                                                      
REMARK 465     SER J   450                                                      
REMARK 465     MET K     1                                                      
REMARK 465     ASP K     2                                                      
REMARK 465     ALA K     3                                                      
REMARK 465     ASP K     4                                                      
REMARK 465     THR K   104                                                      
REMARK 465     PRO K   105                                                      
REMARK 465     GLY K   106                                                      
REMARK 465     SER K   107                                                      
REMARK 465     LEU K   108                                                      
REMARK 465     VAL K   109                                                      
REMARK 465     GLU K   110                                                      
REMARK 465     ILE K   111                                                      
REMARK 465     LYS K   112                                                      
REMARK 465     ARG K   113                                                      
REMARK 465     THR K   114                                                      
REMARK 465     ASP K   115                                                      
REMARK 465     VAL K   116                                                      
REMARK 465     GLU K   117                                                      
REMARK 465     THR K   186                                                      
REMARK 465     LEU K   187                                                      
REMARK 465     MET K   188                                                      
REMARK 465     GLU K   373                                                      
REMARK 465     LEU K   374                                                      
REMARK 465     THR K   375                                                      
REMARK 465     LYS K   376                                                      
REMARK 465     THR K   377                                                      
REMARK 465     ASP K   378                                                      
REMARK 465     VAL K   379                                                      
REMARK 465     ALA K   380                                                      
REMARK 465     LEU K   381                                                      
REMARK 465     ALA K   382                                                      
REMARK 465     ASP K   383                                                      
REMARK 465     ASP K   384                                                      
REMARK 465     GLY K   385                                                      
REMARK 465     THR K   386                                                      
REMARK 465     VAL K   387                                                      
REMARK 465     ASN K   388                                                      
REMARK 465     SER K   389                                                      
REMARK 465     ASP K   390                                                      
REMARK 465     ASP K   391                                                      
REMARK 465     GLU K   392                                                      
REMARK 465     ASP K   393                                                      
REMARK 465     TYR K   394                                                      
REMARK 465     PHE K   395                                                      
REMARK 465     SER K   396                                                      
REMARK 465     GLY K   397                                                      
REMARK 465     GLU K   398                                                      
REMARK 465     ASP K   449                                                      
REMARK 465     SER K   450                                                      
REMARK 465     MET L     1                                                      
REMARK 465     ASP L     2                                                      
REMARK 465     ALA L     3                                                      
REMARK 465     ASP L     4                                                      
REMARK 465     THR L   104                                                      
REMARK 465     PRO L   105                                                      
REMARK 465     GLY L   106                                                      
REMARK 465     SER L   107                                                      
REMARK 465     LEU L   108                                                      
REMARK 465     VAL L   109                                                      
REMARK 465     GLU L   110                                                      
REMARK 465     ILE L   111                                                      
REMARK 465     LYS L   112                                                      
REMARK 465     ARG L   113                                                      
REMARK 465     THR L   114                                                      
REMARK 465     ASP L   115                                                      
REMARK 465     VAL L   116                                                      
REMARK 465     THR L   186                                                      
REMARK 465     LEU L   187                                                      
REMARK 465     MET L   188                                                      
REMARK 465     LYS L   376                                                      
REMARK 465     THR L   377                                                      
REMARK 465     ASP L   378                                                      
REMARK 465     VAL L   379                                                      
REMARK 465     ALA L   380                                                      
REMARK 465     LEU L   381                                                      
REMARK 465     ALA L   382                                                      
REMARK 465     ASP L   383                                                      
REMARK 465     ASP L   384                                                      
REMARK 465     GLY L   385                                                      
REMARK 465     THR L   386                                                      
REMARK 465     VAL L   387                                                      
REMARK 465     ASN L   388                                                      
REMARK 465     SER L   389                                                      
REMARK 465     ASP L   390                                                      
REMARK 465     ASP L   391                                                      
REMARK 465     GLU L   392                                                      
REMARK 465     ASP L   393                                                      
REMARK 465     TYR L   394                                                      
REMARK 465     PHE L   395                                                      
REMARK 465     SER L   396                                                      
REMARK 465     GLY L   397                                                      
REMARK 465     ASP L   449                                                      
REMARK 465     SER L   450                                                      
REMARK 465     MET M     1                                                      
REMARK 465     ASP M     2                                                      
REMARK 465     ALA M     3                                                      
REMARK 465     ASP M     4                                                      
REMARK 465     THR M   104                                                      
REMARK 465     PRO M   105                                                      
REMARK 465     GLY M   106                                                      
REMARK 465     SER M   107                                                      
REMARK 465     LEU M   108                                                      
REMARK 465     VAL M   109                                                      
REMARK 465     GLU M   110                                                      
REMARK 465     ILE M   111                                                      
REMARK 465     LYS M   112                                                      
REMARK 465     ARG M   113                                                      
REMARK 465     THR M   114                                                      
REMARK 465     ASP M   115                                                      
REMARK 465     THR M   186                                                      
REMARK 465     LEU M   187                                                      
REMARK 465     MET M   188                                                      
REMARK 465     GLU M   373                                                      
REMARK 465     LEU M   374                                                      
REMARK 465     THR M   375                                                      
REMARK 465     LYS M   376                                                      
REMARK 465     THR M   377                                                      
REMARK 465     ASP M   378                                                      
REMARK 465     VAL M   379                                                      
REMARK 465     ALA M   380                                                      
REMARK 465     LEU M   381                                                      
REMARK 465     ALA M   382                                                      
REMARK 465     ASP M   383                                                      
REMARK 465     ASP M   384                                                      
REMARK 465     GLY M   385                                                      
REMARK 465     THR M   386                                                      
REMARK 465     VAL M   387                                                      
REMARK 465     ASN M   388                                                      
REMARK 465     SER M   389                                                      
REMARK 465     ASP M   390                                                      
REMARK 465     ASP M   391                                                      
REMARK 465     GLU M   392                                                      
REMARK 465     ASP M   393                                                      
REMARK 465     TYR M   394                                                      
REMARK 465     PHE M   395                                                      
REMARK 465     SER M   396                                                      
REMARK 465     GLY M   397                                                      
REMARK 465     ASP M   449                                                      
REMARK 465     SER M   450                                                      
REMARK 465     MET N     1                                                      
REMARK 465     ASP N     2                                                      
REMARK 465     ALA N     3                                                      
REMARK 465     ASP N     4                                                      
REMARK 465     LYS N     5                                                      
REMARK 465     THR N   104                                                      
REMARK 465     PRO N   105                                                      
REMARK 465     GLY N   106                                                      
REMARK 465     SER N   107                                                      
REMARK 465     LEU N   108                                                      
REMARK 465     VAL N   109                                                      
REMARK 465     GLU N   110                                                      
REMARK 465     ILE N   111                                                      
REMARK 465     LYS N   112                                                      
REMARK 465     ARG N   113                                                      
REMARK 465     THR N   114                                                      
REMARK 465     ASP N   115                                                      
REMARK 465     THR N   186                                                      
REMARK 465     LEU N   187                                                      
REMARK 465     MET N   188                                                      
REMARK 465     LYS N   376                                                      
REMARK 465     THR N   377                                                      
REMARK 465     ASP N   378                                                      
REMARK 465     VAL N   379                                                      
REMARK 465     ALA N   380                                                      
REMARK 465     LEU N   381                                                      
REMARK 465     ALA N   382                                                      
REMARK 465     ASP N   383                                                      
REMARK 465     ASP N   384                                                      
REMARK 465     GLY N   385                                                      
REMARK 465     THR N   386                                                      
REMARK 465     VAL N   387                                                      
REMARK 465     ASN N   388                                                      
REMARK 465     SER N   389                                                      
REMARK 465     ASP N   390                                                      
REMARK 465     ASP N   391                                                      
REMARK 465     GLU N   392                                                      
REMARK 465     ASP N   393                                                      
REMARK 465     TYR N   394                                                      
REMARK 465     PHE N   395                                                      
REMARK 465     SER N   396                                                      
REMARK 465     GLY N   397                                                      
REMARK 465     GLU N   398                                                      
REMARK 465     ASP N   449                                                      
REMARK 465     SER N   450                                                      
REMARK 465     MET O     1                                                      
REMARK 465     ASP O     2                                                      
REMARK 465     ALA O     3                                                      
REMARK 465     ASP O     4                                                      
REMARK 465     LYS O     5                                                      
REMARK 465     THR O   104                                                      
REMARK 465     PRO O   105                                                      
REMARK 465     GLY O   106                                                      
REMARK 465     SER O   107                                                      
REMARK 465     LEU O   108                                                      
REMARK 465     VAL O   109                                                      
REMARK 465     GLU O   110                                                      
REMARK 465     ILE O   111                                                      
REMARK 465     LYS O   112                                                      
REMARK 465     ARG O   113                                                      
REMARK 465     THR O   114                                                      
REMARK 465     ASP O   115                                                      
REMARK 465     VAL O   116                                                      
REMARK 465     GLU O   117                                                      
REMARK 465     THR O   186                                                      
REMARK 465     LEU O   187                                                      
REMARK 465     MET O   188                                                      
REMARK 465     GLU O   373                                                      
REMARK 465     LEU O   374                                                      
REMARK 465     THR O   375                                                      
REMARK 465     LYS O   376                                                      
REMARK 465     THR O   377                                                      
REMARK 465     ASP O   378                                                      
REMARK 465     VAL O   379                                                      
REMARK 465     ALA O   380                                                      
REMARK 465     LEU O   381                                                      
REMARK 465     ALA O   382                                                      
REMARK 465     ASP O   383                                                      
REMARK 465     ASP O   384                                                      
REMARK 465     GLY O   385                                                      
REMARK 465     THR O   386                                                      
REMARK 465     VAL O   387                                                      
REMARK 465     ASN O   388                                                      
REMARK 465     SER O   389                                                      
REMARK 465     ASP O   390                                                      
REMARK 465     ASP O   391                                                      
REMARK 465     GLU O   392                                                      
REMARK 465     ASP O   393                                                      
REMARK 465     TYR O   394                                                      
REMARK 465     PHE O   395                                                      
REMARK 465     SER O   396                                                      
REMARK 465     GLY O   397                                                      
REMARK 465     GLU O   398                                                      
REMARK 465     ASP O   449                                                      
REMARK 465     SER O   450                                                      
REMARK 465     MET P     1                                                      
REMARK 465     ASP P     2                                                      
REMARK 465     ALA P     3                                                      
REMARK 465     ASP P     4                                                      
REMARK 465     THR P   104                                                      
REMARK 465     PRO P   105                                                      
REMARK 465     GLY P   106                                                      
REMARK 465     SER P   107                                                      
REMARK 465     LEU P   108                                                      
REMARK 465     VAL P   109                                                      
REMARK 465     GLU P   110                                                      
REMARK 465     ILE P   111                                                      
REMARK 465     LYS P   112                                                      
REMARK 465     ARG P   113                                                      
REMARK 465     THR P   114                                                      
REMARK 465     ASP P   115                                                      
REMARK 465     VAL P   116                                                      
REMARK 465     GLU P   117                                                      
REMARK 465     THR P   186                                                      
REMARK 465     LEU P   187                                                      
REMARK 465     MET P   188                                                      
REMARK 465     ALA P   371                                                      
REMARK 465     ALA P   372                                                      
REMARK 465     GLU P   373                                                      
REMARK 465     LEU P   374                                                      
REMARK 465     THR P   375                                                      
REMARK 465     LYS P   376                                                      
REMARK 465     THR P   377                                                      
REMARK 465     ASP P   378                                                      
REMARK 465     VAL P   379                                                      
REMARK 465     ALA P   380                                                      
REMARK 465     LEU P   381                                                      
REMARK 465     ALA P   382                                                      
REMARK 465     ASP P   383                                                      
REMARK 465     ASP P   384                                                      
REMARK 465     GLY P   385                                                      
REMARK 465     THR P   386                                                      
REMARK 465     VAL P   387                                                      
REMARK 465     ASN P   388                                                      
REMARK 465     SER P   389                                                      
REMARK 465     ASP P   390                                                      
REMARK 465     ASP P   391                                                      
REMARK 465     GLU P   392                                                      
REMARK 465     ASP P   393                                                      
REMARK 465     TYR P   394                                                      
REMARK 465     PHE P   395                                                      
REMARK 465     SER P   396                                                      
REMARK 465     GLY P   397                                                      
REMARK 465     GLU P   398                                                      
REMARK 465     ASP P   449                                                      
REMARK 465     SER P   450                                                      
REMARK 465     MET Q     1                                                      
REMARK 465     ASP Q     2                                                      
REMARK 465     ALA Q     3                                                      
REMARK 465     ASP Q     4                                                      
REMARK 465     LYS Q     5                                                      
REMARK 465     THR Q   104                                                      
REMARK 465     PRO Q   105                                                      
REMARK 465     GLY Q   106                                                      
REMARK 465     SER Q   107                                                      
REMARK 465     LEU Q   108                                                      
REMARK 465     VAL Q   109                                                      
REMARK 465     GLU Q   110                                                      
REMARK 465     ILE Q   111                                                      
REMARK 465     LYS Q   112                                                      
REMARK 465     ARG Q   113                                                      
REMARK 465     THR Q   114                                                      
REMARK 465     ASP Q   115                                                      
REMARK 465     VAL Q   116                                                      
REMARK 465     GLU Q   117                                                      
REMARK 465     THR Q   186                                                      
REMARK 465     LEU Q   187                                                      
REMARK 465     MET Q   188                                                      
REMARK 465     THR Q   375                                                      
REMARK 465     LYS Q   376                                                      
REMARK 465     THR Q   377                                                      
REMARK 465     ASP Q   378                                                      
REMARK 465     VAL Q   379                                                      
REMARK 465     ALA Q   380                                                      
REMARK 465     LEU Q   381                                                      
REMARK 465     ALA Q   382                                                      
REMARK 465     ASP Q   383                                                      
REMARK 465     ASP Q   384                                                      
REMARK 465     GLY Q   385                                                      
REMARK 465     THR Q   386                                                      
REMARK 465     VAL Q   387                                                      
REMARK 465     ASN Q   388                                                      
REMARK 465     SER Q   389                                                      
REMARK 465     ASP Q   390                                                      
REMARK 465     ASP Q   391                                                      
REMARK 465     GLU Q   392                                                      
REMARK 465     ASP Q   393                                                      
REMARK 465     TYR Q   394                                                      
REMARK 465     PHE Q   395                                                      
REMARK 465     SER Q   396                                                      
REMARK 465     GLY Q   397                                                      
REMARK 465     GLU Q   398                                                      
REMARK 465     ASP Q   449                                                      
REMARK 465     SER Q   450                                                      
REMARK 465     MET R     1                                                      
REMARK 465     ASP R     2                                                      
REMARK 465     ALA R     3                                                      
REMARK 465     ASP R     4                                                      
REMARK 465     THR R   104                                                      
REMARK 465     PRO R   105                                                      
REMARK 465     GLY R   106                                                      
REMARK 465     SER R   107                                                      
REMARK 465     LEU R   108                                                      
REMARK 465     VAL R   109                                                      
REMARK 465     GLU R   110                                                      
REMARK 465     ILE R   111                                                      
REMARK 465     LYS R   112                                                      
REMARK 465     ARG R   113                                                      
REMARK 465     THR R   114                                                      
REMARK 465     ASP R   115                                                      
REMARK 465     VAL R   116                                                      
REMARK 465     GLU R   117                                                      
REMARK 465     THR R   186                                                      
REMARK 465     LEU R   187                                                      
REMARK 465     MET R   188                                                      
REMARK 465     GLU R   373                                                      
REMARK 465     LEU R   374                                                      
REMARK 465     THR R   375                                                      
REMARK 465     LYS R   376                                                      
REMARK 465     THR R   377                                                      
REMARK 465     ASP R   378                                                      
REMARK 465     VAL R   379                                                      
REMARK 465     ALA R   380                                                      
REMARK 465     LEU R   381                                                      
REMARK 465     ALA R   382                                                      
REMARK 465     ASP R   383                                                      
REMARK 465     ASP R   384                                                      
REMARK 465     GLY R   385                                                      
REMARK 465     THR R   386                                                      
REMARK 465     VAL R   387                                                      
REMARK 465     ASN R   388                                                      
REMARK 465     SER R   389                                                      
REMARK 465     ASP R   390                                                      
REMARK 465     ASP R   391                                                      
REMARK 465     GLU R   392                                                      
REMARK 465     ASP R   393                                                      
REMARK 465     TYR R   394                                                      
REMARK 465     PHE R   395                                                      
REMARK 465     SER R   396                                                      
REMARK 465     GLY R   397                                                      
REMARK 465     GLU R   398                                                      
REMARK 465     ASP R   449                                                      
REMARK 465     SER R   450                                                      
REMARK 465     MET S     1                                                      
REMARK 465     ASP S     2                                                      
REMARK 465     ALA S     3                                                      
REMARK 465     ASP S     4                                                      
REMARK 465     THR S   104                                                      
REMARK 465     PRO S   105                                                      
REMARK 465     GLY S   106                                                      
REMARK 465     SER S   107                                                      
REMARK 465     LEU S   108                                                      
REMARK 465     VAL S   109                                                      
REMARK 465     GLU S   110                                                      
REMARK 465     ILE S   111                                                      
REMARK 465     LYS S   112                                                      
REMARK 465     ARG S   113                                                      
REMARK 465     THR S   114                                                      
REMARK 465     ASP S   115                                                      
REMARK 465     VAL S   116                                                      
REMARK 465     GLU S   117                                                      
REMARK 465     THR S   186                                                      
REMARK 465     LEU S   187                                                      
REMARK 465     MET S   188                                                      
REMARK 465     GLU S   373                                                      
REMARK 465     LEU S   374                                                      
REMARK 465     THR S   375                                                      
REMARK 465     LYS S   376                                                      
REMARK 465     THR S   377                                                      
REMARK 465     ASP S   378                                                      
REMARK 465     VAL S   379                                                      
REMARK 465     ALA S   380                                                      
REMARK 465     LEU S   381                                                      
REMARK 465     ALA S   382                                                      
REMARK 465     ASP S   383                                                      
REMARK 465     ASP S   384                                                      
REMARK 465     GLY S   385                                                      
REMARK 465     THR S   386                                                      
REMARK 465     VAL S   387                                                      
REMARK 465     ASN S   388                                                      
REMARK 465     SER S   389                                                      
REMARK 465     ASP S   390                                                      
REMARK 465     ASP S   391                                                      
REMARK 465     GLU S   392                                                      
REMARK 465     ASP S   393                                                      
REMARK 465     TYR S   394                                                      
REMARK 465     PHE S   395                                                      
REMARK 465     SER S   396                                                      
REMARK 465     GLY S   397                                                      
REMARK 465     GLU S   398                                                      
REMARK 465     ASP S   449                                                      
REMARK 465     SER S   450                                                      
REMARK 465     MET T     1                                                      
REMARK 465     ASP T     2                                                      
REMARK 465     ALA T     3                                                      
REMARK 465     ASP T     4                                                      
REMARK 465     THR T   104                                                      
REMARK 465     PRO T   105                                                      
REMARK 465     GLY T   106                                                      
REMARK 465     SER T   107                                                      
REMARK 465     LEU T   108                                                      
REMARK 465     VAL T   109                                                      
REMARK 465     GLU T   110                                                      
REMARK 465     ILE T   111                                                      
REMARK 465     LYS T   112                                                      
REMARK 465     ARG T   113                                                      
REMARK 465     THR T   114                                                      
REMARK 465     ASP T   115                                                      
REMARK 465     VAL T   116                                                      
REMARK 465     GLU T   117                                                      
REMARK 465     THR T   186                                                      
REMARK 465     LEU T   187                                                      
REMARK 465     MET T   188                                                      
REMARK 465     ALA T   372                                                      
REMARK 465     GLU T   373                                                      
REMARK 465     LEU T   374                                                      
REMARK 465     THR T   375                                                      
REMARK 465     LYS T   376                                                      
REMARK 465     THR T   377                                                      
REMARK 465     ASP T   378                                                      
REMARK 465     VAL T   379                                                      
REMARK 465     ALA T   380                                                      
REMARK 465     LEU T   381                                                      
REMARK 465     ALA T   382                                                      
REMARK 465     ASP T   383                                                      
REMARK 465     ASP T   384                                                      
REMARK 465     GLY T   385                                                      
REMARK 465     THR T   386                                                      
REMARK 465     VAL T   387                                                      
REMARK 465     ASN T   388                                                      
REMARK 465     SER T   389                                                      
REMARK 465     ASP T   390                                                      
REMARK 465     ASP T   391                                                      
REMARK 465     GLU T   392                                                      
REMARK 465     ASP T   393                                                      
REMARK 465     TYR T   394                                                      
REMARK 465     PHE T   395                                                      
REMARK 465     SER T   396                                                      
REMARK 465     GLY T   397                                                      
REMARK 465     GLU T   398                                                      
REMARK 465     ASP T   449                                                      
REMARK 465     SER T   450                                                      
REMARK 465     MET U     1                                                      
REMARK 465     ASP U     2                                                      
REMARK 465     ALA U     3                                                      
REMARK 465     ASP U     4                                                      
REMARK 465     THR U   104                                                      
REMARK 465     PRO U   105                                                      
REMARK 465     GLY U   106                                                      
REMARK 465     SER U   107                                                      
REMARK 465     LEU U   108                                                      
REMARK 465     VAL U   109                                                      
REMARK 465     GLU U   110                                                      
REMARK 465     ILE U   111                                                      
REMARK 465     LYS U   112                                                      
REMARK 465     ARG U   113                                                      
REMARK 465     THR U   114                                                      
REMARK 465     ASP U   115                                                      
REMARK 465     VAL U   116                                                      
REMARK 465     GLU U   117                                                      
REMARK 465     THR U   186                                                      
REMARK 465     LEU U   187                                                      
REMARK 465     MET U   188                                                      
REMARK 465     THR U   375                                                      
REMARK 465     LYS U   376                                                      
REMARK 465     THR U   377                                                      
REMARK 465     ASP U   378                                                      
REMARK 465     VAL U   379                                                      
REMARK 465     ALA U   380                                                      
REMARK 465     LEU U   381                                                      
REMARK 465     ALA U   382                                                      
REMARK 465     ASP U   383                                                      
REMARK 465     ASP U   384                                                      
REMARK 465     GLY U   385                                                      
REMARK 465     THR U   386                                                      
REMARK 465     VAL U   387                                                      
REMARK 465     ASN U   388                                                      
REMARK 465     SER U   389                                                      
REMARK 465     ASP U   390                                                      
REMARK 465     ASP U   391                                                      
REMARK 465     GLU U   392                                                      
REMARK 465     ASP U   393                                                      
REMARK 465     TYR U   394                                                      
REMARK 465     PHE U   395                                                      
REMARK 465     SER U   396                                                      
REMARK 465     GLY U   397                                                      
REMARK 465     GLU U   398                                                      
REMARK 465     ASP U   449                                                      
REMARK 465     SER U   450                                                      
REMARK 465     MET V     1                                                      
REMARK 465     ASP V     2                                                      
REMARK 465     ALA V     3                                                      
REMARK 465     ASP V     4                                                      
REMARK 465     THR V   104                                                      
REMARK 465     PRO V   105                                                      
REMARK 465     GLY V   106                                                      
REMARK 465     SER V   107                                                      
REMARK 465     LEU V   108                                                      
REMARK 465     VAL V   109                                                      
REMARK 465     GLU V   110                                                      
REMARK 465     ILE V   111                                                      
REMARK 465     LYS V   112                                                      
REMARK 465     ARG V   113                                                      
REMARK 465     THR V   114                                                      
REMARK 465     ASP V   115                                                      
REMARK 465     THR V   186                                                      
REMARK 465     LEU V   187                                                      
REMARK 465     MET V   188                                                      
REMARK 465     LEU V   374                                                      
REMARK 465     THR V   375                                                      
REMARK 465     LYS V   376                                                      
REMARK 465     THR V   377                                                      
REMARK 465     ASP V   378                                                      
REMARK 465     VAL V   379                                                      
REMARK 465     ALA V   380                                                      
REMARK 465     LEU V   381                                                      
REMARK 465     ALA V   382                                                      
REMARK 465     ASP V   383                                                      
REMARK 465     ASP V   384                                                      
REMARK 465     GLY V   385                                                      
REMARK 465     THR V   386                                                      
REMARK 465     VAL V   387                                                      
REMARK 465     ASN V   388                                                      
REMARK 465     SER V   389                                                      
REMARK 465     ASP V   390                                                      
REMARK 465     ASP V   391                                                      
REMARK 465     GLU V   392                                                      
REMARK 465     ASP V   393                                                      
REMARK 465     TYR V   394                                                      
REMARK 465     PHE V   395                                                      
REMARK 465     SER V   396                                                      
REMARK 465     GLY V   397                                                      
REMARK 465     ASP V   449                                                      
REMARK 465     SER V   450                                                      
REMARK 500                                                                      
REMARK 500 GEOMETRY AND STEREOCHEMISTRY                                         
REMARK 500 SUBTOPIC: CLOSE CONTACTS IN SAME ASYMMETRIC UNIT                     
REMARK 500                                                                      
REMARK 500 THE FOLLOWING ATOMS ARE IN CLOSE CONTACT.                            
REMARK 500                                                                      
REMARK 500  ATM1  RES C  SSEQI   ATM2  RES C  SSEQI           DISTANCE          
REMARK 500   O    ALA Q   232     N    GLU Q   234              2.08            
REMARK 500   ND2  ASN Q   264     CD2  LEU R   251              2.08            
REMARK 500   O    SER U   222     N    ILE U   224              2.10            
REMARK 500   O    ALA S   176     N    PHE S   178              2.12            
REMARK 500   O    GLN L   248     O    ASN L   250              2.14            
REMARK 500   O    THR G   189     N    MET G   193              2.16            
REMARK 500   O    GLN A   248     O    ASN A   250              2.16            
REMARK 500   O    ALA U    97     N    LYS U    99              2.16            
REMARK 500   O    GLN D   248     O    ASN D   250              2.17            
REMARK 500   O    MET J   126     O    LEU M   122              2.19            
REMARK 500   O    ALA P    97     N    LYS P    99              2.19            
REMARK 500   CG2  THR P   189     CB   LYS P   192              2.19            
REMARK 500                                                                      
REMARK 500 REMARK: NULL                                                         
REMARK 500                                                                      
REMARK 500 GEOMETRY AND STEREOCHEMISTRY                                         
REMARK 500 SUBTOPIC: COVALENT BOND LENGTHS                                      
REMARK 500                                                                      
REMARK 500 THE STEREOCHEMICAL PARAMETERS OF THE FOLLOWING RESIDUES              
REMARK 500 HAVE VALUES WHICH DEVIATE FROM EXPECTED VALUES BY MORE               
REMARK 500 THAN 6*RMSD (M=MODEL NUMBER; RES=RESIDUE NAME; C=CHAIN               
REMARK 500 IDENTIFIER; SSEQ=SEQUENCE NUMBER; I=INSERTION CODE).                 
REMARK 500                                                                      
REMARK 500 STANDARD TABLE:                                                      
REMARK 500 FORMAT: (10X,I3,1X,2(A3,1X,A1,I4,A1,1X,A4,3X),1X,F6.3)               
REMARK 500                                                                      
REMARK 500 EXPECTED VALUES PROTEIN: ENGH AND HUBER, 1999                        
REMARK 500 EXPECTED VALUES NUCLEIC ACID: CLOWNEY ET AL 1996                     
REMARK 500                                                                      
REMARK 500  M RES CSSEQI ATM1   RES CSSEQI ATM2   DEVIATION                     
REMARK 500      C W   6   C1'     C W   6   N1      0.109                       
REMARK 500      A W  17   O5'     A W  17   C5'    -0.069                       
REMARK 500      A W  39   O5'     A W  39   C5'    -0.058                       
REMARK 500      C W  53   C1'     C W  53   N1      0.091                       
REMARK 500      C X   5   O3'     C X   5   C3'     0.074                       
REMARK 500      A X   6   O3'     A X   6   C3'     0.076                       
REMARK 500      C X  11   C1'     C X  11   N1      0.146                       
REMARK 500      C X  17   O5'     C X  17   C5'    -0.061                       
REMARK 500      C X  60   C1'     C X  60   N1      0.096                       
REMARK 500      C X  90   P       C X  90   O5'     0.073                       
REMARK 500      C X  98   O5'     C X  98   C5'    -0.054                       
REMARK 500    GLU I  27   CG    GLU I  27   CD      0.092                       
REMARK 500    GLU L  27   CG    GLU L  27   CD      0.092                       
REMARK 500    LEU L  57   C     SER L  58   N       0.158                       
REMARK 500    LEU T  57   C     LEU T  57   O      -0.119                       
REMARK 500    LEU T  57   C     SER T  58   N       0.151                       
REMARK 500                                                                      
REMARK 500 REMARK: NULL                                                         
REMARK 500                                                                      
REMARK 500 GEOMETRY AND STEREOCHEMISTRY                                         
REMARK 500 SUBTOPIC: COVALENT BOND ANGLES                                       
REMARK 500                                                                      
REMARK 500 THE STEREOCHEMICAL PARAMETERS OF THE FOLLOWING RESIDUES              
REMARK 500 HAVE VALUES WHICH DEVIATE FROM EXPECTED VALUES BY MORE               
REMARK 500 THAN 6*RMSD (M=MODEL NUMBER; RES=RESIDUE NAME; C=CHAIN               
REMARK 500 IDENTIFIER; SSEQ=SEQUENCE NUMBER; I=INSERTION CODE).                 
REMARK 500                                                                      
REMARK 500 STANDARD TABLE:                                                      
REMARK 500 FORMAT: (10X,I3,1X,A3,1X,A1,I4,A1,3(1X,A4,2X),12X,F5.1)              
REMARK 500                                                                      
REMARK 500 EXPECTED VALUES PROTEIN: ENGH AND HUBER, 1999                        
REMARK 500 EXPECTED VALUES NUCLEIC ACID: CLOWNEY ET AL 1996                     
REMARK 500                                                                      
REMARK 500  M RES CSSEQI ATM1   ATM2   ATM3                                     
REMARK 500      C W   2   O4' -  C4' -  C3' ANGL. DEV. = -10.2 DEGREES          
REMARK 500      C W   2   C5' -  C4' -  O4' ANGL. DEV. =   9.2 DEGREES          
REMARK 500      C W   2   C1' -  O4' -  C4' ANGL. DEV. =  -9.7 DEGREES          
REMARK 500      C W   2   C4' -  C3' -  C2' ANGL. DEV. =  -8.7 DEGREES          
REMARK 500      C W   2   O4' -  C1' -  N1  ANGL. DEV. =  11.3 DEGREES          
REMARK 500      C W   6   O4' -  C1' -  N1  ANGL. DEV. =   5.5 DEGREES          
REMARK 500      A W  17   N9  -  C1' -  C2' ANGL. DEV. =  -7.1 DEGREES          
REMARK 500      A W  17   O4' -  C1' -  N9  ANGL. DEV. =   4.4 DEGREES          
REMARK 500      A W  18   O4' -  C1' -  N9  ANGL. DEV. =  -7.5 DEGREES          
REMARK 500      A W  18   N1  -  C6  -  N6  ANGL. DEV. =   3.9 DEGREES          
REMARK 500      C W  28   O4' -  C1' -  N1  ANGL. DEV. =   4.7 DEGREES          
REMARK 500      C W  29   O4' -  C4' -  C3' ANGL. DEV. =  -6.0 DEGREES          
REMARK 500      C W  35   O4' -  C1' -  N1  ANGL. DEV. =   8.3 DEGREES          
REMARK 500      C W  35   N1  -  C2  -  O2  ANGL. DEV. =   3.6 DEGREES          
REMARK 500      C W  35   C2  -  N1  -  C1' ANGL. DEV. =   7.0 DEGREES          
REMARK 500      C W  37   N1  -  C2  -  O2  ANGL. DEV. =   3.7 DEGREES          
REMARK 500      A W  39   O4' -  C1' -  N9  ANGL. DEV. =   5.8 DEGREES          
REMARK 500      C W  44   O4' -  C1' -  N1  ANGL. DEV. =   5.0 DEGREES          
REMARK 500      C W  46   O4' -  C1' -  N1  ANGL. DEV. =   5.9 DEGREES          
REMARK 500      C W  53   C4' -  C3' -  C2' ANGL. DEV. = -12.3 DEGREES          
REMARK 500      C W  53   C3' -  C2' -  C1' ANGL. DEV. =  -5.0 DEGREES          
REMARK 500      C W  53   O4' -  C1' -  N1  ANGL. DEV. =   6.8 DEGREES          
REMARK 500      C W  54   N1  -  C2  -  O2  ANGL. DEV. =   3.9 DEGREES          
REMARK 500      C W  55   N1  -  C2  -  O2  ANGL. DEV. =   3.7 DEGREES          
REMARK 500      C W  56   O4' -  C1' -  N1  ANGL. DEV. =   5.1 DEGREES          
REMARK 500      C W  57   C5' -  C4' -  O4' ANGL. DEV. =   5.7 DEGREES          
REMARK 500      C W  62   O4' -  C1' -  N1  ANGL. DEV. =   7.7 DEGREES          
REMARK 500      C W  68   O4' -  C1' -  N1  ANGL. DEV. =   4.3 DEGREES          
REMARK 500      C W  68   C3' -  O3' -  P   ANGL. DEV. =  10.1 DEGREES          
REMARK 500      A W  69   N9  -  C1' -  C2' ANGL. DEV. =   9.3 DEGREES          
REMARK 500      A W  69   N1  -  C6  -  N6  ANGL. DEV. =   3.6 DEGREES          
REMARK 500      A W  70   O4' -  C4' -  C3' ANGL. DEV. =  -8.3 DEGREES          
REMARK 500      C W  72   O4' -  C1' -  N1  ANGL. DEV. =   4.4 DEGREES          
REMARK 500      C W  74   O4' -  C1' -  N1  ANGL. DEV. =   6.2 DEGREES          
REMARK 500      C W  81   O4' -  C1' -  N1  ANGL. DEV. =   5.4 DEGREES          
REMARK 500      C W  90   O4' -  C1' -  N1  ANGL. DEV. =   5.3 DEGREES          
REMARK 500      C W  99   O4' -  C1' -  N1  ANGL. DEV. =   4.7 DEGREES          
REMARK 500      A X   6   O4' -  C1' -  C2' ANGL. DEV. =  -7.0 DEGREES          
REMARK 500      A X   6   N7  -  C8  -  N9  ANGL. DEV. =   3.1 DEGREES          
REMARK 500      A X   6   C8  -  N9  -  C4  ANGL. DEV. =  -3.2 DEGREES          
REMARK 500      A X   7   C1' -  O4' -  C4' ANGL. DEV. =  -5.5 DEGREES          
REMARK 500      A X   7   O4' -  C1' -  N9  ANGL. DEV. =   9.5 DEGREES          
REMARK 500      C X  11   O4' -  C4' -  C3' ANGL. DEV. =  -6.8 DEGREES          
REMARK 500      C X  11   C1' -  O4' -  C4' ANGL. DEV. =  -9.2 DEGREES          
REMARK 500      C X  11   O4' -  C1' -  N1  ANGL. DEV. =  10.2 DEGREES          
REMARK 500      C X  11   C6  -  N1  -  C2  ANGL. DEV. =  -3.0 DEGREES          
REMARK 500      C X  11   C5  -  C6  -  N1  ANGL. DEV. =   3.1 DEGREES          
REMARK 500      A X  12   C4  -  C5  -  N7  ANGL. DEV. =   3.1 DEGREES          
REMARK 500      A X  12   C5  -  N7  -  C8  ANGL. DEV. =  -3.3 DEGREES          
REMARK 500      C X  18   C1' -  O4' -  C4' ANGL. DEV. =  -6.3 DEGREES          
REMARK 500                                                                      
REMARK 500 THIS ENTRY HAS     108 ANGLE DEVIATIONS.                             
REMARK 500                                                                      
REMARK 500 REMARK: NULL                                                         
REMARK 500                                                                      
REMARK 500 GEOMETRY AND STEREOCHEMISTRY                                         
REMARK 500 SUBTOPIC: TORSION ANGLES                                             
REMARK 500                                                                      
REMARK 500 TORSION ANGLES OUTSIDE THE EXPECTED RAMACHANDRAN REGIONS:            
REMARK 500 (M=MODEL NUMBER; RES=RESIDUE NAME; C=CHAIN IDENTIFIER;               
REMARK 500 SSEQ=SEQUENCE NUMBER; I=INSERTION CODE).                             
REMARK 500                                                                      
REMARK 500 STANDARD TABLE:                                                      
REMARK 500 FORMAT:(10X,I3,1X,A3,1X,A1,I4,A1,4X,F7.2,3X,F7.2)                    
REMARK 500                                                                      
REMARK 500 EXPECTED VALUES: GJ KLEYWEGT AND TA JONES (1996). PHI/PSI-           
REMARK 500 CHOLOGY: RAMACHANDRAN REVISITED. STRUCTURE 4, 1395 - 1400            
REMARK 500                                                                      
REMARK 500  M RES CSSEQI        PSI       PHI                                   
REMARK 500    VAL A   7      140.56     85.29                                   
REMARK 500    VAL A  10     -125.95    -69.82                                   
REMARK 500    ASN A  11      102.16    142.97                                   
REMARK 500    VAL A  14     -137.08   -117.27                                   
REMARK 500    VAL A  23      152.01    -45.20                                   
REMARK 500    ASP A  24      158.40    160.87                                   
REMARK 500    HIS A  26     -119.71   -112.18                                   
REMARK 500    GLU A  27      121.32     81.18                                   
REMARK 500    ALA A  32      118.39    -19.07                                   
REMARK 500    ASP A  35       48.00    177.46                                   
REMARK 500    ILE A  41       72.72   -110.15                                   
REMARK 500    LEU A  43      141.56    -22.56                                   
REMARK 500    LYS A  45      171.76     45.12                                   
REMARK 500    PRO A  47     -127.53    -72.59                                   
REMARK 500    LEU A  49       41.33    -72.08                                   
REMARK 500    SER A  55       -4.63    -54.68                                   
REMARK 500    MET A  60       63.90    -60.19                                   
REMARK 500    SER A  61      117.96   -176.21                                   
REMARK 500    ALA A  63     -100.03   -130.14                                   
REMARK 500    LYS A  64       28.99   -153.65                                   
REMARK 500    PRO A  67      -12.43    -49.65                                   
REMARK 500    ALA A  77      100.90   -169.05                                   
REMARK 500    GLU A  82     -128.94    -95.97                                   
REMARK 500    ASP A  88      -16.05    -42.70                                   
REMARK 500    TRP A  89     -103.21   -129.32                                   
REMARK 500    THR A  90      137.10   -173.83                                   
REMARK 500    SER A  91     -130.97   -112.76                                   
REMARK 500    VAL A  95      100.71     57.12                                   
REMARK 500    ARG A  98       64.01    -55.60                                   
REMARK 500    ASN A 119       26.17   -174.71                                   
REMARK 500    TRP A 120       99.38    -57.69                                   
REMARK 500    THR A 123        2.02    -62.64                                   
REMARK 500    ARG A 130     -150.09   -125.49                                   
REMARK 500    SER A 146       -3.55    -59.69                                   
REMARK 500    GLN A 156      -87.88   -110.33                                   
REMARK 500    PHE A 173       45.21    -86.94                                   
REMARK 500    GLU A 174       43.61   -176.39                                   
REMARK 500    THR A 175      -46.27   -169.99                                   
REMARK 500    ALA A 176     -152.63    -74.07                                   
REMARK 500    PRO A 177        7.58    -51.57                                   
REMARK 500    HIS A 184     -102.58    -32.54                                   
REMARK 500    THR A 190      -37.45    -38.23                                   
REMARK 500    MET A 193       34.12    -78.91                                   
REMARK 500    ASN A 196       71.99   -111.52                                   
REMARK 500    SER A 198     -156.99   -154.58                                   
REMARK 500    PRO A 201      -81.65     -8.76                                   
REMARK 500    HIS A 219       67.91    -27.53                                   
REMARK 500    LEU A 220      -85.50    -65.99                                   
REMARK 500    ALA A 223       -3.62    -46.13                                   
REMARK 500    ARG A 225      -28.83    -39.75                                   
REMARK 500                                                                      
REMARK 500 THIS ENTRY HAS    1713 RAMACHANDRAN OUTLIERS.                        
REMARK 500                                                                      
REMARK 500 REMARK: NULL                                                         
REMARK 500                                                                      
REMARK 500 GEOMETRY AND STEREOCHEMISTRY                                         
REMARK 500 SUBTOPIC: MAIN CHAIN PLANARITY                                       
REMARK 500                                                                      
REMARK 500 THE FOLLOWING RESIDUES HAVE A PSEUDO PLANARITY                       
REMARK 500 TORSION ANGLE, C(I) - CA(I) - N(I+1) - O(I), GREATER                 
REMARK 500 10.0 DEGREES. (M=MODEL NUMBER; RES=RESIDUE NAME;                     
REMARK 500 C=CHAIN IDENTIFIER; SSEQ=SEQUENCE NUMBER;                            
REMARK 500 I=INSERTION CODE).                                                   
REMARK 500                                                                      
REMARK 500  M RES CSSEQI        ANGLE                                           
REMARK 500    LEU L  57        -10.26                                           
REMARK 500                                                                      
REMARK 500 REMARK: NULL                                                         
DBREF  2GTT A    1   450  UNP    Q7TBN9   Q7TBN9_9RHAB     1    450             
DBREF  2GTT B    1   450  UNP    Q7TBN9   Q7TBN9_9RHAB     1    450             
DBREF  2GTT C    1   450  UNP    Q7TBN9   Q7TBN9_9RHAB     1    450             
DBREF  2GTT D    1   450  UNP    Q7TBN9   Q7TBN9_9RHAB     1    450             
DBREF  2GTT E    1   450  UNP    Q7TBN9   Q7TBN9_9RHAB     1    450             
DBREF  2GTT F    1   450  UNP    Q7TBN9   Q7TBN9_9RHAB     1    450             
DBREF  2GTT G    1   450  UNP    Q7TBN9   Q7TBN9_9RHAB     1    450             
DBREF  2GTT H    1   450  UNP    Q7TBN9   Q7TBN9_9RHAB     1    450             
DBREF  2GTT I    1   450  UNP    Q7TBN9   Q7TBN9_9RHAB     1    450             
DBREF  2GTT J    1   450  UNP    Q7TBN9   Q7TBN9_9RHAB     1    450             
DBREF  2GTT K    1   450  UNP    Q7TBN9   Q7TBN9_9RHAB     1    450             
DBREF  2GTT L    1   450  UNP    Q7TBN9   Q7TBN9_9RHAB     1    450             
DBREF  2GTT M    1   450  UNP    Q7TBN9   Q7TBN9_9RHAB     1    450             
DBREF  2GTT N    1   450  UNP    Q7TBN9   Q7TBN9_9RHAB     1    450             
DBREF  2GTT O    1   450  UNP    Q7TBN9   Q7TBN9_9RHAB     1    450             
DBREF  2GTT P    1   450  UNP    Q7TBN9   Q7TBN9_9RHAB     1    450             
DBREF  2GTT Q    1   450  UNP    Q7TBN9   Q7TBN9_9RHAB     1    450             
DBREF  2GTT R    1   450  UNP    Q7TBN9   Q7TBN9_9RHAB     1    450             
DBREF  2GTT S    1   450  UNP    Q7TBN9   Q7TBN9_9RHAB     1    450             
DBREF  2GTT T    1   450  UNP    Q7TBN9   Q7TBN9_9RHAB     1    450             
DBREF  2GTT U    1   450  UNP    Q7TBN9   Q7TBN9_9RHAB     1    450             
DBREF  2GTT V    1   450  UNP    Q7TBN9   Q7TBN9_9RHAB     1    450             
DBREF  2GTT W    1    99  PDB    2GTT     2GTT             1     99             
DBREF  2GTT X    1    99  PDB    2GTT     2GTT             1     99             
SEQRES   1 W   99    C   C   C   C   C   C   C   A   C   C   C   A   C          
SEQRES   2 W   99    A   A   A   A   A   C   C   A   C   A   A   C   A          
SEQRES   3 W   99    C   C   C   A   C   A   A   A   C   C   C   A   A          
SEQRES   4 W   99    A   A   A   A   C   C   C   C   A   C   A   A   C          
SEQRES   5 W   99    C   C   C   C   C   C   A   C   A   C   C   C   C          
SEQRES   6 W   99    A   C   C   A   A   C   C   C   C   A   C   A   A          
SEQRES   7 W   99    A   C   C   C   C   A   C   A   C   A   C   C   C          
SEQRES   8 W   99    C   A   C   A   A   A   A   C                              
SEQRES   1 X   99    C   C   A   C   C   A   A   C   C   C   C   A   C          
SEQRES   2 X   99    A   C   A   C   C   C   C   C   C   C   A   C   C          
SEQRES   3 X   99    C   C   C   A   C   C   C   A   C   C   A   C   A          
SEQRES   4 X   99    C   A   A   A   A   C   C   C   C   C   A   A   A          
SEQRES   5 X   99    A   C   C   C   C   C   C   C   A   A   C   C   C          
SEQRES   6 X   99    C   C   A   A   A   C   C   C   C   A   C   C   A          
SEQRES   7 X   99    A   C   C   C   C   A   C   C   A   A   C   C   C          
SEQRES   8 X   99    C   A   C   A   A   A   C   C                              
SEQRES   1 A  450  MET ASP ALA ASP LYS ILE VAL PHE LYS VAL ASN ASN GLN          
SEQRES   2 A  450  VAL VAL SER LEU LYS PRO GLU ILE ILE VAL ASP GLN HIS          
SEQRES   3 A  450  GLU TYR LYS TYR PRO ALA ILE LYS ASP LEU LYS LYS PRO          
SEQRES   4 A  450  CYS ILE THR LEU GLY LYS ALA PRO ASP LEU ASN LYS ALA          
SEQRES   5 A  450  TYR LYS SER VAL LEU SER GLY MET SER ALA ALA LYS LEU          
SEQRES   6 A  450  ASP PRO ASP ASP VAL CYS SER TYR LEU ALA ALA ALA MET          
SEQRES   7 A  450  GLN PHE PHE GLU GLY THR CYS PRO GLU ASP TRP THR SER          
SEQRES   8 A  450  TYR GLY ILE VAL ILE ALA ARG LYS GLY ASP LYS ILE THR          
SEQRES   9 A  450  PRO GLY SER LEU VAL GLU ILE LYS ARG THR ASP VAL GLU          
SEQRES  10 A  450  GLY ASN TRP ALA LEU THR GLY GLY MET GLU LEU THR ARG          
SEQRES  11 A  450  ASP PRO THR VAL PRO GLU HIS ALA SER LEU VAL GLY LEU          
SEQRES  12 A  450  LEU LEU SER LEU TYR ARG LEU SER LYS ILE SER GLY GLN          
SEQRES  13 A  450  ASN THR GLY ASN TYR LYS THR ASN ILE ALA ASP ARG ILE          
SEQRES  14 A  450  GLU GLN ILE PHE GLU THR ALA PRO PHE VAL LYS ILE VAL          
SEQRES  15 A  450  GLU HIS HIS THR LEU MET THR THR HIS LYS MET CYS ALA          
SEQRES  16 A  450  ASN TRP SER THR ILE PRO ASN PHE ARG PHE LEU ALA GLY          
SEQRES  17 A  450  THR TYR ASP MET PHE PHE SER ARG ILE GLU HIS LEU TYR          
SEQRES  18 A  450  SER ALA ILE ARG VAL GLY THR VAL VAL THR ALA TYR GLU          
SEQRES  19 A  450  ASP CYS SER GLY LEU VAL SER PHE THR GLY PHE ILE LYS          
SEQRES  20 A  450  GLN ILE ASN LEU THR ALA ARG GLU ALA ILE LEU TYR PHE          
SEQRES  21 A  450  PHE HIS LYS ASN PHE GLU GLU GLU ILE ARG ARG MET PHE          
SEQRES  22 A  450  GLU PRO GLY GLN GLU THR ALA VAL PRO HIS SER TYR PHE          
SEQRES  23 A  450  ILE HIS PHE ARG SER LEU GLY LEU SER GLY LYS SER PRO          
SEQRES  24 A  450  TYR SER SER ASN ALA VAL GLY HIS VAL PHE ASN LEU ILE          
SEQRES  25 A  450  HIS PHE VAL GLY CYS TYR MET GLY GLN VAL ARG SER LEU          
SEQRES  26 A  450  ASN ALA THR VAL ILE ALA ALA CYS ALA PRO HIS GLU MET          
SEQRES  27 A  450  SER VAL LEU GLY GLY TYR LEU GLY GLU GLU PHE PHE GLY          
SEQRES  28 A  450  LYS GLY THR PHE GLU ARG ARG PHE PHE ARG ASP GLU LYS          
SEQRES  29 A  450  GLU LEU GLN GLU TYR GLU ALA ALA GLU LEU THR LYS THR          
SEQRES  30 A  450  ASP VAL ALA LEU ALA ASP ASP GLY THR VAL ASN SER ASP          
SEQRES  31 A  450  ASP GLU ASP TYR PHE SER GLY GLU THR ARG SER PRO GLU          
SEQRES  32 A  450  ALA VAL TYR THR ARG ILE MET MET ASN GLY GLY ARG LEU          
SEQRES  33 A  450  LYS ARG SER HIS ILE ARG ARG TYR VAL SER VAL SER SER          
SEQRES  34 A  450  ASN HIS GLN ALA ARG PRO ASN SER PHE ALA GLU PHE LEU          
SEQRES  35 A  450  ASN LYS THR TYR SER SER ASP SER                              
SEQRES   1 B  450  MET ASP ALA ASP LYS ILE VAL PHE LYS VAL ASN ASN GLN          
SEQRES   2 B  450  VAL VAL SER LEU LYS PRO GLU ILE ILE VAL ASP GLN HIS          
SEQRES   3 B  450  GLU TYR LYS TYR PRO ALA ILE LYS ASP LEU LYS LYS PRO          
SEQRES   4 B  450  CYS ILE THR LEU GLY LYS ALA PRO ASP LEU ASN LYS ALA          
SEQRES   5 B  450  TYR LYS SER VAL LEU SER GLY MET SER ALA ALA LYS LEU          
SEQRES   6 B  450  ASP PRO ASP ASP VAL CYS SER TYR LEU ALA ALA ALA MET          
SEQRES   7 B  450  GLN PHE PHE GLU GLY THR CYS PRO GLU ASP TRP THR SER          
SEQRES   8 B  450  TYR GLY ILE VAL ILE ALA ARG LYS GLY ASP LYS ILE THR          
SEQRES   9 B  450  PRO GLY SER LEU VAL GLU ILE LYS ARG THR ASP VAL GLU          
SEQRES  10 B  450  GLY ASN TRP ALA LEU THR GLY GLY MET GLU LEU THR ARG          
SEQRES  11 B  450  ASP PRO THR VAL PRO GLU HIS ALA SER LEU VAL GLY LEU          
SEQRES  12 B  450  LEU LEU SER LEU TYR ARG LEU SER LYS ILE SER GLY GLN          
SEQRES  13 B  450  ASN THR GLY ASN TYR LYS THR ASN ILE ALA ASP ARG ILE          
SEQRES  14 B  450  GLU GLN ILE PHE GLU THR ALA PRO PHE VAL LYS ILE VAL          
SEQRES  15 B  450  GLU HIS HIS THR LEU MET THR THR HIS LYS MET CYS ALA          
SEQRES  16 B  450  ASN TRP SER THR ILE PRO ASN PHE ARG PHE LEU ALA GLY          
SEQRES  17 B  450  THR TYR ASP MET PHE PHE SER ARG ILE GLU HIS LEU TYR          
SEQRES  18 B  450  SER ALA ILE ARG VAL GLY THR VAL VAL THR ALA TYR GLU          
SEQRES  19 B  450  ASP CYS SER GLY LEU VAL SER PHE THR GLY PHE ILE LYS          
SEQRES  20 B  450  GLN ILE ASN LEU THR ALA ARG GLU ALA ILE LEU TYR PHE          
SEQRES  21 B  450  PHE HIS LYS ASN PHE GLU GLU GLU ILE ARG ARG MET PHE          
SEQRES  22 B  450  GLU PRO GLY GLN GLU THR ALA VAL PRO HIS SER TYR PHE          
SEQRES  23 B  450  ILE HIS PHE ARG SER LEU GLY LEU SER GLY LYS SER PRO          
SEQRES  24 B  450  TYR SER SER ASN ALA VAL GLY HIS VAL PHE ASN LEU ILE          
SEQRES  25 B  450  HIS PHE VAL GLY CYS TYR MET GLY GLN VAL ARG SER LEU          
SEQRES  26 B  450  ASN ALA THR VAL ILE ALA ALA CYS ALA PRO HIS GLU MET          
SEQRES  27 B  450  SER VAL LEU GLY GLY TYR LEU GLY GLU GLU PHE PHE GLY          
SEQRES  28 B  450  LYS GLY THR PHE GLU ARG ARG PHE PHE ARG ASP GLU LYS          
SEQRES  29 B  450  GLU LEU GLN GLU TYR GLU ALA ALA GLU LEU THR LYS THR          
SEQRES  30 B  450  ASP VAL ALA LEU ALA ASP ASP GLY THR VAL ASN SER ASP          
SEQRES  31 B  450  ASP GLU ASP TYR PHE SER GLY GLU THR ARG SER PRO GLU          
SEQRES  32 B  450  ALA VAL TYR THR ARG ILE MET MET ASN GLY GLY ARG LEU          
SEQRES  33 B  450  LYS ARG SER HIS ILE ARG ARG TYR VAL SER VAL SER SER          
SEQRES  34 B  450  ASN HIS GLN ALA ARG PRO ASN SER PHE ALA GLU PHE LEU          
SEQRES  35 B  450  ASN LYS THR TYR SER SER ASP SER                              
SEQRES   1 C  450  MET ASP ALA ASP LYS ILE VAL PHE LYS VAL ASN ASN GLN          
SEQRES   2 C  450  VAL VAL SER LEU LYS PRO GLU ILE ILE VAL ASP GLN HIS          
SEQRES   3 C  450  GLU TYR LYS TYR PRO ALA ILE LYS ASP LEU LYS LYS PRO          
SEQRES   4 C  450  CYS ILE THR LEU GLY LYS ALA PRO ASP LEU ASN LYS ALA          
SEQRES   5 C  450  TYR LYS SER VAL LEU SER GLY MET SER ALA ALA LYS LEU          
SEQRES   6 C  450  ASP PRO ASP ASP VAL CYS SER TYR LEU ALA ALA ALA MET          
SEQRES   7 C  450  GLN PHE PHE GLU GLY THR CYS PRO GLU ASP TRP THR SER          
SEQRES   8 C  450  TYR GLY ILE VAL ILE ALA ARG LYS GLY ASP LYS ILE THR          
SEQRES   9 C  450  PRO GLY SER LEU VAL GLU ILE LYS ARG THR ASP VAL GLU          
SEQRES  10 C  450  GLY ASN TRP ALA LEU THR GLY GLY MET GLU LEU THR ARG          
SEQRES  11 C  450  ASP PRO THR VAL PRO GLU HIS ALA SER LEU VAL GLY LEU          
SEQRES  12 C  450  LEU LEU SER LEU TYR ARG LEU SER LYS ILE SER GLY GLN          
SEQRES  13 C  450  ASN THR GLY ASN TYR LYS THR ASN ILE ALA ASP ARG ILE          
SEQRES  14 C  450  GLU GLN ILE PHE GLU THR ALA PRO PHE VAL LYS ILE VAL          
SEQRES  15 C  450  GLU HIS HIS THR LEU MET THR THR HIS LYS MET CYS ALA          
SEQRES  16 C  450  ASN TRP SER THR ILE PRO ASN PHE ARG PHE LEU ALA GLY          
SEQRES  17 C  450  THR TYR ASP MET PHE PHE SER ARG ILE GLU HIS LEU TYR          
SEQRES  18 C  450  SER ALA ILE ARG VAL GLY THR VAL VAL THR ALA TYR GLU          
SEQRES  19 C  450  ASP CYS SER GLY LEU VAL SER PHE THR GLY PHE ILE LYS          
SEQRES  20 C  450  GLN ILE ASN LEU THR ALA ARG GLU ALA ILE LEU TYR PHE          
SEQRES  21 C  450  PHE HIS LYS ASN PHE GLU GLU GLU ILE ARG ARG MET PHE          
SEQRES  22 C  450  GLU PRO GLY GLN GLU THR ALA VAL PRO HIS SER TYR PHE          
SEQRES  23 C  450  ILE HIS PHE ARG SER LEU GLY LEU SER GLY LYS SER PRO          
SEQRES  24 C  450  TYR SER SER ASN ALA VAL GLY HIS VAL PHE ASN LEU ILE          
SEQRES  25 C  450  HIS PHE VAL GLY CYS TYR MET GLY GLN VAL ARG SER LEU          
SEQRES  26 C  450  ASN ALA THR VAL ILE ALA ALA CYS ALA PRO HIS GLU MET          
SEQRES  27 C  450  SER VAL LEU GLY GLY TYR LEU GLY GLU GLU PHE PHE GLY          
SEQRES  28 C  450  LYS GLY THR PHE GLU ARG ARG PHE PHE ARG ASP GLU LYS          
SEQRES  29 C  450  GLU LEU GLN GLU TYR GLU ALA ALA GLU LEU THR LYS THR          
SEQRES  30 C  450  ASP VAL ALA LEU ALA ASP ASP GLY THR VAL ASN SER ASP          
SEQRES  31 C  450  ASP GLU ASP TYR PHE SER GLY GLU THR ARG SER PRO GLU          
SEQRES  32 C  450  ALA VAL TYR THR ARG ILE MET MET ASN GLY GLY ARG LEU          
SEQRES  33 C  450  LYS ARG SER HIS ILE ARG ARG TYR VAL SER VAL SER SER          
SEQRES  34 C  450  ASN HIS GLN ALA ARG PRO ASN SER PHE ALA GLU PHE LEU          
SEQRES  35 C  450  ASN LYS THR TYR SER SER ASP SER                              
SEQRES   1 D  450  MET ASP ALA ASP LYS ILE VAL PHE LYS VAL ASN ASN GLN          
SEQRES   2 D  450  VAL VAL SER LEU LYS PRO GLU ILE ILE VAL ASP GLN HIS          
SEQRES   3 D  450  GLU TYR LYS TYR PRO ALA ILE LYS ASP LEU LYS LYS PRO          
SEQRES   4 D  450  CYS ILE THR LEU GLY LYS ALA PRO ASP LEU ASN LYS ALA          
SEQRES   5 D  450  TYR LYS SER VAL LEU SER GLY MET SER ALA ALA LYS LEU          
SEQRES   6 D  450  ASP PRO ASP ASP VAL CYS SER TYR LEU ALA ALA ALA MET          
SEQRES   7 D  450  GLN PHE PHE GLU GLY THR CYS PRO GLU ASP TRP THR SER          
SEQRES   8 D  450  TYR GLY ILE VAL ILE ALA ARG LYS GLY ASP LYS ILE THR          
SEQRES   9 D  450  PRO GLY SER LEU VAL GLU ILE LYS ARG THR ASP VAL GLU          
SEQRES  10 D  450  GLY ASN TRP ALA LEU THR GLY GLY MET GLU LEU THR ARG          
SEQRES  11 D  450  ASP PRO THR VAL PRO GLU HIS ALA SER LEU VAL GLY LEU          
SEQRES  12 D  450  LEU LEU SER LEU TYR ARG LEU SER LYS ILE SER GLY GLN          
SEQRES  13 D  450  ASN THR GLY ASN TYR LYS THR ASN ILE ALA ASP ARG ILE          
SEQRES  14 D  450  GLU GLN ILE PHE GLU THR ALA PRO PHE VAL LYS ILE VAL          
SEQRES  15 D  450  GLU HIS HIS THR LEU MET THR THR HIS LYS MET CYS ALA          
SEQRES  16 D  450  ASN TRP SER THR ILE PRO ASN PHE ARG PHE LEU ALA GLY          
SEQRES  17 D  450  THR TYR ASP MET PHE PHE SER ARG ILE GLU HIS LEU TYR          
SEQRES  18 D  450  SER ALA ILE ARG VAL GLY THR VAL VAL THR ALA TYR GLU          
SEQRES  19 D  450  ASP CYS SER GLY LEU VAL SER PHE THR GLY PHE ILE LYS          
SEQRES  20 D  450  GLN ILE ASN LEU THR ALA ARG GLU ALA ILE LEU TYR PHE          
SEQRES  21 D  450  PHE HIS LYS ASN PHE GLU GLU GLU ILE ARG ARG MET PHE          
SEQRES  22 D  450  GLU PRO GLY GLN GLU THR ALA VAL PRO HIS SER TYR PHE          
SEQRES  23 D  450  ILE HIS PHE ARG SER LEU GLY LEU SER GLY LYS SER PRO          
SEQRES  24 D  450  TYR SER SER ASN ALA VAL GLY HIS VAL PHE ASN LEU ILE          
SEQRES  25 D  450  HIS PHE VAL GLY CYS TYR MET GLY GLN VAL ARG SER LEU          
SEQRES  26 D  450  ASN ALA THR VAL ILE ALA ALA CYS ALA PRO HIS GLU MET          
SEQRES  27 D  450  SER VAL LEU GLY GLY TYR LEU GLY GLU GLU PHE PHE GLY          
SEQRES  28 D  450  LYS GLY THR PHE GLU ARG ARG PHE PHE ARG ASP GLU LYS          
SEQRES  29 D  450  GLU LEU GLN GLU TYR GLU ALA ALA GLU LEU THR LYS THR          
SEQRES  30 D  450  ASP VAL ALA LEU ALA ASP ASP GLY THR VAL ASN SER ASP          
SEQRES  31 D  450  ASP GLU ASP TYR PHE SER GLY GLU THR ARG SER PRO GLU          
SEQRES  32 D  450  ALA VAL TYR THR ARG ILE MET MET ASN GLY GLY ARG LEU          
SEQRES  33 D  450  LYS ARG SER HIS ILE ARG ARG TYR VAL SER VAL SER SER          
SEQRES  34 D  450  ASN HIS GLN ALA ARG PRO ASN SER PHE ALA GLU PHE LEU          
SEQRES  35 D  450  ASN LYS THR TYR SER SER ASP SER                              
SEQRES   1 E  450  MET ASP ALA ASP LYS ILE VAL PHE LYS VAL ASN ASN GLN          
SEQRES   2 E  450  VAL VAL SER LEU LYS PRO GLU ILE ILE VAL ASP GLN HIS          
SEQRES   3 E  450  GLU TYR LYS TYR PRO ALA ILE LYS ASP LEU LYS LYS PRO          
SEQRES   4 E  450  CYS ILE THR LEU GLY LYS ALA PRO ASP LEU ASN LYS ALA          
SEQRES   5 E  450  TYR LYS SER VAL LEU SER GLY MET SER ALA ALA LYS LEU          
SEQRES   6 E  450  ASP PRO ASP ASP VAL CYS SER TYR LEU ALA ALA ALA MET          
SEQRES   7 E  450  GLN PHE PHE GLU GLY THR CYS PRO GLU ASP TRP THR SER          
SEQRES   8 E  450  TYR GLY ILE VAL ILE ALA ARG LYS GLY ASP LYS ILE THR          
SEQRES   9 E  450  PRO GLY SER LEU VAL GLU ILE LYS ARG THR ASP VAL GLU          
SEQRES  10 E  450  GLY ASN TRP ALA LEU THR GLY GLY MET GLU LEU THR ARG          
SEQRES  11 E  450  ASP PRO THR VAL PRO GLU HIS ALA SER LEU VAL GLY LEU          
SEQRES  12 E  450  LEU LEU SER LEU TYR ARG LEU SER LYS ILE SER GLY GLN          
SEQRES  13 E  450  ASN THR GLY ASN TYR LYS THR ASN ILE ALA ASP ARG ILE          
SEQRES  14 E  450  GLU GLN ILE PHE GLU THR ALA PRO PHE VAL LYS ILE VAL          
SEQRES  15 E  450  GLU HIS HIS THR LEU MET THR THR HIS LYS MET CYS ALA          
SEQRES  16 E  450  ASN TRP SER THR ILE PRO ASN PHE ARG PHE LEU ALA GLY          
SEQRES  17 E  450  THR TYR ASP MET PHE PHE SER ARG ILE GLU HIS LEU TYR          
SEQRES  18 E  450  SER ALA ILE ARG VAL GLY THR VAL VAL THR ALA TYR GLU          
SEQRES  19 E  450  ASP CYS SER GLY LEU VAL SER PHE THR GLY PHE ILE LYS          
SEQRES  20 E  450  GLN ILE ASN LEU THR ALA ARG GLU ALA ILE LEU TYR PHE          
SEQRES  21 E  450  PHE HIS LYS ASN PHE GLU GLU GLU ILE ARG ARG MET PHE          
SEQRES  22 E  450  GLU PRO GLY GLN GLU THR ALA VAL PRO HIS SER TYR PHE          
SEQRES  23 E  450  ILE HIS PHE ARG SER LEU GLY LEU SER GLY LYS SER PRO          
SEQRES  24 E  450  TYR SER SER ASN ALA VAL GLY HIS VAL PHE ASN LEU ILE          
SEQRES  25 E  450  HIS PHE VAL GLY CYS TYR MET GLY GLN VAL ARG SER LEU          
SEQRES  26 E  450  ASN ALA THR VAL ILE ALA ALA CYS ALA PRO HIS GLU MET          
SEQRES  27 E  450  SER VAL LEU GLY GLY TYR LEU GLY GLU GLU PHE PHE GLY          
SEQRES  28 E  450  LYS GLY THR PHE GLU ARG ARG PHE PHE ARG ASP GLU LYS          
SEQRES  29 E  450  GLU LEU GLN GLU TYR GLU ALA ALA GLU LEU THR LYS THR          
SEQRES  30 E  450  ASP VAL ALA LEU ALA ASP ASP GLY THR VAL ASN SER ASP          
SEQRES  31 E  450  ASP GLU ASP TYR PHE SER GLY GLU THR ARG SER PRO GLU          
SEQRES  32 E  450  ALA VAL TYR THR ARG ILE MET MET ASN GLY GLY ARG LEU          
SEQRES  33 E  450  LYS ARG SER HIS ILE ARG ARG TYR VAL SER VAL SER SER          
SEQRES  34 E  450  ASN HIS GLN ALA ARG PRO ASN SER PHE ALA GLU PHE LEU          
SEQRES  35 E  450  ASN LYS THR TYR SER SER ASP SER                              
SEQRES   1 F  450  MET ASP ALA ASP LYS ILE VAL PHE LYS VAL ASN ASN GLN          
SEQRES   2 F  450  VAL VAL SER LEU LYS PRO GLU ILE ILE VAL ASP GLN HIS          
SEQRES   3 F  450  GLU TYR LYS TYR PRO ALA ILE LYS ASP LEU LYS LYS PRO          
SEQRES   4 F  450  CYS ILE THR LEU GLY LYS ALA PRO ASP LEU ASN LYS ALA          
SEQRES   5 F  450  TYR LYS SER VAL LEU SER GLY MET SER ALA ALA LYS LEU          
SEQRES   6 F  450  ASP PRO ASP ASP VAL CYS SER TYR LEU ALA ALA ALA MET          
SEQRES   7 F  450  GLN PHE PHE GLU GLY THR CYS PRO GLU ASP TRP THR SER          
SEQRES   8 F  450  TYR GLY ILE VAL ILE ALA ARG LYS GLY ASP LYS ILE THR          
SEQRES   9 F  450  PRO GLY SER LEU VAL GLU ILE LYS ARG THR ASP VAL GLU          
SEQRES  10 F  450  GLY ASN TRP ALA LEU THR GLY GLY MET GLU LEU THR ARG          
SEQRES  11 F  450  ASP PRO THR VAL PRO GLU HIS ALA SER LEU VAL GLY LEU          
SEQRES  12 F  450  LEU LEU SER LEU TYR ARG LEU SER LYS ILE SER GLY GLN          
SEQRES  13 F  450  ASN THR GLY ASN TYR LYS THR ASN ILE ALA ASP ARG ILE          
SEQRES  14 F  450  GLU GLN ILE PHE GLU THR ALA PRO PHE VAL LYS ILE VAL          
SEQRES  15 F  450  GLU HIS HIS THR LEU MET THR THR HIS LYS MET CYS ALA          
SEQRES  16 F  450  ASN TRP SER THR ILE PRO ASN PHE ARG PHE LEU ALA GLY          
SEQRES  17 F  450  THR TYR ASP MET PHE PHE SER ARG ILE GLU HIS LEU TYR          
SEQRES  18 F  450  SER ALA ILE ARG VAL GLY THR VAL VAL THR ALA TYR GLU          
SEQRES  19 F  450  ASP CYS SER GLY LEU VAL SER PHE THR GLY PHE ILE LYS          
SEQRES  20 F  450  GLN ILE ASN LEU THR ALA ARG GLU ALA ILE LEU TYR PHE          
SEQRES  21 F  450  PHE HIS LYS ASN PHE GLU GLU GLU ILE ARG ARG MET PHE          
SEQRES  22 F  450  GLU PRO GLY GLN GLU THR ALA VAL PRO HIS SER TYR PHE          
SEQRES  23 F  450  ILE HIS PHE ARG SER LEU GLY LEU SER GLY LYS SER PRO          
SEQRES  24 F  450  TYR SER SER ASN ALA VAL GLY HIS VAL PHE ASN LEU ILE          
SEQRES  25 F  450  HIS PHE VAL GLY CYS TYR MET GLY GLN VAL ARG SER LEU          
SEQRES  26 F  450  ASN ALA THR VAL ILE ALA ALA CYS ALA PRO HIS GLU MET          
SEQRES  27 F  450  SER VAL LEU GLY GLY TYR LEU GLY GLU GLU PHE PHE GLY          
SEQRES  28 F  450  LYS GLY THR PHE GLU ARG ARG PHE PHE ARG ASP GLU LYS          
SEQRES  29 F  450  GLU LEU GLN GLU TYR GLU ALA ALA GLU LEU THR LYS THR          
SEQRES  30 F  450  ASP VAL ALA LEU ALA ASP ASP GLY THR VAL ASN SER ASP          
SEQRES  31 F  450  ASP GLU ASP TYR PHE SER GLY GLU THR ARG SER PRO GLU          
SEQRES  32 F  450  ALA VAL TYR THR ARG ILE MET MET ASN GLY GLY ARG LEU          
SEQRES  33 F  450  LYS ARG SER HIS ILE ARG ARG TYR VAL SER VAL SER SER          
SEQRES  34 F  450  ASN HIS GLN ALA ARG PRO ASN SER PHE ALA GLU PHE LEU          
SEQRES  35 F  450  ASN LYS THR TYR SER SER ASP SER                              
SEQRES   1 G  450  MET ASP ALA ASP LYS ILE VAL PHE LYS VAL ASN ASN GLN          
SEQRES   2 G  450  VAL VAL SER LEU LYS PRO GLU ILE ILE VAL ASP GLN HIS          
SEQRES   3 G  450  GLU TYR LYS TYR PRO ALA ILE LYS ASP LEU LYS LYS PRO          
SEQRES   4 G  450  CYS ILE THR LEU GLY LYS ALA PRO ASP LEU ASN LYS ALA          
SEQRES   5 G  450  TYR LYS SER VAL LEU SER GLY MET SER ALA ALA LYS LEU          
SEQRES   6 G  450  ASP PRO ASP ASP VAL CYS SER TYR LEU ALA ALA ALA MET          
SEQRES   7 G  450  GLN PHE PHE GLU GLY THR CYS PRO GLU ASP TRP THR SER          
SEQRES   8 G  450  TYR GLY ILE VAL ILE ALA ARG LYS GLY ASP LYS ILE THR          
SEQRES   9 G  450  PRO GLY SER LEU VAL GLU ILE LYS ARG THR ASP VAL GLU          
SEQRES  10 G  450  GLY ASN TRP ALA LEU THR GLY GLY MET GLU LEU THR ARG          
SEQRES  11 G  450  ASP PRO THR VAL PRO GLU HIS ALA SER LEU VAL GLY LEU          
SEQRES  12 G  450  LEU LEU SER LEU TYR ARG LEU SER LYS ILE SER GLY GLN          
SEQRES  13 G  450  ASN THR GLY ASN TYR LYS THR ASN ILE ALA ASP ARG ILE          
SEQRES  14 G  450  GLU GLN ILE PHE GLU THR ALA PRO PHE VAL LYS ILE VAL          
SEQRES  15 G  450  GLU HIS HIS THR LEU MET THR THR HIS LYS MET CYS ALA          
SEQRES  16 G  450  ASN TRP SER THR ILE PRO ASN PHE ARG PHE LEU ALA GLY          
SEQRES  17 G  450  THR TYR ASP MET PHE PHE SER ARG ILE GLU HIS LEU TYR          
SEQRES  18 G  450  SER ALA ILE ARG VAL GLY THR VAL VAL THR ALA TYR GLU          
SEQRES  19 G  450  ASP CYS SER GLY LEU VAL SER PHE THR GLY PHE ILE LYS          
SEQRES  20 G  450  GLN ILE ASN LEU THR ALA ARG GLU ALA ILE LEU TYR PHE          
SEQRES  21 G  450  PHE HIS LYS ASN PHE GLU GLU GLU ILE ARG ARG MET PHE          
SEQRES  22 G  450  GLU PRO GLY GLN GLU THR ALA VAL PRO HIS SER TYR PHE          
SEQRES  23 G  450  ILE HIS PHE ARG SER LEU GLY LEU SER GLY LYS SER PRO          
SEQRES  24 G  450  TYR SER SER ASN ALA VAL GLY HIS VAL PHE ASN LEU ILE          
SEQRES  25 G  450  HIS PHE VAL GLY CYS TYR MET GLY GLN VAL ARG SER LEU          
SEQRES  26 G  450  ASN ALA THR VAL ILE ALA ALA CYS ALA PRO HIS GLU MET          
SEQRES  27 G  450  SER VAL LEU GLY GLY TYR LEU GLY GLU GLU PHE PHE GLY          
SEQRES  28 G  450  LYS GLY THR PHE GLU ARG ARG PHE PHE ARG ASP GLU LYS          
SEQRES  29 G  450  GLU LEU GLN GLU TYR GLU ALA ALA GLU LEU THR LYS THR          
SEQRES  30 G  450  ASP VAL ALA LEU ALA ASP ASP GLY THR VAL ASN SER ASP          
SEQRES  31 G  450  ASP GLU ASP TYR PHE SER GLY GLU THR ARG SER PRO GLU          
SEQRES  32 G  450  ALA VAL TYR THR ARG ILE MET MET ASN GLY GLY ARG LEU          
SEQRES  33 G  450  LYS ARG SER HIS ILE ARG ARG TYR VAL SER VAL SER SER          
SEQRES  34 G  450  ASN HIS GLN ALA ARG PRO ASN SER PHE ALA GLU PHE LEU          
SEQRES  35 G  450  ASN LYS THR TYR SER SER ASP SER                              
SEQRES   1 H  450  MET ASP ALA ASP LYS ILE VAL PHE LYS VAL ASN ASN GLN          
SEQRES   2 H  450  VAL VAL SER LEU LYS PRO GLU ILE ILE VAL ASP GLN HIS          
SEQRES   3 H  450  GLU TYR LYS TYR PRO ALA ILE LYS ASP LEU LYS LYS PRO          
SEQRES   4 H  450  CYS ILE THR LEU GLY LYS ALA PRO ASP LEU ASN LYS ALA          
SEQRES   5 H  450  TYR LYS SER VAL LEU SER GLY MET SER ALA ALA LYS LEU          
SEQRES   6 H  450  ASP PRO ASP ASP VAL CYS SER TYR LEU ALA ALA ALA MET          
SEQRES   7 H  450  GLN PHE PHE GLU GLY THR CYS PRO GLU ASP TRP THR SER          
SEQRES   8 H  450  TYR GLY ILE VAL ILE ALA ARG LYS GLY ASP LYS ILE THR          
SEQRES   9 H  450  PRO GLY SER LEU VAL GLU ILE LYS ARG THR ASP VAL GLU          
SEQRES  10 H  450  GLY ASN TRP ALA LEU THR GLY GLY MET GLU LEU THR ARG          
SEQRES  11 H  450  ASP PRO THR VAL PRO GLU HIS ALA SER LEU VAL GLY LEU          
SEQRES  12 H  450  LEU LEU SER LEU TYR ARG LEU SER LYS ILE SER GLY GLN          
SEQRES  13 H  450  ASN THR GLY ASN TYR LYS THR ASN ILE ALA ASP ARG ILE          
SEQRES  14 H  450  GLU GLN ILE PHE GLU THR ALA PRO PHE VAL LYS ILE VAL          
SEQRES  15 H  450  GLU HIS HIS THR LEU MET THR THR HIS LYS MET CYS ALA          
SEQRES  16 H  450  ASN TRP SER THR ILE PRO ASN PHE ARG PHE LEU ALA GLY          
SEQRES  17 H  450  THR TYR ASP MET PHE PHE SER ARG ILE GLU HIS LEU TYR          
SEQRES  18 H  450  SER ALA ILE ARG VAL GLY THR VAL VAL THR ALA TYR GLU          
SEQRES  19 H  450  ASP CYS SER GLY LEU VAL SER PHE THR GLY PHE ILE LYS          
SEQRES  20 H  450  GLN ILE ASN LEU THR ALA ARG GLU ALA ILE LEU TYR PHE          
SEQRES  21 H  450  PHE HIS LYS ASN PHE GLU GLU GLU ILE ARG ARG MET PHE          
SEQRES  22 H  450  GLU PRO GLY GLN GLU THR ALA VAL PRO HIS SER TYR PHE          
SEQRES  23 H  450  ILE HIS PHE ARG SER LEU GLY LEU SER GLY LYS SER PRO          
SEQRES  24 H  450  TYR SER SER ASN ALA VAL GLY HIS VAL PHE ASN LEU ILE          
SEQRES  25 H  450  HIS PHE VAL GLY CYS TYR MET GLY GLN VAL ARG SER LEU          
SEQRES  26 H  450  ASN ALA THR VAL ILE ALA ALA CYS ALA PRO HIS GLU MET          
SEQRES  27 H  450  SER VAL LEU GLY GLY TYR LEU GLY GLU GLU PHE PHE GLY          
SEQRES  28 H  450  LYS GLY THR PHE GLU ARG ARG PHE PHE ARG ASP GLU LYS          
SEQRES  29 H  450  GLU LEU GLN GLU TYR GLU ALA ALA GLU LEU THR LYS THR          
SEQRES  30 H  450  ASP VAL ALA LEU ALA ASP ASP GLY THR VAL ASN SER ASP          
SEQRES  31 H  450  ASP GLU ASP TYR PHE SER GLY GLU THR ARG SER PRO GLU          
SEQRES  32 H  450  ALA VAL TYR THR ARG ILE MET MET ASN GLY GLY ARG LEU          
SEQRES  33 H  450  LYS ARG SER HIS ILE ARG ARG TYR VAL SER VAL SER SER          
SEQRES  34 H  450  ASN HIS GLN ALA ARG PRO ASN SER PHE ALA GLU PHE LEU          
SEQRES  35 H  450  ASN LYS THR TYR SER SER ASP SER                              
SEQRES   1 I  450  MET ASP ALA ASP LYS ILE VAL PHE LYS VAL ASN ASN GLN          
SEQRES   2 I  450  VAL VAL SER LEU LYS PRO GLU ILE ILE VAL ASP GLN HIS          
SEQRES   3 I  450  GLU TYR LYS TYR PRO ALA ILE LYS ASP LEU LYS LYS PRO          
SEQRES   4 I  450  CYS ILE THR LEU GLY LYS ALA PRO ASP LEU ASN LYS ALA          
SEQRES   5 I  450  TYR LYS SER VAL LEU SER GLY MET SER ALA ALA LYS LEU          
SEQRES   6 I  450  ASP PRO ASP ASP VAL CYS SER TYR LEU ALA ALA ALA MET          
SEQRES   7 I  450  GLN PHE PHE GLU GLY THR CYS PRO GLU ASP TRP THR SER          
SEQRES   8 I  450  TYR GLY ILE VAL ILE ALA ARG LYS GLY ASP LYS ILE THR          
SEQRES   9 I  450  PRO GLY SER LEU VAL GLU ILE LYS ARG THR ASP VAL GLU          
SEQRES  10 I  450  GLY ASN TRP ALA LEU THR GLY GLY MET GLU LEU THR ARG          
SEQRES  11 I  450  ASP PRO THR VAL PRO GLU HIS ALA SER LEU VAL GLY LEU          
SEQRES  12 I  450  LEU LEU SER LEU TYR ARG LEU SER LYS ILE SER GLY GLN          
SEQRES  13 I  450  ASN THR GLY ASN TYR LYS THR ASN ILE ALA ASP ARG ILE          
SEQRES  14 I  450  GLU GLN ILE PHE GLU THR ALA PRO PHE VAL LYS ILE VAL          
SEQRES  15 I  450  GLU HIS HIS THR LEU MET THR THR HIS LYS MET CYS ALA          
SEQRES  16 I  450  ASN TRP SER THR ILE PRO ASN PHE ARG PHE LEU ALA GLY          
SEQRES  17 I  450  THR TYR ASP MET PHE PHE SER ARG ILE GLU HIS LEU TYR          
SEQRES  18 I  450  SER ALA ILE ARG VAL GLY THR VAL VAL THR ALA TYR GLU          
SEQRES  19 I  450  ASP CYS SER GLY LEU VAL SER PHE THR GLY PHE ILE LYS          
SEQRES  20 I  450  GLN ILE ASN LEU THR ALA ARG GLU ALA ILE LEU TYR PHE          
SEQRES  21 I  450  PHE HIS LYS ASN PHE GLU GLU GLU ILE ARG ARG MET PHE          
SEQRES  22 I  450  GLU PRO GLY GLN GLU THR ALA VAL PRO HIS SER TYR PHE          
SEQRES  23 I  450  ILE HIS PHE ARG SER LEU GLY LEU SER GLY LYS SER PRO          
SEQRES  24 I  450  TYR SER SER ASN ALA VAL GLY HIS VAL PHE ASN LEU ILE          
SEQRES  25 I  450  HIS PHE VAL GLY CYS TYR MET GLY GLN VAL ARG SER LEU          
SEQRES  26 I  450  ASN ALA THR VAL ILE ALA ALA CYS ALA PRO HIS GLU MET          
SEQRES  27 I  450  SER VAL LEU GLY GLY TYR LEU GLY GLU GLU PHE PHE GLY          
SEQRES  28 I  450  LYS GLY THR PHE GLU ARG ARG PHE PHE ARG ASP GLU LYS          
SEQRES  29 I  450  GLU LEU GLN GLU TYR GLU ALA ALA GLU LEU THR LYS THR          
SEQRES  30 I  450  ASP VAL ALA LEU ALA ASP ASP GLY THR VAL ASN SER ASP          
SEQRES  31 I  450  ASP GLU ASP TYR PHE SER GLY GLU THR ARG SER PRO GLU          
SEQRES  32 I  450  ALA VAL TYR THR ARG ILE MET MET ASN GLY GLY ARG LEU          
SEQRES  33 I  450  LYS ARG SER HIS ILE ARG ARG TYR VAL SER VAL SER SER          
SEQRES  34 I  450  ASN HIS GLN ALA ARG PRO ASN SER PHE ALA GLU PHE LEU          
SEQRES  35 I  450  ASN LYS THR TYR SER SER ASP SER                              
SEQRES   1 J  450  MET ASP ALA ASP LYS ILE VAL PHE LYS VAL ASN ASN GLN          
SEQRES   2 J  450  VAL VAL SER LEU LYS PRO GLU ILE ILE VAL ASP GLN HIS          
SEQRES   3 J  450  GLU TYR LYS TYR PRO ALA ILE LYS ASP LEU LYS LYS PRO          
SEQRES   4 J  450  CYS ILE THR LEU GLY LYS ALA PRO ASP LEU ASN LYS ALA          
SEQRES   5 J  450  TYR LYS SER VAL LEU SER GLY MET SER ALA ALA LYS LEU          
SEQRES   6 J  450  ASP PRO ASP ASP VAL CYS SER TYR LEU ALA ALA ALA MET          
SEQRES   7 J  450  GLN PHE PHE GLU GLY THR CYS PRO GLU ASP TRP THR SER          
SEQRES   8 J  450  TYR GLY ILE VAL ILE ALA ARG LYS GLY ASP LYS ILE THR          
SEQRES   9 J  450  PRO GLY SER LEU VAL GLU ILE LYS ARG THR ASP VAL GLU          
SEQRES  10 J  450  GLY ASN TRP ALA LEU THR GLY GLY MET GLU LEU THR ARG          
SEQRES  11 J  450  ASP PRO THR VAL PRO GLU HIS ALA SER LEU VAL GLY LEU          
SEQRES  12 J  450  LEU LEU SER LEU TYR ARG LEU SER LYS ILE SER GLY GLN          
SEQRES  13 J  450  ASN THR GLY ASN TYR LYS THR ASN ILE ALA ASP ARG ILE          
SEQRES  14 J  450  GLU GLN ILE PHE GLU THR ALA PRO PHE VAL LYS ILE VAL          
SEQRES  15 J  450  GLU HIS HIS THR LEU MET THR THR HIS LYS MET CYS ALA          
SEQRES  16 J  450  ASN TRP SER THR ILE PRO ASN PHE ARG PHE LEU ALA GLY          
SEQRES  17 J  450  THR TYR ASP MET PHE PHE SER ARG ILE GLU HIS LEU TYR          
SEQRES  18 J  450  SER ALA ILE ARG VAL GLY THR VAL VAL THR ALA TYR GLU          
SEQRES  19 J  450  ASP CYS SER GLY LEU VAL SER PHE THR GLY PHE ILE LYS          
SEQRES  20 J  450  GLN ILE ASN LEU THR ALA ARG GLU ALA ILE LEU TYR PHE          
SEQRES  21 J  450  PHE HIS LYS ASN PHE GLU GLU GLU ILE ARG ARG MET PHE          
SEQRES  22 J  450  GLU PRO GLY GLN GLU THR ALA VAL PRO HIS SER TYR PHE          
SEQRES  23 J  450  ILE HIS PHE ARG SER LEU GLY LEU SER GLY LYS SER PRO          
SEQRES  24 J  450  TYR SER SER ASN ALA VAL GLY HIS VAL PHE ASN LEU ILE          
SEQRES  25 J  450  HIS PHE VAL GLY CYS TYR MET GLY GLN VAL ARG SER LEU          
SEQRES  26 J  450  ASN ALA THR VAL ILE ALA ALA CYS ALA PRO HIS GLU MET          
SEQRES  27 J  450  SER VAL LEU GLY GLY TYR LEU GLY GLU GLU PHE PHE GLY          
SEQRES  28 J  450  LYS GLY THR PHE GLU ARG ARG PHE PHE ARG ASP GLU LYS          
SEQRES  29 J  450  GLU LEU GLN GLU TYR GLU ALA ALA GLU LEU THR LYS THR          
SEQRES  30 J  450  ASP VAL ALA LEU ALA ASP ASP GLY THR VAL ASN SER ASP          
SEQRES  31 J  450  ASP GLU ASP TYR PHE SER GLY GLU THR ARG SER PRO GLU          
SEQRES  32 J  450  ALA VAL TYR THR ARG ILE MET MET ASN GLY GLY ARG LEU          
SEQRES  33 J  450  LYS ARG SER HIS ILE ARG ARG TYR VAL SER VAL SER SER          
SEQRES  34 J  450  ASN HIS GLN ALA ARG PRO ASN SER PHE ALA GLU PHE LEU          
SEQRES  35 J  450  ASN LYS THR TYR SER SER ASP SER                              
SEQRES   1 K  450  MET ASP ALA ASP LYS ILE VAL PHE LYS VAL ASN ASN GLN          
SEQRES   2 K  450  VAL VAL SER LEU LYS PRO GLU ILE ILE VAL ASP GLN HIS          
SEQRES   3 K  450  GLU TYR LYS TYR PRO ALA ILE LYS ASP LEU LYS LYS PRO          
SEQRES   4 K  450  CYS ILE THR LEU GLY LYS ALA PRO ASP LEU ASN LYS ALA          
SEQRES   5 K  450  TYR LYS SER VAL LEU SER GLY MET SER ALA ALA LYS LEU          
SEQRES   6 K  450  ASP PRO ASP ASP VAL CYS SER TYR LEU ALA ALA ALA MET          
SEQRES   7 K  450  GLN PHE PHE GLU GLY THR CYS PRO GLU ASP TRP THR SER          
SEQRES   8 K  450  TYR GLY ILE VAL ILE ALA ARG LYS GLY ASP LYS ILE THR          
SEQRES   9 K  450  PRO GLY SER LEU VAL GLU ILE LYS ARG THR ASP VAL GLU          
SEQRES  10 K  450  GLY ASN TRP ALA LEU THR GLY GLY MET GLU LEU THR ARG          
SEQRES  11 K  450  ASP PRO THR VAL PRO GLU HIS ALA SER LEU VAL GLY LEU          
SEQRES  12 K  450  LEU LEU SER LEU TYR ARG LEU SER LYS ILE SER GLY GLN          
SEQRES  13 K  450  ASN THR GLY ASN TYR LYS THR ASN ILE ALA ASP ARG ILE          
SEQRES  14 K  450  GLU GLN ILE PHE GLU THR ALA PRO PHE VAL LYS ILE VAL          
SEQRES  15 K  450  GLU HIS HIS THR LEU MET THR THR HIS LYS MET CYS ALA          
SEQRES  16 K  450  ASN TRP SER THR ILE PRO ASN PHE ARG PHE LEU ALA GLY          
SEQRES  17 K  450  THR TYR ASP MET PHE PHE SER ARG ILE GLU HIS LEU TYR          
SEQRES  18 K  450  SER ALA ILE ARG VAL GLY THR VAL VAL THR ALA TYR GLU          
SEQRES  19 K  450  ASP CYS SER GLY LEU VAL SER PHE THR GLY PHE ILE LYS          
SEQRES  20 K  450  GLN ILE ASN LEU THR ALA ARG GLU ALA ILE LEU TYR PHE          
SEQRES  21 K  450  PHE HIS LYS ASN PHE GLU GLU GLU ILE ARG ARG MET PHE          
SEQRES  22 K  450  GLU PRO GLY GLN GLU THR ALA VAL PRO HIS SER TYR PHE          
SEQRES  23 K  450  ILE HIS PHE ARG SER LEU GLY LEU SER GLY LYS SER PRO          
SEQRES  24 K  450  TYR SER SER ASN ALA VAL GLY HIS VAL PHE ASN LEU ILE          
SEQRES  25 K  450  HIS PHE VAL GLY CYS TYR MET GLY GLN VAL ARG SER LEU          
SEQRES  26 K  450  ASN ALA THR VAL ILE ALA ALA CYS ALA PRO HIS GLU MET          
SEQRES  27 K  450  SER VAL LEU GLY GLY TYR LEU GLY GLU GLU PHE PHE GLY          
SEQRES  28 K  450  LYS GLY THR PHE GLU ARG ARG PHE PHE ARG ASP GLU LYS          
SEQRES  29 K  450  GLU LEU GLN GLU TYR GLU ALA ALA GLU LEU THR LYS THR          
SEQRES  30 K  450  ASP VAL ALA LEU ALA ASP ASP GLY THR VAL ASN SER ASP          
SEQRES  31 K  450  ASP GLU ASP TYR PHE SER GLY GLU THR ARG SER PRO GLU          
SEQRES  32 K  450  ALA VAL TYR THR ARG ILE MET MET ASN GLY GLY ARG LEU          
SEQRES  33 K  450  LYS ARG SER HIS ILE ARG ARG TYR VAL SER VAL SER SER          
SEQRES  34 K  450  ASN HIS GLN ALA ARG PRO ASN SER PHE ALA GLU PHE LEU          
SEQRES  35 K  450  ASN LYS THR TYR SER SER ASP SER                              
SEQRES   1 L  450  MET ASP ALA ASP LYS ILE VAL PHE LYS VAL ASN ASN GLN          
SEQRES   2 L  450  VAL VAL SER LEU LYS PRO GLU ILE ILE VAL ASP GLN HIS          
SEQRES   3 L  450  GLU TYR LYS TYR PRO ALA ILE LYS ASP LEU LYS LYS PRO          
SEQRES   4 L  450  CYS ILE THR LEU GLY LYS ALA PRO ASP LEU ASN LYS ALA          
SEQRES   5 L  450  TYR LYS SER VAL LEU SER GLY MET SER ALA ALA LYS LEU          
SEQRES   6 L  450  ASP PRO ASP ASP VAL CYS SER TYR LEU ALA ALA ALA MET          
SEQRES   7 L  450  GLN PHE PHE GLU GLY THR CYS PRO GLU ASP TRP THR SER          
SEQRES   8 L  450  TYR GLY ILE VAL ILE ALA ARG LYS GLY ASP LYS ILE THR          
SEQRES   9 L  450  PRO GLY SER LEU VAL GLU ILE LYS ARG THR ASP VAL GLU          
SEQRES  10 L  450  GLY ASN TRP ALA LEU THR GLY GLY MET GLU LEU THR ARG          
SEQRES  11 L  450  ASP PRO THR VAL PRO GLU HIS ALA SER LEU VAL GLY LEU          
SEQRES  12 L  450  LEU LEU SER LEU TYR ARG LEU SER LYS ILE SER GLY GLN          
SEQRES  13 L  450  ASN THR GLY ASN TYR LYS THR ASN ILE ALA ASP ARG ILE          
SEQRES  14 L  450  GLU GLN ILE PHE GLU THR ALA PRO PHE VAL LYS ILE VAL          
SEQRES  15 L  450  GLU HIS HIS THR LEU MET THR THR HIS LYS MET CYS ALA          
SEQRES  16 L  450  ASN TRP SER THR ILE PRO ASN PHE ARG PHE LEU ALA GLY          
SEQRES  17 L  450  THR TYR ASP MET PHE PHE SER ARG ILE GLU HIS LEU TYR          
SEQRES  18 L  450  SER ALA ILE ARG VAL GLY THR VAL VAL THR ALA TYR GLU          
SEQRES  19 L  450  ASP CYS SER GLY LEU VAL SER PHE THR GLY PHE ILE LYS          
SEQRES  20 L  450  GLN ILE ASN LEU THR ALA ARG GLU ALA ILE LEU TYR PHE          
SEQRES  21 L  450  PHE HIS LYS ASN PHE GLU GLU GLU ILE ARG ARG MET PHE          
SEQRES  22 L  450  GLU PRO GLY GLN GLU THR ALA VAL PRO HIS SER TYR PHE          
SEQRES  23 L  450  ILE HIS PHE ARG SER LEU GLY LEU SER GLY LYS SER PRO          
SEQRES  24 L  450  TYR SER SER ASN ALA VAL GLY HIS VAL PHE ASN LEU ILE          
SEQRES  25 L  450  HIS PHE VAL GLY CYS TYR MET GLY GLN VAL ARG SER LEU          
SEQRES  26 L  450  ASN ALA THR VAL ILE ALA ALA CYS ALA PRO HIS GLU MET          
SEQRES  27 L  450  SER VAL LEU GLY GLY TYR LEU GLY GLU GLU PHE PHE GLY          
SEQRES  28 L  450  LYS GLY THR PHE GLU ARG ARG PHE PHE ARG ASP GLU LYS          
SEQRES  29 L  450  GLU LEU GLN GLU TYR GLU ALA ALA GLU LEU THR LYS THR          
SEQRES  30 L  450  ASP VAL ALA LEU ALA ASP ASP GLY THR VAL ASN SER ASP          
SEQRES  31 L  450  ASP GLU ASP TYR PHE SER GLY GLU THR ARG SER PRO GLU          
SEQRES  32 L  450  ALA VAL TYR THR ARG ILE MET MET ASN GLY GLY ARG LEU          
SEQRES  33 L  450  LYS ARG SER HIS ILE ARG ARG TYR VAL SER VAL SER SER          
SEQRES  34 L  450  ASN HIS GLN ALA ARG PRO ASN SER PHE ALA GLU PHE LEU          
SEQRES  35 L  450  ASN LYS THR TYR SER SER ASP SER                              
SEQRES   1 M  450  MET ASP ALA ASP LYS ILE VAL PHE LYS VAL ASN ASN GLN          
SEQRES   2 M  450  VAL VAL SER LEU LYS PRO GLU ILE ILE VAL ASP GLN HIS          
SEQRES   3 M  450  GLU TYR LYS TYR PRO ALA ILE LYS ASP LEU LYS LYS PRO          
SEQRES   4 M  450  CYS ILE THR LEU GLY LYS ALA PRO ASP LEU ASN LYS ALA          
SEQRES   5 M  450  TYR LYS SER VAL LEU SER GLY MET SER ALA ALA LYS LEU          
SEQRES   6 M  450  ASP PRO ASP ASP VAL CYS SER TYR LEU ALA ALA ALA MET          
SEQRES   7 M  450  GLN PHE PHE GLU GLY THR CYS PRO GLU ASP TRP THR SER          
SEQRES   8 M  450  TYR GLY ILE VAL ILE ALA ARG LYS GLY ASP LYS ILE THR          
SEQRES   9 M  450  PRO GLY SER LEU VAL GLU ILE LYS ARG THR ASP VAL GLU          
SEQRES  10 M  450  GLY ASN TRP ALA LEU THR GLY GLY MET GLU LEU THR ARG          
SEQRES  11 M  450  ASP PRO THR VAL PRO GLU HIS ALA SER LEU VAL GLY LEU          
SEQRES  12 M  450  LEU LEU SER LEU TYR ARG LEU SER LYS ILE SER GLY GLN          
SEQRES  13 M  450  ASN THR GLY ASN TYR LYS THR ASN ILE ALA ASP ARG ILE          
SEQRES  14 M  450  GLU GLN ILE PHE GLU THR ALA PRO PHE VAL LYS ILE VAL          
SEQRES  15 M  450  GLU HIS HIS THR LEU MET THR THR HIS LYS MET CYS ALA          
SEQRES  16 M  450  ASN TRP SER THR ILE PRO ASN PHE ARG PHE LEU ALA GLY          
SEQRES  17 M  450  THR TYR ASP MET PHE PHE SER ARG ILE GLU HIS LEU TYR          
SEQRES  18 M  450  SER ALA ILE ARG VAL GLY THR VAL VAL THR ALA TYR GLU          
SEQRES  19 M  450  ASP CYS SER GLY LEU VAL SER PHE THR GLY PHE ILE LYS          
SEQRES  20 M  450  GLN ILE ASN LEU THR ALA ARG GLU ALA ILE LEU TYR PHE          
SEQRES  21 M  450  PHE HIS LYS ASN PHE GLU GLU GLU ILE ARG ARG MET PHE          
SEQRES  22 M  450  GLU PRO GLY GLN GLU THR ALA VAL PRO HIS SER TYR PHE          
SEQRES  23 M  450  ILE HIS PHE ARG SER LEU GLY LEU SER GLY LYS SER PRO          
SEQRES  24 M  450  TYR SER SER ASN ALA VAL GLY HIS VAL PHE ASN LEU ILE          
SEQRES  25 M  450  HIS PHE VAL GLY CYS TYR MET GLY GLN VAL ARG SER LEU          
SEQRES  26 M  450  ASN ALA THR VAL ILE ALA ALA CYS ALA PRO HIS GLU MET          
SEQRES  27 M  450  SER VAL LEU GLY GLY TYR LEU GLY GLU GLU PHE PHE GLY          
SEQRES  28 M  450  LYS GLY THR PHE GLU ARG ARG PHE PHE ARG ASP GLU LYS          
SEQRES  29 M  450  GLU LEU GLN GLU TYR GLU ALA ALA GLU LEU THR LYS THR          
SEQRES  30 M  450  ASP VAL ALA LEU ALA ASP ASP GLY THR VAL ASN SER ASP          
SEQRES  31 M  450  ASP GLU ASP TYR PHE SER GLY GLU THR ARG SER PRO GLU          
SEQRES  32 M  450  ALA VAL TYR THR ARG ILE MET MET ASN GLY GLY ARG LEU          
SEQRES  33 M  450  LYS ARG SER HIS ILE ARG ARG TYR VAL SER VAL SER SER          
SEQRES  34 M  450  ASN HIS GLN ALA ARG PRO ASN SER PHE ALA GLU PHE LEU          
SEQRES  35 M  450  ASN LYS THR TYR SER SER ASP SER                              
SEQRES   1 N  450  MET ASP ALA ASP LYS ILE VAL PHE LYS VAL ASN ASN GLN          
SEQRES   2 N  450  VAL VAL SER LEU LYS PRO GLU ILE ILE VAL ASP GLN HIS          
SEQRES   3 N  450  GLU TYR LYS TYR PRO ALA ILE LYS ASP LEU LYS LYS PRO          
SEQRES   4 N  450  CYS ILE THR LEU GLY LYS ALA PRO ASP LEU ASN LYS ALA          
SEQRES   5 N  450  TYR LYS SER VAL LEU SER GLY MET SER ALA ALA LYS LEU          
SEQRES   6 N  450  ASP PRO ASP ASP VAL CYS SER TYR LEU ALA ALA ALA MET          
SEQRES   7 N  450  GLN PHE PHE GLU GLY THR CYS PRO GLU ASP TRP THR SER          
SEQRES   8 N  450  TYR GLY ILE VAL ILE ALA ARG LYS GLY ASP LYS ILE THR          
SEQRES   9 N  450  PRO GLY SER LEU VAL GLU ILE LYS ARG THR ASP VAL GLU          
SEQRES  10 N  450  GLY ASN TRP ALA LEU THR GLY GLY MET GLU LEU THR ARG          
SEQRES  11 N  450  ASP PRO THR VAL PRO GLU HIS ALA SER LEU VAL GLY LEU          
SEQRES  12 N  450  LEU LEU SER LEU TYR ARG LEU SER LYS ILE SER GLY GLN          
SEQRES  13 N  450  ASN THR GLY ASN TYR LYS THR ASN ILE ALA ASP ARG ILE          
SEQRES  14 N  450  GLU GLN ILE PHE GLU THR ALA PRO PHE VAL LYS ILE VAL          
SEQRES  15 N  450  GLU HIS HIS THR LEU MET THR THR HIS LYS MET CYS ALA          
SEQRES  16 N  450  ASN TRP SER THR ILE PRO ASN PHE ARG PHE LEU ALA GLY          
SEQRES  17 N  450  THR TYR ASP MET PHE PHE SER ARG ILE GLU HIS LEU TYR          
SEQRES  18 N  450  SER ALA ILE ARG VAL GLY THR VAL VAL THR ALA TYR GLU          
SEQRES  19 N  450  ASP CYS SER GLY LEU VAL SER PHE THR GLY PHE ILE LYS          
SEQRES  20 N  450  GLN ILE ASN LEU THR ALA ARG GLU ALA ILE LEU TYR PHE          
SEQRES  21 N  450  PHE HIS LYS ASN PHE GLU GLU GLU ILE ARG ARG MET PHE          
SEQRES  22 N  450  GLU PRO GLY GLN GLU THR ALA VAL PRO HIS SER TYR PHE          
SEQRES  23 N  450  ILE HIS PHE ARG SER LEU GLY LEU SER GLY LYS SER PRO          
SEQRES  24 N  450  TYR SER SER ASN ALA VAL GLY HIS VAL PHE ASN LEU ILE          
SEQRES  25 N  450  HIS PHE VAL GLY CYS TYR MET GLY GLN VAL ARG SER LEU          
SEQRES  26 N  450  ASN ALA THR VAL ILE ALA ALA CYS ALA PRO HIS GLU MET          
SEQRES  27 N  450  SER VAL LEU GLY GLY TYR LEU GLY GLU GLU PHE PHE GLY          
SEQRES  28 N  450  LYS GLY THR PHE GLU ARG ARG PHE PHE ARG ASP GLU LYS          
SEQRES  29 N  450  GLU LEU GLN GLU TYR GLU ALA ALA GLU LEU THR LYS THR          
SEQRES  30 N  450  ASP VAL ALA LEU ALA ASP ASP GLY THR VAL ASN SER ASP          
SEQRES  31 N  450  ASP GLU ASP TYR PHE SER GLY GLU THR ARG SER PRO GLU          
SEQRES  32 N  450  ALA VAL TYR THR ARG ILE MET MET ASN GLY GLY ARG LEU          
SEQRES  33 N  450  LYS ARG SER HIS ILE ARG ARG TYR VAL SER VAL SER SER          
SEQRES  34 N  450  ASN HIS GLN ALA ARG PRO ASN SER PHE ALA GLU PHE LEU          
SEQRES  35 N  450  ASN LYS THR TYR SER SER ASP SER                              
SEQRES   1 O  450  MET ASP ALA ASP LYS ILE VAL PHE LYS VAL ASN ASN GLN          
SEQRES   2 O  450  VAL VAL SER LEU LYS PRO GLU ILE ILE VAL ASP GLN HIS          
SEQRES   3 O  450  GLU TYR LYS TYR PRO ALA ILE LYS ASP LEU LYS LYS PRO          
SEQRES   4 O  450  CYS ILE THR LEU GLY LYS ALA PRO ASP LEU ASN LYS ALA          
SEQRES   5 O  450  TYR LYS SER VAL LEU SER GLY MET SER ALA ALA LYS LEU          
SEQRES   6 O  450  ASP PRO ASP ASP VAL CYS SER TYR LEU ALA ALA ALA MET          
SEQRES   7 O  450  GLN PHE PHE GLU GLY THR CYS PRO GLU ASP TRP THR SER          
SEQRES   8 O  450  TYR GLY ILE VAL ILE ALA ARG LYS GLY ASP LYS ILE THR          
SEQRES   9 O  450  PRO GLY SER LEU VAL GLU ILE LYS ARG THR ASP VAL GLU          
SEQRES  10 O  450  GLY ASN TRP ALA LEU THR GLY GLY MET GLU LEU THR ARG          
SEQRES  11 O  450  ASP PRO THR VAL PRO GLU HIS ALA SER LEU VAL GLY LEU          
SEQRES  12 O  450  LEU LEU SER LEU TYR ARG LEU SER LYS ILE SER GLY GLN          
SEQRES  13 O  450  ASN THR GLY ASN TYR LYS THR ASN ILE ALA ASP ARG ILE          
SEQRES  14 O  450  GLU GLN ILE PHE GLU THR ALA PRO PHE VAL LYS ILE VAL          
SEQRES  15 O  450  GLU HIS HIS THR LEU MET THR THR HIS LYS MET CYS ALA          
SEQRES  16 O  450  ASN TRP SER THR ILE PRO ASN PHE ARG PHE LEU ALA GLY          
SEQRES  17 O  450  THR TYR ASP MET PHE PHE SER ARG ILE GLU HIS LEU TYR          
SEQRES  18 O  450  SER ALA ILE ARG VAL GLY THR VAL VAL THR ALA TYR GLU          
SEQRES  19 O  450  ASP CYS SER GLY LEU VAL SER PHE THR GLY PHE ILE LYS          
SEQRES  20 O  450  GLN ILE ASN LEU THR ALA ARG GLU ALA ILE LEU TYR PHE          
SEQRES  21 O  450  PHE HIS LYS ASN PHE GLU GLU GLU ILE ARG ARG MET PHE          
SEQRES  22 O  450  GLU PRO GLY GLN GLU THR ALA VAL PRO HIS SER TYR PHE          
SEQRES  23 O  450  ILE HIS PHE ARG SER LEU GLY LEU SER GLY LYS SER PRO          
SEQRES  24 O  450  TYR SER SER ASN ALA VAL GLY HIS VAL PHE ASN LEU ILE          
SEQRES  25 O  450  HIS PHE VAL GLY CYS TYR MET GLY GLN VAL ARG SER LEU          
SEQRES  26 O  450  ASN ALA THR VAL ILE ALA ALA CYS ALA PRO HIS GLU MET          
SEQRES  27 O  450  SER VAL LEU GLY GLY TYR LEU GLY GLU GLU PHE PHE GLY          
SEQRES  28 O  450  LYS GLY THR PHE GLU ARG ARG PHE PHE ARG ASP GLU LYS          
SEQRES  29 O  450  GLU LEU GLN GLU TYR GLU ALA ALA GLU LEU THR LYS THR          
SEQRES  30 O  450  ASP VAL ALA LEU ALA ASP ASP GLY THR VAL ASN SER ASP          
SEQRES  31 O  450  ASP GLU ASP TYR PHE SER GLY GLU THR ARG SER PRO GLU          
SEQRES  32 O  450  ALA VAL TYR THR ARG ILE MET MET ASN GLY GLY ARG LEU          
SEQRES  33 O  450  LYS ARG SER HIS ILE ARG ARG TYR VAL SER VAL SER SER          
SEQRES  34 O  450  ASN HIS GLN ALA ARG PRO ASN SER PHE ALA GLU PHE LEU          
SEQRES  35 O  450  ASN LYS THR TYR SER SER ASP SER                              
SEQRES   1 P  450  MET ASP ALA ASP LYS ILE VAL PHE LYS VAL ASN ASN GLN          
SEQRES   2 P  450  VAL VAL SER LEU LYS PRO GLU ILE ILE VAL ASP GLN HIS          
SEQRES   3 P  450  GLU TYR LYS TYR PRO ALA ILE LYS ASP LEU LYS LYS PRO          
SEQRES   4 P  450  CYS ILE THR LEU GLY LYS ALA PRO ASP LEU ASN LYS ALA          
SEQRES   5 P  450  TYR LYS SER VAL LEU SER GLY MET SER ALA ALA LYS LEU          
SEQRES   6 P  450  ASP PRO ASP ASP VAL CYS SER TYR LEU ALA ALA ALA MET          
SEQRES   7 P  450  GLN PHE PHE GLU GLY THR CYS PRO GLU ASP TRP THR SER          
SEQRES   8 P  450  TYR GLY ILE VAL ILE ALA ARG LYS GLY ASP LYS ILE THR          
SEQRES   9 P  450  PRO GLY SER LEU VAL GLU ILE LYS ARG THR ASP VAL GLU          
SEQRES  10 P  450  GLY ASN TRP ALA LEU THR GLY GLY MET GLU LEU THR ARG          
SEQRES  11 P  450  ASP PRO THR VAL PRO GLU HIS ALA SER LEU VAL GLY LEU          
SEQRES  12 P  450  LEU LEU SER LEU TYR ARG LEU SER LYS ILE SER GLY GLN          
SEQRES  13 P  450  ASN THR GLY ASN TYR LYS THR ASN ILE ALA ASP ARG ILE          
SEQRES  14 P  450  GLU GLN ILE PHE GLU THR ALA PRO PHE VAL LYS ILE VAL          
SEQRES  15 P  450  GLU HIS HIS THR LEU MET THR THR HIS LYS MET CYS ALA          
SEQRES  16 P  450  ASN TRP SER THR ILE PRO ASN PHE ARG PHE LEU ALA GLY          
SEQRES  17 P  450  THR TYR ASP MET PHE PHE SER ARG ILE GLU HIS LEU TYR          
SEQRES  18 P  450  SER ALA ILE ARG VAL GLY THR VAL VAL THR ALA TYR GLU          
SEQRES  19 P  450  ASP CYS SER GLY LEU VAL SER PHE THR GLY PHE ILE LYS          
SEQRES  20 P  450  GLN ILE ASN LEU THR ALA ARG GLU ALA ILE LEU TYR PHE          
SEQRES  21 P  450  PHE HIS LYS ASN PHE GLU GLU GLU ILE ARG ARG MET PHE          
SEQRES  22 P  450  GLU PRO GLY GLN GLU THR ALA VAL PRO HIS SER TYR PHE          
SEQRES  23 P  450  ILE HIS PHE ARG SER LEU GLY LEU SER GLY LYS SER PRO          
SEQRES  24 P  450  TYR SER SER ASN ALA VAL GLY HIS VAL PHE ASN LEU ILE          
SEQRES  25 P  450  HIS PHE VAL GLY CYS TYR MET GLY GLN VAL ARG SER LEU          
SEQRES  26 P  450  ASN ALA THR VAL ILE ALA ALA CYS ALA PRO HIS GLU MET          
SEQRES  27 P  450  SER VAL LEU GLY GLY TYR LEU GLY GLU GLU PHE PHE GLY          
SEQRES  28 P  450  LYS GLY THR PHE GLU ARG ARG PHE PHE ARG ASP GLU LYS          
SEQRES  29 P  450  GLU LEU GLN GLU TYR GLU ALA ALA GLU LEU THR LYS THR          
SEQRES  30 P  450  ASP VAL ALA LEU ALA ASP ASP GLY THR VAL ASN SER ASP          
SEQRES  31 P  450  ASP GLU ASP TYR PHE SER GLY GLU THR ARG SER PRO GLU          
SEQRES  32 P  450  ALA VAL TYR THR ARG ILE MET MET ASN GLY GLY ARG LEU          
SEQRES  33 P  450  LYS ARG SER HIS ILE ARG ARG TYR VAL SER VAL SER SER          
SEQRES  34 P  450  ASN HIS GLN ALA ARG PRO ASN SER PHE ALA GLU PHE LEU          
SEQRES  35 P  450  ASN LYS THR TYR SER SER ASP SER                              
SEQRES   1 Q  450  MET ASP ALA ASP LYS ILE VAL PHE LYS VAL ASN ASN GLN          
SEQRES   2 Q  450  VAL VAL SER LEU LYS PRO GLU ILE ILE VAL ASP GLN HIS          
SEQRES   3 Q  450  GLU TYR LYS TYR PRO ALA ILE LYS ASP LEU LYS LYS PRO          
SEQRES   4 Q  450  CYS ILE THR LEU GLY LYS ALA PRO ASP LEU ASN LYS ALA          
SEQRES   5 Q  450  TYR LYS SER VAL LEU SER GLY MET SER ALA ALA LYS LEU          
SEQRES   6 Q  450  ASP PRO ASP ASP VAL CYS SER TYR LEU ALA ALA ALA MET          
SEQRES   7 Q  450  GLN PHE PHE GLU GLY THR CYS PRO GLU ASP TRP THR SER          
SEQRES   8 Q  450  TYR GLY ILE VAL ILE ALA ARG LYS GLY ASP LYS ILE THR          
SEQRES   9 Q  450  PRO GLY SER LEU VAL GLU ILE LYS ARG THR ASP VAL GLU          
SEQRES  10 Q  450  GLY ASN TRP ALA LEU THR GLY GLY MET GLU LEU THR ARG          
SEQRES  11 Q  450  ASP PRO THR VAL PRO GLU HIS ALA SER LEU VAL GLY LEU          
SEQRES  12 Q  450  LEU LEU SER LEU TYR ARG LEU SER LYS ILE SER GLY GLN          
SEQRES  13 Q  450  ASN THR GLY ASN TYR LYS THR ASN ILE ALA ASP ARG ILE          
SEQRES  14 Q  450  GLU GLN ILE PHE GLU THR ALA PRO PHE VAL LYS ILE VAL          
SEQRES  15 Q  450  GLU HIS HIS THR LEU MET THR THR HIS LYS MET CYS ALA          
SEQRES  16 Q  450  ASN TRP SER THR ILE PRO ASN PHE ARG PHE LEU ALA GLY          
SEQRES  17 Q  450  THR TYR ASP MET PHE PHE SER ARG ILE GLU HIS LEU TYR          
SEQRES  18 Q  450  SER ALA ILE ARG VAL GLY THR VAL VAL THR ALA TYR GLU          
SEQRES  19 Q  450  ASP CYS SER GLY LEU VAL SER PHE THR GLY PHE ILE LYS          
SEQRES  20 Q  450  GLN ILE ASN LEU THR ALA ARG GLU ALA ILE LEU TYR PHE          
SEQRES  21 Q  450  PHE HIS LYS ASN PHE GLU GLU GLU ILE ARG ARG MET PHE          
SEQRES  22 Q  450  GLU PRO GLY GLN GLU THR ALA VAL PRO HIS SER TYR PHE          
SEQRES  23 Q  450  ILE HIS PHE ARG SER LEU GLY LEU SER GLY LYS SER PRO          
SEQRES  24 Q  450  TYR SER SER ASN ALA VAL GLY HIS VAL PHE ASN LEU ILE          
SEQRES  25 Q  450  HIS PHE VAL GLY CYS TYR MET GLY GLN VAL ARG SER LEU          
SEQRES  26 Q  450  ASN ALA THR VAL ILE ALA ALA CYS ALA PRO HIS GLU MET          
SEQRES  27 Q  450  SER VAL LEU GLY GLY TYR LEU GLY GLU GLU PHE PHE GLY          
SEQRES  28 Q  450  LYS GLY THR PHE GLU ARG ARG PHE PHE ARG ASP GLU LYS          
SEQRES  29 Q  450  GLU LEU GLN GLU TYR GLU ALA ALA GLU LEU THR LYS THR          
SEQRES  30 Q  450  ASP VAL ALA LEU ALA ASP ASP GLY THR VAL ASN SER ASP          
SEQRES  31 Q  450  ASP GLU ASP TYR PHE SER GLY GLU THR ARG SER PRO GLU          
SEQRES  32 Q  450  ALA VAL TYR THR ARG ILE MET MET ASN GLY GLY ARG LEU          
SEQRES  33 Q  450  LYS ARG SER HIS ILE ARG ARG TYR VAL SER VAL SER SER          
SEQRES  34 Q  450  ASN HIS GLN ALA ARG PRO ASN SER PHE ALA GLU PHE LEU          
SEQRES  35 Q  450  ASN LYS THR TYR SER SER ASP SER                              
SEQRES   1 R  450  MET ASP ALA ASP LYS ILE VAL PHE LYS VAL ASN ASN GLN          
SEQRES   2 R  450  VAL VAL SER LEU LYS PRO GLU ILE ILE VAL ASP GLN HIS          
SEQRES   3 R  450  GLU TYR LYS TYR PRO ALA ILE LYS ASP LEU LYS LYS PRO          
SEQRES   4 R  450  CYS ILE THR LEU GLY LYS ALA PRO ASP LEU ASN LYS ALA          
SEQRES   5 R  450  TYR LYS SER VAL LEU SER GLY MET SER ALA ALA LYS LEU          
SEQRES   6 R  450  ASP PRO ASP ASP VAL CYS SER TYR LEU ALA ALA ALA MET          
SEQRES   7 R  450  GLN PHE PHE GLU GLY THR CYS PRO GLU ASP TRP THR SER          
SEQRES   8 R  450  TYR GLY ILE VAL ILE ALA ARG LYS GLY ASP LYS ILE THR          
SEQRES   9 R  450  PRO GLY SER LEU VAL GLU ILE LYS ARG THR ASP VAL GLU          
SEQRES  10 R  450  GLY ASN TRP ALA LEU THR GLY GLY MET GLU LEU THR ARG          
SEQRES  11 R  450  ASP PRO THR VAL PRO GLU HIS ALA SER LEU VAL GLY LEU          
SEQRES  12 R  450  LEU LEU SER LEU TYR ARG LEU SER LYS ILE SER GLY GLN          
SEQRES  13 R  450  ASN THR GLY ASN TYR LYS THR ASN ILE ALA ASP ARG ILE          
SEQRES  14 R  450  GLU GLN ILE PHE GLU THR ALA PRO PHE VAL LYS ILE VAL          
SEQRES  15 R  450  GLU HIS HIS THR LEU MET THR THR HIS LYS MET CYS ALA          
SEQRES  16 R  450  ASN TRP SER THR ILE PRO ASN PHE ARG PHE LEU ALA GLY          
SEQRES  17 R  450  THR TYR ASP MET PHE PHE SER ARG ILE GLU HIS LEU TYR          
SEQRES  18 R  450  SER ALA ILE ARG VAL GLY THR VAL VAL THR ALA TYR GLU          
SEQRES  19 R  450  ASP CYS SER GLY LEU VAL SER PHE THR GLY PHE ILE LYS          
SEQRES  20 R  450  GLN ILE ASN LEU THR ALA ARG GLU ALA ILE LEU TYR PHE          
SEQRES  21 R  450  PHE HIS LYS ASN PHE GLU GLU GLU ILE ARG ARG MET PHE          
SEQRES  22 R  450  GLU PRO GLY GLN GLU THR ALA VAL PRO HIS SER TYR PHE          
SEQRES  23 R  450  ILE HIS PHE ARG SER LEU GLY LEU SER GLY LYS SER PRO          
SEQRES  24 R  450  TYR SER SER ASN ALA VAL GLY HIS VAL PHE ASN LEU ILE          
SEQRES  25 R  450  HIS PHE VAL GLY CYS TYR MET GLY GLN VAL ARG SER LEU          
SEQRES  26 R  450  ASN ALA THR VAL ILE ALA ALA CYS ALA PRO HIS GLU MET          
SEQRES  27 R  450  SER VAL LEU GLY GLY TYR LEU GLY GLU GLU PHE PHE GLY          
SEQRES  28 R  450  LYS GLY THR PHE GLU ARG ARG PHE PHE ARG ASP GLU LYS          
SEQRES  29 R  450  GLU LEU GLN GLU TYR GLU ALA ALA GLU LEU THR LYS THR          
SEQRES  30 R  450  ASP VAL ALA LEU ALA ASP ASP GLY THR VAL ASN SER ASP          
SEQRES  31 R  450  ASP GLU ASP TYR PHE SER GLY GLU THR ARG SER PRO GLU          
SEQRES  32 R  450  ALA VAL TYR THR ARG ILE MET MET ASN GLY GLY ARG LEU          
SEQRES  33 R  450  LYS ARG SER HIS ILE ARG ARG TYR VAL SER VAL SER SER          
SEQRES  34 R  450  ASN HIS GLN ALA ARG PRO ASN SER PHE ALA GLU PHE LEU          
SEQRES  35 R  450  ASN LYS THR TYR SER SER ASP SER                              
SEQRES   1 S  450  MET ASP ALA ASP LYS ILE VAL PHE LYS VAL ASN ASN GLN          
SEQRES   2 S  450  VAL VAL SER LEU LYS PRO GLU ILE ILE VAL ASP GLN HIS          
SEQRES   3 S  450  GLU TYR LYS TYR PRO ALA ILE LYS ASP LEU LYS LYS PRO          
SEQRES   4 S  450  CYS ILE THR LEU GLY LYS ALA PRO ASP LEU ASN LYS ALA          
SEQRES   5 S  450  TYR LYS SER VAL LEU SER GLY MET SER ALA ALA LYS LEU          
SEQRES   6 S  450  ASP PRO ASP ASP VAL CYS SER TYR LEU ALA ALA ALA MET          
SEQRES   7 S  450  GLN PHE PHE GLU GLY THR CYS PRO GLU ASP TRP THR SER          
SEQRES   8 S  450  TYR GLY ILE VAL ILE ALA ARG LYS GLY ASP LYS ILE THR          
SEQRES   9 S  450  PRO GLY SER LEU VAL GLU ILE LYS ARG THR ASP VAL GLU          
SEQRES  10 S  450  GLY ASN TRP ALA LEU THR GLY GLY MET GLU LEU THR ARG          
SEQRES  11 S  450  ASP PRO THR VAL PRO GLU HIS ALA SER LEU VAL GLY LEU          
SEQRES  12 S  450  LEU LEU SER LEU TYR ARG LEU SER LYS ILE SER GLY GLN          
SEQRES  13 S  450  ASN THR GLY ASN TYR LYS THR ASN ILE ALA ASP ARG ILE          
SEQRES  14 S  450  GLU GLN ILE PHE GLU THR ALA PRO PHE VAL LYS ILE VAL          
SEQRES  15 S  450  GLU HIS HIS THR LEU MET THR THR HIS LYS MET CYS ALA          
SEQRES  16 S  450  ASN TRP SER THR ILE PRO ASN PHE ARG PHE LEU ALA GLY          
SEQRES  17 S  450  THR TYR ASP MET PHE PHE SER ARG ILE GLU HIS LEU TYR          
SEQRES  18 S  450  SER ALA ILE ARG VAL GLY THR VAL VAL THR ALA TYR GLU          
SEQRES  19 S  450  ASP CYS SER GLY LEU VAL SER PHE THR GLY PHE ILE LYS          
SEQRES  20 S  450  GLN ILE ASN LEU THR ALA ARG GLU ALA ILE LEU TYR PHE          
SEQRES  21 S  450  PHE HIS LYS ASN PHE GLU GLU GLU ILE ARG ARG MET PHE          
SEQRES  22 S  450  GLU PRO GLY GLN GLU THR ALA VAL PRO HIS SER TYR PHE          
SEQRES  23 S  450  ILE HIS PHE ARG SER LEU GLY LEU SER GLY LYS SER PRO          
SEQRES  24 S  450  TYR SER SER ASN ALA VAL GLY HIS VAL PHE ASN LEU ILE          
SEQRES  25 S  450  HIS PHE VAL GLY CYS TYR MET GLY GLN VAL ARG SER LEU          
SEQRES  26 S  450  ASN ALA THR VAL ILE ALA ALA CYS ALA PRO HIS GLU MET          
SEQRES  27 S  450  SER VAL LEU GLY GLY TYR LEU GLY GLU GLU PHE PHE GLY          
SEQRES  28 S  450  LYS GLY THR PHE GLU ARG ARG PHE PHE ARG ASP GLU LYS          
SEQRES  29 S  450  GLU LEU GLN GLU TYR GLU ALA ALA GLU LEU THR LYS THR          
SEQRES  30 S  450  ASP VAL ALA LEU ALA ASP ASP GLY THR VAL ASN SER ASP          
SEQRES  31 S  450  ASP GLU ASP TYR PHE SER GLY GLU THR ARG SER PRO GLU          
SEQRES  32 S  450  ALA VAL TYR THR ARG ILE MET MET ASN GLY GLY ARG LEU          
SEQRES  33 S  450  LYS ARG SER HIS ILE ARG ARG TYR VAL SER VAL SER SER          
SEQRES  34 S  450  ASN HIS GLN ALA ARG PRO ASN SER PHE ALA GLU PHE LEU          
SEQRES  35 S  450  ASN LYS THR TYR SER SER ASP SER                              
SEQRES   1 T  450  MET ASP ALA ASP LYS ILE VAL PHE LYS VAL ASN ASN GLN          
SEQRES   2 T  450  VAL VAL SER LEU LYS PRO GLU ILE ILE VAL ASP GLN HIS          
SEQRES   3 T  450  GLU TYR LYS TYR PRO ALA ILE LYS ASP LEU LYS LYS PRO          
SEQRES   4 T  450  CYS ILE THR LEU GLY LYS ALA PRO ASP LEU ASN LYS ALA          
SEQRES   5 T  450  TYR LYS SER VAL LEU SER GLY MET SER ALA ALA LYS LEU          
SEQRES   6 T  450  ASP PRO ASP ASP VAL CYS SER TYR LEU ALA ALA ALA MET          
SEQRES   7 T  450  GLN PHE PHE GLU GLY THR CYS PRO GLU ASP TRP THR SER          
SEQRES   8 T  450  TYR GLY ILE VAL ILE ALA ARG LYS GLY ASP LYS ILE THR          
SEQRES   9 T  450  PRO GLY SER LEU VAL GLU ILE LYS ARG THR ASP VAL GLU          
SEQRES  10 T  450  GLY ASN TRP ALA LEU THR GLY GLY MET GLU LEU THR ARG          
SEQRES  11 T  450  ASP PRO THR VAL PRO GLU HIS ALA SER LEU VAL GLY LEU          
SEQRES  12 T  450  LEU LEU SER LEU TYR ARG LEU SER LYS ILE SER GLY GLN          
SEQRES  13 T  450  ASN THR GLY ASN TYR LYS THR ASN ILE ALA ASP ARG ILE          
SEQRES  14 T  450  GLU GLN ILE PHE GLU THR ALA PRO PHE VAL LYS ILE VAL          
SEQRES  15 T  450  GLU HIS HIS THR LEU MET THR THR HIS LYS MET CYS ALA          
SEQRES  16 T  450  ASN TRP SER THR ILE PRO ASN PHE ARG PHE LEU ALA GLY          
SEQRES  17 T  450  THR TYR ASP MET PHE PHE SER ARG ILE GLU HIS LEU TYR          
SEQRES  18 T  450  SER ALA ILE ARG VAL GLY THR VAL VAL THR ALA TYR GLU          
SEQRES  19 T  450  ASP CYS SER GLY LEU VAL SER PHE THR GLY PHE ILE LYS          
SEQRES  20 T  450  GLN ILE ASN LEU THR ALA ARG GLU ALA ILE LEU TYR PHE          
SEQRES  21 T  450  PHE HIS LYS ASN PHE GLU GLU GLU ILE ARG ARG MET PHE          
SEQRES  22 T  450  GLU PRO GLY GLN GLU THR ALA VAL PRO HIS SER TYR PHE          
SEQRES  23 T  450  ILE HIS PHE ARG SER LEU GLY LEU SER GLY LYS SER PRO          
SEQRES  24 T  450  TYR SER SER ASN ALA VAL GLY HIS VAL PHE ASN LEU ILE          
SEQRES  25 T  450  HIS PHE VAL GLY CYS TYR MET GLY GLN VAL ARG SER LEU          
SEQRES  26 T  450  ASN ALA THR VAL ILE ALA ALA CYS ALA PRO HIS GLU MET          
SEQRES  27 T  450  SER VAL LEU GLY GLY TYR LEU GLY GLU GLU PHE PHE GLY          
SEQRES  28 T  450  LYS GLY THR PHE GLU ARG ARG PHE PHE ARG ASP GLU LYS          
SEQRES  29 T  450  GLU LEU GLN GLU TYR GLU ALA ALA GLU LEU THR LYS THR          
SEQRES  30 T  450  ASP VAL ALA LEU ALA ASP ASP GLY THR VAL ASN SER ASP          
SEQRES  31 T  450  ASP GLU ASP TYR PHE SER GLY GLU THR ARG SER PRO GLU          
SEQRES  32 T  450  ALA VAL TYR THR ARG ILE MET MET ASN GLY GLY ARG LEU          
SEQRES  33 T  450  LYS ARG SER HIS ILE ARG ARG TYR VAL SER VAL SER SER          
SEQRES  34 T  450  ASN HIS GLN ALA ARG PRO ASN SER PHE ALA GLU PHE LEU          
SEQRES  35 T  450  ASN LYS THR TYR SER SER ASP SER                              
SEQRES   1 U  450  MET ASP ALA ASP LYS ILE VAL PHE LYS VAL ASN ASN GLN          
SEQRES   2 U  450  VAL VAL SER LEU LYS PRO GLU ILE ILE VAL ASP GLN HIS          
SEQRES   3 U  450  GLU TYR LYS TYR PRO ALA ILE LYS ASP LEU LYS LYS PRO          
SEQRES   4 U  450  CYS ILE THR LEU GLY LYS ALA PRO ASP LEU ASN LYS ALA          
SEQRES   5 U  450  TYR LYS SER VAL LEU SER GLY MET SER ALA ALA LYS LEU          
SEQRES   6 U  450  ASP PRO ASP ASP VAL CYS SER TYR LEU ALA ALA ALA MET          
SEQRES   7 U  450  GLN PHE PHE GLU GLY THR CYS PRO GLU ASP TRP THR SER          
SEQRES   8 U  450  TYR GLY ILE VAL ILE ALA ARG LYS GLY ASP LYS ILE THR          
SEQRES   9 U  450  PRO GLY SER LEU VAL GLU ILE LYS ARG THR ASP VAL GLU          
SEQRES  10 U  450  GLY ASN TRP ALA LEU THR GLY GLY MET GLU LEU THR ARG          
SEQRES  11 U  450  ASP PRO THR VAL PRO GLU HIS ALA SER LEU VAL GLY LEU          
SEQRES  12 U  450  LEU LEU SER LEU TYR ARG LEU SER LYS ILE SER GLY GLN          
SEQRES  13 U  450  ASN THR GLY ASN TYR LYS THR ASN ILE ALA ASP ARG ILE          
SEQRES  14 U  450  GLU GLN ILE PHE GLU THR ALA PRO PHE VAL LYS ILE VAL          
SEQRES  15 U  450  GLU HIS HIS THR LEU MET THR THR HIS LYS MET CYS ALA          
SEQRES  16 U  450  ASN TRP SER THR ILE PRO ASN PHE ARG PHE LEU ALA GLY          
SEQRES  17 U  450  THR TYR ASP MET PHE PHE SER ARG ILE GLU HIS LEU TYR          
SEQRES  18 U  450  SER ALA ILE ARG VAL GLY THR VAL VAL THR ALA TYR GLU          
SEQRES  19 U  450  ASP CYS SER GLY LEU VAL SER PHE THR GLY PHE ILE LYS          
SEQRES  20 U  450  GLN ILE ASN LEU THR ALA ARG GLU ALA ILE LEU TYR PHE          
SEQRES  21 U  450  PHE HIS LYS ASN PHE GLU GLU GLU ILE ARG ARG MET PHE          
SEQRES  22 U  450  GLU PRO GLY GLN GLU THR ALA VAL PRO HIS SER TYR PHE          
SEQRES  23 U  450  ILE HIS PHE ARG SER LEU GLY LEU SER GLY LYS SER PRO          
SEQRES  24 U  450  TYR SER SER ASN ALA VAL GLY HIS VAL PHE ASN LEU ILE          
SEQRES  25 U  450  HIS PHE VAL GLY CYS TYR MET GLY GLN VAL ARG SER LEU          
SEQRES  26 U  450  ASN ALA THR VAL ILE ALA ALA CYS ALA PRO HIS GLU MET          
SEQRES  27 U  450  SER VAL LEU GLY GLY TYR LEU GLY GLU GLU PHE PHE GLY          
SEQRES  28 U  450  LYS GLY THR PHE GLU ARG ARG PHE PHE ARG ASP GLU LYS          
SEQRES  29 U  450  GLU LEU GLN GLU TYR GLU ALA ALA GLU LEU THR LYS THR          
SEQRES  30 U  450  ASP VAL ALA LEU ALA ASP ASP GLY THR VAL ASN SER ASP          
SEQRES  31 U  450  ASP GLU ASP TYR PHE SER GLY GLU THR ARG SER PRO GLU          
SEQRES  32 U  450  ALA VAL TYR THR ARG ILE MET MET ASN GLY GLY ARG LEU          
SEQRES  33 U  450  LYS ARG SER HIS ILE ARG ARG TYR VAL SER VAL SER SER          
SEQRES  34 U  450  ASN HIS GLN ALA ARG PRO ASN SER PHE ALA GLU PHE LEU          
SEQRES  35 U  450  ASN LYS THR TYR SER SER ASP SER                              
SEQRES   1 V  450  MET ASP ALA ASP LYS ILE VAL PHE LYS VAL ASN ASN GLN          
SEQRES   2 V  450  VAL VAL SER LEU LYS PRO GLU ILE ILE VAL ASP GLN HIS          
SEQRES   3 V  450  GLU TYR LYS TYR PRO ALA ILE LYS ASP LEU LYS LYS PRO          
SEQRES   4 V  450  CYS ILE THR LEU GLY LYS ALA PRO ASP LEU ASN LYS ALA          
SEQRES   5 V  450  TYR LYS SER VAL LEU SER GLY MET SER ALA ALA LYS LEU          
SEQRES   6 V  450  ASP PRO ASP ASP VAL CYS SER TYR LEU ALA ALA ALA MET          
SEQRES   7 V  450  GLN PHE PHE GLU GLY THR CYS PRO GLU ASP TRP THR SER          
SEQRES   8 V  450  TYR GLY ILE VAL ILE ALA ARG LYS GLY ASP LYS ILE THR          
SEQRES   9 V  450  PRO GLY SER LEU VAL GLU ILE LYS ARG THR ASP VAL GLU          
SEQRES  10 V  450  GLY ASN TRP ALA LEU THR GLY GLY MET GLU LEU THR ARG          
SEQRES  11 V  450  ASP PRO THR VAL PRO GLU HIS ALA SER LEU VAL GLY LEU          
SEQRES  12 V  450  LEU LEU SER LEU TYR ARG LEU SER LYS ILE SER GLY GLN          
SEQRES  13 V  450  ASN THR GLY ASN TYR LYS THR ASN ILE ALA ASP ARG ILE          
SEQRES  14 V  450  GLU GLN ILE PHE GLU THR ALA PRO PHE VAL LYS ILE VAL          
SEQRES  15 V  450  GLU HIS HIS THR LEU MET THR THR HIS LYS MET CYS ALA          
SEQRES  16 V  450  ASN TRP SER THR ILE PRO ASN PHE ARG PHE LEU ALA GLY          
SEQRES  17 V  450  THR TYR ASP MET PHE PHE SER ARG ILE GLU HIS LEU TYR          
SEQRES  18 V  450  SER ALA ILE ARG VAL GLY THR VAL VAL THR ALA TYR GLU          
SEQRES  19 V  450  ASP CYS SER GLY LEU VAL SER PHE THR GLY PHE ILE LYS          
SEQRES  20 V  450  GLN ILE ASN LEU THR ALA ARG GLU ALA ILE LEU TYR PHE          
SEQRES  21 V  450  PHE HIS LYS ASN PHE GLU GLU GLU ILE ARG ARG MET PHE          
SEQRES  22 V  450  GLU PRO GLY GLN GLU THR ALA VAL PRO HIS SER TYR PHE          
SEQRES  23 V  450  ILE HIS PHE ARG SER LEU GLY LEU SER GLY LYS SER PRO          
SEQRES  24 V  450  TYR SER SER ASN ALA VAL GLY HIS VAL PHE ASN LEU ILE          
SEQRES  25 V  450  HIS PHE VAL GLY CYS TYR MET GLY GLN VAL ARG SER LEU          
SEQRES  26 V  450  ASN ALA THR VAL ILE ALA ALA CYS ALA PRO HIS GLU MET          
SEQRES  27 V  450  SER VAL LEU GLY GLY TYR LEU GLY GLU GLU PHE PHE GLY          
SEQRES  28 V  450  LYS GLY THR PHE GLU ARG ARG PHE PHE ARG ASP GLU LYS          
SEQRES  29 V  450  GLU LEU GLN GLU TYR GLU ALA ALA GLU LEU THR LYS THR          
SEQRES  30 V  450  ASP VAL ALA LEU ALA ASP ASP GLY THR VAL ASN SER ASP          
SEQRES  31 V  450  ASP GLU ASP TYR PHE SER GLY GLU THR ARG SER PRO GLU          
SEQRES  32 V  450  ALA VAL TYR THR ARG ILE MET MET ASN GLY GLY ARG LEU          
SEQRES  33 V  450  LYS ARG SER HIS ILE ARG ARG TYR VAL SER VAL SER SER          
SEQRES  34 V  450  ASN HIS GLN ALA ARG PRO ASN SER PHE ALA GLU PHE LEU          
SEQRES  35 V  450  ASN LYS THR TYR SER SER ASP SER                              
HELIX    1   1 LEU A   49  SER A   55  1                                   7    
HELIX    2   2 LEU A   65  ALA A   77  1                                  13    
HELIX    3   3 THR A  133  ILE A  153  1                                  21    
HELIX    4   4 ASN A  157  PHE A  173  1                                  17    
HELIX    5   5 ILE A  200  ILE A  217  1                                  18    
HELIX    6   6 TYR A  221  GLY A  227  5                                   7    
HELIX    7   7 THR A  228  ALA A  232  5                                   5    
HELIX    8   8 CYS A  236  GLN A  248  1                                  13    
HELIX    9   9 GLU A  255  PHE A  260  5                                   6    
HELIX   10  10 ASN A  264  PHE A  273  1                                  10    
HELIX   11  11 SER A  284  ILE A  287  5                                   4    
HELIX   12  12 HIS A  288  GLY A  293  1                                   6    
HELIX   13  13 VAL A  305  MET A  319  1                                  15    
HELIX   14  14 GLN A  321  ASN A  326  1                                   6    
HELIX   15  15 ALA A  334  PHE A  350  1                                  17    
HELIX   16  16 ASP A  362  ALA A  371  1                                  10    
HELIX   17  17 SER A  401  MET A  411  1                                  11    
HELIX   18  18 LYS A  417  ASN A  430  1                                  14    
HELIX   19  19 SER A  437  TYR A  446  1                                  10    
HELIX   20  20 LEU B   49  SER B   55  1                                   7    
HELIX   21  21 LEU B   65  ALA B   77  1                                  13    
HELIX   22  22 THR B  133  ILE B  153  1                                  21    
HELIX   23  23 ASN B  157  PHE B  173  1                                  17    
HELIX   24  24 ILE B  200  SER B  215  1                                  16    
HELIX   25  25 TYR B  221  ALA B  223  5                                   3    
HELIX   26  26 ILE B  224  VAL B  229  1                                   6    
HELIX   27  27 VAL B  230  ALA B  232  5                                   3    
HELIX   28  28 CYS B  236  ILE B  246  1                                  11    
HELIX   29  29 GLU B  255  PHE B  260  5                                   6    
HELIX   30  30 ASN B  264  PHE B  273  1                                  10    
HELIX   31  31 HIS B  288  GLY B  293  1                                   6    
HELIX   32  32 VAL B  305  MET B  319  1                                  15    
HELIX   33  33 GLN B  321  ASN B  326  1                                   6    
HELIX   34  34 ALA B  334  PHE B  350  1                                  17    
HELIX   35  35 ASP B  362  GLU B  368  1                                   7    
HELIX   36  36 SER B  401  MET B  411  1                                  11    
HELIX   37  37 LYS B  417  ASN B  430  1                                  14    
HELIX   38  38 SER B  437  TYR B  446  1                                  10    
HELIX   39  39 ASN C   50  SER C   55  1                                   6    
HELIX   40  40 LEU C   65  TYR C   73  1                                   9    
HELIX   41  41 THR C  133  ILE C  153  1                                  21    
HELIX   42  42 ASN C  157  PHE C  173  1                                  17    
HELIX   43  43 ILE C  200  ILE C  217  1                                  18    
HELIX   44  44 TYR C  221  ALA C  223  5                                   3    
HELIX   45  45 ILE C  224  VAL C  229  1                                   6    
HELIX   46  46 VAL C  230  ALA C  232  5                                   3    
HELIX   47  47 CYS C  236  GLN C  248  1                                  13    
HELIX   48  48 GLU C  255  PHE C  260  5                                   6    
HELIX   49  49 ASN C  264  PHE C  273  1                                  10    
HELIX   50  50 SER C  284  ILE C  287  5                                   4    
HELIX   51  51 HIS C  288  GLY C  293  1                                   6    
HELIX   52  52 VAL C  305  MET C  319  1                                  15    
HELIX   53  53 GLN C  321  ASN C  326  1                                   6    
HELIX   54  54 ALA C  334  PHE C  350  1                                  17    
HELIX   55  55 ASP C  362  ALA C  371  1                                  10    
HELIX   56  56 SER C  401  MET C  411  1                                  11    
HELIX   57  57 LYS C  417  SER C  429  1                                  13    
HELIX   58  58 SER C  437  TYR C  446  1                                  10    
HELIX   59  59 ASN D   50  SER D   55  1                                   6    
HELIX   60  60 LEU D   65  ALA D   77  1                                  13    
HELIX   61  61 THR D  133  ILE D  153  1                                  21    
HELIX   62  62 THR D  158  PHE D  173  1                                  16    
HELIX   63  63 ILE D  200  ILE D  217  1                                  18    
HELIX   64  64 TYR D  221  ALA D  223  5                                   3    
HELIX   65  65 ILE D  224  VAL D  229  1                                   6    
HELIX   66  66 VAL D  230  ALA D  232  5                                   3    
HELIX   67  67 CYS D  236  GLN D  248  1                                  13    
HELIX   68  68 GLU D  255  PHE D  260  5                                   6    
HELIX   69  69 ASN D  264  PHE D  273  1                                  10    
HELIX   70  70 SER D  284  ILE D  287  5                                   4    
HELIX   71  71 HIS D  288  GLY D  293  1                                   6    
HELIX   72  72 VAL D  305  MET D  319  1                                  15    
HELIX   73  73 GLN D  321  ASN D  326  1                                   6    
HELIX   74  74 ALA D  334  PHE D  350  1                                  17    
HELIX   75  75 ASP D  362  GLU D  370  1                                   9    
HELIX   76  76 SER D  401  ASN D  412  1                                  12    
HELIX   77  77 LYS D  417  ASN D  430  1                                  14    
HELIX   78  78 SER D  437  TYR D  446  1                                  10    
HELIX   79  79 LEU E   49  VAL E   56  1                                   8    
HELIX   80  80 LEU E   65  TYR E   73  1                                   9    
HELIX   81  81 LEU E   74  ALA E   76  5                                   3    
HELIX   82  82 THR E  133  ILE E  153  1                                  21    
HELIX   83  83 THR E  158  PHE E  173  1                                  16    
HELIX   84  84 ILE E  200  ILE E  217  1                                  18    
HELIX   85  85 TYR E  221  ALA E  223  5                                   3    
HELIX   86  86 ILE E  224  VAL E  229  1                                   6    
HELIX   87  87 VAL E  230  ALA E  232  5                                   3    
HELIX   88  88 CYS E  236  GLN E  248  1                                  13    
HELIX   89  89 ARG E  254  PHE E  260  5                                   7    
HELIX   90  90 ASN E  264  PHE E  273  1                                  10    
HELIX   91  91 SER E  284  ILE E  287  5                                   4    
HELIX   92  92 HIS E  288  GLY E  293  1                                   6    
HELIX   93  93 VAL E  305  MET E  319  1                                  15    
HELIX   94  94 GLN E  321  ASN E  326  1                                   6    
HELIX   95  95 ALA E  334  PHE E  350  1                                  17    
HELIX   96  96 ASP E  362  ALA E  371  1                                  10    
HELIX   97  97 SER E  401  ASN E  412  1                                  12    
HELIX   98  98 LYS E  417  ASN E  430  1                                  14    
HELIX   99  99 SER E  437  TYR E  446  1                                  10    
HELIX  100 100 ASN F   50  SER F   55  1                                   6    
HELIX  101 101 LEU F   65  TYR F   73  1                                   9    
HELIX  102 102 THR F  133  ILE F  153  1                                  21    
HELIX  103 103 ASN F  157  PHE F  173  1                                  17    
HELIX  104 104 ILE F  200  ILE F  217  1                                  18    
HELIX  105 105 TYR F  221  ALA F  223  5                                   3    
HELIX  106 106 ILE F  224  VAL F  229  1                                   6    
HELIX  107 107 VAL F  230  ALA F  232  5                                   3    
HELIX  108 108 CYS F  236  ILE F  246  1                                  11    
HELIX  109 109 GLU F  255  PHE F  260  5                                   6    
HELIX  110 110 ASN F  264  PHE F  273  1                                  10    
HELIX  111 111 HIS F  288  GLY F  293  1                                   6    
HELIX  112 112 VAL F  305  MET F  319  1                                  15    
HELIX  113 113 GLN F  321  ASN F  326  1                                   6    
HELIX  114 114 ALA F  334  PHE F  350  1                                  17    
HELIX  115 115 ASP F  362  GLU F  373  1                                  12    
HELIX  116 116 SER F  401  ASN F  412  1                                  12    
HELIX  117 117 LYS F  417  ASN F  430  1                                  14    
HELIX  118 118 SER F  437  TYR F  446  1                                  10    
HELIX  119 119 LEU G   49  VAL G   56  1                                   8    
HELIX  120 120 LEU G   65  ALA G   77  1                                  13    
HELIX  121 121 THR G  133  ILE G  153  1                                  21    
HELIX  122 122 ASN G  157  PHE G  173  1                                  17    
HELIX  123 123 ILE G  200  ILE G  217  1                                  18    
HELIX  124 124 TYR G  221  ALA G  223  5                                   3    
HELIX  125 125 ILE G  224  VAL G  229  1                                   6    
HELIX  126 126 VAL G  230  ALA G  232  5                                   3    
HELIX  127 127 CYS G  236  ILE G  246  1                                  11    
HELIX  128 128 GLU G  255  PHE G  260  5                                   6    
HELIX  129 129 ASN G  264  PHE G  273  1                                  10    
HELIX  130 130 HIS G  288  GLY G  293  1                                   6    
HELIX  131 131 VAL G  305  MET G  319  1                                  15    
HELIX  132 132 GLN G  321  ASN G  326  1                                   6    
HELIX  133 133 ALA G  334  PHE G  350  1                                  17    
HELIX  134 134 ASP G  362  ALA G  372  1                                  11    
HELIX  135 135 SER G  401  MET G  411  1                                  11    
HELIX  136 136 LYS G  417  ASN G  430  1                                  14    
HELIX  137 137 SER G  437  TYR G  446  1                                  10    
HELIX  138 138 LEU H   49  SER H   55  1                                   7    
HELIX  139 139 LEU H   65  TYR H   73  1                                   9    
HELIX  140 140 THR H  133  ILE H  153  1                                  21    
HELIX  141 141 THR H  158  PHE H  173  1                                  16    
HELIX  142 142 ILE H  200  ILE H  217  1                                  18    
HELIX  143 143 ILE H  224  VAL H  229  1                                   6    
HELIX  144 144 VAL H  230  ALA H  232  5                                   3    
HELIX  145 145 CYS H  236  ILE H  246  1                                  11    
HELIX  146 146 GLU H  255  PHE H  260  5                                   6    
HELIX  147 147 ASN H  264  PHE H  273  1                                  10    
HELIX  148 148 HIS H  288  GLY H  293  1                                   6    
HELIX  149 149 VAL H  305  MET H  319  1                                  15    
HELIX  150 150 GLN H  321  ASN H  326  1                                   6    
HELIX  151 151 ALA H  334  PHE H  350  1                                  17    
HELIX  152 152 ASP H  362  TYR H  369  1                                   8    
HELIX  153 153 SER H  401  ASN H  412  1                                  12    
HELIX  154 154 LYS H  417  ASN H  430  1                                  14    
HELIX  155 155 SER H  437  TYR H  446  1                                  10    
HELIX  156 156 LEU I   49  SER I   55  1                                   7    
HELIX  157 157 LEU I   65  ALA I   77  1                                  13    
HELIX  158 158 THR I  133  ILE I  153  1                                  21    
HELIX  159 159 THR I  158  ILE I  172  1                                  15    
HELIX  160 160 PHE I  173  THR I  175  5                                   3    
HELIX  161 161 ILE I  200  ILE I  217  1                                  18    
HELIX  162 162 TYR I  221  ALA I  223  5                                   3    
HELIX  163 163 ILE I  224  VAL I  229  1                                   6    
HELIX  164 164 VAL I  230  ALA I  232  5                                   3    
HELIX  165 165 CYS I  236  ILE I  246  1                                  11    
HELIX  166 166 GLU I  255  PHE I  260  5                                   6    
HELIX  167 167 ASN I  264  PHE I  273  1                                  10    
HELIX  168 168 SER I  284  ILE I  287  5                                   4    
HELIX  169 169 HIS I  288  GLY I  293  1                                   6    
HELIX  170 170 VAL I  305  MET I  319  1                                  15    
HELIX  171 171 GLN I  321  ASN I  326  1                                   6    
HELIX  172 172 ALA I  334  PHE I  350  1                                  17    
HELIX  173 173 ASP I  362  LEU I  374  1                                  13    
HELIX  174 174 SER I  401  MET I  411  1                                  11    
HELIX  175 175 LYS I  417  SER I  429  1                                  13    
HELIX  176 176 SER I  437  TYR I  446  1                                  10    
HELIX  177 177 LEU J   49  SER J   55  1                                   7    
HELIX  178 178 LYS J   64  TYR J   73  1                                  10    
HELIX  179 179 THR J  133  ILE J  153  1                                  21    
HELIX  180 180 ASN J  157  ILE J  172  1                                  16    
HELIX  181 181 GLU J  183  HIS J  185  1                                   3    
HELIX  182 182 THR J  189  HIS J  191  1                                   3    
HELIX  183 183 ILE J  200  ILE J  217  1                                  18    
HELIX  184 184 TYR J  221  ALA J  223  5                                   3    
HELIX  185 185 ILE J  224  VAL J  229  1                                   6    
HELIX  186 186 VAL J  230  ALA J  232  5                                   3    
HELIX  187 187 CYS J  236  GLN J  248  1                                  13    
HELIX  188 188 ARG J  254  PHE J  260  5                                   7    
HELIX  189 189 ASN J  264  PHE J  273  1                                  10    
HELIX  190 190 HIS J  288  GLY J  293  1                                   6    
HELIX  191 191 VAL J  305  MET J  319  1                                  15    
HELIX  192 192 GLN J  321  ASN J  326  1                                   6    
HELIX  193 193 ALA J  334  PHE J  350  1                                  17    
HELIX  194 194 ASP J  362  ALA J  372  1                                  11    
HELIX  195 195 SER J  401  MET J  411  1                                  11    
HELIX  196 196 LYS J  417  ASN J  430  1                                  14    
HELIX  197 197 SER J  437  TYR J  446  1                                  10    
HELIX  198 198 LEU K   49  SER K   55  1                                   7    
HELIX  199 199 LEU K   65  TYR K   73  1                                   9    
HELIX  200 200 THR K  133  ILE K  153  1                                  21    
HELIX  201 201 ASN K  157  PHE K  173  1                                  17    
HELIX  202 202 ILE K  200  ILE K  217  1                                  18    
HELIX  203 203 TYR K  221  ALA K  223  5                                   3    
HELIX  204 204 ILE K  224  VAL K  229  1                                   6    
HELIX  205 205 VAL K  230  ALA K  232  5                                   3    
HELIX  206 206 CYS K  236  ILE K  246  1                                  11    
HELIX  207 207 GLU K  255  PHE K  260  5                                   6    
HELIX  208 208 ASN K  264  PHE K  273  1                                  10    
HELIX  209 209 SER K  284  ILE K  287  5                                   4    
HELIX  210 210 HIS K  288  GLY K  293  1                                   6    
HELIX  211 211 VAL K  305  MET K  319  1                                  15    
HELIX  212 212 GLN K  321  ASN K  326  1                                   6    
HELIX  213 213 ALA K  334  PHE K  350  1                                  17    
HELIX  214 214 ASP K  362  GLU K  370  1                                   9    
HELIX  215 215 SER K  401  MET K  411  1                                  11    
HELIX  216 216 LYS K  417  SER K  429  1                                  13    
HELIX  217 217 SER K  437  TYR K  446  1                                  10    
HELIX  218 218 LEU L   49  SER L   55  1                                   7    
HELIX  219 219 LEU L   65  TYR L   73  1                                   9    
HELIX  220 220 THR L  133  ILE L  153  1                                  21    
HELIX  221 221 THR L  158  PHE L  173  1                                  16    
HELIX  222 222 ILE L  200  ILE L  217  1                                  18    
HELIX  223 223 TYR L  221  ALA L  223  5                                   3    
HELIX  224 224 ILE L  224  VAL L  229  1                                   6    
HELIX  225 225 VAL L  230  ALA L  232  5                                   3    
HELIX  226 226 CYS L  236  ILE L  246  1                                  11    
HELIX  227 227 GLU L  255  PHE L  260  5                                   6    
HELIX  228 228 ASN L  264  PHE L  273  1                                  10    
HELIX  229 229 SER L  284  ILE L  287  5                                   4    
HELIX  230 230 HIS L  288  GLY L  293  1                                   6    
HELIX  231 231 VAL L  305  MET L  319  1                                  15    
HELIX  232 232 GLN L  321  ASN L  326  1                                   6    
HELIX  233 233 ALA L  334  PHE L  350  1                                  17    
HELIX  234 234 ASP L  362  GLU L  373  1                                  12    
HELIX  235 235 SER L  401  MET L  411  1                                  11    
HELIX  236 236 LYS L  417  ASN L  430  1                                  14    
HELIX  237 237 SER L  437  TYR L  446  1                                  10    
HELIX  238 238 LEU M   49  SER M   55  1                                   7    
HELIX  239 239 LEU M   65  ALA M   77  1                                  13    
HELIX  240 240 THR M  133  ILE M  153  1                                  21    
HELIX  241 241 THR M  158  PHE M  173  1                                  16    
HELIX  242 242 GLU M  183  HIS M  185  1                                   3    
HELIX  243 243 THR M  189  HIS M  191  1                                   3    
HELIX  244 244 ILE M  200  ILE M  217  1                                  18    
HELIX  245 245 TYR M  221  ALA M  223  5                                   3    
HELIX  246 246 ILE M  224  VAL M  229  1                                   6    
HELIX  247 247 VAL M  230  ALA M  232  5                                   3    
HELIX  248 248 CYS M  236  ILE M  246  1                                  11    
HELIX  249 249 GLU M  255  PHE M  260  5                                   6    
HELIX  250 250 ASN M  264  PHE M  273  1                                  10    
HELIX  251 251 TYR M  285  ILE M  287  5                                   3    
HELIX  252 252 HIS M  288  GLY M  293  1                                   6    
HELIX  253 253 VAL M  305  MET M  319  1                                  15    
HELIX  254 254 GLN M  321  ASN M  326  1                                   6    
HELIX  255 255 ALA M  334  GLU M  348  1                                  15    
HELIX  256 256 ASP M  362  GLU M  370  1                                   9    
HELIX  257 257 SER M  401  MET M  411  1                                  11    
HELIX  258 258 LYS M  417  ASN M  430  1                                  14    
HELIX  259 259 SER M  437  TYR M  446  1                                  10    
HELIX  260 260 LEU N   49  SER N   55  1                                   7    
HELIX  261 261 LEU N   65  ALA N   76  1                                  12    
HELIX  262 262 THR N  133  ILE N  153  1                                  21    
HELIX  263 263 ASN N  157  PHE N  173  1                                  17    
HELIX  264 264 ILE N  200  ILE N  217  1                                  18    
HELIX  265 265 TYR N  221  ALA N  223  5                                   3    
HELIX  266 266 ILE N  224  VAL N  229  1                                   6    
HELIX  267 267 VAL N  230  ALA N  232  5                                   3    
HELIX  268 268 CYS N  236  ILE N  246  1                                  11    
HELIX  269 269 GLU N  255  PHE N  260  5                                   6    
HELIX  270 270 ASN N  264  PHE N  273  1                                  10    
HELIX  271 271 SER N  284  ILE N  287  5                                   4    
HELIX  272 272 HIS N  288  GLY N  293  1                                   6    
HELIX  273 273 VAL N  305  MET N  319  1                                  15    
HELIX  274 274 GLN N  321  ASN N  326  1                                   6    
HELIX  275 275 ALA N  334  PHE N  350  1                                  17    
HELIX  276 276 ASP N  362  ALA N  372  1                                  11    
HELIX  277 277 SER N  401  MET N  411  1                                  11    
HELIX  278 278 LYS N  417  ASN N  430  1                                  14    
HELIX  279 279 SER N  437  TYR N  446  1                                  10    
HELIX  280 280 LEU O   49  SER O   55  1                                   7    
HELIX  281 281 LEU O   65  LEU O   74  1                                  10    
HELIX  282 282 THR O  133  ILE O  153  1                                  21    
HELIX  283 283 THR O  158  PHE O  173  1                                  16    
HELIX  284 284 ILE O  200  ILE O  217  1                                  18    
HELIX  285 285 TYR O  221  ALA O  223  5                                   3    
HELIX  286 286 ILE O  224  VAL O  229  1                                   6    
HELIX  287 287 VAL O  230  ALA O  232  5                                   3    
HELIX  288 288 CYS O  236  GLN O  248  1                                  13    
HELIX  289 289 GLU O  255  PHE O  260  5                                   6    
HELIX  290 290 ASN O  264  PHE O  273  1                                  10    
HELIX  291 291 HIS O  288  GLY O  293  1                                   6    
HELIX  292 292 VAL O  305  MET O  319  1                                  15    
HELIX  293 293 GLN O  321  ASN O  326  1                                   6    
HELIX  294 294 ALA O  334  PHE O  350  1                                  17    
HELIX  295 295 ASP O  362  TYR O  369  1                                   8    
HELIX  296 296 SER O  401  MET O  411  1                                  11    
HELIX  297 297 LYS O  417  ASN O  430  1                                  14    
HELIX  298 298 SER O  437  TYR O  446  1                                  10    
HELIX  299 299 LEU P   49  SER P   55  1                                   7    
HELIX  300 300 LEU P   65  ALA P   77  1                                  13    
HELIX  301 301 THR P  133  ILE P  153  1                                  21    
HELIX  302 302 ASN P  157  PHE P  173  1                                  17    
HELIX  303 303 ILE P  200  ILE P  217  1                                  18    
HELIX  304 304 ILE P  224  ALA P  232  5                                   9    
HELIX  305 305 CYS P  236  GLN P  248  1                                  13    
HELIX  306 306 GLU P  255  PHE P  260  5                                   6    
HELIX  307 307 ASN P  264  PHE P  273  1                                  10    
HELIX  308 308 SER P  284  ILE P  287  5                                   4    
HELIX  309 309 HIS P  288  GLY P  293  1                                   6    
HELIX  310 310 VAL P  305  MET P  319  1                                  15    
HELIX  311 311 GLN P  321  ASN P  326  1                                   6    
HELIX  312 312 ALA P  334  PHE P  350  1                                  17    
HELIX  313 313 ASP P  362  TYR P  369  1                                   8    
HELIX  314 314 SER P  401  MET P  411  1                                  11    
HELIX  315 315 LYS P  417  ASN P  430  1                                  14    
HELIX  316 316 SER P  437  TYR P  446  1                                  10    
HELIX  317 317 LEU Q   49  SER Q   55  1                                   7    
HELIX  318 318 LYS Q   64  TYR Q   73  1                                  10    
HELIX  319 319 THR Q  133  ILE Q  153  1                                  21    
HELIX  320 320 ASN Q  157  PHE Q  173  1                                  17    
HELIX  321 321 ILE Q  200  ILE Q  217  1                                  18    
HELIX  322 322 TYR Q  221  ALA Q  223  5                                   3    
HELIX  323 323 ILE Q  224  VAL Q  229  1                                   6    
HELIX  324 324 VAL Q  230  ALA Q  232  5                                   3    
HELIX  325 325 CYS Q  236  ILE Q  246  1                                  11    
HELIX  326 326 GLU Q  255  PHE Q  260  5                                   6    
HELIX  327 327 ASN Q  264  PHE Q  273  1                                  10    
HELIX  328 328 SER Q  284  ILE Q  287  5                                   4    
HELIX  329 329 HIS Q  288  GLY Q  293  1                                   6    
HELIX  330 330 VAL Q  305  MET Q  319  1                                  15    
HELIX  331 331 GLN Q  321  ASN Q  326  1                                   6    
HELIX  332 332 ALA Q  334  PHE Q  350  1                                  17    
HELIX  333 333 ASP Q  362  GLU Q  370  1                                   9    
HELIX  334 334 ALA Q  371  LEU Q  374  5                                   4    
HELIX  335 335 SER Q  401  MET Q  411  1                                  11    
HELIX  336 336 LYS Q  417  SER Q  429  1                                  13    
HELIX  337 337 SER Q  437  TYR Q  446  1                                  10    
HELIX  338 338 LEU R   49  SER R   55  1                                   7    
HELIX  339 339 LYS R   64  ALA R   77  1                                  14    
HELIX  340 340 THR R  133  ILE R  153  1                                  21    
HELIX  341 341 ASN R  157  ILE R  172  1                                  16    
HELIX  342 342 GLU R  183  HIS R  185  1                                   3    
HELIX  343 343 THR R  189  HIS R  191  1                                   3    
HELIX  344 344 ILE R  200  ILE R  217  1                                  18    
HELIX  345 345 TYR R  221  ALA R  223  5                                   3    
HELIX  346 346 ILE R  224  VAL R  229  1                                   6    
HELIX  347 347 VAL R  230  ALA R  232  5                                   3    
HELIX  348 348 CYS R  236  ILE R  246  1                                  11    
HELIX  349 349 GLU R  255  PHE R  260  5                                   6    
HELIX  350 350 ASN R  264  PHE R  273  1                                  10    
HELIX  351 351 SER R  284  ILE R  287  5                                   4    
HELIX  352 352 HIS R  288  GLY R  293  1                                   6    
HELIX  353 353 VAL R  305  MET R  319  1                                  15    
HELIX  354 354 GLN R  321  ASN R  326  1                                   6    
HELIX  355 355 ALA R  334  PHE R  350  1                                  17    
HELIX  356 356 ASP R  362  ALA R  372  1                                  11    
HELIX  357 357 SER R  401  ASN R  412  1                                  12    
HELIX  358 358 LYS R  417  ASN R  430  1                                  14    
HELIX  359 359 SER R  437  TYR R  446  1                                  10    
HELIX  360 360 LEU S   49  SER S   55  1                                   7    
HELIX  361 361 LEU S   65  TYR S   73  1                                   9    
HELIX  362 362 THR S  133  ILE S  153  1                                  21    
HELIX  363 363 THR S  158  ILE S  172  1                                  15    
HELIX  364 364 ILE S  200  ILE S  217  1                                  18    
HELIX  365 365 TYR S  221  ALA S  223  5                                   3    
HELIX  366 366 ILE S  224  VAL S  229  1                                   6    
HELIX  367 367 VAL S  230  ALA S  232  5                                   3    
HELIX  368 368 CYS S  236  ILE S  246  1                                  11    
HELIX  369 369 GLU S  255  PHE S  260  5                                   6    
HELIX  370 370 ASN S  264  PHE S  273  1                                  10    
HELIX  371 371 SER S  284  ILE S  287  5                                   4    
HELIX  372 372 HIS S  288  GLY S  293  1                                   6    
HELIX  373 373 VAL S  305  MET S  319  1                                  15    
HELIX  374 374 GLN S  321  ASN S  326  1                                   6    
HELIX  375 375 ALA S  334  PHE S  350  1                                  17    
HELIX  376 376 ASP S  362  GLU S  370  1                                   9    
HELIX  377 377 SER S  401  MET S  411  1                                  11    
HELIX  378 378 LYS S  417  ASN S  430  1                                  14    
HELIX  379 379 SER S  437  TYR S  446  1                                  10    
HELIX  380 380 LEU T   49  SER T   55  1                                   7    
HELIX  381 381 LEU T   65  TYR T   73  1                                   9    
HELIX  382 382 LEU T   74  ALA T   76  5                                   3    
HELIX  383 383 THR T  133  ILE T  153  1                                  21    
HELIX  384 384 THR T  158  PHE T  173  1                                  16    
HELIX  385 385 ILE T  200  ILE T  217  1                                  18    
HELIX  386 386 TYR T  221  ALA T  223  5                                   3    
HELIX  387 387 ILE T  224  VAL T  229  1                                   6    
HELIX  388 388 VAL T  230  ALA T  232  5                                   3    
HELIX  389 389 CYS T  236  GLN T  248  1                                  13    
HELIX  390 390 ARG T  254  PHE T  260  5                                   7    
HELIX  391 391 ASN T  264  PHE T  273  1                                  10    
HELIX  392 392 SER T  284  ILE T  287  5                                   4    
HELIX  393 393 HIS T  288  GLY T  293  1                                   6    
HELIX  394 394 VAL T  305  MET T  319  1                                  15    
HELIX  395 395 GLN T  321  ASN T  326  1                                   6    
HELIX  396 396 ALA T  334  PHE T  350  1                                  17    
HELIX  397 397 ASP T  362  TYR T  369  1                                   8    
HELIX  398 398 SER T  401  MET T  411  1                                  11    
HELIX  399 399 LYS T  417  ASN T  430  1                                  14    
HELIX  400 400 SER T  437  TYR T  446  1                                  10    
HELIX  401 401 LEU U   49  SER U   55  1                                   7    
HELIX  402 402 LEU U   65  TYR U   73  1                                   9    
HELIX  403 403 THR U  133  ILE U  153  1                                  21    
HELIX  404 404 ASN U  157  ILE U  172  1                                  16    
HELIX  405 405 PHE U  173  THR U  175  5                                   3    
HELIX  406 406 ILE U  200  ILE U  217  1                                  18    
HELIX  407 407 TYR U  221  GLY U  227  5                                   7    
HELIX  408 408 THR U  228  ALA U  232  5                                   5    
HELIX  409 409 CYS U  236  GLN U  248  1                                  13    
HELIX  410 410 GLU U  255  PHE U  260  5                                   6    
HELIX  411 411 ASN U  264  PHE U  273  1                                  10    
HELIX  412 412 HIS U  288  GLY U  293  1                                   6    
HELIX  413 413 VAL U  305  MET U  319  1                                  15    
HELIX  414 414 GLN U  321  ASN U  326  1                                   6    
HELIX  415 415 ALA U  334  PHE U  350  1                                  17    
HELIX  416 416 ASP U  362  GLU U  370  1                                   9    
HELIX  417 417 SER U  401  ASN U  412  1                                  12    
HELIX  418 418 LYS U  417  ASN U  430  1                                  14    
HELIX  419 419 SER U  437  TYR U  446  1                                  10    
HELIX  420 420 LEU V   49  SER V   55  1                                   7    
HELIX  421 421 LEU V   65  ALA V   77  1                                  13    
HELIX  422 422 THR V  133  ILE V  153  1                                  21    
HELIX  423 423 ASN V  157  PHE V  173  1                                  17    
HELIX  424 424 ILE V  200  SER V  215  1                                  16    
HELIX  425 425 TYR V  221  ALA V  223  5                                   3    
HELIX  426 426 ILE V  224  VAL V  229  1                                   6    
HELIX  427 427 VAL V  230  ALA V  232  5                                   3    
HELIX  428 428 CYS V  236  ILE V  246  1                                  11    
HELIX  429 429 GLU V  255  PHE V  260  5                                   6    
HELIX  430 430 ASN V  264  PHE V  273  1                                  10    
HELIX  431 431 SER V  284  PHE V  289  5                                   6    
HELIX  432 432 VAL V  305  MET V  319  1                                  15    
HELIX  433 433 GLN V  321  ASN V  326  1                                   6    
HELIX  434 434 ALA V  334  PHE V  350  1                                  17    
HELIX  435 435 ASP V  362  GLU V  370  1                                   9    
HELIX  436 436 SER V  401  MET V  411  1                                  11    
HELIX  437 437 LYS V  417  ASN V  430  1                                  14    
HELIX  438 438 SER V  437  TYR V  446  1                                  10    
SHEET    1   A 2 LYS A  38  PRO A  39  0                                        
SHEET    2   A 2 ASP A 101  LYS A 102  1  O  LYS A 102   N  LYS A  38           
SHEET    1   B 2 PHE B   8  LYS B   9  0                                        
SHEET    2   B 2 LEU B  17  LYS B  18 -1  O  LYS B  18   N  PHE B   8           
SHEET    1   C 2 LYS B  38  PRO B  39  0                                        
SHEET    2   C 2 ASP B 101  LYS B 102  1  O  LYS B 102   N  LYS B  38           
SHEET    1   D 2 LYS C  38  PRO C  39  0                                        
SHEET    2   D 2 ASP C 101  LYS C 102  1  O  LYS C 102   N  LYS C  38           
SHEET    1   E 2 MET D  78  GLN D  79  0                                        
SHEET    2   E 2 ILE D  96  ALA D  97 -1  O  ILE D  96   N  GLN D  79           
SHEET    1   F 2 PHE E   8  LYS E   9  0                                        
SHEET    2   F 2 LEU E  17  LYS E  18 -1  O  LYS E  18   N  PHE E   8           
SHEET    1   G 2 LYS E  38  PRO E  39  0                                        
SHEET    2   G 2 ASP E 101  LYS E 102  1  O  LYS E 102   N  LYS E  38           
SHEET    1   H 2 MET E  78  GLN E  79  0                                        
SHEET    2   H 2 ILE E  96  ALA E  97 -1  O  ILE E  96   N  GLN E  79           
SHEET    1   I 2 PHE F   8  LYS F   9  0                                        
SHEET    2   I 2 LEU F  17  LYS F  18 -1  O  LYS F  18   N  PHE F   8           
SHEET    1   J 2 MET F  78  GLN F  79  0                                        
SHEET    2   J 2 ILE F  96  ALA F  97 -1  O  ILE F  96   N  GLN F  79           
SHEET    1   K 2 PHE G   8  LYS G   9  0                                        
SHEET    2   K 2 LEU G  17  LYS G  18 -1  O  LYS G  18   N  PHE G   8           
SHEET    1   L 2 LYS G  38  PRO G  39  0                                        
SHEET    2   L 2 ASP G 101  LYS G 102  1  O  LYS G 102   N  LYS G  38           
SHEET    1   M 2 LYS H  38  PRO H  39  0                                        
SHEET    2   M 2 ASP H 101  LYS H 102  1  O  LYS H 102   N  LYS H  38           
SHEET    1   N 2 MET H  78  GLN H  79  0                                        
SHEET    2   N 2 ILE H  96  ALA H  97 -1  O  ILE H  96   N  GLN H  79           
SHEET    1   O 2 LYS I  38  PRO I  39  0                                        
SHEET    2   O 2 ASP I 101  LYS I 102  1  O  LYS I 102   N  LYS I  38           
SHEET    1   P 2 MET I  78  GLN I  79  0                                        
SHEET    2   P 2 ILE I  96  ALA I  97 -1  O  ILE I  96   N  GLN I  79           
SHEET    1   Q 2 PHE J   8  VAL J  10  0                                        
SHEET    2   Q 2 SER J  16  LYS J  18 -1  O  LYS J  18   N  PHE J   8           
SHEET    1   R 2 LYS J  38  PRO J  39  0                                        
SHEET    2   R 2 ASP J 101  LYS J 102  1  O  LYS J 102   N  LYS J  38           
SHEET    1   S 2 LYS K  38  PRO K  39  0                                        
SHEET    2   S 2 ASP K 101  LYS K 102  1  O  LYS K 102   N  LYS K  38           
SHEET    1   T 2 LYS L  38  PRO L  39  0                                        
SHEET    2   T 2 ASP L 101  LYS L 102  1  O  LYS L 102   N  LYS L  38           
SHEET    1   U 2 MET L  78  GLN L  79  0                                        
SHEET    2   U 2 ILE L  96  ALA L  97 -1  O  ILE L  96   N  GLN L  79           
SHEET    1   V 2 PHE M   8  LYS M   9  0                                        
SHEET    2   V 2 LEU M  17  LYS M  18 -1  O  LYS M  18   N  PHE M   8           
SHEET    1   W 2 LYS M  38  PRO M  39  0                                        
SHEET    2   W 2 ASP M 101  LYS M 102  1  O  LYS M 102   N  LYS M  38           
SHEET    1   X 2 LYS N  38  PRO N  39  0                                        
SHEET    2   X 2 ASP N 101  LYS N 102  1  O  LYS N 102   N  LYS N  38           
SHEET    1   Y 2 MET N  78  GLN N  79  0                                        
SHEET    2   Y 2 ILE N  96  ALA N  97 -1  O  ILE N  96   N  GLN N  79           
SHEET    1   Z 2 LYS P  38  PRO P  39  0                                        
SHEET    2   Z 2 ASP P 101  LYS P 102  1  O  LYS P 102   N  LYS P  38           
SHEET    1  AA 2 MET P  78  GLN P  79  0                                        
SHEET    2  AA 2 ILE P  96  ALA P  97 -1  O  ILE P  96   N  GLN P  79           
SHEET    1  AB 2 LYS Q  38  PRO Q  39  0                                        
SHEET    2  AB 2 ASP Q 101  LYS Q 102  1  O  LYS Q 102   N  LYS Q  38           
SHEET    1  AC 2 MET R  78  GLN R  79  0                                        
SHEET    2  AC 2 ILE R  96  ALA R  97 -1  O  ILE R  96   N  GLN R  79           
SHEET    1  AD 2 MET S  78  GLN S  79  0                                        
SHEET    2  AD 2 ILE S  96  ALA S  97 -1  O  ILE S  96   N  GLN S  79           
SHEET    1  AE 2 LYS T  38  PRO T  39  0                                        
SHEET    2  AE 2 ASP T 101  LYS T 102  1  O  LYS T 102   N  LYS T  38           
SHEET    1  AF 2 MET T  78  GLN T  79  0                                        
SHEET    2  AF 2 ILE T  96  ALA T  97 -1  O  ILE T  96   N  GLN T  79           
SHEET    1  AG 2 PHE V   8  LYS V   9  0                                        
SHEET    2  AG 2 LEU V  17  LYS V  18 -1  O  LYS V  18   N  PHE V   8           
SHEET    1  AH 2 LYS V  38  PRO V  39  0                                        
SHEET    2  AH 2 ASP V 101  LYS V 102  1  O  LYS V 102   N  LYS V  38           
CRYST1  270.430  281.000  236.900  90.00  90.00  90.00 P 21 21 2    88          
ORIGX1      1.000000  0.000000  0.000000        0.00000                         
ORIGX2      0.000000  1.000000  0.000000        0.00000                         
ORIGX3      0.000000  0.000000  1.000000        0.00000                         
SCALE1      0.003698  0.000000  0.000000        0.00000                         
SCALE2      0.000000  0.003559  0.000000        0.00000                         
SCALE3      0.000000  0.000000  0.004221        0.00000                         
ATOM      1  O5'   C W   1     194.360 147.663  95.983  1.00 64.36           O  
ATOM      2  C5'   C W   1     194.642 149.015  96.150  1.00 70.29           C  
ATOM      3  C4'   C W   1     195.817 149.358  95.236  1.00 76.06           C  
ATOM      4  O4'   C W   1     195.349 150.009  93.992  1.00 79.57           O  
ATOM      5  C3'   C W   1     196.873 150.346  95.773  1.00 77.62           C  
ATOM      6  O3'   C W   1     197.909 149.737  96.602  1.00 76.21           O  
ATOM      7  C2'   C W   1     197.444 150.915  94.454  1.00 78.18           C  
ATOM      8  O2'   C W   1     198.271 149.981  93.800  1.00 78.73           O  
ATOM      9  C1'   C W   1     196.152 151.167  93.667  1.00 78.60           C  
ATOM     10  N1    C W   1     195.471 152.475  94.119  1.00 78.27           N  
ATOM     11  C2    C W   1     196.268 153.576  94.460  1.00 78.65           C  
ATOM     12  O2    C W   1     197.515 153.470  94.342  1.00 78.19           O  
ATOM     13  N3    C W   1     195.639 154.719  94.908  1.00 78.71           N  
ATOM     14  C4    C W   1     194.299 154.776  95.032  1.00 77.96           C  
ATOM     15  N4    C W   1     193.738 155.906  95.476  1.00 78.22           N  
ATOM     16  C5    C W   1     193.478 153.669  94.700  1.00 77.69           C  
ATOM     17  C6    C W   1     194.101 152.562  94.261  1.00 78.48           C  
ATOM     18  P     C W   2     199.319 150.485  96.869  1.00 74.47           P  
ATOM     19  OP1   C W   2     199.508 150.754  98.311  1.00 73.11           O  
ATOM     20  OP2   C W   2     199.455 151.615  95.910  1.00 73.44           O  
ATOM     21  O5'   C W   2     200.286 149.286  96.432  1.00 74.34           O  
ATOM     22  C5'   C W   2     201.491 149.050  97.089  1.00 73.29           C  
ATOM     23  C4'   C W   2     201.683 147.562  97.356  1.00 73.37           C  
ATOM     24  O4'   C W   2     200.538 146.768  97.820  1.00 72.65           O  
ATOM     25  C3'   C W   2     202.002 146.622  96.222  1.00 73.68           C  
ATOM     26  O3'   C W   2     203.036 146.986  95.311  1.00 73.52           O  
ATOM     27  C2'   C W   2     202.373 145.464  97.147  1.00 73.75           C  
ATOM     28  O2'   C W   2     203.582 145.674  97.846  1.00 74.05           O  
ATOM     29  C1'   C W   2     201.206 145.527  98.141  1.00 73.60           C  
ATOM     30  N1    C W   2     200.391 144.192  98.178  1.00 73.83           N  
ATOM     31  C2    C W   2     201.020 142.989  98.633  1.00 73.54           C  
ATOM     32  O2    C W   2     202.203 142.999  99.016  1.00 74.18           O  
ATOM     33  N3    C W   2     200.321 141.825  98.660  1.00 72.26           N  
ATOM     34  C4    C W   2     199.063 141.806  98.249  1.00 73.05           C  
ATOM     35  N4    C W   2     198.420 140.638  98.288  1.00 73.70           N  
ATOM     36  C5    C W   2     198.406 142.984  97.776  1.00 73.54           C  
ATOM     37  C6    C W   2     199.091 144.142  97.759  1.00 73.61           C  
ATOM     38  P     C W   3     203.091 146.176  93.922  1.00 73.14           P  
ATOM     39  OP1   C W   3     204.047 146.872  93.046  1.00 74.99           O  
ATOM     40  OP2   C W   3     201.712 145.954  93.443  1.00 72.22           O  
ATOM     41  O5'   C W   3     203.737 144.766  94.314  1.00 72.48           O  
ATOM     42  C5'   C W   3     204.997 144.722  94.953  1.00 73.73           C  
ATOM     43  C4'   C W   3     205.295 143.323  95.436  1.00 75.16           C  
ATOM     44  O4'   C W   3     204.159 142.772  96.125  1.00 75.00           O  
ATOM     45  C3'   C W   3     205.453 142.315  94.326  1.00 76.80           C  
ATOM     46  O3'   C W   3     206.689 142.489  93.604  1.00 77.83           O  
ATOM     47  C2'   C W   3     205.288 140.972  95.068  1.00 76.79           C  
ATOM     48  O2'   C W   3     206.482 140.389  95.577  1.00 77.32           O  
ATOM     49  C1'   C W   3     204.367 141.369  96.216  1.00 76.38           C  
ATOM     50  N1    C W   3     203.064 140.592  96.237  1.00 76.92           N  
ATOM     51  C2    C W   3     201.831 141.190  95.890  1.00 77.04           C  
ATOM     52  O2    C W   3     201.780 142.379  95.543  1.00 76.54           O  
ATOM     53  N3    C W   3     200.706 140.426  95.948  1.00 77.03           N  
ATOM     54  C4    C W   3     200.775 139.142  96.326  1.00 76.54           C  
ATOM     55  N4    C W   3     199.638 138.452  96.358  1.00 76.93           N  
ATOM     56  C5    C W   3     202.001 138.510  96.683  1.00 75.92           C  
ATOM     57  C6    C W   3     203.105 139.269  96.624  1.00 76.68           C  
ATOM     58  P     C W   4     206.672 142.367  92.007  1.00 77.96           P  
ATOM     59  OP1   C W   4     207.983 142.774  91.469  1.00 78.35           O  
ATOM     60  OP2   C W   4     205.430 143.028  91.536  1.00 77.06           O  
ATOM     61  O5'   C W   4     206.584 140.792  91.791  1.00 80.24           O  
ATOM     62  C5'   C W   4     207.264 139.961  92.685  1.00 84.30           C  
ATOM     63  C4'   C W   4     207.242 138.565  92.172  1.00 88.89           C  
ATOM     64  O4'   C W   4     207.629 138.639  90.784  1.00 89.36           O  
ATOM     65  C3'   C W   4     208.288 137.712  92.852  1.00 92.73           C  
ATOM     66  O3'   C W   4     207.725 136.989  93.961  1.00 98.28           O  
ATOM     67  C2'   C W   4     208.831 136.812  91.734  1.00 91.73           C  
ATOM     68  O2'   C W   4     208.206 135.550  91.646  1.00 91.50           O  
ATOM     69  C1'   C W   4     208.582 137.640  90.471  1.00 90.00           C  
ATOM     70  N1    C W   4     209.821 138.296  89.888  1.00 89.43           N  
ATOM     71  C2    C W   4     210.936 137.492  89.496  1.00 89.77           C  
ATOM     72  O2    C W   4     210.916 136.244  89.636  1.00 89.24           O  
ATOM     73  N3    C W   4     212.029 138.120  88.965  1.00 89.52           N  
ATOM     74  C4    C W   4     212.035 139.454  88.823  1.00 89.34           C  
ATOM     75  N4    C W   4     213.138 139.994  88.300  1.00 89.47           N  
ATOM     76  C5    C W   4     210.922 140.280  89.209  1.00 88.45           C  
ATOM     77  C6    C W   4     209.850 139.668  89.730  1.00 87.98           C  
ATOM     78  P     C W   5     208.298 137.227  95.453  1.00102.77           P  
ATOM     79  OP1   C W   5     207.154 137.062  96.399  1.00102.63           O  
ATOM     80  OP2   C W   5     209.006 138.550  95.446  1.00102.56           O  
ATOM     81  O5'   C W   5     209.385 136.010  95.662  1.00102.44           O  
ATOM     82  C5'   C W   5     209.194 134.609  95.264  1.00102.40           C  
ATOM     83  C4'   C W   5     210.463 133.897  94.727  1.00104.16           C  
ATOM     84  O4'   C W   5     210.777 134.339  93.363  1.00104.51           O  
ATOM     85  C3'   C W   5     211.817 134.051  95.459  1.00104.68           C  
ATOM     86  O3'   C W   5     211.991 133.222  96.646  1.00105.86           O  
ATOM     87  C2'   C W   5     212.861 133.742  94.359  1.00103.46           C  
ATOM     88  O2'   C W   5     213.141 132.368  94.109  1.00102.10           O  
ATOM     89  C1'   C W   5     212.197 134.385  93.148  1.00102.67           C  
ATOM     90  N1    C W   5     212.668 135.812  92.884  1.00101.65           N  
ATOM     91  C2    C W   5     213.898 136.055  92.224  1.00101.53           C  
ATOM     92  O2    C W   5     214.613 135.105  91.855  1.00100.77           O  
ATOM     93  N3    C W   5     214.274 137.356  92.004  1.00101.73           N  
ATOM     94  C4    C W   5     213.496 138.380  92.408  1.00101.57           C  
ATOM     95  N4    C W   5     213.905 139.636  92.164  1.00101.14           N  
ATOM     96  C5    C W   5     212.256 138.148  93.080  1.00101.15           C  
ATOM     97  C6    C W   5     211.894 136.872  93.291  1.00101.06           C  
ATOM     98  P     C W   6     212.865 133.772  97.909  1.00106.40           P  
ATOM     99  OP1   C W   6     213.134 132.620  98.816  1.00106.90           O  
ATOM    100  OP2   C W   6     212.190 135.006  98.436  1.00105.90           O  
ATOM    101  O5'   C W   6     214.293 134.159  97.264  1.00103.26           O  
ATOM    102  C5'   C W   6     215.445 133.287  97.359  1.00 99.06           C  
ATOM    103  C4'   C W   6     216.656 133.885  96.643  1.00 95.99           C  
ATOM    104  O4'   C W   6     216.233 134.724  95.520  1.00 95.72           O  
ATOM    105  C3'   C W   6     217.510 134.839  97.468  1.00 93.90           C  
ATOM    106  O3'   C W   6     218.340 134.195  98.465  1.00 91.49           O  
ATOM    107  C2'   C W   6     218.286 135.592  96.372  1.00 93.38           C  
ATOM    108  O2'   C W   6     219.403 134.875  95.884  1.00 91.58           O  
ATOM    109  C1'   C W   6     217.202 135.754  95.283  1.00 93.76           C  
ATOM    110  N1    C W   6     216.574 137.206  95.108  1.00 93.50           N  
ATOM    111  C2    C W   6     215.482 137.723  95.892  1.00 93.17           C  
ATOM    112  O2    C W   6     214.937 137.051  96.776  1.00 93.57           O  
ATOM    113  N3    C W   6     215.019 138.984  95.670  1.00 92.45           N  
ATOM    114  C4    C W   6     215.576 139.739  94.733  1.00 92.97           C  
ATOM    115  N4    C W   6     215.078 140.965  94.568  1.00 93.51           N  
ATOM    116  C5    C W   6     216.664 139.266  93.927  1.00 93.19           C  
ATOM    117  C6    C W   6     217.124 138.019  94.144  1.00 92.92           C  
ATOM    118  P     C W   7     218.395 134.776  99.977  1.00 90.36           P  
ATOM    119  OP1   C W   7     219.721 134.440 100.534  1.00 90.44           O  
ATOM    120  OP2   C W   7     217.164 134.340 100.698  1.00 90.61           O  
ATOM    121  O5'   C W   7     218.348 136.376  99.803  1.00 88.50           O  
ATOM    122  C5'   C W   7     219.519 137.189  99.615  1.00 85.14           C  
ATOM    123  C4'   C W   7     219.273 138.464  98.803  1.00 84.08           C  
ATOM    124  O4'   C W   7     217.979 138.477  98.147  1.00 84.72           O  
ATOM    125  C3'   C W   7     219.209 139.753  99.599  1.00 83.60           C  
ATOM    126  O3'   C W   7     220.510 140.117 100.019  1.00 82.06           O  
ATOM    127  C2'   C W   7     218.616 140.687  98.546  1.00 83.89           C  
ATOM    128  O2'   C W   7     219.523 140.949  97.487  1.00 84.04           O  
ATOM    129  C1'   C W   7     217.487 139.812  98.011  1.00 85.01           C  
ATOM    130  N1    C W   7     216.059 139.961  98.637  1.00 85.61           N  
ATOM    131  C2    C W   7     215.133 140.949  98.181  1.00 86.14           C  
ATOM    132  O2    C W   7     215.448 141.733  97.273  1.00 86.06           O  
ATOM    133  N3    C W   7     213.891 141.025  98.763  1.00 86.23           N  
ATOM    134  C4    C W   7     213.546 140.171  99.749  1.00 86.15           C  
ATOM    135  N4    C W   7     212.320 140.264 100.295  1.00 85.54           N  
ATOM    136  C5    C W   7     214.457 139.166 100.216  1.00 86.13           C  
ATOM    137  C6    C W   7     215.671 139.100  99.640  1.00 85.70           C  
ATOM    138  P     A W   8     220.816 140.590 101.519  1.00 79.76           P  
ATOM    139  OP1   A W   8     222.288 140.760 101.567  1.00 80.38           O  
ATOM    140  OP2   A W   8     220.156 139.735 102.524  1.00 79.89           O  
ATOM    141  O5'   A W   8     220.088 142.000 101.560  1.00 79.03           O  
ATOM    142  C5'   A W   8     220.759 143.079 100.984  1.00 81.25           C  
ATOM    143  C4'   A W   8     219.790 144.000 100.309  1.00 82.10           C  
ATOM    144  O4'   A W   8     218.644 143.243  99.883  1.00 82.94           O  
ATOM    145  C3'   A W   8     219.217 145.050 101.231  1.00 82.59           C  
ATOM    146  O3'   A W   8     220.128 146.122 101.392  1.00 80.79           O  
ATOM    147  C2'   A W   8     217.996 145.468 100.432  1.00 84.39           C  
ATOM    148  O2'   A W   8     218.322 146.436  99.453  1.00 85.57           O  
ATOM    149  C1'   A W   8     217.548 144.131  99.811  1.00 86.17           C  
ATOM    150  N9    A W   8     216.420 143.567 100.548  1.00 86.67           N  
ATOM    151  C8    A W   8     216.459 142.718 101.620  1.00 87.31           C  
ATOM    152  N7    A W   8     215.284 142.404 102.096  1.00 86.65           N  
ATOM    153  C5    A W   8     214.415 143.101 101.286  1.00 86.97           C  
ATOM    154  C6    A W   8     213.008 143.196 101.268  1.00 87.85           C  
ATOM    155  N6    A W   8     212.214 142.544 102.138  1.00 87.82           N  
ATOM    156  N1    A W   8     212.447 143.986 100.315  1.00 87.82           N  
ATOM    157  C2    A W   8     213.251 144.634  99.453  1.00 87.67           C  
ATOM    158  N3    A W   8     214.585 144.622  99.380  1.00 87.16           N  
ATOM    159  C4    A W   8     215.101 143.827 100.329  1.00 86.58           C  
ATOM    160  P     C W   9     219.865 147.226 102.513  1.00 79.73           P  
ATOM    161  OP1   C W   9     221.160 147.512 103.148  1.00 79.19           O  
ATOM    162  OP2   C W   9     218.716 146.820 103.347  1.00 79.67           O  
ATOM    163  O5'   C W   9     219.431 148.484 101.651  1.00 79.24           O  
ATOM    164  C5'   C W   9     220.215 148.806 100.528  1.00 79.53           C  
ATOM    165  C4'   C W   9     221.005 150.069 100.792  1.00 79.00           C  
ATOM    166  O4'   C W   9     222.090 149.843 101.726  1.00 77.35           O  
ATOM    167  C3'   C W   9     221.761 150.651  99.611  1.00 79.22           C  
ATOM    168  O3'   C W   9     220.857 151.195  98.627  1.00 80.92           O  
ATOM    169  C2'   C W   9     222.551 151.726 100.368  1.00 77.56           C  
ATOM    170  O2'   C W   9     221.763 152.864 100.678  1.00 77.60           O  
ATOM    171  C1'   C W   9     222.881 151.024 101.687  1.00 74.43           C  
ATOM    172  N1    C W   9     224.341 150.756 102.008  1.00 71.78           N  
ATOM    173  C2    C W   9     225.206 151.842 102.275  1.00 70.99           C  
ATOM    174  O2    C W   9     224.819 153.018 102.220  1.00 70.59           O  
ATOM    175  N3    C W   9     226.483 151.579 102.594  1.00 70.93           N  
ATOM    176  C4    C W   9     226.911 150.322 102.664  1.00 71.67           C  
ATOM    177  N4    C W   9     228.199 150.169 102.984  1.00 72.32           N  
ATOM    178  C5    C W   9     226.061 149.196 102.410  1.00 69.84           C  
ATOM    179  C6    C W   9     224.796 149.466 102.090  1.00 69.96           C  
ATOM    180  P     C W  10     220.651 150.576  97.153  1.00 81.87           P  
ATOM    181  OP1   C W  10     219.182 150.607  96.939  1.00 82.53           O  
ATOM    182  OP2   C W  10     221.400 149.304  97.013  1.00 81.24           O  
ATOM    183  O5'   C W  10     221.351 151.691  96.222  1.00 82.80           O  
ATOM    184  C5'   C W  10     220.883 152.007  94.893  1.00 82.68           C  
ATOM    185  C4'   C W  10     221.120 153.461  94.467  1.00 82.45           C  
ATOM    186  O4'   C W  10     219.915 153.920  93.792  1.00 82.83           O  
ATOM    187  C3'   C W  10     221.380 154.496  95.569  1.00 82.62           C  
ATOM    188  O3'   C W  10     222.801 154.687  95.820  1.00 82.08           O  
ATOM    189  C2'   C W  10     220.680 155.766  95.044  1.00 82.94           C  
ATOM    190  O2'   C W  10     221.492 156.572  94.201  1.00 83.13           O  
ATOM    191  C1'   C W  10     219.506 155.213  94.227  1.00 82.28           C  
ATOM    192  N1    C W  10     218.101 155.165  94.903  1.00 81.26           N  
ATOM    193  C2    C W  10     217.364 156.352  95.216  1.00 81.06           C  
ATOM    194  O2    C W  10     217.803 157.485  94.974  1.00 81.17           O  
ATOM    195  N3    C W  10     216.145 156.241  95.802  1.00 81.31           N  
ATOM    196  C4    C W  10     215.644 155.036  96.071  1.00 81.85           C  
ATOM    197  N4    C W  10     214.440 154.995  96.636  1.00 81.62           N  
ATOM    198  C5    C W  10     216.355 153.825  95.773  1.00 81.54           C  
ATOM    199  C6    C W  10     217.559 153.937  95.193  1.00 80.69           C  
ATOM    200  P     C W  11     223.402 154.671  97.313  1.00 80.76           P  
ATOM    201  OP1   C W  11     222.519 153.809  98.106  1.00 81.09           O  
ATOM    202  OP2   C W  11     223.630 156.062  97.769  1.00 79.56           O  
ATOM    203  O5'   C W  11     224.803 153.909  97.126  1.00 79.99           O  
ATOM    204  C5'   C W  11     225.001 152.588  97.586  1.00 79.01           C  
ATOM    205  C4'   C W  11     226.401 152.500  98.139  1.00 80.68           C  
ATOM    206  O4'   C W  11     226.457 151.551  99.224  1.00 81.39           O  
ATOM    207  C3'   C W  11     227.442 151.942  97.179  1.00 82.03           C  
ATOM    208  O3'   C W  11     227.845 152.906  96.189  1.00 82.21           O  
ATOM    209  C2'   C W  11     228.575 151.550  98.135  1.00 82.24           C  
ATOM    210  O2'   C W  11     229.399 152.636  98.517  1.00 82.81           O  
ATOM    211  C1'   C W  11     227.800 151.058  99.349  1.00 82.47           C  
ATOM    212  N1    C W  11     227.844 149.543  99.590  1.00 82.50           N  
ATOM    213  C2    C W  11     226.742 148.721  99.253  1.00 83.17           C  
ATOM    214  O2    C W  11     225.731 149.219  98.744  1.00 84.08           O  
ATOM    215  N3    C W  11     226.798 147.386  99.491  1.00 82.92           N  
ATOM    216  C4    C W  11     227.883 146.861 100.051  1.00 82.98           C  
ATOM    217  N4    C W  11     227.867 145.535 100.263  1.00 83.37           N  
ATOM    218  C5    C W  11     229.023 147.667 100.410  1.00 82.55           C  
ATOM    219  C6    C W  11     228.961 148.986 100.162  1.00 81.60           C  
ATOM    220  P     A W  12     228.464 152.413  94.794  1.00 81.06           P  
ATOM    221  OP1   A W  12     228.769 153.627  94.006  1.00 81.48           O  
ATOM    222  OP2   A W  12     227.607 151.391  94.191  1.00 81.05           O  
ATOM    223  O5'   A W  12     229.802 151.668  95.257  1.00 80.62           O  
ATOM    224  C5'   A W  12     230.965 152.439  95.513  1.00 81.20           C  
ATOM    225  C4'   A W  12     232.082 151.640  96.163  1.00 79.92           C  
ATOM    226  O4'   A W  12     231.604 150.918  97.320  1.00 79.59           O  
ATOM    227  C3'   A W  12     232.687 150.602  95.258  1.00 79.17           C  
ATOM    228  O3'   A W  12     233.703 151.215  94.478  1.00 76.77           O  
ATOM    229  C2'   A W  12     233.196 149.541  96.243  1.00 79.90           C  
ATOM    230  O2'   A W  12     234.532 149.736  96.678  1.00 82.48           O  
ATOM    231  C1'   A W  12     232.205 149.647  97.399  1.00 79.47           C  
ATOM    232  N9    A W  12     231.133 148.675  97.265  1.00 79.61           N  
ATOM    233  C8    A W  12     229.924 148.882  96.649  1.00 79.42           C  
ATOM    234  N7    A W  12     229.134 147.838  96.656  1.00 79.40           N  
ATOM    235  C5    A W  12     229.876 146.877  97.314  1.00 79.37           C  
ATOM    236  C6    A W  12     229.583 145.542  97.632  1.00 79.39           C  
ATOM    237  N6    A W  12     228.410 144.978  97.299  1.00 79.31           N  
ATOM    238  N1    A W  12     230.536 144.841  98.313  1.00 79.48           N  
ATOM    239  C2    A W  12     231.699 145.446  98.636  1.00 79.35           C  
ATOM    240  N3    A W  12     232.088 146.704  98.379  1.00 79.17           N  
ATOM    241  C4    A W  12     231.119 147.369  97.707  1.00 79.55           C  
ATOM    242  P     C W  13     233.884 150.707  92.991  1.00 75.31           P  
ATOM    243  OP1   C W  13     234.901 151.529  92.310  1.00 76.31           O  
ATOM    244  OP2   C W  13     232.515 150.631  92.428  1.00 74.07           O  
ATOM    245  O5'   C W  13     234.569 149.268  93.187  1.00 74.63           O  
ATOM    246  C5'   C W  13     235.763 149.140  93.939  1.00 74.47           C  
ATOM    247  C4'   C W  13     236.576 147.946  93.488  1.00 76.84           C  
ATOM    248  O4'   C W  13     236.702 147.952  92.049  1.00 76.78           O  
ATOM    249  C3'   C W  13     238.007 147.987  94.000  1.00 79.35           C  
ATOM    250  O3'   C W  13     238.193 147.180  95.138  1.00 83.47           O  
ATOM    251  C2'   C W  13     238.948 147.653  92.835  1.00 77.58           C  
ATOM    252  O2'   C W  13     239.463 146.330  92.830  1.00 75.31           O  
ATOM    253  C1'   C W  13     238.070 148.003  91.632  1.00 77.01           C  
ATOM    254  N1    C W  13     238.322 149.380  91.004  1.00 76.59           N  
ATOM    255  C2    C W  13     239.555 149.709  90.389  1.00 76.06           C  
ATOM    256  O2    C W  13     240.487 148.899  90.367  1.00 76.54           O  
ATOM    257  N3    C W  13     239.699 150.938  89.830  1.00 76.36           N  
ATOM    258  C4    C W  13     238.681 151.820  89.863  1.00 77.39           C  
ATOM    259  N4    C W  13     238.871 153.023  89.306  1.00 77.59           N  
ATOM    260  C5    C W  13     237.420 151.523  90.474  1.00 76.80           C  
ATOM    261  C6    C W  13     237.296 150.304  91.017  1.00 76.67           C  
ATOM    262  P     A W  14     238.618 147.989  96.459  1.00 86.97           P  
ATOM    263  OP1   A W  14     238.680 147.040  97.597  1.00 87.98           O  
ATOM    264  OP2   A W  14     237.753 149.220  96.559  1.00 85.94           O  
ATOM    265  O5'   A W  14     240.147 148.359  96.131  1.00 86.82           O  
ATOM    266  C5'   A W  14     241.139 147.363  96.353  1.00 88.28           C  
ATOM    267  C4'   A W  14     242.386 147.662  95.549  1.00 89.62           C  
ATOM    268  O4'   A W  14     242.076 148.282  94.281  1.00 90.13           O  
ATOM    269  C3'   A W  14     243.284 148.716  96.142  1.00 90.12           C  
ATOM    270  O3'   A W  14     243.887 148.249  97.323  1.00 91.03           O  
ATOM    271  C2'   A W  14     244.254 148.931  94.989  1.00 90.09           C  
ATOM    272  O2'   A W  14     245.202 147.888  94.850  1.00 91.28           O  
ATOM    273  C1'   A W  14     243.271 148.914  93.816  1.00 89.56           C  
ATOM    274  N9    A W  14     242.990 150.261  93.302  1.00 89.45           N  
ATOM    275  C8    A W  14     243.882 151.078  92.658  1.00 89.29           C  
ATOM    276  N7    A W  14     243.379 152.242  92.297  1.00 89.40           N  
ATOM    277  C5    A W  14     242.060 152.196  92.725  1.00 89.00           C  
ATOM    278  C6    A W  14     240.990 153.127  92.649  1.00 88.74           C  
ATOM    279  N6    A W  14     241.069 154.338  92.086  1.00 88.77           N  
ATOM    280  N1    A W  14     239.814 152.762  93.187  1.00 88.94           N  
ATOM    281  C2    A W  14     239.716 151.551  93.751  1.00 88.99           C  
ATOM    282  N3    A W  14     240.638 150.596  93.884  1.00 88.25           N  
ATOM    283  C4    A W  14     241.804 150.979  93.349  1.00 88.98           C  
ATOM    284  P     A W  15     243.749 149.195  98.611  1.00 92.73           P  
ATOM    285  OP1   A W  15     244.353 148.473  99.760  1.00 93.62           O  
ATOM    286  OP2   A W  15     242.347 149.692  98.721  1.00 92.92           O  
ATOM    287  O5'   A W  15     244.667 150.439  98.202  1.00 89.88           O  
ATOM    288  C5'   A W  15     246.037 150.240  97.869  1.00 86.27           C  
ATOM    289  C4'   A W  15     246.542 151.478  97.178  1.00 83.45           C  
ATOM    290  O4'   A W  15     245.680 151.786  96.062  1.00 82.16           O  
ATOM    291  C3'   A W  15     246.440 152.715  98.034  1.00 82.37           C  
ATOM    292  O3'   A W  15     247.529 152.800  98.914  1.00 81.59           O  
ATOM    293  C2'   A W  15     246.442 153.815  96.990  1.00 81.93           C  
ATOM    294  O2'   A W  15     247.751 154.037  96.485  1.00 81.20           O  
ATOM    295  C1'   A W  15     245.522 153.185  95.943  1.00 81.34           C  
ATOM    296  N9    A W  15     244.089 153.404  96.081  1.00 80.40           N  
ATOM    297  C8    A W  15     243.242 152.598  96.778  1.00 81.00           C  
ATOM    298  N7    A W  15     241.988 152.972  96.742  1.00 81.70           N  
ATOM    299  C5    A W  15     241.998 154.097  95.946  1.00 80.79           C  
ATOM    300  C6    A W  15     240.954 154.948  95.520  1.00 81.07           C  
ATOM    301  N6    A W  15     239.675 154.766  95.862  1.00 80.59           N  
ATOM    302  N1    A W  15     241.286 155.990  94.728  1.00 81.59           N  
ATOM    303  C2    A W  15     242.590 156.145  94.396  1.00 81.81           C  
ATOM    304  N3    A W  15     243.658 155.402  94.734  1.00 80.57           N  
ATOM    305  C4    A W  15     243.291 154.378  95.519  1.00 80.22           C  
ATOM    306  P     A W  16     247.255 153.468 100.339  1.00 81.99           P  
ATOM    307  OP1   A W  16     248.503 154.167 100.696  1.00 82.37           O  
ATOM    308  OP2   A W  16     246.694 152.459 101.272  1.00 84.29           O  
ATOM    309  O5'   A W  16     246.050 154.491 100.068  1.00 78.62           O  
ATOM    310  C5'   A W  16     246.259 155.860 100.170  1.00 74.44           C  
ATOM    311  C4'   A W  16     245.378 156.625  99.223  1.00 72.20           C  
ATOM    312  O4'   A W  16     244.319 155.809  98.715  1.00 72.62           O  
ATOM    313  C3'   A W  16     244.597 157.685  99.935  1.00 71.80           C  
ATOM    314  O3'   A W  16     245.485 158.712 100.227  1.00 70.11           O  
ATOM    315  C2'   A W  16     243.543 158.040  98.894  1.00 72.28           C  
ATOM    316  O2'   A W  16     244.021 158.858  97.843  1.00 72.42           O  
ATOM    317  C1'   A W  16     243.229 156.649  98.364  1.00 73.43           C  
ATOM    318  N9    A W  16     241.969 156.101  98.870  1.00 73.52           N  
ATOM    319  C8    A W  16     241.771 155.139  99.828  1.00 74.02           C  
ATOM    320  N7    A W  16     240.509 154.848 100.056  1.00 73.68           N  
ATOM    321  C5    A W  16     239.828 155.685  99.188  1.00 74.15           C  
ATOM    322  C6    A W  16     238.442 155.889  98.928  1.00 74.42           C  
ATOM    323  N6    A W  16     237.451 155.231  99.551  1.00 73.83           N  
ATOM    324  N1    A W  16     238.110 156.819  97.987  1.00 74.70           N  
ATOM    325  C2    A W  16     239.096 157.498  97.348  1.00 74.65           C  
ATOM    326  N3    A W  16     240.423 157.391  97.509  1.00 74.33           N  
ATOM    327  C4    A W  16     240.720 156.464  98.450  1.00 74.04           C  
ATOM    328  P     A W  17     245.245 159.616 101.501  1.00 67.55           P  
ATOM    329  OP1   A W  17     246.508 160.362 101.709  1.00 66.94           O  
ATOM    330  OP2   A W  17     244.674 158.776 102.592  1.00 65.65           O  
ATOM    331  O5'   A W  17     244.173 160.622 100.873  1.00 66.50           O  
ATOM    332  C5'   A W  17     243.102 161.055 101.574  1.00 66.63           C  
ATOM    333  C4'   A W  17     242.179 161.678 100.590  1.00 68.35           C  
ATOM    334  O4'   A W  17     241.529 160.631  99.852  1.00 70.05           O  
ATOM    335  C3'   A W  17     241.091 162.452 101.291  1.00 70.06           C  
ATOM    336  O3'   A W  17     241.439 163.799 101.321  1.00 68.78           O  
ATOM    337  C2'   A W  17     239.846 162.237 100.443  1.00 72.85           C  
ATOM    338  O2'   A W  17     239.436 163.343  99.654  1.00 75.45           O  
ATOM    339  C1'   A W  17     240.170 160.987  99.612  1.00 74.48           C  
ATOM    340  N9    A W  17     239.223 159.971 100.077  1.00 75.38           N  
ATOM    341  C8    A W  17     237.878 159.928  99.779  1.00 76.09           C  
ATOM    342  N7    A W  17     237.225 158.954 100.366  1.00 76.02           N  
ATOM    343  C5    A W  17     238.198 158.332 101.121  1.00 75.40           C  
ATOM    344  C6    A W  17     238.145 157.225 101.977  1.00 75.69           C  
ATOM    345  N6    A W  17     237.026 156.527 102.213  1.00 76.11           N  
ATOM    346  N1    A W  17     239.296 156.857 102.577  1.00 76.25           N  
ATOM    347  C2    A W  17     240.423 157.550 102.336  1.00 76.10           C  
ATOM    348  N3    A W  17     240.593 158.607 101.550  1.00 76.07           N  
ATOM    349  C4    A W  17     239.432 158.948 100.968  1.00 75.41           C  
ATOM    350  P     A W  18     241.176 164.590 102.656  1.00 67.00           P  
ATOM    351  OP1   A W  18     242.458 164.693 103.385  1.00 68.02           O  
ATOM    352  OP2   A W  18     239.963 163.958 103.242  1.00 65.61           O  
ATOM    353  O5'   A W  18     240.905 166.064 102.178  1.00 65.85           O  
ATOM    354  C5'   A W  18     239.785 166.285 101.387  1.00 66.11           C  
ATOM    355  C4'   A W  18     239.616 167.762 101.060  1.00 64.94           C  
ATOM    356  O4'   A W  18     240.163 168.663 102.067  1.00 63.09           O  
ATOM    357  C3'   A W  18     240.263 168.153  99.763  1.00 63.06           C  
ATOM    358  O3'   A W  18     239.371 167.684  98.752  1.00 63.23           O  
ATOM    359  C2'   A W  18     240.420 169.675  99.957  1.00 61.49           C  
ATOM    360  O2'   A W  18     239.317 170.474  99.590  1.00 60.70           O  
ATOM    361  C1'   A W  18     240.663 169.815 101.458  1.00 60.09           C  
ATOM    362  N9    A W  18     242.047 169.691 101.756  1.00 59.77           N  
ATOM    363  C8    A W  18     242.757 168.531 101.681  1.00 60.11           C  
ATOM    364  N7    A W  18     244.015 168.653 101.985  1.00 60.33           N  
ATOM    365  C5    A W  18     244.127 169.979 102.284  1.00 59.49           C  
ATOM    366  C6    A W  18     245.232 170.696 102.685  1.00 59.44           C  
ATOM    367  N6    A W  18     246.417 170.101 102.832  1.00 59.36           N  
ATOM    368  N1    A W  18     245.047 172.019 102.917  1.00 60.29           N  
ATOM    369  C2    A W  18     243.814 172.562 102.742  1.00 60.15           C  
ATOM    370  N3    A W  18     242.676 171.964 102.371  1.00 59.45           N  
ATOM    371  C4    A W  18     242.919 170.654 102.157  1.00 59.93           C  
ATOM    372  P     C W  19     239.920 167.418  97.301  1.00 64.16           P  
ATOM    373  OP1   C W  19     239.007 166.525  96.569  1.00 64.84           O  
ATOM    374  OP2   C W  19     241.347 167.061  97.432  1.00 64.12           O  
ATOM    375  O5'   C W  19     239.727 168.906  96.717  1.00 65.52           O  
ATOM    376  C5'   C W  19     239.838 169.203  95.331  1.00 66.37           C  
ATOM    377  C4'   C W  19     238.853 170.269  94.870  1.00 66.84           C  
ATOM    378  O4'   C W  19     237.644 169.635  94.386  1.00 66.28           O  
ATOM    379  C3'   C W  19     238.374 171.297  95.893  1.00 67.35           C  
ATOM    380  O3'   C W  19     239.330 172.388  96.061  1.00 67.77           O  
ATOM    381  C2'   C W  19     237.110 171.790  95.183  1.00 67.56           C  
ATOM    382  O2'   C W  19     237.381 172.809  94.243  1.00 67.73           O  
ATOM    383  C1'   C W  19     236.585 170.565  94.428  1.00 67.70           C  
ATOM    384  N1    C W  19     235.380 169.920  95.049  1.00 68.10           N  
ATOM    385  C2    C W  19     234.127 170.568  95.122  1.00 68.67           C  
ATOM    386  O2    C W  19     233.986 171.701  94.663  1.00 70.26           O  
ATOM    387  N3    C W  19     233.074 169.940  95.711  1.00 68.53           N  
ATOM    388  C4    C W  19     233.225 168.706  96.202  1.00 69.21           C  
ATOM    389  N4    C W  19     232.172 168.098  96.764  1.00 69.18           N  
ATOM    390  C5    C W  19     234.481 168.030  96.139  1.00 70.04           C  
ATOM    391  C6    C W  19     235.514 168.671  95.567  1.00 69.29           C  
ATOM    392  P     C W  20     239.959 172.883  97.465  1.00 67.54           P  
ATOM    393  OP1   C W  20     238.909 172.881  98.505  1.00 67.05           O  
ATOM    394  OP2   C W  20     240.716 174.135  97.233  1.00 68.65           O  
ATOM    395  O5'   C W  20     241.023 171.743  97.773  1.00 65.47           O  
ATOM    396  C5'   C W  20     242.233 171.723  97.067  1.00 64.01           C  
ATOM    397  C4'   C W  20     243.356 172.339  97.862  1.00 63.82           C  
ATOM    398  O4'   C W  20     243.754 171.366  98.836  1.00 63.92           O  
ATOM    399  C3'   C W  20     244.661 172.449  97.106  1.00 65.51           C  
ATOM    400  O3'   C W  20     244.685 173.512  96.170  1.00 66.05           O  
ATOM    401  C2'   C W  20     245.656 172.621  98.240  1.00 65.73           C  
ATOM    402  O2'   C W  20     245.597 173.896  98.841  1.00 67.50           O  
ATOM    403  C1'   C W  20     245.099 171.602  99.218  1.00 65.28           C  
ATOM    404  N1    C W  20     245.878 170.310  99.352  1.00 64.98           N  
ATOM    405  C2    C W  20     247.217 170.337  99.790  1.00 65.02           C  
ATOM    406  O2    C W  20     247.741 171.420 100.042  1.00 65.71           O  
ATOM    407  N3    C W  20     247.914 169.180  99.930  1.00 65.32           N  
ATOM    408  C4    C W  20     247.319 168.016  99.648  1.00 66.37           C  
ATOM    409  N4    C W  20     248.032 166.889  99.800  1.00 66.19           N  
ATOM    410  C5    C W  20     245.954 167.959  99.197  1.00 66.40           C  
ATOM    411  C6    C W  20     245.278 169.115  99.069  1.00 65.28           C  
ATOM    412  P     A W  21     245.482 173.281  94.807  1.00 65.66           P  
ATOM    413  OP1   A W  21     245.156 174.436  93.937  1.00 65.99           O  
ATOM    414  OP2   A W  21     245.255 171.916  94.312  1.00 64.59           O  
ATOM    415  O5'   A W  21     246.992 173.266  95.295  1.00 66.25           O  
ATOM    416  C5'   A W  21     247.769 174.432  95.309  1.00 70.15           C  
ATOM    417  C4'   A W  21     249.020 174.132  96.093  1.00 72.81           C  
ATOM    418  O4'   A W  21     248.690 173.126  97.057  1.00 74.53           O  
ATOM    419  C3'   A W  21     250.111 173.476  95.275  1.00 73.74           C  
ATOM    420  O3'   A W  21     250.919 174.457  94.710  1.00 73.72           O  
ATOM    421  C2'   A W  21     250.891 172.642  96.278  1.00 74.64           C  
ATOM    422  O2'   A W  21     251.915 173.335  96.945  1.00 75.59           O  
ATOM    423  C1'   A W  21     249.814 172.300  97.274  1.00 77.00           C  
ATOM    424  N9    A W  21     249.415 170.933  97.100  1.00 77.65           N  
ATOM    425  C8    A W  21     248.266 170.473  96.528  1.00 78.41           C  
ATOM    426  N7    A W  21     248.190 169.165  96.513  1.00 78.79           N  
ATOM    427  C5    A W  21     249.369 168.762  97.113  1.00 78.27           C  
ATOM    428  C6    A W  21     249.888 167.489  97.397  1.00 78.69           C  
ATOM    429  N6    A W  21     249.235 166.354  97.091  1.00 78.40           N  
ATOM    430  N1    A W  21     251.106 167.443  98.010  1.00 79.00           N  
ATOM    431  C2    A W  21     251.744 168.600  98.309  1.00 78.63           C  
ATOM    432  N3    A W  21     251.347 169.853  98.084  1.00 77.58           N  
ATOM    433  C4    A W  21     250.143 169.848  97.481  1.00 77.72           C  
ATOM    434  P     C W  22     250.827 174.732  93.151  1.00 72.92           P  
ATOM    435  OP1   C W  22     250.539 176.167  93.001  1.00 74.63           O  
ATOM    436  OP2   C W  22     249.904 173.760  92.536  1.00 73.30           O  
ATOM    437  O5'   C W  22     252.302 174.406  92.651  1.00 70.11           O  
ATOM    438  C5'   C W  22     252.923 173.238  93.114  1.00 67.56           C  
ATOM    439  C4'   C W  22     254.355 173.263  92.687  1.00 66.34           C  
ATOM    440  O4'   C W  22     254.398 173.681  91.309  1.00 65.13           O  
ATOM    441  C3'   C W  22     255.162 174.338  93.349  1.00 66.41           C  
ATOM    442  O3'   C W  22     255.545 173.933  94.631  1.00 69.26           O  
ATOM    443  C2'   C W  22     256.336 174.407  92.384  1.00 64.83           C  
ATOM    444  O2'   C W  22     257.215 173.301  92.527  1.00 63.85           O  
ATOM    445  C1'   C W  22     255.601 174.378  91.047  1.00 62.70           C  
ATOM    446  N1    C W  22     255.233 175.711  90.431  1.00 60.93           N  
ATOM    447  C2    C W  22     256.185 176.544  89.799  1.00 60.78           C  
ATOM    448  O2    C W  22     257.370 176.219  89.749  1.00 61.63           O  
ATOM    449  N3    C W  22     255.790 177.719  89.253  1.00 60.56           N  
ATOM    450  C4    C W  22     254.505 178.067  89.311  1.00 61.49           C  
ATOM    451  N4    C W  22     254.155 179.226  88.771  1.00 61.79           N  
ATOM    452  C5    C W  22     253.514 177.247  89.928  1.00 61.28           C  
ATOM    453  C6    C W  22     253.921 176.090  90.462  1.00 60.71           C  
ATOM    454  P     A W  23     255.597 175.029  95.803  1.00 72.29           P  
ATOM    455  OP1   A W  23     256.029 174.323  97.037  1.00 73.72           O  
ATOM    456  OP2   A W  23     254.314 175.800  95.792  1.00 70.37           O  
ATOM    457  O5'   A W  23     256.817 175.987  95.380  1.00 70.17           O  
ATOM    458  C5'   A W  23     258.182 175.597  95.467  1.00 68.17           C  
ATOM    459  C4'   A W  23     259.039 176.595  94.693  1.00 67.96           C  
ATOM    460  O4'   A W  23     258.585 176.739  93.321  1.00 68.30           O  
ATOM    461  C3'   A W  23     258.987 178.016  95.205  1.00 67.32           C  
ATOM    462  O3'   A W  23     259.925 178.172  96.239  1.00 66.46           O  
ATOM    463  C2'   A W  23     259.271 178.871  93.958  1.00 67.13           C  
ATOM    464  O2'   A W  23     260.618 178.902  93.539  1.00 68.81           O  
ATOM    465  C1'   A W  23     258.494 178.100  92.928  1.00 65.63           C  
ATOM    466  N9    A W  23     257.099 178.463  92.894  1.00 64.26           N  
ATOM    467  C8    A W  23     256.079 177.768  93.444  1.00 64.29           C  
ATOM    468  N7    A W  23     254.912 178.312  93.273  1.00 65.03           N  
ATOM    469  C5    A W  23     255.183 179.445  92.556  1.00 64.05           C  
ATOM    470  C6    A W  23     254.343 180.444  92.058  1.00 64.16           C  
ATOM    471  N6    A W  23     253.020 180.448  92.218  1.00 64.22           N  
ATOM    472  N1    A W  23     254.929 181.441  91.385  1.00 64.88           N  
ATOM    473  C2    A W  23     256.266 181.419  91.226  1.00 65.36           C  
ATOM    474  N3    A W  23     257.161 180.522  91.645  1.00 64.74           N  
ATOM    475  C4    A W  23     256.536 179.552  92.311  1.00 64.17           C  
ATOM    476  P     A W  24     259.465 178.993  97.525  1.00 66.12           P  
ATOM    477  OP1   A W  24     260.606 178.906  98.475  1.00 66.35           O  
ATOM    478  OP2   A W  24     258.085 178.604  97.952  1.00 64.25           O  
ATOM    479  O5'   A W  24     259.380 180.468  96.911  1.00 64.21           O  
ATOM    480  C5'   A W  24     260.523 181.100  96.334  1.00 61.99           C  
ATOM    481  C4'   A W  24     260.131 182.442  95.782  1.00 59.55           C  
ATOM    482  O4'   A W  24     259.255 182.210  94.663  1.00 60.13           O  
ATOM    483  C3'   A W  24     259.283 183.266  96.723  1.00 57.83           C  
ATOM    484  O3'   A W  24     260.057 183.959  97.660  1.00 54.14           O  
ATOM    485  C2'   A W  24     258.570 184.178  95.742  1.00 59.40           C  
ATOM    486  O2'   A W  24     259.422 185.174  95.226  1.00 60.23           O  
ATOM    487  C1'   A W  24     258.206 183.158  94.675  1.00 61.70           C  
ATOM    488  N9    A W  24     256.959 182.471  94.979  1.00 62.12           N  
ATOM    489  C8    A W  24     256.811 181.351  95.746  1.00 63.00           C  
ATOM    490  N7    A W  24     255.579 180.944  95.883  1.00 63.02           N  
ATOM    491  C5    A W  24     254.870 181.858  95.147  1.00 62.42           C  
ATOM    492  C6    A W  24     253.505 181.959  94.905  1.00 62.85           C  
ATOM    493  N6    A W  24     252.644 181.068  95.411  1.00 63.12           N  
ATOM    494  N1    A W  24     253.073 182.990  94.128  1.00 63.29           N  
ATOM    495  C2    A W  24     253.981 183.857  93.630  1.00 63.60           C  
ATOM    496  N3    A W  24     255.314 183.853  93.802  1.00 63.71           N  
ATOM    497  C4    A W  24     255.692 182.814  94.580  1.00 62.47           C  
ATOM    498  P     C W  25     259.306 184.577  98.909  1.00 52.89           P  
ATOM    499  OP1   C W  25     260.158 185.643  99.428  1.00 53.84           O  
ATOM    500  OP2   C W  25     258.885 183.492  99.814  1.00 52.99           O  
ATOM    501  O5'   C W  25     258.024 185.240  98.226  1.00 52.16           O  
ATOM    502  C5'   C W  25     257.087 186.023  98.914  1.00 52.54           C  
ATOM    503  C4'   C W  25     255.846 186.107  98.060  1.00 53.79           C  
ATOM    504  O4'   C W  25     255.438 184.774  97.708  1.00 55.94           O  
ATOM    505  C3'   C W  25     254.584 186.564  98.750  1.00 54.46           C  
ATOM    506  O3'   C W  25     254.574 187.937  98.968  1.00 52.48           O  
ATOM    507  C2'   C W  25     253.557 186.182  97.704  1.00 56.11           C  
ATOM    508  O2'   C W  25     253.537 187.110  96.636  1.00 57.69           O  
ATOM    509  C1'   C W  25     254.092 184.824  97.252  1.00 57.71           C  
ATOM    510  N1    C W  25     253.270 183.624  97.725  1.00 58.93           N  
ATOM    511  C2    C W  25     251.925 183.495  97.310  1.00 60.53           C  
ATOM    512  O2    C W  25     251.440 184.356  96.556  1.00 60.75           O  
ATOM    513  N3    C W  25     251.185 182.424  97.738  1.00 60.55           N  
ATOM    514  C4    C W  25     251.742 181.512  98.539  1.00 59.68           C  
ATOM    515  N4    C W  25     250.987 180.483  98.917  1.00 59.80           N  
ATOM    516  C5    C W  25     253.097 181.616  98.977  1.00 59.94           C  
ATOM    517  C6    C W  25     253.814 182.673  98.552  1.00 59.54           C  
ATOM    518  P     A W  26     254.427 188.432 100.459  1.00 50.19           P  
ATOM    519  OP1   A W  26     255.048 189.750 100.535  1.00 50.80           O  
ATOM    520  OP2   A W  26     254.906 187.365 101.351  1.00 50.05           O  
ATOM    521  O5'   A W  26     252.873 188.601 100.660  1.00 49.80           O  
ATOM    522  C5'   A W  26     252.119 189.389  99.813  1.00 53.15           C  
ATOM    523  C4'   A W  26     250.843 188.670  99.432  1.00 56.41           C  
ATOM    524  O4'   A W  26     251.106 187.286  99.142  1.00 58.72           O  
ATOM    525  C3'   A W  26     249.808 188.583 100.522  1.00 56.92           C  
ATOM    526  O3'   A W  26     249.115 189.789 100.537  1.00 54.52           O  
ATOM    527  C2'   A W  26     248.932 187.443 100.028  1.00 59.16           C  
ATOM    528  O2'   A W  26     247.933 187.895  99.147  1.00 61.74           O  
ATOM    529  C1'   A W  26     249.908 186.556  99.275  1.00 62.55           C  
ATOM    530  N9    A W  26     250.159 185.349 100.025  1.00 63.32           N  
ATOM    531  C8    A W  26     251.118 185.106 100.963  1.00 64.89           C  
ATOM    532  N7    A W  26     251.085 183.914 101.490  1.00 63.67           N  
ATOM    533  C5    A W  26     250.018 183.347 100.854  1.00 64.31           C  
ATOM    534  C6    A W  26     249.433 182.076 100.972  1.00 65.82           C  
ATOM    535  N6    A W  26     249.909 181.147 101.815  1.00 65.77           N  
ATOM    536  N1    A W  26     248.347 181.795 100.184  1.00 66.26           N  
ATOM    537  C2    A W  26     247.904 182.760  99.345  1.00 66.23           C  
ATOM    538  N3    A W  26     248.385 184.005  99.155  1.00 65.83           N  
ATOM    539  C4    A W  26     249.439 184.220  99.951  1.00 64.08           C  
ATOM    540  P     C W  27     248.407 190.261 101.872  1.00 53.17           P  
ATOM    541  OP1   C W  27     249.054 191.513 102.292  1.00 52.73           O  
ATOM    542  OP2   C W  27     248.267 189.099 102.776  1.00 52.01           O  
ATOM    543  O5'   C W  27     246.955 190.612 101.381  1.00 52.78           O  
ATOM    544  C5'   C W  27     246.770 191.249 100.153  1.00 51.09           C  
ATOM    545  C4'   C W  27     245.833 192.407 100.346  1.00 49.79           C  
ATOM    546  O4'   C W  27     246.457 193.386 101.188  1.00 48.71           O  
ATOM    547  C3'   C W  27     245.605 193.168  99.086  1.00 50.25           C  
ATOM    548  O3'   C W  27     244.658 192.469  98.341  1.00 54.15           O  
ATOM    549  C2'   C W  27     245.103 194.498  99.622  1.00 48.82           C  
ATOM    550  O2'   C W  27     243.724 194.470  99.879  1.00 47.48           O  
ATOM    551  C1'   C W  27     245.850 194.630 100.940  1.00 48.03           C  
ATOM    552  N1    C W  27     246.883 195.733 101.090  1.00 47.38           N  
ATOM    553  C2    C W  27     246.474 197.053 101.374  1.00 47.55           C  
ATOM    554  O2    C W  27     245.274 197.319 101.454  1.00 48.32           O  
ATOM    555  N3    C W  27     247.396 198.028 101.552  1.00 46.97           N  
ATOM    556  C4    C W  27     248.690 197.725 101.446  1.00 48.18           C  
ATOM    557  N4    C W  27     249.573 198.725 101.616  1.00 48.49           N  
ATOM    558  C5    C W  27     249.139 196.389 101.167  1.00 47.66           C  
ATOM    559  C6    C W  27     248.211 195.439 101.006  1.00 47.09           C  
ATOM    560  P     C W  28     245.051 191.842  96.916  1.00 58.70           P  
ATOM    561  OP1   C W  28     244.687 190.413  96.975  1.00 58.84           O  
ATOM    562  OP2   C W  28     246.427 192.225  96.516  1.00 58.21           O  
ATOM    563  O5'   C W  28     244.056 192.661  95.954  1.00 60.13           O  
ATOM    564  C5'   C W  28     243.563 192.169  94.691  1.00 62.05           C  
ATOM    565  C4'   C W  28     242.348 192.963  94.192  1.00 62.72           C  
ATOM    566  O4'   C W  28     241.392 192.043  93.592  1.00 63.31           O  
ATOM    567  C3'   C W  28     241.576 193.745  95.263  1.00 62.69           C  
ATOM    568  O3'   C W  28     242.009 195.104  95.343  1.00 59.78           O  
ATOM    569  C2'   C W  28     240.121 193.675  94.805  1.00 64.34           C  
ATOM    570  O2'   C W  28     239.693 194.792  94.047  1.00 65.35           O  
ATOM    571  C1'   C W  28     240.068 192.397  93.962  1.00 65.45           C  
ATOM    572  N1    C W  28     239.334 191.287  94.699  1.00 66.07           N  
ATOM    573  C2    C W  28     239.982 190.117  95.139  1.00 66.20           C  
ATOM    574  O2    C W  28     241.180 189.966  94.918  1.00 66.65           O  
ATOM    575  N3    C W  28     239.261 189.167  95.799  1.00 66.69           N  
ATOM    576  C4    C W  28     237.949 189.363  96.029  1.00 66.90           C  
ATOM    577  N4    C W  28     237.272 188.408  96.676  1.00 66.83           N  
ATOM    578  C5    C W  28     237.262 190.548  95.597  1.00 66.79           C  
ATOM    579  C6    C W  28     237.987 191.467  94.946  1.00 66.70           C  
ATOM    580  P     C W  29     242.316 195.816  96.737  1.00 56.99           P  
ATOM    581  OP1   C W  29     241.777 194.970  97.808  1.00 57.34           O  
ATOM    582  OP2   C W  29     241.939 197.253  96.674  1.00 56.66           O  
ATOM    583  O5'   C W  29     243.891 195.691  96.787  1.00 54.46           O  
ATOM    584  C5'   C W  29     244.654 196.468  95.931  1.00 53.21           C  
ATOM    585  C4'   C W  29     245.193 197.637  96.696  1.00 53.26           C  
ATOM    586  O4'   C W  29     246.197 197.147  97.592  1.00 52.23           O  
ATOM    587  C3'   C W  29     246.058 198.583  95.912  1.00 54.85           C  
ATOM    588  O3'   C W  29     245.363 199.342  94.890  1.00 56.15           O  
ATOM    589  C2'   C W  29     246.635 199.389  97.071  1.00 53.77           C  
ATOM    590  O2'   C W  29     245.723 200.261  97.703  1.00 54.71           O  
ATOM    591  C1'   C W  29     246.929 198.261  98.038  1.00 52.76           C  
ATOM    592  N1    C W  29     248.366 197.935  98.205  1.00 52.42           N  
ATOM    593  C2    C W  29     249.214 198.948  98.670  1.00 53.45           C  
ATOM    594  O2    C W  29     248.742 200.064  98.914  1.00 54.93           O  
ATOM    595  N3    C W  29     250.524 198.694  98.866  1.00 53.06           N  
ATOM    596  C4    C W  29     250.987 197.483  98.614  1.00 53.24           C  
ATOM    597  N4    C W  29     252.287 197.307  98.828  1.00 54.09           N  
ATOM    598  C5    C W  29     250.150 196.416  98.139  1.00 53.18           C  
ATOM    599  C6    C W  29     248.851 196.686  97.953  1.00 52.16           C  
ATOM    600  P     A W  30     246.159 199.577  93.521  1.00 57.10           P  
ATOM    601  OP1   A W  30     245.386 200.494  92.672  1.00 58.55           O  
ATOM    602  OP2   A W  30     246.605 198.279  92.976  1.00 55.86           O  
ATOM    603  O5'   A W  30     247.432 200.379  94.023  1.00 56.57           O  
ATOM    604  C5'   A W  30     247.263 201.731  94.319  1.00 57.76           C  
ATOM    605  C4'   A W  30     248.549 202.274  94.852  1.00 58.97           C  
ATOM    606  O4'   A W  30     249.082 201.311  95.746  1.00 58.51           O  
ATOM    607  C3'   A W  30     249.619 202.340  93.809  1.00 60.73           C  
ATOM    608  O3'   A W  30     249.433 203.506  93.044  1.00 62.92           O  
ATOM    609  C2'   A W  30     250.884 202.351  94.659  1.00 60.59           C  
ATOM    610  O2'   A W  30     251.254 203.617  95.156  1.00 61.80           O  
ATOM    611  C1'   A W  30     250.470 201.474  95.814  1.00 60.67           C  
ATOM    612  N9    A W  30     251.039 200.151  95.729  1.00 61.22           N  
ATOM    613  C8    A W  30     250.383 199.000  95.397  1.00 61.54           C  
ATOM    614  N7    A W  30     251.146 197.930  95.407  1.00 61.09           N  
ATOM    615  C5    A W  30     252.372 198.432  95.771  1.00 61.11           C  
ATOM    616  C6    A W  30     253.599 197.805  95.957  1.00 61.87           C  
ATOM    617  N6    A W  30     253.743 196.482  95.793  1.00 61.90           N  
ATOM    618  N1    A W  30     254.656 198.590  96.323  1.00 62.18           N  
ATOM    619  C2    A W  30     254.479 199.915  96.490  1.00 61.13           C  
ATOM    620  N3    A W  30     253.354 200.602  96.338  1.00 61.09           N  
ATOM    621  C4    A W  30     252.336 199.797  95.979  1.00 61.04           C  
ATOM    622  P     C W  31     249.373 203.400  91.464  1.00 64.29           P  
ATOM    623  OP1   C W  31     248.687 204.603  90.982  1.00 65.17           O  
ATOM    624  OP2   C W  31     248.890 202.059  91.096  1.00 64.55           O  
ATOM    625  O5'   C W  31     250.883 203.538  91.042  1.00 67.03           O  
ATOM    626  C5'   C W  31     251.735 204.104  91.981  1.00 72.69           C  
ATOM    627  C4'   C W  31     252.998 204.548  91.328  1.00 78.08           C  
ATOM    628  O4'   C W  31     252.752 204.802  89.937  1.00 78.21           O  
ATOM    629  C3'   C W  31     253.449 205.867  91.862  1.00 82.04           C  
ATOM    630  O3'   C W  31     254.119 205.609  93.056  1.00 90.30           O  
ATOM    631  C2'   C W  31     254.317 206.420  90.730  1.00 80.33           C  
ATOM    632  O2'   C W  31     255.686 206.057  90.748  1.00 79.29           O  
ATOM    633  C1'   C W  31     253.611 205.842  89.507  1.00 78.70           C  
ATOM    634  N1    C W  31     252.764 206.823  88.772  1.00 78.21           N  
ATOM    635  C2    C W  31     253.359 207.950  88.159  1.00 78.00           C  
ATOM    636  O2    C W  31     254.596 208.136  88.253  1.00 77.57           O  
ATOM    637  N3    C W  31     252.536 208.807  87.487  1.00 77.66           N  
ATOM    638  C4    C W  31     251.216 208.556  87.424  1.00 77.82           C  
ATOM    639  N4    C W  31     250.455 209.417  86.761  1.00 78.51           N  
ATOM    640  C5    C W  31     250.601 207.423  88.033  1.00 77.17           C  
ATOM    641  C6    C W  31     251.409 206.589  88.686  1.00 77.31           C  
ATOM    642  P     A W  32     253.609 206.380  94.353  1.00 97.57           P  
ATOM    643  OP1   A W  32     253.868 205.518  95.541  1.00 96.77           O  
ATOM    644  OP2   A W  32     252.221 206.861  94.076  1.00 95.59           O  
ATOM    645  O5'   A W  32     254.656 207.630  94.378  1.00103.46           O  
ATOM    646  C5'   A W  32     256.024 207.577  93.816  1.00110.85           C  
ATOM    647  C4'   A W  32     256.569 208.936  93.319  1.00117.51           C  
ATOM    648  O4'   A W  32     256.148 209.270  91.944  1.00119.58           O  
ATOM    649  C3'   A W  32     256.187 210.190  94.113  1.00120.44           C  
ATOM    650  O3'   A W  32     256.867 210.293  95.444  1.00122.56           O  
ATOM    651  C2'   A W  32     256.470 211.313  93.068  1.00120.73           C  
ATOM    652  O2'   A W  32     257.838 211.673  92.862  1.00120.53           O  
ATOM    653  C1'   A W  32     255.897 210.681  91.791  1.00120.72           C  
ATOM    654  N9    A W  32     254.451 210.886  91.503  1.00121.01           N  
ATOM    655  C8    A W  32     253.710 210.050  90.712  1.00121.29           C  
ATOM    656  N7    A W  32     252.444 210.367  90.570  1.00121.33           N  
ATOM    657  C5    A W  32     252.311 211.512  91.322  1.00121.62           C  
ATOM    658  C6    A W  32     251.185 212.340  91.572  1.00121.50           C  
ATOM    659  N6    A W  32     249.974 212.084  91.051  1.00121.17           N  
ATOM    660  N1    A W  32     251.360 213.431  92.376  1.00121.32           N  
ATOM    661  C2    A W  32     252.582 213.664  92.896  1.00121.12           C  
ATOM    662  N3    A W  32     253.711 212.952  92.723  1.00121.63           N  
ATOM    663  C4    A W  32     253.530 211.867  91.916  1.00121.61           C  
ATOM    664  P     A W  33     256.106 210.737  96.835  1.00124.24           P  
ATOM    665  OP1   A W  33     257.004 211.740  97.495  1.00123.56           O  
ATOM    666  OP2   A W  33     255.685 209.518  97.591  1.00123.55           O  
ATOM    667  O5'   A W  33     254.735 211.461  96.338  1.00125.58           O  
ATOM    668  C5'   A W  33     254.416 212.882  96.561  1.00126.94           C  
ATOM    669  C4'   A W  33     255.532 213.802  96.063  1.00127.35           C  
ATOM    670  O4'   A W  33     255.422 214.019  94.640  1.00128.00           O  
ATOM    671  C3'   A W  33     255.614 215.242  96.560  1.00127.04           C  
ATOM    672  O3'   A W  33     255.941 215.353  97.956  1.00124.40           O  
ATOM    673  C2'   A W  33     256.747 215.703  95.643  1.00127.98           C  
ATOM    674  O2'   A W  33     257.990 215.052  95.926  1.00128.44           O  
ATOM    675  C1'   A W  33     256.215 215.147  94.327  1.00129.03           C  
ATOM    676  N9    A W  33     255.358 216.028  93.555  1.00129.34           N  
ATOM    677  C8    A W  33     254.039 216.325  93.792  1.00129.48           C  
ATOM    678  N7    A W  33     253.512 217.131  92.893  1.00129.69           N  
ATOM    679  C5    A W  33     254.560 217.372  91.984  1.00129.76           C  
ATOM    680  C6    A W  33     254.678 218.155  90.775  1.00129.58           C  
ATOM    681  N6    A W  33     253.673 218.889  90.242  1.00129.43           N  
ATOM    682  N1    A W  33     255.893 218.154  90.134  1.00129.48           N  
ATOM    683  C2    A W  33     256.917 217.431  90.645  1.00129.47           C  
ATOM    684  N3    A W  33     256.926 216.670  91.752  1.00129.58           N  
ATOM    685  C4    A W  33     255.713 216.682  92.386  1.00129.65           C  
ATOM    686  P     A W  34     255.563 216.674  98.786  1.00121.00           P  
ATOM    687  OP1   A W  34     256.344 217.836  98.268  1.00120.57           O  
ATOM    688  OP2   A W  34     255.660 216.303 100.220  1.00121.35           O  
ATOM    689  O5'   A W  34     254.028 216.855  98.394  1.00116.62           O  
ATOM    690  C5'   A W  34     253.605 218.048  97.829  1.00111.11           C  
ATOM    691  C4'   A W  34     252.299 217.868  97.095  1.00108.48           C  
ATOM    692  O4'   A W  34     252.287 216.620  96.373  1.00109.16           O  
ATOM    693  C3'   A W  34     251.089 217.723  97.988  1.00106.44           C  
ATOM    694  O3'   A W  34     250.723 218.966  98.557  1.00101.35           O  
ATOM    695  C2'   A W  34     250.062 217.134  97.014  1.00107.67           C  
ATOM    696  O2'   A W  34     249.532 218.065  96.084  1.00109.09           O  
ATOM    697  C1'   A W  34     250.952 216.143  96.283  1.00109.03           C  
ATOM    698  N9    A W  34     250.920 214.812  96.861  1.00109.50           N  
ATOM    699  C8    A W  34     251.263 214.450  98.139  1.00109.71           C  
ATOM    700  N7    A W  34     251.149 213.168  98.381  1.00109.65           N  
ATOM    701  C5    A W  34     250.709 212.657  97.173  1.00109.69           C  
ATOM    702  C6    A W  34     250.392 211.355  96.772  1.00109.36           C  
ATOM    703  N6    A W  34     250.491 210.311  97.597  1.00109.45           N  
ATOM    704  N1    A W  34     249.973 211.174  95.495  1.00109.65           N  
ATOM    705  C2    A W  34     249.880 212.234  94.675  1.00109.63           C  
ATOM    706  N3    A W  34     250.155 213.513  94.939  1.00110.02           N  
ATOM    707  C4    A W  34     250.565 213.654  96.218  1.00110.02           C  
ATOM    708  P     C W  35     249.843 218.960  99.888  1.00 96.42           P  
ATOM    709  OP1   C W  35     250.002 220.279 100.537  1.00 96.46           O  
ATOM    710  OP2   C W  35     250.144 217.727 100.669  1.00 96.09           O  
ATOM    711  O5'   C W  35     248.371 218.857  99.267  1.00 93.26           O  
ATOM    712  C5'   C W  35     247.455 217.982  99.866  1.00 88.97           C  
ATOM    713  C4'   C W  35     246.744 217.055  98.916  1.00 86.07           C  
ATOM    714  O4'   C W  35     247.553 215.886  98.625  1.00 86.45           O  
ATOM    715  C3'   C W  35     245.519 216.490  99.596  1.00 83.96           C  
ATOM    716  O3'   C W  35     244.415 217.353  99.473  1.00 81.47           O  
ATOM    717  C2'   C W  35     245.277 215.188  98.869  1.00 84.82           C  
ATOM    718  O2'   C W  35     244.272 215.325  97.889  1.00 84.87           O  
ATOM    719  C1'   C W  35     246.644 214.859  98.247  1.00 86.92           C  
ATOM    720  N1    C W  35     247.060 213.402  98.575  1.00 87.65           N  
ATOM    721  C2    C W  35     247.745 212.971  99.759  1.00 87.19           C  
ATOM    722  O2    C W  35     248.122 213.760 100.633  1.00 87.27           O  
ATOM    723  N3    C W  35     248.004 211.646  99.910  1.00 86.93           N  
ATOM    724  C4    C W  35     247.605 210.770  98.972  1.00 87.55           C  
ATOM    725  N4    C W  35     247.868 209.475  99.159  1.00 88.02           N  
ATOM    726  C5    C W  35     246.912 211.166  97.789  1.00 87.58           C  
ATOM    727  C6    C W  35     246.659 212.469  97.645  1.00 87.81           C  
ATOM    728  P     C W  36     243.186 217.126 100.470  1.00 80.56           P  
ATOM    729  OP1   C W  36     242.587 218.438 100.839  1.00 79.56           O  
ATOM    730  OP2   C W  36     243.637 216.170 101.509  1.00 80.70           O  
ATOM    731  O5'   C W  36     242.147 216.354  99.551  1.00 79.01           O  
ATOM    732  C5'   C W  36     241.592 217.018  98.446  1.00 76.30           C  
ATOM    733  C4'   C W  36     240.138 217.340  98.686  1.00 73.27           C  
ATOM    734  O4'   C W  36     240.005 218.399  99.662  1.00 71.27           O  
ATOM    735  C3'   C W  36     239.502 217.921  97.451  1.00 72.62           C  
ATOM    736  O3'   C W  36     239.153 216.876  96.584  1.00 74.88           O  
ATOM    737  C2'   C W  36     238.318 218.722  97.998  1.00 70.66           C  
ATOM    738  O2'   C W  36     237.075 218.037  98.018  1.00 69.69           O  
ATOM    739  C1'   C W  36     238.778 219.076  99.414  1.00 68.51           C  
ATOM    740  N1    C W  36     238.878 220.576  99.710  1.00 66.89           N  
ATOM    741  C2    C W  36     237.685 221.298  99.953  1.00 66.22           C  
ATOM    742  O2    C W  36     236.575 220.727  99.911  1.00 65.23           O  
ATOM    743  N3    C W  36     237.775 222.627 100.231  1.00 66.07           N  
ATOM    744  C4    C W  36     238.963 223.235 100.270  1.00 65.95           C  
ATOM    745  N4    C W  36     238.948 224.545 100.549  1.00 66.05           N  
ATOM    746  C5    C W  36     240.188 222.530 100.016  1.00 64.66           C  
ATOM    747  C6    C W  36     240.100 221.218  99.745  1.00 65.55           C  
ATOM    748  P     C W  37     239.813 216.822  95.132  1.00 76.91           P  
ATOM    749  OP1   C W  37     239.898 215.376  94.796  1.00 77.34           O  
ATOM    750  OP2   C W  37     241.030 217.668  95.134  1.00 76.29           O  
ATOM    751  O5'   C W  37     238.707 217.548  94.207  1.00 76.98           O  
ATOM    752  C5'   C W  37     238.332 217.021  92.920  1.00 77.71           C  
ATOM    753  C4'   C W  37     236.854 217.229  92.579  1.00 78.18           C  
ATOM    754  O4'   C W  37     236.385 216.042  91.876  1.00 78.01           O  
ATOM    755  C3'   C W  37     235.887 217.469  93.745  1.00 78.85           C  
ATOM    756  O3'   C W  37     235.596 218.871  93.947  1.00 79.85           O  
ATOM    757  C2'   C W  37     234.623 216.694  93.349  1.00 79.54           C  
ATOM    758  O2'   C W  37     233.603 217.507  92.750  1.00 79.30           O  
ATOM    759  C1'   C W  37     235.155 215.582  92.417  1.00 79.02           C  
ATOM    760  N1    C W  37     235.371 214.205  93.066  1.00 78.42           N  
ATOM    761  C2    C W  37     234.299 213.313  93.368  1.00 78.67           C  
ATOM    762  O2    C W  37     233.112 213.587  93.125  1.00 78.74           O  
ATOM    763  N3    C W  37     234.597 212.118  93.943  1.00 79.39           N  
ATOM    764  C4    C W  37     235.867 211.782  94.213  1.00 79.43           C  
ATOM    765  N4    C W  37     236.099 210.590  94.774  1.00 79.02           N  
ATOM    766  C5    C W  37     236.956 212.659  93.923  1.00 79.17           C  
ATOM    767  C6    C W  37     236.658 213.835  93.356  1.00 78.65           C  
ATOM    768  P     A W  38     235.248 219.466  95.405  1.00 80.29           P  
ATOM    769  OP1   A W  38     234.901 218.329  96.277  1.00 80.66           O  
ATOM    770  OP2   A W  38     234.294 220.607  95.340  1.00 79.76           O  
ATOM    771  O5'   A W  38     236.683 220.000  95.852  1.00 80.67           O  
ATOM    772  C5'   A W  38     237.403 220.964  95.096  1.00 82.28           C  
ATOM    773  C4'   A W  38     237.262 222.351  95.695  1.00 83.51           C  
ATOM    774  O4'   A W  38     238.303 222.624  96.651  1.00 84.74           O  
ATOM    775  C3'   A W  38     237.542 223.484  94.744  1.00 84.38           C  
ATOM    776  O3'   A W  38     236.550 223.563  93.733  1.00 82.40           O  
ATOM    777  C2'   A W  38     237.566 224.664  95.720  1.00 85.28           C  
ATOM    778  O2'   A W  38     236.279 225.073  96.136  1.00 84.69           O  
ATOM    779  C1'   A W  38     238.279 224.021  96.901  1.00 87.37           C  
ATOM    780  N9    A W  38     239.631 224.503  97.213  1.00 88.13           N  
ATOM    781  C8    A W  38     239.941 225.665  97.866  1.00 88.91           C  
ATOM    782  N7    A W  38     241.225 225.864  98.049  1.00 88.94           N  
ATOM    783  C5    A W  38     241.819 224.745  97.484  1.00 89.28           C  
ATOM    784  C6    A W  38     243.189 224.336  97.348  1.00 89.76           C  
ATOM    785  N6    A W  38     244.245 225.043  97.806  1.00 89.26           N  
ATOM    786  N1    A W  38     243.432 223.152  96.713  1.00 89.75           N  
ATOM    787  C2    A W  38     242.371 222.439  96.267  1.00 89.74           C  
ATOM    788  N3    A W  38     241.054 222.716  96.343  1.00 89.25           N  
ATOM    789  C4    A W  38     240.841 223.892  96.966  1.00 88.77           C  
ATOM    790  P     A W  39     236.924 224.292  92.366  1.00 80.28           P  
ATOM    791  OP1   A W  39     235.872 223.954  91.390  1.00 81.53           O  
ATOM    792  OP2   A W  39     238.348 224.073  92.025  1.00 79.05           O  
ATOM    793  O5'   A W  39     236.682 225.791  92.814  1.00 78.29           O  
ATOM    794  C5'   A W  39     237.403 226.799  92.249  1.00 75.94           C  
ATOM    795  C4'   A W  39     237.754 227.748  93.353  1.00 74.40           C  
ATOM    796  O4'   A W  39     238.707 227.158  94.252  1.00 74.41           O  
ATOM    797  C3'   A W  39     238.506 228.956  92.881  1.00 73.41           C  
ATOM    798  O3'   A W  39     237.639 229.789  92.190  1.00 69.60           O  
ATOM    799  C2'   A W  39     238.950 229.522  94.210  1.00 74.97           C  
ATOM    800  O2'   A W  39     237.919 230.148  94.917  1.00 77.10           O  
ATOM    801  C1'   A W  39     239.295 228.244  94.953  1.00 76.95           C  
ATOM    802  N9    A W  39     240.742 228.149  95.099  1.00 77.90           N  
ATOM    803  C8    A W  39     241.504 229.143  95.630  1.00 78.41           C  
ATOM    804  N7    A W  39     242.777 228.866  95.683  1.00 78.66           N  
ATOM    805  C5    A W  39     242.865 227.607  95.151  1.00 77.79           C  
ATOM    806  C6    A W  39     243.974 226.773  94.942  1.00 77.87           C  
ATOM    807  N6    A W  39     245.220 227.147  95.273  1.00 78.04           N  
ATOM    808  N1    A W  39     243.751 225.553  94.392  1.00 77.81           N  
ATOM    809  C2    A W  39     242.489 225.219  94.080  1.00 77.99           C  
ATOM    810  N3    A W  39     241.365 225.935  94.237  1.00 78.32           N  
ATOM    811  C4    A W  39     241.623 227.136  94.780  1.00 77.98           C  
ATOM    812  P     A W  40     237.884 230.042  90.651  1.00 66.43           P  
ATOM    813  OP1   A W  40     236.578 230.292  90.053  1.00 68.15           O  
ATOM    814  OP2   A W  40     238.736 228.996  90.071  1.00 64.29           O  
ATOM    815  O5'   A W  40     238.630 231.445  90.687  1.00 67.06           O  
ATOM    816  C5'   A W  40     239.898 231.622  91.297  1.00 67.76           C  
ATOM    817  C4'   A W  40     240.641 232.798  90.679  1.00 68.06           C  
ATOM    818  O4'   A W  40     240.557 232.760  89.238  1.00 67.62           O  
ATOM    819  C3'   A W  40     240.053 234.139  91.028  1.00 68.93           C  
ATOM    820  O3'   A W  40     240.597 234.575  92.208  1.00 71.39           O  
ATOM    821  C2'   A W  40     240.402 235.036  89.851  1.00 68.10           C  
ATOM    822  O2'   A W  40     241.693 235.602  89.884  1.00 68.73           O  
ATOM    823  C1'   A W  40     240.256 234.043  88.726  1.00 67.36           C  
ATOM    824  N9    A W  40     238.900 234.056  88.197  1.00 67.01           N  
ATOM    825  C8    A W  40     237.920 233.086  88.252  1.00 67.28           C  
ATOM    826  N7    A W  40     236.794 233.417  87.661  1.00 66.62           N  
ATOM    827  C5    A W  40     237.068 234.692  87.191  1.00 66.79           C  
ATOM    828  C6    A W  40     236.296 235.618  86.473  1.00 67.14           C  
ATOM    829  N6    A W  40     235.041 235.384  86.093  1.00 66.96           N  
ATOM    830  N1    A W  40     236.873 236.803  86.162  1.00 67.73           N  
ATOM    831  C2    A W  40     238.146 237.048  86.559  1.00 67.75           C  
ATOM    832  N3    A W  40     238.977 236.259  87.240  1.00 66.16           N  
ATOM    833  C4    A W  40     238.361 235.096  87.517  1.00 66.47           C  
ATOM    834  P     A W  41     239.551 234.812  93.378  1.00 74.30           P  
ATOM    835  OP1   A W  41     240.352 234.816  94.627  1.00 75.78           O  
ATOM    836  OP2   A W  41     238.434 233.831  93.217  1.00 73.63           O  
ATOM    837  O5'   A W  41     239.014 236.307  93.103  1.00 71.56           O  
ATOM    838  C5'   A W  41     239.920 237.393  93.053  1.00 70.49           C  
ATOM    839  C4'   A W  41     239.422 238.432  92.081  1.00 70.67           C  
ATOM    840  O4'   A W  41     239.136 237.827  90.802  1.00 71.88           O  
ATOM    841  C3'   A W  41     238.095 239.044  92.465  1.00 70.88           C  
ATOM    842  O3'   A W  41     238.325 240.079  93.374  1.00 70.31           O  
ATOM    843  C2'   A W  41     237.584 239.566  91.127  1.00 70.83           C  
ATOM    844  O2'   A W  41     238.221 240.761  90.728  1.00 71.17           O  
ATOM    845  C1'   A W  41     237.980 238.416  90.215  1.00 71.06           C  
ATOM    846  N9    A W  41     236.948 237.384  90.087  1.00 70.94           N  
ATOM    847  C8    A W  41     237.022 236.092  90.527  1.00 71.45           C  
ATOM    848  N7    A W  41     235.952 235.368  90.278  1.00 71.57           N  
ATOM    849  C5    A W  41     235.112 236.245  89.635  1.00 70.33           C  
ATOM    850  C6    A W  41     233.818 236.084  89.118  1.00 70.62           C  
ATOM    851  N6    A W  41     233.120 234.944  89.169  1.00 70.98           N  
ATOM    852  N1    A W  41     233.262 237.159  88.542  1.00 71.06           N  
ATOM    853  C2    A W  41     233.962 238.307  88.490  1.00 71.05           C  
ATOM    854  N3    A W  41     235.187 238.580  88.937  1.00 69.91           N  
ATOM    855  C4    A W  41     235.709 237.493  89.507  1.00 70.16           C  
ATOM    856  P     A W  42     237.412 240.250  94.670  1.00 69.22           P  
ATOM    857  OP1   A W  42     238.021 241.398  95.364  1.00 69.55           O  
ATOM    858  OP2   A W  42     237.182 238.961  95.409  1.00 67.03           O  
ATOM    859  O5'   A W  42     236.059 240.715  93.990  1.00 66.41           O  
ATOM    860  C5'   A W  42     236.005 241.943  93.345  1.00 65.78           C  
ATOM    861  C4'   A W  42     234.599 242.148  92.844  1.00 66.22           C  
ATOM    862  O4'   A W  42     234.318 241.222  91.765  1.00 68.41           O  
ATOM    863  C3'   A W  42     233.525 241.844  93.854  1.00 64.96           C  
ATOM    864  O3'   A W  42     233.358 242.964  94.672  1.00 61.60           O  
ATOM    865  C2'   A W  42     232.349 241.546  92.921  1.00 66.96           C  
ATOM    866  O2'   A W  42     231.820 242.694  92.281  1.00 67.99           O  
ATOM    867  C1'   A W  42     233.029 240.671  91.891  1.00 68.55           C  
ATOM    868  N9    A W  42     233.260 239.300  92.290  1.00 68.84           N  
ATOM    869  C8    A W  42     234.303 238.847  93.045  1.00 69.94           C  
ATOM    870  N7    A W  42     234.310 237.558  93.256  1.00 70.54           N  
ATOM    871  C5    A W  42     233.197 237.129  92.573  1.00 69.73           C  
ATOM    872  C6    A W  42     232.660 235.848  92.408  1.00 69.61           C  
ATOM    873  N6    A W  42     233.211 234.753  92.953  1.00 69.46           N  
ATOM    874  N1    A W  42     231.535 235.747  91.656  1.00 70.43           N  
ATOM    875  C2    A W  42     230.996 236.862  91.114  1.00 70.75           C  
ATOM    876  N3    A W  42     231.425 238.130  91.214  1.00 70.56           N  
ATOM    877  C4    A W  42     232.537 238.190  91.965  1.00 69.59           C  
ATOM    878  P     A W  43     232.587 242.858  96.053  1.00 60.59           P  
ATOM    879  OP1   A W  43     231.733 244.059  96.085  1.00 60.63           O  
ATOM    880  OP2   A W  43     233.540 242.598  97.158  1.00 61.25           O  
ATOM    881  O5'   A W  43     231.702 241.538  95.911  1.00 59.43           O  
ATOM    882  C5'   A W  43     230.318 241.570  96.143  1.00 58.47           C  
ATOM    883  C4'   A W  43     229.582 240.637  95.217  1.00 58.89           C  
ATOM    884  O4'   A W  43     230.450 239.678  94.598  1.00 60.09           O  
ATOM    885  C3'   A W  43     228.632 239.735  95.918  1.00 59.31           C  
ATOM    886  O3'   A W  43     227.566 240.494  96.238  1.00 58.66           O  
ATOM    887  C2'   A W  43     228.307 238.767  94.799  1.00 60.75           C  
ATOM    888  O2'   A W  43     227.416 239.326  93.845  1.00 61.93           O  
ATOM    889  C1'   A W  43     229.701 238.547  94.227  1.00 63.01           C  
ATOM    890  N9    A W  43     230.399 237.417  94.804  1.00 63.60           N  
ATOM    891  C8    A W  43     231.445 237.482  95.671  1.00 65.44           C  
ATOM    892  N7    A W  43     231.916 236.324  96.059  1.00 65.72           N  
ATOM    893  C5    A W  43     231.110 235.428  95.406  1.00 65.04           C  
ATOM    894  C6    A W  43     231.098 234.018  95.397  1.00 65.43           C  
ATOM    895  N6    A W  43     231.951 233.263  96.115  1.00 64.92           N  
ATOM    896  N1    A W  43     230.158 233.411  94.614  1.00 66.22           N  
ATOM    897  C2    A W  43     229.294 234.175  93.902  1.00 66.43           C  
ATOM    898  N3    A W  43     229.226 235.518  93.845  1.00 66.45           N  
ATOM    899  C4    A W  43     230.169 236.085  94.623  1.00 64.71           C  
ATOM    900  P     C W  44     226.861 240.248  97.621  1.00 58.85           P  
ATOM    901  OP1   C W  44     225.637 241.059  97.538  1.00 59.96           O  
ATOM    902  OP2   C W  44     227.831 240.428  98.731  1.00 56.18           O  
ATOM    903  O5'   C W  44     226.401 238.728  97.537  1.00 57.92           O  
ATOM    904  C5'   C W  44     225.285 238.377  96.761  1.00 57.82           C  
ATOM    905  C4'   C W  44     225.337 236.913  96.439  1.00 58.37           C  
ATOM    906  O4'   C W  44     226.713 236.540  96.258  1.00 59.78           O  
ATOM    907  C3'   C W  44     224.894 236.071  97.598  1.00 58.77           C  
ATOM    908  O3'   C W  44     223.545 235.808  97.506  1.00 59.13           O  
ATOM    909  C2'   C W  44     225.668 234.786  97.407  1.00 60.37           C  
ATOM    910  O2'   C W  44     224.937 233.814  96.708  1.00 63.63           O  
ATOM    911  C1'   C W  44     226.864 235.172  96.556  1.00 60.75           C  
ATOM    912  N1    C W  44     228.118 234.861  97.299  1.00 60.36           N  
ATOM    913  C2    C W  44     228.560 233.528  97.363  1.00 60.91           C  
ATOM    914  O2    C W  44     227.934 232.641  96.778  1.00 61.82           O  
ATOM    915  N3    C W  44     229.674 233.228  98.053  1.00 61.28           N  
ATOM    916  C4    C W  44     230.321 234.196  98.682  1.00 61.50           C  
ATOM    917  N4    C W  44     231.420 233.851  99.358  1.00 62.51           N  
ATOM    918  C5    C W  44     229.881 235.551  98.652  1.00 60.71           C  
ATOM    919  C6    C W  44     228.785 235.838  97.960  1.00 59.75           C  
ATOM    920  P     C W  45     222.790 235.733  98.883  1.00 61.31           P  
ATOM    921  OP1   C W  45     222.580 237.156  99.179  1.00 63.39           O  
ATOM    922  OP2   C W  45     223.494 234.801  99.798  1.00 59.31           O  
ATOM    923  O5'   C W  45     221.340 235.192  98.631  1.00 60.27           O  
ATOM    924  C5'   C W  45     221.193 234.046  97.898  1.00 61.76           C  
ATOM    925  C4'   C W  45     219.725 233.755  97.771  1.00 61.90           C  
ATOM    926  O4'   C W  45     219.003 234.674  98.606  1.00 60.57           O  
ATOM    927  C3'   C W  45     219.128 234.049  96.420  1.00 62.18           C  
ATOM    928  O3'   C W  45     219.468 233.050  95.448  1.00 64.74           O  
ATOM    929  C2'   C W  45     217.648 234.058  96.797  1.00 60.93           C  
ATOM    930  O2'   C W  45     217.089 232.767  96.876  1.00 61.00           O  
ATOM    931  C1'   C W  45     217.659 234.654  98.196  1.00 59.28           C  
ATOM    932  N1    C W  45     217.113 236.035  98.326  1.00 58.84           N  
ATOM    933  C2    C W  45     215.723 236.239  98.508  1.00 59.36           C  
ATOM    934  O2    C W  45     214.926 235.277  98.539  1.00 59.23           O  
ATOM    935  N3    C W  45     215.275 237.510  98.648  1.00 58.44           N  
ATOM    936  C4    C W  45     216.139 238.516  98.609  1.00 58.11           C  
ATOM    937  N4    C W  45     215.634 239.732  98.749  1.00 59.06           N  
ATOM    938  C5    C W  45     217.540 238.338  98.428  1.00 57.53           C  
ATOM    939  C6    C W  45     217.978 237.093  98.297  1.00 57.61           C  
ATOM    940  P     C W  46     219.518 233.541  93.938  1.00 68.81           P  
ATOM    941  OP1   C W  46     220.810 234.199  93.709  1.00 69.26           O  
ATOM    942  OP2   C W  46     218.274 234.291  93.668  1.00 69.94           O  
ATOM    943  O5'   C W  46     219.417 232.226  93.038  1.00 71.30           O  
ATOM    944  C5'   C W  46     218.842 232.357  91.667  1.00 71.90           C  
ATOM    945  C4'   C W  46     217.552 231.567  91.374  1.00 70.97           C  
ATOM    946  O4'   C W  46     217.916 230.302  90.764  1.00 70.48           O  
ATOM    947  C3'   C W  46     216.625 231.238  92.557  1.00 70.59           C  
ATOM    948  O3'   C W  46     215.560 232.179  92.690  1.00 69.02           O  
ATOM    949  C2'   C W  46     216.070 229.864  92.215  1.00 70.58           C  
ATOM    950  O2'   C W  46     214.890 229.931  91.447  1.00 70.49           O  
ATOM    951  C1'   C W  46     217.180 229.247  91.369  1.00 71.79           C  
ATOM    952  N1    C W  46     218.053 228.192  92.096  1.00 72.32           N  
ATOM    953  C2    C W  46     217.453 226.956  92.450  1.00 73.43           C  
ATOM    954  O2    C W  46     216.257 226.747  92.188  1.00 74.43           O  
ATOM    955  N3    C W  46     218.185 226.001  93.075  1.00 72.96           N  
ATOM    956  C4    C W  46     219.462 226.224  93.352  1.00 72.57           C  
ATOM    957  N4    C W  46     220.102 225.228  93.966  1.00 72.65           N  
ATOM    958  C5    C W  46     220.116 227.461  93.008  1.00 72.82           C  
ATOM    959  C6    C W  46     219.380 228.406  92.383  1.00 72.14           C  
ATOM    960  P     C W  47     214.893 232.470  94.114  1.00 67.99           P  
ATOM    961  OP1   C W  47     215.549 231.626  95.113  1.00 66.80           O  
ATOM    962  OP2   C W  47     213.417 232.407  94.011  1.00 68.54           O  
ATOM    963  O5'   C W  47     215.331 233.983  94.366  1.00 67.69           O  
ATOM    964  C5'   C W  47     214.896 235.013  93.508  1.00 68.62           C  
ATOM    965  C4'   C W  47     214.089 236.097  94.203  1.00 70.02           C  
ATOM    966  O4'   C W  47     214.848 236.689  95.283  1.00 71.04           O  
ATOM    967  C3'   C W  47     213.887 237.299  93.314  1.00 71.29           C  
ATOM    968  O3'   C W  47     212.881 237.111  92.355  1.00 70.16           O  
ATOM    969  C2'   C W  47     213.586 238.414  94.300  1.00 72.37           C  
ATOM    970  O2'   C W  47     212.280 238.312  94.812  1.00 73.58           O  
ATOM    971  C1'   C W  47     214.594 238.091  95.391  1.00 73.92           C  
ATOM    972  N1    C W  47     215.908 238.881  95.359  1.00 74.90           N  
ATOM    973  C2    C W  47     216.003 240.259  95.718  1.00 76.13           C  
ATOM    974  O2    C W  47     214.997 240.897  96.073  1.00 76.71           O  
ATOM    975  N3    C W  47     217.224 240.877  95.672  1.00 76.88           N  
ATOM    976  C4    C W  47     218.317 240.181  95.288  1.00 77.31           C  
ATOM    977  N4    C W  47     219.517 240.788  95.244  1.00 76.93           N  
ATOM    978  C5    C W  47     218.235 238.804  94.925  1.00 77.00           C  
ATOM    979  C6    C W  47     217.034 238.213  94.983  1.00 75.58           C  
ATOM    980  P     A W  48     213.225 237.677  90.903  1.00 70.88           P  
ATOM    981  OP1   A W  48     212.170 237.162  90.017  1.00 71.91           O  
ATOM    982  OP2   A W  48     214.645 237.448  90.578  1.00 69.00           O  
ATOM    983  O5'   A W  48     213.046 239.252  91.050  1.00 71.54           O  
ATOM    984  C5'   A W  48     211.741 239.806  91.049  1.00 72.28           C  
ATOM    985  C4'   A W  48     211.726 241.119  91.793  1.00 72.05           C  
ATOM    986  O4'   A W  48     212.767 241.135  92.781  1.00 72.00           O  
ATOM    987  C3'   A W  48     212.098 242.286  90.923  1.00 72.89           C  
ATOM    988  O3'   A W  48     210.996 242.715  90.174  1.00 70.91           O  
ATOM    989  C2'   A W  48     212.485 243.329  91.946  1.00 74.28           C  
ATOM    990  O2'   A W  48     211.360 244.042  92.432  1.00 75.93           O  
ATOM    991  C1'   A W  48     213.145 242.469  93.012  1.00 75.87           C  
ATOM    992  N9    A W  48     214.600 242.568  92.998  1.00 76.68           N  
ATOM    993  C8    A W  48     215.528 241.605  92.678  1.00 77.18           C  
ATOM    994  N7    A W  48     216.777 241.999  92.776  1.00 76.43           N  
ATOM    995  C5    A W  48     216.656 243.321  93.190  1.00 78.04           C  
ATOM    996  C6    A W  48     217.614 244.343  93.497  1.00 79.02           C  
ATOM    997  N6    A W  48     218.950 244.146  93.414  1.00 78.52           N  
ATOM    998  N1    A W  48     217.139 245.579  93.899  1.00 78.54           N  
ATOM    999  C2    A W  48     215.802 245.777  93.989  1.00 77.97           C  
ATOM   1000  N3    A W  48     214.822 244.893  93.726  1.00 78.39           N  
ATOM   1001  C4    A W  48     215.318 243.685  93.331  1.00 77.66           C  
ATOM   1002  P     C W  49     210.994 242.437  88.620  1.00 68.62           P  
ATOM   1003  OP1   C W  49     209.669 241.878  88.317  1.00 69.00           O  
ATOM   1004  OP2   C W  49     212.210 241.667  88.284  1.00 67.42           O  
ATOM   1005  O5'   C W  49     211.051 243.902  88.001  1.00 66.69           O  
ATOM   1006  C5'   C W  49     211.832 244.861  88.632  1.00 65.87           C  
ATOM   1007  C4'   C W  49     211.626 246.204  87.986  1.00 66.89           C  
ATOM   1008  O4'   C W  49     211.118 246.026  86.657  1.00 64.82           O  
ATOM   1009  C3'   C W  49     210.564 247.068  88.622  1.00 68.27           C  
ATOM   1010  O3'   C W  49     211.040 247.702  89.800  1.00 74.57           O  
ATOM   1011  C2'   C W  49     210.269 248.066  87.513  1.00 65.36           C  
ATOM   1012  O2'   C W  49     211.126 249.190  87.498  1.00 63.56           O  
ATOM   1013  C1'   C W  49     210.431 247.196  86.275  1.00 63.82           C  
ATOM   1014  N1    C W  49     209.153 246.720  85.741  1.00 63.09           N  
ATOM   1015  C2    C W  49     208.227 247.604  85.122  1.00 63.21           C  
ATOM   1016  O2    C W  49     208.444 248.831  85.014  1.00 62.85           O  
ATOM   1017  N3    C W  49     207.079 247.071  84.647  1.00 62.91           N  
ATOM   1018  C4    C W  49     206.845 245.766  84.773  1.00 63.31           C  
ATOM   1019  N4    C W  49     205.690 245.314  84.293  1.00 63.74           N  
ATOM   1020  C5    C W  49     207.766 244.863  85.389  1.00 62.85           C  
ATOM   1021  C6    C W  49     208.898 245.379  85.853  1.00 61.99           C  
ATOM   1022  P     A W  50     210.225 247.499  91.174  1.00 79.75           P  
ATOM   1023  OP1   A W  50     211.119 247.912  92.301  1.00 78.28           O  
ATOM   1024  OP2   A W  50     209.663 246.100  91.175  1.00 77.62           O  
ATOM   1025  O5'   A W  50     209.044 248.608  90.989  1.00 78.85           O  
ATOM   1026  C5'   A W  50     209.348 249.981  90.700  1.00 80.59           C  
ATOM   1027  C4'   A W  50     208.245 250.696  89.924  1.00 83.32           C  
ATOM   1028  O4'   A W  50     208.059 250.093  88.615  1.00 84.63           O  
ATOM   1029  C3'   A W  50     206.842 250.698  90.529  1.00 85.04           C  
ATOM   1030  O3'   A W  50     206.667 251.759  91.502  1.00 86.32           O  
ATOM   1031  C2'   A W  50     205.918 250.827  89.296  1.00 84.50           C  
ATOM   1032  O2'   A W  50     205.739 252.147  88.809  1.00 85.16           O  
ATOM   1033  C1'   A W  50     206.676 250.000  88.266  1.00 83.34           C  
ATOM   1034  N9    A W  50     206.284 248.587  88.250  1.00 82.65           N  
ATOM   1035  C8    A W  50     206.977 247.550  88.799  1.00 82.55           C  
ATOM   1036  N7    A W  50     206.419 246.379  88.643  1.00 81.91           N  
ATOM   1037  C5    A W  50     205.274 246.656  87.951  1.00 81.47           C  
ATOM   1038  C6    A W  50     204.250 245.820  87.494  1.00 82.29           C  
ATOM   1039  N6    A W  50     204.254 244.499  87.692  1.00 83.15           N  
ATOM   1040  N1    A W  50     203.224 246.389  86.828  1.00 82.56           N  
ATOM   1041  C2    A W  50     203.243 247.720  86.646  1.00 82.82           C  
ATOM   1042  N3    A W  50     204.163 248.618  87.040  1.00 83.10           N  
ATOM   1043  C4    A W  50     205.167 248.010  87.694  1.00 82.20           C  
ATOM   1044  P     A W  51     205.948 251.457  92.924  1.00 87.16           P  
ATOM   1045  OP1   A W  51     205.865 252.787  93.589  1.00 86.68           O  
ATOM   1046  OP2   A W  51     206.616 250.300  93.614  1.00 86.08           O  
ATOM   1047  O5'   A W  51     204.467 250.972  92.498  1.00 83.57           O  
ATOM   1048  C5'   A W  51     203.531 251.927  92.009  1.00 79.78           C  
ATOM   1049  C4'   A W  51     202.371 251.255  91.328  1.00 76.53           C  
ATOM   1050  O4'   A W  51     202.887 250.201  90.512  1.00 76.44           O  
ATOM   1051  C3'   A W  51     201.413 250.481  92.202  1.00 74.86           C  
ATOM   1052  O3'   A W  51     200.538 251.314  92.918  1.00 71.87           O  
ATOM   1053  C2'   A W  51     200.656 249.767  91.113  1.00 75.70           C  
ATOM   1054  O2'   A W  51     199.858 250.695  90.418  1.00 74.88           O  
ATOM   1055  C1'   A W  51     201.808 249.327  90.216  1.00 78.48           C  
ATOM   1056  N9    A W  51     202.245 247.911  90.307  1.00 78.80           N  
ATOM   1057  C8    A W  51     201.667 246.811  89.727  1.00 78.91           C  
ATOM   1058  N7    A W  51     202.277 245.680  89.949  1.00 77.10           N  
ATOM   1059  C5    A W  51     203.343 246.055  90.718  1.00 78.04           C  
ATOM   1060  C6    A W  51     204.400 245.313  91.297  1.00 80.19           C  
ATOM   1061  N6    A W  51     204.529 243.979  91.155  1.00 80.41           N  
ATOM   1062  N1    A W  51     205.339 245.996  92.030  1.00 80.81           N  
ATOM   1063  C2    A W  51     205.216 247.339  92.161  1.00 80.37           C  
ATOM   1064  N3    A W  51     204.255 248.136  91.654  1.00 80.52           N  
ATOM   1065  C4    A W  51     203.350 247.423  90.941  1.00 78.70           C  
ATOM   1066  P     C W  52     200.091 250.890  94.398  1.00 70.39           P  
ATOM   1067  OP1   C W  52     199.194 251.944  94.901  1.00 69.99           O  
ATOM   1068  OP2   C W  52     201.270 250.486  95.211  1.00 70.68           O  
ATOM   1069  O5'   C W  52     199.225 249.598  94.113  1.00 68.59           O  
ATOM   1070  C5'   C W  52     199.689 248.396  94.594  1.00 67.55           C  
ATOM   1071  C4'   C W  52     199.231 247.257  93.733  1.00 66.92           C  
ATOM   1072  O4'   C W  52     200.374 246.673  93.072  1.00 68.31           O  
ATOM   1073  C3'   C W  52     198.736 246.120  94.575  1.00 67.02           C  
ATOM   1074  O3'   C W  52     197.425 246.406  95.023  1.00 63.97           O  
ATOM   1075  C2'   C W  52     198.843 244.956  93.589  1.00 69.36           C  
ATOM   1076  O2'   C W  52     197.774 244.932  92.638  1.00 71.64           O  
ATOM   1077  C1'   C W  52     200.191 245.274  92.923  1.00 70.06           C  
ATOM   1078  N1    C W  52     201.444 244.486  93.372  1.00 70.65           N  
ATOM   1079  C2    C W  52     202.466 245.068  94.159  1.00 71.41           C  
ATOM   1080  O2    C W  52     202.357 246.230  94.530  1.00 72.88           O  
ATOM   1081  N3    C W  52     203.563 244.350  94.527  1.00 70.96           N  
ATOM   1082  C4    C W  52     203.671 243.090  94.127  1.00 71.22           C  
ATOM   1083  N4    C W  52     204.759 242.434  94.506  1.00 71.42           N  
ATOM   1084  C5    C W  52     202.667 242.450  93.323  1.00 72.14           C  
ATOM   1085  C6    C W  52     201.587 243.180  92.970  1.00 71.96           C  
ATOM   1086  P     C W  53     196.824 245.621  96.273  1.00 60.65           P  
ATOM   1087  OP1   C W  53     195.378 245.919  96.310  1.00 62.07           O  
ATOM   1088  OP2   C W  53     197.688 245.862  97.450  1.00 57.27           O  
ATOM   1089  O5'   C W  53     196.913 244.115  95.768  1.00 58.99           O  
ATOM   1090  C5'   C W  53     196.714 243.072  96.652  1.00 59.34           C  
ATOM   1091  C4'   C W  53     197.310 241.819  96.087  1.00 58.99           C  
ATOM   1092  O4'   C W  53     198.426 242.190  95.234  1.00 59.66           O  
ATOM   1093  C3'   C W  53     198.011 240.840  97.035  1.00 60.01           C  
ATOM   1094  O3'   C W  53     197.253 240.080  98.029  1.00 58.28           O  
ATOM   1095  C2'   C W  53     198.442 240.008  95.871  1.00 61.85           C  
ATOM   1096  O2'   C W  53     197.291 239.818  95.059  1.00 62.81           O  
ATOM   1097  C1'   C W  53     199.312 241.079  95.213  1.00 63.12           C  
ATOM   1098  N1    C W  53     200.728 241.335  95.851  1.00 64.03           N  
ATOM   1099  C2    C W  53     201.069 242.531  96.504  1.00 64.54           C  
ATOM   1100  O2    C W  53     200.239 243.415  96.586  1.00 66.80           O  
ATOM   1101  N3    C W  53     202.297 242.716  97.043  1.00 64.11           N  
ATOM   1102  C4    C W  53     203.203 241.755  96.949  1.00 64.99           C  
ATOM   1103  N4    C W  53     204.409 241.983  97.489  1.00 65.63           N  
ATOM   1104  C5    C W  53     202.912 240.519  96.291  1.00 65.71           C  
ATOM   1105  C6    C W  53     201.683 240.359  95.762  1.00 65.21           C  
ATOM   1106  P     C W  54     195.761 239.548  97.849  1.00 58.81           P  
ATOM   1107  OP1   C W  54     194.995 240.342  96.870  1.00 59.39           O  
ATOM   1108  OP2   C W  54     195.211 239.320  99.174  1.00 59.57           O  
ATOM   1109  O5'   C W  54     195.985 238.130  97.226  1.00 60.88           O  
ATOM   1110  C5'   C W  54     195.186 237.766  96.119  1.00 61.14           C  
ATOM   1111  C4'   C W  54     194.234 236.658  96.466  1.00 59.73           C  
ATOM   1112  O4'   C W  54     193.314 237.136  97.465  1.00 57.10           O  
ATOM   1113  C3'   C W  54     193.347 236.271  95.307  1.00 61.46           C  
ATOM   1114  O3'   C W  54     194.012 235.386  94.375  1.00 63.51           O  
ATOM   1115  C2'   C W  54     192.260 235.550  96.078  1.00 61.21           C  
ATOM   1116  O2'   C W  54     192.623 234.228  96.388  1.00 62.95           O  
ATOM   1117  C1'   C W  54     192.162 236.332  97.381  1.00 59.76           C  
ATOM   1118  N1    C W  54     190.896 237.155  97.476  1.00 60.43           N  
ATOM   1119  C2    C W  54     189.605 236.543  97.607  1.00 60.17           C  
ATOM   1120  O2    C W  54     189.446 235.307  97.657  1.00 60.13           O  
ATOM   1121  N3    C W  54     188.528 237.341  97.701  1.00 58.71           N  
ATOM   1122  C4    C W  54     188.692 238.654  97.646  1.00 59.21           C  
ATOM   1123  N4    C W  54     187.596 239.387  97.729  1.00 61.13           N  
ATOM   1124  C5    C W  54     189.950 239.292  97.508  1.00 58.90           C  
ATOM   1125  C6    C W  54     191.018 238.511  97.425  1.00 59.60           C  
ATOM   1126  P     C W  55     194.653 235.877  92.989  1.00 65.33           P  
ATOM   1127  OP1   C W  55     196.079 236.148  93.279  1.00 64.23           O  
ATOM   1128  OP2   C W  55     193.756 236.887  92.375  1.00 64.58           O  
ATOM   1129  O5'   C W  55     194.609 234.580  92.053  1.00 67.09           O  
ATOM   1130  C5'   C W  55     193.593 234.423  91.034  1.00 68.63           C  
ATOM   1131  C4'   C W  55     193.438 232.983  90.531  1.00 68.55           C  
ATOM   1132  O4'   C W  55     194.704 232.457  90.048  1.00 68.11           O  
ATOM   1133  C3'   C W  55     192.983 231.972  91.575  1.00 68.57           C  
ATOM   1134  O3'   C W  55     191.561 231.998  91.758  1.00 67.21           O  
ATOM   1135  C2'   C W  55     193.449 230.666  90.951  1.00 68.80           C  
ATOM   1136  O2'   C W  55     192.558 230.210  89.955  1.00 69.00           O  
ATOM   1137  C1'   C W  55     194.767 231.066  90.296  1.00 69.44           C  
ATOM   1138  N1    C W  55     196.026 230.784  91.068  1.00 69.89           N  
ATOM   1139  C2    C W  55     196.324 229.512  91.637  1.00 71.30           C  
ATOM   1140  O2    C W  55     195.547 228.545  91.560  1.00 72.43           O  
ATOM   1141  N3    C W  55     197.500 229.352  92.288  1.00 71.43           N  
ATOM   1142  C4    C W  55     198.350 230.373  92.387  1.00 71.15           C  
ATOM   1143  N4    C W  55     199.487 230.157  93.047  1.00 71.65           N  
ATOM   1144  C5    C W  55     198.077 231.656  91.827  1.00 71.16           C  
ATOM   1145  C6    C W  55     196.919 231.806  91.178  1.00 69.78           C  
ATOM   1146  P     C W  56     190.881 232.590  93.089  1.00 66.20           P  
ATOM   1147  OP1   C W  56     191.887 232.799  94.133  1.00 65.39           O  
ATOM   1148  OP2   C W  56     189.705 231.743  93.401  1.00 65.29           O  
ATOM   1149  O5'   C W  56     190.410 234.024  92.541  1.00 66.38           O  
ATOM   1150  C5'   C W  56     190.049 235.124  93.364  1.00 64.72           C  
ATOM   1151  C4'   C W  56     188.547 235.389  93.415  1.00 64.50           C  
ATOM   1152  O4'   C W  56     188.438 236.330  94.503  1.00 65.08           O  
ATOM   1153  C3'   C W  56     187.875 236.117  92.239  1.00 64.32           C  
ATOM   1154  O3'   C W  56     187.185 235.296  91.260  1.00 63.30           O  
ATOM   1155  C2'   C W  56     186.817 236.953  92.929  1.00 65.65           C  
ATOM   1156  O2'   C W  56     185.618 236.241  93.082  1.00 66.87           O  
ATOM   1157  C1'   C W  56     187.368 237.237  94.304  1.00 67.86           C  
ATOM   1158  N1    C W  56     187.758 238.704  94.524  1.00 69.20           N  
ATOM   1159  C2    C W  56     189.087 239.115  94.357  1.00 70.33           C  
ATOM   1160  O2    C W  56     189.947 238.279  94.040  1.00 70.68           O  
ATOM   1161  N3    C W  56     189.404 240.424  94.564  1.00 70.92           N  
ATOM   1162  C4    C W  56     188.471 241.313  94.921  1.00 70.11           C  
ATOM   1163  N4    C W  56     188.880 242.587  95.114  1.00 70.17           N  
ATOM   1164  C5    C W  56     187.098 240.924  95.090  1.00 69.40           C  
ATOM   1165  C6    C W  56     186.797 239.629  94.885  1.00 69.08           C  
ATOM   1166  P     C W  57     186.747 235.960  89.846  1.00 63.95           P  
ATOM   1167  OP1   C W  57     186.076 235.001  88.958  1.00 64.73           O  
ATOM   1168  OP2   C W  57     187.945 236.619  89.335  1.00 63.61           O  
ATOM   1169  O5'   C W  57     185.653 237.067  90.199  1.00 64.67           O  
ATOM   1170  C5'   C W  57     184.350 236.714  90.666  1.00 65.99           C  
ATOM   1171  C4'   C W  57     183.496 237.908  91.122  1.00 66.31           C  
ATOM   1172  O4'   C W  57     184.058 238.704  92.200  1.00 65.62           O  
ATOM   1173  C3'   C W  57     183.189 238.906  90.029  1.00 66.08           C  
ATOM   1174  O3'   C W  57     182.156 238.367  89.245  1.00 65.70           O  
ATOM   1175  C2'   C W  57     182.777 240.162  90.805  1.00 66.13           C  
ATOM   1176  O2'   C W  57     181.382 240.255  91.047  1.00 65.53           O  
ATOM   1177  C1'   C W  57     183.576 240.048  92.105  1.00 67.26           C  
ATOM   1178  N1    C W  57     184.721 241.057  92.178  1.00 68.12           N  
ATOM   1179  C2    C W  57     186.017 240.703  91.771  1.00 68.77           C  
ATOM   1180  O2    C W  57     186.218 239.569  91.365  1.00 70.25           O  
ATOM   1181  N3    C W  57     187.039 241.584  91.836  1.00 67.79           N  
ATOM   1182  C4    C W  57     186.796 242.800  92.275  1.00 68.24           C  
ATOM   1183  N4    C W  57     187.835 243.628  92.308  1.00 69.33           N  
ATOM   1184  C5    C W  57     185.498 243.212  92.709  1.00 68.86           C  
ATOM   1185  C6    C W  57     184.498 242.320  92.641  1.00 68.51           C  
ATOM   1186  P     C W  58     181.999 238.887  87.768  1.00 66.15           P  
ATOM   1187  OP1   C W  58     181.226 237.883  87.027  1.00 67.80           O  
ATOM   1188  OP2   C W  58     183.347 239.279  87.307  1.00 64.77           O  
ATOM   1189  O5'   C W  58     181.028 240.160  87.916  1.00 66.93           O  
ATOM   1190  C5'   C W  58     181.506 241.490  87.728  1.00 67.58           C  
ATOM   1191  C4'   C W  58     180.425 242.440  87.262  1.00 67.10           C  
ATOM   1192  O4'   C W  58     180.022 242.060  85.942  1.00 65.39           O  
ATOM   1193  C3'   C W  58     179.133 242.361  88.029  1.00 68.82           C  
ATOM   1194  O3'   C W  58     179.219 243.094  89.227  1.00 73.74           O  
ATOM   1195  C2'   C W  58     178.174 243.010  87.045  1.00 67.25           C  
ATOM   1196  O2'   C W  58     178.237 244.426  87.040  1.00 66.79           O  
ATOM   1197  C1'   C W  58     178.684 242.444  85.734  1.00 65.15           C  
ATOM   1198  N1    C W  58     177.940 241.272  85.174  1.00 64.13           N  
ATOM   1199  C2    C W  58     176.720 241.460  84.465  1.00 64.24           C  
ATOM   1200  O2    C W  58     176.227 242.592  84.337  1.00 64.77           O  
ATOM   1201  N3    C W  58     176.080 240.387  83.937  1.00 63.61           N  
ATOM   1202  C4    C W  58     176.621 239.180  84.089  1.00 64.82           C  
ATOM   1203  N4    C W  58     175.957 238.150  83.561  1.00 64.93           N  
ATOM   1204  C5    C W  58     177.855 238.964  84.800  1.00 64.68           C  
ATOM   1205  C6    C W  58     178.479 240.026  85.319  1.00 63.29           C  
ATOM   1206  P     A W  59     178.530 242.536  90.575  1.00 78.19           P  
ATOM   1207  OP1   A W  59     178.934 243.451  91.680  1.00 79.00           O  
ATOM   1208  OP2   A W  59     178.843 241.087  90.706  1.00 76.74           O  
ATOM   1209  O5'   A W  59     176.958 242.766  90.290  1.00 77.81           O  
ATOM   1210  C5'   A W  59     176.453 244.095  90.087  1.00 79.88           C  
ATOM   1211  C4'   A W  59     175.113 244.123  89.360  1.00 81.57           C  
ATOM   1212  O4'   A W  59     175.225 243.597  88.017  1.00 81.18           O  
ATOM   1213  C3'   A W  59     174.008 243.302  89.999  1.00 83.14           C  
ATOM   1214  O3'   A W  59     173.365 244.081  91.006  1.00 86.23           O  
ATOM   1215  C2'   A W  59     173.105 242.926  88.811  1.00 81.67           C  
ATOM   1216  O2'   A W  59     172.144 243.887  88.418  1.00 81.28           O  
ATOM   1217  C1'   A W  59     174.139 242.737  87.719  1.00 80.60           C  
ATOM   1218  N9    A W  59     174.636 241.369  87.677  1.00 80.23           N  
ATOM   1219  C8    A W  59     175.764 240.893  88.268  1.00 80.28           C  
ATOM   1220  N7    A W  59     175.978 239.622  88.067  1.00 80.17           N  
ATOM   1221  C5    A W  59     174.914 239.236  87.300  1.00 79.38           C  
ATOM   1222  C6    A W  59     174.575 238.001  86.762  1.00 79.94           C  
ATOM   1223  N6    A W  59     175.325 236.912  86.949  1.00 80.75           N  
ATOM   1224  N1    A W  59     173.447 237.929  86.029  1.00 80.33           N  
ATOM   1225  C2    A W  59     172.716 239.036  85.853  1.00 80.46           C  
ATOM   1226  N3    A W  59     172.947 240.264  86.313  1.00 80.86           N  
ATOM   1227  C4    A W  59     174.074 240.292  87.041  1.00 79.91           C  
ATOM   1228  P     C W  60     172.974 243.460  92.441  1.00 87.36           P  
ATOM   1229  OP1   C W  60     172.377 244.598  93.185  1.00 88.85           O  
ATOM   1230  OP2   C W  60     174.131 242.730  93.047  1.00 85.67           O  
ATOM   1231  O5'   C W  60     171.798 242.436  92.020  1.00 84.17           O  
ATOM   1232  C5'   C W  60     170.610 242.930  91.375  1.00 80.41           C  
ATOM   1233  C4'   C W  60     169.784 241.791  90.790  1.00 79.32           C  
ATOM   1234  O4'   C W  60     170.546 241.094  89.770  1.00 78.75           O  
ATOM   1235  C3'   C W  60     169.382 240.650  91.734  1.00 78.22           C  
ATOM   1236  O3'   C W  60     168.292 240.964  92.607  1.00 76.37           O  
ATOM   1237  C2'   C W  60     169.008 239.546  90.746  1.00 77.31           C  
ATOM   1238  O2'   C W  60     167.702 239.700  90.227  1.00 76.61           O  
ATOM   1239  C1'   C W  60     170.072 239.744  89.661  1.00 76.67           C  
ATOM   1240  N1    C W  60     171.235 238.734  89.703  1.00 75.15           N  
ATOM   1241  C2    C W  60     172.437 239.023  90.377  1.00 73.63           C  
ATOM   1242  O2    C W  60     172.568 240.099  90.963  1.00 73.02           O  
ATOM   1243  N3    C W  60     173.436 238.104  90.380  1.00 73.95           N  
ATOM   1244  C4    C W  60     173.287 236.940  89.748  1.00 75.01           C  
ATOM   1245  N4    C W  60     174.311 236.076  89.782  1.00 74.71           N  
ATOM   1246  C5    C W  60     172.078 236.619  89.049  1.00 74.87           C  
ATOM   1247  C6    C W  60     171.093 237.532  89.052  1.00 75.30           C  
ATOM   1248  P     A W  61     168.263 240.366  94.094  1.00 75.87           P  
ATOM   1249  OP1   A W  61     167.061 240.972  94.693  1.00 76.16           O  
ATOM   1250  OP2   A W  61     169.591 240.505  94.778  1.00 74.51           O  
ATOM   1251  O5'   A W  61     167.997 238.808  93.827  1.00 74.82           O  
ATOM   1252  C5'   A W  61     168.934 237.843  94.280  1.00 74.70           C  
ATOM   1253  C4'   A W  61     169.010 236.625  93.375  1.00 75.08           C  
ATOM   1254  O4'   A W  61     170.042 236.783  92.364  1.00 76.31           O  
ATOM   1255  C3'   A W  61     169.428 235.376  94.122  1.00 75.19           C  
ATOM   1256  O3'   A W  61     168.287 234.711  94.574  1.00 72.39           O  
ATOM   1257  C2'   A W  61     170.215 234.579  93.077  1.00 76.90           C  
ATOM   1258  O2'   A W  61     169.402 233.864  92.146  1.00 78.61           O  
ATOM   1259  C1'   A W  61     170.967 235.711  92.401  1.00 77.97           C  
ATOM   1260  N9    A W  61     172.180 236.165  93.087  1.00 78.34           N  
ATOM   1261  C8    A W  61     172.279 237.210  93.962  1.00 79.74           C  
ATOM   1262  N7    A W  61     173.479 237.432  94.433  1.00 80.26           N  
ATOM   1263  C5    A W  61     174.230 236.465  93.819  1.00 79.39           C  
ATOM   1264  C6    A W  61     175.592 236.175  93.907  1.00 79.21           C  
ATOM   1265  N6    A W  61     176.431 236.864  94.678  1.00 78.91           N  
ATOM   1266  N1    A W  61     176.049 235.134  93.185  1.00 79.98           N  
ATOM   1267  C2    A W  61     175.184 234.443  92.414  1.00 80.11           C  
ATOM   1268  N3    A W  61     173.874 234.637  92.251  1.00 79.61           N  
ATOM   1269  C4    A W  61     173.454 235.672  92.988  1.00 78.87           C  
ATOM   1270  P     C W  62     168.181 234.242  96.087  1.00 68.83           P  
ATOM   1271  OP1   C W  62     166.837 233.637  96.187  1.00 70.41           O  
ATOM   1272  OP2   C W  62     168.585 235.336  96.994  1.00 67.47           O  
ATOM   1273  O5'   C W  62     169.249 233.076  96.178  1.00 66.73           O  
ATOM   1274  C5'   C W  62     169.037 231.915  95.453  1.00 65.81           C  
ATOM   1275  C4'   C W  62     170.370 231.356  95.098  1.00 65.09           C  
ATOM   1276  O4'   C W  62     171.299 232.402  94.765  1.00 65.60           O  
ATOM   1277  C3'   C W  62     171.057 230.749  96.277  1.00 65.46           C  
ATOM   1278  O3'   C W  62     170.409 229.558  96.591  1.00 64.69           O  
ATOM   1279  C2'   C W  62     172.418 230.543  95.642  1.00 67.80           C  
ATOM   1280  O2'   C W  62     172.441 229.424  94.784  1.00 70.60           O  
ATOM   1281  C1'   C W  62     172.593 231.819  94.813  1.00 68.62           C  
ATOM   1282  N1    C W  62     173.727 232.719  95.361  1.00 69.37           N  
ATOM   1283  C2    C W  62     173.492 233.801  96.235  1.00 69.59           C  
ATOM   1284  O2    C W  62     172.353 234.097  96.567  1.00 71.12           O  
ATOM   1285  N3    C W  62     174.522 234.529  96.701  1.00 69.00           N  
ATOM   1286  C4    C W  62     175.758 234.218  96.350  1.00 69.65           C  
ATOM   1287  N4    C W  62     176.729 234.988  96.847  1.00 70.44           N  
ATOM   1288  C5    C W  62     176.051 233.118  95.481  1.00 69.87           C  
ATOM   1289  C6    C W  62     175.018 232.404  95.020  1.00 69.24           C  
ATOM   1290  P     C W  63     170.961 228.574  97.721  1.00 64.93           P  
ATOM   1291  OP1   C W  63     169.756 228.012  98.362  1.00 64.68           O  
ATOM   1292  OP2   C W  63     172.054 229.216  98.511  1.00 61.63           O  
ATOM   1293  O5'   C W  63     171.594 227.400  96.862  1.00 65.02           O  
ATOM   1294  C5'   C W  63     170.794 226.660  95.927  1.00 65.25           C  
ATOM   1295  C4'   C W  63     170.983 225.172  96.141  1.00 65.11           C  
ATOM   1296  O4'   C W  63     170.200 224.849  97.305  1.00 64.48           O  
ATOM   1297  C3'   C W  63     170.439 224.270  95.036  1.00 65.91           C  
ATOM   1298  O3'   C W  63     171.407 223.960  94.052  1.00 67.01           O  
ATOM   1299  C2'   C W  63     170.010 223.025  95.799  1.00 65.17           C  
ATOM   1300  O2'   C W  63     171.041 222.093  96.025  1.00 65.21           O  
ATOM   1301  C1'   C W  63     169.573 223.594  97.132  1.00 64.49           C  
ATOM   1302  N1    C W  63     168.077 223.695  97.311  1.00 64.00           N  
ATOM   1303  C2    C W  63     167.361 222.501  97.537  1.00 63.50           C  
ATOM   1304  O2    C W  63     167.960 221.407  97.572  1.00 63.95           O  
ATOM   1305  N3    C W  63     166.026 222.573  97.724  1.00 62.76           N  
ATOM   1306  C4    C W  63     165.416 223.755  97.684  1.00 64.01           C  
ATOM   1307  N4    C W  63     164.097 223.728  97.873  1.00 64.97           N  
ATOM   1308  C5    C W  63     166.108 224.993  97.450  1.00 63.55           C  
ATOM   1309  C6    C W  63     167.435 224.913  97.275  1.00 63.48           C  
ATOM   1310  P     C W  64     171.587 224.910  92.790  1.00 68.85           P  
ATOM   1311  OP1   C W  64     172.716 225.786  93.106  1.00 70.07           O  
ATOM   1312  OP2   C W  64     170.289 225.496  92.385  1.00 68.76           O  
ATOM   1313  O5'   C W  64     172.107 223.904  91.688  1.00 70.08           O  
ATOM   1314  C5'   C W  64     171.156 223.095  91.049  1.00 73.21           C  
ATOM   1315  C4'   C W  64     171.793 221.878  90.411  1.00 74.55           C  
ATOM   1316  O4'   C W  64     173.106 222.208  89.885  1.00 74.81           O  
ATOM   1317  C3'   C W  64     172.044 220.727  91.371  1.00 75.48           C  
ATOM   1318  O3'   C W  64     170.865 219.959  91.598  1.00 74.61           O  
ATOM   1319  C2'   C W  64     173.067 219.945  90.575  1.00 76.18           C  
ATOM   1320  O2'   C W  64     172.428 219.219  89.532  1.00 76.64           O  
ATOM   1321  C1'   C W  64     173.952 221.079  90.023  1.00 75.54           C  
ATOM   1322  N1    C W  64     175.250 221.461  90.795  1.00 74.84           N  
ATOM   1323  C2    C W  64     176.212 220.484  91.152  1.00 75.14           C  
ATOM   1324  O2    C W  64     176.024 219.294  90.892  1.00 75.95           O  
ATOM   1325  N3    C W  64     177.350 220.854  91.799  1.00 75.59           N  
ATOM   1326  C4    C W  64     177.572 222.137  92.089  1.00 75.64           C  
ATOM   1327  N4    C W  64     178.713 222.432  92.729  1.00 75.39           N  
ATOM   1328  C5    C W  64     176.623 223.155  91.733  1.00 75.58           C  
ATOM   1329  C6    C W  64     175.498 222.776  91.096  1.00 74.96           C  
ATOM   1330  P     C W  65     170.342 219.766  93.087  1.00 73.58           P  
ATOM   1331  OP1   C W  65     170.929 220.805  93.942  1.00 73.58           O  
ATOM   1332  OP2   C W  65     170.568 218.362  93.441  1.00 74.19           O  
ATOM   1333  O5'   C W  65     168.770 220.053  92.958  1.00 74.04           O  
ATOM   1334  C5'   C W  65     168.250 221.385  92.956  1.00 73.16           C  
ATOM   1335  C4'   C W  65     166.821 221.358  93.465  1.00 74.28           C  
ATOM   1336  O4'   C W  65     166.590 222.504  94.304  1.00 74.35           O  
ATOM   1337  C3'   C W  65     165.743 221.560  92.423  1.00 75.42           C  
ATOM   1338  O3'   C W  65     165.511 220.386  91.653  1.00 76.55           O  
ATOM   1339  C2'   C W  65     164.554 221.923  93.300  1.00 75.32           C  
ATOM   1340  O2'   C W  65     163.968 220.778  93.860  1.00 76.59           O  
ATOM   1341  C1'   C W  65     165.199 222.746  94.404  1.00 76.10           C  
ATOM   1342  N1    C W  65     164.957 224.223  94.309  1.00 76.74           N  
ATOM   1343  C2    C W  65     163.763 224.833  94.777  1.00 77.07           C  
ATOM   1344  O2    C W  65     162.866 224.150  95.280  1.00 77.80           O  
ATOM   1345  N3    C W  65     163.617 226.187  94.659  1.00 78.03           N  
ATOM   1346  C4    C W  65     164.600 226.927  94.087  1.00 79.42           C  
ATOM   1347  N4    C W  65     164.449 228.267  93.965  1.00 78.88           N  
ATOM   1348  C5    C W  65     165.811 226.321  93.606  1.00 79.58           C  
ATOM   1349  C6    C W  65     165.940 224.991  93.743  1.00 78.44           C  
ATOM   1350  P     A W  66     165.039 220.502  90.119  1.00 77.03           P  
ATOM   1351  OP1   A W  66     165.345 219.203  89.491  1.00 77.16           O  
ATOM   1352  OP2   A W  66     165.534 221.734  89.485  1.00 76.90           O  
ATOM   1353  O5'   A W  66     163.480 220.736  90.246  1.00 77.88           O  
ATOM   1354  C5'   A W  66     162.688 219.752  90.843  1.00 80.67           C  
ATOM   1355  C4'   A W  66     161.362 220.358  91.220  1.00 81.97           C  
ATOM   1356  O4'   A W  66     161.537 221.386  92.211  1.00 81.57           O  
ATOM   1357  C3'   A W  66     160.694 221.097  90.093  1.00 82.63           C  
ATOM   1358  O3'   A W  66     160.150 220.147  89.168  1.00 83.26           O  
ATOM   1359  C2'   A W  66     159.675 221.918  90.889  1.00 82.58           C  
ATOM   1360  O2'   A W  66     158.570 221.176  91.361  1.00 84.35           O  
ATOM   1361  C1'   A W  66     160.504 222.327  92.079  1.00 83.31           C  
ATOM   1362  N9    A W  66     161.143 223.595  91.876  1.00 84.10           N  
ATOM   1363  C8    A W  66     162.371 223.812  91.311  1.00 84.81           C  
ATOM   1364  N7    A W  66     162.722 225.077  91.254  1.00 84.48           N  
ATOM   1365  C5    A W  66     161.648 225.723  91.826  1.00 84.57           C  
ATOM   1366  C6    A W  66     161.413 227.081  92.059  1.00 84.78           C  
ATOM   1367  N6    A W  66     162.315 228.011  91.711  1.00 84.84           N  
ATOM   1368  N1    A W  66     160.230 227.428  92.652  1.00 84.92           N  
ATOM   1369  C2    A W  66     159.354 226.452  92.979  1.00 84.95           C  
ATOM   1370  N3    A W  66     159.473 225.124  92.805  1.00 85.45           N  
ATOM   1371  C4    A W  66     160.657 224.829  92.219  1.00 84.94           C  
ATOM   1372  P     C W  67     159.334 220.640  87.887  1.00 83.35           P  
ATOM   1373  OP1   C W  67     159.443 219.623  86.821  1.00 83.64           O  
ATOM   1374  OP2   C W  67     159.754 222.028  87.616  1.00 82.84           O  
ATOM   1375  O5'   C W  67     157.820 220.633  88.404  1.00 83.05           O  
ATOM   1376  C5'   C W  67     157.401 221.596  89.321  1.00 83.49           C  
ATOM   1377  C4'   C W  67     156.601 222.678  88.665  1.00 84.59           C  
ATOM   1378  O4'   C W  67     156.903 222.731  87.262  1.00 82.17           O  
ATOM   1379  C3'   C W  67     155.123 222.381  88.739  1.00 86.75           C  
ATOM   1380  O3'   C W  67     154.586 223.004  89.851  1.00 93.03           O  
ATOM   1381  C2'   C W  67     154.543 222.935  87.471  1.00 83.47           C  
ATOM   1382  O2'   C W  67     154.226 224.294  87.617  1.00 84.38           O  
ATOM   1383  C1'   C W  67     155.708 222.655  86.530  1.00 79.81           C  
ATOM   1384  N1    C W  67     155.586 221.302  85.944  1.00 78.01           N  
ATOM   1385  C2    C W  67     154.322 220.954  85.521  1.00 76.91           C  
ATOM   1386  O2    C W  67     153.438 221.799  85.686  1.00 75.86           O  
ATOM   1387  N3    C W  67     154.122 219.737  84.947  1.00 76.31           N  
ATOM   1388  C4    C W  67     155.123 218.880  84.804  1.00 76.85           C  
ATOM   1389  N4    C W  67     154.835 217.713  84.239  1.00 76.68           N  
ATOM   1390  C5    C W  67     156.449 219.203  85.242  1.00 76.72           C  
ATOM   1391  C6    C W  67     156.633 220.421  85.797  1.00 77.57           C  
ATOM   1392  P     C W  68     154.425 222.064  91.114  1.00 98.36           P  
ATOM   1393  OP1   C W  68     153.228 222.576  91.834  1.00 99.09           O  
ATOM   1394  OP2   C W  68     155.749 221.957  91.790  1.00 98.05           O  
ATOM   1395  O5'   C W  68     154.116 220.624  90.442  1.00101.36           O  
ATOM   1396  C5'   C W  68     153.015 220.395  89.508  1.00104.83           C  
ATOM   1397  C4'   C W  68     151.657 220.835  90.059  1.00107.54           C  
ATOM   1398  O4'   C W  68     151.133 221.893  89.226  1.00110.55           O  
ATOM   1399  C3'   C W  68     150.599 219.721  90.041  1.00107.60           C  
ATOM   1400  O3'   C W  68     150.309 219.150  91.359  1.00103.39           O  
ATOM   1401  C2'   C W  68     149.412 220.246  89.215  1.00110.35           C  
ATOM   1402  O2'   C W  68     148.313 220.760  89.942  1.00111.04           O  
ATOM   1403  C1'   C W  68     150.113 221.337  88.409  1.00114.77           C  
ATOM   1404  N1    C W  68     150.652 220.771  87.090  1.00117.55           N  
ATOM   1405  C2    C W  68     150.588 221.562  85.894  1.00118.40           C  
ATOM   1406  O2    C W  68     150.136 222.734  85.943  1.00118.21           O  
ATOM   1407  N3    C W  68     151.049 221.005  84.712  1.00118.41           N  
ATOM   1408  C4    C W  68     151.539 219.736  84.691  1.00118.08           C  
ATOM   1409  N4    C W  68     151.992 219.238  83.522  1.00117.20           N  
ATOM   1410  C5    C W  68     151.606 218.929  85.898  1.00118.66           C  
ATOM   1411  C6    C W  68     151.152 219.472  87.046  1.00117.87           C  
ATOM   1412  P     A W  69     149.647 219.832  92.649  1.00 98.88           P  
ATOM   1413  OP1   A W  69     148.924 221.079  92.299  1.00 98.38           O  
ATOM   1414  OP2   A W  69     150.635 219.838  93.757  1.00 98.51           O  
ATOM   1415  O5'   A W  69     148.616 218.648  92.941  1.00 96.99           O  
ATOM   1416  C5'   A W  69     147.586 218.305  91.982  1.00 92.93           C  
ATOM   1417  C4'   A W  69     147.688 216.905  91.370  1.00 88.95           C  
ATOM   1418  O4'   A W  69     148.551 216.946  90.232  1.00 90.59           O  
ATOM   1419  C3'   A W  69     148.258 215.787  92.216  1.00 85.37           C  
ATOM   1420  O3'   A W  69     147.170 215.264  92.972  1.00 78.18           O  
ATOM   1421  C2'   A W  69     148.805 214.789  91.179  1.00 87.41           C  
ATOM   1422  O2'   A W  69     147.869 213.752  90.919  1.00 86.10           O  
ATOM   1423  C1'   A W  69     149.000 215.642  89.913  1.00 91.58           C  
ATOM   1424  N9    A W  69     150.329 215.840  89.252  1.00 93.55           N  
ATOM   1425  C8    A W  69     150.482 216.432  87.988  1.00 93.75           C  
ATOM   1426  N7    A W  69     151.721 216.572  87.559  1.00 93.03           N  
ATOM   1427  C5    A W  69     152.448 216.042  88.614  1.00 94.12           C  
ATOM   1428  C6    A W  69     153.834 215.900  88.767  1.00 93.80           C  
ATOM   1429  N6    A W  69     154.683 216.305  87.805  1.00 92.81           N  
ATOM   1430  N1    A W  69     154.271 215.337  89.937  1.00 93.43           N  
ATOM   1431  C2    A W  69     153.370 214.956  90.863  1.00 91.99           C  
ATOM   1432  N3    A W  69     152.041 215.028  90.830  1.00 91.04           N  
ATOM   1433  C4    A W  69     151.630 215.583  89.675  1.00 93.08           C  
ATOM   1434  P     A W  70     147.288 214.868  94.521  1.00 72.85           P  
ATOM   1435  OP1   A W  70     145.914 214.552  94.941  1.00 72.15           O  
ATOM   1436  OP2   A W  70     148.058 215.846  95.329  1.00 72.15           O  
ATOM   1437  O5'   A W  70     148.131 213.515  94.365  1.00 71.72           O  
ATOM   1438  C5'   A W  70     149.444 213.368  94.899  1.00 69.34           C  
ATOM   1439  C4'   A W  70     150.261 212.433  94.051  1.00 67.53           C  
ATOM   1440  O4'   A W  70     151.395 213.168  93.615  1.00 70.21           O  
ATOM   1441  C3'   A W  70     151.039 211.379  94.780  1.00 67.59           C  
ATOM   1442  O3'   A W  70     150.226 210.355  95.264  1.00 64.21           O  
ATOM   1443  C2'   A W  70     151.940 210.904  93.650  1.00 70.23           C  
ATOM   1444  O2'   A W  70     151.252 210.115  92.700  1.00 69.96           O  
ATOM   1445  C1'   A W  70     152.298 212.248  93.036  1.00 74.13           C  
ATOM   1446  N9    A W  70     153.711 212.715  93.126  1.00 75.96           N  
ATOM   1447  C8    A W  70     154.809 212.107  92.555  1.00 76.86           C  
ATOM   1448  N7    A W  70     155.948 212.733  92.746  1.00 76.69           N  
ATOM   1449  C5    A W  70     155.586 213.843  93.478  1.00 76.02           C  
ATOM   1450  C6    A W  70     156.342 214.913  93.993  1.00 75.95           C  
ATOM   1451  N6    A W  70     157.671 215.034  93.847  1.00 75.86           N  
ATOM   1452  N1    A W  70     155.679 215.857  94.691  1.00 76.77           N  
ATOM   1453  C2    A W  70     154.349 215.742  94.840  1.00 76.93           C  
ATOM   1454  N3    A W  70     153.534 214.785  94.395  1.00 76.24           N  
ATOM   1455  C4    A W  70     154.218 213.856  93.719  1.00 75.85           C  
ATOM   1456  P     C W  71     150.625 209.594  96.610  1.00 59.43           P  
ATOM   1457  OP1   C W  71     149.862 208.337  96.533  1.00 59.26           O  
ATOM   1458  OP2   C W  71     150.493 210.531  97.746  1.00 56.66           O  
ATOM   1459  O5'   C W  71     152.172 209.269  96.459  1.00 58.91           O  
ATOM   1460  C5'   C W  71     152.612 208.138  95.761  1.00 61.37           C  
ATOM   1461  C4'   C W  71     154.102 208.225  95.496  1.00 64.00           C  
ATOM   1462  O4'   C W  71     154.502 209.556  95.098  1.00 65.64           O  
ATOM   1463  C3'   C W  71     154.996 207.953  96.691  1.00 64.81           C  
ATOM   1464  O3'   C W  71     155.098 206.547  96.882  1.00 63.23           O  
ATOM   1465  C2'   C W  71     156.322 208.549  96.227  1.00 66.84           C  
ATOM   1466  O2'   C W  71     157.109 207.601  95.532  1.00 68.88           O  
ATOM   1467  C1'   C W  71     155.917 209.661  95.258  1.00 68.32           C  
ATOM   1468  N1    C W  71     156.351 211.043  95.723  1.00 69.01           N  
ATOM   1469  C2    C W  71     155.477 211.799  96.493  1.00 69.70           C  
ATOM   1470  O2    C W  71     154.385 211.316  96.754  1.00 71.94           O  
ATOM   1471  N3    C W  71     155.819 213.023  96.937  1.00 68.94           N  
ATOM   1472  C4    C W  71     157.005 213.498  96.644  1.00 69.56           C  
ATOM   1473  N4    C W  71     157.277 214.714  97.121  1.00 70.40           N  
ATOM   1474  C5    C W  71     157.949 212.749  95.863  1.00 70.41           C  
ATOM   1475  C6    C W  71     157.585 211.536  95.421  1.00 69.26           C  
ATOM   1476  P     C W  72     155.879 205.953  98.132  1.00 60.87           P  
ATOM   1477  OP1   C W  72     155.006 204.907  98.704  1.00 60.13           O  
ATOM   1478  OP2   C W  72     156.408 207.087  98.931  1.00 60.14           O  
ATOM   1479  O5'   C W  72     157.071 205.193  97.454  1.00 59.22           O  
ATOM   1480  C5'   C W  72     156.708 204.237  96.534  1.00 58.44           C  
ATOM   1481  C4'   C W  72     157.384 202.946  96.858  1.00 58.70           C  
ATOM   1482  O4'   C W  72     156.648 202.226  97.869  1.00 58.85           O  
ATOM   1483  C3'   C W  72     157.380 202.022  95.681  1.00 58.93           C  
ATOM   1484  O3'   C W  72     158.445 202.396  94.833  1.00 59.45           O  
ATOM   1485  C2'   C W  72     157.607 200.686  96.363  1.00 59.74           C  
ATOM   1486  O2'   C W  72     158.986 200.458  96.538  1.00 62.02           O  
ATOM   1487  C1'   C W  72     156.955 200.849  97.737  1.00 59.74           C  
ATOM   1488  N1    C W  72     155.756 199.931  98.068  1.00 60.28           N  
ATOM   1489  C2    C W  72     154.399 200.352  97.932  1.00 60.93           C  
ATOM   1490  O2    C W  72     154.143 201.479  97.519  1.00 62.80           O  
ATOM   1491  N3    C W  72     153.364 199.532  98.249  1.00 59.50           N  
ATOM   1492  C4    C W  72     153.640 198.321  98.697  1.00 60.45           C  
ATOM   1493  N4    C W  72     152.599 197.537  98.995  1.00 60.99           N  
ATOM   1494  C5    C W  72     154.999 197.854  98.850  1.00 61.18           C  
ATOM   1495  C6    C W  72     156.015 198.673  98.533  1.00 59.78           C  
ATOM   1496  P     C W  73     158.136 202.975  93.376  1.00 61.36           P  
ATOM   1497  OP1   C W  73     159.155 203.982  93.072  1.00 60.74           O  
ATOM   1498  OP2   C W  73     156.724 203.345  93.314  1.00 62.74           O  
ATOM   1499  O5'   C W  73     158.295 201.718  92.396  1.00 63.47           O  
ATOM   1500  C5'   C W  73     159.038 201.791  91.146  1.00 63.87           C  
ATOM   1501  C4'   C W  73     159.968 200.589  90.876  1.00 63.47           C  
ATOM   1502  O4'   C W  73     161.202 201.071  90.262  1.00 63.74           O  
ATOM   1503  C3'   C W  73     160.424 199.743  92.068  1.00 62.37           C  
ATOM   1504  O3'   C W  73     159.525 198.655  92.296  1.00 60.82           O  
ATOM   1505  C2'   C W  73     161.767 199.210  91.596  1.00 62.80           C  
ATOM   1506  O2'   C W  73     161.568 198.049  90.811  1.00 62.25           O  
ATOM   1507  C1'   C W  73     162.327 200.338  90.718  1.00 63.64           C  
ATOM   1508  N1    C W  73     163.429 201.273  91.315  1.00 63.93           N  
ATOM   1509  C2    C W  73     163.220 202.658  91.496  1.00 64.15           C  
ATOM   1510  O2    C W  73     162.132 203.141  91.186  1.00 65.15           O  
ATOM   1511  N3    C W  73     164.206 203.452  92.009  1.00 63.42           N  
ATOM   1512  C4    C W  73     165.375 202.923  92.331  1.00 63.88           C  
ATOM   1513  N4    C W  73     166.307 203.736  92.816  1.00 64.06           N  
ATOM   1514  C5    C W  73     165.637 201.526  92.160  1.00 64.93           C  
ATOM   1515  C6    C W  73     164.656 200.754  91.649  1.00 64.82           C  
ATOM   1516  P     C W  74     159.220 198.151  93.784  1.00 60.51           P  
ATOM   1517  OP1   C W  74     160.103 198.908  94.687  1.00 60.32           O  
ATOM   1518  OP2   C W  74     159.201 196.667  93.862  1.00 61.08           O  
ATOM   1519  O5'   C W  74     157.724 198.629  93.990  1.00 59.34           O  
ATOM   1520  C5'   C W  74     156.718 198.109  93.187  1.00 59.58           C  
ATOM   1521  C4'   C W  74     155.822 197.131  93.919  1.00 60.68           C  
ATOM   1522  O4'   C W  74     155.171 197.752  95.066  1.00 61.44           O  
ATOM   1523  C3'   C W  74     154.664 196.760  93.034  1.00 61.27           C  
ATOM   1524  O3'   C W  74     155.019 195.730  92.140  1.00 60.60           O  
ATOM   1525  C2'   C W  74     153.608 196.335  94.030  1.00 62.75           C  
ATOM   1526  O2'   C W  74     153.765 194.982  94.378  1.00 65.89           O  
ATOM   1527  C1'   C W  74     153.842 197.259  95.225  1.00 63.52           C  
ATOM   1528  N1    C W  74     152.747 198.362  95.342  1.00 64.08           N  
ATOM   1529  C2    C W  74     153.007 199.707  95.013  1.00 64.88           C  
ATOM   1530  O2    C W  74     154.131 200.046  94.648  1.00 65.72           O  
ATOM   1531  N3    C W  74     152.016 200.632  95.100  1.00 65.45           N  
ATOM   1532  C4    C W  74     150.797 200.283  95.497  1.00 65.37           C  
ATOM   1533  N4    C W  74     149.886 201.270  95.561  1.00 65.53           N  
ATOM   1534  C5    C W  74     150.483 198.924  95.840  1.00 64.62           C  
ATOM   1535  C6    C W  74     151.472 198.017  95.741  1.00 64.24           C  
ATOM   1536  P     A W  75     154.341 195.787  90.707  1.00 61.26           P  
ATOM   1537  OP1   A W  75     154.883 194.767  89.790  1.00 61.74           O  
ATOM   1538  OP2   A W  75     154.331 197.184  90.265  1.00 59.72           O  
ATOM   1539  O5'   A W  75     152.878 195.341  91.092  1.00 62.88           O  
ATOM   1540  C5'   A W  75     152.633 194.017  91.441  1.00 65.43           C  
ATOM   1541  C4'   A W  75     151.306 194.015  92.122  1.00 67.49           C  
ATOM   1542  O4'   A W  75     151.246 195.171  92.952  1.00 68.02           O  
ATOM   1543  C3'   A W  75     150.198 194.280  91.151  1.00 69.01           C  
ATOM   1544  O3'   A W  75     149.827 193.088  90.556  1.00 69.30           O  
ATOM   1545  C2'   A W  75     149.100 194.834  92.045  1.00 70.95           C  
ATOM   1546  O2'   A W  75     148.190 193.878  92.569  1.00 72.33           O  
ATOM   1547  C1'   A W  75     149.905 195.512  93.135  1.00 73.32           C  
ATOM   1548  N9    A W  75     149.769 196.936  92.978  1.00 74.51           N
[truncated: 5,915,350 more chars]
